# Supplementary material for: Detection of gene cis-regulatory element perturbations in single-cell transcriptomes
Source: PLoS Comput Biol. 2021 Mar 12;17(3):e1008789. doi: 10.1371/journal.pcbi.1008789 (PMC8011753; doi:10.1371/journal.pcbi.1008789)
Supplement: S2 File — (ZIP) [file pcbi.1008789.s015.zip]

Archive with 47 entries (46 files):
- S2_File/
- S2_File/GFPChe_txm.MshSC1_vs_ZfpSC2.DESeq2.csv
- S2_File/GFPChe_txm.MshSC1_vs_ZfpSC2.MAST.csv
- S2_File/GFPChe_txm.MshSC1_vs_ZfpSC2.wilcox.csv
- S2_File/GFPChe_txm.MshSC2_vs_ZfpSC2.DESeq2.csv
- S2_File/GFPChe_txm.MshSC2_vs_ZfpSC2.MAST.csv
- S2_File/GFPChe_txm.MshSC2_vs_ZfpSC2.wilcox.csv
- S2_File/GFPChe_txm.MshSC3_vs_ZfpSC2.DESeq2.csv
- S2_File/GFPChe_txm.MshSC3_vs_ZfpSC2.MAST.csv
- S2_File/GFPChe_txm.MshSC3_vs_ZfpSC2.wilcox.csv
- S2_File/GFPChe_txm.TdgfSC1_vs_ZfpSC1.DESeq2.csv
- S2_File/GFPChe_txm.TdgfSC1_vs_ZfpSC1.MAST.csv
- S2_File/GFPChe_txm.TdgfSC1_vs_ZfpSC1.wilcox.csv
- S2_File/GFPChe_txm.TdgfSC2_vs_ZfpSC1.DESeq2.csv
- S2_File/GFPChe_txm.TdgfSC2_vs_ZfpSC1.MAST.csv
- S2_File/GFPChe_txm.TdgfSC2_vs_ZfpSC1.wilcox.csv
- S2_File/GFPChe_txm.TdgfSC3_vs_ZfpSC1.DESeq2.csv
- S2_File/GFPChe_txm.TdgfSC3_vs_ZfpSC1.MAST.csv
- S2_File/GFPChe_txm.TdgfSC3_vs_ZfpSC1.wilcox.csv
- S2_File/S2_File.docx
- S2_File/wt_txm.MshSC1_vs_Control.DESeq2.csv
- S2_File/wt_txm.MshSC1_vs_Control.MAST.csv
- S2_File/wt_txm.MshSC1_vs_Control.wilcox.csv
- S2_File/wt_txm.MshSC2_vs_Control.DESeq2.csv
- S2_File/wt_txm.MshSC2_vs_Control.MAST.csv
- S2_File/wt_txm.MshSC2_vs_Control.wilcox.csv
- S2_File/wt_txm.MshSC3_vs_Control.DESeq2.csv
- S2_File/wt_txm.MshSC3_vs_Control.MAST.csv
- S2_File/wt_txm.MshSC3_vs_Control.wilcox.csv
- S2_File/wt_txm.TdgfSC1_vs_Control.DESeq2.csv
- S2_File/wt_txm.TdgfSC1_vs_Control.MAST.csv
- S2_File/wt_txm.TdgfSC1_vs_Control.wilcox.csv
- S2_File/wt_txm.TdgfSC2_vs_Control.DESeq2.csv
- S2_File/wt_txm.TdgfSC2_vs_Control.MAST.csv
- S2_File/wt_txm.TdgfSC2_vs_Control.wilcox.csv
- S2_File/wt_txm.TdgfSC3_vs_Control.DESeq2.csv
- S2_File/wt_txm.TdgfSC3_vs_Control.MAST.csv
- S2_File/wt_txm.TdgfSC3_vs_Control.wilcox.csv
- S2_File/wt_txm.ZfpSC1_vs_Control.DESeq2.csv
- S2_File/wt_txm.ZfpSC1_vs_Control.MAST.csv
- S2_File/wt_txm.ZfpSC1_vs_Control.wilcox.csv
- S2_File/wt_txm.ZfpSC2_vs_Control.DESeq2.csv
- S2_File/wt_txm.ZfpSC2_vs_Control.MAST.csv
- S2_File/wt_txm.ZfpSC2_vs_Control.wilcox.csv
- S2_File/wt_txm.ZfpSC3_vs_Control.DESeq2.csv
- S2_File/wt_txm.ZfpSC3_vs_Control.MAST.csv
- S2_File/wt_txm.ZfpSC3_vs_Control.wilcox.csv
