# Supplementary material for: Detection of gene cis-regulatory element perturbations in single-cell transcriptomes
Source: PLoS Comput Biol. 2021 Mar 12;17(3):e1008789. doi: 10.1371/journal.pcbi.1008789 (PMC8011753; doi:10.1371/journal.pcbi.1008789)
Supplement: S2 File — (ZIP) [file pcbi.1008789.s015.zip › S2_File/GFPChe_txm.MshSC1_vs_ZfpSC2.DESeq2.csv]

	p_val	avg_logFC	pct.1	pct.2	p_val_adj
Pla2g1b	1.11598086558871e-44	-0.407197298389208	0.383	0.71	1.98711552926725e-40
Car2	5.45754193389991e-44	0.556237206328233	0.815	0.638	9.71769916750218e-40
Ifitm3	5.73423993647988e-21	0.310167087753916	0.786	0.62	1.02103876308961e-16
Trh	4.87209077038149e-19	-0.373456091001904	0.445	0.648	8.67524482574127e-15
Adprh	2.97449933081029e-18	-0.240589485887173	0.494	0.629	5.29639350844081e-14
Mylpf	6.17999019152214e-18	-0.303915592681208	0.766	0.884	1.10040905350243e-13
Malat1	1.55626647672345e-17	0.211800049246634	1	1	2.77108808845377e-13
Tpm1	1.52282934695683e-16	0.435292164797394	0.555	0.471	2.71154993519134e-12
Nanog	5.34297417993832e-14	-0.232850426154298	0.667	0.814	9.51369982479818e-10
Prrc1	2.61954804082517e-13	-0.252547702692042	0.433	0.577	4.6643672414933e-09
Actg1	7.82967097673217e-13	0.176652200438721	0.997	1	1.39415121411693e-08
Eif4ebp1	2.82845660691931e-12	-0.158837764697135	0.984	0.987	5.03634983428053e-08
Mtf2	4.19128908715725e-12	-0.194446806990346	0.856	0.905	7.4630093485922e-08
Morc1	5.32504854114774e-12	-0.214008573951147	0.377	0.526	9.48178143236767e-08
Sox2	8.77097640981335e-12	-0.198809128910505	0.763	0.876	1.56176005953136e-07
Perp	1.29930773663426e-11	0.258284207691097	0.365	0.26	2.31354735585096e-07
Krt8	1.74487198712822e-11	0.639892661762503	0.226	0.202	3.10691906028051e-07
Hmces	3.08420382586152e-11	-0.190293840941592	0.478	0.63	5.49173333232903e-07
Asns	1.01319593994072e-10	-0.184136856746932	0.747	0.852	1.80409669065845e-06
Sfn	1.16410535156709e-10	0.321655664381022	0.483	0.428	2.07280598900036e-06
Ooep	1.1905743688505e-10	-0.193363501084658	0.497	0.619	2.1199367211752e-06
Ifitm2	1.71709738113703e-10	-0.163189409746503	0.93	0.964	3.0574635968526e-06
Wbp5	1.85830504972955e-10	0.182625501467909	0.887	0.874	3.30889797154844e-06
Fabp5	1.86741805414989e-10	0.186644348985963	0.732	0.672	3.32512458721929e-06
Sod2	3.1532160623154e-10	-0.169399189481679	0.871	0.934	5.61461652055881e-06
E130012A19Rik	3.59085561993107e-10	-0.203025645406246	0.779	0.864	6.39387751684926e-06
Tex19.1	4.19636970753448e-10	-0.180041912506015	0.411	0.556	7.47205590123589e-06
Hsd17b14	4.68555237926909e-10	-0.197048614326557	0.711	0.816	8.34309456652654e-06
Rpl12	7.03699004121677e-10	-0.0959164569821538	1	1	1.25300644673906e-05
Nefl	7.82644611422143e-10	0.231289055221704	0.418	0.34	1.39357699509827e-05
Cacybp	1.11593077272283e-09	-0.149152293542015	0.973	0.98	1.98702633391028e-05
Clic1	1.33192482583659e-09	0.242933614392161	0.34	0.26	2.37162534488462e-05
Tbx3	1.66027419522008e-09	-0.191056908510095	0.454	0.612	2.95628423200887e-05
Carhsp1	1.83893559067405e-09	0.162209405185248	0.547	0.443	3.27440871275421e-05
Oaz1	2.62818204203237e-09	-0.116683419729991	0.999	1	4.67974094404284e-05
Ran	3.51616902857331e-09	-0.0929503662701561	1	1	6.26089057227763e-05
Calcoco2	5.10010396810725e-09	-0.217788729249171	0.253	0.41	9.08124512561177e-05
Fblim1	9.4513054617824e-09	-0.165952807623568	0.51	0.637	0.000168289945052497
S100a11	9.86107138625216e-09	0.213627952404706	0.453	0.406	0.000175586237103606
Sept1	1.16708926228001e-08	-0.19781355428627	0.212	0.36	0.000207811914041578
Atp5g1	2.04662423649956e-08	-0.116992140054616	0.998	1	0.000364421911551111
Gnas	2.50906209863899e-08	0.156811885545493	0.664	0.622	0.000446763597283659
Gm10116	2.930196870803e-08	0.0470765675747411	1	1	0.000521750854815182
Platr3	3.04132031232598e-08	-0.182312540685514	0.402	0.531	0.000541537494812764
Basp1	3.22833697883661e-08	0.149969487462446	0.784	0.705	0.000574837682451647
Ddah1	3.42429774584886e-08	0.148001966357046	0.417	0.307	0.000609730456625849
Meg3	3.78317762127983e-08	0.232048170219421	0.659	0.607	0.000673632607245087
Rcc2	3.87195484867566e-08	-0.136824405338446	0.9	0.922	0.000689440280355188
Spink1	4.59977906736795e-08	-0.206529760374766	0.196	0.33	0.000819036660735537
Krt18	5.41520065173158e-08	0.503280911930398	0.208	0.204	0.000964230628047326
2700060E02Rik	6.57477478592401e-08	-0.116489634334259	0.99	0.985	0.00117070439838163
Dpys	6.62226496243988e-08	-0.20393504742742	0.193	0.353	0.00117916049921205
Ctsl	7.49048541412082e-08	0.180000824715011	0.534	0.476	0.00133375583283835
Pole4	9.01298820001639e-08	-0.136752654008644	0.765	0.846	0.00160485267889492
Slc25a4	1.08945072672637e-07	-0.159051300769173	0.942	0.973	0.00193987596400897
Stmn1	1.259634127949e-07	-0.153020964138628	0.935	0.962	0.00224290452822599
Sms	1.39455804820652e-07	-0.157326743860149	0.822	0.896	0.00248315006063653
Ube2a	1.9215082829727e-07	-0.134128169982279	0.779	0.826	0.0034214376486612
Id1	2.84317390620005e-07	0.194581739316735	0.384	0.33	0.0050625554573798
Epb41l4a	3.11685296628571e-07	-0.163988617386743	0.254	0.396	0.00554986839176834
Rpl22l1	3.31994509896994e-07	0.0627697127364701	0.999	0.998	0.00591149424322588
Klf2	3.45825885135758e-07	-0.189955869457917	0.864	0.954	0.00615777571072731
Ralbp1	3.52909483769133e-07	-0.137846610888806	0.712	0.794	0.00628390626799319
Apela	4.94644874577138e-07	0.143388625448351	0.373	0.284	0.00880764663672052
S100a10	5.27314802603894e-07	0.178412930612577	0.725	0.741	0.00938936737516493
Cdkn1a	5.99355153403713e-07	0.165554230285344	0.345	0.254	0.0106721178615065
Rpl36	6.28341192990814e-07	0.0318130947414761	1	1	0.0111882432823944
Spp1	7.21299480366862e-07	0.160586129558775	0.842	0.803	0.0128434585474123
H3f3b	7.3650193837076e-07	0.0630348507771785	1	1	0.0131141535146298
Psat1	7.97806949218009e-07	-0.136840313270407	0.726	0.814	0.0142057505377759
Rps3	8.07385471423675e-07	0.0356791735380368	1	1	0.01437630570417
Jam2	8.18143643179971e-07	-0.144589261234251	0.4	0.522	0.0145678657104626
Sub1	8.58164233322589e-07	-0.0975978475589327	0.999	0.998	0.015280472338542
Anxa3	9.29164169812071e-07	0.270822589341641	0.22	0.133	0.0165446972076737
Ppdpf	1.2041135902365e-06	-0.130963558560132	0.659	0.726	0.0214404465877512
Cald1	1.47005620917239e-06	0.243808295948028	0.369	0.327	0.0261758208605237
Snrpn	1.60095989600895e-06	-0.131863141238033	0.485	0.59	0.0285066919083353
Csrp1	1.66611213000818e-06	0.190789102912383	0.288	0.237	0.0296667925869256
H2afz	1.88749863605601e-06	-0.114528889597665	1	1	0.0336088007136133
Capns1	1.90524634469835e-06	0.113210010634137	0.794	0.731	0.0339248164136988
Sparc	2.17751257826891e-06	0.151528402156946	0.476	0.436	0.0387727889686562
Eras	3.29327507573651e-06	-0.129893994511272	0.325	0.444	0.0586400559985643
Dppa5a	3.35008583435038e-06	-0.154129772349788	0.987	0.997	0.0596516283664429
Cox7c	3.69950758253584e-06	0.0523305252229775	0.999	1	0.0658734320146331
Chchd10	3.9294351869225e-06	-0.140278961945189	0.984	0.992	0.0699675229383421
S100a6	4.20564425159031e-06	0.245366409988143	0.438	0.466	0.0748857015438171
Rpl10l	4.40655949857013e-06	-0.146073372462225	0.254	0.376	0.0784631984315398
Ssr2	4.75593761980567e-06	-0.120931244079617	0.924	0.95	0.0846842252582598
Tubb2b	4.98826133959804e-06	-0.131488582744473	0.667	0.748	0.0888209814128827
Nfatc2ip	5.44404067889602e-06	-0.129624404530259	0.499	0.62	0.0969365883284224
Ak2	5.80746997410644e-06	-0.118880171915902	0.855	0.877	0.103407810358939
Mybl2	5.94456900559871e-06	-0.126100673053561	0.594	0.675	0.105848995713691
Rhox5	5.94968576126131e-06	-0.213604198412288	0.706	0.849	0.105940104665019
Gcsh	7.1674274026969e-06	-0.117164436852815	0.819	0.881	0.127623212332421
Acadm	7.62368541445968e-06	-0.12183780222521	0.471	0.561	0.135747342489869
Gsta4	8.02381316306936e-06	-0.130516625059232	0.864	0.922	0.142872017181613
Gadd45gip1	8.03799575096998e-06	-0.117512620623832	0.652	0.708	0.143124552341771
Fbxo15	9.08198928159577e-06	-0.131420765261411	0.514	0.657	0.161713901148094
Cisd1	9.5313458126956e-06	-0.115247632973688	0.892	0.932	0.169715143540858
Ube2k	1.10391439718361e-05	-0.113333874295023	0.87	0.917	0.196562997562514
Tcf15	1.58544962593384e-05	0.140470873697039	0.691	0.653	0.28230516039378
Msh6	1.64587914626925e-05	-0.122489240412795	0.6	0.69	0.293065240784703
Kdm5b	1.68036734148948e-05	-0.119972250785551	0.739	0.816	0.299206208825616
Dcp2	1.8558255366684e-05	-0.114564451569202	0.402	0.483	0.330448295059176
Ppp2r2d	1.87300880194028e-05	-0.116502836549928	0.607	0.677	0.333507947273486
Tuba1a	1.8878048776637e-05	0.117377322015377	0.77	0.7	0.336142536516798
Sult4a1	2.50812831397433e-05	-0.125493324112936	0.261	0.386	0.446597327586269
Cox5b	2.63818643810381e-05	0.068592167313839	0.974	0.967	0.469755477168765
Rasgrp2	2.85371447444861e-05	-0.135870572890029	0.52	0.582	0.50813239932032
Ly6e	3.83210249805563e-05	0.112989050408407	0.341	0.255	0.682344170803785
Msh2	3.85723609112479e-05	-0.241247600596624	0.081	0.312	0.686819458385681
Zfp706	3.93564120540658e-05	-0.109133797894348	0.941	0.942	0.700780273034695
Ubald2	4.18095070088883e-05	-0.118317960600169	0.746	0.794	0.744460081800266
Jund	4.54942848916143e-05	0.107323065998497	0.37	0.279	0.810071236780085
Phlda1	4.92557068832726e-05	0.226006034727153	0.197	0.128	0.877047116763552
Sumo2	5.1828979879729e-05	-0.083568070708079	0.999	1	0.922866815738455
H2afj	5.37637564313782e-05	-0.109347483822525	0.815	0.864	0.957317447017119
Polr2e	5.65041218211303e-05	-0.10529883576384	0.951	0.967	1
Sfr1	5.71396352215914e-05	-0.10409097758957	0.939	0.954	1
Pin1	6.03280719070337e-05	0.0773818024132471	0.909	0.907	1
Cdca3	6.44472481819035e-05	-0.110704075233204	0.572	0.673	1
Tubb6	7.01925565197257e-05	0.129282323702632	0.57	0.584	1
Rpsa	7.15942427211713e-05	0.0220778822445835	1	1	1
Ldhb	7.73399386553397e-05	0.110148496737865	0.647	0.561	1
Rnf7	8.11130366455746e-05	-0.111952347341277	0.925	0.975	1
Slc7a3	8.40066595085345e-05	-0.108807101038954	0.308	0.413	1
Nars	8.56454259918686e-05	-0.117160896910764	0.804	0.866	1
Naa50	8.63784445804403e-05	-0.104519152819939	0.871	0.882	1
Mdk	8.73748142007666e-05	0.0969883429268056	0.741	0.701	1
Krt42	9.71211553193797e-05	-0.158876054612781	0.166	0.312	1
Psmb1	9.84261860034594e-05	-0.0924344472938641	0.979	0.978	1
Prdx1	0.000103660933292747	-0.0751895271408043	1	1	1
Acp6	0.000109330183848032	-0.111512490243712	0.529	0.632	1
Atf4	0.000111259297449741	-0.114568729705311	0.439	0.556	1
Prdx2	0.000111823726033706	0.0821653760909462	0.836	0.819	1
Rpp25	0.000116224526217382	-0.104106499657064	0.38	0.461	1
Wdr5	0.000123557443217321	-0.102699597400159	0.504	0.557	1
Dynll2	0.000129587915809751	-0.110728948070823	0.709	0.774	1
Prpsap1	0.000134001227111775	-0.101515582729061	0.438	0.506	1
Tuba4a	0.000144980966312092	-0.104410217090467	0.43	0.512	1
Rcor2	0.000152039648778149	-0.107730425109163	0.338	0.443	1
Top1	0.00016748071391986	0.0871705839535684	0.611	0.544	1
Dstn	0.000168776376122703	-0.116489948275508	0.978	0.995	1
Prps1	0.000172221557764573	-0.103748537009386	0.621	0.705	1
Pdcd5	0.000177770862586076	-0.093285568075224	0.946	0.964	1
Slc25a3	0.000187086069484221	0.0522982255763782	0.99	0.993	1
Phlda3	0.000193938236473403	0.10363140974505	0.53	0.496	1
Tpm4	0.000200596665048512	0.1323004231388	0.32	0.285	1
Mthfd2	0.000210963658210998	-0.109422723538508	0.539	0.604	1
H2-T23	0.0002241329561858	-0.169469640721902	0.438	0.509	1
Rbpj	0.00022559951966467	-0.102601723912165	0.514	0.577	1
Ptges3	0.000237643922075156	-0.0921298846427585	0.975	0.98	1
Nme1	0.000251684898607923	0.0468550990946568	0.993	0.995	1
Avpi1	0.000254851451435988	-0.112089566763042	0.68	0.741	1
Emc8	0.000266942565667289	-0.098061552843639	0.868	0.907	1
Lgals1	0.000291939304184589	0.212770364295039	0.523	0.536	1
Uqcr10	0.000297756904480753	-0.0815440414773927	0.995	0.997	1
H2afv	0.000301934498514999	-0.0983131377029347	0.909	0.939	1
Sepw1	0.000308818893981995	-0.102117068660152	0.684	0.731	1
Rpl36al	0.000316030313872533	-0.0719344785225777	0.999	1	1
Shmt2	0.000317557467775947	-0.0961638062133193	0.371	0.471	1
Pak2	0.000320789029344799	0.084744317634556	0.432	0.353	1
Mkrn1	0.000330051554750794	-0.103282839963459	0.986	0.998	1
Slc2a1	0.000339410712955813	0.110735427247658	0.561	0.547	1
Platr17	0.000342278438914602	-0.101451416453741	0.435	0.527	1
Arf5	0.000345635239821721	0.0835371318592111	0.424	0.362	1
Hsf2bp	0.000346891022992666	-0.122325928348713	0.222	0.322	1
Sumo1	0.000358377533367521	-0.0864174553658406	0.987	0.988	1
Ubxn2a	0.000382487575415041	-0.0976045983142679	0.473	0.541	1
Fam96a	0.000386915818318368	0.0806828995443459	0.67	0.622	1
Eif1	0.000391086897013473	-0.0780206401202661	0.998	1	1
Glul	0.000410222111177663	-0.099031799621464	0.55	0.614	1
Baz2a	0.000421231773367013	-0.0964962958012702	0.485	0.552	1
Cdkn1c	0.000427068545019304	0.144005186291608	0.282	0.202	1
Fn1	0.000446014349342518	0.0944892096810058	0.544	0.519	1
Cenpm	0.000472443046117225	-0.0985737720118348	0.541	0.624	1
Lyar	0.000475302768108927	-0.0873140246078787	0.981	0.992	1
Dusp9	0.000475905054634958	0.0932623717274182	0.588	0.539	1
Ina	0.000498306683527725	0.0995999256157349	0.314	0.244	1
Mllt4	0.000517107680932569	0.0944266083355145	0.334	0.252	1
Nfu1	0.000519620329752592	-0.0951359670670439	0.635	0.695	1
Eef2	0.000521299213418717	0.0429686211199645	0.996	0.995	1
Mars	0.000531951096505963	-0.0930449438455524	0.433	0.514	1
Lncenc1	0.000536647010111661	-0.110983933673304	0.387	0.504	1
Etf1	0.000544324403344479	-0.0910481160369585	0.917	0.939	1
Msn	0.0005607203745962	0.0993129403935042	0.363	0.323	1
Rpl32	0.000573651168180938	-0.0470411659970806	1	1	1
Rps27l	0.000604795714746111	0.031735249291637	1	1	1
Emb	0.000627028780807369	0.0857267312788839	0.471	0.421	1
Lactb2	0.000659663832857877	-0.0912625494132833	0.352	0.461	1
Spg21	0.000667368374410885	-0.0903773940570207	0.401	0.463	1
Polr2l	0.000668108228110634	-0.0918060011517993	0.515	0.592	1
L1td1	0.000669053745048216	-0.107130452812227	0.896	0.919	1
Eif2s2	0.000683041723315883	-0.0904655861473382	0.984	0.995	1
Gjb3	0.000692187056576058	-0.10606113315436	0.382	0.484	1
2700094K13Rik	0.000746841184545832	-0.08346680973027	0.978	0.983	1
Lbr	0.000776878539005744	0.0775127234514491	0.439	0.391	1
Tomm5	0.000798215191526081	-0.0909957824386984	0.977	0.992	1
Dnmt3b	0.000811569421637332	0.103933200074073	0.479	0.463	1
Pnkd	0.000843770804319721	-0.0948410297019189	0.633	0.71	1
Crip2	0.000865324939887058	0.104075717405439	0.436	0.39	1
Cdk9	0.000887273202832614	0.0788627577262531	0.406	0.337	1
Gpx4	0.000888276824998242	-0.0895920113407978	0.993	0.998	1
Btf3	0.000899158532920313	-0.0681344370799311	1	1	1
Ngdn	0.000922152044017957	-0.0912029382973614	0.608	0.667	1
Rpl18a	0.000973953212476506	0.0124092496590502	1	1	1
Phlda2	0.00100139812542526	0.0934597809230069	0.803	0.783	1
Sgk1	0.00103137802051797	-0.101095434104208	0.448	0.549	1
Maea	0.00104781933156576	0.0777833527407601	0.392	0.307	1
Cnot3	0.00106005395565724	-0.139439865720964	0.607	0.675	1
Calm3	0.00106929359254491	-0.0899043482789506	0.736	0.801	1
Rps20	0.00109318659132336	-0.0536414821799158	1	1	1
Eef1a1	0.00114892330785561	0.0140738587537603	1	1	1
Klf6	0.00116635006976209	0.175492920893006	0.193	0.113	1
Tigar	0.00118404943486651	-0.0871759815275998	0.359	0.425	1
Arpc5	0.00121118325436024	0.0880397787645819	0.62	0.592	1
Ube2d3	0.00124054117317282	-0.0812207435693055	0.986	0.987	1
Ndufa10	0.00129014455279875	0.0682060543369546	0.762	0.76	1
Pdia3	0.0012955902524831	0.0756707630853873	0.642	0.61	1
Hibadh	0.00129977970432726	-0.0874666538547343	0.402	0.494	1
Psph	0.00132849623430629	-0.0885775234528884	0.478	0.574	1
Dnajb6	0.0013405900252782	-0.0891992145057667	0.915	0.939	1
Sars	0.00140726584393292	-0.0904070021090465	0.623	0.703	1
Degs1	0.00149303836630053	0.0743828661024468	0.516	0.456	1
Hdlbp	0.00149448783892484	0.0711122937709402	0.648	0.594	1
Set	0.00149678282159761	-0.0684781312927139	1	1	1
Cul1	0.00151276481373128	0.0732197569663535	0.592	0.556	1
Cnn2	0.00151520680318144	0.114172132474826	0.317	0.269	1
Uqcrq	0.00154990643743179	-0.0781159975313135	0.993	0.998	1
Lamtor2	0.00158893276340643	-0.088226953773575	0.689	0.731	1
Prdx6	0.00159194811967812	-0.0853599247792118	0.977	0.987	1
Ptp4a1	0.00160481350244574	0.0742859041404922	0.637	0.569	1
Ung	0.00164030013738302	-0.0951110277961787	0.648	0.701	1
Txnl4a	0.00164835893362927	-0.0878016348597748	0.938	0.962	1
Actb	0.00167138443759296	0.0799998747237805	0.998	0.998	1
Coprs	0.00167349155617014	-0.086523917127958	0.561	0.638	1
Cited2	0.00178076690405262	0.0995766288970769	0.427	0.401	1
Cox5a	0.00179017069145759	-0.0675274164373034	0.998	1	1
Tagln2	0.00183501197071961	0.111992186139292	0.689	0.711	1
Pcnp	0.00188289346734919	-0.0885137743692599	0.718	0.763	1
Gng5	0.00190443528552121	0.0596481944969967	0.951	0.957	1
Arpp19	0.00190621274504598	-0.0775258027876702	0.973	0.98	1
Atpif1	0.00197368274521423	0.0405569201684501	0.989	0.983	1
Impa2	0.00199669142458103	-0.0860537485283973	0.549	0.584	1
Mrpl18	0.00199877660655016	-0.080186544578031	0.961	0.973	1
Tmem126a	0.00200251326359227	-0.0874050093056874	0.692	0.75	1
Ticrr	0.00203393458024082	-0.125982651297833	0.176	0.292	1
Elovl6	0.00205467914529265	0.069746962466054	0.474	0.42	1
Atp5l	0.00205976597893736	0.0308200499153153	0.999	0.998	1
Exosc4	0.00207062563036185	-0.0862801795213627	0.664	0.733	1
Ngfrap1	0.00207806157944108	0.0545322910533672	0.986	0.985	1
Usp48	0.00208313788069656	-0.0889616686398977	0.653	0.706	1
Sox4	0.00209867002621355	0.133645073719426	0.221	0.134	1
Luc7l2	0.0021019800595764	-0.0865216918174995	0.651	0.726	1
Tecr	0.00212210641413599	0.0671583213294402	0.614	0.582	1
Ndufa4	0.00214666127900519	0.0343794396241557	0.999	1	1
Lefty1	0.00220007290438309	0.157025397809521	0.203	0.182	1
Skp1a	0.0022299054647073	-0.0849379100106652	0.786	0.804	1
Pfdn4	0.00223128545293816	-0.0858759219939557	0.718	0.781	1
Gm6792	0.00227272479228995	-0.106722827585101	0.228	0.3	1
Dusp12	0.00235681370114613	0.0693741449973087	0.419	0.355	1
Nop10	0.00242832981973104	-0.0757095948670785	0.994	0.998	1
Sod1	0.00249876294958648	-0.0906698447537457	0.732	0.769	1
Pfdn1	0.0025357709352133	0.0551207144165724	0.92	0.9	1
2610305D13Rik	0.00253738778408167	-0.082691847556231	0.483	0.549	1
Pfkl	0.00253897552515127	0.069613460029436	0.435	0.378	1
Cebpzos	0.00260526973238409	-0.0832663466806219	0.497	0.574	1
Tubb3	0.00261109860299495	-0.0991537980738519	0.245	0.328	1
Dtymk	0.00265721246319018	-0.0797753531362655	0.961	0.968	1
Strap	0.00266158134551905	-0.0841488935766869	0.728	0.783	1
Ifrd1	0.0026707679003571	0.0762409821167782	0.449	0.396	1
Fdft1	0.0026779198667747	-0.08696797653473	0.304	0.383	1
Ccng1	0.00270537399244475	0.072656821436426	0.68	0.675	1
Arl14epl	0.00273856448944355	-0.140410806600088	0.151	0.272	1
Ppp1r11	0.0027504439009223	-0.0853988262596751	0.488	0.59	1
Gmps	0.00283395224161431	0.0679115573063012	0.632	0.572	1
1810058I24Rik	0.00284163186282058	-0.0848134926264039	0.828	0.857	1
Mta3	0.00290014314557948	-0.0812140285319867	0.453	0.551	1
Sdf2l1	0.00292287744729478	-0.0819054406176229	0.361	0.443	1
2410015M20Rik	0.00294792509274577	0.0600259771649813	0.783	0.745	1
Zfp42	0.00303058193624942	-0.116153371215935	0.947	0.983	1
Snrpd2	0.00304208183598505	-0.070197644993182	0.988	0.997	1
Lap3	0.00304637033187275	-0.0871093659328647	0.774	0.823	1
Denr	0.00306760252722241	-0.0802601689252394	0.884	0.914	1
Ddost	0.00310838163737481	0.065874660110489	0.58	0.537	1
Pold2	0.00320505957480094	-0.0817872794258042	0.487	0.536	1
Nop58	0.00323005146505047	-0.0781160473510196	0.96	0.982	1
Bnip2	0.00323529328392508	0.0760449487010048	0.323	0.279	1
Nip7	0.00333043278818089	-0.0904088563387762	0.856	0.894	1
Myl6	0.00335739684322372	0.0540875412545945	0.978	0.972	1
Gapdh	0.00336606088040907	0.0312385666221426	0.998	1	1
Tns3	0.00338705211152149	-0.0820955047648446	0.365	0.434	1
Rps28	0.00339701942811919	0.0169582049986885	1	1	1
Cd81	0.0034743944773988	0.0724069584670404	0.826	0.831	1
Dnaja2	0.00351097484975799	-0.081922028986442	0.791	0.839	1
Dad1	0.00351358114187115	-0.0817208118018156	0.882	0.917	1
Mtch1	0.00357932261655541	0.0688353987772613	0.508	0.488	1
Nono	0.00370353262174225	0.0568968753236354	0.817	0.793	1
Serpinh1	0.00384109408015039	0.117367629447476	0.264	0.24	1
Rpl7l1	0.00386822126869562	-0.0811438398532661	0.784	0.847	1
Wdr89	0.00387584067365	0.0629652693197549	0.522	0.479	1
Fam162a	0.00389123277703836	0.061636300913563	0.709	0.655	1
Psmc3	0.00394698465178572	-0.0819773066183622	0.765	0.801	1
Ssbp3	0.0039528230070823	0.0890821238534791	0.281	0.212	1
Sdad1	0.00396941523942959	-0.0791876957911063	0.553	0.605	1
Rbm22	0.0040914658557721	0.0793527550804052	0.291	0.219	1
Cnot11	0.00415061082001714	-0.0792308432817424	0.435	0.498	1
Tmem261	0.00417795506888346	-0.0802195163377218	0.547	0.57	1
Bclaf1	0.00435552516483773	0.0592412818424577	0.733	0.673	1
mt-Co1	0.00440439832003656	-0.0637477112992348	1	1	1
Arid1a	0.00451944433149069	0.0606505691717661	0.67	0.619	1
Dnajc11	0.0045812139210315	0.0651173865132614	0.433	0.376	1
1700097N02Rik	0.00464821584844197	-0.0941077588468543	0.258	0.338	1
Prorsd1	0.00465100822951685	-0.0855874188424622	0.363	0.418	1
Tfcp2l1	0.0046522904491719	-0.0926944686785222	0.529	0.622	1
Senp3	0.00474377808452431	-0.0785727970504111	0.335	0.403	1
Top2a	0.00475058588764698	0.0606327311202188	0.805	0.803	1
Mtch2	0.00477081955585741	-0.0774729495866067	0.868	0.889	1
Epcam	0.00490283967874905	0.0862587628471713	0.502	0.491	1
Tsc22d1	0.00490884484338628	0.0719070520342741	0.618	0.624	1
Etv4	0.00492232920618405	-0.0805026030944279	0.45	0.504	1
Rhoc	0.00503095172196439	0.0857208955942561	0.319	0.247	1
Rras2	0.00505718935028972	0.0825560793094678	0.32	0.297	1
Rpa1	0.00506938189893168	-0.0792372133840495	0.537	0.604	1
H2afy	0.00513216708202065	-0.0830617093994874	0.611	0.693	1
Pcsk1n	0.00518960070503163	-0.0938658782836148	0.246	0.318	1
Npm3	0.00531900316734492	-0.0780147946689451	0.931	0.947	1
Gins4	0.00536827037593202	-0.0772403141633984	0.613	0.652	1
Exosc2	0.00538106592274608	-0.0886840813479997	0.25	0.328	1
Psmd12	0.00549776787611644	-0.0798869942543242	0.804	0.814	1
Rps19bp1	0.00553516904931501	-0.0774508253951477	0.725	0.766	1
Gart	0.00559625955239778	-0.0802734226265865	0.771	0.819	1
Pim1	0.0056118487668463	0.0734729941741133	0.522	0.504	1
Nupr1	0.00563115327498501	-0.109516629659814	0.2	0.3	1
Rps4x	0.00570412345988233	0.0137196690171368	1	1	1
Arid5b	0.00573811993221948	-0.0823675722827253	0.288	0.36	1
Sec61b	0.00587185057615946	-0.0731091677553812	0.945	0.95	1
G3bp2	0.0060657878129563	-0.077502334259395	0.966	0.977	1
Socs2	0.00616326399466118	-0.0846735752722736	0.492	0.542	1
Rpl41	0.00619469009416824	-0.0502827239493016	1	1	1
Psmg1	0.00635641601396387	-0.0777758309286711	0.555	0.625	1
Camta1	0.00644892023177951	-0.0767310705433169	0.328	0.405	1
Smarcad1	0.00645896979772146	-0.0801016720850628	0.576	0.665	1
Ppp5c	0.00647104322173118	0.059363216637283	0.506	0.436	1
Myo10	0.00654258147628249	0.0593947708395168	0.59	0.564	1
Ddx1	0.0065536991523466	0.055554094164046	0.699	0.662	1
Eif3a	0.0065644405240085	0.0421580367150167	0.961	0.959	1
Tnfrsf12a	0.00664280889596778	0.147551333800443	0.182	0.138	1
Ybx1	0.00666277248380452	-0.0522201797129038	1	1	1
Pfn1	0.00676593102203126	0.0332231051448515	0.993	0.992	1
Upp1	0.00678165519786326	-0.0897640953381418	0.888	0.937	1
Pmm1	0.00702823040157335	0.0565098906267165	0.804	0.76	1
Rbm8a	0.00703364568355053	-0.074760748007888	0.929	0.945	1
Cnpy2	0.00706985425150149	-0.0785360296410388	0.734	0.761	1
Taf13	0.00711194321784708	-0.0743941155348782	0.384	0.441	1
Dppa4	0.00727325522344469	-0.0755161996518361	0.642	0.705	1
Clns1a	0.0073065546569942	-0.0737340973553466	0.919	0.952	1
Pole3	0.00735217733470095	-0.0751834054775904	0.551	0.579	1
Chtop	0.00737682981795938	-0.0770504827542116	0.654	0.706	1
Wasf2	0.00748471257942548	0.0592805699600458	0.553	0.546	1
Llgl2	0.00759557304248217	0.074111875550755	0.289	0.226	1
Pin4	0.00777379059214503	-0.0755292137705283	0.68	0.718	1
Tcea1	0.00782501688311304	-0.0742720977664384	0.532	0.582	1
Hmga2	0.0078489151358343	0.147104907755041	0.186	0.088	1
Eif4e2	0.00787168844339554	-0.0760731798404595	0.919	0.949	1
Uchl1	0.00809911614902755	-0.0773985390365092	0.314	0.373	1
Nudt4	0.00816232269910679	-0.0822597564013414	0.788	0.819	1
Lmna	0.00822935574838766	0.109804927535024	0.215	0.156	1
Gsto1	0.0082672402072283	0.0635693650936425	0.488	0.473	1
Akap8	0.00834734378885023	-0.0736320122711296	0.423	0.484	1
Pcnt	0.00847580277834259	-0.0727985826874211	0.379	0.444	1
Hax1	0.00853381680171905	-0.0761223871363843	0.674	0.731	1
Rpl5	0.00859903530823465	0.0214797265911435	0.999	1	1
Aebp2	0.0087804649235001	-0.0806891999567887	0.32	0.381	1
Psenen	0.00880974315802095	-0.0716622689593698	0.444	0.509	1
Ifitm1	0.00889879469999369	-0.123712673116678	0.711	0.773	1
Flnb	0.00913157577961146	0.0981704476135464	0.233	0.176	1
Llph	0.00940009344944598	-0.0748329917704589	0.874	0.894	1
Pum3	0.00951042017270467	0.054029951105398	0.662	0.638	1
Got1	0.00960406302926504	0.0559636248078609	0.636	0.635	1
Ppa1	0.00964378282358716	-0.0730765352275662	0.825	0.861	1
Eif4a1	0.00975163727681501	-0.0598082750217808	1	1	1
Trp53	0.00976191004465777	-0.068010964126866	0.986	0.99	1
Tagln	0.00991864286264289	0.203132889965584	0.15	0.095	1
Polr2m	0.0100400007793673	-0.0731311987411165	0.851	0.889	1
Morf4l2	0.0100451947682122	0.0498568039868343	0.919	0.877	1
Tpi1	0.0101353078469264	0.0552229993405395	0.769	0.743	1
Exosc3	0.0101522059549686	0.0570861695686575	0.511	0.481	1
Psip1	0.0101971614580729	-0.0734586277342528	0.885	0.904	1
Tmem230	0.0102877770564999	0.0574954036659758	0.405	0.352	1
Cobl	0.0102884480078562	-0.0775828593512062	0.305	0.401	1
Emc7	0.0103504531238437	0.058335144991729	0.424	0.393	1
Id3	0.0107749344773563	0.0894189465549678	0.593	0.595	1
Egfl7	0.0107826783188181	-0.0754865261048718	0.299	0.363	1
l7Rn6	0.0109203538808228	-0.0744616417654681	0.679	0.726	1
Hirip3	0.0109912189843172	-0.0718520962373118	0.403	0.454	1
Hdgf	0.0112751724538066	-0.0673725236490448	0.987	0.988	1
Hint1	0.011394669034517	0.0225369716666854	0.998	1	1
Lefty2	0.0115352563476298	0.111535687302644	0.209	0.169	1
Mcm3	0.011540945940032	-0.0741077388718387	0.792	0.826	1
Tmsb4x	0.0116512167517204	0.0616357963674767	0.995	1	1
Trap1a	0.0117204645967218	-0.0826830591159595	0.711	0.769	1
Slc2a3	0.0118729411553273	0.0590693565654792	0.794	0.823	1
Cep55	0.0119609677015305	-0.081811049655969	0.244	0.322	1
Rps5	0.0119631912580018	0.00427890270572773	1	1	1
Rpl37	0.0120172464896563	-0.0438014047867927	1	1	1
Mob4	0.0120466692092257	-0.06977347938468	0.477	0.546	1
Psma4	0.012080164938261	-0.0654770496891723	0.952	0.967	1
Rbfa	0.0121757525809731	-0.0742130404787729	0.532	0.597	1
B2m	0.0123104965478962	0.10121338683933	0.222	0.148	1
Hmmr	0.012322925033273	-0.0714670400528576	0.472	0.509	1
Mplkip	0.0123844406613355	-0.0691993710920901	0.432	0.499	1
Eif3d	0.0124682238082294	-0.0703900229780388	0.862	0.904	1
Cenpv	0.0124703182797935	0.0553009397620268	0.571	0.546	1
Kras	0.0125023507890155	0.0604488281855922	0.62	0.635	1
Abcf2	0.0125174549610086	-0.0704508937685322	0.59	0.63	1
Sf3b1	0.0126161294751629	-0.0705150599683113	0.904	0.914	1
Mycn	0.0127691197454936	0.0590941366317114	0.521	0.489	1
Psmc6	0.012840266345862	-0.0710816310911334	0.78	0.841	1
Tpd52	0.0128763517294703	-0.0714527510044604	0.535	0.617	1
Ubap2l	0.0130634781690667	0.0489674984277497	0.734	0.708	1
Tceb2	0.0132803057922686	0.0232349895864483	0.998	0.992	1
Wnk1	0.0134113157340108	0.0604940738600729	0.486	0.461	1
Tmem245	0.0136440272015746	-0.0886424110351748	0.221	0.312	1
Supt16	0.0136819467219011	0.0472839922861965	0.82	0.771	1
Sept2	0.013759781743314	0.0539300998199954	0.529	0.501	1
Tceal8	0.01379775731528	0.0603733170876699	0.658	0.645	1
Dnajc2	0.0139771845036184	-0.0676742871256564	0.895	0.922	1
Foxp1	0.0140885604924859	0.0601211146419475	0.365	0.325	1
Dpy30	0.0142456494820692	-0.0662771329608256	0.959	0.982	1
Mga	0.01429490482691	-0.0677226935221577	0.377	0.423	1
Gldc	0.0144876347039595	-0.0768604764477259	0.282	0.347	1
Psme2	0.0146120377605167	0.0738323736648083	0.292	0.24	1
Park7	0.0146316887338927	0.029406489563385	0.993	0.99	1
Ppia	0.0146754543310329	-0.0444089319110157	1	1	1
Fus	0.0148103619271606	0.0429673250688378	0.845	0.816	1
Ccnl1	0.0148869515389566	-0.0676570721253653	0.456	0.512	1
Tpm3	0.0151185720540933	0.0489313776696774	0.818	0.814	1
Eed	0.015141354615404	-0.0745700470262334	0.85	0.862	1
Gadd45a	0.0151481164601316	-0.0731157575873532	0.342	0.42	1
Psmd3	0.0152174050771741	-0.0683184586083649	0.702	0.763	1
Ddx3x	0.0152336597474268	0.0481632106470853	0.739	0.735	1
Pou5f1	0.0152857564695811	-0.0684860016484172	0.96	0.978	1
Smagp	0.015408698237657	0.0773792829355853	0.253	0.196	1
Swt1	0.0155713065211861	0.0662403671929473	0.287	0.234	1
Snrpa1	0.0155732374270365	-0.0675525193350477	0.933	0.962	1
Hnrnpa1	0.015747080630632	0.0320524892154233	0.989	0.99	1
Ppp1cb	0.0157699578775282	-0.0689519256631057	0.583	0.65	1
Dctpp1	0.0160100993857982	-0.0653702745430635	0.971	0.987	1
Bud31	0.0161392965679422	-0.0706591267210637	0.674	0.728	1
Nr0b1	0.0161509917433812	-0.0736007236492341	0.378	0.446	1
Actn1	0.0162444225861884	0.0743553053213084	0.473	0.473	1
Rpl21	0.016552529088875	-0.0462954287125457	1	1	1
Hk2	0.0165544637503961	-0.0763026485158719	0.657	0.716	1
Aard	0.0166117832881627	-0.0781771967411827	0.336	0.4	1
Id2	0.0166648691161287	0.125165636753796	0.189	0.108	1
Eif1ax	0.0166838504912272	-0.067937659906774	0.859	0.879	1
Phip	0.0167009258633877	0.054371461153342	0.393	0.357	1
Mrpl54	0.0167032803174045	0.0451491658143127	0.78	0.728	1
Map1lc3b	0.0167204586850889	-0.0690827577111279	0.876	0.894	1
Agl	0.0167599027635001	-0.0859688350748795	0.289	0.327	1
Gpa33	0.0171107598016837	-0.0894903440638961	0.208	0.297	1
Gcn1l1	0.0173486719901197	0.0571508321491253	0.325	0.274	1
Cript	0.0176246972881721	-0.0680536864259473	0.637	0.697	1
Tmem5	0.0176453892096945	0.0569188664458712	0.344	0.3	1
Wdr18	0.017690884030765	-0.0702262761836847	0.76	0.801	1
Serf2	0.0177518207869785	-0.0559889793662833	0.996	0.997	1
Fkbp8	0.0178065569311079	0.0483348460145299	0.646	0.594	1
Rbmxl2	0.0178118689299227	-0.0727135724011252	0.715	0.763	1
Mrps34	0.017969023826716	0.0487582551543041	0.589	0.574	1
Alg13	0.0181402762420812	-0.0696047896557141	0.417	0.483	1
Cox6a1	0.0182281324728045	0.033304606789534	0.946	0.955	1
Rpl10	0.0182842484600643	0.0124441316751485	1	1	1
Tdh	0.0183027413255739	-0.0870025489243134	0.825	0.887	1
Cstb	0.0192138228683062	0.0755415263830179	0.485	0.493	1
Mdm2	0.0193893814862267	0.0630808758787598	0.451	0.42	1
Skil	0.0194157528899806	0.0791113488242699	0.242	0.184	1
Rpl31	0.0194884073335765	-0.0460610234980496	1	1	1
Pmf1	0.0195446142218276	-0.0666658348433899	0.558	0.604	1
Tnrc6a	0.0195574010999381	0.055523405393318	0.38	0.338	1
Tax1bp3	0.0197448466210477	0.115009990075298	0.189	0.124	1
Dapk3	0.0197798780614085	0.059594591002036	0.338	0.3	1
H2-M5	0.0198213892000576	-0.0856754508861828	0.226	0.317	1
Rpl38	0.019939677233599	0.0103084837520897	1	1	1
Pdlim7	0.0200190494789016	0.0799559788446542	0.298	0.272	1
Ndufs7	0.0200965378398306	-0.0669185167615718	0.871	0.9	1
Zfp593	0.0200989785844441	-0.0636801421845156	0.444	0.502	1
Rbm27	0.0201740008508397	-0.0683371040908395	0.697	0.743	1
Rpl7	0.0202096104382096	0.00516446793458591	1	1	1
Brk1	0.020278602018015	-0.0704976234116185	0.703	0.715	1
Sumo3	0.0204465379801854	-0.069158523303803	0.839	0.852	1
Marcks	0.0205688500689608	0.0707541221421957	0.3	0.275	1
Tceb1	0.0208120142967352	0.0355726201592259	0.933	0.95	1
Hsp90ab1	0.0208636579211837	-0.0467487489283651	1	1	1
Rbms1	0.0209446365189202	0.0669072378483224	0.321	0.312	1
Ewsr1	0.0210300764249751	0.0438698480071941	0.759	0.738	1
Ndufaf2	0.0216499930785394	-0.0626437583804789	0.418	0.478	1
Rpl26	0.0217931563782342	-0.0385507302789714	1	1	1
Ktn1	0.0218154717308521	0.0528230560932162	0.684	0.66	1
Rbm4b	0.0221653109813816	-0.0654748795243806	0.383	0.444	1
Rbm7	0.0221750478916648	0.0499823564917507	0.414	0.367	1
Eef1g	0.0222344725620629	-0.0473413840769124	1	1	1
Kdm3a	0.0222605671308928	-0.0713385464289736	0.284	0.348	1
Erdr1	0.0225645870167259	0.0492922707702325	0.457	0.425	1
Hes1	0.0226580669678102	0.0591166937408497	0.359	0.34	1
Esd	0.0226750181243929	0.0526637961370064	0.588	0.559	1
Ddx24	0.0228123933846849	-0.0676112616540765	0.865	0.882	1
Apoc1	0.0230128672611076	-0.081373223710344	0.234	0.31	1
Bex1	0.0230525825584296	0.0451805996429453	0.99	0.992	1
Mrpl37	0.0237033711749885	-0.0637665524242924	0.416	0.498	1
Dnttip2	0.0240049021566059	-0.0666950491964036	0.745	0.781	1
Ankrd11	0.0240377962211697	0.0416695128829916	0.854	0.852	1
Sh3glb1	0.0242718045870035	0.0550865037457107	0.407	0.353	1
Oxnad1	0.024397029315283	-0.0640881667815359	0.339	0.411	1
Zfp326	0.0244480749637095	0.0584656555409953	0.301	0.255	1
D8Ertd738e	0.0248171202468503	-0.0643788912778098	0.884	0.892	1
Ttc4	0.0248314043175868	0.0518927285387981	0.348	0.3	1
Fam3c	0.0251657501378571	0.0536523432466677	0.336	0.287	1
Rnaseh2a	0.0253832329723754	-0.0631900019508903	0.504	0.569	1
Sept7	0.0253992453171928	0.0459851600066656	0.733	0.731	1
Gm10709	0.0254379893577719	-0.0649843932566192	0.713	0.765	1
Kdm2b	0.0255945077769024	0.0572713723006479	0.302	0.26	1
Polr2f	0.0257314811433661	-0.0642961407350748	0.934	0.934	1
Zfhx2	0.0258406628587527	-0.0756222514508558	0.252	0.322	1
Ndufaf4	0.0259563357387099	-0.0649140506741454	0.591	0.652	1
Ahnak	0.0259901688194989	0.10561142580469	0.205	0.172	1
Gm42418	0.0261278049012223	-0.070135119406054	0.786	0.814	1
Ndufa13	0.0262193910372467	0.0358824240482409	0.908	0.897	1
Psme1	0.0263026374454854	0.0532862870324466	0.348	0.323	1
Skiv2l2	0.0263688291515927	0.052248887679014	0.342	0.275	1
Mrpl57	0.0263947310203342	-0.0660965699168482	0.788	0.818	1
Eif1ad	0.0264016846061304	-0.0664238733961002	0.681	0.708	1
Smad7	0.0264043801332227	-0.0648848364832914	0.425	0.474	1
Myh9	0.0264227767278726	0.0703737252568631	0.281	0.237	1
Gemin2	0.0264327010404874	-0.0614667003701545	0.395	0.428	1
Nol7	0.0265935982282333	0.0421577344905998	0.789	0.761	1
Jmjd1c	0.0265977395999348	0.0618584208085602	0.279	0.229	1
Rfc5	0.026684996943831	-0.0695100568991347	0.75	0.814	1
Cdc42se1	0.0267320398854599	0.061038794996874	0.284	0.227	1
Ngrn	0.0269355490244316	-0.0629875869252209	0.502	0.541	1
Cyb5r3	0.0269918226223791	0.0471037610505741	0.631	0.604	1
Mapk1	0.0270270930262614	0.0482592910368265	0.488	0.464	1
Psmb6	0.0272494900693384	-0.056318359955553	0.99	0.995	1
Mrpl13	0.0274467879529071	-0.0637714524995084	0.693	0.703	1
Fgd1	0.0276839833972042	-0.0867052143494837	0.203	0.275	1
Hat1	0.0277498511817073	-0.0698142042287313	0.827	0.876	1
Plk2	0.0277992355224913	0.106831379143553	0.191	0.129	1
Stoml2	0.0278689563543703	-0.0640146062441898	0.832	0.872	1
Mgst3	0.0280963360017574	0.0887256216670756	0.206	0.144	1
Traf4	0.028403611168813	0.0508200027047492	0.416	0.388	1
Ctr9	0.0284395187257846	0.0507241962883831	0.396	0.355	1
Rpp30	0.0284489496424852	-0.0599171042020336	0.412	0.464	1
Rbmxl1	0.0284699366397689	-0.0643816046965611	0.844	0.874	1
Zfp296	0.0284746976188859	-0.0727286857807011	0.256	0.328	1
Syngr1	0.0285103557241723	-0.0600767471131099	0.414	0.463	1
Zranb2	0.0287564818090986	0.0459533574557448	0.629	0.572	1
Rab11a	0.0288009974784621	0.0464768905575839	0.442	0.386	1
Peg10	0.0288814845511935	0.131498672696446	0.164	0.096	1
Ubc	0.0291295794117091	0.0481356731979645	0.48	0.438	1
Mcl1	0.0291821384709389	0.0465793190858464	0.654	0.647	1
Preb	0.0294039212330816	0.0516877297330416	0.329	0.294	1
Dnajc9	0.0294651616021492	0.0458146074495417	0.548	0.512	1
Psmd1	0.0295525861471968	0.0422711046403608	0.753	0.741	1
Wdr26	0.029562086958658	0.053065580151152	0.333	0.299	1
Pwp1	0.0298200149967606	-0.0604970692333035	0.437	0.489	1
Nsrp1	0.0301962150376681	0.0478839365905824	0.488	0.463	1
Rbm25	0.0302745227749606	-0.0643432323640778	0.923	0.94	1
Rpl35	0.0303118017474248	0.0193696238586405	0.998	0.995	1
Ddx10	0.0305693212510101	-0.0642883354349414	0.553	0.594	1
Igfbp2	0.0306086945091301	-0.0719746946759059	0.628	0.716	1
Thumpd3	0.0306404942410484	-0.061347417828569	0.348	0.408	1
Psme4	0.0308901601567068	0.0475745873854869	0.395	0.348	1
Sart3	0.0309755121917758	0.0507166551230469	0.348	0.317	1
Safb2	0.031005897978142	-0.0616807045048532	0.52	0.562	1
AU018091	0.0310617341185221	-0.0680385602649137	0.307	0.375	1
Trim28	0.0311110376065879	-0.065240904661344	0.967	0.97	1
Amd1	0.0312476508535122	0.0457337902098006	0.483	0.441	1
Mdh1	0.0312674603544281	0.0394887671206072	0.815	0.791	1
Glo1	0.0313078392546813	-0.0608271518308485	0.946	0.95	1
Smn1	0.0313388035576492	0.0438916565771127	0.663	0.635	1
Phgdh	0.0313692659902421	0.0445602188980151	0.754	0.728	1
Cops4	0.0314279990033953	0.0415322729295243	0.713	0.663	1
Rab14	0.0316236212816029	0.0425866611702115	0.64	0.633	1
Zfp568	0.0316921325856336	0.0584690984803013	0.276	0.231	1
Gar1	0.031863329515677	0.0376610624315957	0.817	0.799	1
Trmt112	0.0320239720633178	-0.0622716725327339	0.581	0.589	1
Larp4b	0.032842353944302	0.0465799031845195	0.43	0.395	1
Fkbp4	0.0329215683722145	-0.058730644424515	0.959	0.978	1
Sp3os	0.0331899864978266	-0.0741423725965891	0.243	0.302	1
Vdac3	0.0332719920421666	-0.0611157385874406	0.445	0.504	1
Pno1	0.033302071053825	-0.0640746747862485	0.693	0.726	1
Cldn6	0.0333275907950021	0.111549402622886	0.176	0.149	1
Noct	0.0333482857838486	-0.06533091550362	0.444	0.517	1
Ak4	0.0333604969393335	-0.0975530940654918	0.172	0.252	1
Mcm10	0.0334102250771421	-0.0625568651018802	0.311	0.371	1
Bak1	0.0334314837511757	-0.0605976802016068	0.358	0.415	1
Mphosph10	0.0335738186639032	-0.0633781667818457	0.655	0.713	1
Plaa	0.0337851553794768	-0.0585857294237023	0.456	0.524	1
Fam114a2	0.0339019764812659	0.0450728836674186	0.496	0.449	1
Faf1	0.0340723608963766	-0.0611455921464068	0.556	0.605	1
1810043H04Rik	0.0341490994147429	-0.0601155988449307	0.506	0.562	1
Agtrap	0.0342614630937335	-0.0610924439620086	0.402	0.466	1
Snrpb2	0.0343370872009871	-0.0621279689034153	0.808	0.841	1
Mrpl2	0.0343671374171571	-0.0628073905106419	0.684	0.71	1
Mrto4	0.0344526196847133	0.0407414200651042	0.728	0.705	1
Rpl19	0.0345889280525739	-0.00108177437264123	1	1	1
Smc4	0.0347143437842747	0.0437276566806253	0.687	0.665	1
Coa3	0.0350907979994554	0.0398879624370772	0.719	0.71	1
Thoc3	0.0353835444464465	0.0432056459651052	0.674	0.615	1
Chd1	0.035441246435219	0.0398820802712957	0.745	0.711	1
Yes1	0.0356003172250725	-0.111341505517236	0.141	0.24	1
Rrbp1	0.0356228615876091	0.0417492306820255	0.698	0.682	1
Etv5	0.0361748157475008	0.0446088248977906	0.457	0.405	1
Mrfap1	0.0361803731622539	-0.060410175982522	0.966	0.973	1
Oard1	0.0362081491202882	-0.0609309138527443	0.544	0.566	1
Impdh2	0.0364098345376021	-0.059542037305701	0.941	0.952	1
Pdgfa	0.0364495479502633	-0.0639452628124393	0.562	0.625	1
Arrdc4	0.0364510564179424	-0.059324553208852	0.461	0.521	1
Blm	0.0364753402503997	-0.0772406946188683	0.22	0.287	1
Gars	0.0365090330207189	-0.0631729963271301	0.772	0.796	1
Ruvbl1	0.036628065253145	-0.0638496000890858	0.826	0.847	1
Chchd3	0.0367014294983435	-0.0597807747046843	0.591	0.653	1
Emd	0.0368335252743708	0.0434223681476386	0.486	0.448	1
Junb	0.0371079104168794	0.060901825699184	0.299	0.264	1
1700037H04Rik	0.0371530203075287	-0.0603735790806844	0.369	0.421	1
Rab2a	0.0372355597778703	0.0452675229403541	0.724	0.713	1
Pigx	0.0373035780276124	-0.0606986882345611	0.322	0.391	1
Zfp91	0.0380639286374741	0.0455871690931647	0.424	0.383	1
Tspan13	0.038350568150827	-0.0635599884562584	0.287	0.355	1
Mrps35	0.0387066692395281	-0.057846084419568	0.463	0.504	1
Tmem183a	0.0387840724244757	0.0427667775355625	0.531	0.512	1
Ddx47	0.0388151686468378	-0.0575221931632249	0.413	0.458	1
Cenpw	0.0392306613454691	-0.0623301581258168	0.722	0.76	1
Arl1	0.0394262397898102	-0.0607800352201732	0.605	0.663	1
Lsm6	0.0394435060044679	-0.0631409504968001	0.815	0.842	1
Ptp4a2	0.0396352969486031	0.0463087542903863	0.675	0.665	1
Laptm4a	0.0397046928112517	0.0436100236458626	0.628	0.65	1
Upf3b	0.0398028251859673	0.0429970564458486	0.503	0.451	1
Zdbf2	0.0399228432220977	0.0531513819459943	0.317	0.289	1
Rpl10a	0.0403519619617372	0.0071593410698223	1	1	1
Tgif1	0.0407401989628164	-0.063394985363627	0.667	0.693	1
Hspe1	0.0408660474999378	-0.0490097279821149	0.999	1	1
Lyrm9	0.0409211827562409	-0.0676278136337957	0.261	0.317	1
Rrp1b	0.040999902606896	0.0381856782229972	0.787	0.794	1
Eif4b	0.0410558668495426	0.0395127937343039	0.68	0.678	1
Hspa8	0.0414133249696653	-0.055785370546098	1	1	1
Rrp1	0.041553652149858	-0.0632474621865591	0.734	0.755	1
Ss18	0.0416066680342391	0.0442127061845622	0.385	0.358	1
Txndc17	0.0417103688288309	-0.0607174025547292	0.87	0.892	1
Mpc2	0.0417817332707215	0.0436014581356508	0.407	0.378	1
Snrnp48	0.041812095851972	-0.0595310134338042	0.349	0.41	1
Mrps5	0.0419444738045713	-0.0623494130690048	0.838	0.859	1
Ccdc86	0.0421596214051076	0.0441272987087282	0.469	0.439	1
Ilkap	0.042182465673799	0.0437539646687983	0.433	0.401	1
Sf3b6	0.0423995545527752	-0.0592291048240845	0.855	0.905	1
Dut	0.0424337619997742	0.0296157231352707	0.954	0.959	1
Gemin6	0.0426710391581727	-0.0611808529511644	0.592	0.622	1
Rsu1	0.0428954622335443	0.0462857950295064	0.352	0.32	1
Krtcap2	0.0429039039881436	-0.0621187002048125	0.838	0.886	1
Ppp1r2	0.0429136094198897	0.0531008487245481	0.635	0.657	1
Eef1b2	0.0429279313871844	0.0118546425773451	0.999	1	1
Dppa2	0.0432011770142219	-0.0664258531785618	0.622	0.668	1
Pdlim1	0.0433049007421088	0.0448434690560269	0.446	0.425	1
Mettl16	0.0435328397134404	-0.0593101497635476	0.628	0.697	1
Sdc4	0.0435352412870279	0.0598774364288968	0.321	0.335	1
Cltb	0.0438599903819806	0.0441380477891062	0.437	0.393	1
Tmed10	0.0442262072161599	0.0394826175837497	0.745	0.758	1
Ppid	0.0445969600672041	-0.0589179723175617	0.859	0.927	1
Tia1	0.0446165491786931	0.0505639462980558	0.302	0.252	1
St13	0.0448328416297573	-0.0577285835670673	0.925	0.945	1
Klhl13	0.0450425221418063	-0.0754674922626998	0.288	0.338	1
Aspscr1	0.0452437361237159	-0.0567070626583046	0.374	0.456	1
Cttn	0.0456909925953113	0.0505518716282978	0.307	0.279	1
Ccdc43	0.0457721792843037	-0.0566427790286227	0.371	0.415	1
Myl12a	0.0458453958569493	0.0439680877880391	0.946	0.955	1
Rheb	0.046131395363569	0.0372082538121067	0.763	0.761	1
Smarca5	0.0466334429347344	-0.0580169621880093	0.92	0.942	1
Cdh1	0.0467013309304115	0.0497532900453773	0.342	0.32	1
Myef2	0.0468765837675102	0.0508069469194041	0.33	0.279	1
Rab7	0.0469118344555423	0.0409619654432095	0.652	0.629	1
Ptk7	0.0469153328423369	0.0781822609429247	0.207	0.146	1
Ubfd1	0.0469482886085237	-0.0563886408911903	0.445	0.483	1
Nedd8	0.0471075750445396	-0.0573091276880895	0.972	0.97	1
Brd7	0.0471786173382691	0.0412957351748305	0.46	0.439	1
Itgb1	0.0473264647832646	0.0570279990894925	0.358	0.358	1
Ttc32	0.0475292286707193	0.0670393374516153	0.227	0.171	1
Imp4	0.0476878296548927	-0.0589830073109052	0.642	0.663	1
Enah	0.0479842648766521	0.0391084507271315	0.721	0.7	1
Rps17	0.0480983834400277	0.00275595584782229	1	1	1
Atp5b	0.0482478248625142	0.0114065909111969	0.999	1	1
Yars	0.0483381810496036	-0.0575776861903269	0.503	0.519	1
Urah	0.0485161318560946	-0.0609696601933726	0.325	0.393	1
Bzw1	0.0489650463784509	0.0336593619140675	0.871	0.891	1
Pbrm1	0.0494395857026954	0.0404921793271616	0.537	0.504	1
Yrdc	0.0494550860683443	-0.0567325350090288	0.551	0.577	1
Hdac2	0.0496723893432978	0.0394955500609256	0.607	0.572	1
Xbp1	0.049887960610179	-0.0821949920016485	0.191	0.264	1
Nap1l1	0.049948010171955	0.0166649152510541	0.997	0.995	1
Mpzl1	0.0500660355897153	0.0518386437300563	0.285	0.252	1
Brca2	0.0504137161564528	-0.0580581387610791	0.304	0.362	1
Syncrip	0.0504266325661063	-0.0623571079691982	0.76	0.791	1
Ctnnal1	0.0505729168081346	-0.0612229180064428	0.385	0.458	1
Glyr1	0.0507000913204254	0.0434691820637554	0.389	0.357	1
Cops6	0.0507228279770977	-0.0604466315379395	0.736	0.761	1
Pop1	0.0510270642678004	0.042122999470556	0.412	0.371	1
Emg1	0.0511488677517997	-0.0597213476151954	0.958	0.977	1
Cdc5l	0.0512428025353671	-0.0619518877427825	0.795	0.806	1
Arpc3	0.0513517014568627	0.0376789172946153	0.654	0.657	1
Rtcb	0.0513573770035795	-0.0566076404745978	0.574	0.625	1
9130401M01Rik	0.0515740193306001	-0.0587158419609245	0.693	0.728	1
Nup50	0.05161040737573	-0.0565424621251781	0.478	0.529	1
Supt4a	0.0521701776429531	-0.0578745221906174	0.815	0.846	1
Ltbp4	0.0521947250298782	-0.0592614061306751	0.497	0.521	1
Cryab	0.0522551659216347	0.134029729126528	0.144	0.1	1
Rnf138	0.0523256903391083	-0.0571194974654424	0.51	0.575	1
Sdha	0.0526037301055236	0.0409578067112606	0.6	0.57	1
Atp6v0e	0.0528144582973271	0.0386832050678529	0.811	0.821	1
Evi5	0.0529131196234788	0.0499753825533584	0.285	0.239	1
Exosc9	0.0530482322620908	0.0503738237083789	0.285	0.234	1
Agpat4	0.0533482052944654	0.0762046455676563	0.209	0.163	1
Mrpl35	0.053470488190717	-0.0586518269319486	0.786	0.793	1
Zmym1	0.0540578024686481	-0.0572184183875781	0.509	0.529	1
Ube2f	0.054087234180534	0.0426561567156057	0.417	0.393	1
Hbegf	0.0542035274026382	0.116026236616014	0.159	0.123	1
Cdca8	0.0543839880773317	-0.0602015653231138	0.769	0.778	1
Ube2e1	0.0545342828025292	0.040599999526302	0.473	0.43	1
Pnp	0.0551126162451368	-0.0593130797200084	0.534	0.57	1
Fth1	0.055489936012628	-0.0602141245362593	1	1	1
Psmb5	0.0554971833256551	0.0216426489435082	0.986	0.978	1
Lsg1	0.0558604581493778	-0.0550587122312499	0.528	0.557	1
Dph3	0.0561260203729161	-0.0595452198311202	0.795	0.833	1
Zfp281	0.0565758716029046	0.0415760854993576	0.383	0.332	1
Rangap1	0.0566959396270196	0.0379588863619925	0.581	0.541	1
Gid8	0.0568802480380834	-0.0544190525623008	0.351	0.408	1
Mrps12	0.0569375049657707	-0.057835648743121	0.671	0.713	1
Mrps10	0.0570053308742774	0.0375552643007641	0.622	0.607	1
Ddx41	0.0575055372475893	0.0395975168236261	0.467	0.416	1
Chka	0.0579390164068184	-0.0634414358145127	0.263	0.31	1
Gm7325	0.0579448789921791	-0.0621131870811664	0.457	0.514	1
Zmynd8	0.057991779615175	0.0436555457617788	0.34	0.302	1
Bcat2	0.0580933620567488	0.0431133648182441	0.349	0.292	1
Cdk6	0.058145873553837	0.0552676159507353	0.268	0.206	1
Usmg5	0.058372094282226	0.0240995271983586	0.953	0.962	1
Ubac1	0.0586185996955871	-0.0549244730500797	0.508	0.572	1
Sae1	0.0586964915104966	0.0334544064347875	0.806	0.808	1
Nudcd3	0.05909075581804	0.0394731878026148	0.498	0.449	1
Ddx49	0.0591436405347306	-0.0596081256297072	0.285	0.327	1
Slc25a39	0.0591570741692797	-0.0546446884106858	0.432	0.458	1
Bbx	0.0597647962837296	0.0451058985296123	0.354	0.317	1
2810417H13Rik	0.0598760255819085	0.0403996452822781	0.639	0.62	1
Brwd1	0.0599017997101912	-0.0594569231383331	0.3	0.352	1
Spcs2	0.059913486250878	-0.0565924468619922	0.741	0.783	1
Vapa	0.0600726936076608	-0.0558390271557681	0.85	0.872	1
Mrps24	0.0601425716483838	-0.0576727669190766	0.826	0.821	1
Rpl39l	0.0610547908126405	0.0552725961597401	0.463	0.479	1
Porcn	0.0611186546874848	-0.0920083167464238	0.158	0.249	1
Siva1	0.0615391813923478	-0.0551377765012147	0.958	0.977	1
Sertad2	0.0616745813286826	0.0479008694048045	0.357	0.337	1
Fkbp2	0.0617452538560991	0.0409114128261666	0.407	0.375	1
Rad51ap1	0.0618000468936079	-0.0569733776761796	0.315	0.375	1
Rps9	0.0619547778330806	-0.00017995894216094	1	1	1
Anp32b	0.0620008814258763	-0.0516763887868996	0.998	0.998	1
Zfp36l1	0.0624166804392402	-0.0570181695061572	0.326	0.378	1
Ppp4r2	0.0624622094485128	0.0379399608671521	0.545	0.522	1
Mcts2	0.0625787144689963	-0.0545344144757363	0.387	0.408	1
Ddx56	0.0627779862758004	0.0390289504289635	0.441	0.421	1
Tor2a	0.0628964190860532	0.0525195289070575	0.269	0.237	1
Adipor1	0.0637603676250494	0.0361469476624556	0.581	0.57	1
Tmem70	0.0638281399356207	0.0427258375042736	0.341	0.302	1
Cops8	0.0638645974984191	0.0392031720924133	0.566	0.544	1
Trnau1ap	0.0641828818323509	-0.0548467066743723	0.597	0.637	1
Idh3a	0.0644137623727723	0.0366999899621648	0.555	0.524	1
Tada3	0.0644864491229468	-0.0572003022814536	0.293	0.357	1
Ube3a	0.064727610230677	0.0352270563998452	0.67	0.625	1
Pvrl2	0.0647670200847702	0.0429050049777873	0.416	0.39	1
Hspa4	0.0650994708712925	-0.0583257111299715	0.937	0.952	1
Sugt1	0.0655200246485789	-0.056601611476067	0.858	0.874	1
Cyfip1	0.0656729329448238	0.0474141724451648	0.281	0.239	1
Naa25	0.0659763339206864	-0.0629732667522667	0.238	0.307	1
Flna	0.0668169817636799	0.0565996584947788	0.273	0.249	1
Cox6b2	0.0670089107205254	0.039982219806895	0.421	0.401	1
Gmnn	0.0670901284830141	-0.0557387234640385	0.904	0.932	1
Idh2	0.0673703347976058	0.0479724194112899	0.278	0.231	1
Enoph1	0.0673898385300225	-0.0546433939818429	0.32	0.375	1
Leprotl1	0.0675671013120904	-0.0540324438915251	0.316	0.36	1
Ckap5	0.0676364310873465	0.0424475295100493	0.319	0.267	1
Cenpe	0.0678165058642099	0.0395149030373324	0.485	0.461	1
Pgam1	0.0680530035510013	-0.0516129725266539	0.993	0.998	1
Snhg6	0.068069128307455	-0.0540751360596533	0.336	0.39	1
Myl12b	0.0682713877434711	0.0387562217521977	0.425	0.381	1
Ncor1	0.0682941993039922	-0.0566722742667826	0.688	0.75	1
Atg101	0.0683089764111963	-0.054554074766255	0.559	0.585	1
Ltv1	0.0686843352643824	-0.0540529588532683	0.482	0.521	1
Rbfox2	0.0686926032526734	0.0530270572549506	0.249	0.201	1
Ppp2r1a	0.0690896485891771	0.0369202739631636	0.565	0.541	1
Ppil1	0.0691190631820869	-0.0565621745626574	0.78	0.806	1
Tpt1	0.0693487805280655	0.00602007037710361	1	1	1
Atp5e	0.0695190737272778	0.0232689221916305	0.95	0.945	1
Vcp	0.0695624746262907	0.0313884567862421	0.839	0.833	1
Fxyd6	0.0698463956440131	0.0470158087951759	0.392	0.391	1
2210016L21Rik	0.0702741043950815	0.0413791511106946	0.343	0.297	1
Shmt1	0.0703233825906803	-0.0548736799212339	0.538	0.59	1
Ntmt1	0.0706227029574596	0.040525414405999	0.346	0.315	1
Uba2	0.0708210393347452	-0.0577116452694884	0.85	0.891	1
Rexo1	0.0709249098705644	-0.0529468395045239	0.396	0.434	1
Romo1	0.0709602567521969	0.0365227309764755	0.525	0.504	1
Arhgap5	0.0711641080286191	0.0418231864766638	0.336	0.295	1
Mest	0.0713669024505143	-0.0591576822874566	0.392	0.41	1
Snrpb	0.0717163295068384	0.0199903762141722	0.984	0.978	1
Rab3ip	0.0718214358431512	-0.0508683631678417	0.373	0.444	1
Trappc4	0.0720362856366192	-0.0533479619671029	0.533	0.589	1
Cd24a	0.0720775613912522	0.0649974091625004	0.223	0.194	1
Csnk1d	0.0721020712163436	0.0387545288784344	0.416	0.383	1
Smyd2	0.072196183155043	0.0407700993753234	0.342	0.315	1
Rmnd5b	0.0726304092970105	-0.0570205949274832	0.296	0.328	1
Srrm2	0.0729210804843733	0.0187316975226537	0.977	0.977	1
Bysl	0.0729632226455361	-0.0500143132024354	0.398	0.454	1
Rab9	0.0730125946100538	-0.0529816422382821	0.346	0.386	1
Anxa2	0.0735737120963499	0.117659623217775	0.145	0.124	1
Sdhb	0.073969710695382	-0.0555539310219531	0.789	0.819	1
Dnajc21	0.0741064182716703	-0.0562382623147895	0.67	0.716	1
Anapc5	0.0742759679675053	-0.0548591851867523	0.758	0.786	1
Slc7a7	0.0743104397176883	0.0540012883655247	0.246	0.206	1
Kat6b	0.074420311237654	-0.054890832432791	0.432	0.479	1
1110004E09Rik	0.074597960126883	-0.0500958427272775	0.447	0.496	1
U2af2	0.0746714358296289	0.0346337629711631	0.584	0.552	1
Taf11	0.0751113749108539	-0.0510931633628264	0.392	0.426	1
Ctsz	0.0751180005738792	-0.0515900529417792	0.412	0.459	1
Mrps15	0.0760653924755663	-0.0543496683471817	0.64	0.673	1
Uchl3	0.0766738653911311	-0.0561853243720447	0.864	0.889	1
Eml4	0.0767008857839783	0.035761853994139	0.498	0.451	1
Higd1a	0.0767816376829271	-0.0543146326282629	0.866	0.881	1
Ggnbp2	0.0772603481608499	0.0356294202931146	0.46	0.421	1
Nans	0.0772916492401932	-0.0549244730500797	0.497	0.536	1
Rcn1	0.0774040517898521	-0.0611144129911708	0.244	0.31	1
Irf2bpl	0.0777786142658816	0.0384833795457138	0.406	0.395	1
Ywhaq	0.0778162664799638	-0.052198992380589	0.996	1	1
Polr2j	0.0782039517196076	-0.0535270569151574	0.878	0.902	1
Rrp15	0.0785224323931016	-0.0547306588625437	0.714	0.748	1
Ckap4	0.078613119833166	0.0420547803534727	0.335	0.308	1
Immp1l	0.0787252043822119	-0.0519653513302192	0.483	0.516	1
Mphosph6	0.0787771470428791	-0.0507696540760805	0.471	0.504	1
Actr1b	0.0787985202352023	-0.0537613984319878	0.308	0.35	1
Impact	0.0788402867572615	0.0429994540990256	0.355	0.327	1
1500011K16Rik	0.0789131457296838	-0.0524446034750955	0.353	0.381	1
Psma7	0.0790548309643074	-0.0495068365348956	0.987	0.99	1
Oaz2	0.0790973529082955	-0.0547855852656794	0.513	0.546	1
Ostf1	0.0791601407776966	0.0389753037993003	0.36	0.323	1
Ywhah	0.079183084940821	-0.0545231379123818	0.678	0.72	1
Fam21	0.0793059906315105	0.0440904044660708	0.29	0.244	1
Nampt	0.0794059964557654	-0.0527551586676055	0.35	0.398	1
Slc25a11	0.0796481141089992	0.0399915336742458	0.342	0.317	1
Zwint	0.0796599113874792	0.0375340884946835	0.67	0.64	1
Dtd1	0.0796840127486655	0.039278655841669	0.333	0.295	1
Gosr2	0.0797050743093715	-0.0668004080446859	0.218	0.274	1
Zfp553	0.0797197962538658	-0.0648903417017798	0.228	0.289	1
Rrm1	0.0801264148865996	0.0335897338667076	0.518	0.484	1
Smarca4	0.0802231389715064	0.0350570228276398	0.643	0.627	1
Adk	0.0804226913483584	0.0411543286881015	0.36	0.315	1
Gm13225	0.0804404938445971	-0.050947283397788	0.442	0.516	1
Polr3h	0.0805821906239163	0.0402142054650939	0.351	0.322	1
Tmbim4	0.0805823683848162	0.0440084876116321	0.357	0.345	1
Rps29	0.0807733976372405	-0.0372034594460655	1	1	1
Laptm4b	0.0808735113822682	0.0482984623947348	0.263	0.217	1
Abracl	0.0810944429006588	0.042303093891975	0.491	0.476	1
Tst	0.0813596331334091	-0.0738390119268693	0.191	0.262	1
Txnip	0.0814357462362713	0.0490164652987907	0.256	0.226	1
2810474O19Rik	0.0816336503883011	-0.0522606182690504	0.559	0.592	1
Ddx39	0.0816806409298696	0.0268511170469823	0.938	0.939	1
Sat1	0.0819423514430246	0.0453605684879721	0.304	0.284	1
Sap30	0.0826037513642246	-0.0570112260501909	0.709	0.761	1
Nop56	0.0830650631874702	0.0205230850456481	0.948	0.942	1
Ctbp2	0.0830789207800359	0.0310066400178209	0.782	0.771	1
Hagh	0.0833446000489311	-0.0534053812137479	0.314	0.353	1
Vps29	0.0833647405131747	0.0310910812437513	0.748	0.746	1
Lage3	0.0834414469314681	-0.0544873190840116	0.65	0.695	1
Lamtor5	0.0836696488737551	-0.0528456002438521	0.709	0.738	1
Ctbp1	0.0838364896448687	0.0379578372031295	0.382	0.357	1
Trappc6b	0.0840069094914705	-0.0510318662610775	0.498	0.524	1
mt-Atp6	0.0841991684752003	-0.0412229010174974	1	1	1
Snrnp40	0.0844392225643417	-0.0541370531798325	0.768	0.814	1
Hnrnpa2b1	0.0847542367022737	-0.050545425390087	0.983	0.993	1
Cnn3	0.0849535673346449	0.0306398243603083	0.831	0.841	1
Triap1	0.084961120445097	0.0392838981544725	0.327	0.284	1
Snf8	0.0851273545209878	-0.0534674631875363	0.685	0.735	1
Zc3h15	0.0851931984515531	-0.0539792497012854	0.873	0.894	1
Gpatch4	0.0857472267964358	-0.0533204872083308	0.648	0.682	1
Maged1	0.0862170016808094	0.0373552872448335	0.354	0.315	1
Terf1	0.0864018428581861	0.0322549534305651	0.665	0.665	1
Ubxn1	0.0867954150463382	-0.0558345378030314	0.874	0.874	1
Ppp4c	0.0871192284234453	-0.0530812462321631	0.745	0.783	1
Rgs19	0.0877408541685878	0.0457762716818823	0.26	0.247	1
Cdv3	0.0878983811965108	0.0247116796481057	0.941	0.932	1
Grb2	0.0879454268062209	-0.0494356535447529	0.369	0.431	1
Aplp1	0.0882408853242761	-0.0555074779010899	0.301	0.37	1
Stmn2	0.0884984953168396	-0.062506603542851	0.957	0.982	1
Fmr1nb	0.0890600673462806	-0.0504584323776472	0.423	0.476	1
Wdr43	0.0892165346320911	0.0284958754697879	0.838	0.816	1
Thoc2	0.0894815348264811	-0.0500077125641535	0.483	0.522	1
Cyb5b	0.0895254452769167	-0.0528164826524572	0.635	0.668	1
Ubqln1	0.0895466041774441	0.0344007539185535	0.467	0.458	1
Vdac1	0.0899315527605392	0.023622787464803	0.908	0.912	1
Atp6v0d1	0.0900341053850676	-0.0503983337205023	0.352	0.395	1
Timm21	0.0900604685815466	0.0665291486707039	0.202	0.144	1
Tomm34	0.0900973638485621	-0.0727425123539924	0.189	0.26	1
Gnl2	0.0904407795796375	0.0349503010133627	0.448	0.441	1
Tcl1	0.0905988086444108	-0.0542111484596603	0.298	0.357	1
Usp36	0.0910041725466491	0.0425993024249464	0.291	0.25	1
Nmt1	0.0912377598991148	-0.0520457124477472	0.649	0.685	1
Mcm4	0.0913188612512359	-0.0496767626477894	0.498	0.552	1
Gpn1	0.091601459721605	-0.0480019615429041	0.488	0.514	1
Sde2	0.0916926471103297	0.0317430951484361	0.645	0.632	1
Wbscr22	0.0916999726156249	-0.0490127549918116	0.467	0.507	1
Tiprl	0.0918043923587846	0.0389146959020727	0.335	0.303	1
Sar1b	0.0918162696940766	0.0344538190804544	0.439	0.405	1
Metap2	0.0918609227300642	0.0169778009057577	0.971	0.97	1
Rest	0.0924066862726381	0.0244550278513527	0.902	0.917	1
Hsp90b1	0.0926879952052687	0.0352935244275789	0.911	0.907	1
Atxn7l3b	0.0930920119421733	0.0345268809740822	0.674	0.663	1
Ndufb11	0.09313542241983	0.0269507429256732	0.815	0.816	1
Cnih1	0.0942029489915735	0.0359520776406533	0.407	0.375	1
Adsl	0.0943161798148756	0.0335623573510015	0.463	0.43	1
Zmpste24	0.0944172527958423	0.0548677644616732	0.229	0.172	1
Baz1a	0.0947923069429021	-0.0543170456450406	0.301	0.35	1
Sycp3	0.0949444929613824	-0.0725771821064472	0.194	0.239	1
Vamp3	0.0950443940309509	0.0380734549481555	0.333	0.312	1
Aimp2	0.0953608365126107	-0.051105461427791	0.595	0.632	1
Hmgn5	0.0953792014775088	0.0392761009139158	0.324	0.297	1
Tial1	0.0954741094154832	-0.047283605930561	0.378	0.426	1
Hn1	0.0962152332094297	0.0303774725402186	0.846	0.861	1
Ckb	0.0963305481334122	-0.0571378739068453	0.744	0.784	1
Cdc73	0.0965385587737795	0.0434113263747715	0.276	0.245	1
Cdc37l1	0.0970650674590743	-0.0491874837953714	0.38	0.418	1
Tpp2	0.0971445623179856	0.0355657419753022	0.371	0.345	1
Tmem29	0.0973432938488247	-0.0547028360041694	0.274	0.317	1
Fam216a	0.0974849988474042	0.0424198038387126	0.294	0.269	1
Epha2	0.0975493295099577	0.0544290477011404	0.228	0.181	1
Lsm7	0.0981130441856082	-0.0499588029158262	0.377	0.434	1
Fundc2	0.0983069576503107	0.0347999323888195	0.412	0.401	1
Slc25a36	0.0983161443623821	-0.0545134953462378	0.257	0.333	1
Ptpn2	0.0986022926740291	0.0372011147193054	0.32	0.305	1
Cfap20	0.0987723829782638	-0.0473032039746769	0.423	0.486	1
1110008P14Rik	0.0993717572773772	-0.048466837241303	0.403	0.444	1
Ppp1cc	0.0995219220681566	-0.0514932935741872	0.909	0.929	1
Calm2	0.100403922420468	-0.0480496824282803	0.975	0.987	1
Tcof1	0.100773683054981	-0.0528229101725273	0.842	0.856	1
Fscn1	0.100781123972107	-0.0512829176276457	0.839	0.876	1
Csnk2b	0.100902065573634	0.032621829827125	0.525	0.529	1
Sptbn1	0.101037732300535	0.0343775945506707	0.46	0.43	1
Eif3c	0.101056710959633	0.0182292658517342	0.973	0.975	1
Dld	0.101155104142165	0.0353396706288823	0.371	0.36	1
Ublcp1	0.10158035947924	0.0432537371810353	0.266	0.212	1
Gmfb	0.101596492092994	0.0373906140058571	0.329	0.295	1
Svbp	0.102241640521273	-0.0510231654537611	0.313	0.365	1
Utp3	0.102264955453157	-0.0534287974013595	0.74	0.768	1
Las1l	0.102321444950918	-0.0497166971552028	0.599	0.633	1
Cks2	0.102753958851785	0.0239788008702013	0.919	0.93	1
Eprs	0.102914712134094	0.022844079147569	0.902	0.892	1
Fgfbp1	0.102992653673267	0.064846879994295	0.204	0.197	1
Fam204a	0.103151943045148	0.0356744072843839	0.386	0.353	1
Elp3	0.103798850591644	-0.0496833622405947	0.374	0.411	1
Mycbp	0.103866516121103	0.0323954669270024	0.46	0.416	1
Tbc1d10b	0.104214550472621	-0.0753052410318939	0.178	0.247	1
Nup35	0.104589710077736	-0.051611636995481	0.292	0.348	1
Endog	0.104747486433971	0.0347857488969855	0.39	0.353	1
Bola3	0.104799466937312	-0.0531099930387593	0.577	0.59	1
Yeats4	0.104866483715232	0.030554010765822	0.575	0.562	1
Prkcsh	0.104968177275634	0.0317025444702204	0.467	0.464	1
Ppm1b	0.104974048498087	0.0361804278979903	0.342	0.34	1
Eif5	0.105077628994208	0.0218587210258803	0.942	0.964	1
Rangrf	0.105225960648659	-0.0529496455374949	0.664	0.693	1
Fam104a	0.105331915511168	-0.0508665307833784	0.791	0.834	1
Chaf1a	0.105585864050123	-0.0483524906033723	0.405	0.444	1
Mrpl17	0.105909307950568	-0.0508250349265458	0.875	0.894	1
Sssca1	0.10595203716248	0.0274780005722139	0.848	0.857	1
Kif23	0.106164572587791	0.0433926164257555	0.264	0.237	1
Zfand5	0.106281518958761	0.0364325704050017	0.387	0.362	1
Hspa9	0.106396219885791	-0.050101629931768	0.963	0.982	1
Ndufa7	0.106416238137551	0.0175972584368291	0.958	0.959	1
Cebpz	0.106764170225859	-0.0508096278000244	0.747	0.798	1
Ddx42	0.107028859302394	-0.0472603209488439	0.533	0.575	1
Ddah2	0.107067618319493	0.0443574132150957	0.269	0.232	1
Mrps30	0.107120693614294	-0.0478170391296575	0.558	0.617	1
Nsmce2	0.107414525271399	0.0376523136490273	0.334	0.313	1
Tmem160	0.107586708071985	-0.0505242044958688	0.748	0.793	1
Nucks1	0.107684386875423	0.0208063777825196	0.954	0.955	1
Reep5	0.107881759433115	0.0498821500664308	0.276	0.247	1
Malsu1	0.107949643618776	-0.046954822322009	0.458	0.496	1
C1qbp	0.108252852780075	-0.0478576301577942	0.972	0.982	1
Cdk11b	0.10856199158631	-0.0502629221523738	0.626	0.653	1
Tram1	0.108636133676766	0.0318292493432544	0.46	0.416	1
Hmgn3	0.108768595956456	0.0651302612761514	0.197	0.134	1
Usp22	0.109009987275185	0.0486710436381559	0.243	0.196	1
Ddt	0.109050762772545	-0.0495455690198633	0.632	0.687	1
9430016H08Rik	0.109232484144703	0.0374647294939334	0.301	0.277	1
Commd3	0.109465956828005	0.0512150312253737	0.233	0.202	1
Srpk1	0.109568566737885	0.0253785574326781	0.811	0.798	1
Rpl22	0.109841285421151	-0.0444040008037971	0.993	1	1
Mthfd1	0.110317746866393	0.0307111611508962	0.591	0.59	1
Txndc5	0.110390162905756	-0.0497951952963257	0.328	0.37	1
Scand1	0.110870415305753	0.0414082392461313	0.276	0.242	1
Nxf1	0.111357235486425	-0.0471326052019859	0.468	0.509	1
Parp1	0.11155141599475	-0.052263176634971	0.905	0.945	1
Gm13075	0.111792750218553	-0.0980887697638557	0.129	0.206	1
H3f3a	0.111985380426556	-0.0452634324460033	0.998	1	1
Cd63	0.112003130580651	0.0533676383672324	0.635	0.638	1
Pfdn6	0.112009409512336	-0.0503206915444274	0.926	0.955	1
Gclm	0.112123904747679	-0.0503244037083418	0.576	0.612	1
Faf2	0.112143574288433	0.0365378787620588	0.308	0.282	1
Zdhhc12	0.112271103621474	0.0350233302715307	0.333	0.305	1
Taf1d	0.112497816306668	0.0265731324309175	0.754	0.733	1
Gm26737	0.113350149671386	-0.0735909603601774	0.235	0.274	1
Tcf25	0.113736918873567	0.0284355006152757	0.704	0.701	1
Taldo1	0.114095798142299	0.0265282887058846	0.807	0.803	1
D10Wsu102e	0.114244604394055	-0.0499517825884684	0.289	0.332	1
Manba	0.114379703400758	-0.0961404567299256	0.122	0.229	1
Med28	0.114706642551633	-0.0485398515385157	0.667	0.755	1
Lck	0.114710974387226	-0.0880751847411394	0.145	0.222	1
Gtf2h1	0.114772001403383	-0.0464256858461801	0.494	0.516	1
Abhd17a	0.114971520959133	-0.0473603974889479	0.482	0.519	1
Ect2	0.115375733767258	0.0370575204158845	0.303	0.274	1
Ap2b1	0.115617379967017	0.0386571870477706	0.284	0.259	1
Pycr2	0.116711225759687	0.0325444134690097	0.649	0.668	1
Ccnc	0.117386421301966	-0.0532886729386804	0.26	0.305	1
Yif1b	0.117619646323292	-0.048929119241551	0.544	0.579	1
Ndfip2	0.118056003659415	0.0414302439817826	0.266	0.25	1
Cdk7	0.118162339315822	0.0358610066699416	0.31	0.274	1
Ndufs3	0.118340481030157	-0.0500284100774907	0.726	0.763	1
Isyna1	0.118367881550183	0.0305482876374201	0.48	0.453	1
Znhit3	0.118453741209612	-0.0493655723673603	0.623	0.632	1
Oxct1	0.118695650733214	0.040636327627182	0.281	0.249	1
Akirin1	0.119022644964348	-0.0465052962236692	0.337	0.391	1
Cars	0.119042791353696	-0.0466193169417133	0.382	0.425	1
Vangl1	0.119343843229493	-0.0494356535447528	0.302	0.345	1
Gm15013	0.119364188387005	0.0283975330800171	0.649	0.63	1
Tmem147	0.119426276536508	0.0301150976078172	0.605	0.614	1
Naca	0.119718087928541	-0.040116028250794	0.999	1	1
Utf1	0.119931214947556	-0.0556347320579518	0.923	0.95	1
Timm17b	0.120282024699834	-0.0450773616595018	0.453	0.517	1
Sri	0.120815043435005	0.0331613339338804	0.39	0.376	1
Gnpnat1	0.120889772499738	-0.047580058904463	0.546	0.561	1
Snrpf	0.121057897795275	-0.0460223793967058	0.958	0.965	1
Polr2i	0.121241135954593	-0.0536695802570111	0.836	0.852	1
Cltc	0.121374295260628	0.0314172862467238	0.496	0.474	1
Nxt1	0.121507558026456	0.0296422687186847	0.566	0.546	1
Gm26825	0.121750239606762	-0.0465468696388618	0.407	0.439	1
Ept1	0.12183355915107	0.0748041698686895	0.179	0.103	1
Eif4g1	0.122323009523444	0.025311437912838	0.748	0.733	1
Zbtb44	0.122820304575993	-0.0615659254225772	0.216	0.27	1
Rock2	0.122855739786322	0.0451497509944501	0.255	0.224	1
Rps15	0.122952540469654	-0.0354879641160486	1	1	1
Naa10	0.123135412400319	-0.048020984658368	0.559	0.635	1
Mrpl43	0.123415215737779	-0.0475483872504027	0.598	0.64	1
Bod1	0.123521857499428	-0.0451414500348	0.431	0.441	1
Cwc15	0.123794749425328	-0.0516540672810131	0.834	0.826	1
Psma1	0.124007324622386	0.0237978305625115	0.846	0.852	1
Anxa7	0.124074752966147	-0.0466499677367931	0.392	0.426	1
Prdx3	0.1241251480992	0.0331497119054877	0.375	0.342	1
Sdccag3	0.124166035683811	0.0374903308047217	0.286	0.245	1
Rwdd4a	0.124327367960649	0.033896876155858	0.343	0.317	1
Qk	0.124335649991895	0.0336121103445551	0.368	0.342	1
Epb41l4aos	0.124830706496885	-0.0487465527939281	0.526	0.566	1
Pex19	0.124893741362662	0.0425832451754993	0.25	0.211	1
Usp7	0.125491502704602	-0.0454258464345227	0.523	0.564	1
Hnrnpf	0.125853390444343	-0.0459116866267506	0.993	0.998	1
Ccz1	0.126036072846044	-0.0477754908640009	0.558	0.584	1
Dctn3	0.126079593315722	-0.048327938401434	0.695	0.743	1
N6amt2	0.126225879467883	0.0306070541287835	0.533	0.526	1
Ipo5	0.126657936780816	0.0263213957566296	0.699	0.705	1
Zcchc10	0.127022633121024	-0.0482952300680758	0.609	0.638	1
mt-Co2	0.127190206761344	-0.0375267091646219	1	1	1
Cap1	0.127646051872627	0.0330725534383747	0.458	0.443	1
Ppp1r8	0.12790608102122	-0.0454024865271307	0.358	0.385	1
Coq2	0.128223919956883	0.0355506429179362	0.32	0.292	1
Uqcc3	0.128237660925786	-0.0489058522078569	0.691	0.755	1
Timm44	0.128557388051619	0.0310044314437684	0.404	0.363	1
Mrpl51	0.128874580355705	-0.0482496720061325	0.841	0.879	1
Purb	0.128894334540697	0.0400017344770489	0.277	0.239	1
Wdr70	0.128896661845608	0.0355275649193986	0.301	0.269	1
Nufip2	0.129413092914057	-0.0455022880509575	0.338	0.38	1
Rps27	0.129789793069198	-0.0015700568039545	1	1	1
Ccnd3	0.129934496991384	-0.0604195778094789	0.688	0.726	1
Rps8	0.130516490005545	-0.0313262924058595	1	1	1
Rrm2	0.131050079038208	0.0318977553933286	0.719	0.721	1
Psmb7	0.131134338856978	0.016609295728742	0.938	0.947	1
Pdcd6	0.13114329920939	0.0265562901059565	0.719	0.736	1
Rbm3	0.131486911248955	-0.048409974858548	0.957	0.967	1
Srsf2	0.131585677152839	-0.0461636289473246	0.98	0.983	1
Pim2	0.131611617698545	0.0999995329634032	0.134	0.096	1
Srrm1	0.131723369363247	0.0188300363852973	0.937	0.932	1
Srsf7	0.131764775996896	-0.0494272309671915	0.979	0.983	1
Gtf3a	0.131776600513956	-0.0470453665284926	0.597	0.63	1
Chmp2b	0.13181711385599	0.054928827570415	0.206	0.169	1
Grsf1	0.131985400599914	0.0334453357898393	0.43	0.418	1
Nudt5	0.131988312095	0.0250886147150438	0.731	0.73	1
Socs3	0.132076458142347	-0.046656886691616	0.336	0.368	1
Cdk8	0.13215403706678	-0.0583318498100087	0.217	0.282	1
Ndufa6	0.132347099413802	-0.0482462897141223	0.847	0.871	1
Dnmt3l	0.133083382234295	-0.0542047933016551	0.497	0.569	1
Hnrnpa0	0.134076575492148	-0.0464395521652645	0.408	0.444	1
Ahsa1	0.134204269017422	-0.0495473323566062	0.872	0.891	1
Mettl5	0.134266509210883	-0.0443958737496115	0.46	0.509	1
Ccdc34	0.134507831709916	-0.0459768372754742	0.527	0.564	1
Ncaph2	0.13534761803462	-0.0441488717492184	0.413	0.441	1
Ccnd2	0.135349086402333	-0.0783094723882619	0.239	0.257	1
Fbl	0.135385504601617	0.0203890708120495	0.89	0.884	1
Plin2	0.135982634469325	0.0877654679687322	0.145	0.131	1
Carnmt1	0.135994859330069	-0.0506034686955754	0.758	0.774	1
Dtd2	0.136057992733748	0.0322536164079406	0.33	0.299	1
Gm14698	0.136341596355332	0.0404913044851251	0.261	0.211	1
Ndufa9	0.136982044753802	0.0263207209480983	0.62	0.604	1
Mrps26	0.13700901886862	-0.0461537196933484	0.649	0.687	1
Arpc2	0.137046914875644	0.0323383407246021	0.843	0.871	1
Pde6d	0.137060281403909	0.0398279585585961	0.264	0.219	1
Rfc2	0.137418701946034	-0.0472228997362907	0.661	0.7	1
Grb10	0.137780063363995	0.0558678293640387	0.208	0.153	1
Cenpq	0.138315804857202	-0.0562739022542054	0.243	0.295	1
Mocs2	0.138762459322174	-0.0488860519920339	0.286	0.323	1
Mrps11	0.138873309497043	-0.0478283025683479	0.585	0.612	1
Matr3	0.138915293073867	0.0259185465702466	0.654	0.655	1
Ddx55	0.139652608076697	0.0370879582128666	0.272	0.234	1
Gap43	0.139806284759113	0.0823666818494827	0.156	0.106	1
Pop5	0.139825829721191	-0.0476380958463746	0.729	0.771	1
Nosip	0.139886025422401	-0.0431807465216428	0.415	0.461	1
Lyplal1	0.13997132189515	-0.0458202237897326	0.316	0.358	1
Rpl15	0.140353766488633	-0.0453297635376715	0.955	0.962	1
Glrx5	0.140794325114334	0.0286399693688627	0.664	0.672	1
Rrn3	0.140886458860542	0.0326984699695359	0.366	0.328	1
Trmt10c	0.14120172570556	-0.0481440470607579	0.272	0.32	1
Ctsb	0.141272304165925	0.0347227319842512	0.308	0.299	1
Kdm1a	0.141310921293833	-0.0487190228403538	0.713	0.745	1
Nudt21	0.141380226057164	-0.0465099349051703	0.917	0.914	1
Ufc1	0.141548931227684	0.0273659354216051	0.512	0.483	1
Rbx1	0.142426451123532	-0.0435280948919907	0.989	0.985	1
Polr2a	0.14242774014308	-0.0421794282495666	0.376	0.393	1
Rps11	0.142560183446166	-0.00600906754679098	1	1	1
Bccip	0.14258629401166	-0.0467471185202827	0.637	0.673	1
Smc5	0.142784514664778	-0.05169238439344	0.249	0.299	1
Gjc1	0.142787378852704	-0.0436976715917314	0.397	0.433	1
Gltp	0.142909452244525	-0.0469933978891924	0.29	0.332	1
Znrd1	0.142920292605983	-0.0490818312777787	0.689	0.765	1
Tmem238	0.142996029870456	0.0356995039693642	0.285	0.27	1
Dlat	0.143423703581387	0.0294453889449049	0.427	0.393	1
Ubr5	0.143521741075931	-0.0464475105051918	0.604	0.638	1
Med25	0.144080660323479	-0.043810889819987	0.388	0.425	1
Aurkb	0.145335622479275	-0.0443336016608574	0.33	0.381	1
Spint1	0.145731088778282	-0.0589038802062375	0.207	0.27	1
Surf2	0.1459397910299	-0.0427665370353199	0.413	0.438	1
Pus1	0.146265850782445	-0.047654709173758	0.287	0.33	1
Csnk2a1	0.146279884950866	0.030469606530464	0.357	0.338	1
Ndufc2	0.146458097593446	0.0222875385892252	0.83	0.826	1
Prc1	0.1465148246205	0.0317059553382693	0.486	0.478	1
Tmsb10	0.147150950349808	-0.0545628157009967	0.988	0.99	1
Qrich1	0.147222267596791	-0.0437992511540108	0.332	0.373	1
Mapre1	0.147808575153623	-0.0460874852995389	0.643	0.697	1
Eny2	0.147884579827735	0.0224015896842396	0.802	0.799	1
Snrpd3	0.148073830148017	-0.0472879177454946	0.95	0.962	1
Vps4b	0.148263091343399	0.0287319363845392	0.437	0.41	1
Dennd5b	0.148288727491894	-0.0634655017551914	0.202	0.252	1
Prpf38a	0.148724978355827	-0.0458441199093783	0.591	0.615	1
Mrpl1	0.148812027147791	-0.0436450330866529	0.512	0.546	1
Mrpl10	0.149409215772335	0.0303314961220799	0.361	0.338	1
Cdyl2	0.149458034553789	-0.0498495037368922	0.27	0.333	1
Eif2b1	0.149504467617111	0.0270423850984876	0.535	0.517	1
Zfp57	0.149528518958871	-0.0468510049102203	0.387	0.423	1
mt-Nd3	0.14961521280882	-0.0469083595100608	0.944	0.949	1
Rbm10	0.14996605426984	-0.0423455926723793	0.405	0.423	1
Zfp936	0.1501827807808	0.0404408959609102	0.248	0.211	1
Itga6	0.150206771711144	0.0448332653886067	0.275	0.272	1
Rpl6l	0.150486231651859	0.0284019815704696	0.415	0.385	1
Rac1	0.150657757333669	-0.0445061386527696	0.804	0.857	1
Lig1	0.150698709079489	-0.0495737464815187	0.791	0.806	1
Mis18bp1	0.151679554036955	0.0298574289062738	0.421	0.405	1
Vmp1	0.151735777189737	0.031154100094286	0.345	0.332	1
Rpp14	0.152726206849374	-0.0444399576106867	0.403	0.426	1
Yy1	0.153117354668869	0.0279185519594799	0.454	0.436	1
Smdt1	0.153308532806044	-0.046301113322565	0.882	0.914	1
Sf3b5	0.15386522688182	-0.0470663528157245	0.922	0.929	1
Mrpl11	0.154037206421685	-0.0464088423552494	0.759	0.786	1
Med8	0.154125034775142	-0.0415187850864744	0.39	0.444	1
Ufl1	0.154245680699077	0.0367476936270078	0.265	0.232	1
Rab4a	0.154548177725313	-0.0475644862917053	0.275	0.322	1
Gm8730	0.155534742805827	-0.000333840220898551	1	1	1
Get4	0.156265523168028	-0.0463263057295752	0.618	0.647	1
2310033P09Rik	0.156572692262682	0.0292413068528498	0.372	0.335	1
Rcn2	0.156593158248506	0.041624311970877	0.241	0.217	1
Psmd4	0.156626254236948	0.0173169038610443	0.918	0.93	1
Cdc42	0.157226528244125	0.0194834689101213	0.849	0.854	1
Cdk2ap1	0.157233562649464	0.0317137079974315	0.349	0.32	1
Sarnp	0.157526594281132	-0.0448734658727709	0.635	0.667	1
Rsf1	0.15789854804448	0.027187348047258	0.411	0.365	1
Nmt2	0.157924711706924	-0.0417255151187854	0.425	0.448	1
Lrrfip1	0.158025426134313	0.0620864535510408	0.186	0.146	1
Timm17a	0.158243284573515	0.0165672574613009	0.928	0.925	1
Fgf4	0.158865024959088	-0.0488195316700512	0.275	0.328	1
Trappc6a	0.158933361410114	0.0335586501323054	0.298	0.262	1
Tle4	0.159607135429537	-0.0441783707424275	0.459	0.483	1
Usp10	0.159634540095864	-0.04141301164501	0.457	0.502	1
Pnrc1	0.159734276053159	0.0529056028512395	0.202	0.166	1
Pcif1	0.159735372333398	-0.0461504660948686	0.298	0.343	1
Mrrf	0.160374074492097	-0.0565924468619922	0.214	0.274	1
Nup85	0.160715781101342	0.0291519311787294	0.39	0.391	1
Tm2d1	0.160861553158207	0.0333972754852385	0.296	0.277	1
Eif3f	0.16127201914635	0.0135098731902725	0.96	0.954	1
Commd2	0.161297428131439	-0.0425847475531587	0.505	0.532	1
Mtpn	0.161336415519671	-0.0424339179125465	0.438	0.483	1
Dnase2a	0.161604914750385	-0.0647483755680804	0.182	0.239	1
Slc25a13	0.16198098821114	-0.0424906500291804	0.389	0.441	1
Uqcrb	0.162030842515159	0.00926633861551363	0.987	0.992	1
Cpsf4	0.162049451521523	0.0348053733368504	0.269	0.25	1
mt-Nd1	0.162260455488003	-0.0383617463836532	0.999	1	1
Tmem256	0.162270590798279	-0.0475898321077461	0.65	0.677	1
1110012L19Rik	0.162539353872622	0.0424623676041854	0.231	0.191	1
Syce1	0.162696712887946	-0.0580830205859352	0.22	0.259	1
Krr1	0.16291092913254	-0.041999800975676	0.425	0.466	1
Ddx46	0.163365523617445	-0.048481283317503	0.824	0.824	1
Cacna1a	0.163782502182735	-0.0597266976835426	0.2	0.264	1
Jtb	0.163893083922303	-0.0425963498945113	0.468	0.496	1
Dkc1	0.163940083236947	-0.04649053319762	0.816	0.842	1
Ilk	0.164772329832069	0.044125417858697	0.241	0.206	1
Eif2d	0.164858510571198	-0.042236739893478	0.51	0.567	1
Gja1	0.165261493805199	0.0457309563946399	0.225	0.196	1
Ccnb1ip1	0.165451609238557	-0.0625853339487513	0.194	0.244	1
Hells	0.16563552151475	-0.0493565927865189	0.945	0.96	1
Drap1	0.166189831678191	0.0305374380613673	0.336	0.333	1
Nudt9	0.166192950354324	0.028469263012409	0.409	0.385	1
Scaf11	0.166691208325937	0.023691738845106	0.708	0.718	1
Sec13	0.166926653653845	-0.0446447399488301	0.602	0.617	1
Uck2	0.167299183743541	-0.0439489222091003	0.6	0.647	1
Smarcc1	0.167643204049394	0.0217137750725969	0.733	0.708	1
Mid1	0.167696491100943	0.027267356368166	0.462	0.446	1
Mrpl24	0.167760772828609	-0.0460090857512135	0.654	0.708	1
Eif2b5	0.167993835656947	0.0250861916386331	0.509	0.493	1
Hnrnpul1	0.168985547485105	0.0332464734809239	0.279	0.257	1
G3bp1	0.1694177456412	0.0137833025508689	0.963	0.973	1
Zrsr2	0.169533586076007	-0.0444536338296228	0.663	0.692	1
Dusp6	0.169546331477178	0.0732543301737588	0.16	0.1	1
Usp15	0.169647622242129	0.0277705470651811	0.395	0.368	1
Eno1	0.170110776078677	0.0205321580805058	0.938	0.945	1
Rps16	0.17028038234745	-0.00732334235389542	1	1	1
Atp5h	0.170704774561732	0.0122971434536878	0.969	0.972	1
Mycbp2	0.171279159400091	0.0304676521629902	0.339	0.32	1
Bcl2l11	0.171356749759513	0.0719313914825958	0.161	0.109	1
Nthl1	0.171801861082531	-0.0594647690139523	0.195	0.264	1
Rpl13a-ps1	0.172078998279429	0.019311378433186	0.815	0.844	1
Uqcrfs1	0.172171909845408	-0.0448652421547455	0.876	0.894	1
Gsk3b	0.172364824261843	0.0334934755295214	0.296	0.287	1
Pmvk	0.172451662785046	-0.0411373951253584	0.334	0.37	1
Dqx1	0.172712035818322	-0.101370050786817	0.151	0.172	1
Snrnp70	0.172755768315844	-0.0464198870370234	0.814	0.836	1
Ubl5	0.17328845906613	0.0193441883807384	0.809	0.833	1
Ercc1	0.173446089397216	-0.0409835147755755	0.339	0.373	1
Nvl	0.173475693782565	0.0275062764505352	0.457	0.43	1
Stk11	0.173883675168901	0.027449616417799	0.38	0.355	1
Polr1c	0.173948529714807	-0.0472135518344582	0.758	0.763	1
Esrrb	0.174190705716851	-0.0434405880197919	0.334	0.373	1
Fam96b	0.175090258824734	0.0257438226592754	0.592	0.609	1
Mrpl44	0.175172114908874	-0.0402714053381496	0.413	0.449	1
C77370	0.175305323030505	-0.0705951331522226	0.158	0.232	1
Ndufab1	0.175422894820378	0.0132018665071267	0.942	0.929	1
Ywhae	0.175609333321539	-0.0412362897572218	0.996	0.993	1
Txndc9	0.175870105667691	0.0234874749603677	0.625	0.605	1
Fam136a	0.176303436498897	-0.0469255243373521	0.82	0.861	1
Apool	0.176349602281396	0.0348334046319652	0.255	0.217	1
4833439L19Rik	0.176597424765839	-0.0449819183435817	0.291	0.313	1
Arl4c	0.177617202556398	0.118902156754524	0.107	0.073	1
Tarbp2	0.17836846791363	-0.0431080342726293	0.555	0.607	1
Mrps21	0.178377605235147	0.0226043289553772	0.674	0.663	1
Pdk3	0.178816461591261	-0.0481468090300972	0.253	0.29	1
Slc9a3r1	0.179367134111062	-0.0473620941886125	0.263	0.3	1
Pim3	0.179553321276176	0.0253998881859304	0.495	0.491	1
Tmem97	0.179647885047965	-0.0425639764342712	0.551	0.6	1
Spcs1	0.180173777018203	0.0231937292058861	0.684	0.653	1
Usp1	0.180225644610041	-0.0463991700595371	0.643	0.675	1
Ndufs4	0.18023776570437	0.0227646177513181	0.657	0.645	1
Sf3b2	0.180283573748744	-0.0444021517035091	0.932	0.917	1
Cdt1	0.180980524189107	-0.0394337179690039	0.45	0.489	1
Psmg4	0.181009998293559	-0.0440252801780062	0.637	0.66	1
Adrm1	0.181043538626807	-0.0436919522566613	0.71	0.746	1
Ywhag	0.181458368521621	-0.0427604894956105	0.591	0.624	1
Ftl1	0.181967332767893	0.0218075001769347	0.617	0.574	1
Fau	0.182213473889266	-0.000678651881186099	1	1	1
Psmd9	0.182408496312033	0.0287212494840074	0.345	0.33	1
Lman2	0.182587970282625	0.0215361094640314	0.701	0.708	1
Unc50	0.182947918546811	0.0281700098681858	0.362	0.36	1
Ash2l	0.183001427892438	-0.0482753362612161	0.788	0.816	1
Bckdha	0.183259289156448	-0.0437368404290095	0.285	0.325	1
Ube2s	0.183521565178	-0.0466347344411098	0.993	0.992	1
Aff4	0.183926412639143	-0.0436232197434298	0.318	0.367	1
Ccdc47	0.184344688686386	0.0355164736914216	0.247	0.212	1
Rif1	0.185035318353984	-0.0428058460570085	0.614	0.655	1
Kif5b	0.18515641007196	0.0201068194949173	0.775	0.794	1
Zc3h13	0.185227399877796	-0.0430109369876566	0.552	0.587	1
Hspd1	0.185282350992076	-0.0384358542933367	0.996	1	1
Fam32a	0.185617673046942	0.0236035237514464	0.576	0.541	1
Tmx2	0.185837295261786	0.0370165716205922	0.24	0.199	1
Bag6	0.186070266823921	0.0262803843180514	0.372	0.343	1
Gm6483	0.186463791389135	0.0289005690730256	0.328	0.303	1
Hmgcs1	0.186487807956353	-0.0429385226951124	0.348	0.381	1
Max	0.186499391429467	-0.0430448345414297	0.503	0.544	1
Coa5	0.186840135079814	0.0303106700128025	0.293	0.27	1
Safb	0.187127418939126	0.0236794794050667	0.495	0.501	1
Numa1	0.187504356545879	0.0355483859866178	0.253	0.216	1
Tbl1x	0.18751344638691	0.0292448026186035	0.321	0.282	1
Dus1l	0.187631711897672	-0.0418933621678451	0.495	0.529	1
Ei24	0.187695368377703	0.0262075749692989	0.428	0.425	1
Ccne1	0.187704470797488	-0.0519875042277853	0.777	0.806	1
Ndufb4	0.187741539060757	-0.0431912954616089	0.852	0.886	1
Pnpt1	0.188377505949978	0.0372801008166319	0.238	0.201	1
Hbs1l	0.188921427312296	-0.0452527971323448	0.267	0.31	1
Hiat1	0.189084207078134	-0.0433821333005142	0.273	0.327	1
Tead2	0.189090012865517	0.028469263012409	0.4	0.381	1
Slbp	0.189199730295136	-0.0470409244578736	0.747	0.769	1
Epb41l2	0.189244368104248	0.0315709096250901	0.282	0.255	1
Gm19705	0.189721914445646	-0.0593254544414227	0.193	0.252	1
Pdcd6ip	0.189728981894354	0.0426520288508676	0.219	0.189	1
Usp8	0.189823990117258	-0.0437174432293179	0.277	0.325	1
Sfmbt2	0.189857727650704	-0.0628683679794863	0.186	0.247	1
Gng12	0.190341024581028	0.0882750221198849	0.138	0.075	1
Cdk12	0.190393750821124	-0.0435135222460922	0.689	0.711	1
Tmem208	0.190682722819681	0.0224396780506914	0.616	0.604	1
Ndufa5	0.190748731515877	-0.0451044509138472	0.881	0.915	1
Ccs	0.191108279769102	0.0272400475808793	0.34	0.315	1
Immt	0.191145717091985	-0.046294631019792	0.856	0.884	1
Abce1	0.191194752066866	0.0231212888459607	0.652	0.635	1
Pcolce	0.191362850014269	-0.0388141058169872	0.363	0.423	1
Tex261	0.192072522241518	-0.0396794785993883	0.38	0.403	1
Tor1aip2	0.19242631059645	0.0267980533671773	0.346	0.315	1
Noc2l	0.192458811334418	-0.0393106145992439	0.431	0.468	1
Trim24	0.19257051716739	0.0256482555201713	0.368	0.343	1
Rnf187	0.192759343138349	0.0196918550113528	0.719	0.708	1
Smc1a	0.193483953698975	0.0215782527950821	0.656	0.672	1
Ppig	0.193525259784634	-0.043262794437672	0.896	0.925	1
Srm	0.193530810091637	0.0161135026323704	0.912	0.909	1
Otud7b	0.193766705699999	0.0606368005804796	0.174	0.119	1
Prpf31	0.194010874763483	0.0226349953130746	0.563	0.539	1
Snrnp25	0.194457089316702	-0.0425647837397398	0.578	0.612	1
Picalm	0.194498760211776	0.0318998791310887	0.267	0.239	1
Mt1	0.194934772957561	0.0269601236789656	0.951	0.972	1
Mrps16	0.195087075026394	-0.0432739427718323	0.823	0.834	1
Pitpnb	0.195268115015406	-0.0407217777691124	0.352	0.375	1
Sec11a	0.195455846030631	0.0249939353445332	0.585	0.577	1
Prmt7	0.195534738994434	-0.0382964238927707	0.387	0.423	1
Ppih	0.195792571978285	0.0220505782028927	0.596	0.594	1
Rdm1	0.195818335144441	-0.0403803547231978	0.408	0.441	1
Tspan6	0.195879429156483	0.0533711840830326	0.188	0.139	1
Snap47	0.196497010601271	-0.0394735880706546	0.381	0.416	1
Gltscr2	0.197040971072278	0.0160806035302758	0.88	0.857	1
Itm2b	0.197290141210169	0.0268905645842281	0.479	0.478	1
Ddx18	0.197840891850155	-0.04469036660642	0.944	0.944	1
Ppp1r7	0.198361361430261	0.0256116127323839	0.461	0.434	1
Smchd1	0.19837646890303	-0.0404888675549465	0.425	0.474	1
Trib3	0.198413059812313	-0.0913268072245071	0.113	0.187	1
Rplp2	0.19876659813233	-0.00423168334761526	1	1	1
Arl5a	0.198832508087957	-0.0511240371354098	0.222	0.274	1
Raf1	0.198962653637421	0.0243757120350344	0.435	0.406	1
Anapc11	0.199270612204531	-0.0437671232707535	0.724	0.741	1
Prdx4	0.199399492518796	-0.0413874209445444	0.552	0.589	1
Frrs1	0.200294814728598	-0.0386048214379942	0.368	0.401	1
Dnmt1	0.200680532244478	0.0247710799768943	0.482	0.493	1
Drg1	0.200893841270085	-0.0418956512280829	0.593	0.627	1
Syngr2	0.201072345489715	0.0439280536255485	0.206	0.172	1
Pum1	0.20109679822458	0.0193608717210461	0.749	0.793	1
Rock1	0.20122667941698	0.0262839976809903	0.395	0.383	1
Chmp1a	0.201344148546314	0.0329202635803483	0.257	0.227	1
Ctsd	0.201769802083556	0.0281200530729975	0.485	0.489	1
Lsm3	0.201931343864707	-0.0446353835167954	0.929	0.939	1
Dgcr8	0.202246589091976	0.0374200409507277	0.233	0.191	1
Lsm8	0.202520377542134	0.0208946131931785	0.687	0.69	1
Atp2b1	0.202916289593502	0.031860501272087	0.391	0.401	1
Zfand6	0.203119636065132	0.0225811067478782	0.536	0.522	1
Dnaaf2	0.20362991699927	-0.0406474457190658	0.311	0.352	1
Tdp2	0.203657291256669	-0.0399419113525017	0.389	0.431	1
Tsfm	0.204304216642329	-0.0408574913785132	0.557	0.561	1
Utrn	0.204481047082212	0.0515688019643619	0.193	0.158	1
Serf1	0.204950481259626	0.0417001011254855	0.216	0.189	1
Rpl27a	0.205665685355002	-0.0316175032844814	1	1	1
Eva1b	0.206292998973898	0.0371049991684534	0.253	0.234	1
Clu	0.206627365601694	0.0721857954919876	0.145	0.123	1
Rnf149	0.206810321440365	0.0247964625333179	0.375	0.337	1
Gtf3c3	0.207139673807847	0.0347209839815626	0.241	0.199	1
Oxa1l	0.207213928430309	-0.0406371365151115	0.298	0.347	1
Eif1b	0.207410928428634	-0.0385853235809298	0.436	0.451	1
Tmem57	0.207818521620766	0.029259042241889	0.279	0.257	1
Chchd2	0.208245388162286	-0.0372539721809675	1	1	1
Lsm1	0.208608238683256	0.0208259852936228	0.703	0.697	1
Rpl24	0.208625838812689	-0.0318636165375179	1	1	1
Nelfa	0.208649624605029	0.0301807057957427	0.313	0.305	1
Rev1	0.208714278460692	0.0309071291497899	0.271	0.255	1
Itm2c	0.209536599215281	0.0544126952736221	0.178	0.138	1
Akap9	0.209747523436486	0.0283670878755417	0.305	0.277	1
Spop	0.20998501245145	0.0283088629420207	0.301	0.299	1
Bop1	0.210496614484863	-0.0377910660210317	0.451	0.488	1
Rnf121	0.210782063990164	-0.04176858422317	0.29	0.342	1
Ddx58	0.211324986545214	-0.0586599118326458	0.191	0.232	1
Eif2s1	0.211383112432421	-0.041277562701759	0.926	0.952	1
Tdg	0.211724440014984	0.0241634451166573	0.424	0.401	1
Vcl	0.212019464409214	0.0483792238745813	0.193	0.166	1
Gm10036	0.212222783392098	-0.0415700427388022	0.68	0.71	1
Tcf7l1	0.212444146666249	-0.0503085713276863	0.228	0.272	1
Anapc10	0.212475819896606	-0.0414462635112741	0.467	0.494	1
Dek	0.212672374257139	-0.0424499017839532	0.957	0.96	1
Ccnb2	0.212812801844807	-0.0419790659242932	0.584	0.632	1
Actl6a	0.212932918746298	-0.0436873539635477	0.758	0.781	1
Pdha1	0.213005117912557	-0.042194001638384	0.657	0.708	1
Gps1	0.213021564727165	-0.0410481584859118	0.636	0.667	1
Actn4	0.213030658073722	0.0174373713814637	0.803	0.828	1
Caprin1	0.213374982448371	-0.0424400876862082	0.774	0.806	1
Yme1l1	0.213425366930154	-0.0396508396647546	0.444	0.466	1
Phf20	0.213549641009015	0.0261945908229414	0.314	0.29	1
Rad51	0.213842516520739	0.0227164941413608	0.46	0.431	1
Hdgfrp2	0.214180967545182	-0.0386105314104833	0.377	0.416	1
Tulp3	0.214591714930663	-0.0694033888101258	0.173	0.222	1
Tma16	0.21459948133786	-0.0396282464665833	0.54	0.562	1
Scamp3	0.214644468679484	-0.0384422173469028	0.473	0.502	1
Snrpe	0.21473402492077	-0.0387088639843143	0.992	0.998	1
Hspa14	0.215126512228957	-0.0417055659890656	0.717	0.73	1
Srp54b	0.215197763796954	-0.0393031060386314	0.518	0.549	1
1700020I14Rik	0.215285081308683	0.0234201648783277	0.405	0.393	1
Zfp451	0.215379708750848	0.0326974044428409	0.249	0.226	1
Naa35	0.215424466366907	-0.0375957143957636	0.442	0.479	1
Rabgap1	0.215567773470357	0.0454514632773161	0.198	0.163	1
Nt5c	0.215744896029151	0.0358832800949914	0.232	0.202	1
Rab24	0.215892011842568	0.0273458271922689	0.311	0.269	1
Fubp3	0.216338266181685	-0.0385538987099376	0.43	0.469	1
Dguok	0.216765993221453	0.0277812724419101	0.314	0.285	1
Dctn2	0.217288824720905	-0.0385713214256747	0.483	0.504	1
Esco2	0.218061110284206	-0.040606427229976	0.415	0.439	1
mt-Co3	0.218095476439903	-0.0339362165985415	1	1	1
Coil	0.218359958535466	-0.0406847251670892	0.3	0.347	1
Ogfr	0.218529083083124	0.0525712198469393	0.177	0.143	1
Tmem33	0.218531807053653	0.0253555777094106	0.371	0.37	1
Vimp	0.218675147552181	0.0261213048575255	0.398	0.405	1
Prosc	0.219235315915554	0.0324727263117332	0.25	0.216	1
Ndnl2	0.219324726474989	0.0239497513440178	0.414	0.4	1
Rpl18	0.219407698943185	-0.00684825488448215	1	1	1
Aggf1	0.219476855071345	0.0211595489478082	0.538	0.516	1
Yipf5	0.219552544646278	-0.0369490803774132	0.391	0.426	1
C330027C09Rik	0.21979695167019	-0.0489536096694269	0.22	0.262	1
Mpp6	0.220701862620862	-0.044058742945932	0.609	0.609	1
Etfb	0.220798407403371	-0.0408754376597005	0.678	0.715	1
Rer1	0.221166215417482	-0.0395499291882518	0.578	0.62	1
Ep400	0.221180703507772	0.0289634228286123	0.281	0.254	1
Agpat2	0.221258624897973	-0.0413254200235838	0.294	0.323	1
Zfp639	0.221722465096139	0.0362382280894142	0.235	0.202	1
Exosc1	0.221820621187266	-0.0400154775273527	0.555	0.572	1
1110004F10Rik	0.22188917224129	0.0176628416236855	0.787	0.778	1
Nup62cl	0.221941730702143	-0.0558192856741254	0.2	0.244	1
Hadha	0.222112129901961	0.0300700589871923	0.27	0.222	1
Hddc2	0.22229322990415	-0.0370360358519786	0.425	0.449	1
Rpl9	0.222697768244047	-0.00445282450719731	1	1	1
Cks1b	0.222857856722778	0.00970909032843403	0.969	0.972	1
Odc1	0.222890331540386	0.0103672922428335	0.97	0.982	1
Gm2000	0.222892441582444	-0.0386902820160676	0.546	0.604	1
Cops7a	0.223117630766621	0.0207126965204191	0.605	0.592	1
Mrpl47	0.223238033366531	-0.0386670717546217	0.442	0.456	1
Mllt6	0.223496982951818	-0.0632795071484986	0.17	0.222	1
Ptcd3	0.223526740264977	-0.0380309249982467	0.445	0.483	1
Ndufv3	0.223729619656795	-0.0412087316489123	0.818	0.841	1
Ddx21	0.223782086955112	0.0194063770036821	0.698	0.693	1
Cdc16	0.224438578324555	0.0265468455408313	0.331	0.327	1
Rabep1	0.224740989213095	-0.0374671218410952	0.4	0.438	1
Fxr1	0.224856802991037	-0.0407708007936484	0.735	0.774	1
Mre11a	0.224967348410709	-0.0412008647370364	0.284	0.32	1
Ttc1	0.225212222236288	-0.0395353749051546	0.62	0.658	1
1110008L16Rik	0.225475286122417	-0.03865632839247	0.331	0.371	1
Fbxw2	0.225644804465812	-0.0370538699193578	0.47	0.504	1
Hck	0.226370097499527	0.0512916948510875	0.174	0.148	1
Nes	0.226850925739604	0.0832165594423632	0.133	0.066	1
Papola	0.227152657167344	-0.0412548173262119	0.811	0.834	1
Stx16	0.227360963267971	-0.0375207291908065	0.349	0.388	1
Gtf2e2	0.227434027017187	-0.0401905954007016	0.597	0.64	1
Grpel1	0.228341094224857	-0.0431760512120225	0.878	0.896	1
Xpo1	0.228417020476697	0.0199085865594018	0.637	0.605	1
Ccdc127	0.228556384896354	0.0255231590915113	0.311	0.299	1
Fam195b	0.228787148306314	0.0334555105757022	0.25	0.212	1
Gna13	0.228993162041934	-0.0455893553960397	0.238	0.294	1
Bre	0.229086109063825	0.0230750750106854	0.376	0.37	1
1700019D03Rik	0.229211175309941	-0.0394809342423593	0.352	0.406	1
Cd151	0.229413971149859	0.0425889851599439	0.199	0.186	1
Npc2	0.229645528113735	-0.0404806759030591	0.605	0.672	1
Alg5	0.229980729706831	-0.0441252351983304	0.25	0.28	1
Fbxw9	0.230130139751236	0.0557193439496825	0.173	0.123	1
Cir1	0.230223052299184	-0.0398875446264244	0.283	0.327	1
Knop1	0.230332743890412	-0.0411936127827173	0.859	0.886	1
Gtf3c2	0.230642366807019	-0.0373230230498877	0.339	0.375	1
Psma6	0.231100893260788	-0.0391132325484556	0.924	0.945	1
Snapc3	0.231102842280247	0.0382854107053625	0.218	0.177	1
Peg3	0.231222950723364	0.0744220527950477	0.142	0.093	1
Lsm12	0.231378041842759	-0.0397533886777329	0.699	0.72	1
Snrpg	0.232368837227533	-0.0405882626006373	0.898	0.912	1
Med7	0.232596572009707	-0.0366401084481447	0.353	0.395	1
Vasp	0.232690249628976	0.0226992144847532	0.5	0.493	1
Ctage5	0.232718528170253	0.0314569672570168	0.252	0.217	1
Pom121	0.233221491337938	0.0276951918406173	0.287	0.249	1
Fam50a	0.233290043369157	0.0266974854711265	0.292	0.269	1
Rpl36a	0.233343273449443	-0.00374629446256636	1	1	1
Ube2m	0.23341059679598	0.0248063590608202	0.428	0.433	1
A830080D01Rik	0.233653205191989	-0.0509632530891929	0.206	0.245	1
Abhd17c	0.233699627928371	0.0340985669600077	0.235	0.196	1
D030056L22Rik	0.234048210660162	0.0219132785225787	0.432	0.434	1
Cbx1	0.234127453531804	-0.0398934769680681	0.955	0.962	1
Ing5	0.2345116577034	0.0247427634682846	0.336	0.303	1
Foxo1	0.234550292611712	0.0654295140266691	0.154	0.093	1
Adh5	0.234846047671519	-0.0436423307381768	0.798	0.841	1
Wipi2	0.235026606475268	-0.0366376727772572	0.453	0.484	1
Pmpca	0.235291619481731	0.0257950363685287	0.315	0.294	1
Cmc2	0.235353284065667	-0.0398893161668055	0.445	0.473	1
Rps18	0.235472286867979	-0.00939680633378703	1	1	1
Rplp0	0.235476865368094	-0.00429293098766781	1	1	1
Cetn2	0.23569022595857	0.0219421712430598	0.403	0.371	1
Smim11	0.235724450165216	0.0218237048746768	0.425	0.391	1
Dst	0.236282004851866	0.0252451109873983	0.348	0.328	1
Soat1	0.236635338483803	0.0775351997179173	0.138	0.073	1
Fdx1l	0.236837094877769	-0.0400313063481533	0.592	0.622	1
Amotl2	0.236990247484918	0.0758071789798586	0.138	0.095	1
Apoe	0.237046098066245	0.0236257878513813	0.798	0.789	1
Ebp	0.237163978691694	-0.0410531508401212	0.307	0.332	1
Snx27	0.237253232586339	0.032487637663746	0.241	0.216	1
Rpl11	0.237491318250317	-0.0331435610109767	1	1	1
Tmem9	0.23753817003294	0.028795459430433	0.265	0.244	1
Ezr	0.237546666885089	-0.0389862376704115	0.654	0.698	1
Akr7a5	0.238050776371801	-0.0416925992681546	0.278	0.307	1
Ccnl2	0.238608458302514	0.0230192409419524	0.356	0.337	1
Dazap1	0.2387704605483	-0.0408395857035735	0.754	0.784	1
Sf1	0.238837578734072	0.0201987911613661	0.532	0.516	1
Tet2	0.238862754149043	-0.0542483653371296	0.188	0.245	1
Clint1	0.238928688230078	0.0248149109377435	0.32	0.307	1
Map2k2	0.239049027524169	0.0188294647464609	0.64	0.627	1
Mrps28	0.239861508081551	0.0218153833483347	0.45	0.441	1
Cd2ap	0.240149304826755	-0.0362044300702258	0.346	0.391	1
E430025E21Rik	0.241818873647585	0.0308413833624277	0.247	0.219	1
Usp16	0.241839066928305	-0.0379227471947646	0.323	0.367	1
2700097O09Rik	0.242063904587112	0.0249997724189449	0.291	0.27	1
Mrpl45	0.242136643729907	-0.0396053688428047	0.75	0.771	1
Blvrb	0.242513497378691	0.0415557704123576	0.203	0.163	1
Tmem192	0.242727182736862	-0.0391990715543694	0.333	0.352	1
Uqcr11	0.242796881567755	-0.0405641103647429	0.994	0.987	1
Fat1	0.242946142171738	0.0279696899626982	0.287	0.259	1
Rsrc1	0.243148858258474	0.0275936421754286	0.276	0.247	1
Slc35a1	0.243311882876159	0.0370503753897158	0.216	0.187	1
Spata5	0.243513108005337	0.0397410272713321	0.204	0.172	1
2610001J05Rik	0.243592874764449	0.0250528513594052	0.327	0.32	1
Smu1	0.243818683164445	0.0190582699589412	0.649	0.64	1
Parp2	0.243869025683601	0.0209567982966219	0.455	0.478	1
Tefm	0.244359095170262	-0.0456465857929481	0.225	0.287	1
Psmd5	0.24454492162144	-0.0365594519688852	0.342	0.376	1
Stx3	0.244597842154014	0.034583202508423	0.231	0.216	1
Mpzl2	0.245152104906727	0.0431858363356436	0.196	0.154	1
Crls1	0.245285180548227	-0.0461770243532553	0.238	0.269	1
Ccnt2	0.245401370252144	-0.0356467443562876	0.36	0.381	1
Eif3h	0.246072265540416	0.00600704356275839	0.982	0.96	1
Raph1	0.246187653859647	0.0418463537039486	0.198	0.167	1
Sep15	0.246509901500341	0.0179278129694187	0.709	0.703	1
Deb1	0.246628191707274	-0.0371739863589079	0.343	0.371	1
Prpf40a	0.246842380468932	0.012573484868752	0.861	0.861	1
Dohh	0.246850321566983	0.0182144050076167	0.661	0.66	1
Tex10	0.2471544343677	-0.0369796584675346	0.489	0.512	1
Rpl37a	0.247469572881085	-0.00728711976800378	1	1	1
Stra8	0.247553460583129	0.0620546168428981	0.147	0.123	1
Atpaf1	0.247945445329658	-0.044177922557632	0.243	0.284	1
Tceb3	0.247997052074863	-0.065347329046106	0.146	0.222	1
Txnl1	0.248374003797701	0.0140290358527229	0.86	0.851	1
Erh	0.24851943098988	-0.0363191149461821	0.999	1	1
Gspt1	0.248538126866183	-0.0445010335062308	0.891	0.891	1
Serp1	0.24854050353257	-0.0391001220778612	0.674	0.726	1
Triml2	0.248697697146194	0.0257595244684608	0.313	0.279	1
Ehmt1	0.24877223421849	0.0246490331617257	0.31	0.285	1
Slc39a7	0.249176763219939	0.0259082959574063	0.275	0.25	1
Slirp	0.24935780783327	-0.0402728657475462	0.894	0.902	1
Wdr82	0.249660050191764	-0.0419431373569485	0.274	0.3	1
Sec23b	0.24972792430939	-0.0370908559294036	0.323	0.35	1
Tmed9	0.25032588472658	0.0129580984068012	0.782	0.751	1
Hnrnpll	0.250576501682698	-0.0360957544688875	0.326	0.36	1
Wdr36	0.250899295731359	0.0215312189208604	0.412	0.38	1
Ranbp3	0.251059214181528	-0.0375016440026004	0.296	0.332	1
Pfkp	0.251106416122304	-0.037102406658038	0.337	0.378	1
Topbp1	0.251191811386553	0.022728331135431	0.343	0.32	1
Pou3f1	0.251250883337099	0.0902799274278105	0.113	0.07	1
Wdtc1	0.251255806089529	-0.0482434918656678	0.215	0.254	1
Zcchc17	0.251476015086386	-0.0380842396838513	0.568	0.635	1
Tspo	0.251672808847888	0.04700291057887	0.182	0.148	1
Rala	0.252190869816689	-0.0388281973698064	0.664	0.673	1
Creld2	0.25221216148091	-0.0368368829597063	0.449	0.486	1
Thyn1	0.252428583582291	0.0183480581608215	0.61	0.592	1
Abcg2	0.25253975325059	-0.0387972553396971	0.298	0.337	1
Pafah1b2	0.252737523638837	0.032487637663746	0.238	0.224	1
Fermt2	0.253314234797278	0.0226653475265522	0.577	0.579	1
Tm9sf3	0.253955259448069	0.025607043712078	0.295	0.279	1
Tmem234	0.255085557297475	0.0168402287307268	0.744	0.74	1
Ddx5	0.255095670584217	-0.0354264153037862	0.998	1	1
Rnaseh2c	0.255189804587943	-0.0361611223360568	0.34	0.388	1
Tra2b	0.255443167214352	-0.0410242472411528	0.87	0.891	1
Rnf126	0.255459002526617	-0.035999162266076	0.477	0.489	1
Zfos1	0.255518717251568	0.0185790043797338	0.566	0.531	1
Cpsf3l	0.255638681063684	-0.0365060119747919	0.534	0.57	1
Selt	0.255832307631653	0.0203873231365175	0.544	0.561	1
Iscu	0.256078931897179	-0.0366182517190032	0.538	0.579	1
Hnrnph1	0.256196297658292	0.0187120106164445	0.611	0.615	1
Mier1	0.256504044609732	0.0271672840430839	0.273	0.259	1
Tspan3	0.257051364881983	0.0208051175067031	0.465	0.444	1
Dusp1	0.257314818743705	0.0698812357123113	0.142	0.09	1
Mvd	0.257393985243735	-0.0524684862583962	0.195	0.234	1
Tmem14c	0.257681331828798	-0.0396357465022086	0.633	0.665	1
Jup	0.257803671365979	-0.03770600767869	0.31	0.347	1
Ppcs	0.258327346155486	-0.0368072981108988	0.445	0.463	1
Cdpf1	0.258462396278694	-0.0399589057754989	0.269	0.315	1
Fbxo6	0.258812201331681	-0.0445151427541378	0.229	0.27	1
B9d1	0.259312875781923	-0.0348680218214005	0.379	0.42	1
Atp1a1	0.259358720659927	0.0202625396429343	0.484	0.481	1
Kcnq1ot1	0.259376450878565	0.0221184799879663	0.475	0.481	1
Sdhaf1	0.26037518563456	0.0247969819187292	0.287	0.269	1
Mapk6	0.260414937594418	0.0407643361349991	0.2	0.169	1
Ost4	0.260951692029177	-0.0397291091618988	0.74	0.746	1
Orc6	0.261172416799944	0.0172224858750822	0.622	0.614	1
Ptrh2	0.261314400083032	0.0214690069891328	0.37	0.362	1
Kif20b	0.26202046962498	-0.0368163279047037	0.479	0.502	1
Rps26	0.262265225652321	-0.00354088096943128	1	1	1
Trappc3	0.262299086086826	0.0225339276387791	0.338	0.313	1
Trap1	0.262448092286991	0.0205869302120207	0.434	0.423	1
Trmt6	0.262933639474309	-0.0366817099015245	0.545	0.575	1
Bex2	0.263399009122824	0.0181963936424449	0.621	0.637	1
Zfp644	0.263884110239383	-0.0356205532232725	0.4	0.42	1
Pih1d1	0.264117657023383	0.0227911220258316	0.316	0.292	1
Jarid2	0.264168351860998	-0.0447510527938291	0.787	0.813	1
Exoc4	0.264335193989355	0.0407994816713169	0.197	0.156	1
Usp39	0.264594163101205	-0.0344420739890728	0.431	0.456	1
Tfeb	0.264648968329234	-0.0687807812029893	0.138	0.201	1
Wdr33	0.264785436509937	-0.0353075088129492	0.372	0.4	1
Psmd6	0.264902647076665	0.0164535628103817	0.762	0.773	1
Tmem165	0.264923440308306	0.0195125151244913	0.458	0.456	1
2610524H06Rik	0.264979659067595	0.0230369952682384	0.32	0.287	1
Ak6	0.265020833780457	0.0160688956827564	0.722	0.713	1
Pstk	0.265317389050081	-0.0342522574391522	0.369	0.386	1
Ddc	0.266170322496874	-0.0402334070860647	0.263	0.29	1
Hmgb2	0.26646764256118	0.00194262403310086	0.998	1	1
Commd1	0.266680654166479	-0.0362712316107433	0.579	0.622	1
Ndufb6	0.266825064635431	0.0123225247191163	0.876	0.866	1
1110059E24Rik	0.267041676483787	-0.0390510527853191	0.273	0.302	1
Sumf2	0.267870189128692	0.0332446290903152	0.223	0.191	1
Uxt	0.267995440450647	-0.0444473748693124	0.226	0.264	1
Dnajc19	0.268164778157683	-0.0397786402523648	0.891	0.889	1
Sap30bp	0.268374010379005	-0.0359472758713255	0.342	0.345	1
Med21	0.268385999238588	-0.0358978621806945	0.477	0.534	1
Slc25a17	0.269146659496688	0.0241177386890338	0.274	0.259	1
Mpc1	0.269303287300714	-0.0390583123398003	0.511	0.531	1
Bckdk	0.269403746699703	0.0254076069253574	0.284	0.26	1
Arl2bp	0.270016277508298	0.0269564633731266	0.272	0.254	1
Klhdc2	0.270720086677306	0.0226151389197554	0.352	0.347	1
Snrpd1	0.27092553437447	0.00795518330612022	0.962	0.965	1
Fsd1	0.270926111721291	-0.0622401282033574	0.152	0.209	1
Mbtd1	0.271633762485884	0.0226026847293811	0.32	0.285	1
Umps	0.271728406035851	0.0167265316764053	0.664	0.658	1
Tomm40	0.272355278516517	0.00932818244034617	0.935	0.927	1
Rab11b	0.272368537914979	0.0218516984859146	0.354	0.33	1
4931406P16Rik	0.272469105327003	-0.0531569413021794	0.187	0.235	1
Dnph1	0.273577162936236	-0.0346944992897014	0.444	0.501	1
Atl2	0.273613641210037	0.0363989698184756	0.205	0.171	1
Nolc1	0.273712845739135	-0.0399350043449971	0.947	0.949	1
Stard3nl	0.273865737229473	-0.0345603130969768	0.467	0.516	1
Sox11	0.273886032308482	0.0696654263251144	0.135	0.086	1
Arid4a	0.273990256610705	-0.0450624423897048	0.243	0.264	1
Rbm6	0.274475499414713	0.0198177386760445	0.389	0.373	1
Dimt1	0.274593572603688	0.0217621353301469	0.322	0.307	1
Cd320	0.274661613209013	-0.0353075088129492	0.365	0.38	1
Dhx32	0.274745389874553	-0.0395137333967404	0.263	0.297	1
Ddx39b	0.27477217066783	-0.0400333904347971	0.9	0.909	1
Lsr	0.275275616520784	0.0285609013175853	0.258	0.255	1
Ufm1	0.275480719148854	-0.035467172455216	0.54	0.592	1
H2afx	0.275647601956062	-0.0439806293730538	0.925	0.935	1
Eif4g3	0.276306807364285	0.0594234899664572	0.152	0.101	1
Nudcd2	0.276740617052969	-0.0399186386703627	0.907	0.896	1
Ehd1	0.277032748314704	-0.03497675535356	0.448	0.504	1
Srrt	0.277073396967726	-0.0395269243556574	0.671	0.685	1
Atp5a1	0.277947321477679	0.00532843186522203	0.986	0.99	1
Pam16	0.278245103397227	-0.0353226199173444	0.553	0.587	1
Prdx5	0.278327103286692	-0.0374158751690962	0.588	0.607	1
Ssu72	0.278659524705269	0.0125420467311448	0.839	0.821	1
Aaas	0.27884260874874	0.0343374939426954	0.21	0.182	1
Ubap2	0.278935402132722	-0.036128639281969	0.569	0.585	1
Cisd2	0.278950142465625	0.0177321489955423	0.562	0.552	1
Uchl5	0.279033810893525	-0.0375867450190961	0.624	0.657	1
Alyref	0.279781564613316	-0.0374589795463522	0.702	0.705	1
Ubl3	0.279815855827935	-0.0361306126721183	0.393	0.438	1
Clta	0.279873836668218	-0.038822846986585	0.974	0.97	1
Lmnb1	0.279916475868397	0.0122288016839458	0.835	0.818	1
Dbi	0.280041361800802	0.0100261354276057	0.891	0.907	1
Lrrc42	0.280177350249941	0.0255349360592955	0.268	0.247	1
Nup214	0.280265980306402	0.0213824283241517	0.322	0.303	1
Rab5a	0.280704097136198	0.0200127144519034	0.418	0.423	1
Akr1a1	0.280821390870044	0.0165772059183452	0.747	0.761	1
Cul5	0.281283452962378	-0.0353509136630138	0.535	0.552	1
Elp5	0.282087774403292	0.0194427130326755	0.453	0.426	1
Bcat1	0.282115285660707	-0.0406895626905879	0.773	0.791	1
Gmcl1	0.282125177163659	0.0377192852125739	0.201	0.164	1
Bmyc	0.282253365856788	-0.0358308028124402	0.432	0.434	1
Slc29a1	0.282257127919976	-0.0370177091776247	0.485	0.532	1
March5	0.282669205835195	0.0140478920721645	0.769	0.778	1
Cox19	0.282756842250506	-0.0368455591846806	0.287	0.332	1
Sigmar1	0.283344184491331	0.0187725964817809	0.499	0.499	1
Mrpl22	0.283357100977723	-0.0360242476819181	0.548	0.602	1
Agps	0.283383715590065	0.0341854574267298	0.211	0.179	1
Hmgxb4	0.283432067255445	0.0226822633177141	0.339	0.335	1
Pdcd7	0.283506001476521	-0.0348689182518595	0.352	0.376	1
Nasp	0.283665342823529	-0.0381488335740232	0.972	0.978	1
Rps7	0.283735890572746	-0.0319615281847412	1	1	1
Cops5	0.283843501501349	0.0162409495600011	0.57	0.562	1
Yipf3	0.284238869205316	0.0397562487823716	0.188	0.163	1
Polr1e	0.284257712910096	0.0305272361138151	0.227	0.192	1
Calm1	0.284537735453861	-0.0371710484236709	0.987	0.993	1
Xlr3a	0.284682110898412	-0.0583022815262332	0.158	0.221	1
Klhl22	0.285439256113483	0.055650314624439	0.154	0.108	1
Eif4a2	0.285646748626383	-0.035788664179573	0.565	0.622	1
Igf2bp3	0.285797466400366	0.0215160824275317	0.319	0.3	1
Commd8	0.286208669165973	-0.0338796414535947	0.351	0.398	1
Atp5d	0.286331373709827	0.00506754123282205	0.952	0.949	1
Hjurp	0.28715966137112	0.0258716905103939	0.261	0.226	1
Polr3d	0.287299710652629	0.0206855175957322	0.346	0.328	1
Trappc13	0.287308718418261	-0.0348779886128183	0.482	0.502	1
Zfp518a	0.28737797202857	-0.0536184636711299	0.177	0.229	1
Wac	0.287583327803888	0.0204932737058603	0.356	0.357	1
Kctd3	0.288215181900032	0.0483293620655213	0.168	0.123	1
Brd8	0.288283079465253	0.0172244522624982	0.532	0.521	1
Naa20	0.288701007763595	0.017286210153123	0.513	0.501	1
Ubtf	0.288702623289438	-0.0397259647448648	0.716	0.7	1
Cenpa	0.289440469441458	0.0169817481780937	0.722	0.701	1
Txnrd1	0.289527241987759	-0.0356787231223897	0.67	0.705	1
Cinp	0.28981953459225	0.0206152973968632	0.342	0.325	1
Xpnpep1	0.290139849693196	-0.0357318689510898	0.482	0.491	1
Kif2a	0.29017868368904	0.0205327377474697	0.381	0.353	1
Atp6v1g1	0.290521874012702	0.0121139878875016	0.836	0.851	1
D5Ertd579e	0.290600025370757	0.0335196775470782	0.213	0.179	1
Pcgf6	0.290603094046447	0.0195703627785785	0.39	0.367	1
Hspbp1	0.291849662571964	0.0224603695609655	0.305	0.264	1
Nusap1	0.292067315891153	-0.0352341963508538	0.39	0.43	1
Ctps	0.292277883708512	-0.0347664350597222	0.455	0.491	1
Synj2bp	0.292490724674104	0.0208508791834189	0.319	0.292	1
Znhit1	0.29269427952693	-0.0343875673587697	0.457	0.491	1
Psmf1	0.293314304127074	0.0362519335186242	0.204	0.164	1
Tor1a	0.293435773552586	0.023226946831161	0.276	0.267	1
Bri3bp	0.293599279631257	-0.0340449593576336	0.367	0.406	1
Slc20a1	0.293674519141231	0.0218255160849821	0.323	0.31	1
Hmgn1	0.294124709973564	-0.0339168161747887	0.999	1	1
Pold3	0.294739482768151	-0.0363761843059514	0.297	0.325	1
Dcaf8	0.295416172835438	0.0265635027406566	0.249	0.224	1
Mdm4	0.295943511152833	-0.0349477337955099	0.356	0.396	1
Hadhb	0.296241357909696	-0.0339446414582605	0.342	0.36	1
Nup62	0.296614511510807	-0.0355886127371065	0.507	0.502	1
Chmp4b	0.297179514364126	0.0218353860123267	0.303	0.289	1
Eif4a3	0.297334697672886	-0.0365384655459046	0.76	0.796	1
Usp47	0.297419094678824	0.0438345387430055	0.178	0.141	1
Ube2d1	0.297613057493083	0.0285602928065236	0.234	0.219	1
Cox8a	0.29774416939833	-0.0378425605201431	0.999	1	1
Dhx15	0.297943164716004	0.014933820174615	0.67	0.633	1
Nisch	0.298250388104258	0.0140102917262371	0.65	0.645	1
Sptssa	0.298603822610921	-0.0336768521124408	0.366	0.398	1
Tars	0.300210479301608	-0.0358777770077457	0.582	0.587	1
Srek1	0.300573177000444	-0.0332590616118222	0.375	0.421	1
Aes	0.300722052249496	-0.0333870701680364	0.354	0.403	1
Bax	0.300943158017281	0.00177616792825752	0.981	0.982	1
Spcs3	0.301033086084641	0.0237965851262569	0.273	0.239	1
Pmpcb	0.301907385878323	0.0201068194949174	0.351	0.342	1
Sdhc	0.301974359399125	0.0177613036263355	0.526	0.519	1
Adat2	0.302477535883233	0.0203066486981696	0.367	0.362	1
Guk1	0.302579378124828	-0.0387447144628827	0.846	0.872	1
Ntan1	0.302793776613787	0.0234810441518015	0.275	0.265	1
Atp5g3	0.302852428924954	0.00791244420108517	0.88	0.862	1
Serpinb6a	0.303243235931899	-0.0346047316945574	0.308	0.355	1
Cyc1	0.303636442540156	-0.0363994218452264	0.958	0.975	1
Gipc1	0.303715422847393	-0.0333886279472354	0.46	0.519	1
Tsg101	0.3037300990683	0.0163952380838316	0.574	0.541	1
Prpf8	0.30410111021021	0.0178500544584327	0.477	0.483	1
Skp2	0.304540546055084	0.0205027007195634	0.316	0.287	1
Npr1	0.304610010579394	-0.0438437712528313	0.221	0.259	1
Sdhd	0.304766061635786	-0.0345291144689173	0.498	0.541	1
Pcbp4	0.304806667225339	0.0189939415227111	0.421	0.41	1
Calml4	0.304816432627711	-0.0746747182713935	0.118	0.171	1
Prelid1	0.304878632917561	-0.0379583040848046	0.893	0.902	1
Wars	0.304915977557273	0.019101327582703	0.371	0.347	1
Slc35a4	0.304976363129063	0.0222112027113255	0.279	0.27	1
Morc3	0.305183799510883	-0.0329442692579005	0.389	0.42	1
Cox14	0.305659333477805	-0.0351722182763157	0.554	0.595	1
Rbbp7	0.306247017383266	0.0140219937231829	0.856	0.847	1
Wdr35	0.306750959223191	0.0379124161881638	0.189	0.156	1
Oser1	0.306824351648308	0.0275312206379173	0.235	0.204	1
Shfm1	0.306870529881589	0.00520511639430232	0.973	0.975	1
Rpa2	0.307009413196321	0.014381556378104	0.649	0.657	1
Ivns1abp	0.307996962111602	-0.0322592775998453	0.407	0.436	1
Ndufb9	0.308024880945759	-0.0369552949736358	0.938	0.947	1
Tpr	0.308120335111325	0.00496574944250616	0.946	0.922	1
Vps41	0.308735657504616	0.0268352439051316	0.231	0.219	1
Atp6v1a	0.309142917727919	-0.0326969951280122	0.421	0.439	1
Pdcl3	0.30921021315182	0.0187725964817806	0.461	0.474	1
Uri1	0.309319810193105	-0.032232408017204	0.452	0.474	1
Cbx5	0.309338375468125	-0.0389361579601958	0.75	0.774	1
Pttg1	0.309571330104279	-0.0347830791182097	0.479	0.466	1
Lcmt1	0.309888121425707	-0.0382631480744026	0.264	0.287	1
Impa1	0.309965410802979	-0.0320099971174471	0.393	0.423	1
Zfp771	0.310070785010388	0.0305265809464283	0.219	0.192	1
Taf6l	0.310132556301933	-0.0336326392264467	0.321	0.36	1
Thap11	0.310231503468795	0.0206824850734469	0.32	0.3	1
Srek1ip1	0.310419676233455	0.0226499365526122	0.292	0.272	1
Exosc5	0.310640335904867	0.0142254517568976	0.691	0.692	1
Eci1	0.310799987263281	0.0172353171628944	0.436	0.393	1
Rpl23a	0.310823293241477	-0.00089385596568281	0.998	0.993	1
Eif2b2	0.310882954249668	-0.033050797643194	0.355	0.401	1
Vps36	0.311632966147501	0.0188303849183307	0.623	0.62	1
Dhx8	0.311679640920596	-0.0327151684602996	0.377	0.416	1
Cpsf4l	0.311728376885477	-0.0597202294828344	0.154	0.199	1
Map2k3	0.311893026219825	-0.0393258308410606	0.24	0.269	1
Fdps	0.312030148020195	-0.0342069328429282	0.326	0.371	1
2310009B15Rik	0.312069309878399	-0.0357761661039925	0.283	0.328	1
Fh1	0.312190499871945	0.0178867260562112	0.457	0.449	1
Med4	0.31223482046713	-0.0319849104429856	0.403	0.438	1
Acbd3	0.312329858086962	0.0302890385433399	0.222	0.194	1
Hcfc1	0.312636094527082	-0.0320892485611857	0.362	0.386	1
Rbp1	0.312741830158927	-0.0406830988850707	0.237	0.284	1
Mrpl30	0.313011655139178	-0.0373861250404246	0.841	0.889	1
Kdm5a	0.313020104325819	0.0220022069352652	0.303	0.294	1
Pten	0.31330473521213	0.0216544428566697	0.288	0.27	1
Pnma5	0.313428918645972	-0.0926162240073959	0.081	0.167	1
Mtdh	0.314393236053576	0.0117060820749867	0.762	0.758	1
Rwdd1	0.314522295471717	-0.0395537368857097	0.877	0.904	1
Ide	0.314904573136606	0.0254990792427316	0.251	0.217	1
Ipo4	0.314949616835857	-0.0388874836173004	0.261	0.289	1
Hsp90aa1	0.31516640680337	-0.0027729810238255	1	1	1
Eif3j1	0.315646070704335	0.0195793734517209	0.372	0.37	1
Surf4	0.316701726326086	-0.0323137799480016	0.311	0.345	1
Pebp1	0.316773324300322	0.000713811439088996	0.992	0.99	1
B4galt6	0.316840925693355	0.0318068143206879	0.215	0.182	1
Higd2a	0.316844225559726	-0.0351032189117502	0.643	0.672	1
Hnrnpu	0.31738097548088	-0.0377265780963731	0.892	0.917	1
Snapc5	0.317498115967788	0.0163193372504072	0.442	0.444	1
Cox7b	0.317705564017137	-0.0384929653466888	0.979	0.97	1
Kcnk1	0.317722262780848	0.0647406595705785	0.133	0.083	1
Macf1	0.317783332131371	-0.0323067712817857	0.415	0.444	1
Tspan31	0.318223036545388	-0.0335602883844143	0.357	0.38	1
Dnajc7	0.318530684754714	0.013217436311865	0.729	0.753	1
Cct7	0.318549025770021	-0.0347662368105597	0.982	0.982	1
Tusc3	0.318784333650193	-0.0434148972594723	0.215	0.25	1
Macrod2	0.318829190021091	-0.0353699444262431	0.286	0.322	1
P4hb	0.318941710270604	0.0188425534582688	0.473	0.473	1
Rap2b	0.318996461405745	0.0336982466984565	0.206	0.189	1
Eif4h	0.319054426203585	0.0127302820258181	0.717	0.721	1
Mgea5	0.319183766925389	0.0174140031714431	0.45	0.416	1
Ubqln4	0.31926241895073	-0.0376632087096169	0.275	0.31	1
Arl4a	0.320311343107889	0.0189962517553861	0.425	0.418	1
Ing2	0.320317921933155	-0.0365381761276024	0.27	0.3	1
Acads	0.320428224539627	0.0266028844478586	0.232	0.196	1
Dnajb11	0.320589349660523	-0.0333124635845037	0.524	0.551	1
Xpot	0.320768968844643	-0.0341453936327717	0.323	0.358	1
Magohb	0.320850206560476	-0.0660093991591501	0.132	0.187	1
Polr1d	0.321136500841275	-0.0367235284773422	0.943	0.954	1
Rps27rt	0.321724360120767	0.0131602925729467	0.653	0.619	1
Klf5	0.321757874851745	-0.0411889625964362	0.66	0.682	1
Eif3i	0.321815162438468	-0.0364665806903115	0.9	0.925	1
Mrpl4	0.321817289448299	0.0151283983126586	0.541	0.527	1
Shcbp1	0.32185600402412	0.022851207994132	0.261	0.24	1
Clptm1	0.322830543099166	-0.037020184215833	0.278	0.29	1
Jagn1	0.322861812234945	-0.0330710051745416	0.532	0.549	1
Ganab	0.322865753180916	0.020766787978048	0.316	0.297	1
Tmed3	0.323199986876405	0.0313390292743118	0.206	0.184	1
1700007K13Rik	0.323204843027942	0.0370687255287187	0.191	0.181	1
Asah1	0.323562821282759	0.0314192039338397	0.206	0.179	1
Ccm2	0.323703532953246	0.0284786389939572	0.217	0.207	1
Blmh	0.324060515429884	0.0155787259929043	0.567	0.569	1
Tm9sf2	0.324186099771873	0.0234302667557618	0.256	0.237	1
Pcbp2	0.324291106077863	-0.035943783614532	0.973	0.973	1
Dalrd3	0.324418122545247	-0.040672635587702	0.232	0.26	1
Vim	0.324422575595422	-0.0497683584385836	0.371	0.405	1
Tcp1	0.32445802517455	-0.0373426320714452	0.944	0.957	1
Asnsd1	0.324535350143831	-0.0320858207517103	0.412	0.453	1
Prpf38b	0.325978014327172	0.0141411717615618	0.556	0.544	1
Mvb12a	0.326176242936494	0.0248574222535151	0.241	0.212	1
Ift43	0.326262986677232	0.0416336378000267	0.171	0.138	1
Atp13a3	0.326555229729693	0.0275899815741749	0.221	0.211	1
mt-Nd5	0.32671153563943	-0.0350829214418295	0.585	0.635	1
Cfl1	0.327231270207117	-0.0345883345084754	0.998	1	1
Nckap1	0.327729918910682	0.0219522493991605	0.269	0.264	1
Pml	0.327863880419129	0.0192731387463401	0.341	0.318	1
Med30	0.327997506460543	0.0162935357522772	0.434	0.436	1
Mrpl32	0.328074192657759	-0.0316422634146531	0.502	0.534	1
Cmtm7	0.328101147396334	0.0196346992821482	0.368	0.37	1
Ppp6c	0.328251400564168	0.0214626403097857	0.26	0.254	1
Tmem131	0.328298995475599	0.0219522493991605	0.273	0.249	1
Rassf1	0.328446358685871	0.0566748808987012	0.138	0.103	1
Uba5	0.328954180589055	0.017001402073005	0.38	0.37	1
Akap12	0.329483372697043	0.0151262843287607	0.735	0.72	1
Mbd3	0.329626790850165	-0.035548555239185	0.818	0.841	1
Wdr45b	0.329711007770551	-0.0313640065607828	0.365	0.415	1
Zfp961	0.329933290062318	0.0211325866848638	0.279	0.255	1
Tead1	0.330171959756634	-0.0321797306921464	0.351	0.39	1
Dicer1	0.331060641086969	0.0179512411994657	0.369	0.35	1
Yif1a	0.33132062977448	0.0389037704826276	0.179	0.146	1
Akirin2	0.331336285724655	0.0133055844930308	0.603	0.547	1
Bet1l	0.331383638177639	-0.038220043452673	0.241	0.292	1
Kti12	0.33161522495306	-0.0319682440760207	0.348	0.383	1
Prkar1a	0.331807525276627	-0.0319764321729842	0.46	0.501	1
Rbbp4	0.33196511089973	-0.0338671810648871	0.733	0.733	1
Litaf	0.332224829348591	0.0395345879302099	0.179	0.151	1
Fam103a1	0.333015273936855	0.0175680189420291	0.383	0.358	1
Rnf8	0.333222651936082	-0.0605464348846933	0.142	0.204	1
Itm2a	0.333233869643424	0.0536567911887477	0.145	0.1	1
Utp23	0.333323138524904	0.0168083452118464	0.404	0.39	1
Dcaf4	0.333484617197542	0.0310126513762828	0.205	0.177	1
Aqr	0.333613057984451	-0.0310458454132173	0.417	0.458	1
Akr1b3	0.333682101501686	-0.0409212356071067	0.963	0.962	1
Apip	0.333988089928052	-0.0343372288321676	0.29	0.315	1
Ubr4	0.334178939591885	0.017719239823188	0.375	0.357	1
Mrpl3	0.334743829294565	-0.0318629271336362	0.446	0.471	1
Gpx1	0.335114618129255	-0.0376537794773057	0.934	0.94	1
Lars	0.335182864084494	0.00923895631273963	0.779	0.746	1
Ptp4a3	0.335264210987778	0.024066225101156	0.258	0.244	1
Mfge8	0.335381389645006	-0.0314422723024804	0.325	0.352	1
Clpp	0.335697996804424	0.0103286894306722	0.798	0.821	1
Srrd	0.335980955554446	-0.0592879499877645	0.146	0.197	1
Imp3	0.336039035430858	-0.0342621001743058	0.585	0.63	1
Rbbp6	0.336217653910928	0.0187725964817809	0.416	0.415	1
Aunip	0.336861235275959	-0.032511883411215	0.31	0.317	1
Rhox13	0.337069528533824	-0.0557387234640387	0.159	0.206	1
Prim1	0.337118167033175	-0.03115071228482	0.336	0.378	1
Rtf1	0.337441301546014	-0.0351381825686877	0.686	0.7	1
Dag1	0.337495076096666	0.0192820640991518	0.318	0.303	1
Dhfr	0.337524888728264	0.0173054839845415	0.368	0.35	1
Ranbp1	0.338009546272367	-0.00401665753402991	1	0.998	1
Ufd1l	0.338202760370641	0.0257264587704586	0.226	0.197	1
Iws1	0.338359409070858	0.0169107452643648	0.448	0.421	1
Rmdn3	0.338524309441406	0.0244706175964185	0.24	0.211	1
Chaf1b	0.338764604709281	-0.0357638408711058	0.278	0.295	1
Mff	0.339149264325786	0.0145039969942261	0.549	0.547	1
Surf1	0.339289102249284	0.0229930013393935	0.246	0.242	1
Nsfl1c	0.339382805048603	0.0146554093515108	0.575	0.564	1
Mlx	0.339443075736045	-0.033862020152966	0.302	0.322	1
Bnip3l	0.340083272680961	-0.0345733842235122	0.684	0.725	1
Brd4	0.340215660544988	0.0155793335855644	0.521	0.499	1
Rap1b	0.340224882817838	0.0150671730665703	0.62	0.604	1
Stip1	0.340613323797155	0.0110591714525015	0.719	0.701	1
Tsr1	0.34061510606464	0.0171858910672539	0.348	0.333	1
Ctnnb1	0.340901933276636	-0.0334016656718917	0.72	0.735	1
Ccny	0.341288288883837	0.0265502534331691	0.223	0.201	1
Gapvd1	0.341580564566423	0.0186859075649045	0.311	0.307	1
Fubp1	0.341588442067136	0.00914964030428012	0.837	0.841	1
Nsf	0.342436676914499	-0.034197926119409	0.286	0.318	1
Nf2	0.342555267186322	-0.0505645195436882	0.174	0.221	1
Pgam5	0.342615734569231	0.0269137540654806	0.221	0.191	1
Mul1	0.342655077071144	0.031506592154031	0.202	0.171	1
Gpatch11	0.342850616852914	-0.0404351633042424	0.222	0.255	1
Cyb5a	0.342916707829432	0.0110278655554641	0.771	0.783	1
Cul4b	0.343179214298323	0.0168137319964479	0.368	0.363	1
Ldha	0.343279840272007	0.00171603326040204	0.991	0.987	1
Raly	0.343280616032077	-0.0326078400782792	0.587	0.622	1
Rad50	0.343814618680008	-0.0331829908404934	0.534	0.574	1
M6pr	0.344024638081637	-0.0318485111347603	0.599	0.648	1
Wdr55	0.344126559983956	0.0185957774555929	0.299	0.292	1
Birc5	0.344517539230339	-0.0358826871400493	0.931	0.949	1
Igfbp3	0.345222435778319	0.0660576594705019	0.116	0.095	1
Lypla1	0.345296960289048	0.0162671857645522	0.43	0.408	1
Ccdc90b	0.345833033137075	0.0258996612256783	0.223	0.211	1
Arf6	0.346151256384906	-0.0319320904865302	0.52	0.559	1
Scp2	0.346506181771037	-0.0305358366808536	0.418	0.443	1
Glrx3	0.346935896484176	0.00401142284940859	0.92	0.922	1
Pola1	0.347139761098312	-0.0383437488495956	0.24	0.265	1
Tbca	0.347167425707075	0.00885440607860066	0.852	0.879	1
Acin1	0.347412429981247	-0.0376659333196568	0.775	0.799	1
Lrrc47	0.348232272135425	-0.0324772375958909	0.321	0.332	1
Mrpl36	0.348842404766947	-0.0362506392297175	0.74	0.758	1
Palld	0.348927632294331	0.0173726703668736	0.355	0.332	1
Nifk	0.349428523915257	0.011426141655094	0.714	0.708	1
Araf	0.349547713929838	0.0276252249459772	0.217	0.184	1
Srp14	0.349645230827679	0.00395922192805109	0.93	0.929	1
Txn2	0.349694120640003	0.0112664139629297	0.692	0.683	1
Smek1	0.350189621101402	0.0175685024169761	0.326	0.308	1
Gsr	0.350277146721777	-0.0330545195747126	0.528	0.552	1
Mrps25	0.350577951456315	0.0123628448956384	0.678	0.673	1
Timeless	0.350629780068321	-0.0314493935098812	0.407	0.439	1
Ccnf	0.350907924389182	0.0166243679434913	0.404	0.406	1
Capg	0.351004497085514	0.035645666982852	0.194	0.151	1
Haus1	0.351382765847511	0.0170349765832401	0.354	0.358	1
Jun	0.351783686294576	0.0706279517740579	0.113	0.078	1
Sp1	0.352272911649702	-0.0398539769171687	0.216	0.249	1
Tnrc6c	0.352321129652992	-0.034768170446249	0.278	0.318	1
Dda1	0.352354996222914	0.0141105833759694	0.52	0.524	1
Rpp21	0.35241140006209	0.0175038291303566	0.331	0.332	1
Klf13	0.35253395270907	0.0213141166263873	0.297	0.275	1
Bckdhb	0.352609050462989	-0.0362871807012466	0.244	0.29	1
Mtus2	0.35271243747588	0.0411531630993132	0.167	0.128	1
Dync1i2	0.352915539125923	-0.0313418320116789	0.47	0.493	1
Ahdc1	0.352948040897606	0.0360466256818477	0.181	0.143	1
Azin1	0.353042171921659	-0.0373424660193237	0.246	0.282	1
Ctnna1	0.3531552903947	0.0120311590788219	0.724	0.723	1
Ywhab	0.353167629106679	0.0158610009892084	0.539	0.537	1
Gm10263	0.354413347206229	0.0131719923066819	0.617	0.638	1
Ldah	0.354452908301674	0.0405047458511984	0.165	0.131	1
Zfp511	0.35538606594985	0.0199809435173135	0.261	0.247	1
Ecsit	0.35545545538846	-0.0380383703008657	0.234	0.277	1
Diaph3	0.355478172369874	0.0407852590445398	0.167	0.136	1
Mecr	0.35591996153043	0.0199809435173135	0.256	0.242	1
Cspp1	0.355969010106637	0.0199654213238599	0.267	0.259	1
Acvr2b	0.356102151687266	0.0279625039638983	0.214	0.189	1
[truncated: 4,286 more rows]
