# Supplementary material for: Detection of gene cis-regulatory element perturbations in single-cell transcriptomes
Source: PLoS Comput Biol. 2021 Mar 12;17(3):e1008789. doi: 10.1371/journal.pcbi.1008789 (PMC8011753; doi:10.1371/journal.pcbi.1008789)
Supplement: S2 File — (ZIP) [file pcbi.1008789.s015.zip › S2_File/GFPChe_txm.MshSC1_vs_ZfpSC2.MAST.csv]

	p_val	avg_logFC	pct.1	pct.2	p_val_adj
Pla2g1b	8.04581412375773e-48	-0.431880947182696	0.383	0.71	1.4326376628763e-43
Msh2	5.30652876352508e-41	-0.298188366227969	0.081	0.312	9.44880511633276e-37
Car2	5.35002398762911e-39	0.612313869836338	0.815	0.638	9.5262527123724e-35
Trh	5.10549963523006e-23	-0.386160259123816	0.445	0.648	9.09085265049064e-19
Ifitm3	6.37291027468619e-22	0.367213649576497	0.786	0.62	1.13476040351062e-17
Mylpf	1.43418875878083e-21	-0.312513730682878	0.766	0.884	2.55371650388515e-17
Adprh	1.23009127171306e-15	-0.268538263182413	0.494	0.629	2.19030051841227e-11
Nanog	2.91890809402775e-14	-0.221374685302452	0.667	0.814	5.19740775222581e-10
Dpys	5.09301252040912e-14	-0.221550681811016	0.193	0.353	9.06861809384047e-10
Rhox5	3.54978459531878e-13	-0.212364322855564	0.706	0.849	6.32074645042462e-09
Sept1	1.011357650484e-12	-0.221800827079994	0.212	0.36	1.80082343245181e-08
Krt42	1.02436800328566e-12	-0.18637932422664	0.166	0.312	1.82398966665045e-08
Prrc1	2.99493202327581e-12	-0.275690870333663	0.433	0.577	5.33277596064491e-08
Klf2	3.39098516794633e-12	-0.158583160539537	0.864	0.954	6.03798819004524e-08
Sox2	3.63572460293607e-12	-0.18853961037701	0.763	0.876	6.47377122798796e-08
Dppa5a	6.46363301980313e-12	-0.123572269310794	0.987	0.997	1.15091449550614e-07
Calcoco2	7.88450157483557e-12	-0.245345859373273	0.253	0.41	1.40391435041522e-07
Asns	8.56180134238473e-12	-0.205713268509681	0.747	0.852	1.52451434702503e-07
Spink1	1.6110493345812e-11	-0.230399247644698	0.196	0.33	2.86863444515529e-07
Morc1	4.79117149679686e-11	-0.212658421310514	0.377	0.526	8.53115996719649e-07
Hmces	7.29138718348212e-11	-0.198768469879469	0.478	0.63	1.29830440189083e-06
Eif4ebp1	7.33659810469286e-11	-0.140686982284259	0.984	0.987	1.30635465852161e-06
Mtf2	8.82684690688942e-11	-0.178668396513427	0.856	0.905	1.57170836024073e-06
Tbx3	1.00337207206737e-10	-0.190481374684265	0.454	0.612	1.78660431152315e-06
Fabp5	1.24422810929496e-10	0.206673809438937	0.732	0.672	2.21547257141061e-06
Epb41l4a	2.68298506352398e-10	-0.191988648006924	0.254	0.396	4.77732320411081e-06
Malat1	5.55563075112352e-10	0.219458060813269	1	1	9.89235611545054e-06
Arl14epl	1.0078541377857e-09	-0.167732068842144	0.151	0.272	1.79458507774122e-05
Ifitm2	1.10073578932357e-09	-0.141904109659015	0.93	0.964	1.95997014646955e-05
Tex19.1	1.62622086867913e-09	-0.191060912438556	0.411	0.556	2.89564887877006e-05
Hsd17b14	1.79610466593896e-09	-0.177903674304192	0.711	0.816	3.19814396817091e-05
Sod2	2.03816249852505e-09	-0.157820970138871	0.871	0.934	3.6291521448737e-05
Actg1	2.18444499009243e-09	0.19366149115289	0.997	1	3.88962274935858e-05
Manba	2.91617113861897e-09	-0.105930487351874	0.122	0.229	5.19253432942493e-05
Ooep	3.21531097577303e-09	-0.195944843870423	0.497	0.619	5.72518272346146e-05
Tpm1	3.69150544516045e-09	0.460074099405358	0.555	0.471	6.5730945956527e-05
E130012A19Rik	3.71179885793628e-09	-0.180074491961538	0.779	0.864	6.60922904644134e-05
Gnas	3.84554467839221e-09	0.176692571220144	0.664	0.622	6.84737685434518e-05
Ddah1	4.40532539524027e-09	0.195700276040997	0.417	0.307	7.84412239876482e-05
Cacybp	5.06823182751429e-09	-0.123722800193551	0.973	0.98	9.02449359207194e-05
Perp	5.93456713437795e-09	0.283002066864946	0.365	0.26	0.000105670902394734
Carhsp1	6.73952024811872e-09	0.18767216116021	0.547	0.443	0.000120003897538002
Hmga2	7.95070270076701e-09	0.164720887149857	0.186	0.088	0.000141570212289857
Ticrr	8.55276266882248e-09	-0.154027207024695	0.176	0.292	0.000152290492081053
2700060E02Rik	8.63157914693052e-09	-0.0975616945277435	0.99	0.985	0.000153693898290245
Fbxo15	9.35533045277907e-09	-0.134173383343866	0.514	0.657	0.000166581014042184
Anxa3	1.04716779024391e-08	0.296096906496892	0.22	0.133	0.00018645869673083
Chchd10	1.42888875538895e-08	-0.107930786712731	0.984	0.992	0.000254427931784556
Gsta3	1.87102024459957e-08	-0.108939697237352	0.057	0.131	0.000333153864753399
Platr3	2.98150160248131e-08	-0.19292640089273	0.402	0.531	0.000530886175337821
Meg3	4.19447785245538e-08	0.263390597852295	0.659	0.607	0.000746868726408204
Atp5g1	4.38062506402159e-08	-0.0925862567663778	0.998	1	0.000780014098899685
Wbp5	4.82445466527298e-08	0.200459487922908	0.887	0.874	0.000859042397698507
Sult4a1	7.48368764534764e-08	-0.129199671888298	0.261	0.386	0.0013325454221306
Apela	8.7762527425263e-08	0.19050777330288	0.373	0.284	0.00156269956333423
Slc25a4	9.05051704828131e-08	-0.16530527682043	0.942	0.973	0.00161153506561697
Dstn	9.28512801938371e-08	-0.102747922408021	0.978	0.995	0.00165330989513146
Pnma5	1.04946024228802e-07	-0.105437490834509	0.081	0.167	0.00186866890741805
Ran	1.15544369422648e-07	-0.0673072628192832	1	1	0.00205738304193967
Rpl10l	1.24083966797284e-07	-0.156355949109555	0.254	0.376	0.00220943911279244
Fblim1	1.31840678242457e-07	-0.157009479453545	0.51	0.637	0.00234755511678519
Nefl	1.37932966921621e-07	0.253722876060431	0.418	0.34	0.00245603440900637
Phlda1	1.49451800513717e-07	0.235313127809169	0.197	0.128	0.00266113875994724
Tuba3a	1.53021432018202e-07	-0.0915652422013295	0.041	0.103	0.0027246996185161
Pole4	1.79125253713144e-07	-0.141033652764698	0.765	0.846	0.00318950426761625
Klf6	1.82221232976954e-07	0.180267599782463	0.193	0.113	0.00324463127438764
Rcc2	2.32238374476919e-07	-0.122702889446166	0.9	0.922	0.00413523649593602
Gm10116	2.44240433935953e-07	0.0846031185182423	1	1	0.00434894516666358
Plekha4	2.47437596369346e-07	-0.103737172168101	0.069	0.141	0.00440587384095257
Yes1	3.02045472636596e-07	-0.123172881360358	0.141	0.24	0.00537822168576723
Sox4	3.02500420002116e-07	0.165354812736286	0.221	0.134	0.00538632247855767
Sms	3.92621714452036e-07	-0.142501310826204	0.822	0.896	0.00699102224753295
Basp1	5.39224403695044e-07	0.164596250919964	0.784	0.705	0.00960142973219395
Ly6e	6.29534274984229e-07	0.148805379736411	0.341	0.255	0.0112094873003692
Zfp42	6.82703061641462e-07	-0.0804077666961622	0.947	0.983	0.0121562107155879
Rnf7	7.92251418974282e-07	-0.103592812031767	0.925	0.975	0.0141068287662561
Sfn	8.51216382294715e-07	0.30973239174282	0.483	0.428	0.0151567589031397
Trib3	8.54419825208165e-07	-0.114378957383175	0.113	0.187	0.0152137994076566
Psat1	9.03111280279255e-07	-0.143032816875376	0.726	0.814	0.0160807994566524
Jam2	9.38796476585911e-07	-0.14721290493679	0.4	0.522	0.0167162100620887
Stmn1	1.0850863560381e-06	-0.121489889710944	0.935	0.962	0.0193210476556144
Ube2a	1.1662405150711e-06	-0.13537868073039	0.779	0.826	0.0207660786113561
Eras	1.27872030423314e-06	-0.135431578337143	0.325	0.444	0.0227688937371753
Clic1	1.38258476064544e-06	0.241165708059095	0.34	0.26	0.0246183042480526
Gsta4	1.42836438989896e-06	-0.114544122475917	0.864	0.922	0.0254334563265409
H2afz	1.66534479708646e-06	-0.0898621319641904	1	1	0.0296531294569215
Rgs10	1.76351479672914e-06	-0.0694028430315721	0.046	0.108	0.0314011444705591
Platr26	1.8065011725426e-06	-0.0582485585728416	0.074	0.138	0.0321665598782935
Nfatc2ip	1.87112256285677e-06	-0.128726872790019	0.499	0.62	0.0333172083542276
Lncenc1	2.68785732925975e-06	-0.113467378320647	0.387	0.504	0.0478599876047991
Rpl12	2.7811662485956e-06	-0.0670584196693862	1	1	0.0495214462224932
S100a11	3.25118741806384e-06	0.217074953183525	0.453	0.406	0.0578906431660448
Atf4	3.49497920190055e-06	-0.134338077468647	0.439	0.556	0.0622315996690413
Mkrn1	3.65470434768778e-06	-0.0772570731150619	0.986	0.998	0.0650756656149286
B2m	3.66523822988942e-06	0.129758936285608	0.222	0.148	0.0652632319214111
Tubb6	3.76044071265493e-06	0.146635546652405	0.57	0.584	0.0669584073295337
Nupr1	4.18350625319817e-06	-0.12635355272408	0.2	0.3	0.0744915123444465
Hsf2bp	4.18395475149713e-06	-0.142172319875895	0.222	0.322	0.0744994983051579
Id1	4.78246971283657e-06	0.224258875467399	0.384	0.33	0.0851566557067679
Cdkn1a	5.47447734374931e-06	0.178447712173391	0.345	0.254	0.0974785435828001
Snrpn	5.47459666763325e-06	-0.144753433479462	0.485	0.59	0.0974806682638777
Ralbp1	5.90797315089534e-06	-0.134942228182526	0.712	0.794	0.105197369924842
Tcf15	6.02061622682559e-06	0.188727371116044	0.691	0.653	0.107203092534856
Sub1	6.66625733011783e-06	-0.0820847404010348	0.999	0.998	0.118699378020078
Mobp	6.75611532864546e-06	-0.0946853261823203	0.068	0.134	0.120299389541861
Porcn	7.57554165300089e-06	-0.105356934443692	0.158	0.249	0.134890094673334
Tnfrsf12a	7.61799048665069e-06	0.149587352352258	0.182	0.138	0.135645938605302
Oaz1	9.10273368146072e-06	-0.0879789579087236	0.999	1	0.16208327593209
Id2	9.23334804279569e-06	0.154439813216208	0.189	0.108	0.16440899525002
Slc7a3	9.75920107878955e-06	-0.130136860385294	0.308	0.413	0.173772334408927
Ctsl	1.06266080564909e-05	0.186742415902734	0.534	0.476	0.189217383053877
Gcsh	1.12190174603964e-05	-0.119719199987012	0.819	0.881	0.199765824899819
Ppdpf	1.15277575408671e-05	-0.141425088460975	0.659	0.726	0.20526325077268
Cisd1	1.2590573393502e-05	-0.0929845492835391	0.892	0.932	0.224187749844696
Ept1	1.29385919691828e-05	0.10032766255362	0.179	0.103	0.23038456860327
Peg10	1.47845610537803e-05	0.139644727523467	0.164	0.096	0.263253894123612
Soat1	1.52122632647712e-05	0.0988493670526392	0.138	0.073	0.270869559692516
Rpl36	1.57872366298904e-05	0.0575843930130326	1	1	0.281107535431828
Lactb2	1.62267581876592e-05	-0.112465296994423	0.352	0.461	0.288933656289459
Hras	1.83958151139675e-05	-0.0236967134949443	0.56	0.645	0.327555883919305
Spp1	1.86311075367476e-05	0.208558831552186	0.842	0.803	0.331745500799328
Nes	1.97021387432978e-05	0.0973239190785424	0.133	0.066	0.350816282463161
Krt8	2.11737231931722e-05	0.626258644868357	0.226	0.202	0.377019315177624
Capns1	2.37001189914705e-05	0.146805481007801	0.794	0.731	0.422004318762124
Cd37	2.66348491213887e-05	-0.069037883232356	0.048	0.103	0.474260123455448
Tuba1a	2.82872094068593e-05	0.146207070962424	0.77	0.7	0.503682050698536
Rcor2	3.00628079845792e-05	-0.0953666487092907	0.338	0.443	0.535298358973417
Rpl22l1	3.08005261834126e-05	0.0876853324664033	0.999	0.998	0.548434169221845
Jund	3.0987244076913e-05	0.129499616460492	0.37	0.279	0.551758868033512
Ppid	3.10534831851052e-05	-0.059781386214369	0.859	0.927	0.552938321593983
Csrp1	3.17710157842823e-05	0.204167455101612	0.288	0.237	0.565714707054931
Slc25a3	3.18961886875749e-05	0.0783824015615822	0.99	0.993	0.567943535770959
Prdx2	3.23000820841631e-05	0.106440280478002	0.836	0.819	0.575135261590609
S100a10	3.99713791241809e-05	0.172850254707126	0.725	0.741	0.711730376685164
Sumo2	4.38191249273163e-05	-0.0684772918930467	0.999	1	0.780243338455794
H2-M5	4.57399627762141e-05	-0.0850451175098418	0.226	0.317	0.814445777193268
Gng12	4.8673847926822e-05	0.0901763416705232	0.138	0.075	0.866686536184993
Cdca3	5.08435087456884e-05	-0.104388076417681	0.572	0.673	0.905319516725727
Lbr	5.08875330644658e-05	0.105870076422233	0.439	0.391	0.906103413745879
Ak4	5.25687049569514e-05	-0.113564324177412	0.172	0.252	0.936038360463477
Eif1	5.41917603891622e-05	-0.0602439447479499	0.998	1	0.964938485489423
Sparc	5.50548298567884e-05	0.187421802231017	0.476	0.436	0.980306300429975
Kdm5b	5.72817310413625e-05	-0.12610543372634	0.739	0.816	1
Cobl	5.80096403220115e-05	-0.0803288487164697	0.305	0.401	1
Cox7c	5.91193484092171e-05	0.0774650613041015	0.999	1	1
Gm6792	5.96622135398445e-05	-0.125873079598977	0.228	0.3	1
Gpa33	6.17701565486028e-05	-0.0944424311867323	0.208	0.297	1
Tubb2b	6.29692389665719e-05	-0.124214834554454	0.667	0.748	1
Gm13075	6.55213377498593e-05	-0.0999988222379216	0.129	0.206	1
Tmem245	6.65115589776736e-05	-0.0947874288499478	0.221	0.312	1
H2afy2	6.92395986328707e-05	-0.0625491431765477	0.113	0.181	1
Acp6	7.31189436012559e-05	-0.0936417305382506	0.529	0.632	1
Gpx4	7.48336245755371e-05	-0.0723579778756918	0.993	0.998	1
Pin1	7.60204363106464e-05	0.0974820279678128	0.909	0.907	1
Gjb3	7.63008948391511e-05	-0.109925160599651	0.382	0.484	1
Ppp1r11	7.99273290423988e-05	-0.0863285935495618	0.488	0.59	1
Peg3	8.44154549263353e-05	0.104428244494804	0.142	0.093	1
Kit	9.43075261144254e-05	-0.0503265031702129	0.094	0.149	1
Krt18	9.43655580530681e-05	0.461079496338644	0.208	0.204	1
Msh6	9.5026396374866e-05	-0.115731146166013	0.6	0.69	1
Emb	9.56020411837303e-05	0.123832514678185	0.471	0.421	1
Gadd45gip1	9.5717336451909e-05	-0.11819095160886	0.652	0.708	1
Wdr5	9.58314578145092e-05	-0.112066660222338	0.504	0.557	1
Ptk7	9.64252366585452e-05	0.100627937536897	0.207	0.146	1
Zfp706	0.000100356098801709	-0.0974512776968968	0.941	0.942	1
Polr2e	0.000101994040675122	-0.096241292219885	0.951	0.967	1
Tceb3	0.000104058653664195	-0.0765358328912127	0.146	0.222	1
Ube2k	0.00010484518204321	-0.110282454444538	0.87	0.917	1
Sgk1	0.000106810212585915	-0.109620539646581	0.448	0.549	1
Rps3	0.000107893623611757	0.0568840138150102	1	1	1
Shmt2	0.000108743050672756	-0.106192148907906	0.371	0.471	1
Ak2	0.00010947156944883	-0.104374345120835	0.855	0.877	1
S100a6	0.000115230450763239	0.242288422851399	0.438	0.466	1
Lck	0.000126857180190754	-0.0896406601245478	0.145	0.222	1
Lmna	0.000129624595026809	0.125062239741662	0.215	0.156	1
Psmb1	0.000131095660666209	-0.0711004756925158	0.979	0.978	1
Mgst3	0.000141014082693046	0.103923169873151	0.206	0.144	1
H3f3b	0.000143448108933874	0.080532107725952	1	1	1
Dazl	0.000145608952511562	-0.0808068170024654	0.065	0.118	1
Flnb	0.00016038016991387	0.114716150387818	0.233	0.176	1
Mta3	0.000162232841098795	-0.07968127206096	0.453	0.551	1
Ppp2r2d	0.000173949704955162	-0.115021372328175	0.607	0.677	1
Ldhb	0.000182192092269231	0.124078496848884	0.647	0.561	1
Dcbld1	0.000182885315950226	-0.0724458784293334	0.075	0.131	1
Tax1bp3	0.000183049438603252	0.113606893323766	0.189	0.124	1
Prdx1	0.000188469036662874	-0.054212555017227	1	1	1
Med28	0.000189898544390809	-0.0572850301246729	0.667	0.755	1
Nars	0.000199186192499535	-0.109636296747339	0.804	0.866	1
Gng5	0.000200425286711306	0.0781791885252967	0.951	0.957	1
Dcp2	0.000223768298969059	-0.116314868404802	0.402	0.483	1
Upp1	0.000249032914007713	-0.0756634276608403	0.888	0.937	1
Dusp6	0.000263097993327754	0.0905089084765494	0.16	0.1	1
Cdkn1c	0.000271715443643601	0.173650177990817	0.282	0.202	1
Got1	0.000272182580387886	0.083576079609253	0.636	0.635	1
Stk25	0.000275720545667546	0.0669681900088182	0.101	0.058	1
Mybl2	0.000277350054577876	-0.105865864430074	0.594	0.675	1
Psph	0.000285677777592173	-0.0978766609676189	0.478	0.574	1
Tubb3	0.000290469159806143	-0.106133447470975	0.245	0.328	1
Ssr2	0.00029384561373964	-0.0970878472609982	0.924	0.95	1
Mllt4	0.000294208878489022	0.109865060310188	0.334	0.252	1
H2-T23	0.00031020724200562	-0.162168513550985	0.438	0.509	1
Rasgrp2	0.000311319153219965	-0.144064511405208	0.52	0.582	1
Xbp1	0.000315383941003114	-0.100531670778236	0.191	0.264	1
Pum1	0.00032325618094745	0.0318568369393937	0.749	0.793	1
Gap43	0.000343013184953252	0.0933054946393146	0.156	0.106	1
Cyct	0.000345220568358265	-0.0725431346338949	0.088	0.148	1
C77370	0.000355456981395193	-0.0867926112957181	0.158	0.232	1
Eif2s2	0.000371406301755213	-0.0735723072894223	0.984	0.995	1
Tfcp2l1	0.000383473938013212	-0.0800364671316963	0.529	0.622	1
Platr17	0.000388062594817594	-0.103990899825604	0.435	0.527	1
Llgl2	0.000388741787954184	0.103638725101463	0.289	0.226	1
Igfbp2	0.000390611925689921	-0.0780867694193813	0.628	0.716	1
Mdk	0.00040706249544817	0.115457839839698	0.741	0.701	1
Sumo1	0.000416722651314895	-0.07090845003684	0.987	0.988	1
Mtch1	0.000419611497700629	0.0867167171080278	0.508	0.488	1
Foxo1	0.000445758144182518	0.0787863655361207	0.154	0.093	1
Dynll2	0.000449994123267599	-0.111939808661352	0.709	0.774	1
Pdia3	0.000456056917623086	0.0863770759375344	0.642	0.61	1
Prps1	0.000471198779647607	-0.103649592917411	0.621	0.705	1
Hibadh	0.000475619830624769	-0.0901109290580336	0.402	0.494	1
H2afj	0.000476374281588842	-0.103074252063357	0.815	0.864	1
Aspscr1	0.000486854260433158	-0.0568578643879125	0.374	0.456	1
Plk2	0.000491744484583975	0.118964877443819	0.191	0.129	1
Slc25a36	0.000492366295333332	-0.0566164407622657	0.257	0.333	1
Tmcc1	0.000499654122557777	0.066550172339468	0.12	0.071	1
Hmgn3	0.000511664861451076	0.0931787698070485	0.197	0.134	1
Fgd1	0.000526718335116167	-0.0972834600687865	0.203	0.275	1
Tfeb	0.000545704527407039	-0.0844362982459034	0.138	0.201	1
Wasf2	0.000550077605219252	0.0789691970075644	0.553	0.546	1
Acadm	0.000550982066311964	-0.101371349112062	0.471	0.561	1
Fn1	0.000568341038757545	0.113207380390172	0.544	0.519	1
Ubald2	0.000569857695040641	-0.106055972343147	0.746	0.794	1
Hck	0.000571488001350803	0.0749788642882345	0.174	0.148	1
Pim2	0.000582012840016291	0.113445301923107	0.134	0.096	1
Smarcad1	0.000585618005668771	-0.0838997666322893	0.576	0.665	1
Ceacam20	0.000591140486258048	-0.0651972757416153	0.063	0.113	1
Ina	0.000595366033179323	0.115655918968846	0.314	0.244	1
Smagp	0.000602843618560634	0.102732078906741	0.253	0.196	1
Nthl1	0.000626013625193534	-0.0611745819660114	0.195	0.264	1
Tagln	0.000633233998527523	0.245518610517702	0.15	0.095	1
Ildr1	0.000648493513811664	-0.0713520031033354	0.102	0.163	1
Tuba4a	0.000661177248578984	-0.103486888935057	0.43	0.512	1
Dbp	0.000686979806650962	-0.0650116703034595	0.067	0.116	1
1700097N02Rik	0.000727811163262135	-0.102208901258122	0.258	0.338	1
Parp2	0.00072854136918477	0.0384717476037565	0.455	0.478	1
Serpinh1	0.000729977741468995	0.129699046558842	0.264	0.24	1
Ssbp3	0.000733652944122102	0.0998959668997874	0.281	0.212	1
Myl7	0.000753408925019847	-0.0625033370932847	0.068	0.119	1
Uqcc2	0.000760403947862263	-0.021028337725117	0.768	0.834	1
Tdh	0.000761817041084894	-0.0598357395025013	0.825	0.887	1
Cep55	0.000775236228288762	-0.0939382212552993	0.244	0.322	1
Exosc2	0.000787676223841442	-0.0935340086195611	0.25	0.328	1
Gm16185	0.000789176914437539	-0.108814037637999	0.084	0.129	1
Znrd1	0.000796127598414209	-0.0360677399613971	0.689	0.765	1
Rpsa	0.000801306687582293	0.044202935565369	1	1	1
Skil	0.000815982905424386	0.0985676081047374	0.242	0.184	1
Inhbb	0.000817100887167021	-0.056671491258062	0.133	0.194	1
Mrpl37	0.000819294328713349	-0.0538350818673716	0.416	0.498	1
Top1	0.00082937792729066	0.113994800102614	0.611	0.544	1
Rras2	0.000834611051740033	0.0884936713493137	0.32	0.297	1
Atp6v1f	0.000838831122122831	0.0190879801743942	0.811	0.856	1
Bnip3	0.000846074111812879	-0.0710261870935109	0.094	0.151	1
Senp3	0.000897296425349291	-0.0989162856183204	0.335	0.403	1
Emc8	0.000911103988036536	-0.0893409696632257	0.868	0.907	1
Rhoc	0.000912039023741618	0.106828278676877	0.319	0.247	1
Cox5b	0.000933518900882754	0.0881660493045322	0.974	0.967	1
Cdc42se2	0.000933826247535518	-0.0297944181647928	0.261	0.317	1
Agtpbp1	0.000934597679009303	-0.0555719024997491	0.097	0.153	1
Maea	0.00094767585920311	0.0903959481140584	0.392	0.307	1
Cox5a	0.00100640237814389	-0.0560379336256314	0.998	1	1
Laptm4a	0.00101489549216144	0.0518394536988599	0.628	0.65	1
Naa50	0.00103599703852822	-0.0930549839337333	0.871	0.882	1
Kcnk1	0.00103891296630393	0.0767334504661619	0.133	0.083	1
Arf5	0.0010484339966544	0.0976097896859045	0.424	0.362	1
Tsix	0.00105003789622459	-0.0318554748112175	0.136	0.184	1
Eef2	0.00105215749463183	0.0747768965572249	0.996	0.995	1
Tefm	0.00108386383757585	-0.0467104880046687	0.225	0.287	1
Sult6b1	0.00109669111050319	-0.0401686624066363	0.136	0.189	1
Ndufa10	0.00111488392162207	0.0754958379672062	0.762	0.76	1
Nop58	0.00113203272882194	-0.0692396039186818	0.96	0.982	1
Mthfd2	0.0011509530331514	-0.11034950170133	0.539	0.604	1
Bnip2	0.00116444239046324	0.0857322253745638	0.323	0.279	1
Dnmt3b	0.00116754764034987	0.114341656663815	0.479	0.463	1
Pdcd5	0.00116919391279534	-0.084948079408891	0.946	0.964	1
Calm3	0.00118013159423706	-0.0836395860597094	0.736	0.801	1
Prdx6	0.00119976066151561	-0.0700202026882342	0.977	0.987	1
Tomm5	0.00121635512863587	-0.0674813705873012	0.977	0.992	1
Tecr	0.00121683218704726	0.0849365315676556	0.614	0.582	1
Cryab	0.001220026436585	0.15079202180837	0.144	0.1	1
Lyar	0.00122056636794215	-0.0676160984909941	0.981	0.992	1
Top2a	0.00122948259304914	0.080760013287781	0.805	0.803	1
Apoc1	0.00123937252049368	-0.0936409425866757	0.234	0.31	1
Cenpm	0.00126114690584003	-0.103260341471377	0.541	0.624	1
Mars	0.00129052209486107	-0.100992542122733	0.433	0.514	1
Tomm34	0.00129631354728751	-0.081677335054248	0.189	0.26	1
Pnkd	0.0013128228461847	-0.0803580789583154	0.633	0.71	1
Sars	0.00137772818446928	-0.0910634114824481	0.623	0.703	1
H2afv	0.00138384848912099	-0.076141473275797	0.909	0.939	1
Pcsk1n	0.00140034787168414	-0.102495735501196	0.246	0.318	1
Cald1	0.00141476699458888	0.239243322158218	0.369	0.327	1
Prpsap1	0.00141829164555191	-0.107760244319574	0.438	0.506	1
Lpar1	0.00145130062987181	-0.0610645818942851	0.058	0.101	1
Tbc1d10b	0.00146779158675627	-0.0839301991243233	0.178	0.247	1
Naa10	0.0014802471684016	-0.0428871445871413	0.559	0.635	1
Fdft1	0.00148568330570612	-0.0976557222666661	0.304	0.383	1
Msn	0.00149713678289935	0.113422949417997	0.363	0.323	1
H2afy	0.0015135835115664	-0.0864875924014786	0.611	0.693	1
Cpt2	0.0015301759365861	-0.0629542119693333	0.067	0.111	1
Prtg	0.00153072103139787	0.0776135399913065	0.103	0.058	1
Ube2d3	0.00153667252010374	-0.0627988385507798	0.986	0.987	1
Fam96a	0.00153915639731259	0.101534805546307	0.67	0.622	1
Sdf2l1	0.00153968672700181	-0.0933203843692765	0.361	0.443	1
Tst	0.00157082224042854	-0.0839760124673881	0.191	0.262	1
Galnt7	0.00158064038686637	0.0516346900232653	0.105	0.058	1
Ccng1	0.00158069925173456	0.0899040238045746	0.68	0.675	1
G3bp2	0.00158509722628485	-0.0629898376839679	0.966	0.977	1
Rpp25	0.00159408950582915	-0.101118851444529	0.38	0.461	1
Rbm22	0.00163992921495369	0.0861836341763401	0.291	0.219	1
Rpl13a-ps1	0.00164809824266771	0.0319427086379012	0.815	0.844	1
Nme1	0.00165842630840839	0.0669963936345241	0.993	0.995	1
Psma8	0.00165942704423823	-0.0402653306459104	0.096	0.143	1
Rpl7l1	0.00171762722846154	-0.0744448067893806	0.784	0.847	1
Mrps34	0.00173640874893359	0.0773816304729671	0.589	0.574	1
Srsf4	0.00174168258107906	0.00364996971845993	0.339	0.373	1
Rbms1	0.00174657161398148	0.0868632783396636	0.321	0.312	1
Chfr	0.00174755851970895	0.0615431383973493	0.151	0.113	1
Itpka	0.00175045707425274	-0.0610153767844905	0.065	0.111	1
Gcn1l1	0.00175159429528474	0.0843059709962068	0.325	0.274	1
Rbpj	0.00188776800823654	-0.100351444475531	0.514	0.577	1
Tpd52	0.00192316299153055	-0.0686593372212777	0.535	0.617	1
Pou3f1	0.00192743003731143	0.0879575541321048	0.113	0.07	1
Lefty1	0.00193324955043435	0.200523754686535	0.203	0.182	1
Avpi1	0.00198325828315882	-0.118492879880426	0.68	0.741	1
Otud7b	0.00204368939738902	0.0764529156081196	0.174	0.119	1
Sfr1	0.00205544777160109	-0.0824589530363178	0.939	0.954	1
Sepw1	0.00205549300659659	-0.102351065282056	0.684	0.731	1
Gm13225	0.00205670745244743	-0.0466574650274086	0.442	0.516	1
Lpar6	0.00206209189223432	0.0641074798084855	0.119	0.07	1
Pak2	0.00207072276016887	0.0888058075448175	0.432	0.353	1
Rnf8	0.00215721145962921	-0.0683461403576381	0.142	0.204	1
Cnot3	0.00218746511641679	-0.126932900712813	0.607	0.675	1
Ppp5c	0.00225829439049461	0.0982420884452488	0.506	0.436	1
Atp5l	0.00237171930079538	0.0588462605926843	0.999	0.998	1
Bst2	0.00237561825622183	0.00959319845981282	0.252	0.284	1
Luc7l2	0.00239933773198311	-0.076875497083171	0.651	0.726	1
Rgs19	0.00240181008781483	0.0550975332393991	0.26	0.247	1
Vbp1	0.00242167120006336	0.00957367688729838	0.606	0.652	1
Blm	0.00242248372696088	-0.0832014672465624	0.22	0.287	1
Ndufa4	0.00248594359427498	0.0551862261494875	0.999	1	1
2700094K13Rik	0.00253589916193973	-0.0674416132854105	0.978	0.983	1
Wdr89	0.00260416317699472	0.0945089179794201	0.522	0.479	1
Sdc4	0.00262664549293828	0.0748092328141996	0.321	0.335	1
Aplp1	0.00272785340643997	-0.0474053790630535	0.301	0.37	1
Dnajb6	0.00274442202024554	-0.0766620332690315	0.915	0.939	1
Pim1	0.00278704895395057	0.095750040755184	0.522	0.504	1
Xlr3a	0.00280674388277518	-0.0713926428806124	0.158	0.221	1
Arpp19	0.00291705112234266	-0.0695485433958489	0.973	0.98	1
Arl4c	0.00292908651031648	0.103550597094533	0.107	0.073	1
Hebp1	0.00295111349331832	0.0231771324618684	0.217	0.232	1
Dusp1	0.00299508414378445	0.0750954417596909	0.142	0.09	1
Tpm4	0.0029988088332134	0.135547334999183	0.32	0.285	1
Ddx1	0.00300169324649851	0.0932161937427998	0.699	0.662	1
Lefty2	0.00304279228314169	0.140943628640581	0.209	0.169	1
Ap4s1	0.00305988892135446	0.0356053018760913	0.276	0.282	1
Slc2a1	0.00306662671578319	0.110185164454401	0.561	0.547	1
Tsc22d1	0.00312165218659656	0.0895408954508021	0.618	0.624	1
Pum3	0.0031327361530331	0.0800626739321486	0.662	0.638	1
Coprs	0.00313425649021895	-0.0863983772145612	0.561	0.638	1
Gadd45a	0.00313674410864483	-0.0831861733706379	0.342	0.42	1
Snrpd2	0.00314698466809868	-0.0499040446270036	0.988	0.997	1
Clns1a	0.00318431008240352	-0.0650636366944888	0.919	0.952	1
Eef1a1	0.00319259018769814	0.0429232079566826	1	1	1
Chmp2b	0.00325775491884065	0.0704969711821212	0.206	0.169	1
Ddx3x	0.00327496539374987	0.076439605332369	0.739	0.735	1
Camta1	0.00330121932091916	-0.0757829179794873	0.328	0.405	1
Josd2	0.00337371248339282	0.0418449673794428	0.132	0.114	1
Dnmt3l	0.00340897427285213	-0.0464136302137813	0.497	0.569	1
Polr2l	0.00346082484651142	-0.0853155758233917	0.515	0.592	1
Snrpc	0.00347475380890285	-0.0233713806651019	0.852	0.9	1
Crlf2	0.00354394420977159	0.058232504747557	0.103	0.068	1
Rragd	0.00357425574169626	-0.0407925215967408	0.129	0.176	1
Dpy30	0.0035837586126502	-0.0512644678056293	0.959	0.982	1
Stk19	0.00361346892014304	0.0366230729721093	0.164	0.156	1
Sept7	0.00363921247702734	0.0636212170485305	0.733	0.731	1
Myo10	0.00364530086913936	0.086532483334548	0.59	0.564	1
Bclaf1	0.00369414581947241	0.0919901759205752	0.733	0.673	1
Zfp296	0.00369931222675119	-0.0741400044532372	0.256	0.328	1
Arid5b	0.00370035309803887	-0.0912039591497913	0.288	0.36	1
Timm21	0.00370660370897679	0.0750135399788318	0.202	0.144	1
Gm2694	0.00370788869062019	-0.0684810401610263	0.107	0.159	1
Psmc6	0.00376202311592035	-0.0717153981956502	0.78	0.841	1
Naa25	0.00377778920818347	-0.0822482495188939	0.238	0.307	1
Cebpzos	0.00379244228011948	-0.0901291907590983	0.497	0.574	1
Pcna	0.00380867936543306	-0.0402462415591584	0.15	0.201	1
Epcam	0.0038116151391758	0.0867887997211252	0.502	0.491	1
Ttc32	0.00382727332011499	0.0768504199712645	0.227	0.171	1
Helb	0.00384570164447929	-0.0479906902354904	0.112	0.161	1
Slc2a3	0.00386831537734304	0.0754226868522887	0.794	0.823	1
Rrp1b	0.00391067484701655	0.0637182147680848	0.787	0.794	1
Gm19705	0.00392129343813671	-0.0580922049088385	0.193	0.252	1
Sf3b6	0.00394374106087244	-0.0565234937663863	0.855	0.905	1
Phlda3	0.00395509755044896	0.0977978655596404	0.53	0.496	1
Eif4g3	0.003967414403886	0.0696869322822227	0.152	0.101	1
Kras	0.00397856283440764	0.0618589332061801	0.62	0.635	1
Nfat5	0.00405002047655152	-0.0629281448720847	0.132	0.189	1
Sox11	0.00407849533443114	0.0755455126014658	0.135	0.086	1
Fbxo21	0.00411345221619021	-0.0181807722542664	0.119	0.153	1
Wwc1	0.00412567325683419	-0.0646420124486854	0.113	0.166	1
Hbegf	0.00414622158849005	0.113103414944871	0.159	0.123	1
Serpine2	0.00416723604371161	0.0715780279677432	0.101	0.07	1
Pfdn4	0.00421760547467716	-0.0824602204837026	0.718	0.781	1
Eif2b4	0.00423844544450085	-0.0112361391949233	0.377	0.426	1
Fam162a	0.00429760822524771	0.0942596239878978	0.709	0.655	1
Rps27l	0.00431802502357122	0.0537351016465029	1	1	1
Prr12	0.00440759997055906	0.0349001912205839	0.12	0.108	1
Zfhx2	0.00440895470037806	-0.0848155338004303	0.252	0.322	1
Dusp12	0.00441436022213153	0.0903574275241444	0.419	0.355	1
Esf1	0.00442130923516193	-0.00158995924412997	0.771	0.826	1
Calml4	0.00458416875788774	-0.0859462909336572	0.118	0.171	1
Magohb	0.00458871519532339	-0.071595707931571	0.132	0.187	1
Rinl	0.00459800665708016	-0.00391912869000915	0.17	0.199	1
Elovl6	0.00467123247840893	0.100406886137897	0.474	0.42	1
Dusp27	0.00469336246554775	-0.00585869781786574	0.219	0.252	1
Exosc4	0.00469968364920676	-0.0829997054590003	0.664	0.733	1
Cenpv	0.0047457462522906	0.0817138814710114	0.571	0.546	1
Irf2bpl	0.00476305861695493	0.0684258976610116	0.406	0.395	1
Bap1	0.00479594741441268	0.046572992573909	0.164	0.148	1
Tor3a	0.00487680919550882	-0.0366534770834011	0.115	0.161	1
Psmg1	0.00490824122118145	-0.0890055661860076	0.555	0.625	1
Rfc5	0.00491443040626636	-0.0417608811342647	0.75	0.814	1
Rassf1	0.00493505150551092	0.0743257557267637	0.138	0.103	1
Ftsj1	0.00501879267720626	0.0516951651544896	0.187	0.164	1
Isy1	0.00502900345838498	-0.0211317729096691	0.352	0.403	1
Pigx	0.00508975395437594	-0.058741483710759	0.322	0.391	1
Safb	0.00514333724977064	0.0509454815858271	0.495	0.501	1
Ifitm1	0.0051728570026975	-0.0875704989595933	0.711	0.773	1
Raph1	0.00527194521524879	0.0584136889462704	0.198	0.167	1
Uqcrq	0.00527342098229114	-0.0515428546170726	0.993	0.998	1
Baz2a	0.00529093052651268	-0.0944256500625781	0.485	0.552	1
Kdm3a	0.0053483994250319	-0.0555836400873544	0.284	0.348	1
Ubxn2a	0.00537241430871048	-0.0958124107653396	0.473	0.541	1
Stmn2	0.00545942153620755	-0.0431499814040071	0.957	0.982	1
Rprd1b	0.0054613415447888	0.0542153394566166	0.103	0.065	1
Amotl2	0.0055778390612392	0.0794976541661173	0.138	0.095	1
Glul	0.00558913631640443	-0.0938366434324522	0.55	0.614	1
Ctnnal1	0.00571112380464137	-0.0549413664956087	0.385	0.458	1
AU018091	0.00572772442368894	-0.0559365180741545	0.307	0.375	1
Eif5	0.00573371812669742	0.0315764110317744	0.942	0.964	1
Zcchc17	0.00573622080762656	-0.0330067986799267	0.568	0.635	1
Adap1	0.00580825040707893	-0.0546378478989724	0.107	0.158	1
Bcl2l11	0.0058142734647359	0.0725831437798336	0.161	0.109	1
Oxnad1	0.0058586761606469	-0.0606114298111828	0.339	0.411	1
Prr7	0.00587134906938805	0.0536468842632507	0.108	0.075	1
Slc7a7	0.00591300041404747	0.0762643079892501	0.246	0.206	1
Cdk8	0.00595807781434233	-0.0656131164495417	0.217	0.282	1
Cacna1a	0.00597097392350606	-0.071196222776072	0.2	0.264	1
Sulf1	0.0059752697718608	0.0364082036699058	0.106	0.068	1
Uqcr10	0.00598121462073171	-0.0610432741243523	0.995	0.997	1
Rcn1	0.00598274913178861	-0.0803870553528877	0.244	0.31	1
Rab14	0.00598819137865404	0.0671473251732501	0.64	0.633	1
Strap	0.00603941501549843	-0.0850895685165933	0.728	0.783	1
Clu	0.00611454624821627	0.0766732243018264	0.145	0.123	1
Xlr3b	0.00612081798721297	-0.0439922828518002	0.075	0.118	1
Ncoa3	0.00612427168227552	0.00172638809970671	0.29	0.325	1
Slc35a4	0.00612514665837239	0.0423144420639069	0.279	0.27	1
Yipf3	0.00612694280909276	0.0559893048967409	0.188	0.163	1
Prkcsh	0.00615011002492156	0.0541446477216138	0.467	0.464	1
Ngdn	0.0061600086764757	-0.0922965509070262	0.608	0.667	1
Parp1	0.00620873496134282	-0.0416799456437229	0.905	0.945	1
Pex3	0.00624158367787931	0.0632583610246621	0.141	0.095	1
Set	0.00629558251420316	-0.0423669827695572	1	1	1
Impa2	0.0062995386651852	-0.0869660842801866	0.549	0.584	1
1700019D03Rik	0.00632684273824761	-0.0268917399243159	0.352	0.406	1
Nfu1	0.00633565355209769	-0.0934380061990986	0.635	0.695	1
Cdyl2	0.00634533301847091	-0.046521887342953	0.27	0.333	1
Cfap20	0.0064138866536794	-0.0361136802949398	0.423	0.486	1
Pcnt	0.0064751165513792	-0.0898882562379297	0.379	0.444	1
Sfmbt2	0.00649234363103552	-0.0780037930958893	0.186	0.247	1
Spint1	0.00649885354198215	-0.0750729930125836	0.207	0.27	1
Eif4e2	0.00652996253263323	-0.0609054983688764	0.919	0.949	1
L1td1	0.00671212899672353	-0.0791194227646774	0.896	0.919	1
Polr2m	0.0067141637269815	-0.0721880142350273	0.851	0.889	1
Kctd3	0.0067230016308478	0.0656691061851223	0.168	0.123	1
Fsd1	0.00674611927605814	-0.0678924807513549	0.152	0.209	1
Cox6a1	0.00675952960644813	0.0619815847397285	0.946	0.955	1
Tagln2	0.00678477599460268	0.0963046321893801	0.689	0.711	1
Txnip	0.00682952068485262	0.0707421113372852	0.256	0.226	1
Rabgap1	0.0068355651684048	0.0614519114979626	0.198	0.163	1
Pycr2	0.00692447811231134	0.0595981189881792	0.649	0.668	1
Gmps	0.00693041689011311	0.0905973463827973	0.632	0.572	1
Psmc2	0.00695455505257524	0.0110223918719203	0.722	0.768	1
Rab3ip	0.00695885465440505	-0.0594188801312423	0.373	0.444	1
Snhg11	0.00696955860588812	-0.0496287503984122	0.106	0.153	1
Dtymk	0.00697462279391391	-0.0567962458558722	0.961	0.968	1
Gabarapl2	0.00697734739420808	-0.0247101340337896	0.924	0.957	1
Cul1	0.00700994142860237	0.0826138826375703	0.592	0.556	1
Klhl22	0.00701232588380815	0.069204770586544	0.154	0.108	1
Phlda2	0.00704410358659622	0.118636174445814	0.803	0.783	1
Btf3	0.00709398498362915	-0.0453596906462566	1	1	1
Itgb5	0.00716749991335982	0.0585831726407625	0.127	0.091	1
Ipo9	0.00717801550453299	0.0535459168816348	0.195	0.169	1
Tigar	0.00718748488728578	-0.0774185590280045	0.359	0.425	1
Arl3	0.00723765057019925	0.0193072555636268	0.243	0.254	1
Pfn1	0.00724193729154717	0.0622652690787739	0.993	0.992	1
Cdk9	0.00728430925145783	0.087405050655795	0.406	0.337	1
Denr	0.00738995562251662	-0.066663737739098	0.884	0.914	1
Zfp518a	0.00743523316333445	-0.0706199522366791	0.177	0.229	1
Zfp141	0.00759208965577794	-0.000957179843546319	0.097	0.113	1
Psme2	0.00761157496391694	0.0894172080809472	0.292	0.24	1
Ptp4a1	0.00767992405012351	0.0908415857797938	0.637	0.569	1
Nqo1	0.00774434635140026	0.0637529862536958	0.128	0.086	1
Gm26829	0.00778707798464856	-0.0380388307279123	0.111	0.154	1
Slc30a2	0.00782810039240766	-0.0410358814924292	0.097	0.139	1
Hdlbp	0.00784815186601252	0.0848313117888998	0.648	0.594	1
Zdbf2	0.00787993346943382	0.0699990369097106	0.317	0.289	1
Rbfox2	0.00791632428305845	0.0759956863856234	0.249	0.201	1
Tceb2	0.00793417612868988	0.0470508639519807	0.998	0.992	1
Ahnak	0.00799677705480631	0.101740056622957	0.205	0.172	1
Spg21	0.00800522689506492	-0.0862755274833248	0.401	0.463	1
Vps41	0.00803904984345041	0.0463368233545734	0.231	0.219	1
Sycp3	0.00818454364892635	-0.0778212352028011	0.194	0.239	1
Npc2	0.00821586674626005	-0.03566042449823	0.605	0.672	1
Cdk6	0.00827746988065274	0.0730820556380116	0.268	0.206	1
Marcks	0.00837814961832003	0.0802146067344873	0.3	0.275	1
Prorsd1	0.00841590269746825	-0.0912067582082147	0.363	0.418	1
Fkbp4	0.00849842327694132	-0.046686267478371	0.959	0.978	1
Pfkl	0.00850438156484582	0.0886438598696498	0.435	0.378	1
Trap1a	0.00851193661104978	-0.0774470748274365	0.711	0.769	1
Uqcc3	0.00854445316809394	-0.0357527182943546	0.691	0.755	1
Tro	0.00855752832097084	0.0545204630336137	0.144	0.114	1
Noct	0.00857373520176989	-0.0740946401411195	0.444	0.517	1
Rpl39l	0.00857709259322394	0.0970739253079634	0.463	0.479	1
Pex19	0.00864880764449407	0.0661620955479137	0.25	0.211	1
Tspan13	0.00864989307034711	-0.0641334252963758	0.287	0.355	1
Idh2	0.00866972251321823	0.0766500582792781	0.278	0.231	1
Itga3	0.00871835692535852	0.0549590942138895	0.104	0.068	1
Cldn6	0.00875547214366946	0.0995284586776901	0.176	0.149	1
Katnb1	0.00876775818670937	-0.0337007407366136	0.125	0.166	1
Zmpste24	0.00878648639192763	0.0714564379589962	0.229	0.172	1
Tceb1	0.00883120324453348	0.0511790441181281	0.933	0.95	1
Pcolce	0.00883859228144509	-0.0421764041300196	0.363	0.423	1
Hes6	0.00894022276850055	0.0438468409146258	0.14	0.093	1
Pycr1	0.00895524629819612	-0.0308421440117544	0.072	0.106	1
Nfib	0.00900640753200127	-0.0420421198461019	0.131	0.179	1
Tmem126a	0.00911791797891598	-0.0818949261546889	0.692	0.75	1
Urah	0.0091255036874187	-0.064536767048617	0.325	0.393	1
Lss	0.00915904470653549	-0.0460131068418142	0.08	0.123	1
Snrpa1	0.00932632633923577	-0.0525287907670926	0.933	0.962	1
Tsc2	0.00949443171220864	0.0407635267483762	0.109	0.086	1
Foxp1	0.00953523091583137	0.0867921689953843	0.365	0.325	1
Dnaja2	0.00958657881110639	-0.081864427436799	0.791	0.839	1
Psmd12	0.00961289741735457	-0.0662145475437215	0.804	0.814	1
Preb	0.00961790649769906	0.0740831036532476	0.329	0.294	1
2410015M20Rik	0.00964399765245546	0.0822822006951314	0.783	0.745	1
Nol11	0.00972218950771812	-0.02741835496964	0.488	0.546	1
Zyx	0.00980608838121741	0.0513673522421034	0.14	0.095	1
Ubqln1	0.00983710834271128	0.0548002184986813	0.467	0.458	1
Cpne5	0.00983771416627599	0.0102018220800833	0.104	0.114	1
Pias2	0.00986619060706867	-0.0165549179121831	0.438	0.491	1
Psmd3	0.00994573959664237	-0.0767142359231872	0.702	0.763	1
Brd9	0.0100093941472515	-0.0132450582472349	0.193	0.227	1
Skp1a	0.0100351655751155	-0.0809897826843602	0.786	0.804	1
Slain2	0.0100362521593566	-0.00592196506989159	0.192	0.221	1
Mettl16	0.0100518484992765	-0.0572403302733608	0.628	0.697	1
Fus	0.0101585008085168	0.0774196257117701	0.845	0.816	1
Agpat4	0.0101813319961099	0.0838991168219124	0.209	0.163	1
Arpc5	0.0101852371323418	0.0845799561241737	0.62	0.592	1
Pmm1	0.010241731439874	0.0870428024757453	0.804	0.76	1
Jmjd1c	0.0103231105237857	0.0788868909952924	0.279	0.229	1
Fam213a	0.0103764836262688	-0.00154322251100436	0.177	0.204	1
Grb10	0.0104022294701406	0.0731431293982298	0.208	0.153	1
Txnl4a	0.0104441201500935	-0.0618574787236348	0.938	0.962	1
Hmgn5	0.0104711094854881	0.068050883195219	0.324	0.297	1
Lamtor2	0.0105966906276537	-0.0834943685470131	0.689	0.731	1
Skiv2l2	0.01061439169481	0.067095470495439	0.342	0.275	1
Csnk2a1	0.0106408764459779	0.0582197530559558	0.357	0.338	1
Srrd	0.0108280287989947	-0.0656096730193457	0.146	0.197	1
Tns3	0.0108389354696455	-0.0782016908137009	0.365	0.434	1
Irak1bp1	0.0108661630193356	0.0390109628453295	0.234	0.226	1
Trip12	0.0108782340738418	-0.0100810624164223	0.511	0.562	1
Mrpl18	0.0108880050047421	-0.0672173514348344	0.961	0.973	1
Lgals3	0.0109875408296094	0.00916866823795565	0.264	0.305	1
Itm2c	0.0109917220245351	0.0677749134085845	0.178	0.138	1
BC031181	0.0109945565470443	0.0068187641731996	0.59	0.63	1
Hgh1	0.0110234132114218	0.0295408097639695	0.115	0.104	1
Dnajc13	0.0110320562478443	0.0352879763283747	0.221	0.212	1
Dppa4	0.011056901909846	-0.0793956055507636	0.642	0.705	1
Myh9	0.0110662438406887	0.0907191054121165	0.281	0.237	1
E2f4	0.0111120652554426	-0.038162442401086	0.579	0.642	1
Tada3	0.011131832196579	-0.0567044623366956	0.293	0.357	1
Ifrd1	0.0111477072627223	0.0967300960583238	0.449	0.396	1
Rps19bp1	0.0112048951289505	-0.0850267081725959	0.725	0.766	1
5430416N02Rik	0.0112452939746127	-0.0458708563745331	0.081	0.123	1
Morn2	0.0112795923003512	-0.0254905439391469	0.14	0.179	1
Bckdhb	0.011294943780219	-0.0250188935356145	0.244	0.29	1
Morf4l2	0.0113006071303828	0.0688365853950086	0.919	0.877	1
Eif3d	0.0113265722214505	-0.0638535163684211	0.862	0.904	1
Dnph1	0.0113621883119371	-0.0242961377823592	0.444	0.501	1
Fbxw9	0.0113845566762085	0.0687364172282587	0.173	0.123	1
Nop10	0.0115110550879788	-0.0509807752592333	0.994	0.998	1
Apobec2	0.0115383518847198	0.0659975572527859	0.115	0.078	1
Itm2a	0.0115408461909533	0.0654060799465167	0.145	0.1	1
Psma4	0.0116164658655932	-0.0616793595363085	0.952	0.967	1
Arid3b	0.0116691541425179	0.0439106654659703	0.143	0.121	1
Dusp9	0.0116871987020464	0.100683847945221	0.588	0.539	1
Gipc1	0.0117424524406452	-0.0299334705730918	0.46	0.519	1
Hspb8	0.0117435152393076	-0.0271816860301827	0.089	0.124	1
Tdrp	0.0117696032015013	-0.000790790686385198	0.091	0.106	1
Lgals1	0.0117698207296749	0.188326139158696	0.523	0.536	1
Pou5f1	0.0117760130027194	-0.0456755130895994	0.96	0.978	1
Atpif1	0.0117813826823584	0.0732447702829861	0.989	0.983	1
Tmem107	0.0117844535748322	0.0121820696123764	0.17	0.181	1
Rnf138	0.0118695352917434	-0.0457659577231365	0.51	0.575	1
Rac1	0.0119036331818628	-0.0547608571972271	0.804	0.857	1
Nono	0.0119882394057871	0.0751192852724725	0.817	0.793	1
Cep164	0.0120464985878857	0.0345414799065804	0.339	0.343	1
Mllt6	0.0120654825627658	-0.0522027069010631	0.17	0.222	1
Hes1	0.0121082728995283	0.0744040136331458	0.359	0.34	1
Hk2	0.012119459342704	-0.0794881293523155	0.657	0.716	1
Zfp553	0.0121786693308345	-0.0709470709578017	0.228	0.289	1
Mrrf	0.0122313986447661	-0.0611586190005859	0.214	0.274	1
Plin2	0.0122319085919757	0.0824961657336639	0.145	0.131	1
Cttn	0.0122350658088128	0.0615911086163391	0.307	0.279	1
Tmem261	0.0123293258128825	-0.0735856295543983	0.547	0.57	1
Tet2	0.0124167484965526	-0.0614630194190439	0.188	0.245	1
Gemin7	0.0124624812739693	-0.010171660517964	0.417	0.458	1
Degs1	0.0125703621804712	0.0871963994598633	0.516	0.456	1
Hnrnpa1	0.0125863606602613	0.0564407659976549	0.989	0.99	1
Dctpp1	0.0126399805487424	-0.0478697888764468	0.971	0.987	1
Ppm1b	0.0127228372536365	0.04378512302527	0.342	0.34	1
Lyrm9	0.0127303698713931	-0.0779131631182388	0.261	0.317	1
Cdc42ep5	0.0127533180011839	0.0444587899848342	0.158	0.144	1
Ing3	0.012813013358819	-0.0433602858197085	0.161	0.209	1
Gm14820	0.0128629985003494	-0.0403331972651649	0.084	0.124	1
Etf1	0.0129041048758795	-0.0720279644648416	0.917	0.939	1
Cdca5	0.0129767299632227	0.0214954034922959	0.294	0.308	1
Myef2	0.0129991648333285	0.0796251475607626	0.33	0.279	1
Dad1	0.0130268599496398	-0.0593121737377287	0.882	0.917	1
Dnase2a	0.0130466256620395	-0.0597909571837648	0.182	0.239	1
Rps28	0.0130662161897539	0.043297265839954	1	1	1
Arfgef1	0.0131236709067347	0.0574161342026246	0.151	0.104	1
Eif3h	0.0131503625167112	0.0310006400126233	0.982	0.96	1
Gldc	0.0131789348869499	-0.0770582895078814	0.282	0.347	1
Calm2	0.0132102774621052	-0.0454135923033379	0.975	0.987	1
Swt1	0.0132231940092745	0.0771334037807402	0.287	0.234	1
Hax1	0.0132238977489763	-0.0762676073292931	0.674	0.731	1
Mzt1	0.0132715150895356	-0.0444901993546825	0.214	0.267	1
Glipr2	0.0133601374024996	0.0167531876572116	0.203	0.234	1
Zfp35	0.0133788722103053	-0.0382860397589046	0.087	0.126	1
Tmem5	0.0133991123378054	0.0765780172079101	0.344	0.3	1
Ppp1r2	0.0134371562903123	0.0503788457574419	0.635	0.657	1
Parvb	0.0137807391671424	-0.0419499359701255	0.095	0.136	1
Cdc73	0.0138010056782096	0.0622857263490619	0.276	0.245	1
Nr0b1	0.0138487364150726	-0.0722903534514731	0.378	0.446	1
Glmp	0.0138796466573111	-0.0307978713803914	0.288	0.342	1
Hat1	0.0139242949748408	-0.0516977305006223	0.827	0.876	1
Mpc2	0.0139680530074435	0.0648162502005196	0.407	0.378	1
Cdc42se1	0.0140377983112655	0.0757782845545906	0.284	0.227	1
Ncor1	0.0140684842802749	-0.0487411440545941	0.688	0.75	1
Alg14	0.0141969543835301	0.0212951544709442	0.112	0.083	1
Mrpl30	0.0142289338985143	-0.0264620736068648	0.841	0.889	1
Pafah1b2	0.014238010770027	0.0425492877540875	0.238	0.224	1
Coa3	0.0142435743195694	0.0556367510374282	0.719	0.71	1
Psap	0.0144143935975691	-0.0256733315973538	0.216	0.259	1
Cited2	0.014500469556574	0.116458652802872	0.427	0.401	1
Mplkip	0.0147047388072321	-0.0738036461292289	0.432	0.499	1
Rnd3	0.0147641783127391	0.0541044819097563	0.112	0.075	1
Anxa2	0.0147901828223548	0.103235001885808	0.145	0.124	1
Ift43	0.0148213348185688	0.0555829112091148	0.171	0.138	1
Mob4	0.0149203540840881	-0.0657039452890651	0.477	0.546	1
Fam81a	0.014923709908942	-0.0441069890511543	0.07	0.108	1
Jun	0.0149250567241135	0.0697433773773022	0.113	0.078	1
Egfl7	0.0149473451454574	-0.0652214067060198	0.299	0.363	1
Ppp1cb	0.0149844221503522	-0.0651117021460657	0.583	0.65	1
Ube2g2	0.0151526601530814	-0.0112273625427684	0.144	0.174	1
Sh3bgrl3	0.0152103165299661	-0.00679843289613724	0.71	0.756	1
1810058I24Rik	0.0152120454116371	-0.0790571797276514	0.828	0.857	1
Arpc3	0.0154473120563373	0.0536953017499022	0.654	0.657	1
Tcl1	0.0154970330249936	-0.0518877482265399	0.298	0.357	1
Lap3	0.0156243860421066	-0.0647404222441714	0.774	0.823	1
Eif4b	0.0156743693085638	0.0522530744948365	0.68	0.678	1
Aebp2	0.0157165227478728	-0.0808131191114241	0.32	0.381	1
Gls2	0.0157426846817055	-0.051181538908813	0.081	0.118	1
Ptges3	0.0158253720956971	-0.0702587317819481	0.975	0.98	1
Dnajc11	0.0158862742368226	0.0832545367235386	0.433	0.376	1
Bzw1	0.0159828502376765	0.0474610394179871	0.871	0.891	1
Gnpda1	0.0160779204366843	0.0419802384227066	0.2	0.191	1
Vamp4	0.01608645807327	-0.0154163318840143	0.168	0.204	1
Gtf2e1	0.0160946858807342	-0.0371229261154109	0.202	0.25	1
Kdm2b	0.0161833540427545	0.0746794004271903	0.302	0.26	1
Epc2	0.0162280416981622	-0.0328833084051428	0.17	0.212	1
Dars2	0.0162679952352995	0.0268185070703914	0.127	0.119	1
Sdhaf2	0.0163048178897134	0.030546956769913	0.208	0.206	1
Tcf7l2	0.0163709038239165	0.0490114860510581	0.106	0.078	1
Alg13	0.016375982614248	-0.0516528757891522	0.417	0.483	1
Krtcap2	0.016506260240835	-0.0483817999760423	0.838	0.886	1
Drap1	0.0165594274831336	0.0414427968490587	0.336	0.333	1
Rpap1	0.0165829122453454	-0.0304690889977622	0.212	0.257	1
Cnn2	0.0166439479402995	0.119681696971412	0.317	0.269	1
Psme1	0.0166631981847461	0.0635020398902376	0.348	0.323	1
Crabp1	0.0167441587351988	-0.0599970649761124	0.117	0.163	1
Ubap2l	0.0167536330094379	0.078874070452277	0.734	0.708	1
Srebf2	0.0168557043432894	-0.0472618939134171	0.171	0.222	1
Dcaf15	0.0169433725847021	0.0502195307499451	0.126	0.09	1
Mif4gd	0.0170284737314419	-0.00334575678566568	0.366	0.403	1
Plaa	0.0170385025987604	-0.0613316765574762	0.456	0.524	1
Gart	0.0171122428337362	-0.0684686554687737	0.771	0.819	1
Eif4a2	0.0171168168554991	-0.0222876941432271	0.565	0.622	1
Rpa1	0.0171554698016993	-0.061228571460463	0.537	0.604	1
Dnajc2	0.0171672673201791	-0.0674350149240825	0.895	0.922	1
Rrbp1	0.0171823251984061	0.069045228411755	0.698	0.682	1
Arid1a	0.0171834890498173	0.082697856084082	0.67	0.619	1
Sfxn1	0.0172618610431439	-0.0203364530040383	0.654	0.708	1
Timm17b	0.0173337030185816	-0.0506914375671136	0.453	0.517	1
Cbr3	0.0174011933254846	0.0581795921923823	0.107	0.071	1
Wrnip1	0.0174082003983065	0.0333236244086131	0.182	0.179	1
Hnrnpul2	0.0174376776230001	-0.00975620566273022	0.339	0.38	1
Acot1	0.0175150102762935	0.0504164901894716	0.109	0.07	1
Xrn2	0.0178186464127661	0.0130001395072914	0.622	0.655	1
Rpl22	0.0178372632789072	-0.0295499819679161	0.993	1	1
Brap	0.0179486287790179	-0.0435307038531292	0.135	0.181	1
Actn4	0.0179708372130882	0.0355306700609106	0.803	0.828	1
Gsto1	0.0179849944204632	0.0717225227724076	0.488	0.473	1
Reps1	0.0180931487616902	0.0473993175220135	0.104	0.071	1
Ogfr	0.0182075249211325	0.0621237518928177	0.177	0.143	1
Topors	0.0182130014511119	-0.00307907852942624	0.526	0.567	1
Rsbn1	0.0182346061653601	0.0160153318505136	0.179	0.189	1
Ndufc1	0.0182582801134937	0.0172882939428722	0.812	0.847	1
Agtrap	0.0183122092938742	-0.0568914079521189	0.402	0.466	1
Lrpprc	0.0183272542697362	0.0335750344403138	0.185	0.174	1
Sept2	0.0184514276653461	0.0710882684552688	0.529	0.501	1
Ccp110	0.0185749008141235	0.0403123315597061	0.124	0.104	1
Lman1	0.0187543045992066	-0.0134124206510495	0.494	0.544	1
Clock	0.0187754635944592	-0.0483038075114887	0.129	0.176	1
Fgfbp1	0.0188931077534878	0.0735584480779697	0.204	0.197	1
Sdad1	0.01890537379246	-0.0822544422853577	0.553	0.605	1
Gm13051	0.0189107219050036	-0.0575576950850453	0.167	0.219	1
2610305D13Rik	0.0189133646382327	-0.068376460846859	0.483	0.549	1
Mfn1	0.0189163988602923	0.00179100636869253	0.161	0.177	1
Vmp1	0.0191199686301541	0.0543198047958987	0.345	0.332	1
Csnk2b	0.0191201364451878	0.0450038484513173	0.525	0.529	1
Gna13	0.0191286066944672	-0.0476745983781003	0.238	0.294	1
Atp13a3	0.0191387344084624	0.0398711338227377	0.221	0.211	1
Serf2	0.0191753749167382	-0.0448708071028925	0.996	0.997	1
Cd81	0.0191862685225502	0.0849224735866205	0.826	0.831	1
Erdr1	0.0191939430349436	0.0700185901562836	0.457	0.425	1
Sirt1	0.0192496540786104	-0.0206450798064594	0.091	0.119	1
Rpp21	0.0192614794144757	0.0359724163515602	0.331	0.332	1
Arrb2	0.019284019065335	-0.0504803659673499	0.093	0.133	1
Erp44	0.0192945457106837	0.00161708487450102	0.246	0.272	1
Brd7	0.0193749406338203	0.0592474004630098	0.46	0.439	1
Pnpt1	0.0195132187668325	0.0627032193200969	0.238	0.201	1
Nip7	0.0195246371594399	-0.0657178077704241	0.856	0.894	1
AI413582	0.0195331015137744	0.0484759821994711	0.13	0.088	1
Gemin2	0.019553114646992	-0.070432439105968	0.395	0.428	1
Ctnnbip1	0.0195559629971117	-0.0207722734176566	0.28	0.323	1
Xaf1	0.0196158547386501	-0.0380505670799912	0.188	0.234	1
Gm5611	0.0198933734749138	0.0373839460237416	0.102	0.066	1
Zfp318	0.0199023672550355	-0.0367704495783768	0.168	0.212	1
Psenen	0.0199173848674074	-0.072137703917735	0.444	0.509	1
Sec61b	0.0199995061040665	-0.0539972243942208	0.945	0.95	1
Fkbp8	0.0200505945782632	0.0713516664722489	0.646	0.594	1
Tiparp	0.0201143376867231	0.0407149087602595	0.275	0.27	1
Aard	0.0201524323704524	-0.0708497003356743	0.336	0.4	1
Itgb1	0.0201812575743103	0.0612515158094337	0.358	0.358	1
Sp3os	0.0202036936544799	-0.0669505394706241	0.243	0.302	1
Unc119b	0.0202293825375601	-0.0551734897993296	0.138	0.186	1
Uhrf1bp1l	0.0203161037401131	-0.0132520149071602	0.112	0.106	1
Cnot11	0.0203328479300024	-0.0806844816338794	0.435	0.498	1
Bre	0.0204317896043643	0.0483338354719404	0.376	0.37	1
Gosr2	0.0204387563052639	-0.0653607479291178	0.218	0.274	1
Triobp	0.0205332498847002	0.0106762699577675	0.142	0.153	1
Dap	0.0205903812774356	0.0438745765658882	0.101	0.065	1
Hunk	0.0206672860657507	0.0269448333750819	0.116	0.109	1
Kif23	0.0206780412919529	0.0588955621679869	0.264	0.237	1
Sipa1l1	0.0206844460760589	0.00597372625886688	0.118	0.129	1
Pacsin2	0.0207166762873565	0.00919869112099325	0.208	0.226	1
Nfrkb	0.0208637021631988	0.00170233458087282	0.139	0.159	1
Rbfa	0.0210019398552099	-0.0653271111775588	0.532	0.597	1
l7Rn6	0.0211585701097397	-0.0661119857566728	0.679	0.726	1
Ung	0.0213038212350681	-0.089786191791036	0.648	0.701	1
Pcnp	0.0213778209045197	-0.0694327934292989	0.718	0.763	1
Gapdh	0.0214342298755371	0.0485936464566321	0.998	1	1
Chchd3	0.0214608367175205	-0.072131839791798	0.591	0.653	1
Matr3	0.0214751421401964	0.0468094036474227	0.654	0.655	1
Ndufaf4	0.021481240608785	-0.0705618921075037	0.591	0.652	1
Ddost	0.021618592966255	0.0780009859160793	0.58	0.537	1
Syngr2	0.0216389921709998	0.0558625428523733	0.206	0.172	1
S1pr2	0.0216455995280484	-0.0308219339305748	0.071	0.104	1
Mycn	0.0216815672441811	0.0869776266879104	0.521	0.489	1
Dapk3	0.0219109479823098	0.0724205269523864	0.338	0.3	1
Atp1b3	0.021936923663929	0.0231518501360745	0.454	0.464	1
Fxyd6	0.0220925959096409	0.0656058773991126	0.392	0.391	1
Bcap29	0.0222843246007712	-0.0613646429055062	0.151	0.199	1
Emc7	0.0224692377893661	0.0709254700600668	0.424	0.393	1
Fkbp5	0.0226617715419649	-0.0259637510255261	0.269	0.315	1
Haus6	0.0226669063341587	0.0441388502748217	0.172	0.151	1
Rps20	0.0226820895591121	-0.0263902515055752	1	1	1
Rnf145	0.0226889862502359	-0.037980993174257	0.11	0.151	1
Tspan6	0.0227973743174103	0.0617629490015295	0.188	0.139	1
Tdrd12	0.0228917793402163	-0.0462590791011419	0.144	0.189	1
Dmxl1	0.022909029577118	0.00597903229756483	0.106	0.118	1
Stoml2	0.0229416020485624	-0.0505246741922574	0.832	0.872	1
Uchl1	0.0229592738872083	-0.0741920272096198	0.314	0.373	1
Slc6a6	0.0229908326185879	-0.0214572229573604	0.237	0.279	1
Ss18	0.023010418552056	0.0675927471585683	0.385	0.358	1
Rnaseh2a	0.02305580609031	-0.0614089338721903	0.504	0.569	1
Ephx2	0.0230608428839565	0.0616554478943502	0.153	0.113	1
Fgf4	0.023266784324411	-0.0394595891276287	0.275	0.328	1
Ubac1	0.0234770902837838	-0.0556346869076446	0.508	0.572	1
Kpna3	0.0234775538084318	-0.0145193700662636	0.404	0.448	1
Stra8	0.0237517869870383	0.0867643917330179	0.147	0.123	1
Pfdn1	0.0237627353346538	0.0758282190714004	0.92	0.9	1
Cmas	0.0237849091237296	0.0307612227007736	0.374	0.385	1
Supt16	0.0239099669129548	0.0676805945672669	0.82	0.771	1
Mrpl54	0.0239583493308184	0.0690620270423019	0.78	0.728	1
Tob1	0.0239758308846717	-0.0338738783680671	0.095	0.131	1
Nsun4	0.0240805893887787	-0.0386615145461288	0.073	0.109	1
Zc3h7b	0.0241801603727787	0.0436160252189155	0.12	0.081	1
Ndufaf5	0.024395172705249	0.0462560569112625	0.151	0.124	1
Usp48	0.0244494958128858	-0.073770896306619	0.653	0.706	1
Rnf121	0.0245909457653603	-0.0376304681114702	0.29	0.342	1
Pdgfa	0.0246693406181178	-0.0772286988445697	0.562	0.625	1
Gins4	0.0246797105683225	-0.0692772622480281	0.613	0.652	1
Cnn3	0.024756682272801	0.0420055671525248	0.831	0.841	1
Ccnk	0.024881429730508	0.0217772659430522	0.187	0.191	1
Tarbp2	0.0249244553796824	-0.0250740276250018	0.555	0.607	1
Eif2ak1	0.0249965207134718	-0.0223033784747393	0.159	0.194	1
Rpl18a	0.025060457074506	0.0336269672907972	1	1	1
Grb2	0.0250739047090179	-0.0651956305438343	0.369	0.431	1
Zfp64	0.0253009655062971	8.92474459063264e-06	0.365	0.396	1
Nr5a2	0.0254985513437943	-0.031308393655478	0.122	0.159	1
Ppa1	0.0255042000710998	-0.0729132311485674	0.825	0.861	1
Vps52	0.0255816941977394	-0.0419983580582437	0.073	0.109	1
Zbtb44	0.0256129958453415	-0.0637757855923328	0.216	0.27	1
Cript	0.0256650749897864	-0.0640437487535944	0.637	0.697	1
Lzts2	0.0257002571724679	0.0450295266920332	0.101	0.066	1
Nup85	0.0257503368603385	0.0307405902167429	0.39	0.391	1
Phf20l1	0.025754479598295	0.0490511687335539	0.114	0.083	1
3110082I17Rik	0.0258384441535407	0.0120942979010185	0.225	0.24	1
Mga	0.0258480280943414	-0.0720433525819589	0.377	0.423	1
Hist1h4i	0.0259874255979958	-0.0363043079100337	0.084	0.119	1
Rhox13	0.0260357093251447	-0.0681377244538543	0.159	0.206	1
P3h1	0.0261955688570936	-0.00458595998122857	0.114	0.133	1
Stx5a	0.0262374287443625	0.0487707504668712	0.161	0.141	1
D5Ertd579e	0.0262878775847393	0.0562035022443899	0.213	0.179	1
Phip	0.0263186838296217	0.0743106406913187	0.393	0.357	1
Zfp568	0.0263448664820482	0.0666810433342189	0.276	0.231	1
Actb	0.0265601402036961	0.104059614188509	0.998	0.998	1
Cdc45	0.0265763936173619	0.0211744462168829	0.171	0.172	1
Psip1	0.0266233634771453	-0.0659074745633701	0.885	0.904	1
Agps	0.0267141187549472	0.0524376145790743	0.211	0.179	1
Kars	0.0268240024066107	-0.0344547142365612	0.646	0.703	1
Tnrc6a	0.0268369215462207	0.0737140318205834	0.38	0.338	1
Ppp1r12a	0.0268897893737278	0.00162794710290959	0.401	0.431	1
Crip2	0.0269925144690287	0.106152187155967	0.436	0.39	1
Acbd5	0.0270916950096761	0.0297544378308555	0.11	0.098	1
Nfkbib	0.027169689284731	0.010291175493346	0.286	0.307	1
Ascc1	0.0273276998843316	-0.000792126135610915	0.107	0.123	1
Zfp326	0.0273518314962412	0.0699373880171906	0.301	0.255	1
Fundc2	0.0273644917194145	0.0529834111864983	0.412	0.401	1
Ubl5	0.0273946497124621	0.0328751861962473	0.809	0.833	1
Tigd2	0.0274135656600699	-0.0448560831343298	0.166	0.214	1
Mcl1	0.0274898706133014	0.0625119228736909	0.654	0.647	1
Aoah	0.0275990208261186	-0.0422680539656376	0.071	0.106	1
Exosc3	0.0276791587122847	0.0743762287874327	0.511	0.481	1
Pabpn1	0.0277180448368213	0.0138703499792876	0.285	0.302	1
Sec63	0.02776919008809	0.0570525457108894	0.17	0.126	1
Rad51ap1	0.0279290493587776	-0.0549460113786335	0.315	0.375	1
Mcm10	0.0279534100521271	-0.0641838601223466	0.311	0.371	1
Hint1	0.0280126868769266	0.0449612151868739	0.998	1	1
Leprotl1	0.0280198829990776	-0.0700981993950462	0.316	0.36	1
Gm15545	0.0280469250691388	-0.00802478671283254	0.084	0.103	1
Hadha	0.0281089061878285	0.0387798962864807	0.27	0.222	1
Ublcp1	0.0282488340261295	0.0569366303895683	0.266	0.212	1
Slc9a3r2	0.0283432972718986	-0.0465732375358665	0.073	0.108	1
Ntmt1	0.0283475939952745	0.0646370597676248	0.346	0.315	1
Tbca	0.0283853694838556	0.0122045473052905	0.852	0.879	1
Pgd	0.0284128067955658	0.0269274621151117	0.408	0.421	1
Zranb2	0.0284453668756131	0.0726212223814209	0.629	0.572	1
Ywhaz	0.02861050487731	0.00188054554281658	0.776	0.813	1
Dennd5b	0.0286431448397505	-0.0682195676690033	0.202	0.252	1
Chtop	0.0287060693479585	-0.0701607209872251	0.654	0.706	1
Birc2	0.0287356671134521	0.0533462353578218	0.133	0.098	1
Adipor1	0.0287932344337906	0.0609857269375517	0.581	0.57	1
Igfbp3	0.0288849314202426	0.0747676966736766	0.116	0.095	1
Med21	0.0289009452425697	-0.0311532964806617	0.477	0.534	1
Wdr70	0.0289930903845643	0.0559959210098183	0.301	0.269	1
Borcs5	0.0290298188230278	-0.00462368029701	0.094	0.111	1
Mrpl13	0.029169519622796	-0.0666565553040118	0.693	0.703	1
Gm2000	0.0291828637854433	-0.0379227767581615	0.546	0.604	1
mt-Co1	0.0293077019756633	-0.0322260988374148	1	1	1
Taf13	0.0294236418402851	-0.0768133671219161	0.384	0.441	1
Sfrp1	0.0294444329160693	0.0437669885012908	0.233	0.226	1
Spint2	0.0295297761515548	-0.0243476235999374	0.683	0.736	1
Rbm4b	0.0297548027832521	-0.07217813092813	0.383	0.444	1
Mpzl1	0.0297708961122921	0.0641754491499096	0.285	0.252	1
Cd24a	0.0298128056090842	0.0874436731665271	0.223	0.194	1
Rfx7	0.0298715952777791	0.0457976151741974	0.157	0.133	1
Ptpn2	0.0298937668793561	0.0497072744203409	0.32	0.305	1
Dut	0.0299156928880709	0.0500081407297048	0.954	0.959	1
Tulp3	0.0300485362390798	-0.064849813655533	0.173	0.222	1
Prdm4	0.0301719772399175	-0.0126216093689011	0.124	0.119	1
Gm17300	0.0302242957777064	-0.0250585112762523	0.097	0.128	1
Katna1	0.0302308357713768	-0.0185524144128453	0.329	0.37	1
Mphosph10	0.03025490209165	-0.0542787904157662	0.655	0.713	1
Tmx2	0.0303363769197397	0.0641106355058682	0.24	0.199	1
Etv5	0.0303515554047317	0.0728816757760451	0.457	0.405	1
Snrnp48	0.0303857374986609	-0.0641800250438309	0.349	0.41	1
Sae1	0.0304540301774702	0.0552225835671956	0.806	0.808	1
Cdyl	0.0305341271432019	-0.0238957815299174	0.161	0.196	1
Haus1	0.0306053103326145	0.029449301220727	0.354	0.358	1
E2f6	0.0306358564164602	0.026677428723235	0.118	0.113	1
Syngr1	0.0306386518924712	-0.0717584793357329	0.414	0.463	1
Lsm7	0.0306479641676248	-0.037945726573728	0.377	0.434	1
Urb1	0.0308157254032216	0.0435386744581956	0.197	0.177	1
Rhebl1	0.0309308632435692	0.0274064187879861	0.311	0.318	1
Thumpd3	0.0309448680949964	-0.067181532723901	0.348	0.408	1
Wdr26	0.0309632448510604	0.0605456594982642	0.333	0.299	1
Thoc3	0.0311508175631508	0.0562509053224058	0.674	0.615	1
Cnp	0.0311583568277325	-0.0470405628795311	0.092	0.121	1
Wdr45b	0.0312915623806176	-0.0342486631979089	0.365	0.415	1
Ucp2	0.0313480671249455	-0.0597205496178024	0.148	0.187	1
Gm11496	0.0314947069115699	-0.0546626199024251	0.104	0.143	1
Akap8	0.0315307534157046	-0.0685488392250484	0.423	0.484	1
Golph3l	0.0316042747081567	-0.044897258515231	0.076	0.103	1
Cox20	0.031631106379156	0.0314638738862333	0.201	0.196	1
Ckap5	0.0318271387375787	0.0711481157400586	0.319	0.267	1
Zfp593	0.0318336306205335	-0.0741259639410182	0.444	0.502	1
Emg1	0.0318770556737555	-0.0326987010541273	0.958	0.977	1
Iqgap1	0.0320201172735942	0.00260927558906826	0.303	0.33	1
Arpc2	0.0321606476101057	0.026482907184797	0.843	0.871	1
Bex2	0.0322161959061319	0.0298788875318194	0.621	0.637	1
mt-Nd4l	0.0322499558078393	0.00883389271455337	0.48	0.514	1
Scnm1	0.0322554677922969	-0.0538827740719619	0.172	0.204	1
Ppfibp1	0.0324951740641623	0.0369812950757122	0.172	0.161	1
Eif3a	0.0326339168448059	0.061535779524247	0.961	0.959	1
Klhdc10	0.032764729288688	0.0218026765000267	0.198	0.201	1
Cstb	0.0328373850284968	0.0605332096428772	0.485	0.493	1
Ppan	0.0328449373970829	-0.0106588492923407	0.724	0.771	1
Psmc3	0.0329198869509769	-0.069402899444839	0.765	0.801	1
Vwa3b	0.0332482030436731	-0.0342194127319018	0.081	0.114	1
Brca2	0.0336971908126707	-0.0670665885480682	0.304	0.362	1
Rbm7	0.033728312798298	0.0694213547336748	0.414	0.367	1
Hn1	0.0338365115234778	0.0415705725165036	0.846	0.861	1
Hirip3	0.0338472389254166	-0.0783678688901863	0.403	0.454	1
Tmed10	0.0338472455072907	0.0443625942560355	0.745	0.758	1
Exosc9	0.0339585968363718	0.0674321789305236	0.285	0.234	1
Terf1	0.034025852489391	0.0545171996102973	0.665	0.665	1
Bud31	0.0341221050166873	-0.0676025415466999	0.674	0.728	1
Utrn	0.0341492866518715	0.0628844278987852	0.193	0.158	1
Ipo8	0.0342007572558586	-0.0338954607652237	0.276	0.282	1
Fbxl14	0.0345074918138014	-0.0365451930295156	0.11	0.149	1
Mcm3	0.0345155315730613	-0.0651655544156808	0.792	0.826	1
Ubl3	0.0346543982658914	-0.0179846174089251	0.393	0.438	1
Cltb	0.0348742732763794	0.0696205727701036	0.437	0.393	1
Smc1a	0.0351934175056127	0.0389362761873127	0.656	0.672	1
Cops4	0.0352465638363043	0.0686505654110271	0.713	0.663	1
Pfdn6	0.0352749698191961	-0.0354149973352826	0.926	0.955	1
Nup35	0.0353895554473662	-0.054768965744223	0.292	0.348	1
Ppp6c	0.0354488555669632	0.0352154689599732	0.26	0.254	1
Mrpl15	0.0354861527401686	-0.0166236476361257	0.92	0.95	1
Kif5b	0.0355180599854371	0.0355369258713993	0.775	0.794	1
Esd	0.035831633175924	0.0606034017047955	0.588	0.559	1
Ehd1	0.0358983037519908	-0.0384873381652504	0.448	0.504	1
Sav1	0.0359328562410226	-0.0438254512774111	0.093	0.131	1
Pdha1	0.036005319216109	-0.0306447657417596	0.657	0.708	1
Fam3c	0.0360144385614796	0.0644150965132257	0.336	0.287	1
Rab11a	0.0360743832571133	0.0730218755669702	0.442	0.386	1
Epha2	0.0361025986613952	0.0612597975459593	0.228	0.181	1
Ipmk	0.0362307374735561	-0.0151085382500283	0.217	0.254	1
Atxn3	0.0362623522729684	-0.0402945794273271	0.17	0.216	1
Fbxo17	0.0364722396248729	-0.0265545217422128	0.075	0.104	1
Arrdc4	0.0364728577168706	-0.0687039936899057	0.461	0.521	1
Uba2	0.0364739262057844	-0.0414188342016313	0.85	0.891	1
Sod1	0.0365084449275289	-0.0734910640627264	0.732	0.769	1
Ccnb1ip1	0.036813301541821	-0.0570353265665059	0.194	0.244	1
Ppp1r1a	0.0368246733907652	-0.0489176172512915	0.179	0.227	1
0610011F06Rik	0.036961827209014	0.0372601478748408	0.103	0.07	1
Rps4x	0.0369890674312423	0.0353382027677869	1	1	1
Mrpl22	0.037010582354036	-0.0251185988533295	0.548	0.602	1
Tspo	0.0370441272540862	0.0587855245009506	0.182	0.148	1
Ube3b	0.0371972946976738	0.0422096429423841	0.107	0.08	1
Cbfb	0.0372546549469115	-0.0446521010560068	0.196	0.244	1
Zbtb8a	0.0373344368987751	-0.0517268426943341	0.128	0.171	1
Ankrd11	0.0373472404622153	0.0584191410531463	0.854	0.852	1
Cpsf4l	0.0373831862336508	-0.0632194030547122	0.154	0.199	1
Dnajc7	0.0374335732834535	0.0248678300266345	0.729	0.753	1
Mrps18a	0.0374483256616816	0.028188779851731	0.59	0.61	1
Mrps30	0.0374988068953581	-0.0514918524235167	0.558	0.617	1
Zfp830	0.0375038340879022	-0.0154848847346771	0.226	0.259	1
Zfp518b	0.0375081654806462	-0.0374080824116838	0.095	0.131	1
Dld	0.0375795101659566	0.0477100058420581	0.371	0.36	1
Xrcc5	0.0375906167940013	0.0102161331917959	0.584	0.615	1
Trim26	0.0376090102231983	0.0424234387156993	0.17	0.148	1
2200002D01Rik	0.0376575539115419	0.0639299118309	0.13	0.098	1
Aes	0.0377297571644644	-0.0292588349860687	0.354	0.403	1
Unc45a	0.0377378087792539	-0.0538558376701402	0.136	0.179	1
Vdac3	0.0377454031007079	-0.0463262218497971	0.445	0.504	1
Bcat2	0.0378477788444215	0.0636643452211388	0.349	0.292	1
Traf7	0.0378706095206935	0.00964752840688893	0.317	0.333	1
Relb	0.0378933777789919	-0.0381248346186281	0.103	0.141	1
Mrpl24	0.0379158205981506	-0.0330239481247295	0.654	0.708	1
Arl1	0.0381541298243232	-0.0525356915890615	0.605	0.663	1
Fam210a	0.0382071596692608	0.0380775343766905	0.158	0.141	1
Dcps	0.0382331908886936	0.0394857309361869	0.471	0.473	1
Slc1a5	0.0382585331707073	-0.0178941038723531	0.125	0.154	1
Gm14698	0.0382637605975932	0.0593697103713728	0.261	0.211	1
Baz1a	0.0382783353738656	-0.0803290031963627	0.301	0.35	1
Ap2a1	0.0383181682129631	-0.0133692423569062	0.225	0.255	1
mt-Nd5	0.0383780628579443	-0.0195104055601809	0.585	0.635	1
Grk6	0.0386047768038545	0.0491053945733431	0.193	0.167	1
Fancm	0.0386920264577506	-0.0196944089726074	0.146	0.177	1
Mrpl55	0.0389035055135012	-0.010945835372429	0.544	0.587	1
Aar2	0.0391353651934901	-0.0331006109574376	0.081	0.114	1
Scd1	0.0392494827776632	-0.0660914886574803	0.136	0.177	1
4931406P16Rik	0.0393203194111719	-0.0604108411048419	0.187	0.235	1
Gps2	0.0394474202708674	0.0438454158142181	0.167	0.148	1
Sap30	0.0395426776505835	-0.0320452635913693	0.709	0.761	1
Pold2	0.039547455451796	-0.0713225013939267	0.487	0.536	1
Fscn1	0.039854613877248	-0.0519782393561243	0.839	0.876	1
Cebpz	0.0399008249479103	-0.0466460113724829	0.747	0.798	1
Capn15	0.0400673496798939	0.0084752936129463	0.121	0.128	1
Eef1b2	0.0400756621171497	0.0374881807146279	0.999	1	1
Psmf1	0.0401731927727555	0.0579183401012505	0.204	0.164	1
Ncbp1	0.0401891793211459	-0.013808683695208	0.311	0.347	1
Eif2d	0.0403059372650877	-0.041498562820883	0.51	0.567	1
Tpm3	0.0403386005446703	0.0560518398164898	0.818	0.814	1
Pinx1	0.0403486240385929	-0.0117550240162874	0.352	0.391	1
Cdk4	0.0404070649487545	0.000299282281499336	0.959	0.978	1
Sept9	0.0404950422702921	-0.0232400795524145	0.178	0.216	1
Gfer	0.0406823546329899	0.00173344976249401	0.553	0.594	1
Capg	0.0406849528874553	0.0396031201796284	0.194	0.151	1
Trp53	0.0407622053692904	-0.0486221767519917	0.986	0.99	1
Emc10	0.0408389964501307	0.0217091515301213	0.505	0.521	1
Tasp1	0.0409387610639325	0.0421609196358991	0.101	0.07	1
Rpl32	0.0409600862717262	-0.0223836773678814	1	1	1
Arl5a	0.0409952291271052	-0.0542106392602105	0.222	0.274	1
Zfp105	0.0411905370660584	-0.032095548812434	0.17	0.211	1
2410002F23Rik	0.0412169465353334	-0.0407179527759345	0.212	0.259	1
Nme7	0.0414082839276231	-0.0305743739086644	0.213	0.254	1
Ttc4	0.041611495654388	0.0682108830631532	0.348	0.3	1
Yif1a	0.0416334837388912	0.05827407576563	0.179	0.146	1
Gm10709	0.041671023272401	-0.0567736185771288	0.713	0.765	1
Lama5	0.0417127071311908	0.043071113821176	0.151	0.126	1
Mpzl2	0.041722760626336	0.0613776436146893	0.196	0.154	1
Id3	0.0418476348090457	0.0988477060797792	0.593	0.595	1
Gm7325	0.0418562563925981	-0.044168099693493	0.457	0.514	1
Hacd1	0.0418969460253203	0.0313848275530449	0.226	0.226	1
Otud3	0.0418970360587154	-0.0476319004355495	0.113	0.153	1
Asf1b	0.0419911769905137	-0.00129207333664899	0.288	0.315	1
Usp22	0.0419992089330372	0.0591047177338666	0.243	0.196	1
Cenpq	0.0421908375986491	-0.0568814711096648	0.243	0.295	1
Sec31a	0.0423111511353952	-0.025237658354883	0.299	0.343	1
Ndufaf2	0.0423477450567879	-0.0581353905360731	0.418	0.478	1
Cks2	0.0424329830726119	0.0428082757693855	0.919	0.93	1
Aff4	0.0425266704109746	-0.0335694248453097	0.318	0.367	1
Sntb2	0.0425543350070309	0.0146184746679156	0.246	0.262	1
Tbpl1	0.0426227727740067	0.0284554736592578	0.294	0.297	1
Pkmyt1	0.0427223548275673	-0.0343440036039352	0.089	0.123	1
Akirin2	0.0427242883999702	0.0441219188504228	0.603	0.547	1
A330069E16Rik	0.0427565391779739	0.0592147030053515	0.101	0.068	1
Osgin2	0.0431423655619891	-0.0365478655344909	0.087	0.121	1
Rpl10	0.0432864596793596	0.033593082975651	1	1	1
Dsg2	0.0433610623327274	0.0507539481262571	0.163	0.131	1
Nf2	0.0433627803988927	-0.0545855240139514	0.174	0.221	1
Ppm1d	0.0433913953367172	-0.0428196682022856	0.135	0.176	1
Enox1	0.0434769676015222	-0.04382401011943	0.129	0.169	1
Srp19	0.043689408795443	-0.0249502583724523	0.838	0.879	1
Pin4	0.0437331973283842	-0.0629967302905858	0.68	0.718	1
Gar1	0.0438001602589518	0.0626472009353194	0.817	0.799	1
Nrtn	0.0439156687893128	-0.0141871380283985	0.167	0.194	1
Zfp229	0.0441597594937731	-0.0483925038139574	0.116	0.156	1
Gabarap	0.0446151299230202	0.011266538521752	0.48	0.509	1
Acadl	0.0446420186023691	0.0510067049387753	0.142	0.104	1
Spop	0.0448398642520599	0.0356421225828032	0.301	0.299	1
Araf	0.0449458602952582	0.0200323878807896	0.217	0.184	1
Siva1	0.0449977661107265	-0.0392142782501002	0.958	0.977	1
Tia1	0.0450038557990212	0.062390748708878	0.302	0.252	1
Nek2	0.0450041823385304	0.00229305227361856	0.167	0.181	1
Golga3	0.0450077807093943	-0.0567964146626762	0.188	0.227	1
Rbx1	0.0450790303479097	-0.027550999476623	0.989	0.985	1
Plod3	0.045094158007916	0.0398616281613099	0.103	0.076	1
Mageh1	0.0451755709311789	-0.0449285323848681	0.112	0.143	1
Psmd1	0.0451987303668081	0.0569005943615768	0.753	0.741	1
Srpk2	0.04534370673463	-0.0386920252647054	0.25	0.299	1
Tfdp2	0.0454048111017851	-0.000463424187016559	0.333	0.36	1
Npm3	0.045616880796175	-0.0502363639864807	0.931	0.947	1
Bet1l	0.045668392020954	-0.0454887372021391	0.241	0.292	1
Upf3b	0.045671390491842	0.0637062144359758	0.503	0.451	1
Sart3	0.0458105337620082	0.060398265620307	0.348	0.317	1
Tmem238	0.0459929561435029	0.0426522285403973	0.285	0.27	1
Lxn	0.0460318523553411	0.048654539087896	0.142	0.119	1
Dock6	0.0460355024084466	0.044378822439398	0.121	0.095	1
Uxs1	0.0463436485538025	-0.0464942941183513	0.131	0.156	1
Agl	0.0463854371362494	-0.098972496660238	0.289	0.327	1
Pbx2	0.0464955043986133	-0.0158115324867547	0.095	0.121	1
D8Ertd738e	0.0465803492252573	-0.0572252978618033	0.884	0.892	1
Acot7	0.0466117144256067	-0.0369680743905949	0.196	0.24	1
2900011O08Rik	0.0467497970523888	0.030673918454515	0.121	0.111	1
Hspa9	0.0469701679885837	-0.0311121008946025	0.963	0.982	1
Slc35a1	0.0469816257517237	0.0517454621822655	0.216	0.187	1
Eif2s1	0.0469922507004327	-0.0365188188325765	0.926	0.952	1
Wsb2	0.0470484698521706	-0.027365399913361	0.26	0.257	1
Nol7	0.0471203451769601	0.0678716091954052	0.789	0.761	1
Cln5	0.0472069407950419	0.00823869286446419	0.117	0.128	1
Hspe1	0.0472598219033494	-0.027831086185262	0.999	1	1
Flna	0.0473554949760439	0.0580261441363239	0.273	0.249	1
Rbmxl2	0.0474246403797531	-0.0597179236199694	0.715	0.763	1
Vamp7	0.0474716596395885	-0.0320060738108212	0.129	0.136	1
1110012L19Rik	0.0475207295586328	0.056583056976488	0.231	0.191	1
Gid8	0.0477056291025432	-0.0569526587547977	0.351	0.408	1
Sgol2a	0.0477192919451134	0.0198182736714345	0.342	0.357	1
Sall1	0.0477553404664093	-0.0588004400423026	0.136	0.176	1
Tgm1	0.0477606793915165	-0.0395070727334337	0.095	0.131	1
Dnmt1	0.0477699799530803	0.0320328605940945	0.482	0.493	1
Larp1b	0.0479924985312608	0.0470491940210847	0.14	0.106	1
Ap2b1	0.0480025561082844	0.0554130082696749	0.284	0.259	1
Hiat1	0.0480169866668437	-0.0589673692305421	0.273	0.327	1
Clpp	0.0480389891233157	0.0278964364216214	0.798	0.821	1
Vti1b	0.0482470130918186	-0.0152768465416334	0.319	0.357	1
Tmem230	0.0483101996901453	0.0651959651734839	0.405	0.352	1
Junb	0.048346128723358	0.0724772717976506	0.299	0.264	1
Xpc	0.0484389209420103	-0.0243515447637667	0.136	0.167	1
Tmed3	0.0484955356086722	0.0466211729770702	0.206	0.184	1
Tcea1	0.0485988833210657	-0.0737967742452358	0.532	0.582	1
Tanc1	0.0486326565031128	0.0224775878920786	0.206	0.207	1
Cul4b	0.0486781184518899	0.0361629170809796	0.368	0.363	1
Thra	0.0486976433764951	-0.0341720142440123	0.078	0.111	1
Got2	0.0487737787868709	0.0185368452558152	0.581	0.607	1
Vcl	0.0488143070087632	0.0580705466470194	0.193	0.166	1
Kif5c	0.0488590414484587	-0.0386322392482947	0.095	0.131	1
Fundc1	0.0488723751210295	-0.049096250291015	0.133	0.164	1
Atg16l1	0.048914226217737	-0.0288760938162708	0.139	0.176	1
Polr3c	0.0489249844671872	0.029517247458186	0.22	0.214	1
Etv1	0.0491647718060323	-0.0485153744813216	0.134	0.176	1
Tmem38b	0.0492773532800848	-0.0496555064208215	0.135	0.176	1
Zfp212	0.0493535433904969	0.0070438436207186	0.096	0.104	1
Aftph	0.0493708776565969	-0.029039971625764	0.1	0.133	1
Ecsit	0.0494066444391373	-0.0369331891005125	0.234	0.277	1
ENSMUSG00000032494	0.0495020173496942	0.0028260061847063	0.943	0.967	1
Bbs2	0.0495054595464909	-0.0576616688759852	0.121	0.158	1
Blvrb	0.0496141192672257	0.0584731775726223	0.203	0.163	1
Llph	0.0498502011350274	-0.064662824406936	0.874	0.894	1
Rpp30	0.049860867549607	-0.0640705211467321	0.412	0.464	1
Hnrnpf	0.0498670770008218	-0.0295968701853782	0.993	0.998	1
Gpn1	0.0501082469259347	-0.0639046592234157	0.488	0.514	1
Ociad1	0.0502156482987852	-0.00797111277260915	0.377	0.411	1
Ngrn	0.0503420207326234	-0.0680457855902873	0.502	0.541	1
Anxa11	0.0506514645106568	0.0415556305635248	0.122	0.086	1
Rest	0.0506880454306988	0.0531307338314364	0.902	0.917	1
Rpl19	0.0506947838415807	0.0244449733979115	1	1	1
Mapk6	0.0506998070879451	0.0520324332126804	0.2	0.169	1
Tmem64	0.0507497997159214	-0.0175186506834727	0.134	0.161	1
Serp1	0.0508894373644654	-0.0409298250480132	0.674	0.726	1
Sh3glb1	0.0509267444086606	0.0670836498811418	0.407	0.353	1
Enoph1	0.0511647648394048	-0.049376706585349	0.32	0.375	1
Gnai2	0.0512328303013044	-0.0284129639691169	0.769	0.816	1
Cldn7	0.0514251637065681	0.0484031064285184	0.112	0.078	1
Eed	0.051527386328926	-0.0532065144382643	0.85	0.862	1
Chka	0.0515429117375276	-0.064955950237692	0.263	0.31	1
Evi5	0.0516713594898037	0.0605058262384083	0.285	0.239	1
Msl1	0.0516759555120682	0.0454472788678835	0.135	0.104	1
Bak1	0.0517031917752894	-0.0601539185418339	0.358	0.415	1
Crtap	0.0517982952789909	-0.00853192874723946	0.136	0.158	1
Gm6563	0.0520574069883718	-0.0123574743895699	0.082	0.103	1
Shmt1	0.0521162836885314	-0.0410528124650886	0.538	0.59	1
Golph3	0.0523993237044874	-0.0539416300795516	0.139	0.177	1
Ncaph	0.0524102185637927	-0.0346970641172667	0.142	0.181	1
Tmem216	0.052446064614546	-0.04635523179379	0.162	0.206	1
2610002M06Rik	0.0524569263818026	0.0448630488277309	0.112	0.083	1
Cdh1	0.0524839298896266	0.0586186576198995	0.342	0.32	1
Timm22	0.0525603971265413	-0.0201680098656519	0.509	0.556	1
Cry1	0.052590947260315	-0.0229086073285321	0.204	0.24	1
Trmt10b	0.0525920439772667	0.0301938510202523	0.163	0.154	1
Clasrp	0.052610022324113	0.030836511475636	0.106	0.091	1
Zfp1	0.0528576731212816	-0.000936018212036538	0.119	0.133	1
Rev1	0.0529122411475787	0.047959414257741	0.271	0.255	1
Ahdc1	0.0529191754054151	0.051707365948309	0.181	0.143	1
Prr3	0.0529465224374448	-0.050410020546627	0.135	0.174	1
Btbd9	0.053081994383093	-0.0508722790896901	0.172	0.217	1
Smchd1	0.0530941948329605	-0.0250233699512802	0.425	0.474	1
2610318N02Rik	0.0532186703683176	0.0355269290508017	0.305	0.297	1
Nme6	0.0532316369384238	-0.0231073198568173	0.326	0.367	1
Pdcd6	0.0532542178092024	0.0347698604628759	0.719	0.736	1
Htt	0.053463367335829	0.00879044498668063	0.11	0.114	1
Ttll1	0.0536383429319263	-0.0409333987330538	0.072	0.104	1
Dnajc9	0.0536428515066438	0.0706335924990485	0.548	0.512	1
Ndufb11	0.0536852277299535	0.0445296052227253	0.815	0.816	1
2810417H13Rik	0.0539175809066831	0.0652030758308093	0.639	0.62	1
Gsk3b	0.0540258321463283	0.0433808737013656	0.296	0.287	1
Nap1l1	0.0541255198293597	0.0455681977920599	0.997	0.995	1
Ddt	0.0541402647889521	-0.0491863141346388	0.632	0.687	1
Cyb5r3	0.0541412511312961	0.0627540076115353	0.631	0.604	1
Dzip3	0.0541696272107743	-0.0425484065835418	0.127	0.167	1
Enah	0.0542636889250591	0.0680273817377854	0.721	0.7	1
Cit	0.0542854438205126	0.0343519432186181	0.19	0.177	1
Puf60	0.0543534375683361	-0.0300629968148884	0.517	0.566	1
Snhg6	0.0546195115788723	-0.0448329186295988	0.336	0.39	1
Plac8	0.0549766570132301	0.0418706274427816	0.169	0.156	1
Ctbp2	0.055086734036808	0.0549309560231577	0.782	0.771	1
Etv4	0.0551620788764592	-0.0682733533797623	0.45	0.504	1
Spcs2	0.0551861002341872	-0.0587204682331646	0.741	0.783	1
1810043H04Rik	0.0551957204079223	-0.0612151651951324	0.506	0.562	1
Mapre1	0.0552086023652018	-0.0454489630160898	0.643	0.697	1
Hmmr	0.055289011726417	-0.0714962440845436	0.472	0.509	1
Pop1	0.0553841499010553	0.0652910535288331	0.412	0.371	1
Fam60a	0.0555564147074224	0.018930073776686	0.71	0.735	1
Rap2b	0.0555691688111321	0.0514874211136045	0.206	0.189	1
Nipbl	0.0556328426512804	-0.0212395782018186	0.34	0.383	1
Ndufa5	0.0556447689775016	-0.0265070928689404	0.881	0.915	1
Setd4	0.055766878367991	0.00439950894021558	0.104	0.111	1
Fech	0.0559862674409954	0.0146294077194537	0.113	0.114	1
Rpl36al	0.0560112948929672	-0.0419157812560029	0.999	1	1
Inppl1	0.0560188183174322	0.0416032015497607	0.101	0.07	1
Med8	0.0560473215272788	-0.0497436013605958	0.39	0.444	1
Ccnl1	0.0560971050852448	-0.0645449422882459	0.456	0.512	1
D630023F18Rik	0.0561126919160419	-0.0546774663398925	0.139	0.181	1
Map1lc3b	0.0561521569760554	-0.0609308460646476	0.876	0.894	1
Smpdl3b	0.0562132018443048	0.0004459227943448	0.144	0.158	1
Mpdu1	0.0562586186549245	0.0253195306981147	0.651	0.668	1
Slc25a13	0.056457093294762	-0.0375187041971532	0.389	0.441	1
Oxa1l	0.0564920026313404	-0.0374868414248727	0.298	0.347	1
Diexf	0.0565688445504793	-0.0419792915239263	0.116	0.154	1
Akirin1	0.0565861479963857	-0.0516401502627433	0.337	0.391	1
St13	0.056682778555688	-0.0426156126161228	0.925	0.945	1
Srpk1	0.0567083554643128	0.0519250929135742	0.811	0.798	1
Gm29666	0.0567440772879288	-0.0358971576566716	0.107	0.143	1
Cdkn2d	0.0568899131798386	0.023793162651666	0.168	0.167	1
Slc25a17	0.0571384036850981	0.0434107407987327	0.274	0.259	1
Snrnp40	0.0571458502245939	-0.0400284025113526	0.768	0.814	1
Laptm4b	0.0571580806820491	0.0608917085707424	0.263	0.217	1
Ndufa9	0.0572163106722826	0.056024319319831	0.62	0.604	1
Cyfip1	0.0574182957452396	0.0589567457825943	0.281	0.239	1
Tsn	0.0574711422045133	0.00313100788259546	0.891	0.919	1
Bysl	0.0575532468460738	-0.0584669937711391	0.398	0.454	1
Pgs1	0.0577355874908421	0.0138317160141335	0.368	0.388	1
Kpna1	0.0577483164781738	-0.00436086686520482	0.349	0.381	1
Gls	0.0578679393031475	0.046638873768037	0.14	0.111	1
Emd	0.057903006780637	0.0633815736970086	0.486	0.448	1
Ubap1	0.0579543572341131	-0.0302819770341363	0.183	0.221	1
Rab10os	0.0579726303668267	-0.0335220114689407	0.107	0.143	1
Vta1	0.0580189852453026	0.0170179970695465	0.316	0.328	1
Klf3	0.0580268732251883	0.0268340786382084	0.52	0.542	1
Pgam1	0.0580493828202334	-0.0326759948385114	0.993	0.998	1
Fgf17	0.0581888210013363	0.016828707934031	0.243	0.255	1
Mtus2	0.0582925598288239	0.0523213482795505	0.167	0.128	1
Brwd1	0.0584659746682733	-0.0476765705159513	0.3	0.352	1
Mtfp1	0.0585783053465557	0.0218430180850534	0.127	0.124	1
Socs2	0.0585898570927413	-0.0688121003111143	0.492	0.542	1
Tekt1	0.0586267557137997	-0.035290626133353	0.089	0.123	1
Nup62cl	0.0591133696128355	-0.0652071187406043	0.2	0.244	1
Psme4	0.0591275215348149	0.0636873625637664	0.395	0.348	1
Ubr1	0.05935961869367	0.0153037898519825	0.103	0.103	1
Ggnbp2	0.0593635806089741	0.0654788131937619	0.46	0.421	1
Chek2	0.0594881133834235	-0.0501839441042632	0.147	0.189	1
Rab5c	0.0596868398909784	0.00267671617468879	0.502	0.532	1
Carkd	0.0601050287220292	0.044961784211383	0.139	0.111	1
Dcaf11	0.0601101742050009	0.00713152189764957	0.161	0.172	1
Dusp14	0.0602463741230982	0.0398875537348993	0.109	0.1	1
Faf1	0.0607926472073473	-0.0658590406570079	0.556	0.605	1
Smim4	0.0608697252209516	0.00197435570119575	0.204	0.222	1
Trappc4	0.0608770756529345	-0.0535080928351984	0.533	0.589	1
Lig3	0.0608862546786647	0.0418004215994079	0.144	0.106	1
Rnaseh2c	0.0611162221312804	-0.0318563401356148	0.34	0.388	1
Mdm4	0.0613251751313686	-0.0248711917631971	0.356	0.396	1
Ubl7	0.0614060910506596	-0.00609846701456646	0.228	0.254	1
Rab26os	0.0614950240322883	-0.0441717494318681	0.1	0.136	1
Surf1	0.0615476081437855	0.0276229531237793	0.246	0.242	1
Chp1	0.0615777673925879	0.0228384680837725	0.167	0.163	1
Ube2z	0.0616389367776438	-0.0130931834266571	0.32	0.353	1
4933434E20Rik	0.0617449250082912	-0.0285794091118737	0.218	0.257	1
Fam104a	0.0618301878526308	-0.046485795537224	0.791	0.834	1
Fam193b	0.0618821538452878	-0.0166816704939686	0.084	0.108	1
Mtmr14	0.0619258497679429	-0.027869389636944	0.202	0.24	1
Ocel1	0.0619367732227994	-0.0334663638220846	0.123	0.159	1
Ctbp1	0.0619583971571004	0.0523641059357772	0.382	0.357	1
Zfyve19	0.0620250307654533	0.0411512886898193	0.103	0.076	1
Mdm2	0.0621360338402875	0.082624003738108	0.451	0.42	1
Abhd5	0.0622210861333173	0.0292608400430917	0.114	0.103	1
Pim3	0.0622684065332083	0.0476626918682674	0.495	0.491	1
Zfp936	0.0624422842272959	0.0575906465255972	0.248	0.211	1
Eef1g	0.0624847799990834	-0.0280817050498516	1	1	1
Ccnc	0.062608304838103	-0.058187169769051	0.26	0.305	1
Nampt	0.0626224501783833	-0.0296410441501893	0.35	0.398	1
Ldah	0.0626606449458965	0.0523133066905363	0.165	0.131	1
Utf1	0.0626833934549972	-0.034733624190959	0.923	0.95	1
Pole3	0.0627472158847451	-0.0659874958529809	0.551	0.579	1
Rheb	0.062753021883989	0.0541516051128461	0.763	0.761	1
Minpp1	0.0628949124672364	0.0325393084013709	0.264	0.255	1
Accsl	0.0629033465906954	-0.0432952179266009	0.078	0.109	1
Serinc1	0.0632096210092566	0.0468116073895765	0.151	0.113	1
Pa2g4	0.0632708573190234	-0.0168879095388597	0.97	0.987	1
Usmg5	0.063359886031018	0.0396910234198786	0.953	0.962	1
Tcerg1	0.0633826599842967	0.0210064371784511	0.681	0.7	1
Lrrfip1	0.0637700876426519	0.0612178702775556	0.186	0.146	1
Mrpl34	0.0638259880885106	-0.0296252968230104	0.83	0.869	1
Rnf19b	0.0639977260205571	-0.0243775988014168	0.1	0.129	1
Fam136a	0.0640043629193472	-0.0302620944208802	0.82	0.861	1
Sumf2	0.0640690358773145	0.0548831234202342	0.223	0.191	1
Fam21	0.0642640403853342	0.0608338173435144	0.29	0.244	1
Myg1	0.0643087340366487	-0.0192527267590122	0.355	0.396	1
Ufm1	0.0643964884867043	-0.0372766406868831	0.54	0.592	1
1500009L16Rik	0.0646074294039784	0.0140809013083937	0.505	0.536	1
Tsacc	0.0649195940368144	-0.0435137694220259	0.15	0.171	1
Ptrh2	0.0649562297053093	0.0416567000480183	0.37	0.362	1
Zfp36l1	0.0650043718663628	-0.0512814725918254	0.326	0.378	1
Igf1r	0.0650369966662739	0.028176031257027	0.102	0.073	1
Smc5	0.065037983704648	-0.0555630245825013	0.249	0.299	1
Nudt4	0.0650667570458024	-0.0719243075979357	0.788	0.819	1
Ddx56	0.0650686781970111	0.0536859728961684	0.441	0.421	1
Dpf2	0.0651322179595242	0.0309339460916555	0.298	0.299	1
Svbp	0.0654869104315655	-0.063528940399844	0.313	0.365	1
Dgcr8	0.0655667962784402	0.0576817290567359	0.233	0.191	1
Polr3h	0.0655953325883449	0.0549389551225158	0.351	0.322	1
Atp6v0d1	0.0656873614324669	-0.055903350709069	0.352	0.395	1
Ostf1	0.065777337850124	0.0632839977560863	0.36	0.323	1
Eif3g	0.0659743286899107	0.018379328841883	0.894	0.919	1
Coil	0.066254552786979	-0.0368797152728407	0.3	0.347	1
Cept1	0.0663683461279832	0.0284670746990708	0.122	0.111	1
Fam96b	0.0664326653623431	0.0183434022731168	0.592	0.609	1
Gars	0.0664825240747087	-0.0592843216002075	0.772	0.796	1
Slk	0.0667590954889902	0.0385961141954037	0.15	0.113	1
Pdlim7	0.0668499754207803	0.0769353303246214	0.298	0.272	1
Abcf2	0.0669298457016648	-0.0670874815741326	0.59	0.63	1
Trmt112	0.0669887000930964	-0.0547155369797244	0.581	0.589	1
Kxd1	0.0670111088239639	-0.0233583581592203	0.318	0.358	1
Trim59	0.0670416758338089	-0.00957882698849583	0.27	0.299	1
Rpl5	0.0671454077179736	0.0432618047669866	0.999	1	1
Ubc	0.0672492637786162	0.0638755761837202	0.48	0.438	1
Sec24c	0.0673934631569179	-0.0472748983860687	0.137	0.176	1
Clstn3	0.0679229645315149	0.000541119688717395	0.125	0.141	1
Phrf1	0.0679417397168498	-0.0155943283978682	0.276	0.31	1
Srek1	0.0679425100090054	-0.0290616459622767	0.375	0.421	1
Pnrc1	0.0679522239433005	0.0571763873693464	0.202	0.166	1
Fmr1nb	0.0680444598226749	-0.0430298933950167	0.423	0.476	1
Cdpf1	0.0680470490481805	-0.0383075660484705	0.269	0.315	1
Gpr180	0.0681569481721166	0.0465218202674787	0.158	0.126	1
Zfp459	0.0681770032000074	0.00766138464471126	0.097	0.104	1
Dtx2	0.0686093702248839	0.01186979448095	0.148	0.123	1
Gstm5	0.0686779563101533	0.014109727940943	0.128	0.104	1
Hspb11	0.0687510985211504	0.0505047186837117	0.167	0.136	1
Gnl2	0.0688841505086794	0.0383337992522591	0.448	0.441	1
Picalm	0.0689259284511124	0.0529288340003591	0.267	0.239	1
Aurkb	0.0689592877805245	-0.048378451925394	0.33	0.381	1
Rbm8a	0.0692189185390316	-0.0564685285046347	0.929	0.945	1
Ptp4a2	0.0695859597882971	0.0596075510250674	0.675	0.665	1
Unc119	0.0698804825121103	0.021753821976374	0.147	0.144	1
Rad18	0.0700963695194235	0.0329968555682853	0.165	0.153	1
Snf8	0.0702408392916649	-0.0486424029707602	0.685	0.735	1
Fdps	0.0703301659145131	-0.0324348696552297	0.326	0.371	1
Adh5	0.0703694345726509	-0.0301854795183421	0.798	0.841	1
Zdhhc12	0.0704023224316047	0.0559536338908073	0.333	0.305	1
Ngfrap1	0.0704219831998569	0.0696859511577972	0.986	0.985	1
Ubxn4	0.0705385770501691	0.0096158995322273	0.66	0.695	1
Tor2a	0.0706243615693799	0.0590547891367601	0.269	0.237	1
Gnb4	0.070637200642064	-0.0137982486257348	0.09	0.111	1
Mrpl51	0.0707777892702804	-0.0390022835300714	0.841	0.879	1
Uba5	0.0709439397049774	0.0383968087905781	0.38	0.37	1
Zfp281	0.0711387010131186	0.0579272409525253	0.383	0.332	1
Pttg1	0.071205141685715	-0.0356759355200815	0.479	0.466	1
Sri	0.0715457517628305	0.0459074218013567	0.39	0.376	1
Klf4	0.0715573564486927	0.0181380172710792	0.605	0.642	1
Ccnl2	0.0716353270916267	0.0494476144722489	0.356	0.337	1
Plscr1	0.0716663715489241	-0.0340367211736762	0.146	0.184	1
Eif2b2	0.071738830864755	-0.0282242368893071	0.355	0.401	1
Gigyf1	0.0717739055106567	-0.0331690220360367	0.123	0.158	1
Tmem209	0.071796906222733	-0.0421172231441297	0.133	0.171	1
Pde6d	0.0719269525477945	0.0542573750431383	0.264	0.219	1
Klf10	0.0719970885181795	0.0193203058203084	0.218	0.226	1
Rsu1	0.0720500750653326	0.060038443598029	0.352	0.32	1
Fstl1	0.0720664880145893	0.0325428668396205	0.232	0.231	1
Rcc1	0.0720710229092816	0.0248389939574756	0.438	0.446	1
Faap24	0.0722889380272658	0.0419967823162584	0.171	0.146	1
Actr3b	0.0722899325414947	-0.0323524630058518	0.119	0.153	1
Eefsec	0.0727130490887256	0.0111960195470044	0.18	0.189	1
Commd8	0.0728186832872302	-0.0310445670350759	0.351	0.398	1
Mcm4	0.0728784559611169	-0.0526030719854188	0.498	0.552	1
Serpinb6a	0.07289652461552	-0.0375128108873823	0.308	0.355	1
Pdk1	0.0730687599432487	-0.00240152167093033	0.351	0.383	1
Bag6	0.0731296650561619	0.0566065641521228	0.372	0.343	1
Rps5	0.0731760738385433	0.0259119199169509	1	1	1
Gm10263	0.0731916399578894	0.0124260055642436	0.617	0.638	1
Rita1	0.0733187577772344	-0.0492639895518988	0.194	0.239	1
BC005537	0.0734287777495398	-0.0317236615247322	0.225	0.269	1
Gapvd1	0.0735212034721433	0.0282479204596479	0.311	0.307	1
Gm10020	0.0735521853715199	0.0162825440941068	0.238	0.244	1
Eif1ax	0.0735860894488021	-0.0645700551273785	0.859	0.879	1
Kmt2b	0.0739414002647936	0.0436118489178378	0.202	0.179	1
Rfng	0.0741068302400716	-0.0221167257681683	0.089	0.116	1
Mocs3	0.0742892221891999	0.0362056218370071	0.101	0.08	1
Eif1a	0.0744112282048519	-0.00601658814613293	0.813	0.851	1
Mdp1	0.0744892765197048	-0.0130004098496512	0.258	0.287	1
Tceal8	0.0745772020699414	0.0656023410410136	0.658	0.645	1
Exoc4	0.0746034402414891	0.0517634048140794	0.197	0.156	1
Lancl2	0.0746085647910433	-0.00855701293024727	0.11	0.129	1
Cnpy1	0.074655916114591	-0.0330574037617673	0.094	0.126	1
Rpain	0.0746638757195976	-0.0467183253409929	0.18	0.207	1
Ammecr1	0.0746676050217281	-0.0451981653551169	0.132	0.169	1
Ddhd2	0.0747923473586064	0.00234554229464679	0.131	0.144	1
Mpp5	0.074811177393784	0.0393454118041439	0.135	0.113	1
Rbp1	0.0748148552803419	-0.0553612254719344	0.237	0.284	1
Hspd1	0.0749852322600033	-0.0257558574585759	0.996	1	1
Cdr2	0.0750565985507957	0.0390073265995082	0.113	0.081	1
Ltn1	0.0751515741158937	0.0379838389385639	0.16	0.141	1
4933404O12Rik	0.0753232437940803	-0.020303476153839	0.133	0.161	1
Spag9	0.0754216556189762	0.0367144799140049	0.11	0.088	1
1700037H04Rik	0.0756812062022115	-0.0543848167521469	0.369	0.421	1
Noa1	0.0757017554892579	-0.0467205209520243	0.137	0.176	1
Klhl13	0.0758124767698876	-0.0582515086721646	0.288	0.338	1
Mtch2	0.0759035855465877	-0.0548211623964083	0.868	0.889	1
Rps9	0.0759145953204748	0.0266947757579623	1	1	1
Usp8	0.0761909654182339	-0.0434191644664186	0.277	0.325	1
Emsy	0.0761995987126589	0.00223846457485888	0.234	0.252	1
Dtd1	0.0762843092712255	0.0560359952707413	0.333	0.295	1
Fbxl19	0.0763259029087523	0.0278880653399755	0.176	0.171	1
Psmg2	0.0763319389364641	-0.029838204041481	0.398	0.444	1
Kif1b	0.0763473406185379	0.0253680930339184	0.211	0.209	1
Mapk1	0.0763675242201733	0.0555600467005045	0.488	0.464	1
Hspbp1	0.0764067821593479	0.0334617064696381	0.305	0.264	1
Ddx49	0.0764316800009911	-0.0644522685991499	0.285	0.327	1
Rrm1	0.0764426174583989	0.0626236512434318	0.518	0.484	1
Ckb	0.0764714548903189	-0.0685204162132702	0.744	0.784	1
Wdr75	0.0765497026906818	0.0036221129418379	0.498	0.466	1
Rbm27	0.0767769627784218	-0.0584169028811516	0.697	0.743	1
Wnk1	0.0768445997975071	0.065124536921867	0.486	0.461	1
Sars2	0.0772456437505905	0.0430507657833461	0.126	0.093	1
Smdt1	0.0773151748360453	-0.0293092155103041	0.882	0.914	1
Ankrd9	0.077390568991571	-0.0209995463192156	0.15	0.179	1
Cpsf4	0.0774554457591881	0.0466659562480592	0.269	0.25	1
Tmem47	0.077533605869164	0.0420364522524233	0.113	0.083	1
Slc29a1	0.077617214840751	-0.0292409026922037	0.485	0.532	1
Ilk	0.0777555275281851	0.0612064012531831	0.241	0.206	1
Ginm1	0.0778593240245393	-0.0288137290721129	0.086	0.116	1
Gmnn	0.0780169001208305	-0.0401547805677098	0.904	0.932	1
Zfp91	0.0780450232646309	0.0589930482397575	0.424	0.383	1
Dedd2	0.0781930717955068	-0.0277593144199136	0.099	0.129	1
Mrpl2	0.0782955660927673	-0.0599215675859844	0.684	0.71	1
Psmd4	0.0784976750075996	0.0335859745451159	0.918	0.93	1
Rbmxl1	0.078555223553409	-0.0548685577882084	0.844	0.874	1
Pwp1	0.078587454921953	-0.0535681969239572	0.437	0.489	1
Rara	0.0789765510792445	0.00898947940548275	0.116	0.121	1
Ndufs7	0.0791599484040359	-0.0418188706770626	0.871	0.9	1
Nckap1	0.07916997382247	0.0337493560959642	0.269	0.264	1
Alkbh5	0.0792658557991763	-0.0327623550609895	0.238	0.279	1
Atp2c1	0.0795318862757834	-0.00514932701156465	0.172	0.191	1
Plpp3	0.079675283010505	0.0218830196806256	0.107	0.108	1
Hdgf	0.079747043428733	-0.0415754261170602	0.987	0.988	1
Mad2l1bp	0.0797595857805424	-0.0345703914188367	0.135	0.171	1
Prrc2b	0.0799806492089755	0.0179341781505648	0.247	0.255	1
Ints4	0.0799913110127309	-0.0173226610856777	0.175	0.204	1
Ddx47	0.0800249522348042	-0.0625236562034699	0.413	0.458	1
A830080D01Rik	0.0800596282027253	-0.0578544147123302	0.206	0.245	1
Atp2b1	0.0800971938560181	0.0300844780377222	0.391	0.401	1
Nmb	0.080317179284248	-0.0112675415871421	0.089	0.108	1
Polr2f	0.0803928705796578	-0.0449017997655272	0.934	0.934	1
Tgif1	0.0805365534276572	-0.0614676537946094	0.667	0.693	1
Slc25a46	0.0806283993467815	0.0431114679025211	0.141	0.106	1
N4bp2l2	0.0807842484248887	-0.0251047218157124	0.489	0.534	1
Camsap1	0.0807944347122352	0.0434655246993259	0.167	0.141	1
Snrpe	0.0808578291355349	-0.0257719607735565	0.992	0.998	1
Rpl21	0.0809371850947285	-0.0250415078372694	1	1	1
Snx27	0.0810282676854748	0.0453430789088782	0.241	0.216	1
Supt4a	0.0810427810154003	-0.0571364484011063	0.815	0.846	1
Vps26a	0.0811040328547006	-0.0250421345238707	0.144	0.177	1
Gtse1	0.081126216361102	0.00907530064855794	0.272	0.292	1
Larp4b	0.0811679454474584	0.0596025336937746	0.43	0.395	1
Sar1b	0.0813204204189611	0.0566330910472418	0.439	0.405	1
Clic4	0.0813313766766461	0.0356858768219967	0.197	0.158	1
Map1b	0.0814297584609932	-0.023419415355511	0.484	0.532	1
Mrps18c	0.0814921361096955	-0.0131395893736719	0.667	0.708	1
Ewsr1	0.0815058115247557	0.0615646826617813	0.759	0.738	1
Rpl7	0.0815069834167115	0.031908708473348	1	1	1
Selt	0.0815567319245569	0.0241453999340535	0.544	0.561	1
Glyr1	0.0817380751103277	0.0560852462970182	0.389	0.357	1
Utp14b	0.0817569672405644	0.040191503496933	0.137	0.114	1
Amd1	0.0818638739573678	0.0687371756021559	0.483	0.441	1
Trmt10c	0.0818866643560701	-0.0537683408644086	0.272	0.32	1
Eps15	0.0820570714752115	0.0132078457815075	0.103	0.083	1
Psmd13	0.0820946015476206	-0.0157734963978748	0.73	0.771	1
Lasp1	0.082302122080116	0.00278065438353386	0.361	0.386	1
R3hdm4	0.0825419772798407	0.0369767449071958	0.149	0.126	1
Tcf7l1	0.0825589255479102	-0.0561842490860342	0.228	0.272	1
Ei24	0.0826122072391964	0.0383521020531865	0.428	0.425	1
Xpot	0.0827475634469723	-0.0169251816069543	0.323	0.358	1
Chd1	0.082747752263519	0.0600422284949087	0.745	0.711	1
Cystm1	0.0830575524087848	0.0279559968338748	0.394	0.408	1
Mt1	0.0831719843160112	0.061844073307153	0.951	0.972	1
Ddx24	0.0832685945267359	-0.0529512429946022	0.865	0.882	1
Ndfip2	0.0833228694812078	0.0473032888738301	0.266	0.25	1
Dctn3	0.0833259296235635	-0.0414248512410317	0.695	0.743	1
Trim44	0.0833363611011609	-0.015953614355814	0.176	0.204	1
Rc3h1	0.0833420253166072	-0.0174041748312818	0.091	0.114	1
Fhl1	0.0834240077950051	-0.0392396264829858	0.075	0.103	1
Eva1b	0.0834733306648689	0.043928625657831	0.253	0.234	1
Ywhaq	0.0836334131440394	-0.0305001482444545	0.996	1	1
Chd2	0.0836658485015582	0.0260004307074727	0.225	0.224	1
PISD	0.0837579974965526	-0.0228528324000441	0.345	0.385	1
BC030867	0.0839808984479939	-0.0353588619806856	0.097	0.129	1
Maged1	0.0840890093985234	0.0572179102096024	0.354	0.315	1
Gja1	0.0841677474938919	0.0545244015644439	0.225	0.196	1
Nufip1	0.0842665966241688	-0.0024907751033888	0.465	0.498	1
Mrpl38	0.0843326528077633	0.0123458042093673	0.556	0.575	1
Mrpl57	0.0843760995864496	-0.0621677487565158	0.788	0.818	1
Hrsp12	0.0843940574390276	0.0168906999258454	0.389	0.403	1
Fopnl	0.0846368048368786	-0.0123628719311549	0.174	0.201	1
Nsrp1	0.0846614016664214	0.056005067014384	0.488	0.463	1
Rtcb	0.084719415042133	-0.0613724616838116	0.574	0.625	1
Ethe1	0.0848862391373155	-0.0493402396082534	0.156	0.189	1
Lrpap1	0.0849786609839259	0.0302816639356719	0.536	0.561	1
Cnot2	0.0850881694185385	0.00318951490213482	0.333	0.353	1
Tbcb	0.0850913633287653	-0.00780113300391805	0.8	0.834	1
Rock1	0.0853074047554128	0.0380680258783772	0.395	0.383	1
Ep300	0.0854310500068062	-0.0158802739077549	0.153	0.177	1
Rpl38	0.0854560901264042	0.0319171169713814	1	1	1
Skp2	0.0856052687066085	0.0494273500080628	0.316	0.287	1
Bdh2	0.0856198760616683	-0.0376740095231992	0.1	0.133	1
Wdr18	0.0857599923290823	-0.0574022644361745	0.76	0.801	1
Ddx41	0.0858060820901006	0.0600650874195433	0.467	0.416	1
Mtx2	0.085809721881089	0.0141679434598281	0.601	0.627	1
Kctd10	0.0858341054596762	0.0343679373626853	0.161	0.153	1
Tm2d1	0.0858785045332032	0.0430153285641018	0.296	0.277	1
1700007K13Rik	0.0859508545766029	0.0443665242256117	0.191	0.181	1
Xpo6	0.0860722473092497	-0.0198207372900215	0.22	0.254	1
Cops7b	0.0861334467060365	0.000668883121683228	0.253	0.274	1
Brk1	0.0861491822393066	-0.0458525558595794	0.703	0.715	1
Rpe	0.0862387691507423	0.0337220567337692	0.256	0.244	1
Smn1	0.0864736096451403	0.0603433005527659	0.663	0.635	1
Orc1	0.0865105317498961	-0.0333568640841494	0.228	0.269	1
Zfp771	0.0865723729584845	0.0415021566727661	0.219	0.192	1
Mb21d2	0.086664824026154	-0.019102518966039	0.107	0.134	1
Bphl	0.0867792320729837	0.0354869372815769	0.154	0.141	1
Arf4	0.0870739636927581	-0.0115241780397235	0.616	0.657	1
Wdfy1	0.0870739851718162	0.0197528629279501	0.233	0.235	1
Tmsb4x	0.0870747166510673	0.0726446599576103	0.995	1	1
Kdm2a	0.0871411000474302	-0.0429859500744658	0.184	0.226	1
Pdzd4	0.0872312184961875	-0.0474226764320389	0.148	0.187	1
Tmem160	0.0873218777127326	-0.0423051474721496	0.748	0.793	1
Commd3	0.087408891978203	0.0576936848445695	0.233	0.202	1
Smad7	0.0874560030929966	-0.0607425890026786	0.425	0.474	1
Fam207a	0.0875431506014481	-0.0154136049223396	0.381	0.42	1
Sfrp2	0.0877177492701578	0.0474826405653113	0.156	0.124	1
Dr1	0.0878457939101956	-0.0468180019584284	0.136	0.171	1
L2hgdh	0.0880231791904405	0.0473059742661879	0.159	0.128	1
Bad	0.0882059380629599	0.0468345224860404	0.217	0.191	1
Piezo1	0.0883055242683835	0.0322428805604767	0.133	0.116	1
Nradd	0.0883425736797202	-0.0476966764403027	0.201	0.224	1
Apobec3	0.0886014482557855	0.010090581610828	0.302	0.32	1
Dhx8	0.0887251865597048	-0.0241382453855147	0.377	0.416	1
Pir	0.0887837166662453	-0.00672828687676741	0.204	0.229	1
Isyna1	0.0888421040777002	0.0611555314576748	0.48	0.453	1
Cstf1	0.0890856008023666	-0.0241392943240996	0.252	0.29	1
Phgdh	0.0892017798421082	0.0530059267157503	0.754	0.728	1
Ube2j1	0.0892078232384931	0.0472991591298534	0.173	0.136	1
Usp14	0.0892080444223147	0.0228788895547424	0.604	0.615	1
G3bp1	0.0892110375207159	0.0325706547965381	0.963	0.973	1
Dph3	0.0895523507987915	-0.0556441811420954	0.795	0.833	1
Ppig	0.0896368544401605	-0.0356788732712876	0.896	0.925	1
Nup50	0.0897952982461172	-0.058185370191963	0.478	0.529	1
Gm13151	0.0898349650834132	-0.00482715808959344	0.281	0.303	1
Ndc80	0.0899945932861317	-0.0228321304154523	0.22	0.252	1
Mthfd1	0.0900710320374726	0.0325683314608859	0.591	0.59	1
Ccnf	0.0901912318725131	0.0262363088801042	0.404	0.406	1
Tmem123	0.0902307013814348	0.0387909381952054	0.102	0.08	1
Arrdc3	0.0903354887200984	0.00829510903232654	0.1	0.104	1
Ncapg	0.0904814399409891	-0.0291659569997709	0.308	0.352	1
AU019823	0.0906575582794812	0.0168239322017962	0.21	0.216	1
Gtf3c3	0.0906716052955384	0.0494415368579055	0.241	0.199	1
Tmem9	0.0907299393386552	0.0444899193785021	0.265	0.244	1
Pdcl3	0.0909541942010116	0.0206793262726336	0.461	0.474	1
Git1	0.0911089364416851	0.0373910235401399	0.131	0.109	1
Rnmtl1	0.0913737077047054	0.0392141041995675	0.141	0.106	1
Lactb	0.0914050678570028	0.0414431986287762	0.152	0.131	1
Angptl4	0.0914957180835521	-0.0500163053724609	0.185	0.226	1
Osbpl9	0.0914962072505777	-0.0227050790624684	0.133	0.163	1
Gng2	0.0918158548996584	-0.0282830992617237	0.227	0.265	1
Tmem147	0.0918288915672054	0.0323541355303021	0.605	0.614	1
Gltp	0.0919345697821908	-0.0596847944111299	0.29	0.332	1
Txndc17	0.0919473261123834	-0.0536292570964256	0.87	0.892	1
Ipo5	0.0920217666020864	0.0304947057049022	0.699	0.705	1
Rab4a	0.0920432286736436	-0.0533234050894477	0.275	0.322	1
Zmynd8	0.0921167480034527	0.0662523542458914	0.34	0.302	1
Vimp	0.0921768974455632	0.0316171465772285	0.398	0.405	1
Pcif1	0.0925923463466645	-0.0418555631764739	0.298	0.343	1
Rrp36	0.0926097711146642	0.0418569487246426	0.174	0.154	1
Tpi1	0.0926495489501427	0.0685569194403373	0.769	0.743	1
Sdha	0.092829245934516	0.0568213387624674	0.6	0.57	1
Tars2	0.0928508857162198	0.010250667929003	0.276	0.292	1
Rbm48	0.0930661079452753	-0.0461530809506133	0.184	0.226	1
Rpa2	0.0931621084534885	0.0362761254780725	0.649	0.657	1
Cnpy3	0.0934215854853932	0.042278691874017	0.135	0.104	1
Med6	0.0936024884067789	-0.0137701663446993	0.344	0.378	1
Med30	0.0936460997025583	0.0294332056840086	0.434	0.436	1
BC030336	0.0937345109221713	-0.0174053697179592	0.127	0.153	1
Ppp1r10	0.0940671699673811	-0.0328361973614555	0.33	0.373	1
Ikzf5	0.0940906625725361	0.0173385507983743	0.114	0.111	1
Abhd11os	0.0942971549130211	-0.04477515433716	0.095	0.124	1
Ctr9	0.0943992062114258	0.0585968884851016	0.396	0.355	1
Plpp2	0.0945352553837667	0.0365185178499796	0.138	0.104	1
Cers5	0.0945865118473301	0.00451088360027235	0.216	0.231	1
Ppp3cb	0.094608675085544	0.0445382396054875	0.157	0.121	1
Ppia	0.0948710286923886	-0.0221385332198274	1	1	1
Zfp770	0.0950872717788029	-0.0013631491161151	0.098	0.109	1
Pold1	0.0951894550500346	0.036106165303618	0.226	0.216	1
Msrb2	0.0953798564701454	-0.0452805344140328	0.118	0.153	1
Diaph3	0.095462241349776	0.0491445411245711	0.167	0.136	1
Mt2	0.0960491664125783	-0.00761540081190226	0.963	0.973	1
Cebpg	0.0961261838957136	-0.0115226346101674	0.179	0.174	1
Rbms2	0.0961930136399864	0.0272685220448237	0.217	0.216	1
Armcx1	0.0962682701706262	0.0214047187625424	0.13	0.126	1
Zfp704	0.0965833044397795	-0.0495858610552872	0.167	0.204	1
Wdr53	0.0969133592073882	0.00989575082623628	0.139	0.143	1
Smarca5	0.0971410703957627	-0.0514924960685419	0.92	0.942	1
Actn1	0.0971858948420458	0.0671260378228122	0.473	0.473	1
Ccdc43	0.0971866833409049	-0.0550039991311291	0.371	0.415	1
Trim24	0.0972496769622864	0.0500311745458941	0.368	0.343	1
Ctsz	0.0972902635882055	-0.0423079046470528	0.412	0.459	1
Gm561	0.0972934602392657	-0.0269905112903923	0.207	0.242	1
Thop1	0.0976232155364972	-0.0321512340102188	0.48	0.527	1
Cln3	0.0976471618687189	-0.0364669034905826	0.1	0.133	1
Tbc1d17	0.0983529073405676	0.0367013865139217	0.103	0.075	1
Snrpb2	0.0986330979557061	-0.0549242076953447	0.808	0.841	1
Impad1	0.0987024087508528	0.0282818546535251	0.177	0.167	1
Psmb6	0.0989061774739159	-0.0358315355965955	0.99	0.995	1
Ddx58	0.0989728151846695	-0.0546187204440241	0.191	0.232	1
Tonsl	0.099058757066645	-0.0119494512148141	0.448	0.486	1
Prr13	0.0991504369667446	-0.0192708947004565	0.307	0.347	1
Vcpip1	0.0991821463635391	-0.0295313362170465	0.087	0.116	1
Slc6a8	0.0991922850354249	-0.00488021958884874	0.139	0.161	1
Gm26699	0.0994022538944034	0.0381753328794408	0.169	0.133	1
Clp1	0.0994415002450176	-0.0165674612260219	0.241	0.275	1
G2e3	0.0995370336853606	0.0166582014617591	0.177	0.179	1
Cox19	0.0995702960766568	-0.0422197387957448	0.287	0.332	1
Ccnb2	0.0995800249407278	-0.031712325562517	0.584	0.632	1
Nepro	0.0996438995237196	0.0396544867344941	0.145	0.116	1
Ramp3	0.0997985370692795	0.0349934849489421	0.115	0.096	1
Dennd2c	0.0998652314323977	-0.0350016895028961	0.073	0.101	1
Sf3b1	0.0998825508695639	-0.0611812304837769	0.904	0.914	1
Wac	0.100356770988328	0.030914864266789	0.356	0.357	1
E430025E21Rik	0.100399856774475	0.0472825521293402	0.247	0.219	1
Fam195b	0.100406969190575	0.0291458506377045	0.25	0.212	1
Usp47	0.100664807193231	0.0469065849060782	0.178	0.141	1
Cenpp	0.100805044939487	-0.02344664110398	0.238	0.274	1
Tor1aip2	0.100827077682155	0.0586233156787572	0.346	0.315	1
Anxa6	0.100938234225598	0.0387181087860549	0.189	0.172	1
Acbd3	0.101089333733353	0.0150215329806788	0.222	0.194	1
Ctage5	0.101109613097471	0.0525496327996957	0.252	0.217	1
Pradc1	0.101175565194157	-0.036970735194948	0.194	0.234	1
1190007I07Rik	0.101227940056767	0.0326676549254565	0.252	0.242	1
Rapgef6	0.101412068591827	0.0344902440681766	0.165	0.149	1
Tial1	0.10143489296447	-0.0589547368111152	0.378	0.426	1
Sorl1	0.101535801104992	-0.0217433499878385	0.092	0.118	1
Slc16a3	0.101632836876375	0.027028246846847	0.101	0.091	1
Cd9	0.101656680893201	-0.0096479460689658	0.754	0.791	1
Zfp451	0.101971771036162	0.0416239678521249	0.249	0.226	1
Snapc3	0.102288212130525	0.0440836270306145	0.218	0.177	1
Tmem183a	0.10234125529259	0.0559233812280588	0.531	0.512	1
Cox14	0.102359045827224	-0.0173721461503713	0.554	0.595	1
Etaa1	0.102472240587802	0.00556267759958268	0.334	0.352	1
Prkab1	0.102855106522007	-0.00247201892397902	0.132	0.148	1
Tfam	0.103023240751479	0.00521820469428347	0.615	0.647	1
Bbc3	0.103181471981423	0.00400060847732508	0.198	0.217	1
Tmem131	0.103272010873849	0.0494866081897985	0.273	0.249	1
Mrfap1	0.103319131551752	-0.0443494671955693	0.966	0.973	1
M6pr	0.103422323581949	-0.0489911807608537	0.599	0.648	1
Mvd	0.103463818000844	-0.0532619042070227	0.195	0.234	1
Gtpbp4	0.103547079564487	-0.00321679816241338	0.894	0.919	1
Smap2	0.103636841772788	0.0161407517176813	0.136	0.136	1
Zbtb45	0.103719821502964	-0.0123688545991394	0.153	0.176	1
Zfp948	0.103754843078473	0.0270943526461122	0.112	0.101	1
Eif2b5	0.103772499120398	0.0491943166230981	0.509	0.493	1
Ap1m1	0.103825068410637	0.0342923557144137	0.228	0.214	1
Sec11c	0.104021994946459	0.0169426719183326	0.248	0.252	1
Prim2	0.104078920370829	0.00184061677563419	0.205	0.219	1
Pip5k1a	0.104183960346755	-0.00621637931002	0.249	0.274	1
Lman2	0.104361078638686	0.0396064578393476	0.701	0.708	1
Gmcl1	0.104533931166924	0.047947417154068	0.201	0.164	1
Ncapd2	0.104683485091477	0.0122180665584648	0.192	0.201	1
Hnrnpa2b1	0.10477201218046	-0.0320213860689509	0.983	0.993	1
Tmem57	0.104781697029354	0.0455619399102951	0.279	0.257	1
Ndufb4	0.104817570488343	-0.0366819379992593	0.852	0.886	1
Leng1	0.104838403550941	0.0434932659654302	0.129	0.1	1
Ccdc90b	0.105015151243407	0.0334472050283317	0.223	0.211	1
Laptm5	0.105035532223331	-0.0295787978394478	0.2	0.237	1
Fbxw11	0.105075595877936	0.0378377813354607	0.123	0.096	1
Cenpw	0.105233600370721	-0.0544615623831055	0.722	0.76	1
Csad	0.105357236995754	-0.0211251839639705	0.151	0.181	1
Impdh1	0.105457530323158	-0.0464873236854563	0.205	0.247	1
Wasf1	0.105484681045566	-0.0421251341246252	0.139	0.166	1
Dnttip2	0.105556600632977	-0.0601696680180666	0.745	0.781	1
Dppa2	0.105625493038996	-0.050896227884626	0.622	0.668	1
Lsm6	0.10572384915564	-0.0535282265739996	0.815	0.842	1
Gm9843	0.105850690143954	0.00481245437294897	0.567	0.597	1
Azin1	0.106066668594771	-0.0262532957455094	0.246	0.282	1
Cct3	0.106175531737804	-0.0212483192692254	0.973	0.987	1
Ppih	0.106183203388114	0.0393935621259091	0.596	0.594	1
Myl12b	0.10629605732874	0.0534680491082732	0.425	0.381	1
Pigs	0.106326738408665	-0.0267811055480108	0.124	0.154	1
Rab5a	0.106505099514247	0.0240035372905405	0.418	0.423	1
Zkscan5	0.10667043523956	0.0366266201135943	0.121	0.093	1
Gab1	0.106692840560536	0.00956074572000642	0.437	0.458	1
Dnajc21	0.106703114859226	-0.0440203016694242	0.67	0.716	1
Gm11808	0.106722542899724	-0.0204312308518097	0.326	0.363	1
Nudcd3	0.107129411507168	0.0545890669824294	0.498	0.449	1
Cyc1	0.107229883353144	-0.0221988532222164	0.958	0.975	1
Klc1	0.10732435178682	0.0378804778828333	0.109	0.081	1
Dnm1l	0.107325490949203	-0.0130408792873778	0.361	0.395	1
Ddx55	0.107592980101683	0.0554284806202796	0.272	0.234	1
Chsy1	0.107606557823222	-0.0190637590550486	0.085	0.109	1
Lin54	0.107910322012461	-0.0261520803245801	0.079	0.106	1
Tmem97	0.107918657051303	-0.0370510168799308	0.551	0.6	1
Ube2e1	0.10830103964193	0.0589966238434193	0.473	0.43	1
Ddx51	0.108467664466456	0.0159673729337898	0.118	0.096	1
Mdh1	0.108473015883415	0.0623190987599771	0.815	0.791	1
Srrm2	0.108615092850544	0.0437825087986412	0.977	0.977	1
Cep57l1	0.108765096928916	0.0241160620557341	0.167	0.164	1
Foxp4	0.108842011308993	-0.00101206945992957	0.189	0.207	1
Myeov2	0.10886756745535	-0.0216899886837114	0.737	0.779	1
2210016L21Rik	0.109552805043032	0.0487615463271047	0.343	0.297	1
4930566F21Rik	0.109829675380278	-0.0415644656409523	0.183	0.222	1
Rangap1	0.109885484929133	0.0607248755039052	0.581	0.541	1
Lta4h	0.110018262975604	-0.013837505347718	0.171	0.197	1
Inpp5f	0.110159245776186	0.0359189380650473	0.116	0.093	1
Ddx25	0.110341536378991	0.0450441895797587	0.167	0.134	1
Tmem219	0.110497861928532	0.0327085198993306	0.119	0.101	1
Mrpl9	0.110620055269058	0.00888935201654395	0.208	0.219	1
Ddah2	0.110750545193231	0.0551569401174482	0.269	0.232	1
Dvl2	0.111098162120552	0.0356608949260735	0.162	0.143	1
Slc25a11	0.111368971326871	0.0490289799244676	0.342	0.317	1
Git2	0.11187234157094	0.0186832713826504	0.196	0.197	1
Mcm2	0.112028789343252	-0.000102364213065753	0.667	0.698	1
Atf7ip2	0.112042991518925	0.0271460273961626	0.102	0.088	1
Mki67	0.112080810554967	-0.0015423621553029	0.279	0.303	1
Tnrc6c	0.112122972163381	-0.0268320193547981	0.278	0.318	1
Ccdc86	0.112308991975852	0.0529004812517572	0.469	0.439	1
Tmed2	0.112366778201771	-0.0283343615914728	0.718	0.76	1
Hexb	0.112500399493878	-0.0344821722376706	0.129	0.163	1
Tpr	0.112581320086106	0.0313712224808129	0.946	0.922	1
Mri1	0.112706982347884	0.0183809340283347	0.237	0.239	1
Bcam	0.112709415474344	0.0100824244321626	0.237	0.249	1
C78283	0.112742093926284	-0.0101447373107013	0.135	0.154	1
Ep400	0.112797215411241	0.0439723787028229	0.281	0.254	1
Pih1d1	0.112813899695582	0.0474531313952365	0.316	0.292	1
Kpna6	0.112885442859391	-0.00375334680163761	0.131	0.146	1
Polr1a	0.113108803086336	-0.00446315820123383	0.373	0.401	1
Slc37a3	0.113181510071011	0.0318923284272781	0.107	0.078	1
Anp32b	0.113184625200245	-0.0299125565445419	0.998	0.998	1
Mettl5	0.113524196021123	-0.0437564372866687	0.46	0.509	1
Ranbp2	0.113543742965146	0.0181203248136959	0.212	0.217	1
D5Ertd605e	0.113752746087468	0.0318788817293232	0.114	0.098	1
Bspry	0.114003446726941	0.0309901216648172	0.115	0.086	1
Bcar1	0.114006481586779	0.0426378028377338	0.14	0.114	1
Wdr76	0.114331869798945	-0.0268217199849404	0.214	0.25	1
Gabpb2	0.114418143765588	0.0269938888189904	0.156	0.124	1
Dlgap4	0.114573047156137	0.0447625424508842	0.162	0.134	1
Hdgfrp3	0.114669875714741	0.0258989900781349	0.162	0.133	1
Tmem29	0.11482739041239	-0.0548437263469153	0.274	0.317	1
2310009B15Rik	0.115069277774405	-0.0415729127632989	0.283	0.328	1
Kat6b	0.115187465377915	-0.0450641188745203	0.432	0.479	1
Dtd2	0.115402200605968	0.0479401818967331	0.33	0.299	1
Rmi1	0.115465975930872	-0.00224254677505395	0.162	0.177	1
Vapa	0.115562738585505	-0.0586810873143682	0.85	0.872	1
H13	0.115759858992215	-0.0108781742731734	0.274	0.303	1
Sgsm3	0.115841176796055	-0.0207854412038349	0.092	0.116	1
Ccs	0.115865484467178	0.0523160341719657	0.34	0.315	1
Siah1a	0.115915581327949	0.0126203480880208	0.126	0.129	1
Ilkap	0.115969277692031	0.0519761529404276	0.433	0.401	1
2410141K09Rik	0.116220909640973	-0.0220712992608295	0.286	0.32	1
1110004E09Rik	0.116693251867311	-0.0581968528487217	0.447	0.496	1
Rexo2	0.116912521969179	0.0155027033539532	0.806	0.831	1
D10Wsu102e	0.11716297982121	-0.0562911951569861	0.289	0.332	1
Mrps12	0.117292600285361	-0.0537392727055764	0.671	0.713	1
Snrpb	0.117343787685344	0.0360085309815081	0.984	0.978	1
Pigf	0.117480852840993	-0.0203043594189561	0.304	0.34	1
C2cd5	0.117585180260362	-0.0273332953476337	0.077	0.104	1
Taok1	0.117608123367553	-0.0281326877905093	0.215	0.252	1
Hbs1l	0.117831079329978	-0.0436764063755301	0.267	0.31	1
Scaf11	0.11836326334272	0.031578826806433	0.708	0.718	1
Srp72	0.118502354194855	0.0184196966053695	0.562	0.582	1
Xiap	0.119035803133682	0.0294730002794568	0.142	0.129	1
Pbrm1	0.119088593848335	0.0582945609349309	0.537	0.504	1
C330027C09Rik	0.119180789509606	-0.045377419583676	0.22	0.262	1
Rars2	0.119492766160255	-0.0209651885350008	0.22	0.254	1
Stard3nl	0.11962607645472	-0.0391854378493164	0.467	0.516	1
Swap70	0.119670936458608	0.0319207788911909	0.116	0.096	1
Ppp1r8	0.119778622469974	-0.0510652562529826	0.358	0.385	1
Zfp534	0.11979839591401	-0.0320688653175046	0.17	0.204	1
Ube3a	0.120101032725362	0.0517212377326357	0.67	0.625	1
Mrps24	0.120225883186123	-0.0455565330781413	0.826	0.821	1
Baz2b	0.120269132971422	0.0302173881071232	0.196	0.161	1
Spred2	0.120648654724347	-0.0173868653446223	0.115	0.138	1
Cdc42bpb	0.120713993210758	-0.0265387821164105	0.086	0.113	1
Ncbp2	0.120722147845105	-0.0103658555159817	0.506	0.539	1
Hnrnpul1	0.120818138151342	0.0479405264550875	0.279	0.257	1
Eif4a1	0.120963571053409	-0.0373664427874094	1	1	1
Ftl1	0.121290701775679	0.0605664298505001	0.617	0.574	1
N4bp2	0.121291578491496	-0.00120045819851428	0.168	0.186	1
Ezr	0.121584134007553	-0.0366551943283073	0.654	0.698	1
Ect2	0.121671287766275	0.0564771925421264	0.303	0.274	1
Yeats4	0.121830381557087	0.0492266837709643	0.575	0.562	1
Sall4	0.121896952813561	0.00288912806601993	0.576	0.607	1
Gtf3c6	0.121934845243875	0.0054289710624793	0.518	0.484	1
N4bp1	0.122131364911335	0.00601368103888222	0.466	0.496	1
Ptdss2	0.122136480183425	-0.0084083820819657	0.344	0.373	1
Ruvbl1	0.12222444576405	-0.051597980033685	0.826	0.847	1
Sf3b2	0.122269717308446	-0.0250523540981922	0.932	0.917	1
Trpm7	0.122291909937231	0.04167520869982	0.182	0.146	1
Bbx	0.122393377913492	0.0613798794091948	0.354	0.317	1
Fip1l1	0.122422343995353	0.0111184555450345	0.454	0.469	1
Pdk3	0.122422920917012	-0.0550110542838695	0.253	0.29	1
Mbtps1	0.122472771369598	0.0171590107237166	0.255	0.257	1
2510039O18Rik	0.122566606450991	0.0336345506958506	0.118	0.088	1
Copg1	0.123081153347311	-0.0233348129999945	0.325	0.363	1
Prkar1a	0.123181343736884	-0.0211852702043458	0.46	0.501	1
Twf1	0.12318993331829	-0.0291599323097324	0.336	0.378	1
Imp3	0.12326580685055	-0.017846069206971	0.585	0.63	1
Abcf1	0.12367302537355	0.0236847238237234	0.768	0.784	1
Pop5	0.123847216943917	-0.0386177303585882	0.729	0.771	1
Eml4	0.123849634540465	0.0534092833681638	0.498	0.451	1
Smyd2	0.12399047330255	0.0517725983367979	0.342	0.315	1
Tor1a	0.124074093309981	0.0326079817449975	0.276	0.267	1
Mrps10	0.124311282556437	0.0601823549793525	0.622	0.607	1
Polr2b	0.124423127836095	0.00383519779488928	0.445	0.473	1
Lage3	0.124438817409919	-0.0336315527687389	0.65	0.695	1
Hsp90ab1	0.124568701922148	-0.0221790744306278	1	1	1
Rsf1	0.124581181574203	0.055457561471969	0.411	0.365	1
Anp32e	0.12458689081561	-0.0232932255806649	0.617	0.66	1
Trap1	0.124734097524386	0.0394779460542574	0.434	0.423	1
Cyth2	0.124745777884596	0.0194656487624901	0.407	0.42	1
Tmem165	0.124848054443849	0.0377272192838376	0.458	0.456	1
Fam169a	0.124981738556041	0.0431069202817271	0.209	0.189	1
Trim2	0.124985300800715	0.0406027248046565	0.168	0.134	1
Cenpf	0.125011729666167	-0.0123268086176356	0.682	0.723	1
Zfp217	0.125097818679059	0.0290782766623368	0.107	0.093	1
Net1	0.125209350283725	0.0318133899835474	0.147	0.134	1
Atl2	0.125378022925933	0.0472113459586606	0.205	0.171	1
Srbd1	0.125557355674564	-0.0418433370893109	0.185	0.224	1
Uck2	0.125591983941196	-0.0424533864810023	0.6	0.647	1
Myl6	0.125876628153091	0.0658505709417059	0.978	0.972	1
Dbf4	0.125910221750156	-0.0304264653333675	0.544	0.532	1
Comtd1	0.125993461775253	-0.00738853748417023	0.157	0.176	1
Rpl41	0.12608061412173	-0.0200659856816499	1	1	1
Prpf8	0.126244288860952	0.0308072294309897	0.477	0.483	1
Brca1	0.126299211937987	-0.017610036431974	0.151	0.177	1
Cbx3	0.126514421363267	0.0297664887939941	0.769	0.793	1
Dhcr7	0.126680755943748	0.0243039482513146	0.103	0.093	1
Pmf1	0.126742825022112	-0.0555071296343365	0.558	0.604	1
Oxct1	0.127017468348034	0.0535980285374962	0.281	0.249	1
Ccdc85b	0.127226320839877	-0.0364062555199088	0.085	0.113	1
Mycbp2	0.12725666648779	0.0370150683386409	0.339	0.32	1
Idh3a	0.127289346272204	0.0559155112737991	0.555	0.524	1
Ktn1	0.128033952149093	0.0609929359263373	0.684	0.66	1
Wdr46	0.128040112111908	0.0395149929744877	0.256	0.239	1
Cdca8	0.128077695668434	-0.0386122404109377	0.769	0.778	1
Nt5c	0.128134059801269	0.0481736373566811	0.232	0.202	1
Susd6	0.128149974044557	0.0364070913972193	0.11	0.083	1
Cir1	0.128256363507422	-0.0392501711632291	0.283	0.327	1
Polr2j	0.128313532510373	-0.0503178225084455	0.878	0.902	1
Gale	0.128390123199708	-0.0455351697595742	0.162	0.199	1
Itch	0.128423437770459	0.0402219919146446	0.126	0.1	1
Usp16	0.128666055291476	-0.0372171687233707	0.323	0.367	1
Zw10	0.128739820765631	-0.015255106059672	0.147	0.171	1
Cep70	0.129179287539485	0.00389474771864357	0.119	0.129	1
Echdc2	0.129220049448817	-0.0257687552133663	0.391	0.433	1
Samd1	0.129472374710842	-0.0307962577531158	0.118	0.149	1
Psmb7	0.129493176116648	0.033277506832921	0.938	0.947	1
Rrp9	0.129546073944621	-0.017650682881677	0.695	0.733	1
Msto1	0.129999268728117	0.0354642127545266	0.225	0.209	1
Msantd2	0.130258867567026	0.0118606364436175	0.115	0.116	1
Prim1	0.130286951307541	-0.0346912564920093	0.336	0.378	1
Mvk	0.130372568028029	-0.0255651309257676	0.118	0.148	1
Znrd1as	0.130421621441495	-0.0384577017522197	0.225	0.265	1
Mum1	0.130580898708842	-0.0259961439799114	0.274	0.312	1
Tmeff1	0.1306332704474	-0.0219664713018269	0.254	0.289	1
Klhdc4	0.13064111968736	-0.0346741430052999	0.21	0.249	1
Rbm10	0.130707521669291	-0.0405880129043162	0.405	0.423	1
Fmr1	0.130844286382481	0.0319011358278998	0.302	0.297	1
Chd3	0.130907592518044	-0.031014065021105	0.101	0.114	1
Hdac1	0.131025596661739	0.018220286207306	0.539	0.552	1
Kbtbd4	0.131031239837395	-0.0264413881819754	0.078	0.104	1
Rbpms2	0.131223264883655	0.0178221214280976	0.748	0.769	1
Gak	0.131386034515309	0.0337052269367781	0.115	0.091	1
Pik3c2a	0.131419534575698	0.0326150653097131	0.101	0.075	1
Aaas	0.131474950810412	0.0429321497133157	0.21	0.182	1
Ube2i	0.131549617762489	-0.00436194060243289	0.955	0.939	1
Stag1	0.13164818038164	-0.024673614229005	0.348	0.388	1
Tm9sf3	0.131800877328603	0.0355267730279079	0.295	0.279	1
Fam114a2	0.131860840114827	0.0489618418410929	0.496	0.449	1
Spopl	0.131883906818655	0.0115916307709217	0.11	0.114	1
Abhd17c	0.131955865058087	0.0409046144985893	0.235	0.196	1
Nat10	0.131997631504258	0.0186504207415218	0.314	0.317	1
Slc50a1	0.132234361519057	0.0246848628412883	0.115	0.104	1
Tmem41b	0.132374383763059	-0.00955008673385666	0.246	0.272	1
Fbxo8	0.132829563560136	1.14401777662199e-05	0.154	0.167	1
Ptms	0.132897557321645	-0.0296806445629171	0.378	0.418	1
Nosip	0.132968374150398	-0.040904816469122	0.415	0.461	1
Cnep1r1	0.132977464138668	0.0315587840304543	0.197	0.186	1
Vangl1	0.13311841846637	-0.0468267464429283	0.302	0.345	1
Vamp3	0.133124945777583	0.0446014526839202	0.333	0.312	1
Tpmt	0.133683181364688	-0.00166338330916904	0.13	0.143	1
Amn1	0.133901113289135	-0.0370721108791487	0.101	0.129	1
Slc7a5	0.133983452395927	-0.0416592231992339	0.178	0.216	1
9430016H08Rik	0.134118471659217	0.0473368548752527	0.301	0.277	1
Rnpep	0.134142069737878	0.041241584341191	0.18	0.163	1
Sat1	0.134158803939325	0.0679982724609315	0.304	0.284	1
Gng3	0.13428655812195	-0.012832614292927	0.264	0.292	1
Pcyox1l	0.134347171272674	0.0363763069049477	0.105	0.08	1
Snapc5	0.134394441967245	0.0286853696769085	0.442	0.444	1
Polr1e	0.134818882027499	0.0467094824104768	0.227	0.192	1
Fbxo6	0.134866530932505	-0.0445982090282492	0.229	0.27	1
Imp4	0.135033344796245	-0.0523779937598119	0.642	0.663	1
Arpc1b	0.135076197056774	-0.00549318818203792	0.709	0.738	1
Qrich1	0.135093285116768	-0.0561223480029562	0.332	0.373	1
Rab24	0.13535569946836	0.0450108554420975	0.311	0.269	1
Ppp2r1b	0.135936215153408	-0.00298643489882289	0.219	0.237	1
Lmnb2	0.135984398793121	-0.0291622841932603	0.17	0.202	1
Dot1l	0.135997613460883	0.00768764993338061	0.218	0.229	1
Ezh2	0.136077767635413	-0.0165552324924083	0.775	0.813	1
Adk	0.136135066900288	0.052018878245961	0.36	0.315	1
Paip1	0.136228168218856	0.0317721550360109	0.214	0.204	1
Ptgr1	0.13625143157932	0.0235416729374044	0.112	0.106	1
Crls1	0.136264038715404	-0.0518957202245998	0.238	0.269	1
Plod2	0.13630764415362	0.0434120686856793	0.168	0.141	1
Agpat2	0.136452662215169	-0.0508973993037919	0.294	0.323	1
Tmem150a	0.136598371249641	0.0298309897099998	0.107	0.095	1
1110008L16Rik	0.136663750986187	-0.0304894350112441	0.331	0.371	1
Platr10	0.136710668386754	0.00343131125253093	0.623	0.655	1
Gid4	0.136766122132909	-0.0455279637205583	0.197	0.232	1
1600012H06Rik	0.137079589777938	-0.00400178146319022	0.104	0.116	1
Saysd1	0.137132622513731	-0.0350114736452441	0.147	0.181	1
Armc1	0.137219199816479	0.023219851284078	0.599	0.609	1
Ensa	0.137251859283562	-0.0168658612804083	0.236	0.265	1
Snx10	0.137336135832682	-0.00299405031355227	0.2	0.217	1
Selk	0.137446113296466	-0.0196679838083565	0.625	0.667	1
Dync1li1	0.137555160161198	0.0115864531145919	0.317	0.327	1
Fam58b	0.137602024174306	-0.0192522648126652	0.246	0.279	1
Hsph1	0.137602361536606	-0.032537503548401	0.481	0.526	1
Tfap2c	0.137611148773838	-0.000374147898553279	0.205	0.227	1
Pdlim1	0.137724667378449	0.0653872603726526	0.446	0.425	1
Triap1	0.137990973348897	0.0480204820513685	0.327	0.284	1
Ptbp2	0.13840074560072	0.0340077178862514	0.102	0.076	1
Rpl26	0.138616546169802	-0.0186826352785818	1	1	1
Sptbn1	0.138769041734205	0.0532089091861376	0.46	0.43	1
Sept11	0.138789393225388	-0.0314392435878554	0.58	0.625	1
Dscr3	0.138825101306576	0.012647028616334	0.113	0.093	1
Urod	0.139030362934965	0.0237467809713601	0.22	0.217	1
Ppp4c	0.139062323410202	-0.042699577036851	0.745	0.783	1
Eea1	0.139094891319883	0.0326860784927198	0.122	0.101	1
Map7d1	0.139246745077581	0.023940827810269	0.101	0.091	1
Ybx1	0.139347981943443	-0.0277101019018131	1	1	1
Cep68	0.13943415970445	-0.0197224772087395	0.094	0.118	1
Eya3	0.139449652875616	-0.0109618996869464	0.153	0.148	1
Iars	0.139589447334199	-0.015263579419726	0.407	0.443	1
Rock2	0.139853976231025	0.0542016518969266	0.255	0.224	1
U2af2	0.140229325833277	0.0520748845059884	0.584	0.552	1
Actr1b	0.140337239580371	-0.0482797459110076	0.308	0.35	1
Colgalt1	0.140629147046483	-0.017845019608983	0.215	0.242	1
Fkbp11	0.140636161250029	-0.0272523683985338	0.495	0.541	1
Rad17	0.140818462194309	-0.00349154218998576	0.312	0.335	1
Itga6	0.140890211276112	0.0409220899025162	0.275	0.272	1
Tcf7	0.140916743782591	0.00317608686603771	0.109	0.096	1
Fam50a	0.141038065993623	0.0463108349946654	0.292	0.269	1
Mcts2	0.141098959626734	-0.0427257705005019	0.387	0.408	1
Slc16a6	0.141417207432928	0.0345390823583562	0.118	0.09	1
Pkig	0.141442824757617	-0.0205318417600384	0.164	0.192	1
Asf1a	0.141510862205688	-0.0155923891176498	0.404	0.439	1
Dirc2	0.141594045472317	-0.0181076991087828	0.089	0.111	1
Kat2b	0.14167782085357	-0.018366505920704	0.097	0.119	1
Asnsd1	0.141885841167635	-0.027475170358007	0.412	0.453	1
Actr2	0.142086883564435	-0.0104313152226645	0.414	0.444	1
Stam2	0.142413130542603	-0.0258768225418518	0.18	0.211	1
Glrx5	0.142700892472356	0.0311623542551016	0.664	0.672	1
2700097O09Rik	0.142776831393533	0.0388028999544034	0.291	0.27	1
H2-K1	0.143111290335136	0.0384281100753828	0.116	0.09	1
Wdr35	0.143149909073153	0.0485503034557207	0.189	0.156	1
Cd151	0.143150130728921	0.0400470231179315	0.199	0.186	1
Rnf187	0.143912469988098	0.0467167598424703	0.719	0.708	1
Sdccag3	0.143939391014504	0.0391904175660924	0.286	0.245	1
Wdr83	0.144071087526939	-0.0223439339202335	0.199	0.231	1
Cd2ap	0.144200783696979	-0.0412172556305883	0.346	0.391	1
Ubxn7	0.144561748383417	0.0272159158677398	0.137	0.126	1
Gtf2f1	0.144845486275349	-0.0186417663397098	0.483	0.524	1
Rrp7a	0.144868884032651	0.0119591913171295	0.427	0.441	1
Atpaf1	0.144923751908929	-0.0435282493410328	0.243	0.284	1
Glo1	0.145302540145648	-0.0454709723977815	0.946	0.95	1
Stx18	0.145353438725921	-0.0347884895009257	0.133	0.153	1
Tsfm	0.145453982431335	-0.0422000699780015	0.557	0.561	1
Mycbp	0.145769309429822	0.0527589442251748	0.46	0.416	1
Ap2s1	0.146016297691457	0.0311145980625853	0.695	0.708	1
Pvt1	0.146082900605832	-0.0301627363936592	0.111	0.141	1
Mprip	0.146446314008194	0.0354813216421822	0.231	0.216	1
Prc1	0.146456550098057	0.0470562558926794	0.486	0.478	1
Recql	0.146510164916532	-0.0282772729929055	0.081	0.108	1
Klk8	0.146513329380123	-0.0366433388005153	0.148	0.182	1
Zmym2	0.146550275520293	0.0267537806928195	0.111	0.1	1
Ccm2	0.146735580137828	0.0330817017846836	0.217	0.207	1
Zmym3	0.146841609091979	0.0106043832251822	0.154	0.134	1
Usp36	0.147098907393368	0.0443431791554214	0.291	0.25	1
Rrp8	0.147340186862761	0.0151781089327071	0.502	0.516	1
[truncated: 4,286 more rows]
