# Supplementary material for: Detection of gene cis-regulatory element perturbations in single-cell transcriptomes
Source: PLoS Comput Biol. 2021 Mar 12;17(3):e1008789. doi: 10.1371/journal.pcbi.1008789 (PMC8011753; doi:10.1371/journal.pcbi.1008789)
Supplement: S2 File — (ZIP) [file pcbi.1008789.s015.zip › S2_File/GFPChe_txm.MshSC1_vs_ZfpSC2.wilcox.csv]

	p_val	avg_logFC	pct.1	pct.2	p_val_adj
Pla2g1b	1.67716314323559e-49	-0.431880947182696	0.383	0.71	2.98635669284529e-45
Msh2	2.15852486943164e-45	-0.298188366227969	0.081	0.312	3.84346938250998e-41
Car2	1.47996681679885e-39	0.612313869836338	0.815	0.638	2.63522891399203e-35
Trh	2.91095717733009e-24	-0.386160259123816	0.445	0.648	5.18325034995395e-20
Ifitm3	9.53745672765656e-23	0.367213649576497	0.786	0.62	1.69823954492653e-18
Mylpf	1.19402034180786e-22	-0.312513730682878	0.766	0.884	2.12607262062308e-18
Dpys	1.04268146493268e-15	-0.221550681811016	0.193	0.353	1.85659861645913e-11
Nanog	1.80261214638019e-14	-0.221374685302452	0.667	0.814	3.20973118784457e-10
Krt42	1.8438236582168e-14	-0.18637932422664	0.166	0.312	3.28311240582083e-10
Sept1	3.68168848635484e-14	-0.221800827079994	0.212	0.36	6.55561451880342e-10
Adprh	3.59750712123372e-13	-0.268538263182413	0.494	0.629	6.40572118006876e-09
Calcoco2	7.75543107311459e-13	-0.245345859373273	0.253	0.41	1.38093205687878e-08
Sox2	2.41844686477003e-12	-0.18853961037701	0.763	0.876	4.30628648740952e-08
Asns	2.69586986931018e-12	-0.205713268509681	0.747	0.852	4.8002658892937e-08
Prrc1	2.75229385487792e-12	-0.275690870333663	0.433	0.577	4.90073443799562e-08
Morc1	3.44457504349146e-12	-0.212658421310514	0.377	0.526	6.13341032244089e-08
Spink1	4.75785394132761e-12	-0.230399247644698	0.196	0.33	8.47183472792794e-08
Rhox5	7.203418107793e-12	-0.212364322855564	0.706	0.849	1.28264062827362e-07
Eif4ebp1	8.94701403649461e-12	-0.140686982284259	0.984	0.987	1.59310531933823e-07
Tbx3	1.62669172085074e-11	-0.190481374684265	0.454	0.612	2.89648727814682e-07
Hmces	2.07738052790927e-11	-0.198768469879469	0.478	0.63	3.69898376799524e-07
Mtf2	2.73539887593179e-11	-0.178668396513427	0.856	0.905	4.87065123848414e-07
Epb41l4a	2.76966399055923e-11	-0.191988648006924	0.254	0.396	4.93166370158977e-07
Arl14epl	3.36342173187665e-11	-0.167732068842144	0.151	0.272	5.98890873577956e-07
Malat1	3.4186306787716e-11	0.219458060813269	1	1	6.08721378662072e-07
Ifitm2	7.40022462070387e-11	-0.141904109659015	0.93	0.964	1.31768399596253e-06
Hsd17b14	1.48993839919416e-10	-0.177903674304192	0.711	0.816	2.65298431360513e-06
Ooep	2.8785403374858e-10	-0.195944843870423	0.497	0.619	5.12552892492721e-06
Tex19.1	3.73009673180247e-10	-0.191060912438556	0.411	0.556	6.64181024064748e-06
Cacybp	6.40391444153188e-10	-0.123722800193551	0.973	0.98	1.14028100545917e-05
Manba	7.48803264797263e-10	-0.105930487351874	0.122	0.229	1.33331909329801e-05
Sod2	7.76160675799448e-10	-0.157820970138871	0.871	0.934	1.3820316993285e-05
Ticrr	9.30361323377366e-10	-0.154027207024695	0.176	0.292	1.65660137240574e-05
Klf2	9.37210043424531e-10	-0.158583160539537	0.864	0.954	1.66879620332172e-05
E130012A19Rik	1.13061753777269e-09	-0.180074491961538	0.779	0.864	2.01317758775805e-05
Fabp5	2.01918021655611e-09	0.206673809438937	0.732	0.672	3.59535229359981e-05
Platr3	2.41159685389104e-09	-0.19292640089273	0.402	0.531	4.29408935803838e-05
Gsta3	2.74162646877813e-09	-0.108939697237352	0.057	0.131	4.88174009030633e-05
Pnma5	3.5026925776885e-09	-0.105437490834509	0.081	0.167	6.23689440383215e-05
Actg1	3.78109826386918e-09	0.19366149115289	0.997	1	6.73262356864546e-05
Hmga2	1.1925175143414e-08	0.164720887149857	0.186	0.088	0.000212339668603629
Tuba3a	1.64644628249583e-08	-0.0915652422013295	0.041	0.103	0.000293166225061207
Carhsp1	1.72064340875518e-08	0.18767216116021	0.547	0.443	0.000306377765362947
Rpl10l	1.93651158798264e-08	-0.156355949109555	0.254	0.376	0.000344815253356188
Fbxo15	2.34529044386849e-08	-0.134173383343866	0.514	0.657	0.000417602416435223
Dstn	2.61012916997666e-08	-0.102747922408021	0.978	0.995	0.000464759600006045
2700060E02Rik	2.72163279554466e-08	-0.0975616945277435	0.99	0.985	0.000484613935574682
Ddah1	3.00063339976509e-08	0.195700276040997	0.417	0.307	0.000534292783162172
Yes1	3.39687666279148e-08	-0.123172881360358	0.141	0.24	0.000604847858576651
Sult4a1	3.61690309497509e-08	-0.129199671888298	0.261	0.386	0.000644025765091264
Gm10116	3.86348231384303e-08	0.0846031185182423	1	1	0.00068793166080289
Rcc2	3.95623642823009e-08	-0.122702889446166	0.9	0.922	0.00070444745841065
Fblim1	5.54794412272606e-08	-0.157009479453545	0.51	0.637	0.000987866930492603
Slc25a4	5.88439500260335e-08	-0.16530527682043	0.942	0.973	0.00104777537416355
Pole4	6.42901351344905e-08	-0.141033652764698	0.765	0.846	0.00114475014620474
Plekha4	7.23138677391794e-08	-0.103737172168101	0.069	0.141	0.00128762072896383
Chchd10	7.73993015846275e-08	-0.107930786712731	0.984	0.992	0.00137817196401588
Rgs10	8.87064371459952e-08	-0.0694028430315721	0.046	0.108	0.00157950681982159
Perp	1.00463431293356e-07	0.283002066864946	0.365	0.26	0.00178885185760949
Ran	1.01288799009227e-07	-0.0673072628192832	1	1	0.00180354835515829
Stmn1	1.48218271829873e-07	-0.121489889710944	0.935	0.962	0.00263917454820272
Basp1	1.71067449348158e-07	0.164596250919964	0.784	0.705	0.0030460270030933
Tpm1	1.76309062129063e-07	0.460074099405358	0.555	0.471	0.0031393591602701
Jam2	2.28656903798997e-07	-0.14721290493679	0.4	0.522	0.00407146482904494
Eras	2.48736435075553e-07	-0.135431578337143	0.325	0.444	0.00442900096295529
Gsta4	2.82385676361426e-07	-0.114544122475917	0.864	0.922	0.00502815935329155
Atp5g1	2.84485374088585e-07	-0.0925862567663778	0.998	1	0.00506554657102134
Nupr1	2.87570943259563e-07	-0.12635355272408	0.2	0.3	0.00512048821567978
Sms	3.45652213144224e-07	-0.142501310826204	0.822	0.896	0.00615468330724606
Psat1	3.55603149723329e-07	-0.143032816875376	0.726	0.814	0.0063318696839736
Oaz1	3.75367337012425e-07	-0.0879789579087236	0.999	1	0.00668379080284325
Mobp	4.89799013416371e-07	-0.0946853261823203	0.068	0.134	0.0087213612328919
Anxa3	5.24304131586856e-07	0.296096906496892	0.22	0.133	0.00933575936703557
Atf4	5.33097174752046e-07	-0.134338077468647	0.439	0.556	0.00949232829363493
H2afz	5.47655543106689e-07	-0.0898621319641904	1	1	0.00975155460055771
Rpl12	6.45759064746695e-07	-0.0670584196693862	1	1	0.0114983859068796
Rpl22l1	6.90577941289139e-07	0.0876853324664033	0.999	0.998	0.0122964308225944
Rpl36	7.04452726445629e-07	0.0575843930130326	1	1	0.0125434852470909
Wbp5	8.34585115324015e-07	0.200459487922908	0.887	0.874	0.0148606225634594
Ube2a	9.46654249335014e-07	-0.13537868073039	0.779	0.826	0.0168561255636593
Cisd1	9.99351559368312e-07	-0.0929845492835391	0.892	0.932	0.0177944538661122
Porcn	1.28892184502677e-06	-0.105356934443692	0.158	0.249	0.0229505423725466
Dppa5a	1.34693220831335e-06	-0.123572269310794	0.987	0.997	0.0239834749012276
Sox4	1.41792748151077e-06	0.165354812736286	0.221	0.134	0.0252476167357808
Hsf2bp	1.49852093000805e-06	-0.142172319875895	0.222	0.322	0.0266826636797233
Slc7a3	1.58418441164722e-06	-0.130136860385294	0.308	0.413	0.0282079876337904
Trib3	1.8486485930951e-06	-0.114378957383175	0.113	0.187	0.0329170368486514
Gnas	1.86386085671164e-06	0.176692571220144	0.664	0.622	0.0331879064146075
Cd37	2.0319976204873e-06	-0.069037883232356	0.048	0.103	0.0361817496303968
Apela	2.06616590511109e-06	0.19050777330288	0.373	0.284	0.0367901501064081
Ralbp1	2.29136118015823e-06	-0.134942228182526	0.712	0.794	0.0407999771738974
Sub1	2.30966809814247e-06	-0.0820847404010348	0.999	0.998	0.0411259501555248
Snrpn	2.56214646259417e-06	-0.144753433479462	0.485	0.59	0.0456215799129518
Klf6	2.61053879291822e-06	0.180267599782463	0.193	0.113	0.0464832537467018
Meg3	3.18271638557727e-06	0.263390597852295	0.659	0.607	0.0566714479615889
Id2	3.43473072788507e-06	0.154439813216208	0.189	0.108	0.0611588153407216
Cox7c	3.60974269595762e-06	0.0774650613041015	0.999	1	0.0642750784442214
Tuba1a	3.71545856579662e-06	0.146207070962424	0.77	0.7	0.0661574552225747
Gcsh	3.94363255432892e-06	-0.119719199987012	0.819	0.881	0.0702203212623808
Nfatc2ip	5.13103676320533e-06	-0.128726872790019	0.499	0.62	0.0913632406056341
Ly6e	5.85745108371646e-06	0.148805379736411	0.341	0.255	0.104297773996655
Gm13075	6.27711951609623e-06	-0.0999988222379216	0.129	0.206	0.111770390103609
Ept1	6.70379207770826e-06	0.10032766255362	0.179	0.103	0.119367721735673
Cdkn1a	6.78341278312223e-06	0.178447712173391	0.345	0.254	0.120785448016275
Platr26	6.90910144522193e-06	-0.0582485585728416	0.074	0.138	0.123023460333622
Jund	8.24605870832777e-06	0.129499616460492	0.37	0.279	0.146829321360484
Nes	9.1387349738207e-06	0.0973239190785424	0.133	0.066	0.162724314943851
Rps3	9.63302755297929e-06	0.0568840138150102	1	1	0.171525688608349
Rcor2	9.65333141205871e-06	-0.0953666487092907	0.338	0.443	0.171887219123117
H3f3b	1.00005762369214e-05	0.080532107725952	1	1	0.178070260474622
Lactb2	1.00603791236436e-05	-0.112465296994423	0.352	0.461	0.179135110675598
Lncenc1	1.05676525159206e-05	-0.113467378320647	0.387	0.504	0.188167620698481
Ak4	1.11857225207805e-05	-0.113564324177412	0.172	0.252	0.199172975205017
Ldhb	1.26269855271099e-05	0.124078496848884	0.647	0.561	0.224836104295719
Capns1	1.41944227295023e-05	0.146805481007801	0.794	0.731	0.252745891121518
Tubb2b	1.44623415834861e-05	-0.124214834554454	0.667	0.748	0.257516454235554
Nefl	1.58004272719549e-05	0.253722876060431	0.418	0.34	0.28134240800443
Spp1	1.58905851646525e-05	0.208558831552186	0.842	0.803	0.282947759441803
Lck	1.64540283010999e-05	-0.0896406601245478	0.145	0.222	0.292980427929385
Cdca3	1.95812389260909e-05	-0.104388076417681	0.572	0.673	0.348663540317974
Slc25a3	2.03569019079432e-05	0.0783824015615822	0.99	0.993	0.362474995372837
Soat1	2.04730606786188e-05	0.0988493670526392	0.138	0.073	0.364543318443485
B2m	2.12084132113022e-05	0.129758936285608	0.222	0.148	0.377637005640446
Rnf7	2.24825611871568e-05	-0.103592812031767	0.925	0.975	0.400324484498513
Msh6	2.29601396171943e-05	-0.115731146166013	0.6	0.69	0.408828246023761
Phlda1	2.35503676443778e-05	0.235313127809169	0.197	0.128	0.419337846275791
Mybl2	2.37667334494217e-05	-0.105865864430074	0.594	0.675	0.423190455800402
H2-M5	2.63401334486391e-05	-0.0850451175098418	0.226	0.317	0.469012416186468
Dcbld1	2.80325825763751e-05	-0.0724458784293334	0.075	0.131	0.499148165354936
Gpa33	2.84737706237192e-05	-0.0944424311867323	0.208	0.297	0.507003959725945
Tceb3	2.87092204443181e-05	-0.0765358328912127	0.146	0.222	0.511196379231528
Dazl	2.8878247411821e-05	-0.0808068170024654	0.065	0.118	0.514206073414884
Ppdpf	2.9473388960945e-05	-0.141425088460975	0.659	0.726	0.524803163838586
Tmem245	3.09172449434495e-05	-0.0947874288499478	0.221	0.312	0.550512463463061
Gpx4	3.22544195229092e-05	-0.0723579778756918	0.993	0.998	0.574322194024921
Peg10	3.25072142406503e-05	0.139644727523467	0.164	0.096	0.57882345676902
Gng12	3.31614410097559e-05	0.0901763416705232	0.138	0.075	0.590472618619714
Cyct	3.42740700420076e-05	-0.0725431346338949	0.088	0.148	0.610284091167987
Clic1	3.55651846970151e-05	0.241165708059095	0.34	0.26	0.633273678715051
Sumo2	3.68197412056922e-05	-0.0684772918930467	0.999	1	0.655612311908555
Prdx1	4.40696864434721e-05	-0.054212555017227	1	1	0.784704836812464
Psmb1	4.58059512749109e-05	-0.0711004756925158	0.979	0.978	0.815620768401063
Eif1	4.68468111114945e-05	-0.0602439447479499	0.998	1	0.83415431865127
Ssr2	4.76942569778388e-05	-0.0970878472609982	0.924	0.95	0.849243939747397
Tubb3	4.7839358127871e-05	-0.106133447470975	0.245	0.328	0.85182761082487
Zfp706	4.8167916787369e-05	-0.0974512776968968	0.941	0.942	0.857677926315892
Ppp2r2d	4.88724617974077e-05	-0.115021372328175	0.607	0.677	0.870223054764641
Sgk1	4.92068687450656e-05	-0.109620539646581	0.448	0.549	0.876177504874637
Kdm5b	5.20437671510222e-05	-0.12610543372634	0.739	0.816	0.926691317891101
Shmt2	5.6886546695878e-05	-0.106192148907906	0.371	0.471	1
H2afy2	5.7527544582592e-05	-0.0625491431765477	0.113	0.181	1
Tcf15	6.18683724478381e-05	0.188727371116044	0.691	0.653	1
Ak2	6.28338289004312e-05	-0.104374345120835	0.855	0.877	1
Cox5b	6.57070757636674e-05	0.0881660493045322	0.974	0.967	1
Ube2k	6.71143890055616e-05	-0.110282454444538	0.87	0.917	1
Gjb3	6.7912937526474e-05	-0.109925160599651	0.382	0.484	1
Cobl	7.36524442727241e-05	-0.0803288487164697	0.305	0.401	1
Ceacam20	7.55989897798819e-05	-0.0651972757416153	0.063	0.113	1
Cdkn1c	8.20118485880608e-05	0.173650177990817	0.282	0.202	1
Mllt4	8.55125646689053e-05	0.109865060310188	0.334	0.252	1
C77370	8.58248813568528e-05	-0.0867926112957181	0.158	0.232	1
Ildr1	8.69987711723972e-05	-0.0713520031033354	0.102	0.163	1
Polr2e	8.76866715562714e-05	-0.096241292219885	0.951	0.967	1
Myl7	8.77954705661406e-05	-0.0625033370932847	0.068	0.119	1
Sumo1	8.96261168829479e-05	-0.07090845003684	0.987	0.988	1
Dcp2	9.03587029938992e-05	-0.116314868404802	0.402	0.483	1
Xbp1	9.10816283387246e-05	-0.100531670778236	0.191	0.264	1
Acp6	9.16505845915031e-05	-0.0936417305382506	0.529	0.632	1
Platr17	9.52398656578375e-05	-0.103990899825604	0.435	0.527	1
Gadd45gip1	9.87374164322943e-05	-0.11819095160886	0.652	0.708	1
Pnkd	0.000101506615872752	-0.0803580789583154	0.633	0.71	1
Nars	0.000101768531584625	-0.109636296747339	0.804	0.866	1
Tuba4a	0.000104436395448317	-0.103486888935057	0.43	0.512	1
1700097N02Rik	0.000110791337276893	-0.102208901258122	0.258	0.338	1
Bnip3	0.000117337683480462	-0.0710261870935109	0.094	0.151	1
Dbp	0.000120648425061735	-0.0650116703034595	0.067	0.116	1
Fgd1	0.000128022793030725	-0.0972834600687865	0.203	0.275	1
Pin1	0.000128199687207593	0.0974820279678128	0.909	0.907	1
H2-T23	0.000132457465269413	-0.162168513550985	0.438	0.509	1
Prdx2	0.000138142282728418	0.106440280478002	0.836	0.819	1
Eef2	0.000140666849124479	0.0747768965572249	0.996	0.995	1
Gm6792	0.000142149685017879	-0.125873079598977	0.228	0.3	1
H2afj	0.000154055789601484	-0.103074252063357	0.815	0.864	1
Tax1bp3	0.000154902067595559	0.113606893323766	0.189	0.124	1
Mkrn1	0.000162007573057894	-0.0772570731150619	0.986	0.998	1
Acadm	0.000166680240410194	-0.101371349112062	0.471	0.561	1
Sfn	0.000169713968051063	0.30973239174282	0.483	0.428	1
Foxo1	0.000170828232553591	0.0787863655361207	0.154	0.093	1
Ubald2	0.000171149045309098	-0.106055972343147	0.746	0.794	1
Cep55	0.00017386384324338	-0.0939382212552993	0.244	0.322	1
Tfeb	0.000175510237751409	-0.0844362982459034	0.138	0.201	1
Dynll2	0.000176739685662603	-0.111939808661352	0.709	0.774	1
Prdx6	0.000178294608089	-0.0700202026882342	0.977	0.987	1
Exosc2	0.000180847426332296	-0.0935340086195611	0.25	0.328	1
Dusp6	0.000197412681414652	0.0905089084765494	0.16	0.1	1
2700094K13Rik	0.00019802896070665	-0.0674416132854105	0.978	0.983	1
Hibadh	0.000208087429675418	-0.0901109290580336	0.402	0.494	1
Ctsl	0.000211925033439648	0.186742415902734	0.534	0.476	1
Calm3	0.00021219593790614	-0.0836395860597094	0.736	0.801	1
Ppp1r11	0.000230338491389383	-0.0863285935495618	0.488	0.59	1
Itpka	0.000245141149801649	-0.0610153767844905	0.065	0.111	1
Pak2	0.000260286326503553	0.0888058075448175	0.432	0.353	1
Rhoc	0.000263009976599473	0.106828278676877	0.319	0.247	1
Prps1	0.000263530384717219	-0.103649592917411	0.621	0.705	1
Psph	0.000270946199902254	-0.0978766609676189	0.478	0.574	1
Tomm34	0.000271257257231372	-0.081677335054248	0.189	0.26	1
Mars	0.000276818831164381	-0.100992542122733	0.433	0.514	1
Rps27l	0.000278265473579218	0.0537351016465029	1	1	1
Sdf2l1	0.000285886947696045	-0.0933203843692765	0.361	0.443	1
Eif2s2	0.000289888288255192	-0.0735723072894223	0.984	0.995	1
Hmgn3	0.000295925967464132	0.0931787698070485	0.197	0.134	1
Rbm22	0.000298827368285067	0.0861836341763401	0.291	0.219	1
Tbc1d10b	0.00030045220040477	-0.0839301991243233	0.178	0.247	1
Mdk	0.000304084590619985	0.115457839839698	0.741	0.701	1
Agtpbp1	0.000305788597697621	-0.0555719024997491	0.097	0.153	1
Tst	0.000308436039118607	-0.0839760124673881	0.191	0.262	1
Lpar1	0.000309236029568088	-0.0610645818942851	0.058	0.101	1
Tfcp2l1	0.000309985992844607	-0.0800364671316963	0.529	0.622	1
Rpsa	0.000311015917877989	0.044202935565369	1	1	1
Rnf8	0.000326698220307625	-0.0683461403576381	0.142	0.204	1
Emc8	0.000334613629030667	-0.0893409696632257	0.868	0.907	1
Apoc1	0.000342472790386527	-0.0936409425866757	0.234	0.31	1
Gng5	0.000351720838563747	0.0781791885252967	0.951	0.957	1
Top1	0.000353330060525266	0.113994800102614	0.611	0.544	1
Arpp19	0.000399106835113247	-0.0695485433958489	0.973	0.98	1
Maea	0.000399922227358768	0.0903959481140584	0.392	0.307	1
Plk2	0.000406350101511439	0.118964877443819	0.191	0.129	1
Tagln	0.000406868444324901	0.245518610517702	0.15	0.095	1
Ube2d3	0.000407154711314659	-0.0627988385507798	0.986	0.987	1
Mgst3	0.000407732290994711	0.103923169873151	0.206	0.144	1
H2afv	0.000411651314498621	-0.076141473275797	0.909	0.939	1
Pcsk1n	0.000416745049720278	-0.102495735501196	0.246	0.318	1
Sfr1	0.000418365831411773	-0.0824589530363178	0.939	0.954	1
Fdft1	0.000443700530966609	-0.0976557222666661	0.304	0.383	1
Pdcd5	0.000446594422363421	-0.084948079408891	0.946	0.964	1
Nme1	0.000448292772788213	0.0669963936345241	0.993	0.995	1
Ssbp3	0.000452220547142012	0.0998959668997874	0.281	0.212	1
Ptk7	0.000456171349049147	0.100627937536897	0.207	0.146	1
Upp1	0.000475080573951012	-0.0756634276608403	0.888	0.937	1
Cpt2	0.000485229141901241	-0.0629542119693333	0.067	0.111	1
Ppp5c	0.000488849744155508	0.0982420884452488	0.506	0.436	1
Inhbb	0.000503147474508297	-0.056671491258062	0.133	0.194	1
Mthfd2	0.000539733843624258	-0.11034950170133	0.539	0.604	1
Kit	0.000543273488071284	-0.0503265031702129	0.094	0.149	1
Rasgrp2	0.000547313746355826	-0.144064511405208	0.52	0.582	1
Zfp42	0.00055543922306366	-0.0804077666961622	0.947	0.983	1
Ina	0.000558827819099157	0.115655918968846	0.314	0.244	1
Mta3	0.000562758686966452	-0.07968127206096	0.453	0.551	1
Cnot3	0.000566053869800896	-0.126932900712813	0.607	0.675	1
Blm	0.000573186468695948	-0.0832014672465624	0.22	0.287	1
Senp3	0.00058622409559527	-0.0989162856183204	0.335	0.403	1
Nfat5	0.000591752889816738	-0.0629281448720847	0.132	0.189	1
Id1	0.000609455853662792	0.224258875467399	0.384	0.33	1
Xlr3a	0.000617482202038528	-0.0713926428806124	0.158	0.221	1
Tmcc1	0.000639684769931015	0.066550172339468	0.12	0.071	1
Gm2694	0.000642710585658007	-0.0684810401610263	0.107	0.159	1
Wdr5	0.00065684563633885	-0.112066660222338	0.504	0.557	1
Rpp25	0.000672138234444893	-0.101118851444529	0.38	0.461	1
Llgl2	0.000680101199094344	0.103638725101463	0.289	0.226	1
Pdia3	0.000682231115686217	0.0863770759375344	0.642	0.61	1
Lmna	0.000704039919731417	0.125062239741662	0.215	0.156	1
Cenpm	0.000707064698230882	-0.103260341471377	0.541	0.624	1
G3bp2	0.000707579911590463	-0.0629898376839679	0.966	0.977	1
Gadd45a	0.000714205256241425	-0.0831861733706379	0.342	0.42	1
Galnt7	0.000715525999762313	0.0516346900232653	0.105	0.058	1
Naa50	0.000724912271474991	-0.0930549839337333	0.871	0.882	1
Fam96a	0.000741977296114152	0.101534805546307	0.67	0.622	1
Lpar6	0.000748378036409514	0.0641074798084855	0.119	0.07	1
Zfp296	0.00076472875236724	-0.0741400044532372	0.256	0.328	1
Smarcad1	0.000772794956830693	-0.0838997666322893	0.576	0.665	1
Wwc1	0.000777511536248571	-0.0646420124486854	0.113	0.166	1
Eef1a1	0.000789956371830572	0.0429232079566826	1	1	1
Dnajb6	0.000794602122731628	-0.0766620332690315	0.915	0.939	1
Gm16185	0.000827298978257815	-0.108814037637999	0.084	0.129	1
Rbpj	0.000835561370337436	-0.100351444475531	0.514	0.577	1
Fam162a	0.000872287054382401	0.0942596239878978	0.709	0.655	1
Bclaf1	0.000886202940863958	0.0919901759205752	0.733	0.673	1
Naa25	0.000891406091958113	-0.0822482495188939	0.238	0.307	1
Ifitm1	0.000902193648179224	-0.0875704989595933	0.711	0.773	1
Prtg	0.000922973119660018	0.0776135399913065	0.103	0.058	1
Sfmbt2	0.000937144087186153	-0.0780037930958893	0.186	0.247	1
Dusp1	0.00096311814429957	0.0750954417596909	0.142	0.09	1
Peg3	0.000971802853666128	0.104428244494804	0.142	0.093	1
Kcnk1	0.000984349693792862	0.0767334504661619	0.133	0.083	1
Lbr	0.000988692571924684	0.105870076422233	0.439	0.391	1
Stk25	0.000992984350946826	0.0669681900088182	0.101	0.058	1
Slc25a36	0.0010172911962463	-0.0566164407622657	0.257	0.333	1
Magohb	0.00105105818046881	-0.071595707931571	0.132	0.187	1
Arf5	0.00105333427406429	0.0976097896859045	0.424	0.362	1
Ndufa4	0.00105624713662507	0.0551862261494875	0.999	1	1
Sars	0.00110089906916564	-0.0910634114824481	0.623	0.703	1
Timm21	0.00110406432850138	0.0750135399788318	0.202	0.144	1
Polr2l	0.00114134176929789	-0.0853155758233917	0.515	0.592	1
Nthl1	0.00115057944119172	-0.0611745819660114	0.195	0.264	1
Cacna1a	0.00116818141065247	-0.071196222776072	0.2	0.264	1
Adap1	0.00116998925320603	-0.0546378478989724	0.107	0.158	1
Arid5b	0.00117703955796681	-0.0912039591497913	0.288	0.36	1
Flnb	0.00117861720517319	0.114716150387818	0.233	0.176	1
Atp5l	0.00118280239445513	0.0588462605926843	0.999	0.998	1
Emb	0.00118623517935357	0.123832514678185	0.471	0.421	1
Gap43	0.00122671768314622	0.0933054946393146	0.156	0.106	1
Cox5a	0.00125783356032605	-0.0560379336256314	0.998	1	1
Dtymk	0.00125987319822056	-0.0567962458558722	0.961	0.968	1
Igfbp2	0.00128205807939003	-0.0780867694193813	0.628	0.716	1
Otud7b	0.00129306899465575	0.0764529156081196	0.174	0.119	1
Sepw1	0.00130215089543247	-0.102351065282056	0.684	0.731	1
Tomm5	0.00130518500826729	-0.0674813705873012	0.977	0.992	1
S100a11	0.00131383779029553	0.217074953183525	0.453	0.406	1
Calml4	0.00131784563679056	-0.0859462909336572	0.118	0.171	1
Avpi1	0.00131843018483156	-0.118492879880426	0.68	0.741	1
Zfhx2	0.00132238014853586	-0.0848155338004303	0.252	0.322	1
Rcn1	0.00133463221231385	-0.0803870553528877	0.244	0.31	1
Coprs	0.00135674184993002	-0.0863983772145612	0.561	0.638	1
Cebpzos	0.00135681801446966	-0.0901291907590983	0.497	0.574	1
Smagp	0.00138146803667132	0.102732078906741	0.253	0.196	1
Spint1	0.00138712079339789	-0.0750729930125836	0.207	0.27	1
Gmps	0.00142063582391882	0.0905973463827973	0.632	0.572	1
Cdk8	0.00150713972247728	-0.0656131164495417	0.217	0.282	1
Camta1	0.00150993378941307	-0.0757829179794873	0.328	0.405	1
Strap	0.00154959583356659	-0.0850895685165933	0.728	0.783	1
Psmg1	0.00154968097731081	-0.0890055661860076	0.555	0.625	1
Dusp12	0.00157272465475046	0.0903574275241444	0.419	0.355	1
Tigar	0.00158014682997664	-0.0774185590280045	0.359	0.425	1
Lyar	0.00161162571225426	-0.0676160984909941	0.981	0.992	1
Sox11	0.0016136028695709	0.0755455126014658	0.135	0.086	1
Denr	0.00162903715811145	-0.066663737739098	0.884	0.914	1
Skil	0.00168828547822656	0.0985676081047374	0.242	0.184	1
Luc7l2	0.00170680649937905	-0.076875497083171	0.651	0.726	1
Eif4g3	0.00173592576348266	0.0696869322822227	0.152	0.101	1
Tecr	0.00174179828361656	0.0849365315676556	0.614	0.582	1
Fsd1	0.00175996861920767	-0.0678924807513549	0.152	0.209	1
Bcl2l11	0.00178416481641921	0.0725831437798336	0.161	0.109	1
Pou3f1	0.0017933169407123	0.0879575541321048	0.113	0.07	1
Xlr3b	0.0018311605511	-0.0439922828518002	0.075	0.118	1
Hdlbp	0.0018414166676706	0.0848313117888998	0.648	0.594	1
Baz2a	0.00189783466670511	-0.0944256500625781	0.485	0.552	1
Prpsap1	0.00192868489132872	-0.107760244319574	0.438	0.506	1
Cdk6	0.0019950380900113	0.0730820556380116	0.268	0.206	1
Pfdn4	0.00204904229143658	-0.0824602204837026	0.718	0.781	1
Pcnt	0.00207303859151265	-0.0898882562379297	0.379	0.444	1
L1td1	0.0020831257132464	-0.0791194227646774	0.896	0.919	1
Mrpl18	0.00211613080184908	-0.0672173514348344	0.961	0.973	1
Ttc32	0.0021201033085167	0.0768504199712645	0.227	0.171	1
Trap1a	0.00225768556073767	-0.0774470748274365	0.711	0.769	1
Glul	0.00226188829899643	-0.0938366434324522	0.55	0.614	1
Rps28	0.00228284007457753	0.043297265839954	1	1	1
Lss	0.00234180017298134	-0.0460131068418142	0.08	0.123	1
Zmpste24	0.00235102100413467	0.0714564379589962	0.229	0.172	1
Uqcrq	0.00235420915422208	-0.0515428546170726	0.993	0.998	1
Uqcr10	0.0023822884706395	-0.0610432741243523	0.995	0.997	1
Nop58	0.00239162639043361	-0.0692396039186818	0.96	0.982	1
Hes6	0.00240573597735804	0.0438468409146258	0.14	0.093	1
Ptp4a1	0.00251676627772747	0.0908415857797938	0.637	0.569	1
Psma8	0.00254701128382542	-0.0402653306459104	0.096	0.143	1
Zfp553	0.00255053684217279	-0.0709470709578017	0.228	0.289	1
Pmm1	0.00255831305186884	0.0870428024757453	0.804	0.76	1
Rpl7l1	0.00257980105729945	-0.0744448067893806	0.784	0.847	1
Serf2	0.00258354904921989	-0.0448708071028925	0.996	0.997	1
Ubxn2a	0.00261363292071247	-0.0958124107653396	0.473	0.541	1
Polr2m	0.00263402560049044	-0.0721880142350273	0.851	0.889	1
5430416N02Rik	0.00264909628777428	-0.0458708563745331	0.081	0.123	1
Sparc	0.00267203930244033	0.187421802231017	0.476	0.436	1
Pex3	0.00268701407333476	0.0632583610246621	0.141	0.095	1
Cdk9	0.00270044041101919	0.087405050655795	0.406	0.337	1
2410015M20Rik	0.00271450178192808	0.0822822006951314	0.783	0.745	1
Nop10	0.0028470178358335	-0.0509807752592333	0.994	0.998	1
Helb	0.00285874476583519	-0.0479906902354904	0.112	0.161	1
Atpif1	0.00295073053400625	0.0732447702829861	0.989	0.983	1
Btf3	0.00300017808512162	-0.0453596906462566	1	1	1
Ngdn	0.0030119025424451	-0.0922965509070262	0.608	0.667	1
Srrd	0.0030645340088391	-0.0656096730193457	0.146	0.197	1
Grb10	0.00307000051717458	0.0731431293982298	0.208	0.153	1
Ddx1	0.00308405281411695	0.0932161937427998	0.699	0.662	1
Fkbp8	0.00310125510434637	0.0713516664722489	0.646	0.594	1
Degs1	0.00317027890877773	0.0871963994598633	0.516	0.456	1
Lamtor2	0.0031976673730201	-0.0834943685470131	0.689	0.731	1
Psma4	0.00326127297088134	-0.0616793595363085	0.952	0.967	1
Exosc4	0.00331731621457969	-0.0829997054590003	0.664	0.733	1
Dnase2a	0.00332422633248433	-0.0597909571837648	0.182	0.239	1
l7Rn6	0.00334105852875388	-0.0661119857566728	0.679	0.726	1
Tnfrsf12a	0.00336820265124158	0.149587352352258	0.182	0.138	1
Csrp1	0.00337106860509987	0.204167455101612	0.288	0.237	1
Zfp518a	0.00337589752218027	-0.0706199522366791	0.177	0.229	1
Cryab	0.00338850916629427	0.15079202180837	0.144	0.1	1
Snhg11	0.00342120332852617	-0.0496287503984122	0.106	0.153	1
Pfn1	0.00348009774180672	0.0622652690787739	0.993	0.992	1
Mrrf	0.00349498205981522	-0.0611586190005859	0.214	0.274	1
Sult6b1	0.00349788064124313	-0.0401686624066363	0.136	0.189	1
Tmem126a	0.00350477101174215	-0.0818949261546889	0.692	0.75	1
Klhl22	0.00356671790012137	0.069204770586544	0.154	0.108	1
Fus	0.00358756540727093	0.0774196257117701	0.845	0.816	1
Hax1	0.00359608182529935	-0.0762676073292931	0.674	0.731	1
Oxnad1	0.0035976614278345	-0.0606114298111828	0.339	0.411	1
Hk2	0.0036408338406689	-0.0794881293523155	0.657	0.716	1
H2afy	0.00367065077081833	-0.0864875924014786	0.611	0.693	1
Psmc6	0.00372050070881153	-0.0717153981956502	0.78	0.841	1
Skiv2l2	0.00376338432108244	0.067095470495439	0.342	0.275	1
Tdh	0.00378691738706165	-0.0598357395025013	0.825	0.887	1
Gcn1l1	0.00379718746483777	0.0843059709962068	0.325	0.274	1
Actb	0.00389652089376785	0.104059614188509	0.998	0.998	1
Aebp2	0.00391283823616051	-0.0808131191114241	0.32	0.381	1
Noct	0.00392409911721642	-0.0740946401411195	0.444	0.517	1
Gapdh	0.00392913129707636	0.0485936464566321	0.998	1	1
Tspan13	0.00393758570702532	-0.0641334252963758	0.287	0.355	1
Ptges3	0.00394847926809492	-0.0702587317819481	0.975	0.98	1
Fbxw9	0.00395154278987333	0.0687364172282587	0.173	0.123	1
Med28	0.00395198861632908	-0.0572850301246729	0.667	0.755	1
Fam81a	0.00395965166443607	-0.0441069890511543	0.07	0.108	1
Pfkl	0.00403291120982377	0.0886438598696498	0.435	0.378	1
Calm2	0.00414987683820971	-0.0454135923033379	0.975	0.987	1
Rpl18a	0.00415390438610112	0.0336269672907972	1	1	1
Lap3	0.00419684238490456	-0.0647404222441714	0.774	0.823	1
Nr0b1	0.0042153261378483	-0.0722903534514731	0.378	0.446	1
Itm2a	0.00421762743513263	0.0654060799465167	0.145	0.1	1
Tet2	0.00426393804510705	-0.0614630194190439	0.188	0.245	1
Rprd1b	0.00427208297831259	0.0542153394566166	0.103	0.065	1
Crabp1	0.00428002943321886	-0.0599970649761124	0.117	0.163	1
Pcnp	0.00431351123013093	-0.0694327934292989	0.718	0.763	1
Arid1a	0.00433877765484706	0.082697856084082	0.67	0.619	1
Gm13051	0.00435147338566042	-0.0575576950850453	0.167	0.219	1
Ctnnal1	0.00435728923845219	-0.0549413664956087	0.385	0.458	1
Arfgef1	0.00441402125256458	0.0574161342026246	0.151	0.104	1
Unc119b	0.00442339350766446	-0.0551734897993296	0.138	0.186	1
Gm14820	0.00442413055113277	-0.0403331972651649	0.084	0.124	1
Eif4e2	0.00446364663081857	-0.0609054983688764	0.919	0.949	1
Nono	0.00451351625047208	0.0751192852724725	0.817	0.793	1
Dppa4	0.00451468703699512	-0.0793956055507636	0.642	0.705	1
Dnajc11	0.00457402866365974	0.0832545367235386	0.433	0.376	1
Prorsd1	0.00463003539522764	-0.0912067582082147	0.363	0.418	1
Nfu1	0.00470355538482151	-0.0934380061990986	0.635	0.695	1
Tns3	0.00472461321354999	-0.0782016908137009	0.365	0.434	1
Cdc42se1	0.00472495294553332	0.0757782845545906	0.284	0.227	1
Sec61b	0.00473591548332459	-0.0539972243942208	0.945	0.95	1
Gldc	0.00474014525565934	-0.0770582895078814	0.282	0.347	1
Mplkip	0.00474363647457125	-0.0738036461292289	0.432	0.499	1
Spg21	0.00487878825678795	-0.0862755274833248	0.401	0.463	1
Amotl2	0.00488347320725022	0.0794976541661173	0.138	0.095	1
Aspscr1	0.00491046156728734	-0.0568578643879125	0.374	0.456	1
Zyx	0.00500639139145903	0.0513673522421034	0.14	0.095	1
Tor3a	0.00506014130491449	-0.0366534770834011	0.115	0.161	1
Nqo1	0.00510155807700457	0.0637529862536958	0.128	0.086	1
Gosr2	0.00513629792008414	-0.0653607479291178	0.218	0.274	1
Rps19bp1	0.00519948979740058	-0.0850267081725959	0.725	0.766	1
Dnajc2	0.00522368103543734	-0.0674350149240825	0.895	0.922	1
Dnaja2	0.0053049814295071	-0.081864427436799	0.791	0.839	1
Etf1	0.00536972535146853	-0.0720279644648416	0.917	0.939	1
Elovl6	0.00537207507303378	0.100406886137897	0.474	0.42	1
Rab3ip	0.00538102321435544	-0.0594188801312423	0.373	0.444	1
Arrb2	0.00540308776537688	-0.0504803659673499	0.093	0.133	1
Rps4x	0.00548407069752262	0.0353382027677869	1	1	1
Vps52	0.00549156552665425	-0.0419983580582437	0.073	0.109	1
Psip1	0.00550874494928525	-0.0659074745633701	0.885	0.904	1
Bcap29	0.00556655062711138	-0.0613646429055062	0.151	0.199	1
Nsun4	0.00557590239658368	-0.0386615145461288	0.073	0.109	1
AI413582	0.00559238034576077	0.0484759821994711	0.13	0.088	1
Clns1a	0.00565837404967246	-0.0650636366944888	0.919	0.952	1
Kctd3	0.00567667771799808	0.0656691061851223	0.168	0.123	1
Stoml2	0.00571373420646353	-0.0505246741922574	0.832	0.872	1
Dusp9	0.00575833514490566	0.100683847945221	0.588	0.539	1
Psme2	0.00581136283582455	0.0894172080809472	0.292	0.24	1
Gls2	0.00590930429725726	-0.051181538908813	0.081	0.118	1
Ndufaf4	0.00602945394004363	-0.0705618921075037	0.591	0.652	1
Myef2	0.00602962801348341	0.0796251475607626	0.33	0.279	1
Nfib	0.00603133357309726	-0.0420421198461019	0.131	0.179	1
Aoah	0.00604221292597435	-0.0422680539656376	0.071	0.106	1
Urah	0.00614782248229459	-0.064536767048617	0.325	0.393	1
Dad1	0.00616406012981066	-0.0593121737377287	0.882	0.917	1
Swt1	0.00622295993801372	0.0771334037807402	0.287	0.234	1
Zranb2	0.00623426637766305	0.0726212223814209	0.629	0.572	1
Acot1	0.0063050037764016	0.0504164901894716	0.109	0.07	1
Sp3os	0.00631272059040842	-0.0669505394706241	0.243	0.302	1
Parvb	0.00633366298385715	-0.0419499359701255	0.095	0.136	1
Gm19705	0.00636837857366018	-0.0580922049088385	0.193	0.252	1
Etv5	0.00637408702019662	0.0728816757760451	0.457	0.405	1
Snrpd2	0.00647953438931677	-0.0499040446270036	0.988	0.997	1
Aplp1	0.00650297207538098	-0.0474053790630535	0.301	0.37	1
Dap	0.00653235593545599	0.0438745765658882	0.101	0.065	1
Cdyl2	0.00653465969394825	-0.046521887342953	0.27	0.333	1
2610305D13Rik	0.00654178037949526	-0.068376460846859	0.483	0.549	1
Rpl36al	0.00658900173866198	-0.0419157812560029	0.999	1	1
Clock	0.00660343687779027	-0.0483038075114887	0.129	0.176	1
Pum3	0.00667195997170939	0.0800626739321486	0.662	0.638	1
Lyrm9	0.00667864623680127	-0.0779131631182388	0.261	0.317	1
Wdr89	0.0067614142271306	0.0945089179794201	0.522	0.479	1
Grb2	0.00680557914933227	-0.0651956305438343	0.369	0.431	1
Psmd12	0.00681596566648264	-0.0662145475437215	0.804	0.814	1
Top2a	0.0068164513682247	0.080760013287781	0.805	0.803	1
AU018091	0.0068328619738578	-0.0559365180741545	0.307	0.375	1
Mrpl37	0.00691767605194558	-0.0538350818673716	0.416	0.498	1
Zfp35	0.0069332161335381	-0.0382860397589046	0.087	0.126	1
Rhox13	0.00693749563690357	-0.0681377244538543	0.159	0.206	1
Tspan6	0.00703943004335565	0.0617629490015295	0.188	0.139	1
Agpat4	0.00706758576066094	0.0838991168219124	0.209	0.163	1
Usp48	0.00710587778951384	-0.073770896306619	0.653	0.706	1
Phlda2	0.00715077796506425	0.118636174445814	0.803	0.783	1
Fkbp4	0.00724430319365692	-0.046686267478371	0.959	0.978	1
Psenen	0.0072771300027576	-0.072137703917735	0.444	0.509	1
Slc30a2	0.00734575564000767	-0.0410358814924292	0.097	0.139	1
Rpl32	0.00737947386859194	-0.0223836773678814	1	1	1
Upf3b	0.00742106500538144	0.0637062144359758	0.503	0.451	1
Jmjd1c	0.00742418473973322	0.0788868909952924	0.279	0.229	1
Zbtb44	0.00742709458472563	-0.0637757855923328	0.216	0.27	1
Uchl1	0.00748138552038355	-0.0741920272096198	0.314	0.373	1
Egfl7	0.00754750108313107	-0.0652214067060198	0.299	0.363	1
Gart	0.00758268354920956	-0.0684686554687737	0.771	0.819	1
Rnd3	0.00769978894932757	0.0541044819097563	0.112	0.075	1
Sav1	0.00778623951830497	-0.0438254512774111	0.093	0.131	1
Itga3	0.00779727498158477	0.0549590942138895	0.104	0.068	1
Brap	0.00780009992518706	-0.0435307038531292	0.135	0.181	1
Cul1	0.00781718429078565	0.0826138826375703	0.592	0.556	1
Tceb2	0.00782394083329858	0.0470508639519807	0.998	0.992	1
Slc9a3r2	0.00793314223520789	-0.0465732375358665	0.073	0.108	1
Ppa1	0.00802423021893774	-0.0729132311485674	0.825	0.861	1
Tefm	0.00807134534172164	-0.0467104880046687	0.225	0.287	1
Pcna	0.00809244663659976	-0.0402462415591584	0.15	0.201	1
Thoc3	0.00811341861634037	0.0562509053224058	0.674	0.615	1
Plaa	0.00820999203087143	-0.0613316765574762	0.456	0.524	1
Apobec2	0.0082485430879831	0.0659975572527859	0.115	0.078	1
Gm26829	0.00830936916073773	-0.0380388307279123	0.111	0.154	1
Ifrd1	0.00842281936352932	0.0967300960583238	0.449	0.396	1
Mllt6	0.00843658200526932	-0.0522027069010631	0.17	0.222	1
Eif3a	0.00847385812070004	0.061535779524247	0.961	0.959	1
Pim2	0.00847654612941976	0.113445301923107	0.134	0.096	1
1810058I24Rik	0.0085372178491497	-0.0790571797276514	0.828	0.857	1
Mcm3	0.00866510958565753	-0.0651655544156808	0.792	0.826	1
Bnip2	0.00867652946043916	0.0857322253745638	0.323	0.279	1
Chtop	0.00870051735727745	-0.0701607209872251	0.654	0.706	1
Crlf2	0.00874022619847668	0.058232504747557	0.103	0.068	1
Cops4	0.00879370397720595	0.0686505654110271	0.713	0.663	1
Dpy30	0.00883485735708095	-0.0512644678056293	0.959	0.982	1
Idh2	0.00885310008915203	0.0766500582792781	0.278	0.231	1
Rragd	0.00887324402869002	-0.0407925215967408	0.129	0.176	1
Cnot11	0.00892599086317583	-0.0806844816338794	0.435	0.498	1
Psmd3	0.00893993195088759	-0.0767142359231872	0.702	0.763	1
Cox6a1	0.00896085473958178	0.0619815847397285	0.946	0.955	1
Cbr3	0.00902142865587694	0.0581795921923823	0.107	0.071	1
Gm14698	0.00915499459718988	0.0593697103713728	0.261	0.211	1
Rps9	0.00926923324832953	0.0266947757579623	1	1	1
Eif3d	0.00932420609119953	-0.0638535163684211	0.862	0.904	1
Srebf2	0.00936024999193634	-0.0472618939134171	0.171	0.222	1
Nap1l1	0.00945806013827389	0.0455681977920599	0.997	0.995	1
Rpl7	0.00946809465938564	0.031908708473348	1	1	1
Sulf1	0.00953648229735462	0.0364082036699058	0.106	0.068	1
Rbfox2	0.00960221764944323	0.0759956863856234	0.249	0.201	1
Sec63	0.00969722186225431	0.0570525457108894	0.17	0.126	1
Tpd52	0.00989153111377653	-0.0686593372212777	0.535	0.617	1
Zc3h7b	0.00998381890918732	0.0436160252189155	0.12	0.081	1
Rpl19	0.0101206761933529	0.0244449733979115	1	1	1
Chfr	0.0101590191902956	0.0615431383973493	0.151	0.113	1
Dennd5b	0.0103593130589988	-0.0682195676690033	0.202	0.252	1
Tada3	0.0103714301003735	-0.0567044623366956	0.293	0.357	1
Rbm4b	0.0104641018536936	-0.07217813092813	0.383	0.444	1
Lzts2	0.0105307830017178	0.0450295266920332	0.101	0.066	1
Tigd2	0.0106166321863921	-0.0448560831343298	0.166	0.214	1
Nip7	0.0106642495071411	-0.0657178077704241	0.856	0.894	1
Fscn1	0.0107134985591623	-0.0519782393561243	0.839	0.876	1
Gm5611	0.0107148378012866	0.0373839460237416	0.102	0.066	1
Aard	0.010723879271501	-0.0708497003356743	0.336	0.4	1
Pin4	0.0108613310316572	-0.0629967302905858	0.68	0.718	1
Unc45a	0.0108706306858901	-0.0538558376701402	0.136	0.179	1
Sycp3	0.0109209622303984	-0.0778212352028011	0.194	0.239	1
Pycr1	0.0109245201296827	-0.0308421440117544	0.072	0.106	1
Tsix	0.0109462625045177	-0.0318554748112175	0.136	0.184	1
Usp22	0.0110191194664039	0.0591047177338666	0.243	0.196	1
Rad51ap1	0.0110279139663267	-0.0549460113786335	0.315	0.375	1
Hnrnpa1	0.011046778161873	0.0564407659976549	0.989	0.99	1
Thumpd3	0.0111220162698929	-0.067181532723901	0.348	0.408	1
Otud3	0.0111473439858436	-0.0476319004355495	0.113	0.153	1
Tia1	0.0111984316547438	0.062390748708878	0.302	0.252	1
Pigx	0.0112148732725658	-0.058741483710759	0.322	0.391	1
Gm11496	0.0112648283363756	-0.0546626199024251	0.104	0.143	1
Rnf145	0.0113186892689652	-0.037980993174257	0.11	0.151	1
Sdad1	0.0113553002267741	-0.0822544422853577	0.553	0.605	1
Cpsf4l	0.0114192064433106	-0.0632194030547122	0.154	0.199	1
Phlda3	0.0114379340946362	0.0977978655596404	0.53	0.496	1
Jun	0.0114938625265911	0.0697433773773022	0.113	0.078	1
Arl4c	0.0114976519807637	0.103550597094533	0.107	0.073	1
Mphosph10	0.0115524805570237	-0.0542787904157662	0.655	0.713	1
Skp1a	0.0115634856105629	-0.0809897826843602	0.786	0.804	1
Ephx2	0.0115970983994688	0.0616554478943502	0.153	0.113	1
4931406P16Rik	0.0116455422038588	-0.0604108411048419	0.187	0.235	1
Llph	0.0116500898062381	-0.064662824406936	0.874	0.894	1
Exosc9	0.011718606852823	0.0674321789305236	0.285	0.234	1
Mob4	0.0117656848712512	-0.0657039452890651	0.477	0.546	1
Psmc3	0.0118197087930593	-0.069402899444839	0.765	0.801	1
Fam3c	0.0118233126825496	0.0644150965132257	0.336	0.287	1
Ppp1cb	0.0119398385115631	-0.0651117021460657	0.583	0.65	1
Txnl4a	0.011983214509816	-0.0618574787236348	0.938	0.962	1
Epha2	0.0120354958505172	0.0612597975459593	0.228	0.181	1
Mcm10	0.0120766370760642	-0.0641838601223466	0.311	0.371	1
Ddost	0.0120786830847169	0.0780009859160793	0.58	0.537	1
Ndufa10	0.0121191699112462	0.0754958379672062	0.762	0.76	1
Ublcp1	0.0121751359532628	0.0569366303895683	0.266	0.212	1
Zbtb8a	0.0121837082098954	-0.0517268426943341	0.128	0.171	1
Esd	0.0121990795841357	0.0606034017047955	0.588	0.559	1
Rab11a	0.0123289106738411	0.0730218755669702	0.442	0.386	1
Rbfa	0.0123621006732627	-0.0653271111775588	0.532	0.597	1
Nf2	0.0123698479107921	-0.0545855240139514	0.174	0.221	1
Dcaf15	0.0123987906171138	0.0502195307499451	0.126	0.09	1
Taf13	0.012514998598219	-0.0768133671219161	0.384	0.441	1
Mrpl54	0.0125267123225793	0.0690620270423019	0.78	0.728	1
Tdrd12	0.0125320346505558	-0.0462590791011419	0.144	0.189	1
Cenpq	0.0126343052517712	-0.0568814711096648	0.243	0.295	1
S1pr2	0.0126418078703849	-0.0308219339305748	0.071	0.104	1
Pfdn1	0.0126494982971568	0.0758282190714004	0.92	0.9	1
Sh3glb1	0.0126652446415477	0.0670836498811418	0.407	0.353	1
Ppp1r1a	0.0126653286726822	-0.0489176172512915	0.179	0.227	1
Arl5a	0.0126993615339056	-0.0542106392602105	0.222	0.274	1
Cltb	0.0127014743051836	0.0696205727701036	0.437	0.393	1
Hist1h4i	0.0127096029899776	-0.0363043079100337	0.084	0.119	1
Ung	0.0127930309391885	-0.089786191791036	0.648	0.701	1
Kif5c	0.0128068948154502	-0.0386322392482947	0.095	0.131	1
Itgb5	0.0128100525737429	0.0585831726407625	0.127	0.091	1
Npm3	0.0128154902761273	-0.0502363639864807	0.931	0.947	1
Bcat2	0.0129134304034313	0.0636643452211388	0.349	0.292	1
Hint1	0.012931815772958	0.0449612151868739	0.998	1	1
Arpc5	0.0129442293595793	0.0845799561241737	0.62	0.592	1
Gna13	0.0129962954102964	-0.0476745983781003	0.238	0.294	1
Brca2	0.0130795198760318	-0.0670665885480682	0.304	0.362	1
Chchd3	0.013086960033326	-0.072131839791798	0.591	0.653	1
Sod1	0.0131132407372459	-0.0734910640627264	0.732	0.769	1
Ccnb1ip1	0.0133081826802086	-0.0570353265665059	0.194	0.244	1
Prr7	0.0133441224211669	0.0536468842632507	0.108	0.075	1
Zfp593	0.0135266558120131	-0.0741259639410182	0.444	0.502	1
Ing3	0.0136196202371798	-0.0433602858197085	0.161	0.209	1
Tmem38b	0.0136495498470236	-0.0496555064208215	0.135	0.176	1
Dctpp1	0.013652698349836	-0.0478697888764468	0.971	0.987	1
Tulp3	0.0136570261023807	-0.064849813655533	0.173	0.222	1
Ckap5	0.0136571828241239	0.0711481157400586	0.319	0.267	1
Ubap2l	0.0136692384325753	0.078874070452277	0.734	0.708	1
Mettl16	0.0138116437598015	-0.0572403302733608	0.628	0.697	1
Etv1	0.0139274096008484	-0.0485153744813216	0.134	0.176	1
Rbm7	0.0139354353876793	0.0694213547336748	0.414	0.367	1
Myh9	0.0139939212245698	0.0907191054121165	0.281	0.237	1
Socs2	0.014088150101418	-0.0688121003111143	0.492	0.542	1
Tgm1	0.014140810019368	-0.0395070727334337	0.095	0.131	1
Spcs2	0.0142674974558119	-0.0587204682331646	0.741	0.783	1
Tmem230	0.0142930290554424	0.0651959651734839	0.405	0.352	1
Nol7	0.0142959176237193	0.0678716091954052	0.789	0.761	1
Syngr1	0.0144228073666049	-0.0717584793357329	0.414	0.463	1
Zfp229	0.0144506299733179	-0.0483925038139574	0.116	0.156	1
Arrdc4	0.014495014601292	-0.0687039936899057	0.461	0.521	1
Gins4	0.0146546498851741	-0.0692772622480281	0.613	0.652	1
Akap8	0.0147755887211467	-0.0685488392250484	0.423	0.484	1
Lefty2	0.0148799411884489	0.140943628640581	0.209	0.169	1
Cald1	0.0150146746817112	0.239243322158218	0.369	0.327	1
Eed	0.0150431477779073	-0.0532065144382643	0.85	0.862	1
Hiat1	0.0150711232718669	-0.0589673692305421	0.273	0.327	1
Fbxl14	0.0150823599028967	-0.0365451930295156	0.11	0.149	1
Fn1	0.0152436495697708	0.113207380390172	0.544	0.519	1
Map1lc3b	0.0152625233893985	-0.0609308460646476	0.876	0.894	1
Kdm3a	0.0153179097019789	-0.0555836400873544	0.284	0.348	1
Serpine2	0.0153930338775331	0.0715780279677432	0.101	0.07	1
Impa2	0.0155140410018259	-0.0869660842801866	0.549	0.584	1
Snrnp48	0.0155933725752176	-0.0641800250438309	0.349	0.41	1
Itm2c	0.0156982362819575	0.0677749134085845	0.178	0.138	1
Btbd9	0.0158029807514857	-0.0508722790896901	0.172	0.217	1
A330069E16Rik	0.015859363587773	0.0592147030053515	0.101	0.068	1
D630023F18Rik	0.0158830766414299	-0.0546774663398925	0.139	0.181	1
Hat1	0.0158859715564906	-0.0516977305006223	0.827	0.876	1
Rpp30	0.0159471911518873	-0.0640705211467321	0.412	0.464	1
Ttc4	0.0159773714749094	0.0682108830631532	0.348	0.3	1
Rab26os	0.0160336262055715	-0.0441717494318681	0.1	0.136	1
Set	0.0160760682720719	-0.0423669827695572	1	1	1
Mzt1	0.016138075417922	-0.0444901993546825	0.214	0.267	1
Relb	0.0161677124772791	-0.0381248346186281	0.103	0.141	1
Pold2	0.0163380326163211	-0.0713225013939267	0.487	0.536	1
Zfp518b	0.016362390511657	-0.0374080824116838	0.095	0.131	1
Atxn3	0.0163633347142186	-0.0402945794273271	0.17	0.216	1
Ttll1	0.0165139575930263	-0.0409333987330538	0.072	0.104	1
Alg13	0.016796968078913	-0.0516528757891522	0.417	0.483	1
Thra	0.0168180045490732	-0.0341720142440123	0.078	0.111	1
Hspb8	0.0168765658048575	-0.0271816860301827	0.089	0.124	1
Reps1	0.0169727967499316	0.0473993175220135	0.104	0.071	1
D8Ertd738e	0.017047142629391	-0.0572252978618033	0.884	0.892	1
Chek2	0.0171092651475649	-0.0501839441042632	0.147	0.189	1
0610011F06Rik	0.0171217014679963	0.0372601478748408	0.103	0.07	1
mt-Co1	0.0171388244439537	-0.0322260988374148	1	1	1
Myo10	0.0171903880382095	0.086532483334548	0.59	0.564	1
Ybx1	0.0172272665508215	-0.0277101019018131	1	1	1
Rpl10	0.0172972815682139	0.033593082975651	1	1	1
Ubac1	0.0174324910860481	-0.0556346869076446	0.508	0.572	1
Scd1	0.0174708724981605	-0.0660914886574803	0.136	0.177	1
Dzip3	0.0175817616169059	-0.0425484065835418	0.127	0.167	1
Rbm8a	0.0177353939034823	-0.0564685285046347	0.929	0.945	1
Acadl	0.0177488051341984	0.0510067049387753	0.142	0.104	1
Prr3	0.0177814581880776	-0.050410020546627	0.135	0.174	1
Rassf1	0.0177864710813834	0.0743257557267637	0.138	0.103	1
Anxa11	0.0178270650913374	0.0415556305635248	0.122	0.086	1
Diexf	0.0179942188220866	-0.0419792915239263	0.116	0.154	1
Park7	0.0180218870289603	0.0476624887063055	0.993	0.99	1
Birc2	0.0180527698187337	0.0533462353578218	0.133	0.098	1
Osgin2	0.0180707215930774	-0.0365478655344909	0.087	0.121	1
Evi5	0.0180987902682326	0.0605058262384083	0.285	0.239	1
Supt16	0.0181253314235879	0.0676805945672669	0.82	0.771	1
Aar2	0.0181847839002542	-0.0331006109574376	0.081	0.114	1
Cldn7	0.0182343634796654	0.0484031064285184	0.112	0.078	1
Mpzl2	0.0184011313730369	0.0613776436146893	0.196	0.154	1
Ppm1d	0.0184624918777992	-0.0428196682022856	0.135	0.176	1
Tmem5	0.0184769437855959	0.0765780172079101	0.344	0.3	1
Rpa1	0.0185690665651117	-0.061228571460463	0.537	0.604	1
Tob1	0.0187551477199631	-0.0338738783680671	0.095	0.131	1
Lig3	0.0187740808155417	0.0418004215994079	0.144	0.106	1
Slc7a7	0.0188818101752613	0.0762643079892501	0.246	0.206	1
Sall1	0.0189810095737579	-0.0588004400423026	0.136	0.176	1
Snrpa1	0.0189952312341581	-0.0525287907670926	0.933	0.962	1
Tasp1	0.0190234058106768	0.0421609196358991	0.101	0.07	1
Ucp2	0.0190804706695523	-0.0597205496178024	0.148	0.187	1
Sec24c	0.0190896466005956	-0.0472748983860687	0.137	0.176	1
Bet1l	0.019280560820069	-0.0454887372021391	0.241	0.292	1
Cenpv	0.019316768367154	0.0817138814710114	0.571	0.546	1
Pkmyt1	0.0193712392577089	-0.0343440036039352	0.089	0.123	1
Phgdh	0.0193934534072833	0.0530059267157503	0.754	0.728	1
Sept7	0.0194219494585914	0.0636212170485305	0.733	0.731	1
Baz1a	0.0194310291401711	-0.0803290031963627	0.301	0.35	1
Mtch1	0.0194390846995881	0.0867167171080278	0.508	0.488	1
Eef1g	0.0194999731532756	-0.0280817050498516	1	1	1
Msn	0.0195590811466248	0.113422949417997	0.363	0.323	1
Enox1	0.0196308600127955	-0.04382401011943	0.129	0.169	1
Zfp326	0.0196921329868872	0.0699373880171906	0.301	0.255	1
Psme4	0.0196967904036079	0.0636873625637664	0.395	0.348	1
Gar1	0.0197202992347164	0.0626472009353194	0.817	0.799	1
Zfp281	0.0197298646187965	0.0579272409525253	0.383	0.332	1
Chka	0.0197327434041254	-0.064955950237692	0.263	0.31	1
Hbegf	0.0198036342933762	0.113103414944871	0.159	0.123	1
Cript	0.0198472633108767	-0.0640437487535944	0.637	0.697	1
Foxp1	0.0199118782913409	0.0867921689953843	0.365	0.325	1
Mga	0.0199687127976373	-0.0720433525819589	0.377	0.423	1
Tekt1	0.0200100134795833	-0.035290626133353	0.089	0.123	1
Gabarapl2	0.0200739737831198	-0.0247101340337896	0.924	0.957	1
Vwa3b	0.020148762526652	-0.0342194127319018	0.081	0.114	1
Accsl	0.020317474349014	-0.0432952179266009	0.078	0.109	1
Rbmxl2	0.0206045362264558	-0.0597179236199694	0.715	0.763	1
St13	0.0206621963823168	-0.0426156126161228	0.925	0.945	1
Pwp1	0.0206857095966487	-0.0535681969239572	0.437	0.489	1
Pde6d	0.0206863572213405	0.0542573750431383	0.264	0.219	1
Golph3	0.0207004137892509	-0.0539416300795516	0.139	0.177	1
Fam21	0.0207904253068674	0.0608338173435144	0.29	0.244	1
Laptm4b	0.0209027793900196	0.0608917085707424	0.263	0.217	1
Gm13225	0.0209033931504767	-0.0466574650274086	0.442	0.516	1
Rpl5	0.0209186665203228	0.0432618047669866	0.999	1	1
Gid8	0.0209430545016964	-0.0569526587547977	0.351	0.408	1
Hirip3	0.0209682052271143	-0.0783678688901863	0.403	0.454	1
Sf3b6	0.0209901889509178	-0.0565234937663863	0.855	0.905	1
Cnn2	0.0210505355198188	0.119681696971412	0.317	0.269	1
Crip2	0.0212270788133791	0.106152187155967	0.436	0.39	1
Mtus2	0.0212898238046982	0.0523213482795505	0.167	0.128	1
Inppl1	0.0217188576930156	0.0416032015497607	0.101	0.07	1
Faf1	0.0217772889146786	-0.0658590406570079	0.556	0.605	1
Atp6v0d1	0.0217909067480665	-0.055903350709069	0.352	0.395	1
Pdgfa	0.0218029228866975	-0.0772286988445697	0.562	0.625	1
Ccnc	0.0218147738060717	-0.058187169769051	0.26	0.305	1
Leprotl1	0.0218587565322955	-0.0700981993950462	0.316	0.36	1
Zfp568	0.021934730049726	0.0666810433342189	0.276	0.231	1
Ammecr1	0.0219553508313064	-0.0451981653551169	0.132	0.169	1
Bbs2	0.0219807929125984	-0.0576616688759852	0.121	0.158	1
Katnb1	0.022002332039892	-0.0337007407366136	0.125	0.166	1
Ahdc1	0.0220663268776081	0.051707365948309	0.181	0.143	1
Gars	0.0220832132361903	-0.0592843216002075	0.772	0.796	1
Ndufaf2	0.0221024445003003	-0.0581353905360731	0.418	0.478	1
Cbfb	0.0222376535830612	-0.0446521010560068	0.196	0.244	1
Blvrb	0.0223063955483674	0.0584731775726223	0.203	0.163	1
Rpl38	0.0224093219509378	0.0319171169713814	1	1	1
Akirin1	0.0224363634406801	-0.0516401502627433	0.337	0.391	1
Bud31	0.0224761446613373	-0.0676025415466999	0.674	0.728	1
Mrfap1	0.0225102977244162	-0.0443494671955693	0.966	0.973	1
Psmf1	0.0225703281207424	0.0579183401012505	0.204	0.164	1
Serinc1	0.0227600684870946	0.0468116073895765	0.151	0.113	1
Nup62cl	0.0227740780775604	-0.0652071187406043	0.2	0.244	1
Gm29666	0.0228312361221088	-0.0358971576566716	0.107	0.143	1
Tmem216	0.0228993589751456	-0.04635523179379	0.162	0.206	1
Kdm2b	0.0229435320240723	0.0746794004271903	0.302	0.26	1
Svbp	0.0229630634029053	-0.063528940399844	0.313	0.365	1
Noa1	0.0229819993201986	-0.0467205209520243	0.137	0.176	1
Ubc	0.0231508627237685	0.0638755761837202	0.48	0.438	1
Mrps34	0.023346354517485	0.0773816304729671	0.589	0.574	1
Rab10os	0.0233763533430098	-0.0335220114689407	0.107	0.143	1
Rps20	0.0234640688032246	-0.0263902515055752	1	1	1
Rfc5	0.0235018492012189	-0.0417608811342647	0.75	0.814	1
Myl12b	0.0236370077906248	0.0534680491082732	0.425	0.381	1
Rita1	0.02371489224273	-0.0492639895518988	0.194	0.239	1
Bak1	0.0238933854592997	-0.0601539185418339	0.358	0.415	1
2210016L21Rik	0.0239492168351994	0.0487615463271047	0.343	0.297	1
Arl1	0.024086291425126	-0.0525356915890615	0.605	0.663	1
Gtf2e1	0.0241510373955254	-0.0371229261154109	0.202	0.25	1
1110012L19Rik	0.0243301704367825	0.056583056976488	0.231	0.191	1
Pex19	0.0243551898489819	0.0661620955479137	0.25	0.211	1
Capg	0.0243962667691166	0.0396031201796284	0.194	0.151	1
Nup35	0.0244531339000214	-0.054768965744223	0.292	0.348	1
Tmx2	0.0245499986940062	0.0641106355058682	0.24	0.199	1
Eef1b2	0.024575573720407	0.0374881807146279	0.999	1	1
Agtrap	0.0246398818117306	-0.0568914079521189	0.402	0.466	1
Emd	0.0248603006455727	0.0633815736970086	0.486	0.448	1
Chmp2b	0.0252625342868115	0.0704969711821212	0.206	0.169	1
Smc5	0.0253945251940847	-0.0555630245825013	0.249	0.299	1
Rbp1	0.0255853007803038	-0.0553612254719344	0.237	0.284	1
Rbmxl1	0.0258176581349241	-0.0548685577882084	0.844	0.874	1
Golga3	0.02584091843972	-0.0567964146626762	0.188	0.227	1
Ddx24	0.0258948146263466	-0.0529512429946022	0.865	0.882	1
Cnpy1	0.0258961873381956	-0.0330574037617673	0.094	0.126	1
Tcea1	0.0259535600445225	-0.0737967742452358	0.532	0.582	1
Rrbp1	0.0260711522592304	0.069045228411755	0.698	0.682	1
Enoph1	0.0261566816480813	-0.049376706585349	0.32	0.375	1
Cyb5r3	0.0261725930805293	0.0627540076115353	0.631	0.604	1
Slk	0.0262309006125845	0.0385961141954037	0.15	0.113	1
Zfp318	0.0262380661107458	-0.0367704495783768	0.168	0.212	1
Phf20l1	0.0262396180816764	0.0490511687335539	0.114	0.083	1
Srpk1	0.0262980236760328	0.0519250929135742	0.811	0.798	1
Tcl1	0.0265020557910487	-0.0518877482265399	0.298	0.357	1
Rpl35	0.026635653787376	0.0367326191646189	0.998	0.995	1
Dgcr8	0.0267242351677139	0.0576817290567359	0.233	0.191	1
Polr2f	0.0267336874831172	-0.0449017997655272	0.934	0.934	1
Gtf3c3	0.0268448818489402	0.0494415368579055	0.241	0.199	1
Exoc4	0.0268793084797739	0.0517634048140794	0.197	0.156	1
Cdr2	0.0271436098529002	0.0390073265995082	0.113	0.081	1
Ddx41	0.0272201612339294	0.0600650874195433	0.467	0.416	1
Chd1	0.0272362291850102	0.0600422284949087	0.745	0.711	1
Trmt10c	0.0273003366404872	-0.0537683408644086	0.272	0.32	1
Lrrfip1	0.0274672406200472	0.0612178702775556	0.186	0.146	1
Bysl	0.0276139466991256	-0.0584669937711391	0.398	0.454	1
1700037H04Rik	0.0277636949573386	-0.0543848167521469	0.369	0.421	1
Ccdc43	0.0277843682472524	-0.0550039991311291	0.371	0.415	1
Cln3	0.0278039564069494	-0.0364669034905826	0.1	0.133	1
Eif1ax	0.0279094762271317	-0.0645700551273785	0.859	0.879	1
Rnmtl1	0.0279577943321833	0.0392141041995675	0.141	0.106	1
Ctr9	0.0279890611340992	0.0585968884851016	0.396	0.355	1
Etv4	0.0280056655817666	-0.0682733533797623	0.45	0.504	1
Rpl21	0.028114829218928	-0.0250415078372694	1	1	1
Dppa2	0.0282993805827469	-0.050896227884626	0.622	0.668	1
Lsm7	0.0283189175201263	-0.037945726573728	0.377	0.434	1
Slc25a46	0.0284840747209546	0.0431114679025211	0.141	0.106	1
Tnrc6a	0.0284886386025806	0.0737140318205834	0.38	0.338	1
Larp1b	0.0285231282986199	0.0470491940210847	0.14	0.106	1
Lsm6	0.0287123328468864	-0.0535282265739996	0.815	0.842	1
Bdh2	0.0288507721412115	-0.0376740095231992	0.1	0.133	1
Tcf7l1	0.0288874863203344	-0.0561842490860342	0.228	0.272	1
Sars2	0.0289484821460484	0.0430507657833461	0.126	0.093	1
Ckb	0.0290255185763456	-0.0685204162132702	0.744	0.784	1
Rab4a	0.0290364307733712	-0.0533234050894477	0.275	0.322	1
Rabgap1	0.0290468128746306	0.0614519114979626	0.198	0.163	1
Timm17b	0.0290528608019873	-0.0506914375671136	0.453	0.517	1
2410002F23Rik	0.0291161971403358	-0.0407179527759345	0.212	0.259	1
Fhl1	0.0291783018138175	-0.0392396264829858	0.075	0.103	1
Ube2e1	0.0293631055383194	0.0589966238434193	0.473	0.43	1
Smad7	0.0294480109390733	-0.0607425890026786	0.425	0.474	1
Clic4	0.0294635966138385	0.0356858768219967	0.197	0.158	1
Dennd2c	0.0295935741185955	-0.0350016895028961	0.073	0.101	1
Xaf1	0.0296672691260423	-0.0380505670799912	0.188	0.234	1
Mtch2	0.0297725193440323	-0.0548211623964083	0.868	0.889	1
Coa3	0.0300208942126803	0.0556367510374282	0.719	0.71	1
Nr5a2	0.0300612004151908	-0.031308393655478	0.122	0.159	1
Angptl4	0.0302908253215261	-0.0500163053724609	0.185	0.226	1
Cebpz	0.0307100437855117	-0.0466460113724829	0.747	0.798	1
Ngfrap1	0.0308737516667714	0.0696859511577972	0.986	0.985	1
Tpt1	0.0309249700366434	0.0305631004600562	1	1	1
Ogfr	0.0309676352474988	0.0621237518928177	0.177	0.143	1
Zfp91	0.0312161289342486	0.0589930482397575	0.424	0.383	1
Plscr1	0.0312798166548954	-0.0340367211736762	0.146	0.184	1
Eif2s1	0.0314299684807311	-0.0365188188325765	0.926	0.952	1
Ggnbp2	0.0314427328002864	0.0654788131937619	0.46	0.421	1
Tmem209	0.0314532799408647	-0.0421172231441297	0.133	0.171	1
Mageh1	0.031527306389845	-0.0449285323848681	0.112	0.143	1
Ddx3x	0.031628347373985	0.076439605332369	0.739	0.735	1
Rnaseh2a	0.031714955565926	-0.0614089338721903	0.504	0.569	1
Dapk3	0.0317187947747323	0.0724205269523864	0.338	0.3	1
2200002D01Rik	0.0317396360347809	0.0639299118309	0.13	0.098	1
Cyfip1	0.031743141426518	0.0589567457825943	0.281	0.239	1
Ccnl1	0.0317494204031502	-0.0645449422882459	0.456	0.512	1
Fbxo17	0.031897359297356	-0.0265545217422128	0.075	0.104	1
Msrb2	0.0321907055815539	-0.0452805344140328	0.118	0.153	1
Acot7	0.0322265857634363	-0.0369680743905949	0.196	0.24	1
Pdzd4	0.0322475880149267	-0.0474226764320389	0.148	0.187	1
Cnp	0.0323896327608354	-0.0470405628795311	0.092	0.121	1
Ift43	0.0324949216484899	0.0555829112091148	0.171	0.138	1
1810043H04Rik	0.0326801213151118	-0.0612151651951324	0.506	0.562	1
Fgf4	0.0327216639615256	-0.0394595891276287	0.275	0.328	1
Supt4a	0.0327615785156414	-0.0571364484011063	0.815	0.846	1
Got1	0.0327966397196233	0.083576079609253	0.636	0.635	1
Glmp	0.0328305975667862	-0.0307978713803914	0.288	0.342	1
Cenpw	0.0328969120013016	-0.0544615623831055	0.722	0.76	1
Txndc17	0.0329195407813772	-0.0536292570964256	0.87	0.892	1
Nudt4	0.0329398104754646	-0.0719243075979357	0.788	0.819	1
Aftph	0.0329987118702855	-0.029039971625764	0.1	0.133	1
Klhl13	0.0331603193130037	-0.0582515086721646	0.288	0.338	1
BC030867	0.0333184722922235	-0.0353588619806856	0.097	0.129	1
Dr1	0.0333595994411036	-0.0468180019584284	0.136	0.171	1
Naa10	0.0334411567125347	-0.0428871445871413	0.559	0.635	1
Ppid	0.0335249010784174	-0.059781386214369	0.859	0.927	1
Zfp36l1	0.0336996835479706	-0.0512814725918254	0.326	0.378	1
Ncaph	0.0337466964276253	-0.0346970641172667	0.142	0.181	1
Ocel1	0.0337959018564427	-0.0334663638220846	0.123	0.159	1
Snhg6	0.033798136559018	-0.0448329186295988	0.336	0.39	1
Nmt1	0.0339089317437066	-0.0394072081356367	0.649	0.685	1
Pnpt1	0.0340307120421335	0.0627032193200969	0.238	0.201	1
Mycn	0.0341435118013287	0.0869776266879104	0.521	0.489	1
Impdh1	0.0342406221737076	-0.0464873236854563	0.205	0.247	1
Tpm4	0.0342727807338804	0.135547334999183	0.32	0.285	1
Enah	0.0342781699674976	0.0680273817377854	0.721	0.7	1
BC005537	0.0344915605563774	-0.0317236615247322	0.225	0.269	1
Morn2	0.0345545245075019	-0.0254905439391469	0.14	0.179	1
Dut	0.0346552409347566	0.0500081407297048	0.954	0.959	1
Tcf7l2	0.0347985210273043	0.0490114860510581	0.106	0.078	1
Nudcd3	0.0348451952485214	0.0545890669824294	0.498	0.449	1
Zfp936	0.0349063307882551	0.0575906465255972	0.248	0.211	1
Pop1	0.0351041290469028	0.0652910535288331	0.412	0.371	1
Mpc2	0.0351601580996264	0.0648162502005196	0.407	0.378	1
Smn1	0.0353173794293381	0.0603433005527659	0.663	0.635	1
Tmem47	0.0356785903341862	0.0420364522524233	0.113	0.083	1
Ctbp2	0.035743372699098	0.0549309560231577	0.782	0.771	1
Ppp3cb	0.0358418120905515	0.0445382396054875	0.157	0.121	1
Zfp704	0.035921383360394	-0.0495858610552872	0.167	0.204	1
Sdha	0.0361128379244018	0.0568213387624674	0.6	0.57	1
Zfp105	0.0361266958939581	-0.032095548812434	0.17	0.211	1
Tspo	0.0361346443541748	0.0587855245009506	0.182	0.148	1
Golph3l	0.0362301658854707	-0.044897258515231	0.076	0.103	1
Ppia	0.0363208161471146	-0.0221385332198274	1	1	1
Amd1	0.0363337828456156	0.0687371756021559	0.483	0.441	1
Abcf2	0.0365025527750622	-0.0670874815741326	0.59	0.63	1
Usp47	0.0366658435763843	0.0469065849060782	0.178	0.141	1
Utrn	0.0367106643536415	0.0628844278987852	0.193	0.158	1
Gm26699	0.0367983385025978	0.0381753328794408	0.169	0.133	1
Ginm1	0.0368468184611784	-0.0288137290721129	0.086	0.116	1
Ngrn	0.0369123260563721	-0.0680457855902873	0.502	0.541	1
Ube2j1	0.0369705162007832	0.0472991591298534	0.173	0.136	1
Hsp90ab1	0.0370453363738592	-0.0221790744306278	1	1	1
Hspe1	0.0371115041199041	-0.027831086185262	0.999	1	1
Sar1b	0.0373246610293586	0.0566330910472418	0.439	0.405	1
Gm10709	0.0374074069365331	-0.0567736185771288	0.713	0.765	1
Erdr1	0.0374306258665506	0.0700185901562836	0.457	0.425	1
Trim2	0.0375947745088426	0.0406027248046565	0.168	0.134	1
Rangap1	0.0376487446512061	0.0607248755039052	0.581	0.541	1
Ccng1	0.0376599876037014	0.0899040238045746	0.68	0.675	1
Sept2	0.0376806937769012	0.0710882684552688	0.529	0.501	1
Ldah	0.0377840429669087	0.0523133066905363	0.165	0.131	1
Kdm2a	0.0377987714031827	-0.0429859500744658	0.184	0.226	1
Preb	0.0378419923347567	0.0740831036532476	0.329	0.294	1
Gmcl1	0.0378492400890688	0.047947417154068	0.201	0.164	1
Rbm48	0.0378668827348652	-0.0461530809506133	0.184	0.226	1
Hadha	0.037920502037861	0.0387798962864807	0.27	0.222	1
Atg16l1	0.0379602950423144	-0.0288760938162708	0.139	0.176	1
Ndufs7	0.0380832412107823	-0.0418188706770626	0.871	0.9	1
Glo1	0.0381089024868676	-0.0454709723977815	0.946	0.95	1
Vangl1	0.0381460421296467	-0.0468267464429283	0.302	0.345	1
Vdac3	0.0381747308573625	-0.0463262218497971	0.445	0.504	1
Aurkb	0.038260219540814	-0.048378451925394	0.33	0.381	1
Tbc1d17	0.0385688265346931	0.0367013865139217	0.103	0.075	1
Brwd1	0.0386125226167107	-0.0476765705159513	0.3	0.352	1
Mrpl2	0.0386275476487917	-0.0599215675859844	0.684	0.71	1
D5Ertd579e	0.0388260962598987	0.0562035022443899	0.213	0.179	1
Mad2l1bp	0.0389374564818357	-0.0345703914188367	0.135	0.171	1
Srpk2	0.039122894276293	-0.0386920252647054	0.25	0.299	1
Pnrc1	0.0391913580616245	0.0571763873693464	0.202	0.166	1
Atp5b	0.0392167427640695	0.0360842035573503	0.999	1	1
Pim1	0.0394988637513456	0.095750040755184	0.522	0.504	1
Slc37a3	0.0396338981897126	0.0318923284272781	0.107	0.078	1
Trp53	0.0396383252728906	-0.0486221767519917	0.986	0.99	1
Fam114a2	0.0398812541116855	0.0489618418410929	0.496	0.449	1
Rps5	0.0405829053464341	0.0259119199169509	1	1	1
Dtd1	0.040601363302198	0.0560359952707413	0.333	0.295	1
Psmd1	0.0406546249657663	0.0569005943615768	0.753	0.741	1
Exosc3	0.040743266138956	0.0743762287874327	0.511	0.481	1
Eml4	0.0409747678112714	0.0534092833681638	0.498	0.451	1
Mcm4	0.0411147886566499	-0.0526030719854188	0.498	0.552	1
Usp8	0.04120278537478	-0.0434191644664186	0.277	0.325	1
Igf1r	0.0412279017665692	0.028176031257027	0.102	0.073	1
Gm17300	0.0412352873080578	-0.0250585112762523	0.097	0.128	1
Mrpl57	0.0412674733006547	-0.0621677487565158	0.788	0.818	1
Adk	0.0414433593738155	0.052018878245961	0.36	0.315	1
Nup50	0.0414677039324724	-0.058185370191963	0.478	0.529	1
Dnajc9	0.0414897889753573	0.0706335924990485	0.548	0.512	1
Rrm1	0.0415075206957058	0.0626236512434318	0.518	0.484	1
Ube3b	0.0415973349944644	0.0422096429423841	0.107	0.08	1
Ddx47	0.0416398466095246	-0.0625236562034699	0.413	0.458	1
Phip	0.0420852785559256	0.0743106406913187	0.393	0.357	1
Vcpip1	0.0423093978795999	-0.0295313362170465	0.087	0.116	1
C2cd5	0.042342408541896	-0.0273332953476337	0.077	0.104	1
Snapc3	0.0423743280767974	0.0440836270306145	0.218	0.177	1
Actr1b	0.0424758036348331	-0.0482797459110076	0.308	0.35	1
Abhd11os	0.0424876858762867	-0.04477515433716	0.095	0.124	1
Hexb	0.0425059237678169	-0.0344821722376706	0.129	0.163	1
Dnmt3l	0.0425544253994192	-0.0464136302137813	0.497	0.569	1
Mycbp	0.042592002907011	0.0527589442251748	0.46	0.416	1
2610002M06Rik	0.0426121148090807	0.0448630488277309	0.112	0.083	1
Trpm7	0.0428231793386732	0.04167520869982	0.182	0.146	1
Raph1	0.0429810906696335	0.0584136889462704	0.198	0.167	1
Psmb6	0.0430556919479915	-0.0358315355965955	0.99	0.995	1
Actr3b	0.04315673492636	-0.0323524630058518	0.119	0.153	1
Plod3	0.0432755980837148	0.0398616281613099	0.103	0.076	1
Syngr2	0.0433103634145489	0.0558625428523733	0.206	0.172	1
Epc2	0.0433169639094754	-0.0328833084051428	0.17	0.212	1
A830080D01Rik	0.043533611780536	-0.0578544147123302	0.206	0.245	1
Stmn2	0.0435413503102971	-0.0431499814040071	0.957	0.982	1
Slc25a13	0.0437078511881214	-0.0375187041971532	0.389	0.441	1
Plpp2	0.0438619972494161	0.0365185178499796	0.138	0.104	1
Pradc1	0.0439494134655585	-0.036970735194948	0.194	0.234	1
Tial1	0.0440518768586549	-0.0589547368111152	0.378	0.426	1
Rsf1	0.0440873606836347	0.055457561471969	0.411	0.365	1
Hspa8	0.0441182995167596	-0.029839860323392	1	1	1
Wdr26	0.0441559511853079	0.0605456594982642	0.333	0.299	1
2510039O18Rik	0.0444509536672576	0.0336345506958506	0.118	0.088	1
2310009B15Rik	0.0444575280084661	-0.0415729127632989	0.283	0.328	1
Rps27	0.0444683523816032	0.0270535230744131	1	1	1
Cdc42se2	0.0444852349335264	-0.0297944181647928	0.261	0.317	1
Gpr180	0.0448306057662926	0.0465218202674787	0.158	0.126	1
Usp36	0.0448356101312294	0.0443431791554214	0.291	0.25	1
Ddx58	0.0448515494781057	-0.0546187204440241	0.191	0.232	1
Dph3	0.0449670919400479	-0.0556441811420954	0.795	0.833	1
Ostf1	0.0450881607739089	0.0632839977560863	0.36	0.323	1
Parp1	0.0450999084922981	-0.0416799456437229	0.905	0.945	1
Tro	0.0451707204884979	0.0545204630336137	0.144	0.114	1
Dsg2	0.0451803349341697	0.0507539481262571	0.163	0.131	1
Mvd	0.0453196341326244	-0.0532619042070227	0.195	0.234	1
Triap1	0.0454068333793781	0.0480204820513685	0.327	0.284	1
Gigyf1	0.0454487147609444	-0.0331690220360367	0.123	0.158	1
Ddx49	0.0456326849982534	-0.0644522685991499	0.285	0.327	1
Zfyve19	0.0456997812822406	0.0411512886898193	0.103	0.076	1
C330027C09Rik	0.0457751982600412	-0.045377419583676	0.22	0.262	1
Tpi1	0.045841116003055	0.0685569194403373	0.769	0.743	1
Znrd1	0.0459396596649504	-0.0360677399613971	0.689	0.765	1
Mrps12	0.0461767937529225	-0.0537392727055764	0.671	0.713	1
Yif1a	0.046274431144893	0.05827407576563	0.179	0.146	1
Maged1	0.0464180456178558	0.0572179102096024	0.354	0.315	1
Wdr70	0.0464479716613363	0.0559959210098183	0.301	0.269	1
Pou5f1	0.046481186025039	-0.0456755130895994	0.96	0.978	1
Msl1	0.0467118881969706	0.0454472788678835	0.135	0.104	1
Ruvbl1	0.0468362149899019	-0.051597980033685	0.826	0.847	1
Cnpy3	0.0469422090577981	0.042278691874017	0.135	0.104	1
Ddx50	0.0471683104368754	-0.0384517906719957	0.138	0.171	1
Hmmr	0.047236888487927	-0.0714962440845436	0.472	0.509	1
Ccdc85b	0.047252079737137	-0.0364062555199088	0.085	0.113	1
Npc2	0.047354249622077	-0.03566042449823	0.605	0.672	1
Fbxo6	0.0474688576304688	-0.0445982090282492	0.229	0.27	1
Tgif1	0.0477361101044114	-0.0614676537946094	0.667	0.693	1
Wasf2	0.0477978121740731	0.0789691970075644	0.553	0.546	1
Rrp1b	0.0478739014364729	0.0637182147680848	0.787	0.794	1
Eif4a1	0.0479842349303742	-0.0373664427874094	1	1	1
Larp4b	0.0480201958076202	0.0596025336937746	0.43	0.395	1
Ahnak	0.0481298609623277	0.101740056622957	0.205	0.172	1
Zkscan5	0.0481312466805475	0.0366266201135943	0.121	0.093	1
Ilk	0.0481358000777908	0.0612064012531831	0.241	0.206	1
Ewsr1	0.0482763315475525	0.0615646826617813	0.759	0.738	1
Gale	0.0483712869482265	-0.0455351697595742	0.162	0.199	1
Rnf121	0.048433864740671	-0.0376304681114702	0.29	0.342	1
Cd68	0.0484399549593001	-0.0318474888353791	0.104	0.133	1
Mdm2	0.0484738475536288	0.082624003738108	0.451	0.42	1
Tmem29	0.0486008023725778	-0.0548437263469153	0.274	0.317	1
Dnttip2	0.0486423736977107	-0.0601696680180666	0.745	0.781	1
Ctage5	0.0487600869111268	0.0525496327996957	0.252	0.217	1
Slc7a5	0.0489045355521591	-0.0416592231992339	0.178	0.216	1
Mael	0.0489382973651268	-0.0354559927986388	0.126	0.158	1
Atl2	0.049026496546039	0.0472113459586606	0.205	0.171	1
Lin54	0.0490494730332678	-0.0261520803245801	0.079	0.106	1
Ddx25	0.0490922879447406	0.0450441895797587	0.167	0.134	1
U2af2	0.0492031125112805	0.0520748845059884	0.584	0.552	1
Hdac2	0.0493398576386398	0.0496353239155578	0.607	0.572	1
Rpl41	0.0493837106944105	-0.0200659856816499	1	1	1
Gltp	0.0495213159685748	-0.0596847944111299	0.29	0.332	1
Dedd2	0.0495356650573615	-0.0277593144199136	0.099	0.129	1
Junb	0.049874265632465	0.0724772717976506	0.299	0.264	1
Dnajc21	0.0499647756038054	-0.0440203016694242	0.67	0.716	1
Sfrp2	0.0499827915478418	0.0474826405653113	0.156	0.124	1
Gemin2	0.0500502483005217	-0.070432439105968	0.395	0.428	1
Leng1	0.0501258715747692	0.0434932659654302	0.129	0.1	1
Scnm1	0.0502026628357273	-0.0538827740719619	0.172	0.204	1
Srrm2	0.0502571332050203	0.0437825087986412	0.977	0.977	1
Srbd1	0.0503762597325114	-0.0418433370893109	0.185	0.224	1
Samd1	0.0504529096140969	-0.0307962577531158	0.118	0.149	1
Mdh1	0.0505242151897505	0.0623190987599771	0.815	0.791	1
Ethe1	0.0506032829334122	-0.0493402396082534	0.156	0.189	1
L2hgdh	0.0506044943105906	0.0473059742661879	0.159	0.128	1
Atp5e	0.0506420989487484	0.0433290719714821	0.95	0.945	1
Hdgf	0.050769542302734	-0.0415754261170602	0.987	0.988	1
Zdbf2	0.0508908917819176	0.0699990369097106	0.317	0.289	1
Fundc1	0.0509769782335761	-0.049096250291015	0.133	0.164	1
Rpl31	0.051285390843645	-0.0206386893754411	1	1	1
Ankrd11	0.0513591588879715	0.0584191410531463	0.854	0.852	1
Klc1	0.0514312862406241	0.0378804778828333	0.109	0.081	1
Snrpb2	0.0515011743264792	-0.0549242076953447	0.808	0.841	1
Slc16a6	0.0515271751066619	0.0345390823583562	0.118	0.09	1
Pik3c2a	0.0516886007144243	0.0326150653097131	0.101	0.075	1
Ppp4c	0.0517595635299153	-0.042699577036851	0.745	0.783	1
Agl	0.0519356177404914	-0.098972496660238	0.289	0.327	1
Uba2	0.0519624310482666	-0.0414188342016313	0.85	0.891	1
Gm7325	0.0523619671933724	-0.044168099693493	0.457	0.514	1
Agps	0.0524595167588612	0.0524376145790743	0.211	0.179	1
Ube3a	0.0525378558740581	0.0517212377326357	0.67	0.625	1
Cir1	0.0527228584652265	-0.0392501711632291	0.283	0.327	1
Atpaf1	0.0527918663891078	-0.0435282493410328	0.243	0.284	1
Rpap1	0.052909945970721	-0.0304690889977622	0.212	0.257	1
Orc5	0.0529253512458489	-0.0393219534174366	0.179	0.216	1
Recql	0.0529673470384499	-0.0282772729929055	0.081	0.108	1
Ftl1	0.0529804517853715	0.0605664298505001	0.617	0.574	1
Endog	0.0530342742600146	0.0509096270617446	0.39	0.353	1
Lyplal1	0.0530532186866032	-0.0483306999880227	0.316	0.358	1
Nop56	0.0531489722146979	0.0522267702693529	0.948	0.942	1
Amn1	0.0531560885303412	-0.0370721108791487	0.101	0.129	1
Cdc42bpb	0.0533950070055849	-0.0265387821164105	0.086	0.113	1
Txnip	0.05369638407504	0.0707421113372852	0.256	0.226	1
Fau	0.0541614440145861	0.026880864735626	1	1	1
Wdr18	0.054233706448128	-0.0574022644361745	0.76	0.801	1
Glyr1	0.054452099151199	0.0560852462970182	0.389	0.357	1
Mpzl1	0.0545661141069384	0.0641754491499096	0.285	0.252	1
Fth1	0.0547102529713949	-0.0248800822848305	1	1	1
Ndufa13	0.0547483980781999	0.0561269409250913	0.908	0.897	1
Kbtbd4	0.0548586895799618	-0.0264413881819754	0.078	0.104	1
Vapa	0.0549075158918872	-0.0586810873143682	0.85	0.872	1
Abhd17c	0.0549289472200719	0.0409046144985893	0.235	0.196	1
Cd2ap	0.0552233058353499	-0.0412172556305883	0.346	0.391	1
Gatsl3	0.0552468963039954	-0.038940974183	0.226	0.264	1
Susd6	0.0553199174736172	0.0364070913972193	0.11	0.083	1
Ddah2	0.0553204076167219	0.0551569401174482	0.269	0.232	1
Pvt1	0.0554108471677004	-0.0301627363936592	0.111	0.141	1
Cdpf1	0.055453225299379	-0.0383075660484705	0.269	0.315	1
Mapk6	0.0555245084612923	0.0520324332126804	0.2	0.169	1
Rnf138	0.0556177816936991	-0.0457659577231365	0.51	0.575	1
Rbm27	0.055955865997178	-0.0584169028811516	0.697	0.743	1
Alg14	0.05600641638873	0.0212951544709442	0.112	0.083	1
Gm26737	0.0563984264309999	-0.0788916033602123	0.235	0.274	1
Aph1a	0.0564324616956888	-0.039670297457445	0.147	0.181	1
Mtpn	0.0565254660074744	-0.0396875167020332	0.438	0.483	1
Ntmt1	0.0568882837608999	0.0646370597676248	0.346	0.315	1
Safb2	0.0569503230735652	-0.0531663362029252	0.52	0.562	1
Chaf1a	0.0570241424792135	-0.0395019355022713	0.405	0.444	1
Klhdc4	0.0571677310048568	-0.0346741430052999	0.21	0.249	1
Cdk7	0.0571951357624409	0.0472725026226881	0.31	0.274	1
Syce1	0.0572685141744945	-0.0482155129751897	0.22	0.259	1
Ccnd3	0.0573103335785997	-0.0232159791837185	0.688	0.726	1
Crot	0.0573496715435031	0.0335153046945093	0.131	0.103	1
Ddx55	0.0574407026099359	0.0554284806202796	0.272	0.234	1
Oxa1l	0.0574871895244129	-0.0374868414248727	0.298	0.347	1
D10Wsu102e	0.0575009397199361	-0.0562911951569861	0.289	0.332	1
Apool	0.0575359840967998	0.0402497306611854	0.255	0.217	1
Mt2	0.0578120757874437	-0.00761540081190226	0.963	0.973	1
2810417H13Rik	0.0578456387570302	0.0652030758308093	0.639	0.62	1
Krtcap2	0.058051632838622	-0.0483817999760423	0.838	0.886	1
Aldh9a1	0.0580955151749843	-0.0409655030474174	0.2	0.235	1
Rbbp5	0.0583761623775401	-0.0393507127713928	0.165	0.197	1
Uck2	0.0583963450982274	-0.0424533864810023	0.6	0.647	1
Anp32b	0.0584401253669528	-0.0299125565445419	0.998	0.998	1
Sdccag3	0.0588027658583451	0.0391904175660924	0.286	0.245	1
Tram1	0.0588339761939395	0.0511524245829321	0.46	0.416	1
Emc7	0.0589039819695079	0.0709254700600668	0.424	0.393	1
Dnajc4	0.0589041041572633	-0.0361025825804106	0.107	0.136	1
Klk8	0.0590616783453186	-0.0366433388005153	0.148	0.182	1
Sept9	0.0591036382781587	-0.0232400795524145	0.178	0.216	1
Myl6	0.0592484158198178	0.0658505709417059	0.978	0.972	1
Ptbp2	0.0593685962709847	0.0340077178862514	0.102	0.076	1
Gls	0.0595309823698203	0.046638873768037	0.14	0.111	1
Tmem261	0.0596259393171478	-0.0735856295543983	0.547	0.57	1
Cfap20	0.0596658860228365	-0.0361136802949398	0.423	0.486	1
Bbx	0.0597310565580138	0.0613798794091948	0.354	0.317	1
Tmem70	0.0597763184843992	0.0475147567222456	0.341	0.302	1
Carkd	0.0598760247466713	0.044961784211383	0.139	0.111	1
Rfng	0.0599008145856414	-0.0221167257681683	0.089	0.116	1
Rpl26	0.0600545759328635	-0.0186826352785818	1	1	1
Acad9	0.060092173534605	0.0390605540389273	0.145	0.116	1
Diaph3	0.0601230933163955	0.0491445411245711	0.167	0.136	1
Qrich1	0.0602563366478928	-0.0561223480029562	0.332	0.373	1
Trappc4	0.0603794149530232	-0.0535080928351984	0.533	0.589	1
Nepro	0.0603952123284438	0.0396544867344941	0.145	0.116	1
Pecam1	0.0604179147222823	-0.0364909240495571	0.153	0.187	1
Sirt1	0.0604651653808752	-0.0206450798064594	0.091	0.119	1
Arhgap5	0.0605919872019295	0.0450131873949848	0.336	0.295	1
Nedd8	0.0606596430745962	-0.0341496289185066	0.972	0.97	1
Ppcdc	0.0608443738996689	-0.0290319125176274	0.08	0.104	1
Tmem97	0.0609293845421334	-0.0370510168799308	0.551	0.6	1
Uqcc3	0.0609768796096311	-0.0357527182943546	0.691	0.755	1
Cdc73	0.0611297777159664	0.0622857263490619	0.276	0.245	1
Saysd1	0.0611497935420598	-0.0350114736452441	0.147	0.181	1
Hspb11	0.0611621797440073	0.0505047186837117	0.167	0.136	1
Pus1	0.0614174041581919	-0.0477307826391009	0.287	0.33	1
Gid4	0.0614902401670364	-0.0455279637205583	0.197	0.232	1
Polr1e	0.0620983230313026	0.0467094824104768	0.227	0.192	1
Idh3a	0.0622737414019555	0.0559155112737991	0.555	0.524	1
Dtd2	0.0623193826515402	0.0479401818967331	0.33	0.299	1
Zbed4	0.0625867967883078	-0.0249099910299149	0.088	0.114	1
Tpm3	0.0626339276674248	0.0560518398164898	0.818	0.814	1
Hmgn5	0.062846197849964	0.068050883195219	0.324	0.297	1
2310033P09Rik	0.0631233171772163	0.0457392575422026	0.372	0.335	1
Aim2	0.063196151328971	0.0334239796876912	0.106	0.08	1
Wdr35	0.0632428714303038	0.0485503034557207	0.189	0.156	1
Isyna1	0.0632581126295891	0.0611555314576748	0.48	0.453	1
Mgmt	0.0632998308926762	-0.0341790297284018	0.113	0.143	1
Pmf1	0.0633139910337716	-0.0555071296343365	0.558	0.604	1
Rnf19b	0.0636967712554429	-0.0243775988014168	0.1	0.129	1
Bspry	0.0638127898538137	0.0309901216648172	0.115	0.086	1
Dnmt3b	0.063896346590283	0.114341656663815	0.479	0.463	1
Fmr1nb	0.0639105033785169	-0.0430298933950167	0.423	0.476	1
Sptbn1	0.0641205500810813	0.0532089091861376	0.46	0.43	1
Snrpb	0.0643179828569285	0.0360085309815081	0.984	0.978	1
Cttn	0.0643593267993883	0.0615911086163391	0.307	0.279	1
Cdca8	0.0643978939826789	-0.0386122404109377	0.769	0.778	1
Zswim1	0.0644997423447804	-0.0399037495927643	0.163	0.197	1
4930566F21Rik	0.0645426148426943	-0.0415644656409523	0.183	0.222	1
Sf3b1	0.0646522086434182	-0.0611812304837769	0.904	0.914	1
Znrd1as	0.0650714323541249	-0.0384577017522197	0.225	0.265	1
Ube2o	0.0654010596883411	-0.0401801844902354	0.175	0.209	1
Smdt1	0.0654433365014404	-0.0293092155103041	0.882	0.914	1
Rtcb	0.0654790398058429	-0.0613724616838116	0.574	0.625	1
Fbxo21	0.0654923762600139	-0.0181807722542664	0.119	0.153	1
Aff1	0.0654974142135075	-0.0316998298222497	0.115	0.144	1
Ddx10	0.0655297454452553	-0.0472309715048129	0.553	0.594	1
Stard3nl	0.0657640502905091	-0.0391854378493164	0.467	0.516	1
Pbrm1	0.0659311054960935	0.0582945609349309	0.537	0.504	1
Timm44	0.0659377197383154	0.0468776745632751	0.404	0.363	1
Numa1	0.0660477213440549	0.0392687785234165	0.253	0.216	1
Pdcl	0.0664159578024873	-0.0321730268788138	0.13	0.161	1
Rab24	0.0665310212199176	0.0450108554420975	0.311	0.269	1
D2Wsu81e	0.0668308581678691	-0.0342785735002181	0.185	0.221	1
H2-K1	0.0668577597627712	0.0384281100753828	0.116	0.09	1
Pcyox1l	0.0669309062928188	0.0363763069049477	0.105	0.08	1
Coil	0.0669858050233362	-0.0368797152728407	0.3	0.347	1
Bckdhb	0.0670015421883067	-0.0250188935356145	0.244	0.29	1
Rsu1	0.0671916122204916	0.060038443598029	0.352	0.32	1
Dock6	0.0672249286339674	0.044378822439398	0.121	0.095	1
Fbxw11	0.0674213357470817	0.0378377813354607	0.123	0.096	1
Hck	0.0674660247093002	0.0749788642882345	0.174	0.148	1
Fam208b	0.0674780720501591	0.0373395249096799	0.176	0.143	1
Polr2j	0.0675364848944063	-0.0503178225084455	0.878	0.902	1
Vps26a	0.0676085696968754	-0.0250421345238707	0.144	0.177	1
Baz2b	0.0678244775248774	0.0302173881071232	0.196	0.161	1
Rac1	0.068012624644694	-0.0547608571972271	0.804	0.857	1
Zmynd8	0.0680509843829948	0.0662523542458914	0.34	0.302	1
Haus8	0.0683708630262644	-0.0333092347512066	0.186	0.222	1
Nans	0.0683849714968671	-0.0423608484581058	0.497	0.536	1
Tbl1x	0.0684691476503667	0.0432404796380199	0.321	0.282	1
Rplp0	0.0685247373753083	0.0235168818999392	1	1	1
Eci1	0.0686063752198155	0.0410860279989927	0.436	0.393	1
Hjurp	0.0686296423758959	0.0399755190530434	0.261	0.226	1
Mrps5	0.0687293451359289	-0.0468953060635329	0.838	0.859	1
Sumf2	0.0689850986958463	0.0548831234202342	0.223	0.191	1
Syncrip	0.0691367690841677	-0.0493106063361606	0.76	0.791	1
Ccdc86	0.069149327301228	0.0529004812517572	0.469	0.439	1
Ncor1	0.0692703314246133	-0.0487411440545941	0.688	0.75	1
Dctn5	0.0693094130902766	-0.0362481956910942	0.152	0.184	1
Rps14	0.0694372569740838	0.0131192565693263	1	1	1
Nampt	0.0695264973297134	-0.0296410441501893	0.35	0.398	1
Rpl15	0.069577062235764	-0.0300409598689448	0.955	0.962	1
Emg1	0.0696261186951824	-0.0326987010541273	0.958	0.977	1
Pgam1	0.0696669102607454	-0.0326759948385114	0.993	0.998	1
Rab14	0.0696948943155584	0.0671473251732501	0.64	0.633	1
Wdtc1	0.0697186747502235	-0.0457023812512038	0.215	0.254	1
Med21	0.0697276751862226	-0.0311532964806617	0.477	0.534	1
Gabpb2	0.0697417023645979	0.0269938888189904	0.156	0.124	1
Zscan10	0.0697854009103944	-0.0336007339200345	0.12	0.149	1
Xpo1	0.0700004281661562	0.0289703219428928	0.637	0.605	1
Mettl5	0.0702340470828526	-0.0437564372866687	0.46	0.509	1
Tusc3	0.0707763340065178	-0.0445481126670387	0.215	0.25	1
Slc2a1	0.0708660630337533	0.110185164454401	0.561	0.547	1
Hras	0.0712052849555773	-0.0236967134949443	0.56	0.645	1
Bag6	0.0712926374405708	0.0566065641521228	0.372	0.343	1
Pdk3	0.0715145255861083	-0.0550110542838695	0.253	0.29	1
2500002B13Rik	0.0715339974955201	-0.0343848236680687	0.123	0.151	1
Snrpd3	0.0717533618290525	-0.0271587888542393	0.95	0.962	1
Ndufaf5	0.0718262145117411	0.0462560569112625	0.151	0.124	1
Uqcrfs1	0.0718535172548914	-0.0358461912871781	0.876	0.894	1
Brk1	0.0719452064613132	-0.0458525558595794	0.703	0.715	1
Morf4l2	0.0721567692567689	0.0688365853950086	0.919	0.877	1
Zfand2b	0.0721831460508508	0.0334997665165258	0.151	0.121	1
Pcolce	0.0722029111067059	-0.0421764041300196	0.363	0.423	1
Ilkap	0.0722665609962197	0.0519761529404276	0.433	0.401	1
Ccdc47	0.0722687752775727	0.0437350363105083	0.247	0.212	1
Mvk	0.0722851175277336	-0.0255651309257676	0.118	0.148	1
Eif2ak1	0.0723781426754647	-0.0223033784747393	0.159	0.194	1
Eif2b2	0.0725910106658928	-0.0282242368893071	0.355	0.401	1
Usp10	0.0726308891455137	-0.0457032241609733	0.457	0.502	1
Ecsit	0.0726776252198542	-0.0369331891005125	0.234	0.277	1
Ndufb11	0.0727745216017	0.0445296052227253	0.815	0.816	1
Commd8	0.0728038498936617	-0.0310445670350759	0.351	0.398	1
Polr3h	0.0728786796534834	0.0549389551225158	0.351	0.322	1
Sart3	0.0730727336807532	0.060398265620307	0.348	0.317	1
Cetn2	0.0730747573243299	0.0429682165904245	0.403	0.371	1
Krt8	0.0733607652051947	0.626258644868357	0.226	0.202	1
Ndufa9	0.0734403221247933	0.056024319319831	0.62	0.604	1
Col4a3bp	0.0735080078444873	0.0320334607085407	0.114	0.088	1
Ehd1	0.0737518635983883	-0.0384873381652504	0.448	0.504	1
Rrn3	0.0737918050632167	0.0547543698882755	0.366	0.328	1
Skp2	0.073899754057673	0.0494273500080628	0.316	0.287	1
Fam195b	0.0739955413082788	0.0291458506377045	0.25	0.212	1
Prcp	0.0742887837300788	0.0277739958044538	0.142	0.113	1
Nsrp1	0.0744872303456261	0.056005067014384	0.488	0.463	1
Epcam	0.0744970559324156	0.0867887997211252	0.502	0.491	1
Cks2	0.0745497114873365	0.0428082757693855	0.919	0.93	1
Wbscr22	0.0746955066898201	-0.0507412932430583	0.467	0.507	1
Eif4b	0.0747430805660696	0.0522530744948365	0.68	0.678	1
Psap	0.0747707564582789	-0.0256733315973538	0.216	0.259	1
Higd1a	0.0749939988421235	-0.051066989496737	0.866	0.881	1
Ktn1	0.0750114615187485	0.0609929359263373	0.684	0.66	1
Mapre1	0.0750884916564096	-0.0454489630160898	0.643	0.697	1
Cd24a	0.0752869793557937	0.0874436731665271	0.223	0.194	1
Nudt2	0.0753007735061221	-0.0430563234666056	0.212	0.245	1
Hbs1l	0.075813775813844	-0.0436764063755301	0.267	0.31	1
Sel1l	0.0762969071551258	-0.0265364856498066	0.098	0.124	1
Cldn6	0.0771695777078803	0.0995284586776901	0.176	0.149	1
Lamtor5	0.0773329464865799	-0.0526491284693636	0.709	0.738	1
Ppil1	0.0774833954964056	-0.037688471445775	0.78	0.806	1
Btbd2	0.0775582962070391	-0.0459655100159033	0.213	0.25	1
Sae1	0.077562717234038	0.0552225835671956	0.806	0.808	1
Hnrnpf	0.0775786708346489	-0.0295968701853782	0.993	0.998	1
Slc12a2	0.0777427521149767	0.0332041685315505	0.104	0.08	1
Abcg2	0.077774649923734	-0.0483458810195659	0.298	0.337	1
Aggf1	0.0785190564071433	0.0408458951081605	0.538	0.516	1
Aff4	0.0785268910161582	-0.0335694248453097	0.318	0.367	1
L3mbtl2	0.0786200326722067	-0.0216810052610199	0.421	0.463	1
Eif2d	0.0786807034534211	-0.041498562820883	0.51	0.567	1
Eif1ad	0.0788208691564884	-0.0563764820440457	0.681	0.708	1
Zmynd11	0.0788237720741523	0.0374093351849925	0.165	0.136	1
Serpinb6a	0.0788773106709868	-0.0375128108873823	0.308	0.355	1
Zcchc17	0.0788821082568718	-0.0330067986799267	0.568	0.635	1
Itch	0.0789019463212151	0.0402219919146446	0.126	0.1	1
Tsc2	0.0790536423295927	0.0407635267483762	0.109	0.086	1
Usp37	0.0791046720529459	0.0364239711285772	0.174	0.143	1
Slc9a3r1	0.0791859854735717	-0.0465034651594284	0.263	0.3	1
Sorl1	0.0794535174348074	-0.0217433499878385	0.092	0.118	1
Bri3bp	0.0794600136110725	-0.0327961307683246	0.367	0.406	1
Adsl	0.0796244134045422	0.0465554467112792	0.463	0.43	1
Actr8	0.0796941037276434	-0.0373802344852184	0.151	0.182	1
Rras2	0.0797350143893512	0.0884936713493137	0.32	0.297	1
Med18	0.0800057025093923	-0.0273272891829179	0.1	0.126	1
Pcif1	0.0801718000289119	-0.0418555631764739	0.298	0.343	1
Rps17	0.0801863376519621	0.023998080391888	1	1	1
Acads	0.080261069122935	0.0392599895197003	0.232	0.196	1
Zfp639	0.0805921548547004	0.0384241422202342	0.235	0.202	1
Scand1	0.0806347190723523	0.0468833729120965	0.276	0.242	1
Fam104a	0.0807748902623927	-0.046485795537224	0.791	0.834	1
Kdm4a	0.0808725521011846	-0.0292040576635428	0.094	0.119	1
Fkbp5	0.0810275019144906	-0.0259637510255261	0.269	0.315	1
Adh5	0.0810447747481656	-0.0301854795183421	0.798	0.841	1
Vill	0.0810731930834474	-0.0295491698688198	0.085	0.109	1
Pom121	0.0813755866173614	0.0360142988599052	0.287	0.249	1
Serp1	0.0814242721188329	-0.0409298250480132	0.674	0.726	1
Zfp688	0.08150541203271	-0.0342135350800752	0.147	0.177	1
Prdm2	0.081584680301722	-0.0297876545540747	0.105	0.131	1
Mtmr14	0.0816592797313088	-0.027869389636944	0.202	0.24	1
Vamp4	0.0817861311286341	-0.0154163318840143	0.168	0.204	1
Cdt1	0.0819927121540594	-0.048757289652378	0.45	0.489	1
Psmb5	0.0819954108410607	0.0419341483661733	0.986	0.978	1
Taf1d	0.0820517665558094	0.0456013713539372	0.754	0.733	1
Psen1	0.0820999164467505	0.0294505358820605	0.113	0.088	1
Mars2	0.0824225447421824	0.034185728000281	0.104	0.08	1
Rrp1	0.0828509544640099	-0.0461603398918944	0.734	0.755	1
Brd7	0.0828923631175819	0.0592474004630098	0.46	0.439	1
Tor2a	0.0829212279343424	0.0590547891367601	0.269	0.237	1
9030624J02Rik	0.0830169951400194	-0.0385434922633184	0.149	0.179	1
Dnaaf2	0.0830638599077748	-0.0394023373032306	0.311	0.352	1
Cars	0.0830740931278559	-0.0440899635681897	0.382	0.425	1
Aes	0.0831696571565092	-0.0292588349860687	0.354	0.403	1
Pef1	0.083193294615459	0.0346665266331521	0.188	0.156	1
Golga5	0.0832189932233035	-0.0358418387769299	0.104	0.129	1
Npr1	0.0836987987517975	-0.0434067743447154	0.221	0.259	1
Ipo9	0.083851260422261	0.0535459168816348	0.195	0.169	1
Med8	0.0839518272959724	-0.0497436013605958	0.39	0.444	1
Slc19a2	0.0840335233344847	0.0278135311120758	0.103	0.078	1
Ss18	0.0841055655511958	0.0675927471585683	0.385	0.358	1
Uxt	0.0841068081400322	-0.0403719184349698	0.226	0.264	1
Ncapg	0.0841860247455856	-0.0291659569997709	0.308	0.352	1
Oxct1	0.0844736685896964	0.0535980285374962	0.281	0.249	1
Wdr76	0.0847578555057523	-0.0268217199849404	0.214	0.25	1
Orc1	0.085079539160623	-0.0333568640841494	0.228	0.269	1
Mrps30	0.0852674096594362	-0.0514918524235167	0.558	0.617	1
Chsy1	0.0852827465572677	-0.0190637590550486	0.085	0.109	1
Pigs	0.0854324765312517	-0.0267811055480108	0.124	0.154	1
Prdx3	0.0854490135039895	0.049102285514507	0.375	0.342	1
Gng2	0.0856518325496753	-0.0282830992617237	0.227	0.265	1
Tmem115	0.085653406281046	0.0287464538456351	0.112	0.086	1
Dnph1	0.0857391445773535	-0.0242961377823592	0.444	0.501	1
Ddx42	0.0858915103869757	-0.0500878411718071	0.533	0.575	1
Cnn3	0.0859833544604016	0.0420055671525248	0.831	0.841	1
Dlgap4	0.0860937891500093	0.0447625424508842	0.162	0.134	1
Igf2bp2	0.0861328671395362	-0.0320523363799179	0.237	0.272	1
Slc6a6	0.0862384498134954	-0.0214572229573604	0.237	0.279	1
Commd3	0.0862513464036185	0.0576936848445695	0.233	0.202	1
Rnaseh2c	0.0864808521519063	-0.0318563401356148	0.34	0.388	1
1110004E09Rik	0.0866323317057468	-0.0581968528487217	0.447	0.496	1
Slc7a6os	0.0867840442972439	-0.0396140225690564	0.181	0.214	1
B4galt6	0.086944964899491	0.035520474835956	0.215	0.182	1
Ndufb4	0.0870379110581043	-0.0366819379992593	0.852	0.886	1
Nme7	0.0871194403558471	-0.0305743739086644	0.213	0.254	1
Med7	0.0872852749246659	-0.0365194539165588	0.353	0.395	1
Gipc1	0.0873485432488577	-0.0299334705730918	0.46	0.519	1
Rmnd5b	0.0873823178777595	-0.0500040057026941	0.296	0.328	1
Laptm5	0.0874096325487878	-0.0295787978394478	0.2	0.237	1
Cat	0.0874097224553311	-0.0337321534023722	0.124	0.151	1
Gtf2b	0.0874945230424433	-0.0312733248495088	0.237	0.274	1
Thoc2	0.0875679611729691	-0.0516722945267201	0.483	0.522	1
Ppm1m	0.0876120238068535	-0.030647292485407	0.086	0.109	1
Impdh2	0.087732443825992	-0.0484992589894699	0.941	0.952	1
Usmg5	0.0877593101250628	0.0396910234198786	0.953	0.962	1
Ufl1	0.0884033351735129	0.0441660767086562	0.265	0.232	1
Epb41l4aos	0.088495699468105	-0.0302990334464186	0.526	0.566	1
Tinf2	0.0885273666176988	-0.03358811954061	0.085	0.108	1
Bckdha	0.0885643925795388	-0.0395212042633155	0.285	0.325	1
Serpinh1	0.0886069525393426	0.129699046558842	0.264	0.24	1
Abi1	0.0886745141688505	-0.032446228006601	0.13	0.158	1
Matr3	0.0887184555628814	0.0468094036474227	0.654	0.655	1
4930461G14Rik	0.0888818419664291	-0.0300792870527229	0.141	0.171	1
Xpc	0.0891495295006335	-0.0243515447637667	0.136	0.167	1
Oser1	0.0892581180390384	0.0460484278329569	0.235	0.204	1
Nufip2	0.0892934914016546	-0.0437917220557929	0.338	0.38	1
Ccdc88a	0.0893171542697273	0.0352090686502516	0.158	0.128	1
Ankmy2	0.0893418175427387	-0.0272791429808341	0.106	0.133	1
Rock2	0.0893420963119879	0.0542016518969266	0.255	0.224	1
Cox19	0.0894403536271142	-0.0422197387957448	0.287	0.332	1
Mrpl30	0.0894682387854045	-0.0264620736068648	0.841	0.889	1
mt-Co2	0.0894861040341793	-0.0155031649303652	1	1	1
Pdcd6ip	0.0895821399585606	0.0442225662555217	0.219	0.189	1
Nusap1	0.0897821376835701	-0.0265666902813987	0.39	0.43	1
Gnai2	0.089825538266682	-0.0284129639691169	0.769	0.816	1
Zc3h15	0.0899168232318646	-0.040821804908594	0.873	0.894	1
Cryz	0.0900499720750009	-0.0351036998518884	0.142	0.171	1
Cops6	0.0900872205749295	-0.0384058999492298	0.736	0.761	1
Slc35a1	0.0901770382264525	0.0517454621822655	0.216	0.187	1
Hscb	0.0905608847172391	-0.0333558176271855	0.168	0.199	1
S100a10	0.0906471014614625	0.172850254707126	0.725	0.741	1
Gja1	0.0906617565538621	0.0545244015644439	0.225	0.196	1
Spata5	0.090739263685344	0.0432528131003473	0.204	0.172	1
Prosc	0.0907818201221172	0.0357722286884133	0.25	0.216	1
Wasf1	0.0907831176652468	-0.0421251341246252	0.139	0.166	1
Tnrc6c	0.0908537265976184	-0.0268320193547981	0.278	0.318	1
4933434E20Rik	0.0908974960110348	-0.0285794091118737	0.218	0.257	1
Tmed9	0.090936201745315	0.05747285850517	0.782	0.751	1
Mocs2	0.0911037731305877	-0.0556679979809654	0.286	0.323	1
Cdyl	0.0913828041011403	-0.0238957815299174	0.161	0.196	1
Tor1aip2	0.0914263698745358	0.0586233156787572	0.346	0.315	1
Ctbp1	0.0917563961983418	0.0523641059357772	0.382	0.357	1
Cd81	0.091891545580074	0.0849224735866205	0.826	0.831	1
Sc5d	0.0920418907039938	0.0292524792667957	0.109	0.085	1
Ndufa7	0.0921249983413888	0.0323752909066135	0.958	0.959	1
Pgam5	0.0922681267119638	0.0364740626965789	0.221	0.191	1
Hagh	0.0923278411681481	-0.0518423776609104	0.314	0.353	1
Alms1	0.0923834291217642	-0.0231905498877193	0.078	0.101	1
Hspa9	0.0924137514898797	-0.0311121008946025	0.963	0.982	1
Tmem123	0.0924625035747693	0.0387909381952054	0.102	0.08	1
Fdps	0.09250254929006	-0.0324348696552297	0.326	0.371	1
Usp16	0.0925583109199053	-0.0372171687233707	0.323	0.367	1
Rrp15	0.0927095797393088	-0.0514375015175483	0.714	0.748	1
Purb	0.0928532177761875	0.0398089786030712	0.277	0.239	1
Ltv1	0.0928551630384473	-0.0411073530596602	0.482	0.521	1
St14	0.0928845370321126	0.0380757146520713	0.117	0.093	1
Lama5	0.0928914345294258	0.043071113821176	0.151	0.126	1
Smarca5	0.0930608988623162	-0.0514924960685419	0.92	0.942	1
Zfp771	0.0932714487348022	0.0415021566727661	0.219	0.192	1
Gak	0.0933206554043016	0.0337052269367781	0.115	0.091	1
Gtf3c2	0.0934655839413035	-0.0477684069087038	0.339	0.375	1
Mrpl51	0.0937203470727246	-0.0390022835300714	0.841	0.879	1
Ubap1	0.0938616798361767	-0.0302819770341363	0.183	0.221	1
Arhgap1	0.0940295961994897	0.0272966167722375	0.147	0.119	1
Marcks	0.0940463373945772	0.0802146067344873	0.3	0.275	1
Prkaca	0.0940858614744908	-0.0305681112309386	0.238	0.272	1
Aaas	0.0942019823207543	0.0429321497133157	0.21	0.182	1
Camsap1	0.0942598602470923	0.0434655246993259	0.167	0.141	1
Mb21d2	0.0943312964428985	-0.019102518966039	0.107	0.134	1
Ep400	0.0944000871012515	0.0439723787028229	0.281	0.254	1
Mcl1	0.0944504330836006	0.0625119228736909	0.654	0.647	1
Gmnn	0.0944701814295777	-0.0401547805677098	0.904	0.932	1
Csnk1d	0.0945268386689678	0.039071096102278	0.416	0.383	1
Hiatl1	0.0945345158285928	-0.0232648081382608	0.086	0.109	1
Rbm25	0.0947600146807703	-0.0424895247625345	0.923	0.94	1
Mapk1	0.0949422287719003	0.0555600467005045	0.488	0.464	1
Txndc5	0.0949446520202017	-0.044872291191718	0.328	0.37	1
Spag9	0.0950159459471196	0.0367144799140049	0.11	0.088	1
Zdhhc12	0.095246490193935	0.0559536338908073	0.333	0.305	1
Trim24	0.0953502932035379	0.0500311745458941	0.368	0.343	1
Ddt	0.0953507383681959	-0.0491863141346388	0.632	0.687	1
Mocs3	0.0953906928714307	0.0362056218370071	0.101	0.08	1
Ide	0.0955826603492997	0.0406453190578029	0.251	0.217	1
Hnrnpll	0.0956440587244595	-0.0498520615354267	0.326	0.36	1
Stra8	0.0959163651881515	0.0867643917330179	0.147	0.123	1
Zfp534	0.0959285074841129	-0.0320688653175046	0.17	0.204	1
Mrpl22	0.0959346717482834	-0.0251185988533295	0.548	0.602	1
Vcl	0.0959960962419643	0.0580705466470194	0.193	0.166	1
Plod2	0.0961437289737501	0.0434120686856793	0.168	0.141	1
Bcar1	0.096167475508122	0.0426378028377338	0.14	0.114	1
Uchl3	0.0964085231659541	-0.0400231839622003	0.864	0.889	1
Fbxo42	0.0964212733602644	-0.030327799571284	0.094	0.118	1
Rab9	0.0965907260806361	-0.0497178534688448	0.346	0.386	1
Pbx2	0.0966825570929121	-0.0158115324867547	0.095	0.121	1
Rab7	0.0967007034594616	0.0548797088755948	0.652	0.629	1
Anxa7	0.0967672085011877	-0.0506114080785636	0.392	0.426	1
Mul1	0.0968058707271465	0.0362051605449425	0.202	0.171	1
Imp4	0.096883983371375	-0.0523779937598119	0.642	0.663	1
Tdp2	0.096887066553584	-0.0360979953848128	0.389	0.431	1
Gpt2	0.096927918694307	-0.0220789205600522	0.08	0.103	1
Vim	0.0970342088177498	-0.0334105815356329	0.371	0.405	1
Vps11	0.0970957422383703	-0.0220227547304474	0.094	0.118	1
1700019D03Rik	0.0971560902598984	-0.0268917399243159	0.352	0.406	1
Rps27rt	0.0973567891328076	0.0397233481918151	0.653	0.619	1
Caprin2	0.0975018618274176	-0.0247727531883966	0.107	0.133	1
Hspbp1	0.0975436901181748	0.0334617064696381	0.305	0.264	1
Yipf3	0.0977150714597746	0.0559893048967409	0.188	0.163	1
Gm2000	0.0981652187952758	-0.0379227767581615	0.546	0.604	1
Anapc5	0.0982302055216945	-0.0480107192053547	0.758	0.786	1
N4bp3	0.0982452225120358	-0.042263196648668	0.222	0.257	1
Cry1	0.09827338092448	-0.0229086073285321	0.204	0.24	1
Ing5	0.0983736587487583	0.0372434645637504	0.336	0.303	1
Tceb1	0.0985868018956049	0.0511790441181281	0.933	0.95	1
Rab1a	0.098672653881445	-0.0389149023148807	0.719	0.758	1
Kars	0.0986801451193294	-0.0344547142365612	0.646	0.703	1
Pole3	0.0987111679203417	-0.0659874958529809	0.551	0.579	1
Mreg	0.0987451720144803	-0.0355284146116058	0.184	0.217	1
Trappc6a	0.0989664216811912	0.0410169475204654	0.298	0.262	1
Ndufab1	0.099042752824465	0.0373136548457365	0.942	0.929	1
Fkbp11	0.0991224708122933	-0.0272523683985338	0.495	0.541	1
Sp1	0.0994348155117553	-0.0454193270481094	0.216	0.249	1
Tiprl	0.0994581569885168	0.0447110732002639	0.335	0.303	1
Sec31a	0.0994729174754615	-0.025237658354883	0.299	0.343	1
Alkbh5	0.099522083933383	-0.0327623550609895	0.238	0.279	1
Faap24	0.0995952349275726	0.0419967823162584	0.171	0.146	1
Siva1	0.0996792091333343	-0.0392142782501002	0.958	0.977	1
Nek7	0.0999008459181518	-0.0330554854708214	0.09	0.113	1
Trip4	0.0999952551709784	-0.0298933614771338	0.113	0.139	1
Inpp5f	0.100165712901733	0.0359189380650473	0.116	0.093	1
Rfx7	0.100213525226055	0.0457976151741974	0.157	0.133	1
Mbtd1	0.100422437614824	0.0393529593846085	0.32	0.285	1
2810474O19Rik	0.100719639144769	-0.0529780958843259	0.559	0.592	1
Dctn1	0.100762825745648	0.0281701406888934	0.206	0.176	1
Nt5c	0.100822205676679	0.0481736373566811	0.232	0.202	1
Taok1	0.100830444742136	-0.0281326877905093	0.215	0.252	1
Telo2	0.10084356840718	-0.036148658946961	0.186	0.221	1
Slc1a5	0.101024424335662	-0.0178941038723531	0.125	0.154	1
Mzt2	0.101236295854427	-0.0323380603460411	0.214	0.247	1
Dlat	0.101280957784966	0.0444267885742198	0.427	0.393	1
Atg14	0.10146763714218	-0.0322465379678646	0.115	0.141	1
Gemin6	0.101501823892533	-0.0457482747096182	0.592	0.622	1
Zwint	0.101716772577664	0.0500258663992424	0.67	0.64	1
Mrto4	0.101779670674141	0.0507109599613631	0.728	0.705	1
Psme1	0.101986727360759	0.0635020398902376	0.348	0.323	1
Kif23	0.102212562141695	0.0588955621679869	0.264	0.237	1
Triml2	0.102483702164716	0.0323312001433992	0.313	0.279	1
Mrps35	0.102726011861731	-0.0549475752890933	0.463	0.504	1
Myo1f	0.102815359246181	-0.0317305349918439	0.12	0.148	1
Cited2	0.102898879266117	0.116458652802872	0.427	0.401	1
Lmnb2	0.103013050321316	-0.0291622841932603	0.17	0.202	1
Igfbp3	0.103162099423756	0.0747676966736766	0.116	0.095	1
Dnajc30	0.103431220916924	-0.0284717492458731	0.148	0.177	1
Fancm	0.103457832757395	-0.0196944089726074	0.146	0.177	1
R3hdm4	0.103505249493436	0.0369767449071958	0.149	0.126	1
Dcaf12l1	0.103587346014186	-0.038059021410438	0.127	0.153	1
Rpap2	0.103801503523174	0.0319950473248086	0.128	0.103	1
Stxbp2	0.10389018287938	0.0283718679516009	0.103	0.08	1
Mrps26	0.104403565760657	-0.0531000491776674	0.649	0.687	1
Gpn1	0.104567608822905	-0.0639046592234157	0.488	0.514	1
Stx16	0.104668186018499	-0.0371373278927163	0.349	0.388	1
Dhx32	0.105001683398838	-0.0511338121699199	0.263	0.297	1
Nupl2	0.10513190453717	-0.0276427343408402	0.101	0.124	1
Smim13	0.105156289203187	-0.0261896796056874	0.16	0.191	1
Picalm	0.105437739237952	0.0529288340003591	0.267	0.239	1
Twf1	0.105547062039791	-0.0291599323097324	0.336	0.378	1
E430025E21Rik	0.105597737176617	0.0472825521293402	0.247	0.219	1
9130401M01Rik	0.105598955725512	-0.0535604266058733	0.693	0.728	1
Snrpf	0.106064675790162	-0.0369328075949151	0.958	0.965	1
Gm10269	0.10622005230473	0.0316208560796431	0.154	0.129	1
Rangrf	0.106502975077361	-0.0413425975810791	0.664	0.693	1
Alg5	0.106593014549164	-0.0405208992144787	0.25	0.28	1
Rbx1	0.106770444612352	-0.027550999476623	0.989	0.985	1
Ldlr	0.106814845061307	-0.0275226208636695	0.086	0.108	1
Wfdc2	0.107016316796073	-0.017816391443393	0.353	0.391	1
Litaf	0.107216185415102	0.0362511978787049	0.179	0.151	1
Ercc1	0.107230462066054	-0.0536828762020012	0.339	0.373	1
B9d1	0.107276864537913	-0.0303093189654605	0.379	0.42	1
Snip1	0.107305194878644	0.0293553513917018	0.144	0.119	1
Osbpl9	0.107392467264741	-0.0227050790624684	0.133	0.163	1
Arid2	0.10761086119889	0.0409568331395528	0.169	0.143	1
Ift52	0.107677901738098	-0.0308650062003362	0.084	0.106	1
Uxs1	0.107797271788658	-0.0464942941183513	0.131	0.156	1
Usp28	0.107882777562777	-0.0281676785322178	0.087	0.109	1
Cnih1	0.107998604507022	0.0529503894779663	0.407	0.375	1
Mtrr	0.108035882412415	-0.0273066540902902	0.129	0.156	1
Tceal8	0.108059929362337	0.0656023410410136	0.658	0.645	1
Fam193b	0.108121972580982	-0.0166816704939686	0.084	0.108	1
Dpp9	0.108180869411743	-0.0355075168240845	0.17	0.201	1
Cep83	0.108839630201879	-0.0323195616830108	0.198	0.232	1
2610524H06Rik	0.109014449120385	0.0366632850368633	0.32	0.287	1
Gtf3a	0.10903005426439	-0.039014323645201	0.597	0.63	1
Rpain	0.109132725801705	-0.0467183253409929	0.18	0.207	1
Bad	0.109408251756252	0.0468345224860404	0.217	0.191	1
H3f3a	0.109498154959624	-0.0197838856985366	0.998	1	1
Zc3h13	0.109969701556322	-0.035139296638599	0.552	0.587	1
Wnk1	0.109987859987697	0.065124536921867	0.486	0.461	1
Hdgfrp3	0.110221923711597	0.0258989900781349	0.162	0.133	1
Kif3a	0.110424819217064	-0.0295306747907175	0.127	0.154	1
Grk6	0.110525963557783	0.0491053945733431	0.193	0.167	1
Coq2	0.110633250415779	0.0407201558013046	0.32	0.292	1
Rmnd5a	0.110635658765701	-0.0242804998074075	0.139	0.167	1
Uqcrb	0.110812725962271	0.0343435918334785	0.987	0.992	1
Imp3	0.11095317957061	-0.017846069206971	0.585	0.63	1
Csad	0.110991083354507	-0.0211251839639705	0.151	0.181	1
Zfp260	0.111256845300012	0.0313359680186771	0.109	0.086	1
Tubb6	0.111372598298068	0.146635546652405	0.57	0.584	1
Nptx2	0.111409891943955	-0.0278177996892621	0.109	0.134	1
Mov10	0.111602397134626	-0.035353520318506	0.15	0.177	1
Hmgn1	0.111606280548879	-0.0165700431841218	0.999	1	1
Mrpl24	0.111938711822646	-0.0330239481247295	0.654	0.708	1
Actn3	0.112025790786172	-0.0247643919064539	0.086	0.108	1
Abhd17a	0.112120043458424	-0.050026806764338	0.482	0.519	1
Wdr36	0.112141336107416	0.0308857587844493	0.412	0.38	1
Txnrd1	0.112176803570339	-0.0434168349886774	0.67	0.705	1
Ext1	0.112518991314569	-0.0296686293155472	0.133	0.159	1
Smchd1	0.112524298929522	-0.0250233699512802	0.425	0.474	1
Rfk	0.112560402355896	-0.0400822434721143	0.263	0.297	1
Tmem120a	0.112783355217703	-0.0269602793622008	0.189	0.221	1
2310036O22Rik	0.112975634486022	0.0340100164148081	0.806	0.778	1
M6pr	0.113226631802142	-0.0489911807608537	0.599	0.648	1
Clu	0.113405697804159	0.0766732243018264	0.145	0.123	1
Rps16	0.11344693004887	0.0181291569839432	1	1	1
Acsl3	0.113501224181588	-0.0199981155229207	0.144	0.172	1
Ccdc174	0.113541265295048	-0.0291152582710004	0.247	0.284	1
Cenpe	0.113545306646625	0.0546049379818828	0.485	0.461	1
Nsf	0.113650510079166	-0.0401815903682473	0.286	0.318	1
Depdc1a	0.1137160519893	-0.0196595054431168	0.081	0.103	1
Cbx1	0.113756546814538	-0.026495828440799	0.955	0.962	1
Prep	0.113863971670452	0.0312264667967772	0.256	0.224	1
Lxn	0.114098648203113	0.048654539087896	0.142	0.119	1
Fkbp2	0.114119958059197	0.050423566849461	0.407	0.375	1
Cyb5b	0.114144737299602	-0.0453986463816649	0.635	0.668	1
Hes1	0.114183147222834	0.0744040136331458	0.359	0.34	1
Pno1	0.114215564596313	-0.0442953389688256	0.693	0.726	1
Tmem184c	0.114460005821114	-0.0281641724742888	0.139	0.166	1
Slc25a11	0.114706639810264	0.0490289799244676	0.342	0.317	1
Nxf1	0.114734556606939	-0.0378818630064709	0.468	0.509	1
Abhd17b	0.114753850175517	-0.0354632730376405	0.157	0.186	1
Mpp1	0.11481556097836	-0.0239139563538809	0.106	0.131	1
Srek1	0.114835248903534	-0.0290616459622767	0.375	0.421	1
Rfc2	0.114981334293724	-0.040381938145969	0.661	0.7	1
Gmfb	0.115002477427512	0.0480099928755783	0.329	0.295	1
Pdlim7	0.115022077700999	0.0769353303246214	0.298	0.272	1
Rc3h1	0.115336185766931	-0.0174041748312818	0.091	0.114	1
Pcbp3	0.115679882004433	-0.0250419226229509	0.093	0.116	1
Rnf165	0.115683191927736	-0.0361750563730594	0.112	0.136	1
Eny2	0.115812620287387	0.0360295567828495	0.802	0.799	1
Crls1	0.115975574576835	-0.0518957202245998	0.238	0.269	1
Rnf187	0.116043808218225	0.0467167598424703	0.719	0.708	1
Cnpy2	0.116330282977613	-0.0626550483047628	0.734	0.761	1
Smyd2	0.116371085716536	0.0517725983367979	0.342	0.315	1
Ywhah	0.116490982986128	-0.0495389230518176	0.678	0.72	1
Rpl10a	0.116562059742773	0.0244317063828912	1	1	1
Ipmk	0.116573926071174	-0.0151085382500283	0.217	0.254	1
Sap30	0.116655812052724	-0.0320452635913693	0.709	0.761	1
Sept11	0.116669506403066	-0.0314392435878554	0.58	0.625	1
Exo1	0.116683758570231	-0.031638559408195	0.294	0.332	1
Ftsj1	0.116733990230778	0.0516951651544896	0.187	0.164	1
Stk11	0.116861103701829	0.041947180090293	0.38	0.355	1
Ect2	0.116872448797536	0.0564771925421264	0.303	0.274	1
Sgsm3	0.116958321571201	-0.0207854412038349	0.092	0.116	1
Serf1	0.117138909287757	0.0442335567190565	0.216	0.189	1
Iscu	0.11715783649731	-0.0335721535861586	0.538	0.579	1
Lsm12	0.117306099400701	-0.04124691477658	0.699	0.72	1
Pnp	0.117525694057591	-0.052772896070528	0.534	0.57	1
Dcaf4	0.117554040755872	0.0418718483009828	0.205	0.177	1
Mpp5	0.11755564429095	0.0393454118041439	0.135	0.113	1
Spcs3	0.117842329233215	0.0362565303932306	0.273	0.239	1
Tmsb10	0.118174362350439	-0.0235865103503476	0.988	0.99	1
Prim1	0.118199534127413	-0.0346912564920093	0.336	0.378	1
Trip10	0.118343271633365	-0.027159199380904	0.183	0.212	1
Smc4	0.118515927853473	0.0618427318496352	0.687	0.665	1
Agpat2	0.118563390134717	-0.0508973993037919	0.294	0.323	1
1110008P14Rik	0.11869258203307	-0.0352007185415035	0.403	0.444	1
Uhrf2	0.118694325774182	0.0386746595310771	0.193	0.166	1
Cep68	0.118800534523032	-0.0197224772087395	0.094	0.118	1
Gtf3c4	0.118909831309835	0.0350610834281061	0.14	0.116	1
Eif3c	0.119031627978691	0.0333279067008179	0.973	0.975	1
Metap2	0.119099345226823	0.0357504152187025	0.971	0.97	1
Lefty1	0.119271106729866	0.200523754686535	0.203	0.182	1
Gpatch4	0.119472559707289	-0.0398726633209622	0.648	0.682	1
Taf11	0.119726763449287	-0.0523452871868053	0.392	0.426	1
Mum1	0.120005261867974	-0.0259961439799114	0.274	0.312	1
Asah1	0.120159184611974	0.0405447522707613	0.206	0.179	1
Wdr43	0.120226078272674	0.0418166573291474	0.838	0.816	1
Arid3b	0.120497976936894	0.0439106654659703	0.143	0.121	1
Cdc25c	0.121586302009385	-0.0240864144213383	0.102	0.126	1
Ap2b1	0.121694410569967	0.0554130082696749	0.284	0.259	1
Utp14b	0.122436259061614	0.040191503496933	0.137	0.114	1
Ccne1	0.122594041590225	-0.0331094706898343	0.777	0.806	1
Ccnb2	0.122625229389073	-0.031712325562517	0.584	0.632	1
Gm561	0.122636155688625	-0.0269905112903923	0.207	0.242	1
Smarcc1	0.122699224097191	0.0393520372550855	0.733	0.708	1
Ctnnbip1	0.122804417464824	-0.0207722734176566	0.28	0.323	1
Zc3hav1	0.122903475065042	-0.026863747474564	0.08	0.101	1
Hibch	0.122910998889367	0.0278115945384828	0.104	0.083	1
Kat6b	0.122970776135301	-0.0450641188745203	0.432	0.479	1
Ube2g2	0.123044762245991	-0.0112273625427684	0.144	0.174	1
Edem1	0.123075856300962	-0.0271132364441847	0.136	0.163	1
Cstf1	0.123190254929297	-0.0241392943240996	0.252	0.29	1
Fat1	0.123203683784426	0.0400934279825312	0.287	0.259	1
Nosip	0.123352506086176	-0.040904816469122	0.415	0.461	1
Dctn3	0.123366991975007	-0.0414248512410317	0.695	0.743	1
Map1b	0.123749196953197	-0.023419415355511	0.484	0.532	1
Fam92a	0.123827137916627	-0.0363273383122513	0.269	0.3	1
Actl6a	0.123927250660594	-0.0228093807130767	0.758	0.781	1
Ppp2r1a	0.123953616978457	0.0460775050089093	0.565	0.541	1
Cfl1	0.124059244984313	-0.0141051301460604	0.998	1	1
Pfdn6	0.124165800316377	-0.0354149973352826	0.926	0.955	1
Taf6l	0.124380286534156	-0.0250027528718551	0.321	0.36	1
Snx27	0.124388248478874	0.0453430789088782	0.241	0.216	1
Ppm1a	0.124399622775547	-0.0304589688199176	0.311	0.348	1
Pvrl2	0.124407564490925	0.0474889108759687	0.416	0.39	1
Coq3	0.124448536203576	-0.0331408704849413	0.264	0.294	1
Pias2	0.124689697687441	-0.0165549179121831	0.438	0.491	1
Cenpb	0.124716078131805	-0.0277110689473644	0.15	0.177	1
Ankrd9	0.124819634906982	-0.0209995463192156	0.15	0.179	1
Pvrl3	0.125005772283965	-0.0252762267401028	0.121	0.148	1
Nkiras2	0.12510391164678	0.0297714070633841	0.148	0.123	1
Homer3	0.125266903171992	-0.0285568268850967	0.082	0.103	1
Tmsb4x	0.12544640177625	0.0726446599576103	0.995	1	1
Prmt7	0.12564341989606	-0.0557787530902328	0.387	0.423	1
Fig4	0.125664630610602	0.0285559216979618	0.129	0.106	1
Uqcc2	0.125687717474027	-0.021028337725117	0.768	0.834	1
Ubr5	0.125859819473958	-0.031324089715515	0.604	0.638	1
Dctn4	0.126008730801121	0.0272859439587222	0.112	0.09	1
Yrdc	0.126210646400325	-0.048486338168057	0.551	0.577	1
Cxxc1	0.126343526789286	0.0378314407330416	0.17	0.144	1
Thop1	0.12651336096776	-0.0321512340102188	0.48	0.527	1
Naca	0.126519569670908	-0.0168393081926785	0.999	1	1
Clstn1	0.126564746337111	-0.0231327896181501	0.101	0.124	1
Aimp2	0.126585341972213	-0.0439460788019886	0.595	0.632	1
Ints3	0.127032248092603	-0.0257856812594443	0.14	0.167	1
Rsrc1	0.127203686743133	0.0355152061024335	0.276	0.247	1
Nvl	0.127246266020576	0.0299392933644188	0.457	0.43	1
Cbll1	0.127292149286174	-0.0405572479109149	0.202	0.231	1
Suv420h2	0.127333620422022	-0.0234895050051967	0.157	0.184	1
Dnajc24	0.127463639598445	-0.0277080637066459	0.329	0.363	1
AI314180	0.127579667309807	0.0318499803758468	0.113	0.091	1
Rbm33	0.127660127519157	0.0335906085670225	0.139	0.116	1
Dalrd3	0.128112911002996	-0.0373221157778376	0.232	0.26	1
Kif15	0.128262819294196	0.0383760260813799	0.18	0.156	1
Cecr2	0.12840562459822	-0.0262771933113145	0.222	0.255	1
Tmem256	0.128544429698454	-0.0313686024861989	0.65	0.677	1
Chmp1a	0.128570262558158	0.0374341448471128	0.257	0.227	1
Ptp4a2	0.128637284783574	0.0596075510250674	0.675	0.665	1
Adipor1	0.128815939696686	0.0609857269375517	0.581	0.57	1
Cdv3	0.128854784858151	0.0425571442145276	0.941	0.932	1
Nol11	0.129066688646824	-0.02741835496964	0.488	0.546	1
Usp1	0.129192073267479	-0.0235842701542797	0.643	0.675	1
Csnk2a1	0.129207908886016	0.0582197530559558	0.357	0.338	1
Wdr45b	0.129261290529167	-0.0342486631979089	0.365	0.415	1
Ppp1r10	0.129429443247127	-0.0328361973614555	0.33	0.373	1
2810403A07Rik	0.129539091278971	-0.0294478692521963	0.165	0.194	1
Trim26	0.129577196474936	0.0424234387156993	0.17	0.148	1
Braf	0.129745696153258	-0.0222242315091444	0.088	0.109	1
Cyhr1	0.129783310933843	-0.0250237261926988	0.134	0.159	1
Pfkp	0.130059592931844	-0.0402040316848924	0.337	0.378	1
Sh3bgrl	0.130176226615738	0.033235480494184	0.116	0.095	1
Mettl18	0.130470839838551	0.0277575919133906	0.103	0.081	1
Rpl8	0.130605367477845	0.012102022802237	1	1	1
Ercc6l2	0.130977393335598	-0.0416951902668826	0.165	0.192	1
Mrpl43	0.130987172665163	-0.0392455183518237	0.598	0.64	1
Adam23	0.131112610208403	-0.0314403925596994	0.147	0.172	1
Flna	0.1311914627488	0.0580261441363239	0.273	0.249	1
Rexo1	0.13119235559241	-0.033678716574898	0.396	0.434	1
Nav1	0.131397048162085	-0.0212168918190454	0.132	0.158	1
Mvb12a	0.131398811683912	0.034765745531649	0.241	0.212	1
Acadvl	0.131819782457402	0.0254080088723031	0.11	0.088	1
E2f4	0.131907313458192	-0.038162442401086	0.579	0.642	1
Lamb1	0.131910964473171	0.0346545220849621	0.171	0.144	1
B3gnt7	0.132053622246596	0.0359573510606621	0.136	0.113	1
Mphosph6	0.132069110514641	-0.0507064393730091	0.471	0.504	1
Rab2a	0.132273889340053	0.0462546412428605	0.724	0.713	1
Usp7	0.132296927479564	-0.0485547093749125	0.523	0.564	1
Nipbl	0.132727168466482	-0.0212395782018186	0.34	0.383	1
Mrpl13	0.132966233493394	-0.0666565553040118	0.693	0.703	1
Ninl	0.132988348939612	-0.021790316492215	0.097	0.119	1
Xpo6	0.132991140684608	-0.0198207372900215	0.22	0.254	1
Snap47	0.133026129554578	-0.0396055699715507	0.381	0.416	1
Rheb	0.133181390932557	0.0541516051128461	0.763	0.761	1
Tcof1	0.133200706664511	-0.0307322370410814	0.842	0.856	1
Caprin1	0.133401208403747	-0.0356484554306253	0.774	0.806	1
Smad1	0.133476867200998	0.0267583315392999	0.109	0.088	1
Tmem160	0.133695609945588	-0.0423051474721496	0.748	0.793	1
Cops8	0.133737004589146	0.0427353085967667	0.566	0.544	1
Malsu1	0.133930690857921	-0.0479385385537255	0.458	0.496	1
Traf4	0.13397505943828	0.0554769655421984	0.416	0.388	1
Aup1	0.134103021720547	-0.0389635395332019	0.208	0.235	1
Gm5617	0.134200121490628	-0.0281084234010219	0.207	0.239	1
Kmt2b	0.134345159497021	0.0436118489178378	0.202	0.179	1
Wdr83	0.134499651129795	-0.0223439339202335	0.199	0.231	1
Romo1	0.134544008084892	0.0452359766446151	0.525	0.504	1
Borcs7	0.134906515113373	-0.0322742399152236	0.158	0.186	1
Lars	0.134910367860107	0.0422377332892065	0.779	0.746	1
Ubfd1	0.135033979624454	-0.0494171506213655	0.445	0.483	1
Aldh16a1	0.135114217991599	-0.0224434783619043	0.121	0.146	1
Fam136a	0.135288996375244	-0.0302620944208802	0.82	0.861	1
Rwdd4a	0.136108148891149	0.039418180406683	0.343	0.317	1
Prelid1	0.136161090366816	-0.0240641450815431	0.893	0.902	1
Eea1	0.136255557748407	0.0326860784927198	0.122	0.101	1
Asph	0.136380458052182	0.028516004939277	0.179	0.153	1
Prpf31	0.136381249683507	0.0465817262772318	0.563	0.539	1
4933404O12Rik	0.136524825308923	-0.020303476153839	0.133	0.161	1
Tstd3	0.136870758865953	-0.0246276933769154	0.121	0.144	1
Akirin2	0.136920255720014	0.0441219188504228	0.603	0.547	1
Sumo3	0.13702297219287	-0.0580691842354104	0.839	0.852	1
Ski	0.137024775002279	0.0342936363976885	0.171	0.146	1
Vkorc1	0.137087746555573	-0.026343639913425	0.173	0.201	1
Rnf149	0.13711054385602	0.0339759127365829	0.375	0.337	1
Ckap4	0.137127676410029	0.0521790554202935	0.335	0.308	1
Trim28	0.137188250895929	-0.0396339052475903	0.967	0.97	1
Lgals3	0.137215860777495	0.00916866823795565	0.264	0.305	1
Ppp1r8	0.137352605798958	-0.0510652562529826	0.358	0.385	1
Rab3gap1	0.137481978618025	0.0254332406062565	0.14	0.116	1
Rpl18	0.137580395010747	0.0155136963706233	1	1	1
Gm15013	0.137784417079246	0.0392969025919576	0.649	0.63	1
Polr3f	0.137788285545355	0.034896587277348	0.166	0.141	1
Txnl1	0.137861325946256	0.0362889290643869	0.86	0.851	1
Zfos1	0.138106027971683	0.0419958477846926	0.566	0.531	1
Rars2	0.138113103337261	-0.0209651885350008	0.22	0.254	1
Hspd1	0.138160642782683	-0.0257558574585759	0.996	1	1
Zfp451	0.138240622202627	0.0416239678521249	0.249	0.226	1
Rps18	0.138422377498712	0.0140666688943032	1	1	1
Epb41l2	0.138544220185035	0.0387021002424379	0.282	0.255	1
Kat2b	0.138613524613672	-0.018366505920704	0.097	0.119	1
Hells	0.138736206491668	-0.0239833653785504	0.945	0.96	1
Smim11	0.138940643946362	0.0438144326177056	0.425	0.391	1
Swap70	0.138944775642686	0.0319207788911909	0.116	0.096	1
Rad1	0.139069663542526	0.0372956749271933	0.18	0.153	1
Elp4	0.139083147300273	-0.0377250427465771	0.136	0.161	1
Gm8730	0.139170880761182	0.0174492206472046	1	1	1
Ufc1	0.139287419497554	0.0422824890860821	0.512	0.483	1
Dirc2	0.139551037343393	-0.0181076991087828	0.089	0.111	1
Ufd1l	0.13956410988961	0.0389751257526237	0.226	0.197	1
Afg3l2	0.139752910666332	-0.0341749219443509	0.254	0.284	1
Morc2a	0.139802311093349	0.0341530198769267	0.158	0.136	1
Hspa4	0.139872342031842	-0.0330632444427987	0.937	0.952	1
Ranbp3	0.140058635980754	-0.0388441858090248	0.296	0.332	1
Git1	0.140085613000655	0.0373910235401399	0.131	0.109	1
Ywhag	0.140184859512212	-0.0412844723652985	0.591	0.624	1
Flii	0.140235001039423	0.0285190618604443	0.105	0.085	1
Fam204a	0.140418929312917	0.0390423695040053	0.386	0.353	1
Tead1	0.140486617468245	-0.0358784059633222	0.351	0.39	1
Pan2	0.140531974186376	0.0199306925390432	0.133	0.109	1
Psmb7	0.14087170748673	0.033277506832921	0.938	0.947	1
Zfp143	0.140965481839586	0.0205345647159959	0.103	0.081	1
Gsto1	0.141073550349598	0.0717225227724076	0.488	0.473	1
Prr13	0.141076528040738	-0.0192708947004565	0.307	0.347	1
Macrod2	0.14109537772436	-0.0311217739464727	0.286	0.322	1
Foxred1	0.141395341501489	-0.0276766832238473	0.118	0.141	1
Gpatch11	0.141460129818369	-0.0433505211131266	0.222	0.255	1
Stk24	0.142127791993692	0.0344611916158005	0.162	0.138	1
Ilf3	0.142165631933284	0.0428188928945651	0.439	0.416	1
Txndc9	0.142202792458624	0.0332223953621693	0.625	0.605	1
Psmg2	0.14224435147496	-0.029838204041481	0.398	0.444	1
Akr7a5	0.142383010779264	-0.0415626996706248	0.278	0.307	1
Tmem131	0.142438677973304	0.0494866081897985	0.273	0.249	1
mt-Atp6	0.142483538804027	-0.0161614321263022	1	1	1
Gclm	0.142515782342373	-0.0386036396026844	0.576	0.612	1
Gm13157	0.142547922145865	0.0244882616729401	0.18	0.153	1
Dhx38	0.142779347312345	0.0378250332348522	0.24	0.214	1
Sde2	0.14299323138197	0.0404492061941593	0.645	0.632	1
Mrpl1	0.143032108657517	-0.039801499549967	0.512	0.546	1
Stag1	0.143056987495195	-0.024673614229005	0.348	0.388	1
Hccs	0.143100779673257	-0.0446444375969727	0.171	0.197	1
Dhx15	0.143148105735259	0.0316300405899915	0.67	0.633	1
Foxn2	0.143228701788336	0.0273682487265103	0.118	0.096	1
Abcb8	0.143553341959604	-0.0227331337076299	0.091	0.111	1
Pkig	0.143554743862757	-0.0205318417600384	0.164	0.192	1
Tpp2	0.143643443749762	0.0349354190686672	0.371	0.345	1
Phf12	0.143763017961698	-0.0331636217864592	0.226	0.257	1
Hgs	0.143803432673932	-0.0243475165183127	0.17	0.199	1
Flcn	0.143959458434692	0.0334940170096833	0.112	0.091	1
Hsph1	0.144028582595419	-0.032537503548401	0.481	0.526	1
Ndufs4	0.144096507817853	0.0385906654258916	0.657	0.645	1
Anxa2	0.144159309141272	0.103235001885808	0.145	0.124	1
Asxl2	0.144207159429844	0.0262951116396629	0.258	0.229	1
Cpox	0.144307462022009	0.0372565565549141	0.206	0.181	1
BC030336	0.144315764824313	-0.0174053697179592	0.127	0.153	1
Rpl36a	0.144688577991587	0.0223723862303133	1	1	1
Usp15	0.14514546644187	0.0419847716973883	0.395	0.368	1
Zmym1	0.145170637824547	-0.0427723083613876	0.509	0.529	1
Haus6	0.145218579642932	0.0441388502748217	0.172	0.151	1
Ufm1	0.145237264240085	-0.0372766406868831	0.54	0.592	1
Tut1	0.145470620435896	-0.0235037481959155	0.137	0.163	1
Gli2	0.145546273818186	-0.0211718224508308	0.102	0.124	1
Arf6	0.145557071880916	-0.0249043457871264	0.52	0.559	1
Cyc1	0.145724530211367	-0.0221988532222164	0.958	0.975	1
Alg1	0.145892154328864	-0.0234402757947386	0.095	0.116	1
Aco1	0.14599732557987	0.0286456450531959	0.103	0.083	1
Gabbr1	0.146091573130312	-0.0252884147227832	0.121	0.146	1
Ndufb9	0.146440491072707	-0.0220557306075044	0.938	0.947	1
Alad	0.146494213406814	-0.0448454561901657	0.262	0.289	1
Raf1	0.146562841559137	0.033805527068935	0.435	0.406	1
Nt5c2	0.146755464525424	0.0386700825645428	0.17	0.148	1
Mre11a	0.147091367912399	-0.03889934950247	0.284	0.32	1
E130309D02Rik	0.147105490377754	-0.0296297900712212	0.159	0.186	1
Utf1	0.147166907830917	-0.034733624190959	0.923	0.95	1
Pih1d1	0.147229787532418	0.0474531313952365	0.316	0.292	1
Nuf2	0.147359145974704	0.0332042953957315	0.209	0.181	1
Nol9	0.147377131266632	-0.0292101898903692	0.191	0.221	1
Lactb	0.147443775652754	0.0414431986287762	0.152	0.131	1
Mycbp2	0.147473252492547	0.0370150683386409	0.339	0.32	1
Cfdp1	0.147541382492883	-0.0197295099660875	0.921	0.92	1
Yif1b	0.14760854011379	-0.0267068008728095	0.544	0.579	1
Trmt6	0.147827434822184	-0.0317726957843729	0.545	0.575	1
Appl1	0.147897725400328	0.0365164961362146	0.27	0.242	1
Reep5	0.148266076325259	0.0482753314056977	0.276	0.247	1
Ppig	0.148709642032509	-0.0356788732712876	0.896	0.925	1
Aqr	0.148854355855836	-0.031820574731542	0.417	0.458	1
Fam129b	0.148870828965528	0.0275516917263913	0.131	0.108	1
Tsr3	0.148898334200913	-0.0347838017196994	0.296	0.333	1
Isy1	0.148985255292273	-0.0211317729096691	0.352	0.403	1
Rer1	0.148997991320939	-0.0322767073308703	0.578	0.62	1
Rpl13a-ps1	0.149118148383588	0.0319427086379012	0.815	0.844	1
Mllt11	0.149120697427994	0.0301356355185766	0.123	0.101	1
1110034G24Rik	0.149393560060372	-0.0270133965097311	0.097	0.118	1
Esrrb	0.149590394495563	-0.0355911526517784	0.334	0.373	1
Mcts2	0.149666467438678	-0.0427257705005019	0.387	0.408	1
Ccp110	0.149765746826385	0.0403123315597061	0.124	0.104	1
Cenpp	0.149816857875194	-0.02344664110398	0.238	0.274	1
Eif4g1	0.149828591252008	0.0461128288577843	0.748	0.733	1
Eif4a3	0.149878876331793	-0.0368172210754296	0.76	0.796	1
Eif2b5	0.150220061736511	0.0491943166230981	0.509	0.493	1
Cpsf1	0.150609450376943	0.031348840115694	0.161	0.138	1
Phf20	0.150706675929649	0.0426293482175815	0.314	0.29	1
1500011K16Rik	0.150734060361482	-0.0489566015892197	0.353	0.381	1
Clta	0.150740803995388	-0.0224175231353401	0.974	0.97	1
Prdx4	0.150759748297998	-0.0410289144940899	0.552	0.589	1
Ramp3	0.150819124989914	0.0349934849489421	0.115	0.096	1
Arfgap1	0.150885469910382	0.027213592294023	0.137	0.114	1
Tspan17	0.150890707956054	-0.0268141746792727	0.083	0.103	1
Ccs	0.150902149568138	0.0523160341719657	0.34	0.315	1
Eif4a2	0.150948979629231	-0.0222876941432271	0.565	0.622	1
Dcaf7	0.151039418239122	-0.0239427633537768	0.116	0.141	1
Eprs	0.151139110663199	0.0458337123124508	0.902	0.892	1
Mrpl10	0.151231261345181	0.042240755984965	0.361	0.338	1
Zfp617	0.15124893000475	-0.0268226714981296	0.084	0.103	1
Araf	0.15132015054055	0.0200323878807896	0.217	0.184	1
Gm364	0.151829873040141	-0.0184524191410094	0.146	0.172	1
Ddx56	0.151888330176888	0.0536859728961684	0.441	0.421	1
Hspa14	0.152126159462632	-0.0357747581270905	0.717	0.73	1
Med25	0.152311926130777	-0.0363709115740041	0.388	0.425	1
Ppp1cc	0.152372970786624	-0.0399174656501784	0.909	0.929	1
Nudt21	0.152516656309986	-0.0418919278573024	0.917	0.914	1
Thyn1	0.152630476445482	0.0366370609937281	0.61	0.592	1
Vegfc	0.152806038626873	-0.0212545610541645	0.103	0.124	1
Rpl6l	0.152951619525287	0.0451875158334135	0.415	0.385	1
Noc2l	0.153038839474027	-0.0385628662114622	0.431	0.468	1
Ccny	0.153122817439931	0.0373825661738032	0.223	0.201	1
Tor1aip1	0.153141091101515	-0.0240247462333844	0.132	0.156	1
Tmem41a	0.153258579101602	0.0270030746572703	0.134	0.113	1
Gpc4	0.153526006556184	-0.0221393694389316	0.123	0.148	1
Pwwp2a	0.153614218198716	-0.0334719938878223	0.188	0.214	1
Pcgf6	0.153738086468512	0.0352789533642797	0.39	0.367	1
Eif5	0.153773140829256	0.0315764110317744	0.942	0.964	1
Fbxw2	0.153881728808833	-0.0318103369256227	0.47	0.504	1
Clp1	0.153921280583749	-0.0165674612260219	0.241	0.275	1
Mthfd1	0.153943467919267	0.0325683314608859	0.591	0.59	1
Pmvk	0.154073156534202	-0.0428119682321389	0.334	0.37	1
Gcc2	0.154292973703149	0.0230721938916537	0.13	0.108	1
Socs3	0.154350931506476	-0.0382278766697753	0.336	0.368	1
Ppp1r14b	0.154412191248241	0.0331317466066692	0.827	0.826	1
Axin1	0.154429569511672	-0.0262817576574979	0.105	0.126	1
Atp5g3	0.154466249736911	0.0337958061431947	0.88	0.862	1
Polr2h	0.154544686817632	-0.0185171469868786	0.713	0.741	1
9430016H08Rik	0.154837066734391	0.0473368548752527	0.301	0.277	1
Gm6563	0.15489231067125	-0.0123574743895699	0.082	0.103	1
Tfap4	0.155372854178104	-0.040256501067237	0.135	0.158	1
Marcksl1	0.15538142166416	-0.0179462473189287	0.973	0.97	1
Alkbh4	0.155629152806922	-0.0297343187060586	0.094	0.114	1
Gclc	0.155738861187942	0.0345624447164794	0.154	0.131	1
Zfp710	0.155999917370431	-0.0265542008395863	0.195	0.226	1
Oaz2	0.156149858928884	-0.0391065429055769	0.513	0.546	1
Gtf2a1	0.156371583360029	-0.0370296717950577	0.151	0.174	1
Pitrm1	0.156504758418643	0.034802941876083	0.217	0.191	1
Sdhd	0.156572235952131	-0.0222425940607592	0.498	0.541	1
Acvr2b	0.156620626224845	0.043551080064502	0.214	0.189	1
Rnf114	0.156664215361205	-0.0248138101527035	0.146	0.171	1
Ywhaq	0.157035108647387	-0.0305001482444545	0.996	1	1
Rnf41	0.157372258062076	0.0205034168545504	0.123	0.101	1
Ddit4l	0.157434327220547	0.029995450941735	0.115	0.095	1
Creld2	0.157517538185721	-0.0344179147991029	0.449	0.486	1
Hnrnpa2b1	0.157590771308465	-0.0320213860689509	0.983	0.993	1
Taf2	0.157696457996042	0.0250754469234108	0.172	0.146	1
Dcaf8	0.158164114171768	0.0371849527896779	0.249	0.224	1
Ak1	0.158345789791989	0.0293964475756551	0.185	0.159	1
Timm9	0.158434683062228	0.0334855621508745	0.445	0.413	1
Irf2bpl	0.158470120713751	0.0684258976610116	0.406	0.395	1
Zcchc7	0.158484258136781	-0.0290155934484207	0.278	0.31	1
Myeov2	0.158499684181764	-0.0216899886837114	0.737	0.779	1
Dck	0.158505765656598	0.0301673507166922	0.142	0.119	1
Zdhhc20	0.158749364090088	-0.0220947790215057	0.104	0.124	1
Las1l	0.158771720835949	-0.0493156540664063	0.599	0.633	1
Pdrg1	0.158800160533671	0.0344180544280859	0.223	0.197	1
Terf1	0.1588103529811	0.0545171996102973	0.665	0.665	1
Spcs1	0.158831336011337	0.0288097656641748	0.684	0.653	1
B4galt3	0.1590626645633	0.0320895591748128	0.148	0.126	1
Rad51	0.159381171353546	0.0390744947137979	0.46	0.431	1
Ndufc2	0.159481961049175	0.0312939258261307	0.83	0.826	1
Gnb4	0.159806194576891	-0.0137982486257348	0.09	0.111	1
Ubqln1	0.159959016749828	0.0548002184986813	0.467	0.458	1
Stam2	0.160090240899055	-0.0258768225418518	0.18	0.211	1
Fam216a	0.16022560078249	0.0423378421223672	0.294	0.269	1
Brd9	0.160258235017647	-0.0132450582472349	0.193	0.227	1
Znrf1	0.160507994810266	0.0340095340059369	0.135	0.114	1
Blzf1	0.160665939738703	-0.020462022773652	0.103	0.124	1
Yy1	0.160780401867308	0.0435918138323556	0.454	0.436	1
Txn2	0.160790756391391	0.0311882229356935	0.692	0.683	1
Cdc5l	0.161066032761697	-0.038442597953569	0.795	0.806	1
Vcp	0.161198910237598	0.0415350922698163	0.839	0.833	1
Fam50a	0.16127631518708	0.0463108349946654	0.292	0.269	1
Tmeff1	0.161328975147955	-0.0219664713018269	0.254	0.289	1
Pank1	0.161390585471698	-0.0214097990800735	0.098	0.119	1
Eif3f	0.16143502498642	0.0294411565096211	0.96	0.954	1
[truncated: 4,286 more rows]
