# Supplementary material for: Detection of gene cis-regulatory element perturbations in single-cell transcriptomes
Source: PLoS Comput Biol. 2021 Mar 12;17(3):e1008789. doi: 10.1371/journal.pcbi.1008789 (PMC8011753; doi:10.1371/journal.pcbi.1008789)
Supplement: S2 File — (ZIP) [file pcbi.1008789.s015.zip › S2_File/GFPChe_txm.MshSC2_vs_ZfpSC2.DESeq2.csv]

	p_val	avg_logFC	pct.1	pct.2	p_val_adj
Ifitm3	2.90563066420815e-40	0.504467484722016	0.843	0.62	5.17376596068904e-36
Pla2g1b	1.797570551752e-29	-0.393251310341377	0.412	0.71	3.20075412444961e-25
Car2	3.92559811435819e-25	0.469290048294756	0.805	0.638	6.98992000242619e-21
Perp	1.71677986973605e-15	0.373597992713038	0.406	0.26	3.05689823605202e-11
Malat1	3.45005616014099e-15	0.217524504023295	1	1	6.14316999874704e-11
Adprh	5.49713223796433e-14	-0.273853818823554	0.464	0.629	9.78819366291928e-10
Spp1	1.13036436236905e-13	0.279787288484636	0.861	0.803	2.01272678363432e-09
Tpm1	1.73050714503679e-13	0.480202228756429	0.566	0.471	3.08134102245251e-09
Sfn	2.23887900700586e-13	0.4595576396158	0.512	0.428	3.98654795987463e-09
Trh	2.10711606998246e-12	-0.364410417396571	0.46	0.648	3.75193087421077e-08
Wbp5	5.20207589342487e-12	0.229839945566467	0.867	0.874	9.26281633583233e-08
Prrc1	5.46132691953471e-11	-0.278044355081883	0.461	0.577	9.72443871292351e-07
Fabp5	7.64621549679416e-11	0.217947468499411	0.762	0.672	1.36148513135917e-06
Atp5g1	2.86214105418767e-10	-0.166227261414598	1	1	5.09632836108657e-06
Fblim1	5.14694968170774e-10	-0.217525442011068	0.483	0.637	9.16465860324881e-06
Phlda3	6.73958335587595e-10	0.202470442553482	0.58	0.496	1.20005021234727e-05
Tbx3	7.5044939142411e-10	-0.233677649083847	0.429	0.612	1.33625018636977e-05
Hsd17b14	2.59977628206191e-09	-0.226595790599628	0.727	0.816	4.62916164783943e-05
Cacybp	2.63012073778173e-09	-0.186511417108358	0.976	0.98	4.68319298569414e-05
S100a11	5.44329508268248e-09	0.237574659523536	0.493	0.406	9.69233122422442e-05
Rps3	7.27495544572565e-09	0.0428937455817486	1	1	0.000129537856666591
Msh6	2.15906768088073e-08	-0.196078102106983	0.532	0.69	0.000384443591257622
Sumo1	2.7159637316599e-08	-0.163463595573304	0.968	0.988	0.000483604502059362
Sparc	3.19948555401131e-08	0.213740777423626	0.528	0.436	0.000569700397747254
Sod2	4.86344497584098e-08	-0.194671909363018	0.849	0.934	0.000865985012398245
Actg1	4.86821951660354e-08	0.156290980568982	1	1	0.000866835167126425
Hmces	5.7684021727664e-08	-0.200302995926583	0.49	0.63	0.00102712169088278
Ddah1	6.37722298804928e-08	0.170511016927507	0.425	0.307	0.00113552832525205
Id1	7.12413491311907e-08	0.252130400276526	0.396	0.33	0.00126852346262998
S100a10	9.25325332318296e-08	0.218074578624071	0.735	0.741	0.00164763428672596
Nefl	9.29814766765451e-08	0.234067275601005	0.409	0.34	0.00165562817370256
Clic1	9.52983326476769e-08	0.244369634582166	0.338	0.26	0.00169688211112453
S100a6	1.03382178975854e-07	0.336136234748128	0.463	0.466	0.00184082307884405
Carhsp1	1.716377932645e-07	0.168844336467134	0.525	0.443	0.00305618254686769
Slc25a3	2.30048175149598e-07	0.0853031048845427	0.997	0.993	0.00409623780671375
Gng5	4.23167499524043e-07	0.117036450653048	0.965	0.957	0.00753492049652511
Tpt1	4.47624821455447e-07	0.0523740479312789	1	1	0.00797040757083568
Polr2e	4.75023429072641e-07	-0.163607336415223	0.956	0.967	0.00845826717806744
2700060E02Rik	4.79693094736081e-07	-0.141743777792846	0.986	0.985	0.00854141524487066
Apela	5.25890854457086e-07	0.161288697928026	0.393	0.284	0.00936401255446288
mt-Atp6	5.56802139084528e-07	-0.110610741283053	1	1	0.0099144188885391
E130012A19Rik	6.60107225250674e-07	-0.206734421743106	0.783	0.864	0.0117538692528135
Cd81	7.80380971202934e-07	0.145947187371261	0.861	0.831	0.0138954635732394
Cisd1	8.40241976556993e-07	-0.158948591727912	0.895	0.932	0.0149613486345738
Ube2a	9.47693868829881e-07	-0.167628533360233	0.75	0.826	0.0168746370283849
Nanog	1.07657069479325e-06	-0.20359724381068	0.667	0.814	0.0191694177914886
Ran	1.29042489565057e-06	-0.108144682880348	1	1	0.022977305691954
Csrp1	1.45074681010204e-06	0.228064895639384	0.312	0.237	0.025831997700677
Dpys	1.48640748894373e-06	-0.201310197883762	0.216	0.353	0.0264669717481321
Denr	2.14498760549628e-06	-0.154267215003533	0.865	0.914	0.0381936493034668
Pole4	2.28353526994741e-06	-0.159948878370278	0.743	0.846	0.0406606290166836
Zfp706	2.39942890868963e-06	-0.161014642373107	0.932	0.942	0.0427242311481275
Gnas	2.45039331447511e-06	0.147585455096134	0.65	0.622	0.0436317033575439
Mkrn1	3.67076376948294e-06	-0.167773505776238	0.986	0.998	0.0653616196794133
Mrpl18	3.794714344675e-06	-0.143818209596109	0.956	0.973	0.0675686836212831
Anxa3	3.7990299905984e-06	0.322743570770019	0.247	0.133	0.0676455280125951
Rps28	4.48160315915024e-06	0.0382778535582338	1	1	0.0797994258518291
Spink1	4.7725335984426e-06	-0.205915562780562	0.197	0.33	0.0849797332538689
Sept1	4.96965844695219e-06	-0.182837496023355	0.231	0.36	0.0884897383064308
Ube2d3	5.58292180805619e-06	-0.137393810984144	0.992	0.987	0.0994095057142486
Mtch1	6.7601903747157e-06	0.130282959735047	0.548	0.488	0.120371949812188
Sumo2	7.10554894304006e-06	-0.11527827355056	1	1	0.126521404479771
Ppp5c	7.12685423017046e-06	0.116826573849961	0.569	0.436	0.126900766422415
Cdkn1a	8.02759598914678e-06	0.170902191038141	0.339	0.254	0.142939374182748
Wdr5	8.10607173463396e-06	-0.152764440538811	0.455	0.557	0.144336713306892
Cald1	8.25359873765519e-06	0.27650267611497	0.393	0.327	0.146963579122688
Zfp42	8.35064297838504e-06	-0.201333068095313	0.946	0.983	0.148691548873124
Nop58	8.49043347546561e-06	-0.144183433645448	0.937	0.982	0.151180658464141
Klf2	8.67273991655851e-06	-0.21918519080334	0.887	0.954	0.154426806954241
Mtf2	8.94668290766436e-06	-0.166710998801777	0.868	0.905	0.159304635853872
Uqcr10	9.18392839186955e-06	-0.128904269125516	0.997	0.997	0.163529028945629
Nop10	9.88868446890128e-06	-0.136656606318858	0.994	0.998	0.176077915653256
Ptges3	1.04060674874621e-05	-0.138994110956239	0.97	0.98	0.18529043768175
Morf4l2	1.06818873645189e-05	0.108824531596321	0.922	0.877	0.190201686412624
Sox2	1.22920205354391e-05	-0.169253166119915	0.802	0.876	0.218871717654029
Tsc22d1	1.35502132800471e-05	0.132255301428816	0.653	0.624	0.241275097664519
Tubb6	1.43558850402559e-05	0.174273318444889	0.597	0.584	0.255620889026796
Slc7a3	1.54255609371856e-05	-0.15110123217079	0.274	0.413	0.274667538047527
Chchd10	1.58529964301508e-05	-0.172010650137616	0.989	0.992	0.282278454435266
Gcsh	1.62058028579959e-05	-0.145629011726211	0.843	0.881	0.288560525689475
Rps5	1.77157530233661e-05	0.0141174642221813	1	1	0.315446698334057
Rcc2	1.83989759332345e-05	-0.145202467973852	0.906	0.922	0.327612165467174
Eras	1.93700106248306e-05	-0.150185324676537	0.301	0.444	0.344902409185734
Dtymk	2.07926550604142e-05	-0.135776672841472	0.951	0.968	0.370234016005735
Cited2	2.25245548778594e-05	0.186822560482776	0.417	0.401	0.401072224155164
Pmm1	2.34369787512402e-05	0.110398943499717	0.819	0.76	0.417318843644584
Rpl36	2.57553715073358e-05	0.0212443741359913	1	1	0.458600145059621
Txnl4a	2.62761216935385e-05	-0.13845378811722	0.916	0.962	0.467872622875146
Msh2	2.67559619278975e-05	-0.21418207040693	0.106	0.312	0.476416658088144
Morc1	2.83318805295136e-05	-0.170496208423297	0.429	0.526	0.504477464708519
Eef1a1	3.064496907363e-05	0.0250796199468275	1	1	0.545664319325055
Ctsl	3.07484300570455e-05	0.154599552228697	0.528	0.476	0.547506545595752
Basp1	3.25490636166037e-05	0.119459328120385	0.745	0.705	0.579568626757245
Nip7	3.41619098176789e-05	-0.147867335096965	0.849	0.894	0.608286966213591
Strap	3.44742153526158e-05	-0.142238491803945	0.713	0.783	0.613847878568678
Sfr1	3.58068123571552e-05	-0.139549255033349	0.926	0.954	0.637576100831506
Rcor2	3.63412340017482e-05	-0.14080110033494	0.325	0.443	0.647092012635128
Set	4.03250388834706e-05	-0.117017552107525	1	1	0.718027642359078
mt-Co2	4.64089731211464e-05	-0.0975991433379679	1	1	0.826358175395132
Dpy30	4.72834538978016e-05	-0.131238455844433	0.96	0.982	0.841929180104255
2700094K13Rik	5.06603200751568e-05	-0.129988282680171	0.968	0.983	0.902057659258243
Ppdpf	5.06967183035204e-05	-0.14717136012397	0.61	0.726	0.902705766112485
Tpm4	5.2664182930081e-05	0.166904034489858	0.35	0.285	0.937738441253021
Eif4ebp1	5.3975631136577e-05	-0.138187299292879	0.987	0.987	0.961090088017891
Wdr89	5.96557801666756e-05	0.102928604855582	0.537	0.479	1
Eif1	6.19718927085903e-05	-0.111386402152887	0.998	1	1
Kdm5b	6.38422705638879e-05	-0.153492667417605	0.708	0.816	1
Etv4	6.6045474751862e-05	-0.13698136921822	0.404	0.504	1
Nars	6.95604056431089e-05	-0.151448237774352	0.794	0.866	1
Tex19.1	7.09471179290139e-05	-0.148960188009451	0.434	0.556	1
Rpl22l1	7.71757842735135e-05	0.0432063236748257	1	0.998	1
Etf1	8.02713757196613e-05	-0.134416102438857	0.914	0.939	1
Eif3h	8.73585178601929e-05	0.061702090149619	0.978	0.96	1
Gm10116	9.09996948692702e-05	0.0213355150965344	1	1	1
Rpl18a	9.48298572116829e-05	0.0113160762615943	1	1	1
Gpx4	0.000104288967312721	-0.135346468879761	0.989	0.998	1
Rnf7	0.000116842319308576	-0.14547212437101	0.94	0.975	1
Arpc5	0.000125421492083674	0.121032106605045	0.631	0.592	1
Ube2k	0.000129185200037231	-0.131793357108898	0.856	0.917	1
Hspd1	0.000130364146582354	-0.111453473876161	0.995	1	1
Jund	0.000132892340402449	0.115133107453606	0.393	0.279	1
Sult4a1	0.000134414034917446	-0.140257441947535	0.244	0.386	1
Mdk	0.000137572707094251	0.108858861623591	0.712	0.701	1
Pdcd5	0.000137711788405375	-0.128363067173391	0.954	0.964	1
Prdx1	0.00014106083986998	-0.103530527734443	1	1	1
Ly6e	0.000153864997455185	0.121955287926969	0.347	0.255	1
Cox6b2	0.000164459879659356	0.105879511827745	0.456	0.401	1
Slc2a3	0.000165926886038722	0.111846056550192	0.818	0.823	1
Lefty1	0.000166896773074195	0.23202451543424	0.22	0.182	1
Pnkd	0.000170018094048064	-0.131623343735485	0.615	0.71	1
Phlda1	0.000187519252357924	0.254456892830951	0.219	0.128	1
Fam162a	0.000194143382840893	0.09532490232684	0.731	0.655	1
Hmgn5	0.000203739486334846	0.112365621516529	0.377	0.297	1
mt-Co3	0.00020596343629199	-0.0978619264277487	1	1	1
Rasgrp2	0.000213159604671365	-0.162802493417482	0.491	0.582	1
Ngfrap1	0.000221693194531416	0.0761759336858985	0.992	0.985	1
Naa50	0.000232648097831301	-0.13227602717753	0.867	0.882	1
Dstn	0.000250637024592926	-0.13206681074365	0.968	0.995	1
Degs1	0.000258731130441204	0.0991733895637884	0.523	0.456	1
Mllt4	0.000263622644612399	0.124745305788042	0.326	0.252	1
Acp6	0.000269379473402653	-0.134075512144795	0.537	0.632	1
Sdc4	0.000276072485810576	0.122342180570257	0.377	0.335	1
Wnk1	0.000297353388360583	0.105099522244908	0.509	0.461	1
Rps27l	0.000311837743790598	0.0339495684242452	1	1	1
Capns1	0.000313401169248655	0.0934360435350037	0.784	0.731	1
Tns3	0.000356691455329401	-0.122267490391695	0.333	0.434	1
Mylpf	0.000419613112479901	-0.175733343366688	0.78	0.884	1
Mybl2	0.000433827071232368	-0.128994249668825	0.607	0.675	1
Prdx2	0.000466258639695814	0.080385973286224	0.835	0.819	1
Rpl31	0.000483505965016537	-0.0806095304911842	1	1	1
H3f3b	0.00049624453541037	0.0420419764194149	1	1	1
Tubb2b	0.000502380031295752	-0.131643238808869	0.667	0.748	1
Ak2	0.000502606234808858	-0.125072414464865	0.845	0.877	1
Mthfd2	0.000520085446216384	-0.134829135946335	0.51	0.604	1
Rpl27a	0.000528829833489758	-0.072577548998793	1	1	1
Smc4	0.000585089403158209	0.087865731286818	0.696	0.665	1
Cth	0.000596119514556819	0.100681161959292	0.388	0.295	1
Dusp9	0.000599230641569883	0.123939058988683	0.544	0.539	1
Sms	0.000600857822173507	-0.148075928254397	0.83	0.896	1
Ccnl1	0.000608354026231221	-0.115471604175508	0.418	0.512	1
mt-Co1	0.000613009064582302	-0.101542366552032	1	1	1
Ppp2r2d	0.000635070717493544	-0.125974212549116	0.609	0.677	1
Rps4x	0.000635258776033104	0.0143797671319299	1	1	1
Mdm2	0.000700439557447157	0.117659478773917	0.485	0.42	1
Tagln2	0.000703518511938614	0.144930339852139	0.697	0.711	1
Eif3d	0.000736130952238398	-0.117469547989556	0.83	0.904	1
Ostf1	0.000797645991354192	0.099350179830884	0.388	0.323	1
Tcf25	0.000806252313128049	0.0801572034315673	0.716	0.701	1
mt-Nd1	0.00082927143715858	-0.0959336283230576	1	1	1
Rpl10l	0.000845155709297856	-0.132013270414384	0.268	0.376	1
Top1	0.000893191354868036	0.0825517472459211	0.602	0.544	1
Lefty2	0.000895945354114748	0.163216727054155	0.247	0.169	1
Cdk9	0.000970795881424615	0.088576158876805	0.42	0.337	1
Sub1	0.000976946140146685	-0.0959621060398357	0.995	0.998	1
Rps12	0.000990033016386934	-0.104643561791267	0.998	1	1
Agtrap	0.00101352390369672	-0.114381537300979	0.371	0.466	1
L1td1	0.00101694165554156	-0.136692918463844	0.895	0.919	1
Cenpa	0.00107837817633505	0.0825238060610785	0.748	0.701	1
Glud1	0.00107958211768208	0.0759143135628205	0.743	0.718	1
Cox4i1	0.00110183538502814	0.0244254645916118	1	1	1
Camta1	0.00115095503102287	-0.114923395889149	0.293	0.405	1
Rpa1	0.00115541626550929	-0.115654611947777	0.509	0.604	1
Rpl12	0.00116678118939503	-0.0852569425321104	1	1	1
Tpi1	0.00117533100900205	0.0867104038155617	0.75	0.743	1
Gar1	0.00124287732486507	0.0677000046545423	0.824	0.799	1
Parp1	0.00125259175093185	-0.12093356729228	0.899	0.945	1
Bex1	0.00125290027088969	0.086980386501406	0.986	0.992	1
H2-T23	0.00133166031438441	-0.195187030902422	0.445	0.509	1
Psrc1	0.00134504241644993	0.0856395965923763	0.586	0.529	1
Epb41l4a	0.00135747069987565	-0.126543102340255	0.303	0.396	1
Prdx6	0.00145444071146409	-0.113384934726986	0.986	0.987	1
Gadd45gip1	0.00149637999087313	-0.11362194744296	0.648	0.708	1
Jam2	0.00152391517083217	-0.12765211612797	0.41	0.522	1
Mrps34	0.00152839926441888	0.0767344831849729	0.602	0.574	1
Hsf2bp	0.00155940329062717	-0.138170399264994	0.197	0.322	1
Rpl21	0.00157062725201227	-0.0786210399525338	1	1	1
Snrpd3	0.00157732291781911	-0.109501443668364	0.93	0.962	1
Ifitm2	0.00158707480707449	-0.123571346491772	0.927	0.964	1
Atp1a1	0.00158954781426526	0.077901598212564	0.531	0.481	1
Yars	0.00162204518101191	-0.113147410289091	0.436	0.519	1
Esd	0.00163501650887159	0.0879253118732325	0.58	0.559	1
Hspe1	0.00168412617893989	-0.085918371569762	1	1	1
Dnajc19	0.00169225590362551	-0.116699624171689	0.84	0.889	1
Dctpp1	0.00176108346900504	-0.110227452777422	0.964	0.987	1
Psmb1	0.001877509427299	-0.100570897202118	0.954	0.978	1
Asns	0.0018854046705586	-0.127526317061814	0.786	0.852	1
Zfp326	0.00197513917701689	0.0913223797278745	0.338	0.255	1
Sepw1	0.00197587045698592	-0.114613475142678	0.662	0.731	1
Rpl10a	0.0020399487778165	0.0122213172365746	1	1	1
Maea	0.00207970310051874	0.0820155313729683	0.398	0.307	1
Msn	0.00208796854006716	0.0992595669168342	0.36	0.323	1
Psat1	0.00213357573947993	-0.118105333395491	0.742	0.814	1
Tdh	0.00213590763020455	-0.137544600547051	0.802	0.887	1
Bbx	0.0021781812944703	0.101841571168657	0.377	0.317	1
Polr2f	0.00224268432363103	-0.107344972408256	0.919	0.934	1
Mphosph10	0.00225558732991646	-0.110212534364007	0.642	0.713	1
Dcp2	0.00227035747670121	-0.107264069532115	0.434	0.483	1
Safb2	0.00229281950637866	-0.1073957635882	0.487	0.562	1
Cd63	0.00231130440888928	0.114500910682249	0.67	0.638	1
Mrpl57	0.00231136045982408	-0.110389187421817	0.745	0.818	1
Ppa1	0.00231246608906779	-0.110066375482689	0.818	0.861	1
Impdh2	0.00234344808041893	-0.108025610959464	0.922	0.952	1
Pcnp	0.00237199966720444	-0.110658165420284	0.693	0.763	1
Rpl41	0.00240837844780802	-0.0767792706146295	1	1	1
Id2	0.00241028983052982	0.207607848649863	0.206	0.108	1
Cnn3	0.00245497163104304	0.0687355644832228	0.84	0.841	1
Lgals1	0.00247852565630261	0.244476630277634	0.498	0.536	1
Bola3	0.00252074567920227	-0.110195391324938	0.544	0.59	1
Cox5a	0.00255223345128163	-0.0917177779977609	1	1	1
Cst3	0.00266488747706805	0.0767868920590549	0.664	0.6	1
Ktn1	0.00269634794926819	0.0835331491821958	0.67	0.66	1
Cobl	0.00271535874978755	-0.111445131512824	0.281	0.401	1
Tnfrsf12a	0.00279820141001145	0.218565845476798	0.181	0.138	1
Lyar	0.00297422283354605	-0.10157070362922	0.979	0.992	1
Jarid2	0.00299885227313125	-0.122655932071758	0.739	0.813	1
Snrpa1	0.00301045183269918	-0.105447734334614	0.924	0.962	1
Calm2	0.00306271166273923	-0.102106880676934	0.959	0.987	1
Psme2	0.00307528240977909	0.116815748820328	0.292	0.24	1
Emg1	0.00310462702100298	-0.101977210984088	0.964	0.977	1
Oaz1	0.00316083305486475	-0.0933294591373408	0.998	1	1
Gm6483	0.00319922431459534	0.0782814620391348	0.387	0.303	1
Crip2	0.0032434674762663	0.103314816149629	0.436	0.39	1
C1qbp	0.00324720244072832	-0.0993596638463174	0.978	0.982	1
Emc7	0.00325028065315901	0.0806810368083604	0.414	0.393	1
Sac3d1	0.00330664998852194	0.0764635514490815	0.412	0.345	1
Smarcad1	0.00334269437403156	-0.110284849883649	0.574	0.665	1
Haus1	0.00341040833303046	0.0744498690244519	0.415	0.358	1
Sgk1	0.0034279277648999	-0.120156573318038	0.439	0.549	1
Rps20	0.00342971230630505	-0.0745817858473381	1	1	1
Aifm1	0.00344329480468554	-0.102666162714552	0.349	0.456	1
Dbi	0.00348069766377786	0.057311768472837	0.889	0.907	1
Pdlim7	0.00350688636143887	0.130690186351842	0.311	0.272	1
Rpl26	0.00353638096306737	-0.0660430489400907	1	1	1
Ncor1	0.00358222375726858	-0.10881446846581	0.65	0.75	1
Cox7c	0.00359962679042209	0.0165554483240218	1	1	1
Adk	0.00367605511027671	0.0867065639900436	0.376	0.315	1
Tmem5	0.00370404532407509	0.0827324340822473	0.368	0.3	1
Lgals3	0.00373038770323423	0.121844919836876	0.288	0.305	1
Arid5b	0.00374062278804856	-0.109852867899876	0.268	0.36	1
Pfkl	0.00380679624669342	0.0777641655132372	0.423	0.378	1
Ankrd11	0.00381560537999349	0.0547682007077519	0.883	0.852	1
Zranb2	0.00385927729749731	0.0697518788974382	0.643	0.572	1
Ralbp1	0.00387183761125822	-0.110163901356776	0.754	0.794	1
Sdha	0.00391599553546215	0.0709553136147351	0.629	0.57	1
Pno1	0.00398275361495392	-0.105449601978681	0.647	0.726	1
H2afv	0.00402996103113523	-0.110760867700176	0.9	0.939	1
Exosc4	0.00404095989097994	-0.105321006536702	0.659	0.733	1
Agpat4	0.00406267062290421	0.125372068578851	0.254	0.163	1
H2afz	0.00410030785073402	-0.112675687024653	1	1	1
Tecr	0.00414949518722151	0.0661589638250718	0.626	0.582	1
Hirip3	0.00414987340128203	-0.106074624153314	0.376	0.454	1
Trim28	0.00423478497900678	-0.1069844878861	0.968	0.97	1
Rps27	0.00423644159366131	0.00607012559692466	1	1	1
Stmn1	0.00431230161215794	-0.129901585879028	0.948	0.962	1
G3bp2	0.00432692942238133	-0.105138670219802	0.967	0.977	1
Pcbp2	0.0043357450939661	-0.101856495737853	0.948	0.973	1
Ubxn4	0.00437449128358975	0.0634453865236226	0.693	0.695	1
Rbms1	0.00439444131213047	0.0975592609366771	0.331	0.312	1
mt-Cytb	0.00445595999294448	-0.0873360977833406	1	1	1
Cnot11	0.00456367294444566	-0.101258166925452	0.428	0.498	1
Rpl11	0.00467714679218251	-0.0737779016874609	1	1	1
Ndufa4	0.00485031470899436	0.0250902315898545	0.998	1	1
Mrpl51	0.00487614702924407	-0.102667257517358	0.854	0.879	1
Pfn1	0.00487670312664034	0.0399282741703613	0.995	0.992	1
Cdc16	0.00497231981792174	0.0763453824890358	0.379	0.327	1
Dynll2	0.00508345168651313	-0.114254221749212	0.7	0.774	1
Plk2	0.00512135743096816	0.154385340931153	0.225	0.129	1
Eef2	0.00512192483083752	0.0285798784585398	0.997	0.995	1
Nedd8	0.00530976737533006	-0.0989485843691729	0.956	0.97	1
Fxyd6	0.00538703036292918	0.0816110249472798	0.417	0.391	1
Ssr2	0.00544477062745476	-0.108433966375983	0.918	0.95	1
Psmd3	0.0055420755546608	-0.100744302890259	0.667	0.763	1
Rpl39l	0.00562240968940926	0.0979217994603656	0.506	0.479	1
Atp6v1g1	0.00568209391781524	0.0595421119772799	0.829	0.851	1
Luc7l2	0.00579066040281965	-0.101157225364922	0.669	0.726	1
Csde1	0.00580190099247804	-0.101847044623639	0.699	0.755	1
Sf3b6	0.00582022736850234	-0.0998411905155188	0.854	0.905	1
Calm3	0.00585832807079281	-0.103485809549246	0.716	0.801	1
Pak2	0.00588834123744921	0.0718914782049029	0.418	0.353	1
Snrnp48	0.00593946634694738	-0.0991002050602798	0.311	0.41	1
Polr2i	0.0059436854911649	-0.108852495821834	0.813	0.852	1
Capzb	0.0059888892501364	0.0562089103142562	0.864	0.861	1
Atp6v0e	0.00599956395012071	0.0650988710956315	0.821	0.821	1
Tiprl	0.00604085311785025	0.0776331486986352	0.349	0.303	1
Rpl37	0.00610484850798883	-0.0690961360171678	1	1	1
Rpl36al	0.00614824384171377	-0.0850127403173158	1	1	1
Gemin2	0.00615960650743714	-0.0961932414494872	0.363	0.428	1
Impa2	0.00622320487235243	-0.102836892726574	0.534	0.584	1
Tmem126a	0.00625597616581893	-0.103224357024938	0.667	0.75	1
Actn1	0.00626906499593194	0.0905185891777874	0.493	0.473	1
Sec62	0.00629699548251091	0.0677261386238039	0.705	0.658	1
Krt42	0.00630312596223742	-0.12328691414153	0.192	0.312	1
Ndufs7	0.00632575603062173	-0.0996158486938583	0.867	0.9	1
Cct5	0.00645368372995892	-0.0943558367986843	0.96	0.98	1
Ppp1r2	0.0065405461850166	0.0852782161150352	0.623	0.657	1
Rrm2	0.00660940607314903	0.0641547062562067	0.739	0.721	1
Akr1b3	0.00661931266054725	-0.107663410913529	0.945	0.962	1
Cpsf3l	0.00667019366986028	-0.0956964841603977	0.483	0.57	1
Snrnp25	0.00676970595947158	-0.100056418341524	0.544	0.612	1
Gapdh	0.00684936005502899	0.01868583422694	0.998	1	1
Cript	0.00687748069966071	-0.0985394112859337	0.586	0.697	1
Phip	0.00701367483342323	0.0720167976271849	0.393	0.357	1
Dppa4	0.00712239295294514	-0.0996597066639178	0.62	0.705	1
Sertad2	0.00713043737480855	0.0787597637094319	0.377	0.337	1
Sdad1	0.00716207609843171	-0.0975149465054701	0.52	0.605	1
Dnaja2	0.00722444154761015	-0.100500594507635	0.783	0.839	1
Pdk1	0.00735232566722568	-0.098061905222766	0.315	0.383	1
Pim1	0.00735866795107637	0.0796146178158428	0.531	0.504	1
Bloc1s2	0.00736384819709592	0.059590097596368	0.688	0.653	1
Eif1ax	0.00757097388633451	-0.0998503488463511	0.851	0.879	1
Cenpm	0.00758831597376666	-0.104010483035492	0.529	0.624	1
Pcbp4	0.00762192632521602	0.0723943698423557	0.474	0.41	1
Tuba1a	0.00766579722742377	0.0800711470227444	0.735	0.7	1
Tor2a	0.00772034397817824	0.0983180548521473	0.273	0.237	1
Eif4e2	0.0078267533275641	-0.102743833220769	0.938	0.949	1
H2afj	0.00790579728900318	-0.102022007444486	0.803	0.864	1
Rrp15	0.00791907493680979	-0.101314318884559	0.686	0.748	1
Maged1	0.00793870477100115	0.0699934083048177	0.372	0.315	1
1700007K13Rik	0.00795111491690652	0.107011211114878	0.257	0.181	1
Pin1	0.0079589121071429	0.0452009455008024	0.899	0.907	1
Uqcrq	0.00797837009452087	-0.0914304127723802	0.994	0.998	1
Tomm5	0.00797852713226026	-0.0996664407793697	0.981	0.992	1
Srsf2	0.00819230784369824	-0.0958790940780283	0.968	0.983	1
Uhrf1	0.00821272552948425	-0.0948413010245808	0.423	0.504	1
Agl	0.00825429618486924	-0.135578506730377	0.228	0.327	1
Stoml2	0.00844680965213549	-0.0973484047447388	0.821	0.872	1
Klf6	0.00853152415479224	0.177181655332579	0.198	0.113	1
Noct	0.00853533494488008	-0.0992549830153204	0.425	0.517	1
Ldhb	0.00855746222541675	0.0855119451656982	0.605	0.561	1
Myl6	0.00865733987753388	0.0544139806324915	0.979	0.972	1
Atf4	0.00868886224527204	-0.108291494661023	0.445	0.556	1
Psma1	0.00884909225566683	0.0494740755677587	0.857	0.852	1
Utf1	0.00918890260768198	-0.109322095521113	0.924	0.95	1
Psmc3	0.00926373265717586	-0.0998913177488508	0.739	0.801	1
Hax1	0.00933099544628663	-0.0994938875023127	0.674	0.731	1
Nolc1	0.00939379408117368	-0.0991130103451308	0.948	0.949	1
Las1l	0.0094197128786669	-0.0960117188896245	0.548	0.633	1
Serbp1	0.00947204962980334	-0.0783173228922802	0.998	0.998	1
Skp1a	0.00950548231004322	-0.101510931358658	0.753	0.804	1
Dnajc11	0.00955327861332604	0.0679793516332389	0.431	0.376	1
Utrn	0.00963809727483001	0.115466831085049	0.254	0.158	1
Nfatc2ip	0.00965795678530549	-0.100843501729193	0.537	0.62	1
Eif3c	0.00971371485102761	0.033055356493741	0.978	0.975	1
Tbrg1	0.00983087643604346	0.0626816626122217	0.653	0.632	1
Polr2j	0.010000961837597	-0.0950733475921282	0.87	0.902	1
Rbbp7	0.0100931899423984	0.05092632280232	0.854	0.847	1
Smn1	0.0101158358108605	0.0579825911810525	0.693	0.635	1
l7Rn6	0.0101653760467746	-0.0967531827364184	0.67	0.726	1
Zwint	0.0104814289236039	0.0643198429864915	0.693	0.64	1
Sde2	0.0105217796256012	0.05634208179322	0.689	0.632	1
9130401M01Rik	0.0105462761825018	-0.0975619837256647	0.647	0.728	1
Ptpn11	0.0106630602611651	0.0750396898673774	0.328	0.267	1
Myl12a	0.0106711792545895	0.070558395967776	0.935	0.955	1
Nol7	0.0107840684075764	0.05162460835597	0.796	0.761	1
Ssbp1	0.0107975695767928	-0.0977874324009884	0.832	0.892	1
Pcsk1n	0.010819311385916	-0.109543677838557	0.219	0.318	1
Kras	0.0108725487901688	0.0647301152027763	0.623	0.635	1
Lmna	0.0108756101983501	0.13041214127949	0.222	0.156	1
1810058I24Rik	0.0110081418927916	-0.0971552832007645	0.834	0.857	1
Aplp1	0.0110215168516838	-0.0958580915031799	0.282	0.37	1
Gldc	0.0111991881142965	-0.101152240332482	0.257	0.347	1
Kat6b	0.0114040534077767	-0.0947570317919939	0.384	0.479	1
Smarca5	0.0114974992983152	-0.0979675105835747	0.902	0.942	1
Ntmt1	0.0115148214774717	0.0662765159423113	0.371	0.315	1
Rbm25	0.0116483368328971	-0.0950118646994365	0.943	0.94	1
Rbm27	0.0117998395437409	-0.0954873250566954	0.67	0.743	1
Psme1	0.0118451730227339	0.0697326701074954	0.352	0.323	1
Gm7325	0.0120533457305689	-0.102547079653976	0.415	0.514	1
Dad1	0.0120939859117912	-0.0937208496686079	0.878	0.917	1
Ndfip2	0.0122025081953687	0.0774126612540857	0.298	0.25	1
Cyb5r3	0.0124798654838037	0.0653161585557235	0.623	0.604	1
2610305D13Rik	0.0125352991164002	-0.0925978019861409	0.439	0.549	1
Rps23	0.0126290559070011	-0.00850805847494174	1	1	1
Mrps5	0.0126305805172443	-0.0958368302125476	0.838	0.859	1
Cnpy2	0.0126719057402443	-0.0963551094060553	0.697	0.761	1
St13	0.0128627351034887	-0.0897893762861837	0.927	0.945	1
Spg21	0.0129091181447981	-0.0881650448056708	0.382	0.463	1
Myh9	0.0130070510549123	0.0870645595901494	0.307	0.237	1
Cldn6	0.0130629950499379	0.152926023846312	0.198	0.149	1
Baz2a	0.0130772884872271	-0.0932101363231038	0.496	0.552	1
Dhx16	0.0130884214887659	0.0493636339200401	0.791	0.748	1
Guk1	0.0131294903576952	-0.0942284836491516	0.843	0.872	1
Fn1	0.0131823600636063	0.0601558255595231	0.556	0.519	1
Chd1	0.0134722448642016	0.0503654933208387	0.751	0.711	1
Rpl5	0.0134930776415066	0.00972561018721807	1	1	1
Ctnna1	0.0135000310414725	0.0554251717786149	0.764	0.723	1
Sars	0.0135558426720393	-0.0931041388536944	0.653	0.703	1
Myo10	0.0136793566879771	0.0559427649503504	0.591	0.564	1
Prpf31	0.0136842040722176	0.0558310571777672	0.58	0.539	1
Uqcr11	0.0137454447640482	-0.0872968699064822	0.994	0.987	1
Rpsa	0.013771791169164	-0.00450274153125019	1	1	1
Etfb	0.0138448113635517	-0.09482698815674	0.637	0.715	1
Znhit1	0.0140044009450691	-0.0869376687269002	0.42	0.491	1
Smagp	0.0140831178797167	0.0904984405029539	0.266	0.196	1
Tmem256	0.0144408364312572	-0.0926997799131414	0.637	0.677	1
Ap2b1	0.0144728762508345	0.0721116043944091	0.314	0.259	1
Ccnd2	0.0145808521130394	-0.150988673749373	0.187	0.257	1
Plaa	0.0146433927868753	-0.08549183916999	0.433	0.524	1
Rnaseh2a	0.014657645196678	-0.0867358507278679	0.499	0.569	1
Ctr9	0.0147453661563617	0.0703721244615879	0.385	0.355	1
Tubb3	0.014796299773979	-0.103221889045938	0.236	0.328	1
Ddx47	0.0148003428594454	-0.0868024513647848	0.38	0.458	1
Srsf11	0.0148132071856357	0.0425853967238639	0.865	0.862	1
Bud31	0.0149654402820982	-0.0941108975083139	0.675	0.728	1
Ube2m	0.0151442951586674	0.0625834992780966	0.456	0.433	1
Pole3	0.0151627136556521	-0.0919889866085704	0.517	0.579	1
Arf5	0.015311226022824	0.0593963102595662	0.403	0.362	1
Psmd12	0.0154307598843909	-0.0945172967323331	0.754	0.814	1
Dapk3	0.0154471033004863	0.0702757249820705	0.36	0.3	1
Rpl19	0.0157296182147579	-0.00995038247486502	1	1	1
Cstb	0.0160209743428535	0.090709523226177	0.482	0.493	1
Eif3f	0.0160840532991315	0.0318106482209399	0.965	0.954	1
Marcks	0.0161322174822749	0.0833117995408295	0.314	0.275	1
Rps21	0.016175439542676	0.00616056851434754	1	1	1
Mt1	0.0162350458456771	0.0546868495841988	0.938	0.972	1
Eif2b5	0.0163217701902086	0.0548355287927262	0.542	0.493	1
Rbbp4	0.0163601328822929	-0.0936666660798186	0.675	0.733	1
Pdia3	0.016363406675273	0.0573454530615795	0.658	0.61	1
Hspa9	0.0165200515469576	-0.0871801223588309	0.967	0.982	1
Cttn	0.016543842631553	0.0697618778475485	0.322	0.279	1
Idh2	0.0165876777864768	0.0757120793406784	0.287	0.231	1
Bclaf1	0.0166119910059943	0.0528923034338329	0.716	0.673	1
Ung	0.0168437270111072	-0.104670569507778	0.623	0.701	1
Snrpd2	0.0168811833332405	-0.0815585464320807	0.992	0.997	1
Laptm4a	0.0169567379601891	0.0531023429472814	0.65	0.65	1
Zfand5	0.0171111064942101	0.0574856919353572	0.425	0.362	1
Rbm26	0.0171268771697623	0.054266985249799	0.528	0.451	1
March5	0.0173612743496471	0.0478427512599725	0.794	0.778	1
Tm2d2	0.0174820644780088	0.0666730628587466	0.336	0.302	1
Ube2e1	0.0175130085372781	0.0587515934385692	0.477	0.43	1
1700037H04Rik	0.0175412961027441	-0.0862545671639973	0.353	0.421	1
Mrpl13	0.0175490396964029	-0.0906518664598621	0.661	0.703	1
Erh	0.0178284694013676	-0.0771331644154483	0.998	1	1
Rpl32	0.0178982481062646	-0.0591183896838463	1	1	1
Mycbp2	0.0179041650092259	0.0644641141663782	0.355	0.32	1
Trp53	0.0180476370844419	-0.0864543547427021	0.981	0.99	1
Shfm1	0.0180698123855269	0.0252081203799233	0.976	0.975	1
Dnajc2	0.0181241871677739	-0.0907066042727107	0.897	0.922	1
Nupr1	0.0183098837820138	-0.111320268207772	0.208	0.3	1
Sec61g	0.0183286716887315	0.0153866256132114	0.998	0.998	1
Nap1l1	0.0185355166228861	0.017897972176713	0.994	0.995	1
Snrpb	0.0185549041251437	0.0297052423337261	0.983	0.978	1
Arpc2	0.018610215665071	0.0543748203070806	0.857	0.871	1
Ppp4r2	0.0187757216686167	0.053932956232066	0.556	0.522	1
Mta3	0.0187806782885174	-0.0847933885363257	0.447	0.551	1
Ilkap	0.0191245631369501	0.0558730413872441	0.456	0.401	1
Nasp	0.0191770272837442	-0.0925604809039999	0.973	0.978	1
Tnrc6a	0.0192322960389168	0.0600865221677587	0.387	0.338	1
Pdlim1	0.0192865450589247	0.0593466544498803	0.461	0.425	1
Tcea1	0.0193425357000922	-0.0868812209833837	0.539	0.582	1
Egfl7	0.0193658784087061	-0.0905613718220307	0.281	0.363	1
Cnn2	0.0198108858571448	0.10745053841542	0.293	0.269	1
Serpinh1	0.0198118039150044	0.106846137784945	0.269	0.24	1
Fam21	0.0199799718622349	0.0672529703419372	0.32	0.244	1
Mrpl30	0.0200363103536087	-0.0889430802244273	0.826	0.889	1
Spc24	0.0201430505885934	0.0440969826597909	0.802	0.771	1
Rps17	0.0202113907100161	-0.00430648913953746	1	1	1
Tcl1	0.02021303904025	-0.0937852066758779	0.26	0.357	1
Pfdn1	0.0203418219284584	0.0404213294422768	0.886	0.9	1
Creld2	0.0204187881236777	-0.0819720829925365	0.425	0.486	1
Rbmxl1	0.0204210609985894	-0.0907550947713198	0.853	0.874	1
Rbm8a	0.0204645051633323	-0.0910066092750441	0.951	0.945	1
Nr0b1	0.0205004866881996	-0.0946201038010194	0.355	0.446	1
Syncrip	0.0208682455631177	-0.0900820942695281	0.746	0.791	1
Coprs	0.0209368941556027	-0.0848674767878151	0.572	0.638	1
Pmf1	0.020951300246155	-0.0857548158745421	0.521	0.604	1
Rbm22	0.0211863006543172	0.0776714269431995	0.271	0.219	1
Rpl7	0.0212513750884542	-0.00652409398856202	1	1	1
Btf3	0.0214388755829077	-0.0751054541149929	1	1	1
Rcn2	0.0215406720551235	0.087313470605747	0.26	0.217	1
Usp48	0.0216054128455539	-0.0913077800788111	0.643	0.706	1
Rras2	0.0216811587364557	0.0763832064035886	0.315	0.297	1
Tmem261	0.0216973678067649	-0.0895009914697241	0.528	0.57	1
Ndufs4	0.0217224536898873	0.0491939766719202	0.669	0.645	1
Eif5	0.0219220916893962	0.0326235843091267	0.965	0.964	1
Hint1	0.0219491838420872	0.0126513508169799	0.998	1	1
Cep55	0.0219930233435096	-0.09406007218984	0.238	0.322	1
Zmynd8	0.0220288754532348	0.0636467991519084	0.353	0.302	1
H2afx	0.0220443782933538	-0.102276040216079	0.919	0.935	1
D8Ertd738e	0.022430514508278	-0.087378686691149	0.861	0.892	1
Ddx42	0.0225440915403016	-0.0844700158564988	0.513	0.575	1
Mplkip	0.0227390016184146	-0.0830541687005026	0.403	0.499	1
Romo1	0.0227604156280152	0.0524508424505151	0.528	0.504	1
Pin4	0.022788637181022	-0.0879482802328235	0.645	0.718	1
Akap9	0.0228778544734627	0.0615656710602462	0.341	0.277	1
Commd5	0.0230182360899254	-0.0850989314815924	0.309	0.362	1
Dut	0.023451944721267	0.0338868967917954	0.951	0.959	1
Uck2	0.0234717064888257	-0.0875755820632009	0.572	0.647	1
Pycr2	0.0236283249282718	0.0608505845224874	0.656	0.668	1
Ngrn	0.0237875991535377	-0.0820900326644556	0.48	0.541	1
Tmed10	0.0238432587974015	0.043875471758866	0.772	0.758	1
Cd24a	0.0241797770145906	0.0881427268104948	0.261	0.194	1
Dppa5a	0.0242420891756508	-0.11295376831354	0.979	0.997	1
Fat1	0.0244104823498535	0.0685173226153439	0.32	0.259	1
Mga	0.0248653818618882	-0.082686542610122	0.344	0.423	1
Ssrp1	0.0249799370386475	-0.0882971520464937	0.848	0.859	1
2810417H13Rik	0.025077783968121	0.0565150191676814	0.643	0.62	1
Bms1	0.0252949813578923	-0.0852345743612274	0.521	0.539	1
Tuba4a	0.0253966810038945	-0.0830934148382673	0.448	0.512	1
Fkbp11	0.0253990624337573	-0.0875194386832017	0.46	0.541	1
Tgs1	0.0254693990387859	0.0525640221342488	0.464	0.454	1
Ss18	0.0256702359944507	0.0544773305261578	0.407	0.358	1
Cops7a	0.0257152299164221	0.0493807019865414	0.624	0.592	1
Atrx	0.0257234563790759	0.0481039512952259	0.775	0.731	1
Hspa4	0.0257734592502533	-0.0922015393783115	0.899	0.952	1
Prpsap1	0.0258218421514411	-0.0826244711006708	0.46	0.506	1
Ywhaq	0.0258945332493677	-0.0790225842387531	0.997	1	1
Elovl6	0.0259259762170852	0.0525917425461761	0.45	0.42	1
Zc3h13	0.0259680902355199	0.0467870746670485	0.639	0.587	1
Palld	0.0262251247994866	0.0543106944090602	0.41	0.332	1
Dicer1	0.0263474543589488	0.0572094171478886	0.366	0.35	1
Gsta4	0.0263543502101254	-0.106062021761421	0.87	0.922	1
Sat1	0.0265991717003625	0.0741063607787033	0.32	0.284	1
Pold2	0.0271277662067236	-0.0813206750400911	0.498	0.536	1
Slc2a1	0.0271801552536183	0.069905139260714	0.542	0.547	1
Peg10	0.0272170544618635	0.170145835033461	0.174	0.096	1
D030056L22Rik	0.0273323410889407	0.0498238625083584	0.464	0.434	1
Glul	0.0273965303598161	-0.0902392319793796	0.558	0.614	1
Wasf2	0.0274320397706616	0.0489220136572137	0.569	0.546	1
U2af2	0.0277800711515531	0.0492649151485854	0.583	0.552	1
Ppid	0.0280167300513363	-0.0867995605327214	0.883	0.927	1
Zpr1	0.0280767208835427	-0.0808953542709375	0.501	0.547	1
Mrpl2	0.0282181786272118	-0.086912168605773	0.667	0.71	1
Phgdh	0.0282246421151595	0.0448787630052983	0.721	0.728	1
Mrps23	0.0282475981872569	-0.0784412489354496	0.418	0.483	1
Vps29	0.0283017947400293	0.0419084499551556	0.756	0.746	1
Pnrc1	0.0283552797682756	0.0979899170313195	0.238	0.166	1
Rps19bp1	0.028369153471203	-0.0864769364642013	0.715	0.766	1
Ptk7	0.028423714322422	0.106920957954702	0.217	0.146	1
Cwc15	0.0293011011933161	-0.0879024664657788	0.797	0.826	1
Fam32a	0.0293622437129055	0.0474043594802758	0.601	0.541	1
Rbm39	0.0293684589997646	-0.0833316567892795	0.945	0.94	1
Eif1ad	0.0293905063812856	-0.0858627737418021	0.658	0.708	1
Wbp4	0.0293945391264117	0.0491021776068948	0.563	0.551	1
Rps27a	0.0295627916558938	-0.0104134563076776	1	1	1
Txndc17	0.0297491157730546	-0.08530740659604	0.867	0.892	1
Erp29	0.0301255783334617	0.0452393516457903	0.767	0.751	1
Traf4	0.0302914415641752	0.0539691033061731	0.428	0.388	1
Gm10036	0.0303117465257944	-0.0826873220622064	0.643	0.71	1
Fbxw2	0.0303537487773246	-0.0778239415671816	0.439	0.504	1
Haus4	0.030879174282945	0.0549180693277505	0.374	0.325	1
Bccip	0.0316058688904554	-0.0826890272272365	0.61	0.673	1
Exosc3	0.0318486810905299	0.0485771266043037	0.509	0.481	1
Senp3	0.0319596323324824	-0.0803649086194745	0.322	0.403	1
Pfdn4	0.0326134684097883	-0.0846093789673089	0.708	0.781	1
Cfdp1	0.0327707189173957	-0.0821317050926573	0.919	0.92	1
Dst	0.0327786327625854	0.0531592838040184	0.376	0.328	1
Adat2	0.0327832233709797	0.0536168579614213	0.385	0.362	1
Zrsr2	0.0329470856529215	-0.0831010830554243	0.632	0.692	1
Rrbp1	0.0331257280093268	0.0462416570318965	0.691	0.682	1
Fip1l1	0.03326103763913	0.0479932272718722	0.496	0.469	1
Rrp1	0.0332611388654511	-0.0857917244253488	0.716	0.755	1
Rpf1	0.0334353890030957	0.0492563360306733	0.46	0.436	1
Atp6v1d	0.0334745857939661	0.0474662339073204	0.518	0.516	1
Gtf2h1	0.033493260072401	-0.0772863044187211	0.468	0.516	1
AU018091	0.0335624706189974	-0.0858436205063414	0.293	0.375	1
Trmt112	0.033660609014579	-0.0823366132860095	0.574	0.589	1
Tyms	0.0336935893563941	0.0430410074319919	0.659	0.643	1
Wdr35	0.0339722346650824	0.0920303443592146	0.236	0.156	1
Ccdc86	0.0341775300591415	0.0519854982111486	0.468	0.439	1
Mrpl42	0.0342056737944027	-0.0847008565259675	0.957	0.968	1
Rangrf	0.0342604838591792	-0.0857109028532422	0.629	0.693	1
Ooep	0.03431370465607	-0.0977725578013007	0.534	0.619	1
Rbm7	0.0345531755755301	0.0510332428429876	0.407	0.367	1
Lamtor2	0.0345776481340068	-0.0851915589832231	0.688	0.731	1
Rpl22	0.0346328018820609	-0.0739896907037141	0.992	1	1
Dnajc9	0.0347141672543734	0.0489873709985003	0.531	0.512	1
Csnk1d	0.0347168873079228	0.0523268067915464	0.422	0.383	1
Llgl2	0.0348286703173039	0.0685959722878959	0.274	0.226	1
Mrfap1	0.0348546152305241	-0.0821124987687216	0.964	0.973	1
Srrm2	0.0350735319501544	0.0237377972835693	0.979	0.977	1
Nup50	0.0350897971210341	-0.0763044769366682	0.458	0.529	1
Folr1	0.0351229625369083	0.0587610912422021	0.569	0.551	1
Rpl35	0.0352839524131222	0.0124068729941547	0.997	0.995	1
Platr3	0.0353726771279484	-0.105812504575878	0.439	0.531	1
Ndnl2	0.0354789816734218	0.048737614878062	0.442	0.4	1
Ncl	0.0354835486241997	-0.0850959087948171	1	1	1
2610524H06Rik	0.0355916290745277	0.0555665563758823	0.355	0.287	1
Akirin2	0.0356328155953707	0.04476243118027	0.607	0.547	1
Dcakd	0.0356638499611611	0.0456628127185125	0.564	0.554	1
Arl14epl	0.0356938946489698	-0.107520446921034	0.184	0.272	1
Lamtor4	0.0357391063761656	-0.0791696556714908	0.515	0.58	1
Ssbp3	0.035743870253553	0.0760474753881223	0.276	0.212	1
Skiv2l2	0.0359360513938984	0.0552810623264939	0.341	0.275	1
Hbegf	0.0359840825199255	0.135544965705079	0.192	0.123	1
Bsg	0.0360999531698743	0.0299790167729159	0.908	0.909	1
mt-Nd4	0.0361608988647376	-0.0786107523878914	1	1	1
Mapk3	0.0367643182984723	-0.0808533753863104	0.277	0.338	1
Mrps18a	0.0368218146447767	0.0436480636855224	0.618	0.61	1
Fgf4	0.0369350732060442	-0.0894171927421032	0.239	0.328	1
Mcl1	0.0369521737830973	0.0416869599468663	0.702	0.647	1
Tcf15	0.0372007982910154	0.059009270055842	0.632	0.653	1
Exosc2	0.0372294316686801	-0.0874874861228347	0.239	0.328	1
Smc2	0.0374451935736264	0.0355607424384448	0.829	0.808	1
Ccng1	0.037497888725541	0.0535352501052598	0.631	0.675	1
1110008L16Rik	0.037576613879217	-0.0792519465698628	0.304	0.371	1
Fbxo22	0.0376000691262258	-0.0764289852086768	0.458	0.502	1
Got1	0.0378106774284123	0.0428575333123364	0.623	0.635	1
Zdbf2	0.0381916688299345	0.0572951235832338	0.331	0.289	1
Ddx24	0.0382575285630581	-0.0831650916219846	0.849	0.882	1
Ubxn2a	0.0383056051892647	-0.0837145243214652	0.475	0.541	1
Gm10263	0.0383676053000746	0.0427880127435306	0.639	0.638	1
Mrpl35	0.0383743133077565	-0.0844678795448622	0.767	0.793	1
Stt3b	0.0384544318105934	0.0520334471934407	0.382	0.338	1
Emd	0.0385259600440656	0.0484300894036272	0.468	0.448	1
Rmnd5b	0.0385431675236849	-0.0853469781156312	0.266	0.328	1
Tcp1	0.0386739233630134	-0.080315708350162	0.927	0.957	1
Fkbp5	0.0387464384634213	-0.0876309710123285	0.222	0.315	1
Anapc5	0.0387517608573904	-0.0819627296367862	0.761	0.786	1
Pdcd6ip	0.0391384969442661	0.0764787866845806	0.254	0.189	1
Lrpap1	0.0394841790618638	0.0596336692521414	0.575	0.561	1
Tax1bp3	0.0395288484582247	0.127363439963776	0.192	0.124	1
Gtf2f2	0.0395343742544962	0.0448107703277377	0.548	0.524	1
Rangap1	0.0396182591655115	0.04250571344048	0.62	0.541	1
Tmem167	0.0398702094895798	0.032857956840961	0.87	0.864	1
Zfhx2	0.0399055266803736	-0.08825237024581	0.241	0.322	1
Emc8	0.039921823758169	-0.0828702013211156	0.854	0.907	1
Mpc1	0.0399619776556293	-0.0815917144779883	0.491	0.531	1
Cdc20	0.0400578236743627	0.0393131009591097	0.829	0.859	1
Ahsa1	0.0401670821240743	-0.0845903948095881	0.837	0.891	1
Tmsb4x	0.0402368013752263	0.0501051518569411	0.994	1	1
Ilf2	0.040480531574496	0.036915343311447	0.786	0.783	1
Tmem245	0.0409594754357211	-0.0915133463973198	0.217	0.312	1
Anp32e	0.0415113928790996	-0.0793974791008815	0.605	0.66	1
Hcfc1	0.0417636908999441	-0.0756430741718301	0.326	0.386	1
Myl12b	0.0420656212935532	0.0496227538426783	0.412	0.381	1
Sra1	0.0420728139042977	0.0435392283017596	0.574	0.539	1
Stt3a	0.0424726331356209	0.0485511453575661	0.407	0.337	1
Shmt2	0.0426687357632615	-0.0759720891861079	0.382	0.471	1
Hmga2	0.0427033503871637	0.149708766814479	0.189	0.088	1
Rexo1	0.0427678627196206	-0.0759012906754217	0.361	0.434	1
Faf1	0.0434094097812563	-0.0768404720466982	0.548	0.605	1
Gon4l	0.04343425468695	0.0427186016962392	0.534	0.509	1
Immp1l	0.0437545357038453	-0.0757227451625491	0.436	0.516	1
Rdm1	0.0440244786361808	-0.0768048620474066	0.357	0.441	1
Anxa2	0.0441036596253624	0.149920086506738	0.157	0.124	1
Ogdh	0.0441508246771991	0.0633040755196084	0.273	0.216	1
Ptp4a1	0.0442105185882608	0.0472553535840611	0.626	0.569	1
Nudcd3	0.0442256798600504	0.0459294927207596	0.509	0.449	1
Sox4	0.0442367628915174	0.117974977235313	0.201	0.134	1
Hspg2	0.0442878576985573	0.0815241197049766	0.242	0.189	1
Lsm2	0.0443196850817834	0.0280427926144902	0.908	0.917	1
Cenpe	0.0445621733468069	0.0464361000324481	0.499	0.461	1
Ak4	0.0449503453078436	-0.111091621916407	0.165	0.252	1
Macf1	0.0449906050273105	0.0458481886026612	0.482	0.444	1
Ppig	0.0452033588210323	-0.0817232712469795	0.868	0.925	1
Dus1l	0.0452882558875906	-0.0745123775359958	0.485	0.529	1
Ubald2	0.0456952471546891	-0.0879231340707552	0.739	0.794	1
Mrpl37	0.0461559880777391	-0.0733067302398757	0.422	0.498	1
1810043H04Rik	0.0463726507937366	-0.0764130518314379	0.487	0.562	1
Ndufa5	0.0463862628460975	-0.0819870416715986	0.854	0.915	1
Luzp1	0.0466856392134169	0.0438530081539161	0.597	0.566	1
Usp34	0.0467043661420212	0.042167225210292	0.635	0.629	1
Flnb	0.0467567924532554	0.0991663269513753	0.211	0.176	1
Supt16	0.0469382520403497	0.034469998424739	0.796	0.771	1
Gtpbp4	0.0470252199281029	-0.0782833630500053	0.884	0.919	1
Hnrnpa0	0.0470471957942197	-0.0772025340592251	0.384	0.444	1
Kif5b	0.0470593199250368	0.036521456034304	0.778	0.794	1
Ggnbp2	0.0471242842740466	0.044402421096099	0.461	0.421	1
Fermt2	0.0471987226372039	0.0494027456828169	0.594	0.579	1
Psma4	0.0472342506518856	-0.077236286425225	0.96	0.967	1
Wbscr22	0.0472546490698341	-0.0726012293389124	0.464	0.507	1
Ahnak	0.0473698752670045	0.127224076852966	0.184	0.172	1
Brd4	0.0474051444714208	0.0427300434092927	0.539	0.499	1
Nhp2l1	0.0476343352737036	-0.0792540537402475	0.992	0.992	1
Slc25a4	0.0483625090411136	-0.0994945575922455	0.968	0.973	1
Gadd45a	0.0484293263612603	-0.0736480031284309	0.342	0.42	1
Grsf1	0.048495261974062	0.0487749440194752	0.436	0.418	1
Bola1	0.0485681485091883	0.0419684328730819	0.635	0.62	1
Psmc6	0.0486276195485256	-0.0798245165317764	0.778	0.841	1
Esrrb	0.0486639468485486	-0.0769940052293587	0.304	0.373	1
Arl2bp	0.0492485053928579	0.055537252775933	0.312	0.254	1
Ccnf	0.049410459253056	0.0448364257786978	0.436	0.406	1
Mrpl3	0.0494303100061462	-0.0722961187339521	0.418	0.471	1
Pnpt1	0.0495052233420433	0.0684722046091912	0.257	0.201	1
Fam216a	0.0498173448297913	0.0559487114025485	0.309	0.269	1
Ndufc2	0.0498967699419221	0.0341121832713387	0.81	0.826	1
Nktr	0.0499013784111407	0.0447449448414716	0.472	0.439	1
Rhoc	0.0501595454510431	0.0767422027784591	0.273	0.247	1
Rpl38	0.0501934577325457	-0.0040709740508813	1	1	1
Cox17	0.0502101637668555	-0.0767543250922474	0.585	0.625	1
Farsa	0.0504847461784098	-0.0718302440458147	0.477	0.526	1
Rps6	0.0509342576391673	-0.0125092795438868	1	1	1
Peg3	0.0509577146206899	0.129789123685768	0.187	0.093	1
Rab7	0.0511486670581215	0.0393880733741857	0.653	0.629	1
Nsmce2	0.0512753492328687	0.0486094648189138	0.365	0.313	1
Mrps12	0.0517284547704771	-0.0769324997367371	0.666	0.713	1
Dars	0.0518194413548925	0.0422455701181927	0.54	0.539	1
Aes	0.0521615143397633	-0.0737748512108808	0.328	0.403	1
Igfbp3	0.0522956804945914	0.173352824099544	0.143	0.095	1
Hdlbp	0.0523163196445365	0.0400387433501949	0.64	0.594	1
Psmg1	0.0523515650859935	-0.0756568251498686	0.578	0.625	1
Rac1	0.0528280830017835	-0.0766669357687839	0.811	0.857	1
Nudt5	0.0529734294067686	0.0338541058117326	0.762	0.73	1
Apoa1bp	0.0531070677372183	0.0495900772088286	0.345	0.3	1
Rtca	0.0532047296087989	0.0530514069992248	0.304	0.252	1
Timm17a	0.0540352358283971	0.0255457079921524	0.905	0.925	1
Lsg1	0.054078469929593	-0.0718138936235648	0.506	0.557	1
Wbp11	0.054469325418985	0.0355253117904688	0.729	0.711	1
Cyb5b	0.0544995131323023	-0.0787250860816193	0.624	0.668	1
Mars	0.0545303153784444	-0.074153832217162	0.447	0.514	1
Etnk1	0.0545956355298252	0.0475433915853297	0.35	0.33	1
Eif5a	0.0546793356161207	-0.0651990462802852	1	1	1
Dnajc15	0.0549867634825254	0.0379598299940083	0.631	0.589	1
Dhfr	0.0550997450632317	0.0439954166972275	0.403	0.35	1
Wdr18	0.0551393731658164	-0.0780396920036055	0.78	0.801	1
Hells	0.0552385330878089	-0.0840987566688953	0.941	0.96	1
1110008F13Rik	0.0555220675035213	-0.0769973244504704	0.634	0.687	1
Fmr1nb	0.0557057157256183	-0.0725669868679725	0.368	0.476	1
Cox6a1	0.0562760895893734	0.0185567003147531	0.946	0.955	1
Capg	0.0564140419495162	0.0903908903168373	0.225	0.151	1
Eif3j1	0.0565186008736231	0.0442557764546198	0.409	0.37	1
Rbfa	0.0566634273330668	-0.0767870872715904	0.518	0.597	1
Sumo3	0.0567338587749661	-0.0829756195634455	0.826	0.852	1
Rpp25	0.0569483037416551	-0.073502967294867	0.407	0.461	1
Ddx39	0.0571449462205926	0.0272283758887448	0.943	0.939	1
Preb	0.0572121291784395	0.050033879853666	0.323	0.294	1
Lias	0.0572494268394914	0.0524246442084156	0.314	0.269	1
Actr2	0.0573083962748305	-0.069385644125378	0.403	0.444	1
Clns1a	0.0573210204885636	-0.0779829661024236	0.894	0.952	1
Fkbp4	0.0574596168645373	-0.0755198472555738	0.965	0.978	1
Ppp1r12a	0.0574740855716701	0.0430553761770979	0.428	0.431	1
Aebp2	0.0576142914698542	-0.0781426854827568	0.323	0.381	1
Arpc3	0.057704836423471	0.0354634308150674	0.656	0.657	1
Mrpl1	0.0579213031239311	-0.0721306927616973	0.469	0.546	1
Zfp36l1	0.0583523168897005	-0.0742154955756444	0.322	0.378	1
Bckdha	0.0584009730210241	-0.0779020655499819	0.246	0.325	1
Ubc	0.0587589013237897	0.0445155916071069	0.468	0.438	1
Junb	0.0587922391189084	0.0715908342426725	0.282	0.264	1
Avpi1	0.0589092788975378	-0.0827995122566273	0.724	0.741	1
Cdk1	0.0592823704302464	0.0378419883356962	0.746	0.756	1
Dcun1d5	0.0595342992006647	-0.0765626331188225	0.857	0.874	1
Tceal8	0.0597353018722359	0.0427274802071351	0.669	0.645	1
Gtsf1l	0.0597773487290864	0.0467535587579457	0.395	0.348	1
Dph3	0.0598763441856184	-0.0793633543287675	0.794	0.833	1
Snrnp70	0.0598817155801712	-0.0788926370454295	0.803	0.836	1
Mrpl43	0.060094380995742	-0.0734201796699139	0.572	0.64	1
Ddb1	0.0611532403388702	0.0317183713804663	0.764	0.753	1
Eno1	0.0616058262286298	0.0256326039343164	0.948	0.945	1
Cmpk1	0.061640882167044	-0.0696264010338871	0.442	0.507	1
Polr3d	0.0617066746736818	0.0469503742833897	0.365	0.328	1
Fkbp8	0.0619368333870569	0.038026082592475	0.62	0.594	1
Vps4b	0.0619547271253955	0.0419765056247196	0.456	0.41	1
Sqstm1	0.0620390707700397	0.0788728746855588	0.228	0.169	1
Amd1	0.0621098502628507	0.0417913879070468	0.485	0.441	1
Eif3a	0.0622202238000933	0.0173941569826408	0.962	0.959	1
Slc25a39	0.0626252276412477	-0.0706552954160551	0.414	0.458	1
Get4	0.0629603239558896	-0.0732234648074718	0.596	0.647	1
Ctnnal1	0.0629731437451314	-0.0755720436371264	0.384	0.458	1
Cops5	0.0631003925421561	0.0369658671904974	0.597	0.562	1
Kdm2b	0.0632080100297781	0.0536064559767224	0.292	0.26	1
B9d1	0.0635554681467255	0.0420706395145585	0.429	0.42	1
Sdf2l1	0.0637605217961788	-0.0682349346651975	0.384	0.443	1
Etv5	0.063903631794144	0.0405661870414021	0.45	0.405	1
Eif1a	0.0640339913463618	-0.0781239049738955	0.781	0.851	1
Tpx2	0.0641319805637438	0.0393796654827974	0.58	0.549	1
Tmem160	0.0641653875548651	-0.0759448304599065	0.732	0.793	1
Trip13	0.0647174796222355	-0.0672077132086675	0.396	0.453	1
Kars	0.0652676428484586	-0.0721793993717941	0.624	0.703	1
Ddah2	0.0654821368248707	0.0547567141646903	0.287	0.232	1
Top2a	0.0657988158988218	0.0338607058401128	0.808	0.803	1
Hsp90aa1	0.0659349574964077	-0.00364205012760044	1	1	1
Tmem230	0.0659912579111024	0.0434368139311948	0.377	0.352	1
Ccdc43	0.0662522172603098	-0.0690202703473048	0.349	0.415	1
Dnmt3b	0.0664591270787465	0.0574759284175226	0.455	0.463	1
Exosc1	0.066581461853195	-0.0716829063467149	0.532	0.572	1
Cops8	0.0670708103634027	0.0385032960086581	0.578	0.544	1
Rps19	0.0670959416197334	-0.0140433476039523	1	1	1
Fcf1	0.0675641920526109	-0.072807945601412	0.651	0.695	1
Slirp	0.0676226012392744	-0.0761749001467074	0.881	0.902	1
Reep5	0.0676705712768049	0.0659021859786471	0.273	0.247	1
Ddx18	0.0684075282221108	-0.0776842605053785	0.951	0.944	1
Cyc1	0.068692433801014	-0.0718425774246341	0.949	0.975	1
Arpp19	0.0688775516535895	-0.0719388979081486	0.978	0.98	1
Dynll1	0.068965833967583	0.00803731009159536	0.998	1	1
Mrto4	0.069044273522093	0.0323203185132885	0.748	0.705	1
Ddx17	0.0692242775106337	0.0439094718336693	0.396	0.385	1
Psmd13	0.0699463873784418	-0.0735965052084206	0.716	0.771	1
Psmd11	0.0702128101303314	0.0232858526166988	0.853	0.847	1
Rrp9	0.0704208002107259	-0.0739416405018362	0.683	0.733	1
Taf11	0.0707183557989871	-0.0675297916912412	0.38	0.426	1
Yrdc	0.0708763784211754	-0.0690014813013181	0.525	0.577	1
Actr3	0.071025420708467	0.0435292894461836	0.681	0.716	1
Ctbp1	0.0710341245465801	0.0432221846313371	0.387	0.357	1
Srrt	0.0712853606426236	-0.0765845215825085	0.634	0.685	1
Ubfd1	0.0716001352290511	-0.0681281527835171	0.456	0.483	1
Ppp2r5a	0.071802524529827	-0.0842757040112851	0.235	0.299	1
Sh3glb1	0.0718746365220822	0.0466911457460606	0.393	0.353	1
Fam96a	0.0719521529363336	0.034403446694684	0.645	0.622	1
Mrpl22	0.0719851471195284	-0.0691888196213795	0.545	0.602	1
Cbx3	0.0720546860865376	-0.0876910455047171	0.756	0.793	1
Calcoco2	0.0727834943870905	-0.0955384494994993	0.322	0.41	1
Pdcd6	0.0728583432301424	0.0354089623590985	0.696	0.736	1
Zfp771	0.0730152337549728	0.0658369692961968	0.236	0.192	1
Atp5l	0.0730212209761658	0.00570629885402685	0.998	0.998	1
Mlec	0.0734112419525325	0.0360965974934905	0.569	0.549	1
Zfand6	0.0734820484990012	0.0390420645821105	0.52	0.522	1
Glrx2	0.0734821737529152	0.045146780481642	0.371	0.363	1
Kctd6	0.0743436032795954	0.0801886415691745	0.223	0.153	1
Taf1d	0.0748012232952964	0.0300947245175872	0.748	0.733	1
Nono	0.0749320172263593	0.0287193063396942	0.786	0.793	1
Selt	0.0749800243116354	0.0379205423141027	0.563	0.561	1
Rpl10	0.0752258796779401	-0.00472747873666579	1	1	1
Nxf1	0.075254638266245	-0.0676225444872693	0.458	0.509	1
Ubtf	0.0756122818781885	-0.0752416289637088	0.675	0.7	1
Tuba1b	0.0758200621338672	-0.000608509496143661	0.998	1	1
mt-Nd5	0.0761416761170932	-0.0707686609193852	0.58	0.635	1
Atxn7l3b	0.0761859859672011	0.034070236600356	0.702	0.663	1
1110008P14Rik	0.0766023053995982	-0.0672531495107662	0.382	0.444	1
Plin2	0.0766639812750667	0.115370629233587	0.174	0.131	1
Itm2b	0.0768069451650459	0.041789530760608	0.479	0.478	1
Tsfm	0.0769044391374639	-0.0695903656169345	0.545	0.561	1
Cenpv	0.0770551986092276	0.0355409598777366	0.571	0.546	1
Sep15	0.0771042678066381	0.0334765006433173	0.731	0.703	1
Snrpc	0.0774729397956242	-0.0726154785142419	0.829	0.9	1
Klf4	0.0782221575799074	-0.0943494930097293	0.577	0.642	1
Tmem63b	0.0785519535465493	0.0728591618563008	0.223	0.179	1
Rbm14	0.0786957923229419	-0.0676235680659153	0.371	0.41	1
Tada3	0.0795105253442868	-0.0710910152373956	0.281	0.357	1
Ctsz	0.0796174746227229	-0.0659232682557356	0.396	0.459	1
Ndufb3	0.0796315498098437	-0.0707442374357156	0.632	0.698	1
H2-M5	0.0796537718311091	-0.0812347975871635	0.227	0.317	1
Ptma	0.0796930433565381	-0.0677854881809026	1	1	1
Xbp1	0.0797914068775703	-0.08989696548735	0.192	0.264	1
Sart3	0.0798571009933324	0.0418225313381212	0.363	0.317	1
Rtn3	0.0799418676160049	0.0391687222140354	0.464	0.466	1
Mre11a	0.0803845297480449	-0.0742715399628138	0.25	0.32	1
Akr1a1	0.0804418423560953	0.0334966343228968	0.788	0.761	1
Hspa14	0.0809610779270612	-0.0717059741314013	0.71	0.73	1
1700097N02Rik	0.0811069411747792	-0.0772820295899815	0.26	0.338	1
Snx27	0.0815686916037113	0.0547582827909112	0.263	0.216	1
Tmed9	0.0815862795597635	0.0267697670374846	0.769	0.751	1
Gatad2a	0.0815951398372796	0.0387635240955568	0.426	0.426	1
Sod1	0.0816169473924633	-0.0802061082574437	0.772	0.769	1
Nifk	0.0819862229295021	0.0294762131501461	0.74	0.708	1
Vangl1	0.082510534312653	-0.0697942931821685	0.296	0.345	1
Sgta	0.0825413556423112	-0.0648445324293937	0.409	0.493	1
Ppp1r14b	0.0825684757425751	0.0254084461262818	0.821	0.826	1
Mettl16	0.082641337135549	-0.0703615867454077	0.631	0.697	1
Zmat3	0.0827248381020406	0.0501551861493227	0.284	0.234	1
Grpel1	0.0827611677575943	-0.0737385605246146	0.868	0.896	1
Glrx3	0.0830275880861439	0.0178235275261918	0.937	0.922	1
Rock1	0.083056409407227	0.0428256910088282	0.382	0.383	1
Eif4a1	0.0832539164710127	-0.0723701922404465	1	1	1
Sdhb	0.0832873297978384	-0.0759650310517845	0.781	0.819	1
Srp9	0.0833350070938723	-0.0738663021068431	0.894	0.925	1
Ywhae	0.0834145343954258	-0.0685442410161874	0.994	0.993	1
Gemin6	0.083744271200317	-0.0717796416698339	0.591	0.622	1
Zbtb44	0.0846565411337556	-0.0833679138792442	0.212	0.27	1
Uba2	0.0847650579089939	-0.0736028994544067	0.849	0.891	1
Sptssa	0.0848168156959811	-0.0672713770635354	0.336	0.398	1
Eif2s3x	0.0848893893498761	-0.0654370700027451	0.448	0.499	1
Ddx5	0.0850519058406661	-0.0709296225187575	0.998	1	1
Sdhd	0.0853261104821865	-0.0659117742010352	0.479	0.541	1
Rock2	0.0859370796717719	0.0667872816131671	0.238	0.224	1
Nucks1	0.0864222345776422	0.0188891331215715	0.952	0.955	1
Cks2	0.0865055838522921	0.0204710974831985	0.91	0.93	1
Plk1	0.0868599528771531	0.0374108144581526	0.494	0.468	1
Fam114a2	0.0871443929737433	0.0386451259223625	0.483	0.449	1
Upp1	0.0876146549140045	-0.0927061158328615	0.876	0.937	1
Map1lc3b	0.0881228973984734	-0.0718096696570323	0.887	0.894	1
Higd1a	0.0886851517956582	-0.0727876400021421	0.854	0.881	1
Ppil3	0.0886892749339949	0.041918875845322	0.36	0.318	1
Isyna1	0.0887167904847272	0.0351918208453117	0.504	0.453	1
Cdc26	0.0889850887519355	-0.0695375665933358	0.655	0.731	1
Aqr	0.0890349437544932	-0.0630148349486315	0.407	0.458	1
Pmpcb	0.0892536978329047	0.040746158891574	0.369	0.342	1
Sptan1	0.0896224413446334	0.0425414066926746	0.325	0.275	1
Bysl	0.0898203732271162	-0.063143701416618	0.363	0.454	1
Rhoa	0.0902381039018014	-0.0708988687031946	0.829	0.857	1
Btg2	0.0904856745088622	0.0734378222736189	0.228	0.176	1
Tmem33	0.0905359192045256	0.0378102780409461	0.396	0.37	1
Commd3	0.090731021905329	0.0617199844919044	0.235	0.202	1
Mtch2	0.0911340731475818	-0.0719154201474563	0.897	0.889	1
Tarbp2	0.0915631619882573	-0.06624085488551	0.532	0.607	1
Sept11	0.0919470656834864	-0.0689191632242219	0.572	0.625	1
Abhd17c	0.0920613060752394	0.0572654882460556	0.25	0.196	1
Itpk1	0.0922445732563332	-0.0657559686384615	0.387	0.441	1
Mrps28	0.0925063289656031	0.0364933802164523	0.453	0.441	1
Socs2	0.0925673450671231	-0.0749303449145027	0.487	0.542	1
Brd7	0.0926003990335178	0.0357094509284522	0.453	0.439	1
Polr2l	0.0926411646976137	-0.0671381094753483	0.536	0.592	1
Nudcd2	0.0930826481022035	-0.0721658499730307	0.902	0.896	1
Rpl13a-ps1	0.0931444934323704	0.0235655127208401	0.81	0.844	1
Pdk3	0.0931830977850261	-0.077569660612124	0.225	0.29	1
Hn1	0.0934563403994997	0.0252289013999256	0.848	0.861	1
Ydjc	0.0935673623154945	-0.0743063434536074	0.242	0.31	1
Utp14a	0.0942605627505564	0.0367129540204396	0.571	0.564	1
Emc6	0.094325238397646	-0.0711772013848126	0.777	0.813	1
Tars	0.0945398489155307	-0.068184080891705	0.556	0.587	1
Hsbp1	0.0945579108736199	0.030650766235943	0.71	0.688	1
Mgea5	0.0946645477069061	0.0366826870150044	0.461	0.416	1
Tor1a	0.0946722681733446	0.0436402324333442	0.293	0.267	1
Aurkaip1	0.0948511065988046	-0.0723342809275196	0.861	0.891	1
Itgb1	0.0952116366643014	0.0495235832249984	0.372	0.358	1
Cdc5l	0.0954198104818511	-0.0757648330775642	0.781	0.806	1
B2m	0.0955419657920846	0.0844594813941986	0.208	0.148	1
Uchl1	0.0957975069312094	-0.0675379655324972	0.323	0.373	1
Zfp91	0.0960486460782951	0.0386944513965137	0.406	0.383	1
Mrpl11	0.0964554726429303	-0.0702346644005584	0.743	0.786	1
Sephs1	0.0965435217851675	0.040902287123448	0.326	0.287	1
Lyplal1	0.0971271572300136	-0.0672915586982484	0.287	0.358	1
Uqcrh	0.0971692030489723	-0.0685110832348819	0.971	0.97	1
Map2k2	0.097181124785947	0.0319556469926974	0.655	0.627	1
Fam49b	0.0974472135520826	-0.0670742528856169	0.559	0.63	1
Fuca1	0.0979172384139995	0.0494634287784387	0.29	0.257	1
Zfp296	0.0982236862477877	-0.0712724637745524	0.257	0.328	1
Chka	0.0985083919036569	-0.0728859152712499	0.252	0.31	1
Bod1	0.0988266985881677	-0.0637191179580106	0.407	0.441	1
Rabep1	0.0992326216872541	-0.0621957841304088	0.374	0.438	1
Pex19	0.0997591444374009	0.0515023497302248	0.26	0.211	1
Ctsd	0.0997772891598515	0.0418626056231961	0.493	0.489	1
Ostc	0.0999157484404883	-0.0687315987483836	0.772	0.836	1
Dazap1	0.0999743496119569	-0.0689191632242218	0.751	0.784	1
Ngdn	0.100165049189213	-0.0701194470717448	0.616	0.667	1
Tet1	0.100334504186199	-0.0637004694563654	0.387	0.454	1
Cycs	0.100887183806724	-0.0715962407833265	0.745	0.829	1
1810022K09Rik	0.100942767658309	0.0281367254901264	0.807	0.801	1
Porcn	0.101038512808967	-0.0937325010316183	0.158	0.249	1
Wdr45b	0.101173164965065	-0.0616668331737161	0.345	0.415	1
Necap1	0.101426785185855	0.0477885590401556	0.281	0.231	1
Fdft1	0.101748944162484	-0.064060268107091	0.338	0.383	1
Blmh	0.101979218940369	0.0327291134499244	0.564	0.569	1
Ube3a	0.102026261328618	0.0303881057479506	0.655	0.625	1
Pdcd2	0.102784260173639	-0.0614050242026021	0.409	0.479	1
Zfp593	0.102899627980897	-0.0617745746048463	0.422	0.502	1
Akap8	0.102935602810083	-0.0630016455823041	0.437	0.484	1
Siva1	0.103130209028815	-0.0691103305306069	0.97	0.977	1
Ubr5	0.103352652658605	-0.0670849768899601	0.582	0.638	1
Nampt	0.103735837752131	-0.0639785942739005	0.357	0.398	1
Ssr4	0.104252918727314	0.0294966091382558	0.664	0.645	1
Uqcrb	0.104621143064734	0.00633426326428688	0.992	0.992	1
Lman2	0.10465112935693	0.0265239157762583	0.707	0.708	1
Tia1	0.105030346069592	0.0435317158915262	0.296	0.252	1
Ube2r2	0.10521684121616	0.0403622271768411	0.352	0.33	1
Erf	0.107309789067368	-0.0635031728528043	0.371	0.423	1
Sys1	0.107538744395941	0.0326620777430723	0.552	0.547	1
Yipf3	0.108114232611509	0.0685992988738041	0.212	0.163	1
Gm13075	0.10824582771061	-0.111776082343404	0.138	0.206	1
Ik	0.108411089454762	0.0318115157840981	0.559	0.527	1
Impact	0.108488702441267	0.0448816041202085	0.331	0.327	1
Zfp568	0.108521568208038	0.0460965033501816	0.273	0.231	1
Egln2	0.108921911399757	-0.0639178062827283	0.358	0.381	1
Cdk5rap2	0.109243840349107	0.0661326086183797	0.225	0.163	1
Psma6	0.109596688261664	-0.0687606942208934	0.913	0.945	1
Mbd3	0.109663880534573	0.0223163754884952	0.837	0.841	1
Aard	0.10976778995361	-0.0712032123279895	0.33	0.4	1
Txnip	0.109863369068288	0.0483714033835982	0.268	0.226	1
Psph	0.109926596939085	-0.0649796752911974	0.51	0.574	1
Cdh1	0.109994191252094	0.0435838806608256	0.325	0.32	1
Tmem14c	0.110442092817331	-0.0666337744277641	0.629	0.665	1
Cnbp	0.110974195552301	-0.0702817260715256	0.981	0.98	1
Isy1	0.111069420300934	-0.0610489411127861	0.328	0.403	1
Dido1	0.111750990846389	-0.0664420750118599	0.282	0.333	1
Trap1a	0.112056929525481	-0.0744967499720983	0.758	0.769	1
Hnrnpf	0.112279481703155	-0.0674938983466795	0.992	0.998	1
2310033P09Rik	0.112337541535859	0.0369715399998713	0.363	0.335	1
Macrod2	0.113031581088691	-0.0681850939064115	0.261	0.322	1
Fubp1	0.11305752995482	0.0187523200370519	0.849	0.841	1
Mrps30	0.113464606231478	-0.0627502130099287	0.545	0.617	1
Zfp639	0.113619141475771	0.0571679225110644	0.249	0.202	1
H3f3a	0.113755833892624	-0.0648134278402099	0.998	1	1
Kcmf1	0.114100476187937	0.0305745944414403	0.539	0.527	1
Hibadh	0.114621093587951	-0.0613252580768404	0.433	0.494	1
Esco2	0.114791678510883	-0.0627982197095396	0.393	0.439	1
Metap2	0.115825024558583	0.00788207349173953	0.967	0.97	1
Ndufa10	0.11600636418789	0.0250446092348926	0.742	0.76	1
Cdc42ep5	0.116132333211409	0.0796901991912536	0.193	0.144	1
Cd151	0.116382586987925	0.0632451751887678	0.225	0.186	1
Canx	0.116437729643223	0.0219254030844767	0.838	0.813	1
Cul1	0.116603032537849	0.0318731724367163	0.55	0.556	1
Cox7b	0.116911506346005	-0.0718141611869256	0.962	0.97	1
Frrs1	0.116932565000562	-0.060706251954198	0.342	0.401	1
Snap47	0.117291271121037	-0.0603462096336468	0.384	0.416	1
Drg1	0.117326323135466	-0.0642959285963601	0.567	0.627	1
Syngr1	0.117676685444363	-0.0585801305683903	0.407	0.463	1
Phb2	0.117699897941578	-0.0678404975829983	0.994	0.987	1
Ddx1	0.117751801345154	0.0266686877375706	0.666	0.662	1
Zfp57	0.118030142106859	-0.0652534068404675	0.368	0.423	1
Terf1	0.118396520789598	0.0259897277293676	0.658	0.665	1
Fkbp3	0.118429586718884	-0.0671192036464159	0.967	0.977	1
Lck	0.118460522167028	-0.104307980464997	0.136	0.222	1
Fam207a	0.118574315148676	-0.0594505524706043	0.342	0.42	1
Lbr	0.118958830474818	0.034401803240439	0.412	0.391	1
Yif1b	0.119068780197736	-0.0645196840647372	0.54	0.579	1
Sugt1	0.119075691384588	0.0202086166717854	0.846	0.874	1
Hnrnpu	0.119090033380351	-0.067148363875176	0.894	0.917	1
Yif1a	0.119384432699485	0.0719173843813687	0.212	0.146	1
Eva1b	0.119537238331832	0.0527291901444958	0.258	0.234	1
Mid1	0.119544050330026	0.0352767068858532	0.442	0.446	1
Cry1	0.119892697649098	0.0423869450683579	0.273	0.24	1
Picalm	0.119919539763395	0.0448516452047736	0.274	0.239	1
Mrps16	0.120740318720453	-0.0679375355006409	0.819	0.834	1
Ppia	0.120886584471002	-0.0533955022329877	1	1	1
Dennd5b	0.120914864531631	-0.0863150935232453	0.182	0.252	1
Pafah1b2	0.121374830117863	0.0487086575650879	0.266	0.224	1
Pitpna	0.121380399238921	0.0349078811805823	0.407	0.385	1
Cdc123	0.121634699103485	-0.0623457878807839	0.507	0.561	1
Cebpz	0.121714223895528	-0.0671219024664647	0.746	0.798	1
Supt4a	0.121825250570172	-0.0664888378541142	0.8	0.846	1
Bub1	0.122098666666153	0.0403431204699769	0.296	0.249	1
Ccny	0.122228390867619	0.0534730454926324	0.252	0.201	1
Mrps31	0.122361935311951	-0.0601102776393875	0.391	0.428	1
Hsp90b1	0.122906010492992	0.0262757762135111	0.914	0.907	1
Sdccag3	0.122906310302355	0.0410849321897992	0.288	0.245	1
Dguok	0.122971580028574	0.0383372872758051	0.323	0.285	1
Ddx39b	0.123710418369368	-0.0707648833074024	0.859	0.909	1
2210016L21Rik	0.12378577653604	0.0365960593931477	0.347	0.297	1
Cmas	0.124058340820267	0.0330197031876939	0.393	0.385	1
Tgif1	0.124352744336744	-0.0684585459889935	0.683	0.693	1
Sept2	0.124666989536538	0.0312524265111807	0.525	0.501	1
Me2	0.12468391368402	-0.0589285245004384	0.458	0.507	1
Nfkbia	0.124732527779584	0.0453150230627294	0.29	0.264	1
Desi2	0.124781272101603	0.0318774742909446	0.452	0.443	1
Mpzl2	0.125124070471314	0.065022365629867	0.22	0.154	1
Tmem59	0.125225536684778	0.0308244536464108	0.643	0.65	1
Skil	0.125389513249255	0.0616031715758828	0.227	0.184	1
Scaf11	0.125653017884791	0.0252764468652859	0.705	0.718	1
Ivns1abp	0.125746539125285	-0.0591819879463635	0.371	0.436	1
Urah	0.126616875726834	-0.0616315784169645	0.345	0.393	1
Imp4	0.127054923924188	-0.0651161644523456	0.655	0.663	1
Acin1	0.127410412395771	-0.0716818344106965	0.734	0.799	1
Tmem57	0.127585489979131	0.0410924603545456	0.285	0.257	1
Wrap53	0.127587790115118	0.0422676644388486	0.271	0.247	1
Col18a1	0.12778758343619	0.0344143773886193	0.425	0.433	1
Srpr	0.127838295516986	0.0345708783183573	0.426	0.39	1
Tagln	0.128132549786094	0.171564334949567	0.151	0.095	1
Hadh	0.12817586136974	0.0319642248568952	0.441	0.413	1
Zcchc10	0.128793214898562	-0.0661894157720309	0.59	0.638	1
Gm42418	0.128861501420968	-0.0736231782766252	0.794	0.814	1
Atp5j	0.129501265164316	-0.00306712962886335	0.994	0.998	1
Gpn1	0.129559857175865	-0.0586088772421622	0.453	0.514	1
Ppil1	0.129572225727365	-0.0674725235994645	0.784	0.806	1
D10Wsu102e	0.129629411223194	-0.0630882429134286	0.266	0.332	1
Mrpl45	0.129905195026403	0.0210564335941249	0.799	0.771	1
Stra13	0.12994267482731	-0.0629844277044073	0.559	0.589	1
Dhrs7b	0.130401650632726	-0.0584465227314844	0.355	0.39	1
Vamp3	0.130477678689894	0.0353934134273874	0.338	0.312	1
Thoc3	0.130624244094537	0.0316017227813463	0.631	0.615	1
Txnrd1	0.130798413697947	-0.0649332618869981	0.651	0.705	1
Usp39	0.13122035389654	-0.0585935301091984	0.401	0.456	1
Cndp2	0.131407533428444	0.0343802567790853	0.341	0.325	1
Rpl24	0.132665886934885	-0.0530578191128059	1	1	1
Coa3	0.13267396679777	0.0237502870405053	0.699	0.71	1
Plekhf2	0.132749798042354	0.0274163745592783	0.601	0.546	1
Mtfr1	0.132848339779599	-0.0589375963723435	0.377	0.443	1
Hiat1	0.133093835520898	-0.0646663712399309	0.255	0.327	1
Ppp1r8	0.133201825361629	-0.059666777678316	0.336	0.385	1
Mrpl34	0.133298231353958	-0.0667826464060566	0.83	0.869	1
Plp2	0.133471814280871	0.0366337059632575	0.35	0.337	1
Pou5f1	0.133969120627161	-0.069093479469194	0.965	0.978	1
2810474O19Rik	0.134069088331723	-0.0630584566300099	0.548	0.592	1
Zfp281	0.134216135371372	0.0346540418595088	0.363	0.332	1
Fth1	0.134361397441247	-0.0748621769402096	0.997	1	1
Ndufa9	0.134682749044879	0.0263947197420479	0.601	0.604	1
Rab11a	0.134981865106822	0.0317328696449584	0.426	0.386	1
Mycn	0.135018140104798	0.0308894318091296	0.507	0.489	1
Usp9x	0.135155248762752	0.0268030272982098	0.547	0.526	1
Mtfr1l	0.135391509175819	-0.058722196683493	0.342	0.376	1
Aen	0.135464309001765	0.0263490205067296	0.626	0.625	1
Cab39	0.135798703831376	0.0384491128280604	0.29	0.272	1
Smyd2	0.135815689857666	0.035114553035043	0.344	0.315	1
Bptf	0.136422824818597	0.0261565013490678	0.618	0.585	1
Kdm3a	0.136946467214603	-0.0638011537584798	0.287	0.348	1
Lap3	0.137054083333263	-0.0682991753345599	0.802	0.823	1
Abcf2	0.137493801227907	-0.0623862421825987	0.588	0.63	1
Slc9b1	0.138134095122408	-0.060549306044709	0.277	0.345	1
Ltbp4	0.138241369741476	-0.0634234197223317	0.499	0.521	1
Tfam	0.138398260798397	-0.0637085728360423	0.61	0.647	1
Cct7	0.138691685277671	-0.0650721881298544	0.976	0.982	1
Slc7a7	0.138946142538505	0.0495592607713384	0.25	0.206	1
Csnk1e	0.139005908226295	0.0421376177314406	0.293	0.27	1
Ppp1r10	0.139205420618775	-0.059071889565485	0.314	0.373	1
Bnip2	0.139366475918701	0.0372435987662423	0.3	0.279	1
Tmem9	0.139986578039225	0.0417295430757092	0.276	0.244	1
Ddx56	0.140087345307599	0.0300213399935572	0.441	0.421	1
Triml2	0.140374717622109	0.0370108659530392	0.317	0.279	1
Stx3	0.140384685080865	0.0519718071767223	0.231	0.216	1
Rfxap	0.140411307634196	0.0465126964697938	0.261	0.201	1
Npm3	0.140441889584806	-0.0672050237678157	0.932	0.947	1
Cyfip1	0.140542635853047	0.0407531459034177	0.271	0.239	1
Usp10	0.140621651248778	-0.0580040684441019	0.468	0.502	1
Dhx38	0.140669681795399	0.0486065894089882	0.242	0.214	1
Amotl2	0.140919703469594	0.10344115438093	0.17	0.095	1
1500011K16Rik	0.141045289523711	-0.060556887287199	0.345	0.381	1
Mcm10	0.141103041492173	-0.0577137518066478	0.312	0.371	1
Ccdc47	0.141586305434059	0.0447166362955504	0.254	0.212	1
Bcl10	0.141802960205424	0.043142633300799	0.269	0.227	1
Ddx46	0.141973107791561	-0.0674503623118607	0.816	0.824	1
Pura	0.142065528889205	-0.057084705577219	0.363	0.406	1
Hdac2	0.142260655789332	0.0257412671614545	0.583	0.572	1
Eif2s2	0.142459686140538	-0.0730224258785026	0.983	0.995	1
Rgs19	0.142627738019149	0.0412945733547741	0.257	0.247	1
Brd3	0.142636217158983	0.0251902488285585	0.609	0.595	1
Gnb1	0.142718777520248	0.0229750769953625	0.735	0.735	1
Serf2	0.142730358085174	-0.0630629632572308	0.997	0.997	1
Brca2	0.142817691027543	-0.0580107496237755	0.315	0.362	1
Nme1	0.143032883757796	0.00264375034612296	0.994	0.995	1
Ubap2l	0.143290186747904	0.0213936363744619	0.74	0.708	1
Sin3b	0.143403566255509	0.031604949142524	0.561	0.541	1
Mrps10	0.143909690892776	0.023938039760484	0.628	0.607	1
Tspan31	0.1439307731701	-0.0607398444697885	0.334	0.38	1
Rps3a1	0.144211538104896	-0.0124744066738662	1	1	1
2610001J05Rik	0.144224127346668	0.0336450063200593	0.342	0.32	1
Cox6b1	0.14467622919167	0.00387371283540605	0.979	0.957	1
Coa7	0.144714038201023	0.0278892742226187	0.474	0.426	1
Zfp511	0.144852036146556	0.0370550033970468	0.282	0.247	1
Hn1l	0.145066479762123	-0.0586631970227239	0.328	0.38	1
Pprc1	0.145714452128581	0.0321346955566555	0.349	0.338	1
P4hb	0.145761795846295	0.0309555057341666	0.483	0.473	1
Commd1	0.145921329794228	-0.0598631628819769	0.523	0.622	1
Lsm6	0.145950088121878	-0.0661255415958408	0.819	0.842	1
Ilk	0.146256356166464	0.0552548599656599	0.244	0.206	1
Atpif1	0.14644385564234	-0.000139136946396112	0.987	0.983	1
Ergic2	0.14662542599764	0.0283094982607398	0.51	0.493	1
Gpa33	0.146655784232609	-0.0686313023166237	0.236	0.297	1
Vars	0.146680001358867	-0.0574762141954094	0.474	0.544	1
Eif5b	0.147067213741247	-0.0652305866130318	0.946	0.965	1
Emb	0.147193280843283	0.0319871644454895	0.431	0.421	1
Nop16	0.147510827105771	-0.0582328790882674	0.502	0.546	1
Pelo	0.147534706347143	-0.0589023849807506	0.32	0.362	1
Spns1	0.147592962542844	0.0314125479353377	0.412	0.411	1
Rab2a	0.147637329330004	0.0257767848111526	0.688	0.713	1
Oxct1	0.14790087222129	0.0438580625774214	0.265	0.249	1
Agpat5	0.147920278509965	0.0329746319098326	0.355	0.332	1
Immt	0.148197183926523	-0.0673227254613091	0.835	0.884	1
Hnrnpd	0.148813358656246	-0.0676060611972045	0.821	0.839	1
Prpf4b	0.148928741525233	0.025101211940517	0.548	0.512	1
Pid1	0.149387818800204	0.0725542291664913	0.193	0.139	1
Fscn1	0.149799323749534	-0.0655100690134487	0.832	0.876	1
Ppie	0.149838491115267	-0.0572935683203461	0.434	0.479	1
Gm26825	0.150111401258084	-0.0577599576165745	0.399	0.439	1
Eif2b3	0.150163584968973	-0.0562208741433881	0.441	0.484	1
1810037I17Rik	0.150811235624987	0.00893180336197519	0.876	0.886	1
Pdha1	0.150996286229762	-0.062881823261545	0.675	0.708	1
Setd8	0.151070082898195	0.0305232538650135	0.468	0.443	1
Serf1	0.152169332340981	0.0520276908204163	0.23	0.189	1
Phf14	0.152313198929357	0.0308088477879713	0.437	0.388	1
Slc20a1	0.15278691060975	0.0411271464694891	0.319	0.31	1
Marcksl1	0.152880020804916	0.0129642206435872	0.964	0.97	1
Ticrr	0.152998157253019	-0.0688031673999414	0.227	0.292	1
Hnrnpul1	0.1531059706455	0.0394809241071271	0.273	0.257	1
Rheb	0.153216127293301	0.0197326301808147	0.756	0.761	1
Kxd1	0.153550416162981	-0.0592777779746947	0.292	0.358	1
1110012L19Rik	0.153617958816255	0.0536505425501638	0.227	0.191	1
Smarcb1	0.153744755387789	-0.0609653047427651	0.618	0.665	1
Bag1	0.153889381459611	-0.0630436010527483	0.742	0.791	1
Slc25a13	0.154869809127366	-0.0569373505988101	0.361	0.441	1
Cbr1	0.155149353212165	0.0338265697394763	0.345	0.31	1
Abracl	0.155229980288031	0.0394775548292139	0.474	0.476	1
Xrn2	0.155545226865763	0.0221939977047718	0.624	0.655	1
Mapk1	0.155950246240923	0.0273349205307761	0.466	0.464	1
Ppan	0.156389093172543	-0.06265337087061	0.696	0.771	1
Dusp12	0.156813192867094	0.0313192428058774	0.376	0.355	1
Rps15a	0.156832717750341	-0.0165535514562829	1	1	1
Psmb2	0.156836558669613	0.00550548008498764	0.975	0.973	1
Ndufb6	0.156961950997079	0.0156643394733564	0.867	0.866	1
Mrps21	0.157189898933757	0.0219374123481745	0.691	0.663	1
Nubp1	0.157369279202807	0.0218121849540712	0.67	0.638	1
Cdc42se1	0.15753552018681	0.0474423202288661	0.257	0.227	1
Igf2bp2	0.157867900360914	-0.0747462304435833	0.185	0.272	1
Jtb	0.15845725410837	-0.0559201178663693	0.463	0.496	1
Dtd1	0.158517912616747	0.0350273851529996	0.314	0.295	1
1190007I07Rik	0.159102964907955	0.0393444351698036	0.271	0.242	1
Atxn10	0.159157751507245	0.0261945078839609	0.694	0.703	1
Klhdc2	0.159346642070848	0.0318271848533557	0.363	0.347	1
B4galt6	0.159569738554082	0.0530088890885485	0.244	0.182	1
Adipor1	0.159762534827444	0.0228389821020161	0.597	0.57	1
Rps2	0.159920215456518	-0.0138217304447155	1	1	1
Cacna1a	0.160103127431006	-0.0749348099078387	0.19	0.264	1
Arl4c	0.160191128468498	0.139690130475813	0.124	0.073	1
Lsm7	0.16044080977894	-0.0559040098135506	0.377	0.434	1
Aurkb	0.160640500980522	-0.0565995455632443	0.322	0.381	1
Tial1	0.161595425261776	-0.0539175021615481	0.355	0.426	1
Pfkp	0.161605701797918	-0.0587667917602038	0.314	0.378	1
Morf4l1	0.161656247966599	-0.0616450563233066	0.987	0.992	1
Commd8	0.161930308123803	-0.0553500099437008	0.357	0.398	1
Pdgfa	0.161984725788012	-0.0606678018607427	0.571	0.625	1
Gcn1l1	0.162137827276424	0.0342674190052824	0.298	0.274	1
Gars	0.163035439382575	-0.0644919963907591	0.769	0.796	1
Rps16	0.163215152696127	-0.0209384932908621	1	1	1
Acads	0.163677708308271	0.0467048837270449	0.239	0.196	1
Arl1	0.163796620215689	-0.059606914816307	0.604	0.663	1
Exosc8	0.163807385493894	-0.0601551359303286	0.563	0.629	1
Nudt4	0.164033737172335	-0.0682405851393004	0.813	0.819	1
Eef1b2	0.164547560026544	-0.00418893862957104	0.998	1	1
Spc25	0.165421688365698	0.0265090733655539	0.518	0.546	1
Fkbp9	0.165719128118469	0.0300586801857757	0.403	0.381	1
Mcm3	0.166273843096371	-0.0656939319747734	0.799	0.826	1
Scamp3	0.166505194497264	-0.0559911747732921	0.452	0.502	1
Cs	0.166748382785218	0.0289555361136185	0.391	0.4	1
Gemin7	0.167078159215837	0.0277664715844224	0.45	0.458	1
Cdk2ap2	0.167903228097217	0.0270018306062286	0.456	0.469	1
Bag6	0.169055968368807	0.0286373894852555	0.387	0.343	1
Rpp14	0.169066592803641	-0.0547199932429122	0.39	0.426	1
Slc25a36	0.169229203156116	-0.059742979265711	0.266	0.333	1
Cltb	0.169594361130995	0.027651500578864	0.423	0.393	1
Mrpl44	0.169730165506083	-0.0526463441203122	0.401	0.449	1
Mphosph8	0.169921102456299	0.0210257770849793	0.721	0.678	1
Nadk	0.169964636062076	-0.0557514528495744	0.479	0.522	1
Cltc	0.170289186533913	0.0294923482981464	0.471	0.474	1
Nfu1	0.170417114630147	-0.0621957841304087	0.653	0.695	1
Polr2d	0.170417360053939	-0.0561898509313752	0.502	0.554	1
Socs3	0.171337298822219	-0.0586778979327105	0.32	0.368	1
Surf1	0.171570162742486	0.0378876744265736	0.255	0.242	1
Itm2c	0.172067463556266	0.0667505590057244	0.193	0.138	1
Atp5h	0.172445563804149	0.00309976497425701	0.968	0.972	1
mt-Nd3	0.172811617175474	-0.066412066159246	0.956	0.949	1
Cisd3	0.173000888034563	-0.0565744647717435	0.319	0.37	1
Uchl3	0.173206814528553	0.0122809432113706	0.864	0.889	1
Mrrf	0.173331063172157	-0.0695475012907632	0.204	0.274	1
Pgam1	0.173363980255785	-0.0627042920544212	0.994	0.998	1
Rad21	0.173461426448708	0.0253429876264193	0.483	0.469	1
Mrpl4	0.174334818525669	0.0243446722006475	0.536	0.527	1
Med21	0.174353180608637	0.023479119676138	0.553	0.534	1
Ruvbl2	0.174375293948067	0.019674927533034	0.713	0.706	1
Setd5	0.175000759357664	-0.0545583683738803	0.415	0.441	1
Dis3	0.175340204361059	0.0297848365417324	0.372	0.337	1
4933434E20Rik	0.175778689549619	-0.0750109218453711	0.185	0.257	1
Casc5	0.17591614936273	0.0428474510714981	0.246	0.209	1
Kif2a	0.176041983969278	0.0301596522716694	0.39	0.353	1
Trmt1	0.176444584512429	-0.0557276436092069	0.296	0.363	1
Farsb	0.176460011049027	-0.0567078985539661	0.564	0.574	1
ENSMUSG00000032494	0.17660715713362	-0.0751405276818029	0.937	0.967	1
Psmc4	0.176735899918732	-0.0601745438591152	0.878	0.892	1
Cnot3	0.176738604223681	-0.0899175601130361	0.613	0.675	1
Mgst3	0.176761545122925	0.0662918938623864	0.19	0.144	1
Raly	0.177101157447962	-0.0578836222108718	0.563	0.622	1
Klhl13	0.177548613291459	0.0318499163107385	0.376	0.338	1
Flna	0.178419286983686	0.0472813241997535	0.257	0.249	1
Llph	0.178548446170943	-0.0612872518818259	0.883	0.894	1
Nosip	0.178556057525782	-0.0536276413585805	0.396	0.461	1
Bak1	0.178711198994672	-0.0528793375431853	0.36	0.415	1
Crnkl1	0.178764573187528	-0.0569628690951644	0.298	0.338	1
Prdx5	0.178766847789991	-0.0585792939999771	0.585	0.607	1
Timm9	0.178860900666625	-0.054897453783055	0.379	0.413	1
Pfdn2	0.178898332584704	-0.0625535225351337	0.949	0.968	1
0610012G03Rik	0.179032728860649	-0.0610808565751122	0.67	0.703	1
Ssr3	0.179393100437242	0.0282764692227075	0.445	0.416	1
Psma5	0.179448636542335	0.010865179895494	0.911	0.904	1
Mrpl32	0.179968925274129	-0.053772506257925	0.504	0.534	1
Zcrb1	0.180136802077795	0.0308946389356031	0.534	0.552	1
Ckap5	0.180349953105379	0.0311121820328009	0.326	0.267	1
Lncenc1	0.180367258184485	-0.0671089767066897	0.447	0.504	1
Chmp2b	0.180871359249087	0.0547616711913998	0.211	0.169	1
Acly	0.181059498970455	0.0228302118262347	0.499	0.458	1
Ccnd1	0.181068623642116	0.0191919703396586	0.71	0.698	1
Sarnp	0.181329573811726	-0.0587589003771996	0.613	0.667	1
Nop2	0.181632753448837	-0.0529358714494105	0.358	0.41	1
Cep164	0.181801689395417	0.028886181600824	0.349	0.343	1
Actb	0.181878728676636	-0.0711339549372036	0.998	0.998	1
Rap1b	0.182408800181986	0.0218767165799678	0.613	0.604	1
Npepps	0.18281888293737	-0.0536702866457497	0.385	0.441	1
Rad51ap1	0.183073262531767	-0.0543876016825972	0.323	0.375	1
Ndufs5	0.183287753617566	-0.0613464512526385	0.905	0.915	1
Srsf7	0.18351089488559	-0.0650538455118879	0.956	0.983	1
Snapc5	0.184395186144165	0.0248508295617739	0.456	0.444	1
Nrf1	0.184598751790111	-0.062215985946553	0.252	0.305	1
Cxxc5	0.184817333152101	0.0290538104404883	0.361	0.338	1
Supt6	0.185347301264777	0.0301621243281608	0.331	0.303	1
Slc9a3r1	0.18541967876016	-0.0622768838425493	0.236	0.3	1
N6amt2	0.185471945953115	0.0229832804744581	0.55	0.526	1
Rnpep	0.186128003027105	0.0567133642802026	0.206	0.163	1
Triap1	0.186320032967266	0.0306574621750234	0.319	0.284	1
Yy1	0.186546116992723	0.0256767452748961	0.453	0.436	1
Znrd1as	0.186814206559555	-0.0697020835569053	0.192	0.265	1
mt-Nd2	0.187635178842633	-0.064392616111673	0.989	0.992	1
Mrps35	0.187717724594519	-0.0540550657464257	0.452	0.504	1
Fnbp1l	0.187782048046239	0.0398504466443775	0.26	0.204	1
Aimp2	0.187937286157669	-0.0567987325520587	0.602	0.632	1
Arl8a	0.18794123618993	0.0613793096116783	0.198	0.159	1
Secisbp2	0.188077109592184	-0.0561478849657671	0.273	0.325	1
Kdelr2	0.188282618090604	-0.0577019260473847	0.523	0.58	1
Taf10	0.189248206920099	0.0207700044370485	0.623	0.635	1
Sec61b	0.189578491932552	-0.0607972911668728	0.946	0.95	1
Hspa8	0.189631607197574	-0.067376405435112	1	1	1
Ptgis	0.189704383394482	0.0379929431250234	0.252	0.219	1
Eif2d	0.189754178584833	-0.0545968340078901	0.499	0.567	1
Wdr70	0.190242508944505	0.0316650795031255	0.303	0.269	1
Ensa	0.190264158234784	-0.0687360298110187	0.192	0.265	1
Glipr2	0.190340862394914	0.0514032490308738	0.228	0.234	1
Man1a2	0.190818722145414	0.0278009942995371	0.365	0.352	1
Mpdu1	0.190929259331319	0.0185332008913658	0.677	0.668	1
2410141K09Rik	0.190967221225754	-0.0585862178959742	0.257	0.32	1
Aff4	0.191508580611731	-0.0555755111210208	0.306	0.367	1
Ap2s1	0.191550511609895	0.0179101003607024	0.693	0.708	1
Cyb5a	0.191846482580505	0.0177522310569055	0.762	0.783	1
Uba1	0.191902440344757	0.0221158694225149	0.526	0.483	1
Pfdn6	0.192070674810062	-0.0618622693535569	0.938	0.955	1
Spcs1	0.192071525750585	0.0232055213259705	0.656	0.653	1
Vamp8	0.192748682824603	0.0530088890885485	0.214	0.192	1
Dnmt3l	0.193070743059294	-0.0618635030175329	0.515	0.569	1
2310039H08Rik	0.193084878221639	0.0419582253542234	0.247	0.197	1
Pmvk	0.193378807647884	-0.0532582960854458	0.32	0.37	1
Ddx10	0.193496180396736	-0.0572131279090511	0.536	0.594	1
Nubp2	0.193560521228091	0.0263634136210641	0.442	0.413	1
Anp32b	0.193817597818157	-0.0583758613408389	0.997	0.998	1
Tsen15	0.194140322301165	-0.0524274077955038	0.426	0.471	1
Fstl1	0.194310577305657	0.0360589593008291	0.257	0.231	1
Sept7	0.194618863381978	0.0193653493444184	0.716	0.731	1
G3bp1	0.194828335677321	0.00344822841919945	0.978	0.973	1
Ubl4a	0.194861324224417	0.0269063550686829	0.398	0.393	1
Smad7	0.194867449071927	-0.0550880629027412	0.42	0.474	1
3110040N11Rik	0.195055694476643	-0.0546479912268246	0.298	0.343	1
Srsf6	0.195114141732588	-0.0615405067842376	0.807	0.841	1
Pgrmc1	0.19542648408887	0.0318230781867985	0.477	0.481	1
Fen1	0.195733459214806	0.0252523313035126	0.456	0.443	1
Ywhaz	0.195968867659446	-0.0602404239500536	0.735	0.813	1
Fam104a	0.196505295534068	-0.0607692025613651	0.791	0.834	1
Chmp7	0.196583660610308	0.0415114455287557	0.236	0.211	1
Plec	0.196690997768079	0.0703549934982278	0.181	0.148	1
Gm8730	0.196710880331253	-0.0118886355247545	1	1	1
Pbrm1	0.196947546263139	0.0242365167910509	0.504	0.504	1
Tm2d1	0.197259410169779	0.0315723753221006	0.3	0.277	1
Slc38a1	0.197308051624764	0.027953433590303	0.406	0.393	1
Rpl23a	0.197380925392101	-0.00649799171836341	0.998	0.993	1
Krtcap2	0.197394582596896	-0.0619096923939844	0.849	0.886	1
Cnot1	0.197760621536612	-0.0529196320151921	0.368	0.395	1
Armc10	0.19781046617937	-0.0598816731165945	0.25	0.308	1
Bckdhb	0.198448286439086	-0.0617721450645517	0.22	0.29	1
Gltscr2	0.198571409962073	0.0095310821493404	0.88	0.857	1
Snrpf	0.19866109839587	-0.0594239839304112	0.973	0.965	1
Snrpg	0.19869229185777	-0.0600884549343168	0.902	0.912	1
Ybx1	0.198963514958239	-0.0546771221070159	1	1	1
Mdh1	0.199522211926823	0.0144181345619061	0.796	0.791	1
Fubp3	0.199939702144891	-0.0524132807509921	0.428	0.469	1
Hnrnpa1	0.200054959639755	-0.000857711003992012	0.986	0.99	1
Akr7a5	0.200180661743208	-0.0597774032661272	0.254	0.307	1
Ndufaf4	0.201039733576013	-0.0563605627152767	0.578	0.652	1
Bzw2	0.201100727805634	-0.0590825734973855	0.678	0.693	1
Dkc1	0.201304527165039	-0.0618616313239964	0.799	0.842	1
Cdk6	0.201454473028785	0.0426077711797346	0.244	0.206	1
Faap24	0.201493220119936	0.0559809665536991	0.206	0.146	1
Tln1	0.201583687877038	0.0274443221042787	0.423	0.41	1
Ssu72	0.20171799997345	0.0124851835778108	0.843	0.821	1
Dnaaf2	0.201786506504188	-0.0535329807557135	0.276	0.352	1
Pcm1	0.202012734389737	0.0237265223509553	0.55	0.511	1
Nop14	0.202158713425321	-0.059968115577185	0.715	0.751	1
Ina	0.202426753015634	0.0354386633199264	0.266	0.244	1
Arf1	0.202457148388325	-0.0604683166410871	0.922	0.944	1
Hadha	0.202566662006234	0.0335502336093595	0.281	0.222	1
Gpbp1	0.20274990647827	-0.0512366356964508	0.456	0.512	1
Rfc3	0.203392795760244	0.0223530119368804	0.509	0.463	1
Nufip2	0.203474367637481	-0.0531708062560826	0.341	0.38	1
Carnmt1	0.203651242513543	-0.0613890071604689	0.743	0.774	1
Gfer	0.203811293412709	0.0186132306795954	0.628	0.594	1
Ccdc59	0.204236682106747	-0.0554221948036054	0.571	0.585	1
Scand1	0.204288714939236	0.0358367741085583	0.271	0.242	1
Oaz2	0.204393552202677	-0.0561704414173162	0.51	0.546	1
Gmnn	0.20466308603621	-0.0607972911668726	0.897	0.932	1
Tcof1	0.205401829230058	-0.0618753864882193	0.834	0.856	1
Gnpnat1	0.205862391242822	-0.0558235431066073	0.526	0.561	1
Phc1	0.206234835417743	-0.060668416244763	0.567	0.62	1
2700029M09Rik	0.2063987333181	0.0219361485722267	0.555	0.574	1
Cetn3	0.206431776834751	-0.0566712225043393	0.629	0.675	1
Dcaf4	0.20661645293292	0.0442629009661455	0.231	0.177	1
Tpm3	0.206751138286837	0.0148264276368446	0.807	0.814	1
Rpl7a	0.207006077980397	-0.0540969937058122	1	1	1
Cd2ap	0.20711572780651	-0.0508862057732225	0.336	0.391	1
Sri	0.207159330278143	0.0266467667377218	0.391	0.376	1
Smndc1	0.208150908019341	0.0235362454975602	0.471	0.464	1
Rabac1	0.208314610140953	0.0220127258732206	0.556	0.542	1
Lrrc47	0.208393248513229	-0.0546802541481272	0.306	0.332	1
Dbnl	0.208467611227447	0.0282155702867285	0.338	0.335	1
Mrps24	0.208651731088381	-0.0612117807532702	0.794	0.821	1
Atpaf1	0.208670394881482	-0.0628454682181876	0.217	0.284	1
Cnot8	0.208804972416724	0.0336493195806759	0.268	0.234	1
Ppp1cb	0.2091789194329	-0.0557846011051503	0.605	0.65	1
Efr3a	0.209205638221084	0.0297640565653169	0.315	0.299	1
Xrcc6	0.209608426762492	-0.0561995819182434	0.263	0.317	1
Dnmt3a	0.209749453025853	-0.0635820117752333	0.233	0.289	1
Elp5	0.209820848113447	0.0231174692310923	0.468	0.426	1
Vps72	0.210088563705962	0.0281041109957762	0.319	0.284	1
Taf13	0.21054001884068	-0.0525425031706463	0.412	0.441	1
Clcn3	0.211284586920792	0.0317640104494059	0.279	0.242	1
Diaph3	0.211307095651428	0.0617094697423395	0.192	0.136	1
Ndufb8	0.211411556340553	-0.0611671428104821	0.892	0.861	1
Blm	0.212016532515976	-0.0627588295955636	0.225	0.287	1
Dpm3	0.212038605523998	0.0222797483324711	0.445	0.426	1
Cdv3	0.212470275218639	0.0106874415867368	0.935	0.932	1
Adh5	0.212534947453283	0.0126064514633826	0.835	0.841	1
Atp5b	0.212837054470368	-0.0131320341526955	1	1	1
Nt5dc2	0.213127037692663	-0.0511970074097746	0.434	0.478	1
Ggct	0.213255668220146	-0.0537369552054989	0.281	0.325	1
Exosc5	0.213435598291011	0.0175791985586462	0.689	0.692	1
Hdgf	0.213887232206659	-0.0608703490026192	0.981	0.988	1
Gigyf2	0.214013452376743	0.0261527894034703	0.336	0.313	1
Naa38	0.214149869219471	-0.0582184925467458	0.658	0.71	1
Dimt1	0.214376351396299	0.0251200223100473	0.349	0.307	1
Timm10b	0.21459952527965	-0.0534671863792291	0.287	0.352	1
Dlst	0.214824284674554	0.0456431634351039	0.216	0.181	1
Ttc1	0.215123131354349	-0.0563864200235693	0.604	0.658	1
Srp68	0.215684878135425	0.025952602646296	0.382	0.35	1
Snhg6	0.21594390973906	-0.0519676369120702	0.339	0.39	1
Pim2	0.216303429896107	0.0962339809573346	0.143	0.096	1
Rbfox2	0.216647057230086	0.0410610080770835	0.227	0.201	1
Cisd2	0.217075101671237	-0.0526946343845782	0.482	0.552	1
Ago2	0.217914863229301	-0.0494168686426326	0.417	0.464	1
Dusp1	0.218082101270387	0.0923804116413447	0.149	0.09	1
Ppp4c	0.218162129590042	-0.0569346568110884	0.739	0.783	1
Gspt1	0.218166542076771	-0.0629715363718946	0.894	0.891	1
Msmo1	0.218226463789216	0.0296758697414737	0.307	0.269	1
Khdrbs1	0.218321532575495	0.0210389121230217	0.612	0.59	1
Zfpl1	0.218366908141564	0.0271068362241258	0.309	0.279	1
Coa5	0.21841096451803	0.0286293418755968	0.295	0.27	1
Vmp1	0.2184641479806	0.0285531795845983	0.344	0.332	1
Fgd1	0.218486540355017	-0.0627804085258969	0.233	0.275	1
Polr2a	0.218548204318023	-0.0517852761107203	0.368	0.393	1
2310061I04Rik	0.219679808899159	-0.056278065613296	0.26	0.31	1
Pabpn1	0.219840463862275	0.025900417933274	0.312	0.302	1
Dqx1	0.219864622988741	-0.121605186802773	0.136	0.172	1
Ndufv2	0.220009274211019	-0.0570631455667256	0.759	0.806	1
2200002D01Rik	0.220177224669373	0.0917751318215021	0.152	0.098	1
0610037L13Rik	0.220218498700435	0.0275476600428033	0.295	0.272	1
Mat2a	0.22046909835422	0.00298836056807783	0.937	0.9	1
Ak1	0.220582282282057	0.0490335834442311	0.216	0.159	1
Eif4b	0.220780074658816	0.0164099300388965	0.678	0.678	1
Ccdc115	0.22085590711835	-0.050779514448904	0.342	0.411	1
Lyrm9	0.220930828930341	-0.0548450010560631	0.274	0.317	1
Mier1	0.220998000225651	0.0291724306394404	0.285	0.259	1
Rpp21	0.22109037892026	0.0254171569439351	0.334	0.332	1
Slc25a17	0.221271512578769	0.030565687957297	0.268	0.259	1
U2af1	0.221351458283712	-0.0602710189382847	0.99	0.99	1
Thoc7	0.222383611706788	0.0174870193165874	0.661	0.65	1
Cdc37	0.222612354417325	-0.0571863810437427	0.762	0.786	1
Cyr61	0.222634828029527	0.107462468671145	0.133	0.076	1
Capza2	0.222665511847389	0.0169544647601076	0.716	0.697	1
Myeov2	0.222716692300794	-0.0564456890323328	0.746	0.779	1
Ecsit	0.222722313579012	-0.0618135454814281	0.219	0.277	1
Ift27	0.223086300241965	0.0448582120337505	0.216	0.179	1
Pa2g4	0.223186673570117	-0.0601218973270119	0.967	0.987	1
Mpp6	0.22337444138521	-0.0579477005905217	0.59	0.609	1
Rps8	0.223413837870722	-0.0482234094458041	1	1	1
Igf2bp3	0.223609872765822	0.0264846685382778	0.336	0.3	1
Lsm12	0.22369281753365	-0.0551244868041094	0.683	0.72	1
Mllt10	0.224473828362689	-0.0507970078232891	0.361	0.385	1
Tst	0.224725329313049	-0.0644853632704842	0.204	0.262	1
Kdm5a	0.22504750072064	0.0266188329610861	0.319	0.294	1
Kcnq1ot1	0.225067128252534	0.0253621903038217	0.448	0.481	1
Ddx3x	0.225555095088397	0.0166774554111425	0.719	0.735	1
Tomm7	0.22565000013028	-0.00192310976012222	0.978	0.977	1
Sycp3	0.225674990328903	-0.0693948723370758	0.201	0.239	1
Jmjd6	0.225784404782003	0.0243333343964399	0.418	0.388	1
Fis1	0.225961960241169	-0.0508831851316683	0.513	0.544	1
Slc25a11	0.226310879757492	0.0250385831600669	0.341	0.317	1
Ino80e	0.226378821543254	0.0190431943453612	0.607	0.605	1
Med28	0.22695520977775	-0.0558308073369319	0.689	0.755	1
Ddx52	0.22706085788657	0.025331386667758	0.387	0.362	1
Isoc1	0.22718862343024	-0.0524475186536525	0.279	0.337	1
4833439L19Rik	0.227241850016731	-0.0548450010560631	0.271	0.313	1
Serp1	0.227554674681951	-0.0545598059331348	0.637	0.726	1
Pcif1	0.227970421877594	-0.0534952533470163	0.292	0.343	1
Vcl	0.228055390351982	0.0543006263996567	0.195	0.166	1
Armc1	0.228486398726535	0.0175460057415689	0.62	0.609	1
Bola2	0.228961467105112	-0.0593700190443682	0.941	0.939	1
Manba	0.229355996192233	-0.0830275173139626	0.13	0.229	1
Rhebl1	0.229462422308858	0.0258615429745738	0.323	0.318	1
Tmem208	0.22983163469578	0.0183063293351041	0.596	0.604	1
Cdkn1c	0.229925876979025	0.0555939217723401	0.254	0.202	1
Fdps	0.230126653832714	-0.0509783952928144	0.319	0.371	1
Srsf5	0.230391331698147	0.00859514218514823	0.859	0.839	1
Cbx7	0.230514741473741	0.0261502086683995	0.344	0.332	1
Sec31a	0.230590486675116	0.0242344246948856	0.352	0.343	1
A830080D01Rik	0.230854190991637	-0.0658497376853678	0.2	0.245	1
Stmn2	0.230861604524073	-0.0683677226386772	0.952	0.982	1
Ufm1	0.231070610586742	-0.0514942233765129	0.556	0.592	1
Psmb7	0.2317997444145	0.002895198809995	0.94	0.947	1
Spop	0.232353978638381	0.026364619863853	0.312	0.299	1
Gm2000	0.233439509533428	-0.0521511598863248	0.553	0.604	1
Purb	0.23344735964204	0.0347527829111811	0.269	0.239	1
Cops4	0.233488031062877	0.0138175160482735	0.696	0.663	1
Sap30	0.233727897956241	-0.0580008475967163	0.713	0.761	1
Gpi1	0.234002951984545	0.0143730687282266	0.707	0.7	1
Stx16	0.234043782501805	-0.0498281847593929	0.336	0.388	1
Arhgap5	0.234144381938065	0.024897866914144	0.322	0.295	1
Polr1e	0.234492211423795	0.0391320498631501	0.23	0.192	1
Pou3f1	0.234494215464477	0.118639697932601	0.117	0.07	1
Fam168b	0.234729491110407	0.0420773599672481	0.223	0.187	1
Lig1	0.235599225510219	-0.0595733008059843	0.765	0.806	1
Emc2	0.236421617717551	-0.047478530733487	0.407	0.426	1
Hook1	0.236597489380256	0.027194573993537	0.29	0.275	1
Ddt	0.236728524426272	-0.0543977357563937	0.631	0.687	1
Cxxc1	0.236947456759546	0.0523824957388043	0.2	0.144	1
Odc1	0.23765899804552	0.00364860300548053	0.975	0.982	1
Tm9sf3	0.237682124872911	0.0279174174028858	0.292	0.279	1
Rraga	0.237786182899938	-0.0526219704075476	0.504	0.551	1
Hnrnpm	0.238037274088444	-0.0576167467686124	0.878	0.866	1
Tspan13	0.238584934341643	-0.052357335130121	0.3	0.355	1
Rpl13-ps3	0.238637601713989	0.0389126824167368	0.235	0.197	1
Rnf10	0.238896374698563	0.0160853732588965	0.645	0.653	1
Kifap3	0.23910388763414	0.0246010236061714	0.353	0.357	1
Pfas	0.239253034182788	-0.0573077580512382	0.244	0.292	1
Wtap	0.239769640051465	-0.0578948413192572	0.431	0.441	1
Bub1b	0.240479721439602	-0.0495166386520583	0.388	0.456	1
Parg	0.24050843431804	-0.0675105829012984	0.187	0.247	1
Ube2i	0.240510355336974	-0.0594932719955696	0.946	0.939	1
Fbxo15	0.240779697064599	-0.0650820947043956	0.532	0.657	1
Hebp1	0.24083122571871	0.0326383185404299	0.244	0.232	1
Psmd8	0.241447972140022	0.0115640924982037	0.802	0.789	1
Nsrp1	0.241681106530779	0.0211069884334978	0.474	0.463	1
Sptbn1	0.241811654310358	0.0216314830169064	0.444	0.43	1
Ddost	0.241991667437465	0.0184062120092345	0.561	0.537	1
Mdm4	0.243252472758013	-0.0497698338295906	0.345	0.396	1
Ccnd3	0.243359682141972	-0.0625056077547256	0.699	0.726	1
Myg1	0.243719798972089	-0.0487164559067024	0.341	0.396	1
Ruvbl1	0.243726537295532	-0.0583758613408389	0.807	0.847	1
Mrps26	0.243745931683728	-0.0535641108292695	0.656	0.687	1
Ept1	0.244143231890178	0.0682583725492006	0.177	0.103	1
Vta1	0.245124989964752	0.0240033276099723	0.339	0.328	1
Aaas	0.245242933512414	0.0405862626461301	0.223	0.182	1
Pip5k1a	0.245850160655341	0.0284500669393691	0.276	0.274	1
Fnta	0.246250998225771	0.0148445920942093	0.685	0.677	1
N4bp2l2	0.246301975692422	-0.0500901319258344	0.472	0.534	1
Hmgb2	0.246696906052056	-0.00976645589310143	1	1	1
Mettl2	0.246910897124288	-0.0660079530167634	0.192	0.25	1
Wapl	0.247163155404656	0.0155810470852272	0.609	0.594	1
Arih2	0.248133162769588	-0.0521991348165545	0.298	0.357	1
Cinp	0.248956488501872	0.023760687951625	0.349	0.325	1
Hnrnpab	0.249402310649786	-0.0612108534883911	0.971	0.972	1
Ndufa6	0.250061826858329	-0.0575484772861823	0.861	0.871	1
Polr3h	0.250080323193603	0.0230530896490546	0.352	0.322	1
Fgfbp1	0.250240665856045	0.0481373921967958	0.208	0.197	1
Bcam	0.250333754147715	0.0313816902855309	0.255	0.249	1
Rbm4b	0.250426380090684	-0.0494954477666811	0.398	0.444	1
Hnrnpul2	0.250467841226751	-0.0498931779351322	0.333	0.38	1
Mrpl15	0.25063656431345	-0.0592212704238584	0.927	0.95	1
Mycbp	0.250655287963504	0.0205916276422382	0.441	0.416	1
Cct2	0.250668304743152	-0.0565658691481661	0.951	0.96	1
Ipo7	0.251067286736175	-0.0473043752121666	0.453	0.506	1
Asah1	0.251257176046177	0.0405862626461301	0.217	0.179	1
Cdk4	0.251312050874426	-6.71362858926106e-05	0.96	0.978	1
Mgat2	0.251313455775535	0.0253955912183418	0.312	0.3	1
Cmtm7	0.251677944728639	0.0225059079238613	0.377	0.37	1
Spata5	0.252592145879197	0.0463700135551515	0.204	0.172	1
Rpn1	0.252617236533575	0.0181778805183649	0.585	0.57	1
Hadhb	0.252636035428338	-0.0498780111766223	0.32	0.36	1
Noc4l	0.253096621849388	-0.0482802340938268	0.448	0.504	1
Wdr12	0.253184207860545	-0.0564241559303594	0.708	0.763	1
Dnpep	0.253315313132301	0.026240990325227	0.292	0.277	1
Jun	0.253365331257331	0.112396438110034	0.116	0.078	1
Eny2	0.253670561093893	0.0105048099390768	0.784	0.799	1
Lamtor5	0.253942605238946	-0.0540237244509084	0.704	0.738	1
Nol8	0.254214470128206	-0.0484143867305646	0.434	0.451	1
Hspb1	0.254358549954973	0.0102893628554868	0.994	0.995	1
Vdac1	0.25461765865316	0.00277043935220767	0.91	0.912	1
Srsf9	0.254781529591373	0.0174917172038467	0.548	0.522	1
Noc2l	0.25484280328796	-0.0483931748343265	0.429	0.468	1
Ptbp1	0.255017853034111	-0.0536749655811048	0.642	0.675	1
Vimp	0.255316218117272	0.0228793053149751	0.385	0.405	1
Rrs1	0.255430486590687	-0.0499320629980543	0.521	0.554	1
Gjc1	0.255711758662438	-0.0484990882284201	0.407	0.433	1
Ndufa13	0.256034291167821	0.00422292465696894	0.903	0.897	1
Fzr1	0.256502623211748	0.0268196425268981	0.319	0.279	1
Dnm1l	0.256598101099755	0.0228680996404215	0.388	0.395	1
N4bp3	0.256997129392616	-0.0619179677652384	0.206	0.257	1
Vps36	0.257009129123362	0.0241434345886588	0.594	0.62	1
Golgb1	0.257196954242414	0.0224339305247334	0.376	0.381	1
Tk1	0.257256285093989	0.019623740855209	0.412	0.393	1
Znrd1	0.257301208444561	-0.0561414575902897	0.693	0.765	1
Irak1bp1	0.257498845323505	0.0300464465477567	0.249	0.226	1
Nom1	0.257537715849807	0.0215508168610817	0.398	0.386	1
Paics	0.257648298103086	-0.0549638436986412	0.786	0.821	1
Hnrnpc	0.2577929648353	-0.0545402527600323	0.986	0.988	1
Ddx41	0.258295800833067	0.0198627754094761	0.468	0.416	1
Nudt16l1	0.258504739651684	-0.0513234013338423	0.285	0.322	1
Sdhaf2	0.259041230776052	0.0324716559582445	0.241	0.206	1
Pcmt1	0.259079774757546	0.0180974860109891	0.563	0.539	1
Stard3nl	0.259172220291928	0.0192691230200293	0.49	0.516	1
Tead2	0.259630913058744	-0.0464893813902134	0.347	0.381	1
Mcts1	0.259660997797233	0.0213663320344353	0.475	0.458	1
Ufc1	0.260045786197871	0.0174293190750957	0.512	0.483	1
Nptn	0.260586889764763	0.0344444202257886	0.239	0.189	1
Cdc42	0.260630635806256	0.007396877447998	0.832	0.854	1
Ckap4	0.260874194014127	0.0277868262992534	0.32	0.308	1
Fbxo6	0.260960707852976	-0.0605213631628992	0.203	0.27	1
Suz12	0.26101964282987	-0.0475438390620111	0.36	0.408	1
Polb	0.261159393023133	0.0316712677272445	0.246	0.216	1
Rps29	0.262243116776122	-0.0520372739121284	1	1	1
Gm10709	0.262512913448881	-0.0533887084811038	0.693	0.765	1
Sf3a2	0.26265305673801	0.0310417561735951	0.258	0.227	1
Pkm	0.262915597610221	-0.0106230991617418	0.994	0.998	1
0610007P14Rik	0.263165462979303	0.0172193527934855	0.494	0.498	1
Uqcrfs1	0.263693097831703	-0.0551400838946419	0.881	0.894	1
Twistnb	0.26398684705659	-0.0521837089468565	0.631	0.67	1
2410002F23Rik	0.264143426302812	-0.0621740825060415	0.19	0.259	1
Nrd1	0.264478632952945	0.0209760832666541	0.391	0.368	1
Fbl	0.264776319816274	0.00454969826831264	0.884	0.884	1
Aggf1	0.264956165785123	0.0167655094525826	0.521	0.516	1
Msh3	0.265464269575176	0.0329065983352372	0.246	0.201	1
Rala	0.265918436466109	-0.0527254558778821	0.65	0.673	1
Cstf3	0.265977015944045	0.0268139389801476	0.284	0.247	1
Hnrnph1	0.266050678585659	0.0146869853086451	0.62	0.615	1
Tax1bp1	0.26640229239421	0.0124553839801033	0.704	0.68	1
Tspan6	0.267090949515108	0.0499215139902971	0.195	0.139	1
Rpl8	0.267469259036204	-0.0250893264283585	1	1	1
Psma7	0.267592580141923	-0.0563390124892797	0.992	0.99	1
Tbrg4	0.267761720838057	-0.0512060178799409	0.284	0.327	1
Ubp1	0.267975351810266	0.027258652437496	0.282	0.247	1
Mrpl47	0.268030633092825	-0.0473591098013263	0.444	0.456	1
Platr10	0.268453676985715	-0.0546195005895581	0.602	0.655	1
Nop56	0.268680025915818	-0.00326939990673503	0.935	0.942	1
Trnt1	0.268767555318226	-0.0465053605141026	0.314	0.363	1
Rplp2	0.269036639890996	-0.0174569485492904	1	1	1
Gmcl1	0.269252770408025	0.042668189577155	0.206	0.164	1
Nr2c2ap	0.269371125332575	0.0287193063396942	0.26	0.231	1
Tmem55a	0.269529261854257	0.0476075908599	0.195	0.161	1
Ublcp1	0.269784668079714	0.03201203239667	0.252	0.212	1
1110038F14Rik	0.270017729066597	-0.047392674500743	0.425	0.464	1
Lyrm5	0.270085524768476	0.0540034210339995	0.181	0.134	1
Ndufa8	0.270402021077404	-0.0548899249381681	0.784	0.808	1
Nt5c	0.270516133585891	0.0333108583130411	0.235	0.202	1
Ogfr	0.270575296523364	0.0559291068268399	0.176	0.143	1
Chordc1	0.270660312751065	0.0209760832666541	0.374	0.347	1
Ghitm	0.27101815668083	0.0128519541669214	0.697	0.688	1
Rcn1	0.271028756255822	-0.0513517127022741	0.252	0.31	1
Cpsf6	0.271561455219453	-0.047277240501896	0.48	0.522	1
Mapk6	0.271620420617676	0.0466605052055593	0.204	0.169	1
Rps14	0.272479620927566	-0.0258900967650657	1	1	1
Cspp1	0.273044500647256	0.0241182123663273	0.279	0.259	1
Eif4a2	0.273928240997194	-0.0488045529954347	0.547	0.622	1
Nisch	0.273977391051657	0.0132552224836597	0.645	0.645	1
Erdr1	0.274084406973674	0.0211320165275348	0.415	0.425	1
Ubxn6	0.274271672660697	0.0257197131257431	0.285	0.26	1
Fbxw9	0.274307140656506	0.0569103998253087	0.184	0.123	1
Tmem238	0.274347827219935	0.0285395956733827	0.268	0.27	1
Epb41l4aos	0.275280924603934	-0.052357335130121	0.512	0.566	1
Nit2	0.275698638343611	0.017631713237521	0.509	0.498	1
Tmem258	0.275906458609678	-0.0548325974937598	0.838	0.854	1
Tmem165	0.276095322270366	0.0178536788620966	0.463	0.456	1
Pde6d	0.276202124845075	0.030405173555506	0.255	0.219	1
Tor1aip2	0.276350127849856	0.0216438051234938	0.334	0.315	1
Psma3	0.27644696289039	-0.00106924353438886	0.962	0.964	1
Surf6	0.276814552787746	0.0264243588046994	0.274	0.237	1
Pdzd11	0.276950143883431	0.0241642728956286	0.319	0.302	1
Tmed3	0.277258314680207	0.0407002018850868	0.208	0.184	1
Sdcbp	0.277487875368098	0.0434702867589024	0.201	0.171	1
Ift43	0.277512076808237	0.0531862899884364	0.182	0.138	1
Xpo1	0.277743731727648	0.0147431752305959	0.615	0.605	1
Ciapin1	0.277786189550904	0.0109728109937388	0.786	0.779	1
Cyba	0.278005668179425	0.045698279960639	0.195	0.196	1
Rpl37a	0.278250756249048	-0.022107479722735	1	1	1
Oxnad1	0.278393383762972	-0.0453886658140277	0.35	0.411	1
Tet2	0.278563379164674	-0.0648571587079624	0.177	0.245	1
Mydgf	0.278666264231528	0.0211208541314145	0.39	0.355	1
Tcerg1	0.278825499282068	-0.0527039873904005	0.681	0.7	1
Gadd45b	0.279149480471004	0.0536226221651397	0.187	0.149	1
Pwp1	0.279374425963339	-0.0463734024765671	0.439	0.489	1
Eif4h	0.279436274217709	0.0111001798723488	0.727	0.721	1
Dhodh	0.279639618196085	-0.0553389966671959	0.233	0.28	1
Wars	0.279827623345646	0.0202999417067808	0.371	0.347	1
Msrb1	0.279831359055273	0.0232096505287246	0.338	0.308	1
Itga6	0.28002059901268	0.0277571370111464	0.293	0.272	1
N6amt1	0.280472213737356	0.0436188370071917	0.198	0.167	1
Kdm1a	0.280668014392505	-0.0539894465866271	0.716	0.745	1
Psmd5	0.28075254667947	-0.0453886658140277	0.342	0.376	1
Rtcb	0.280822495161722	-0.0486999271176838	0.58	0.625	1
Nup93	0.280895182666127	-0.0453886658140278	0.371	0.408	1
Snrpb2	0.281229687283389	-0.0543977357563936	0.811	0.841	1
Timm10	0.281276279579035	-0.0522510640750685	0.623	0.66	1
Evi5	0.28211717804415	0.0257579863891938	0.269	0.239	1
Rad23b	0.282282950826697	-0.0524831812205191	0.724	0.766	1
Ccnb1ip1	0.28240604433383	-0.0620237263185599	0.203	0.244	1
Psmb3	0.282613011386624	-0.0547034370885751	0.959	0.97	1
Grpel2	0.282698808765641	0.0332888539341689	0.23	0.194	1
Prtg	0.283052900587035	0.100452322637513	0.138	0.058	1
Morc3	0.283601684827616	-0.0453886658140276	0.387	0.42	1
Cherp	0.283660067865551	0.0195174348167467	0.36	0.333	1
Commd2	0.283678346081092	-0.047223528714138	0.482	0.532	1
Rps27rt	0.284075708529101	0.0126668504454653	0.661	0.619	1
Gosr2	0.284199337333795	-0.0554012651064576	0.225	0.274	1
Srek1ip1	0.284242365889779	0.0250041317878307	0.298	0.272	1
Brk1	0.284377023053877	-0.0550107331780898	0.697	0.715	1
Lsm3	0.284718926125486	-0.0577249826316344	0.946	0.939	1
Bmyc	0.285155493702317	-0.047406829970265	0.429	0.434	1
Tefm	0.285425481384829	-0.0554643178027694	0.216	0.287	1
Smc3	0.285548116699861	0.00344777429886345	0.887	0.889	1
Cpsf4	0.285634959639333	0.0249037510150092	0.261	0.25	1
Prmt5	0.285753567614141	-0.0489987780381274	0.496	0.537	1
Cdc73	0.2857752669112	0.0242912548239623	0.277	0.245	1
Rpl6l	0.285846199254078	0.0175654510379732	0.41	0.385	1
Exoc4	0.285848230886757	0.0458273424576339	0.197	0.156	1
Clta	0.286112693956428	-0.0566366944192258	0.975	0.97	1
Bcap31	0.286182889209695	-0.0453886658140278	0.469	0.494	1
Atp2b1	0.286891024021932	0.0226086854314221	0.401	0.401	1
Cers2	0.287089556631938	0.0376082537569401	0.225	0.176	1
Rbm10	0.287133068889095	0.0172580774671997	0.441	0.423	1
Dnmt1	0.287339789501554	0.0163300165151874	0.501	0.493	1
Chtop	0.287363104197399	-0.0518705034162187	0.648	0.706	1
Prmt1	0.287404364023387	-0.055467491290186	0.962	0.973	1
Malsu1	0.287469194483199	-0.046348819512371	0.468	0.496	1
Sp1	0.287657206246133	-0.0609129103175197	0.193	0.249	1
Dnajc3	0.287840408353213	0.0277995969030265	0.26	0.235	1
Aasdhppt	0.287899455872477	-0.0494225559149639	0.602	0.64	1
Ftsj3	0.287906017113615	-0.0533147310864484	0.724	0.741	1
Tspan3	0.287984101262451	0.0186410789197931	0.447	0.444	1
Hes1	0.288028126842696	0.0214465470106143	0.345	0.34	1
Gfm1	0.288135863084657	-0.055439001667529	0.214	0.277	1
Gtf2a2	0.288658690412512	0.00843598419975233	0.758	0.761	1
Tnks2	0.288694398371531	0.0194197972876607	0.403	0.383	1
Ptprf	0.288713730381126	0.0234579961544236	0.372	0.368	1
Tbl1x	0.288927711113047	0.0251458506697236	0.293	0.282	1
1500009L16Rik	0.289693771463331	0.0169691952293471	0.501	0.536	1
Dync1li1	0.290221591050702	-0.0489879498436745	0.268	0.327	1
Nus1	0.290558931485173	0.0365594092190553	0.211	0.184	1
Gsto1	0.290573036956018	0.0200963769275744	0.445	0.473	1
Mcm2	0.290724051264169	0.0109642707371038	0.685	0.698	1
Txndc12	0.290906589190626	0.0334958422038477	0.225	0.189	1
Atp1b3	0.29107493263702	0.0170387327661238	0.464	0.464	1
Cep57l1	0.291328787643434	0.0423276812435718	0.198	0.164	1
Umps	0.291367018344539	0.0117267807025637	0.651	0.658	1
Sf3b1	0.291396701236865	-0.0556145751187049	0.899	0.914	1
F2rl1	0.291543217386281	0.0347559215396947	0.233	0.211	1
Acbd3	0.291558555204342	0.0363158619345186	0.22	0.194	1
Foxp1	0.291634592174685	0.0225283583394605	0.338	0.325	1
Vapb	0.291835184565627	-0.0453886658140278	0.323	0.368	1
Thumpd3	0.292027306018964	-0.0443069999432867	0.374	0.408	1
Ddx49	0.292513544618148	-0.0477008055724072	0.301	0.327	1
Hmgxb4	0.29305321928142	0.0200974808637138	0.352	0.335	1
C77370	0.293128237620896	-0.0678022606509279	0.163	0.232	1
Lxn	0.293396498991748	0.062450527208204	0.165	0.119	1
Txnl1	0.293463611667005	0.00458388099389362	0.875	0.851	1
Sf3a3	0.293761676550695	-0.0501810072543342	0.613	0.627	1
Bri3bp	0.293873858423834	-0.0443174284325288	0.371	0.406	1
Fam50a	0.294015970862013	0.0223518573564578	0.3	0.269	1
Ttc3	0.294624025837395	0.0171627388721072	0.464	0.43	1
Ptrh2	0.295147291388577	0.0189350556234372	0.366	0.362	1
Rps18	0.295236046984928	-0.0237380041103283	1	1	1
Map1lc3a	0.295254816581214	-0.0540574507504743	0.225	0.285	1
Vasp	0.295527179199503	0.0198618525056332	0.496	0.493	1
Rpl3	0.295534437421163	-0.0215105691710322	1	1	1
Mark2	0.29581802670414	0.0273010675542499	0.25	0.217	1
Utp3	0.296125557048684	-0.0549764669691812	0.737	0.768	1
Eci1	0.296209909602256	0.0171316911673063	0.436	0.393	1
Snupn	0.296336588357435	-0.0649078281355606	0.179	0.237	1
Sp3os	0.296958462691566	-0.0501963673821309	0.266	0.302	1
Seh1l	0.297303138025955	-0.0471601454624098	0.528	0.546	1
Rbm17	0.297452470653088	0.00324623090691301	0.884	0.886	1
Ncbp2	0.297567795403404	0.0153475693738049	0.525	0.539	1
Rnf138	0.298093788189528	-0.0480660435847441	0.499	0.575	1
Snx4	0.298601063543192	0.0309843129705463	0.235	0.221	1
Tsta3	0.299000195232872	-0.0442903680649651	0.36	0.403	1
Chmp1a	0.299286811648833	0.0279691187576247	0.242	0.227	1
Timm8b	0.299349660809221	-0.0527080031562974	0.884	0.915	1
Rhox5	0.299357219855348	0.0175682626875371	0.821	0.849	1
Yes1	0.299615713137824	-0.0634770142864574	0.184	0.24	1
Cmc1	0.299741567456495	0.0315723753221006	0.241	0.207	1
Psmd9	0.299841716685146	0.0200391395084275	0.333	0.33	1
Orc2	0.299905291250925	-0.0479715342322817	0.547	0.556	1
Cul4b	0.299939866430268	0.0187216814784235	0.368	0.363	1
Psmc3ip	0.300352632759085	0.0252586098118646	0.266	0.229	1
Pla2g12a	0.300815499332087	-0.0463478985014879	0.448	0.479	1
Id3	0.301130399106918	0.0389003327409601	0.572	0.595	1
Btbd1	0.301143996143038	-0.0432358124529267	0.35	0.396	1
Baz2b	0.30125852453482	0.0422004453184265	0.204	0.161	1
Eftud2	0.301362033049295	-0.0434201612413555	0.447	0.488	1
Dsg2	0.301619148665797	0.0551777678791243	0.171	0.131	1
Arl5a	0.301803936807212	-0.0541551590262103	0.23	0.274	1
Mad2l2	0.302155798584396	-0.0477896273515658	0.281	0.322	1
Nudt9	0.302223897580008	0.0185308518992595	0.415	0.385	1
Nrbp1	0.30225453558403	0.0342358942473112	0.223	0.192	1
Lrif1	0.302513134648867	0.0441019049370331	0.19	0.161	1
1700020I14Rik	0.302805825041659	0.0167693066733965	0.398	0.393	1
Mif	0.303284769805191	-0.0544364018190384	1	1	1
Rpl34	0.303666042360332	-0.0219350403086684	1	1	1
Rpl36a	0.303981359975322	-0.0160755137435817	1	1	1
Knop1	0.304292575857945	-0.0537281794394844	0.876	0.886	1
Tro	0.304778482438221	0.0589311896740619	0.17	0.114	1
Pdhx	0.304791742756535	0.0224130203027705	0.281	0.25	1
Abcc5	0.305017689558635	0.041622711175602	0.197	0.158	1
Slc25a46	0.305190843580887	0.0629392110716007	0.162	0.106	1
Qk	0.305192644149223	0.0198763355589093	0.361	0.342	1
Ptpn2	0.305428763771277	0.0196845534228274	0.314	0.305	1
Nuf2	0.305857429600652	0.0369569843616718	0.214	0.181	1
Gtf3c1	0.30595672869505	0.0429239475335739	0.193	0.153	1
Tcf7l2	0.306702305762505	0.085075239742633	0.132	0.078	1
Gcat	0.307114278076415	-0.0453886658140276	0.399	0.443	1
Cpsf4l	0.307670296705719	-0.0790165822437823	0.133	0.199	1
Pds5a	0.307722413997848	0.0218933412692944	0.296	0.277	1
Acot1	0.308699460246979	0.0833085300230343	0.143	0.07	1
Rtf1	0.308838388544863	-0.050419219002744	0.678	0.7	1
Larp4b	0.309034564011292	0.0169664483425999	0.406	0.395	1
Lsm8	0.30907047180168	0.0109846402398851	0.675	0.69	1
Prmt7	0.309616762606361	-0.0432632665017142	0.38	0.423	1
Mllt6	0.309990831392793	-0.0691051924313437	0.163	0.222	1
Asph	0.310032339067598	0.0415045008793477	0.197	0.153	1
Mrps7	0.310125699348674	-0.0509097288377781	0.707	0.706	1
Rpl9-ps6	0.310291956787559	-0.0477954058445927	0.26	0.305	1
Txn1	0.310340744269156	-0.00280488308713323	0.989	0.97	1
Gng3	0.310845274890701	0.0222126448540893	0.295	0.292	1
Sbno1	0.310868866908826	0.0143434972193877	0.563	0.567	1
Inhbb	0.311064215662999	-0.0899022732161993	0.094	0.194	1
Dhrs4	0.311103253705897	0.0227335047036797	0.266	0.242	1
Prps1	0.311140227632965	-0.054874326139275	0.642	0.705	1
Gjb5	0.311267474512144	0.052045784571378	0.179	0.121	1
Gins4	0.311435829836589	-0.0485407566823427	0.613	0.652	1
Eif2s1	0.31150222568525	-0.0529444252205544	0.93	0.952	1
Slc38a2	0.311888633428645	-0.0465243842779551	0.306	0.358	1
Fam96b	0.312137069498891	0.0138199549566665	0.578	0.609	1
Mfsd5	0.312488670880871	-0.0490628891759122	0.242	0.303	1
Lin7c	0.312909971662539	0.0233454399838099	0.263	0.249	1
Wsb2	0.312952803555726	-0.0553143056139975	0.223	0.257	1
Csnk2a1	0.31325584262814	0.0179809481185616	0.353	0.338	1
Gmfb	0.313484176800058	0.0217348183686608	0.309	0.295	1
Idh1	0.313649400053209	-0.0503026806164568	0.255	0.282	1
Mettl5	0.31390489433217	-0.0444294331265673	0.464	0.509	1
Arid3b	0.314154325249326	0.0556790447909167	0.165	0.121	1
Ddit4l	0.314335022079966	0.0756762894274652	0.133	0.095	1
Ddx58	0.314540515843099	-0.0646077070844849	0.17	0.232	1
Abcf1	0.314568141720144	0.00648175514056903	0.77	0.784	1
Echs1	0.314953090535946	0.0168631897392794	0.401	0.403	1
Mrpl36	0.315639372643957	0.00680802929315616	0.777	0.758	1
Trmt10c	0.3156493841655	-0.0465770200834065	0.269	0.32	1
Cnih1	0.316243455360273	0.0204525191120192	0.376	0.375	1
Aspscr1	0.316253559613954	-0.0422489458093601	0.401	0.456	1
Laptm4b	0.316414424465504	0.0283423035077076	0.242	0.217	1
Hjurp	0.316487170738113	0.0270524849518397	0.254	0.226	1
Gmps	0.316605716202181	0.0127189649932531	0.609	0.572	1
Glmp	0.316793423129157	-0.0465616864763911	0.287	0.342	1
Rnf34	0.317108041350518	-0.0529644596224853	0.222	0.272	1
Ppp2r1b	0.317742998085006	0.0257072558697026	0.252	0.237	1
Phf12	0.317801307943585	-0.0555928359882695	0.212	0.257	1
Pias2	0.318127884856057	-0.0433765927006075	0.437	0.491	1
Cstf1	0.31833185934871	-0.0516740416289885	0.214	0.29	1
Mtap	0.318530563824269	0.0175534541427697	0.339	0.35	1
Brix1	0.31889126665251	0.00907857728095418	0.721	0.73	1
Gabarap	0.319030338978845	0.0154630480892241	0.501	0.509	1
Smdt1	0.319481459919189	-0.0524359113294306	0.857	0.914	1
Deb1	0.319635664816507	-0.0453886658140279	0.326	0.371	1
Med25	0.319789033471832	0.0159175559296533	0.458	0.425	1
Cnep1r1	0.32067371023488	0.032952637791059	0.216	0.186	1
Mri1	0.320887755557051	0.0233454399838099	0.263	0.239	1
Cfap20	0.321033204889185	-0.0433745664423265	0.423	0.486	1
Nsmce4a	0.321045118376547	-0.0504138020167006	0.735	0.779	1
Soat1	0.321206312936231	0.0900493050810764	0.128	0.073	1
Cdc27	0.321492804929862	0.0457087642106743	0.184	0.136	1
Nmt1	0.322118379264089	-0.0490882630784922	0.634	0.685	1
Kif23	0.322299831428255	0.0249921309477718	0.247	0.237	1
Paip2	0.322715334141574	0.0044361595961806	0.834	0.857	1
Ube2v2	0.322756618557965	0.00804870419146941	0.721	0.721	1
Shkbp1	0.322830093649586	0.0563940284959146	0.168	0.113	1
Snx3	0.322892731846989	-0.0507766098827809	0.819	0.837	1
Mul1	0.323041393478939	0.0373251263046115	0.197	0.171	1
Ndufaf1	0.323393478525262	0.0295971410705349	0.228	0.189	1
Pnma5	0.323747968229895	-0.105406675540281	0.07	0.167	1
2700097O09Rik	0.323904445052412	0.0208119713419536	0.273	0.27	1
Crk	0.324026331111189	0.0313220937540315	0.228	0.194	1
Blvrb	0.324208432025332	0.0376576914037184	0.203	0.163	1
Pnp	0.324322959309657	-0.0513284372018119	0.547	0.57	1
Srp72	0.324780128389532	0.0116237945848094	0.594	0.582	1
Mpzl1	0.32510524156623	0.0236042056729236	0.252	0.252	1
Fmr1	0.325737512093237	0.0189959025867295	0.303	0.297	1
Cox19	0.32578372694784	-0.0453886658140276	0.284	0.332	1
Qdpr	0.325969131471084	0.0113878499880542	0.593	0.569	1
Lsm1	0.326211284801629	0.00920851723569571	0.707	0.697	1
Nras	0.326667806714168	-0.0444510192380642	0.469	0.517	1
Maf1	0.32670538177038	-0.0432028725940474	0.339	0.396	1
Piezo1	0.326848303882162	0.0570132678040533	0.162	0.116	1
Tspo	0.326954402708995	0.0432856168919735	0.182	0.148	1
Tomm20	0.327110261356119	-0.0492619588013827	1	0.998	1
Mtcl1	0.327325639123585	0.0295971410705349	0.222	0.191	1
Wac	0.32775561070857	0.01800109011967	0.361	0.357	1
Mrpl20	0.327776806306471	-0.052563205979242	0.911	0.922	1
Iws1	0.32791677031034	0.0152359560024072	0.442	0.421	1
Glyr1	0.327956241435709	0.0165095426611331	0.366	0.357	1
Skp2	0.32798091651007	0.0202855737874709	0.314	0.287	1
Hspb11	0.328002903712374	0.0483663037234906	0.184	0.136	1
Rnh1	0.328441517934552	0.0217063117648448	0.349	0.353	1
Ndufc1	0.329168538468228	0.00297718520593837	0.823	0.847	1
Gins2	0.329493605398224	-0.0433268094134691	0.406	0.431	1
Spdl1	0.329885580344982	-0.0726012293389125	0.133	0.212	1
Rab14	0.330483898487191	0.00996142926913735	0.624	0.633	1
2310009B15Rik	0.330538706452215	-0.0453886658140277	0.276	0.328	1
Mapk1ip1l	0.330576869678758	-0.0421506705402523	0.376	0.401	1
Tdp2	0.330741466224046	-0.0433118218691886	0.387	0.431	1
Tipin	0.331109951986045	-0.0529680483796269	0.886	0.881	1
Ep400	0.331402534940494	0.0220802023299486	0.281	0.254	1
Bad	0.332211577044768	0.0297950484609387	0.217	0.191	1
Bex4	0.332426223219361	-0.0516275452306305	0.875	0.896	1
Srrd	0.332661433091746	-0.0755279333890679	0.132	0.197	1
Hacd2	0.332889342113633	0.0209972602457839	0.32	0.325	1
Atg101	0.332936905637877	-0.0462357645516794	0.571	0.585	1
Mob4	0.333242697535769	-0.0435453473197386	0.488	0.546	1
Foxo1	0.333555544147631	0.0670252294272976	0.149	0.093	1
Xaf1	0.333823377454613	-0.0609531823551394	0.184	0.234	1
Ndufa1	0.333842233353229	0.00929466046002614	0.653	0.663	1
Bub3	0.334206628627187	-0.0495491472982876	0.764	0.798	1
Sypl	0.334505682021104	0.0257976700312051	0.239	0.222	1
Pias4	0.33457009613309	-0.0503576201372148	0.222	0.285	1
3110082I17Rik	0.334703145296905	0.0241276288725212	0.247	0.24	1
Cers5	0.335242791959578	0.0241276288725212	0.25	0.231	1
Snf8	0.335521175142627	-0.0481703087759043	0.677	0.735	1
Gm13051	0.335987979163108	-0.0669528437298682	0.151	0.219	1
Dek	0.336026223318998	-0.0563576971846016	0.956	0.96	1
Ehd4	0.336139652444908	0.0221369806222416	0.254	0.242	1
Wdr77	0.336151231848617	0.00979774975326309	0.669	0.635	1
Rcl1	0.33676158324271	0.0112220074420785	0.547	0.554	1
Xrcc1	0.336868233339914	-0.0490855276953539	0.254	0.284	1
Ddx21	0.337076485397421	-0.0468690509844619	0.626	0.693	1
Pola1	0.33737747319118	-0.0541882197658765	0.212	0.265	1
Gm16185	0.337694691424111	-0.113803335492445	0.074	0.129	1
Hdgfrp2	0.337821073234375	-0.0432519128642926	0.366	0.416	1
Eif3l	0.337909939509591	-0.0505673412924794	0.835	0.861	1
Timm17b	0.338462132723503	-0.0424998819081367	0.461	0.517	1
Zfos1	0.338482078483286	0.0133744018653771	0.537	0.531	1
2310011J03Rik	0.338566353463261	0.0243780996880734	0.261	0.231	1
Eif1b	0.338715303411495	-0.0414399933586114	0.445	0.451	1
Gm13151	0.338966297667235	-0.047798305534181	0.26	0.303	1
Strn4	0.338991745679266	0.0302666954298829	0.223	0.194	1
Wbp2	0.339023932087465	0.0261616390523605	0.244	0.222	1
Cog7	0.339028779115791	0.0544834432758256	0.16	0.116	1
Wdr33	0.339152874696087	-0.0421471718898568	0.366	0.4	1
Dppa2	0.339269079254932	-0.0512580883868335	0.648	0.668	1
Wdr26	0.339454256443736	0.0205952171057271	0.306	0.299	1
Psmb4	0.340055945293185	-0.001876519175251	0.937	0.909	1
Cirh1a	0.341185157489336	-0.0453886658140277	0.539	0.561	1
Cox8a	0.341407434205175	-0.054358722866112	1	1	1
Ifitm1	0.341630714295697	-0.00410700684072363	0.765	0.773	1
Psmd7	0.341782032606869	-0.0532565270146412	0.922	0.935	1
Mea1	0.342191407707418	0.0173345926593285	0.377	0.367	1
Usp22	0.342270968296796	0.0301680920279855	0.225	0.196	1
Cit	0.342380789856697	0.0355036595826642	0.197	0.177	1
Ppp2r1a	0.342535276203772	0.0122258483759029	0.566	0.541	1
Lactb	0.342682988807581	0.0482146928577548	0.176	0.131	1
Gnl2	0.342704111348645	0.0151115856272702	0.426	0.441	1
4930566F21Rik	0.342715780704408	-0.0653760067386402	0.16	0.222	1
Nat10	0.342912170861699	0.0184010720613023	0.319	0.317	1
Sgf29	0.343073567616094	0.0228195842125059	0.258	0.234	1
Tmsb10	0.343135398723552	-0.0565228014551082	0.984	0.99	1
Sf3b2	0.343324165741117	-0.0526753711136287	0.929	0.917	1
Ndufb7	0.34343077233366	-0.00116220458468996	0.899	0.905	1
Ccdc88a	0.343794855682987	0.0458347638557512	0.184	0.128	1
Ddrgk1	0.343943725155418	0.0217828623430372	0.296	0.274	1
Clpb	0.344304018714042	0.0156396973442752	0.368	0.345	1
Mprip	0.344751020299391	0.0270239117544495	0.235	0.216	1
Med10	0.344779081872409	0.0121184664891155	0.542	0.549	1
Xlr3a	0.344784682082137	-0.0655100690134487	0.147	0.221	1
Ccm2	0.344882503195145	0.0281454182321213	0.219	0.207	1
Itgb5	0.344934171421835	0.0678316242839376	0.143	0.091	1
Naa40	0.345014789336016	0.0428227593215394	0.179	0.141	1
Ndufa11	0.345120218630898	-0.0539119710722833	0.932	0.947	1
Pcnt	0.345249062823941	-0.0423383329964047	0.434	0.444	1
Mien1	0.34529341803005	0.0151776554631107	0.477	0.476	1
Svbp	0.345407498892311	-0.0420235476637142	0.331	0.365	1
Rarg	0.345444315233646	-0.0453886658140278	0.293	0.327	1
Wdr76	0.345476495762276	-0.0544151616599997	0.201	0.25	1
Gm26917	0.345696835594024	0.0031902530636283	0.881	0.882	1
Ergic3	0.345754220592708	0.0201072512798709	0.279	0.254	1
Tram1	0.346201363638919	0.0151136542839156	0.444	0.416	1
Arl6ip1	0.346508375823933	0.00440620654884927	0.867	0.856	1
Gm9843	0.346696862227471	0.00913217306438918	0.601	0.597	1
Angptl4	0.347261547492923	-0.0625962379834545	0.166	0.226	1
Cars	0.347652925810207	-0.0422324296325903	0.391	0.425	1
Kpna1	0.347660601338886	-0.0419969158129068	0.339	0.381	1
Maz	0.347721302647232	-0.0431055597994591	0.32	0.353	1
Unc50	0.347761097576602	0.0191498553235435	0.35	0.36	1
Capn2	0.347783443839529	0.105184192665347	0.111	0.053	1
Rap2b	0.347797802368715	0.0411727674109807	0.187	0.189	1
mt-Nd4l	0.348374636267997	-0.0434839033333738	0.475	0.514	1
Mcm7	0.348918243920633	-0.0495582340507525	0.742	0.736	1
Prkcsh	0.349314165863131	0.0129193055729074	0.444	0.464	1
1110004E09Rik	0.349357900226387	-0.0414938215524869	0.434	0.496	1
Crlf3	0.349536368508654	-0.0453886658140278	0.269	0.328	1
Pitpnb	0.349611439336925	-0.040973647604911	0.35	0.375	1
Rpp30	0.349621771723683	-0.0412986805625026	0.414	0.464	1
Jmjd1c	0.349650433703657	0.0249037510150092	0.241	0.229	1
Fxr1	0.350046478788249	-0.0493153724301996	0.724	0.774	1
Ndufaf6	0.350108749061398	0.0160799566151753	0.33	0.33	1
Lonp1	0.350452065065053	0.0145864788086994	0.401	0.368	1
Prorsd1	0.350752826871868	-0.0453886658140279	0.396	0.418	1
Eif4g3	0.351030987648658	0.0583237859454133	0.158	0.101	1
Smchd1	0.351146661395824	0.0133667965797036	0.461	0.474	1
Wdr4	0.351351941966561	0.0256170711842895	0.246	0.216	1
Shisa5	0.35145321166728	0.0548342238642068	0.154	0.121	1
Yap1	0.351799846490042	0.0237778017153699	0.255	0.221	1
Ech1	0.352205372046746	0.0216339304820667	0.263	0.249	1
Slc35a1	0.352649316158314	0.0299940037716947	0.209	0.187	1
Ino80	0.352997923531613	0.0207614592178849	0.271	0.237	1
Ythdf2	0.353273905738192	-0.0427349712005615	0.544	0.566	1
Arhgap1	0.353520781068512	0.0496548828728663	0.173	0.119	1
[truncated: 4,316 more rows]
