# Supplementary material for: Detection of gene cis-regulatory element perturbations in single-cell transcriptomes
Source: PLoS Comput Biol. 2021 Mar 12;17(3):e1008789. doi: 10.1371/journal.pcbi.1008789 (PMC8011753; doi:10.1371/journal.pcbi.1008789)
Supplement: S2 File — (ZIP) [file pcbi.1008789.s015.zip › S2_File/GFPChe_txm.MshSC2_vs_ZfpSC2.MAST.csv]

	p_val	avg_logFC	pct.1	pct.2	p_val_adj
Ifitm3	7.0465816116299e-42	0.590530749613804	0.843	0.62	1.25471432176682e-37
Pla2g1b	9.18200333251938e-29	-0.403435202351511	0.412	0.71	1.6349475133884e-24
Car2	3.09926736164671e-24	0.506546354136181	0.805	0.638	5.51855546414813e-20
Msh2	1.59528675840167e-18	-0.245438192747778	0.106	0.312	2.84056760201e-14
Perp	1.23385176325172e-13	0.394983870263117	0.406	0.26	2.19699644964602e-09
Trh	9.66001409359713e-13	-0.349965993363263	0.46	0.648	1.7200621095059e-08
Adprh	1.68799635151916e-12	-0.296609307339937	0.464	0.629	3.00564630351501e-08
Wbp5	7.22141113578037e-12	0.244334797851919	0.867	0.874	1.28584446683705e-07
Spp1	1.49976658474075e-11	0.357698269088912	0.861	0.803	2.67048438078938e-07
Tbx3	3.63910489434805e-10	-0.230732565105655	0.429	0.612	6.47979017487613e-06
Atp5g1	5.90355207885657e-10	-0.125324945804412	1	1	1.0511864831612e-05
Fabp5	7.15869787109063e-10	0.236149797715777	0.762	0.672	1.2746777429264e-05
Cacybp	3.10275654487311e-09	-0.14636859149352	0.976	0.98	5.52476830380105e-05
Anxa3	7.929880893118e-09	0.316088786494367	0.247	0.133	0.000141199459182859
Prrc1	8.48408374985304e-09	-0.280620022283697	0.461	0.577	0.000151067595249883
Nanog	1.12528296425713e-08	-0.17406318671373	0.667	0.814	0.000200367884615625
Sfn	1.13702067459764e-08	0.419165584094016	0.512	0.428	0.000202457901318856
Tpm1	1.17840312096954e-08	0.471785810958059	0.566	0.471	0.000209826459719837
Msh6	1.74772054115581e-08	-0.194488454033639	0.532	0.69	0.000311199119558203
Zfp42	1.90737007452666e-08	-0.146373023966777	0.946	0.983	0.000339626315470217
Hsd17b14	1.9280370368183e-08	-0.203351465960897	0.727	0.816	0.000343306274775866
Malat1	2.03939709567245e-08	0.230020385339343	1	1	0.000363135046855437
Fblim1	2.56866930171368e-08	-0.209180744444545	0.483	0.637	0.000457377255863138
2700060E02Rik	2.81890238653245e-08	-0.118334040726371	0.986	0.985	0.000501933758945968
Mkrn1	4.00895759699331e-08	-0.123826866445035	0.986	0.998	0.000713834989720628
Sod2	4.69089793179056e-08	-0.164705864168346	0.849	0.934	0.000835261285734626
Sumo1	5.13064467155777e-08	-0.135697483710298	0.968	0.988	0.000913562590217577
Apela	5.89032526100446e-08	0.219457172520308	0.393	0.284	0.00104883131597445
Phlda3	9.36441748289385e-08	0.210488613219547	0.58	0.496	0.00166742817700408
Ddah1	9.98686744493999e-08	0.215978876368793	0.425	0.307	0.00177826161724601
Dpys	1.06954833655874e-07	-0.210106470755062	0.216	0.353	0.00190443776807649
Klf2	1.41902274517752e-07	-0.151749388030451	0.887	0.954	0.00252671190006309
Peg3	1.98687949414304e-07	0.161669976800765	0.187	0.093	0.00353783762727109
Inhbb	1.9946580765637e-07	-0.0975208936689042	0.094	0.194	0.00355168817112933
Spink1	2.19073949135266e-07	-0.223637296961373	0.197	0.33	0.00390083073830255
Nop58	3.77801637579664e-07	-0.126199544483667	0.937	0.982	0.0067271359587435
Meg3	3.94089606205064e-07	-0.0234935308408195	0.48	0.607	0.00701715952808736
Gpx4	4.05962058153297e-07	-0.110643850360536	0.989	0.998	0.00722856040747761
Sult4a1	4.63742886829843e-07	-0.152929506970787	0.244	0.386	0.00825740584289218
Pnma5	4.96512701045233e-07	-0.122427308531488	0.07	0.167	0.00884090515481142
Ppp5c	6.44979846847989e-07	0.180481246269217	0.569	0.436	0.0114845111529753
Phlda1	6.68819152788443e-07	0.236486529100121	0.219	0.128	0.011908993834551
Sept1	6.78618233196349e-07	-0.201959060286027	0.231	0.36	0.0120834762602942
Dstn	7.5691812097654e-07	-0.1153759161173	0.968	0.995	0.0134776840621083
Mylpf	8.42154159316024e-07	-0.153593005972958	0.78	0.884	0.0149953969607811
Carhsp1	8.50896379071831e-07	0.195182867942051	0.525	0.443	0.015151060925753
Gnas	8.95330576670099e-07	0.161965415044651	0.65	0.622	0.0159422562481878
S100a11	9.10139185421774e-07	0.25146117168381	0.493	0.406	0.0162059383356201
Hmga2	9.11657543091789e-07	0.158963587906289	0.189	0.088	0.0162329742122924
E130012A19Rik	1.01503156241114e-06	-0.172897866577655	0.783	0.864	0.0180736520002927
Chchd10	1.10407581824494e-06	-0.111139869343122	0.989	0.992	0.0196591740196693
Eras	1.16681478068845e-06	-0.153796720275031	0.301	0.444	0.0207763039849385
Hmces	1.31674927711086e-06	-0.180445171580508	0.49	0.63	0.023446037628236
Pole4	1.43317849702212e-06	-0.146448190749066	0.743	0.846	0.0255191763179759
Ube2d3	1.44565490441064e-06	-0.108288134726191	0.992	0.987	0.0257413312279359
mt-Atp6	1.45491323595043e-06	-0.0704274688503581	1	1	0.0259061850793334
Dppa5a	1.5696879262032e-06	-0.0628291949442801	0.979	0.997	0.0279498632139741
Polr2e	1.57303337148427e-06	-0.1397597426024	0.956	0.967	0.028009432212649
Manba	1.7346176980723e-06	-0.0870444643941934	0.13	0.229	0.0308866027318754
Slc7a3	1.76163570546429e-06	-0.15388153192757	0.274	0.413	0.0313676853714971
Sparc	1.80856535740126e-06	0.243123579518313	0.528	0.436	0.0322033147538868
Id1	1.82504248079211e-06	0.273155818603381	0.396	0.33	0.0324967064129843
Gng5	2.0686962113847e-06	0.145885285388499	0.965	0.957	0.0368352047399159
Ube2a	2.66280050310937e-06	-0.159449407946911	0.75	0.826	0.0474138257583655
Zfp706	2.76955365885401e-06	-0.141230341229153	0.932	0.942	0.0493146724495544
Id2	2.92649528779144e-06	0.224241919857534	0.206	0.108	0.0521091750944143
Hsf2bp	2.99679248559794e-06	-0.152025776152979	0.197	0.322	0.053360886998557
Clic1	3.38162149024084e-06	0.239186909804956	0.338	0.26	0.0602131522552283
Klf6	3.46109612081965e-06	0.17155192539785	0.198	0.113	0.0616282775273148
Fbxo15	3.69128461625495e-06	-0.0286660333594175	0.532	0.657	0.0657270138770356
Eif1	3.90024179390051e-06	-0.0833958710325318	0.998	1	0.0694477053821925
Krt42	4.1682974694263e-06	-0.131607075769734	0.192	0.312	0.0742207047406047
Slc25a3	4.29937066372382e-06	0.123153498312008	0.997	0.993	0.0765545940382663
Cd37	4.36292068637285e-06	-0.0885615074056006	0.033	0.103	0.0776861657415551
Tnfrsf12a	5.61603343029511e-06	0.205213485239892	0.181	0.138	0.0999990912598347
Cisd1	5.98630565090043e-06	-0.12380458438626	0.895	0.932	0.106592158419933
Ran	6.43801806133493e-06	-0.06792023765294	1	1	0.11463534960013
Wdr89	8.00585454105006e-06	0.144551816944236	0.537	0.479	0.142552245957937
Csrp1	8.11012893547716e-06	0.224653479182147	0.312	0.237	0.144408955825106
Sumo2	8.59573899809567e-06	-0.0926921549645097	1	1	0.153055728600092
Plk2	9.7650144319861e-06	0.179466111853838	0.225	0.129	0.173875846975945
Denr	9.89302433239265e-06	-0.12632716997211	0.865	0.914	0.176155191262583
Krt8	1.10330805923694e-05	0.644064012657077	0.246	0.202	0.19645503302773
Utrn	1.10590968399278e-05	0.141676947462676	0.254	0.158	0.196918278331755
Prtg	1.13602935456197e-05	0.108020153230212	0.138	0.058	0.202281386873304
Ly6e	1.19201712841399e-05	0.150882916854889	0.347	0.255	0.212250569885394
Platr26	1.24567063292571e-05	-0.0603459702025432	0.071	0.138	0.221804112898752
Nefl	1.40536577103569e-05	0.246514121425401	0.409	0.34	0.250239429190615
Kdm5b	1.59746713796292e-05	-0.13732704724682	0.708	0.816	0.284444998585677
Mobp	1.64796361102269e-05	-0.101772464160294	0.057	0.134	0.293436400578701
Peg10	1.73168988827252e-05	0.157329316601335	0.174	0.096	0.308344701505804
Acot1	1.79911205978912e-05	0.119419097278221	0.143	0.07	0.32034989336605
Zfp771	1.94688313448639e-05	0.104201665378305	0.236	0.192	0.346662010926646
Ptk7	1.9647222833272e-05	0.136214508778111	0.217	0.146	0.349838449769241
Cobl	2.17892417349333e-05	-0.106057557433002	0.281	0.401	0.387979238332222
Uqcr10	2.49335008491005e-05	-0.0997527240919061	0.997	0.997	0.443965916119084
Mtch1	3.020702906669e-05	0.137753179762593	0.548	0.488	0.537866359561482
Mtf2	3.21646930808807e-05	-0.142383058873915	0.868	0.905	0.572724524998162
Ppdpf	3.34735805994159e-05	-0.150874880739483	0.61	0.726	0.5960305761532
Tubb6	3.52427187439148e-05	0.17222930673521	0.597	0.584	0.627531849954146
Wdr5	3.65221118563295e-05	-0.157513146919888	0.455	0.557	0.650312723713804
Agpat4	3.68016501517351e-05	0.14894384976461	0.254	0.163	0.655290182601795
Mrpl18	4.058913209074e-05	-0.124644856117448	0.956	0.973	0.722730086007716
Cdkn1a	4.22012788486649e-05	0.18754805703698	0.339	0.254	0.751435971179328
Calm2	4.55617037205281e-05	-0.0956742168207001	0.959	0.987	0.811271696447723
Dbp	4.77078027959332e-05	-0.0850282883049285	0.048	0.116	0.849485136584387
Sox2	5.25891754830014e-05	-0.133194432968576	0.802	0.876	0.936402858650323
Tdh	5.32221615676109e-05	-0.0999671549427552	0.802	0.887	0.94767380887288
Lefty1	5.3298083409125e-05	0.29183749217686	0.22	0.182	0.94902567318288
Idh2	5.33454412038685e-05	0.117172036760551	0.287	0.231	0.949868926076083
Ppp1r2	5.44954126280004e-05	0.0820834783902783	0.623	0.657	0.970345317254175
Tcf7l2	5.79328867075943e-05	0.109240372925279	0.132	0.078	1
Dpy30	5.94895216051576e-05	-0.105171350860285	0.96	0.982	1
S100a6	6.16428462805727e-05	0.308256418634	0.463	0.466	1
Hmgn5	6.25610057952925e-05	0.155409540728812	0.377	0.297	1
Cd81	6.39834851570949e-05	0.152409119653117	0.861	0.831	1
Mllt4	6.61164053895927e-05	0.142098172653351	0.326	0.252	1
Dtymk	7.09076914063347e-05	-0.100509436386855	0.951	0.968	1
Txnl4a	7.21171282010114e-05	-0.115689786953297	0.916	0.962	1
Jund	7.39596704846256e-05	0.139387619088192	0.393	0.279	1
Arl4c	8.04012493960697e-05	0.130974444940518	0.124	0.073	1
Mrps34	8.20773090390317e-05	0.111499920714836	0.602	0.574	1
Fmr1nb	8.77020065247152e-05	-0.072650177849186	0.368	0.476	1
Tpt1	8.99503082960383e-05	0.0913153666407407	1	1	1
Cpt2	9.03483077844232e-05	-0.0869648736533589	0.051	0.111	1
Rcor2	9.23689146798854e-05	-0.127845550706641	0.325	0.443	1
Hspd1	9.64913744062397e-05	-0.0884118177520175	0.995	1	1
Tex19.1	0.000105715615275924	-0.143578172834109	0.434	0.556	1
Strap	0.000106369604721913	-0.140592674863515	0.713	0.783	1
Prdx1	0.000119303509216426	-0.0644556490213288	1	1	1
Mdk	0.000126858388356834	0.130280736577519	0.712	0.701	1
mt-Co3	0.000130329765251002	-0.0581179561402738	1	1	1
Dicer1	0.000140549169805818	0.0943513866409177	0.366	0.35	1
Pmm1	0.000141037255116384	0.15643351520651	0.819	0.76	1
Eif3d	0.000146476675084759	-0.110879935927482	0.83	0.904	1
Ccng1	0.00015077642657116	0.0584448077458547	0.631	0.675	1
Rpl10l	0.000152758476902336	-0.108446493067056	0.268	0.376	1
Rcc2	0.000152920282426505	-0.108225032851421	0.906	0.922	1
Rps3	0.000159639230245058	0.0663197463653122	1	1	1
Eif4ebp1	0.000159869480574627	-0.0941941023831512	0.987	0.987	1
mt-Co2	0.000159998992442527	-0.060214401965871	1	1	1
Rbms1	0.000160352107843808	0.113951739738433	0.331	0.312	1
S100a10	0.000161873122923642	0.211421963419324	0.735	0.741	1
2610305D13Rik	0.000173942103822186	-0.076733437973505	0.439	0.549	1
Bex2	0.000175772869876656	0.0237734594997023	0.571	0.637	1
Tpm4	0.00018326510283986	0.1685193441423	0.35	0.285	1
Sox4	0.000184308120752606	0.139719319785558	0.201	0.134	1
Cyct	0.000201917155539068	-0.0879563167600026	0.074	0.148	1
Camta1	0.000202242843333234	-0.122238990992342	0.293	0.405	1
Basp1	0.000202342643923448	0.138396083528089	0.745	0.705	1
Lefty2	0.000214530078716463	0.213168534840546	0.247	0.169	1
Capn2	0.000219881011724439	0.0987012163649457	0.111	0.053	1
Nars	0.000226084701779761	-0.135878432741872	0.794	0.866	1
Tsc22d1	0.000230040431445932	0.150485703492034	0.653	0.624	1
Rnd3	0.000231376533257696	0.101089520022255	0.141	0.075	1
Set	0.000232034530746093	-0.0686285307601282	1	1	1
Esd	0.000248145157875377	0.102770888795815	0.58	0.559	1
Nop10	0.000250612100494547	-0.0920341026190403	0.994	0.998	1
Hbegf	0.000253331241017918	0.145612949191495	0.192	0.123	1
Igfbp2	0.000272258834413927	0.0116978363326621	0.639	0.716	1
Arid3b	0.00027718018422638	0.0869605337610587	0.165	0.121	1
Mipep	0.000278927847633023	-0.0409555516211791	0.101	0.156	1
Ptges3	0.000280638631631854	-0.113089220607322	0.97	0.98	1
Lmna	0.000282172070817827	0.137323170638591	0.222	0.156	1
Cript	0.00028288485001898	-0.103230999664641	0.586	0.697	1
Actg1	0.000303185917381489	0.163583710291631	1	1	1
Jam2	0.000304377987724736	-0.102455710808827	0.41	0.522	1
H2-M5	0.000313209868071297	-0.0754254295357494	0.227	0.317	1
Itgb5	0.000324134080001325	0.0966937700523745	0.143	0.091	1
Gabarapl2	0.00032704267305619	-0.0252600016869735	0.905	0.957	1
Hras	0.000329059982315264	-0.00557755798116466	0.567	0.645	1
Glis2	0.000330057976260801	0.0761703164072053	0.101	0.046	1
Cited2	0.000332945500824167	0.175899380516681	0.417	0.401	1
Pnkd	0.000339183744829638	-0.117720688804381	0.615	0.71	1
Ept1	0.000341564990562579	0.102274740535858	0.177	0.103	1
Rnf7	0.000346219502668882	-0.112910383270821	0.94	0.975	1
Sfr1	0.000348121068012479	-0.10922697049317	0.926	0.954	1
Tcl1	0.000349789097220675	-0.0859896784594542	0.26	0.357	1
Gm16185	0.000355822779637913	-0.137167329701814	0.074	0.129	1
Yipf3	0.000365260426836712	0.0960163939097425	0.212	0.163	1
Atf4	0.000367160129624107	-0.097159003965148	0.445	0.556	1
Glud1	0.000369990582013187	0.124785341912101	0.743	0.718	1
Lck	0.000372803356614892	-0.107942993958399	0.136	0.222	1
Amotl2	0.000376159218416916	0.105259150590286	0.17	0.095	1
Tns3	0.000380988845633518	-0.131334067004469	0.333	0.434	1
Pcsk1n	0.000381275169251882	-0.115678281287019	0.219	0.318	1
Porcn	0.000397947572928446	-0.110105619385799	0.158	0.249	1
Cdc42ep5	0.000405698031052138	0.0960482616739091	0.193	0.144	1
Commd1	0.000405875981844086	-0.0583651848703165	0.523	0.622	1
Stk19	0.000407320766110138	0.0423744622318324	0.158	0.156	1
Nip7	0.000408989940713666	-0.128883295667855	0.849	0.894	1
Rpl13a-ps1	0.000431994744617158	0.0525753605514856	0.81	0.844	1
1700007K13Rik	0.000445772108876974	0.138472491113519	0.257	0.181	1
Dctpp1	0.000452138973549868	-0.0771960996862837	0.964	0.987	1
Soat1	0.000454803158732753	0.0874350104362897	0.128	0.073	1
Gcsh	0.000466743845590918	-0.118469246911962	0.843	0.881	1
Fgf4	0.000490423152738846	-0.0748391179774355	0.239	0.328	1
Cth	0.000498436250628192	0.139092935387439	0.388	0.295	1
Ube2k	0.000525236802836078	-0.113765905645809	0.856	0.917	1
Stk25	0.000526279859846078	0.0758791139878004	0.114	0.058	1
Mta3	0.000526554292517075	-0.0726120508901685	0.447	0.551	1
Got1	0.000530768148490863	0.0740217888681084	0.623	0.635	1
Agl	0.000554818403661089	-0.130152096960919	0.228	0.327	1
Sgk1	0.000569605863133516	-0.104073461137047	0.439	0.549	1
Cald1	0.000570274477363252	0.247313840377322	0.393	0.327	1
Safb	0.000575299766957018	0.0251109141658797	0.455	0.501	1
Clns1a	0.000576419448871039	-0.0555752407034009	0.894	0.952	1
Pdcd5	0.000590548103233501	-0.100999275231749	0.954	0.964	1
Ifitm2	0.000592730387842475	-0.0796790133098657	0.927	0.964	1
Mob1a	0.000594515943262808	-0.0262517974581973	0.113	0.158	1
Cstf1	0.000594919607520232	-0.0533834132829522	0.214	0.29	1
Aifm1	0.000596787492004404	-0.108548122824828	0.349	0.456	1
Pnpt1	0.000604747784636156	0.10090746030427	0.257	0.201	1
Ncor1	0.00062442390050792	-0.0887113531940953	0.65	0.75	1
Ak4	0.000626420793745391	-0.117979588429992	0.165	0.252	1
Hspe1	0.000626650410369324	-0.0606646537546403	1	1	1
Smagp	0.000630064855559822	0.116255273787565	0.266	0.196	1
Igf2bp2	0.000631209614818465	-0.0780035934603677	0.185	0.272	1
Fam162a	0.000638798316784488	0.130502635148792	0.731	0.655	1
Nupr1	0.000643215929116385	-0.119796550753035	0.208	0.3	1
Atp6v1g1	0.00066801569078523	0.0813396848301531	0.829	0.851	1
Etv4	0.000672296241171412	-0.134135766456293	0.404	0.504	1
Thra	0.000676270072214582	-0.0450910755898541	0.06	0.111	1
H2-T23	0.000695593471741061	-0.166475784724896	0.445	0.509	1
Morf4l2	0.000699644544680981	0.129682295418342	0.922	0.877	1
Arpc5	0.000703944401942327	0.114769217688644	0.631	0.592	1
Krt18	0.000723069890385617	0.450777346396501	0.22	0.204	1
Magohb	0.000725176679158374	-0.0784325767842874	0.113	0.187	1
Psmd3	0.000754285606468283	-0.103273286141115	0.667	0.763	1
Tmem245	0.000782915343977727	-0.0998520485088891	0.217	0.312	1
Upp1	0.000807036570465284	-0.0504206766894095	0.876	0.937	1
Rgs19	0.00081687414228329	0.0620327202665827	0.257	0.247	1
Cycs	0.000826214121557344	-0.0535861772671429	0.745	0.829	1
Ctsl	0.000832879025417069	0.156267296731124	0.528	0.476	1
Nqo1	0.000837321546439831	0.0914402186572257	0.141	0.086	1
Sub1	0.000838067984837367	-0.0727587759164154	0.995	0.998	1
Mms19	0.000850485879216757	-0.016780310465375	0.128	0.169	1
Msn	0.000868190093636371	0.112166719749169	0.36	0.323	1
2700094K13Rik	0.000886028290497677	-0.0896397423626776	0.968	0.983	1
Nfkbib	0.000904203116359047	0.0260344181619925	0.285	0.307	1
Morc1	0.000916483559200375	-0.139480509841155	0.429	0.526	1
Parp1	0.000929662452729415	-0.0914224322221793	0.899	0.945	1
Etf1	0.000941122960358187	-0.102338330608524	0.914	0.939	1
H2afz	0.000942164614122016	-0.0667596551260008	1	1	1
Myh9	0.000967763256910797	0.112637104176152	0.307	0.237	1
Ubxn4	0.000971022274304812	0.0786530072688848	0.693	0.695	1
Cox6b2	0.000978661464043928	0.143443847200977	0.456	0.401	1
Snrpc	0.0009883946799175	-0.0670182589722281	0.829	0.9	1
Llgl2	0.0010088692600965	0.0984961326578185	0.274	0.226	1
Pld3	0.00101873333031979	0.0157355371582237	0.113	0.128	1
Spdl1	0.00104045321261439	-0.0817750328382311	0.133	0.212	1
Actr3	0.00105051181340627	0.0495581209727819	0.681	0.716	1
Fkbp5	0.00105066851174823	-0.0952938170821874	0.222	0.315	1
Arl14epl	0.00105230001340675	-0.114726824049648	0.184	0.272	1
Slc25a46	0.00106714171925555	0.0882990518490101	0.162	0.106	1
Mtx2	0.00108674441795686	-0.00321384871784536	0.556	0.627	1
Ndfip2	0.00109623758637747	0.0912250009361184	0.298	0.25	1
Lgals3	0.00111360120252329	0.123223377576984	0.288	0.305	1
Fxyd6	0.00111488113128658	0.121995426904688	0.417	0.391	1
Wdr35	0.00114128306314234	0.108344515059383	0.236	0.156	1
Cog7	0.00118680067513006	0.0814605275511628	0.16	0.116	1
Pim2	0.00122099694957309	0.113818322155599	0.143	0.096	1
Naa50	0.00123564293335152	-0.10677544260681	0.867	0.882	1
Tsix	0.00125539034753701	-0.0248599199076079	0.139	0.184	1
mt-Nd1	0.00126355286024062	-0.0618802523132356	1	1	1
Vcpkmt	0.00127859546305507	-0.0620969831939479	0.139	0.209	1
Snrnp48	0.00128639072223721	-0.103820093801075	0.311	0.41	1
Rps28	0.0012916641870062	0.0723684651799164	1	1	1
Rasgrp2	0.00129234051540554	-0.157004024218663	0.491	0.582	1
Rgs10	0.0013299544569088	-0.0632685306874175	0.052	0.108	1
Hspa4	0.00133397928086688	-0.0540924234736282	0.899	0.952	1
Gm7325	0.0013557888420795	-0.0791895179248434	0.415	0.514	1
Zfp326	0.00137899586170143	0.115878074729843	0.338	0.255	1
Sms	0.00139996819120834	-0.097821159211168	0.83	0.896	1
Rps12	0.00141993228670498	-0.0648015942876654	0.998	1	1
Gar1	0.00142248408163021	0.10486811017934	0.824	0.799	1
Mthfd2	0.00143703952142661	-0.122617484847156	0.51	0.604	1
Arid5b	0.00144286785119486	-0.118262596684499	0.268	0.36	1
Tubb3	0.00146839004471145	-0.109599296798287	0.236	0.328	1
Stam2	0.00147321095271565	-0.0530535311346799	0.146	0.211	1
Xrn2	0.00148248152117805	0.052909722889095	0.624	0.655	1
Gm13075	0.00148319243973371	-0.116307664366447	0.138	0.206	1
Tubb2b	0.00148987465911845	-0.117321160504971	0.667	0.748	1
Surf1	0.00151144556926106	0.0561662285023096	0.255	0.242	1
Tax1bp3	0.00151186969946787	0.111467500530389	0.192	0.124	1
Psmb1	0.00151652328881676	-0.079915726311145	0.954	0.978	1
G3bp2	0.00153551890824234	-0.0794222358019878	0.967	0.977	1
Prdx2	0.00154016272681792	0.117705638154452	0.835	0.819	1
B2m	0.0015504151787827	0.099601905798331	0.208	0.148	1
Tagln	0.00155368955064012	0.184900703893404	0.151	0.095	1
Flnb	0.00157287434277778	0.0907224982591912	0.211	0.176	1
Tcf25	0.00158433432625736	0.0949859198776798	0.716	0.701	1
Mplkip	0.00159628009655293	-0.0775328743534879	0.403	0.499	1
Rap2b	0.00159665184432892	0.0478930815034789	0.187	0.189	1
mt-Co1	0.00161451336643711	-0.0532936611329489	1	1	1
Dusp9	0.00162943727527087	0.113158459698162	0.544	0.539	1
Eva1b	0.00165382555050315	0.0720104133755444	0.258	0.234	1
Ahnak	0.00168626685147172	0.106088392041055	0.184	0.172	1
Wnk1	0.00173749328346584	0.125681972923893	0.509	0.461	1
Gsta3	0.00177028760884111	-0.0819131279913037	0.071	0.131	1
Haus1	0.0018116650949509	0.107427137471141	0.415	0.358	1
Sdc4	0.00183023548417542	0.159746257286715	0.377	0.335	1
Pid1	0.00184216937612757	0.0946154096247895	0.193	0.139	1
Piezo1	0.00186653420855628	0.0777688781276991	0.162	0.116	1
Ube2z	0.00189227032285647	-0.0101704333479149	0.301	0.353	1
Rnf138	0.00192320071444046	-0.0215044185478459	0.499	0.575	1
Calm3	0.00194292800531143	-0.0795771521304971	0.716	0.801	1
Chek2	0.00197080463291343	-0.0743183390522303	0.119	0.189	1
Tuba3a	0.00198144204398041	-0.0660386913124512	0.051	0.103	1
Cdc20	0.00200326435278531	0.0731406205586889	0.829	0.859	1
Xlr3a	0.00211262506181231	-0.0713715642520567	0.147	0.221	1
Bbs2	0.00211910937598235	-0.0885448298071516	0.092	0.158	1
Dap	0.0021285504199911	0.0760852621975023	0.117	0.065	1
Ak2	0.00214146870977599	-0.103899752733967	0.845	0.877	1
Gng12	0.00215124218154458	0.0816410046181563	0.128	0.075	1
Dbi	0.00216013498157585	0.0942485911343673	0.889	0.907	1
Psat1	0.00218880798010882	-0.105580916228036	0.742	0.814	1
Hebp1	0.00222117321456013	0.0630317352296542	0.244	0.232	1
Yif1a	0.00224154715064469	0.0923845326399572	0.212	0.146	1
Myl7	0.00227391574032199	-0.0646938609180516	0.063	0.119	1
Degs1	0.00228514953613512	0.126604029525189	0.523	0.456	1
Lgals1	0.00232923192354004	0.169949174852356	0.498	0.536	1
Psme2	0.0023413677422385	0.128617048375517	0.292	0.24	1
Kat6b	0.00236121335278412	-0.085358533033861	0.384	0.479	1
Exosc2	0.00238476514568171	-0.0949164883441601	0.239	0.328	1
Pnrc1	0.00241094190538311	0.110120558726446	0.238	0.166	1
Epb41l4a	0.00242380835567066	-0.120870493486705	0.303	0.396	1
Ostf1	0.00244200357384595	0.117434564894852	0.388	0.323	1
Ubxn7	0.00245023821668144	0.0631683531363557	0.151	0.126	1
Tagln2	0.00245818196234085	0.110402256989007	0.697	0.711	1
Tor2a	0.00247320545639087	0.0901445931375217	0.273	0.237	1
Igfbp3	0.00247515993423199	0.162540237868202	0.143	0.095	1
Cnn3	0.00254352283235082	0.0814036724439113	0.84	0.841	1
Galnt7	0.00255285619829376	0.0624222712424887	0.113	0.058	1
Shmt2	0.00255558828515918	-0.0695175276981557	0.382	0.471	1
Gldc	0.00265441115765462	-0.100088435484685	0.257	0.347	1
Snrpd3	0.00270264741916251	-0.0751624612395931	0.93	0.962	1
Hnrnph2	0.00273302719667914	-0.0227727586114452	0.292	0.352	1
Mrpl57	0.00278517534020468	-0.110466685474263	0.745	0.818	1
Cox5a	0.00279215499599671	-0.0612345981917697	1	1	1
Eef1a1	0.00279474570464592	0.0596917511210524	1	1	1
Rpl21	0.00280344806313122	-0.0453199440405045	1	1	1
Bysl	0.00280723217993919	-0.0737261840381508	0.363	0.454	1
Pcbp2	0.00286653775354223	-0.0709221293943956	0.948	0.973	1
Serp1	0.00288042902635986	-0.0610441858487428	0.637	0.726	1
Hunk	0.00288060770536619	0.0575748258353564	0.144	0.109	1
Cdc27	0.00290300596623243	0.0793853123629652	0.184	0.136	1
Ywhaz	0.0029225861722701	-0.0437052501215072	0.735	0.813	1
Gm6483	0.00292550018535792	0.111707657913911	0.387	0.303	1
Asns	0.00294407720775601	-0.103857530324701	0.786	0.852	1
Rhoc	0.00295952001450967	0.0917928652264149	0.273	0.247	1
Tefm	0.00299662060402722	-0.056172508531334	0.216	0.287	1
Ccnl1	0.00299741398660051	-0.112155960754452	0.418	0.512	1
Kctd6	0.00301629175432296	0.0968834967425398	0.223	0.153	1
Srrd	0.00302113452421301	-0.0878646846808821	0.132	0.197	1
Rps5	0.00304854396313134	0.0496337245538734	1	1	1
Rpl36	0.00305700867630167	0.0605466059894173	1	1	1
Ppig	0.00306082179105313	-0.0606992668992248	0.868	0.925	1
Pdcd6	0.0030949529162261	0.0411432851512956	0.696	0.736	1
Mtbp	0.0031374380854724	0.0676715711132985	0.101	0.053	1
Rpa1	0.00315543228686329	-0.0853458873807014	0.509	0.604	1
Cyr61	0.00317968178523079	0.105459289332384	0.133	0.076	1
Agtrap	0.00318332095053238	-0.100606356696491	0.371	0.466	1
Capg	0.00318990480363811	0.1046795822783	0.225	0.151	1
Eif3h	0.00321472880954366	0.0864778560584147	0.978	0.96	1
Ndufa5	0.00322656386938538	-0.0460418215645864	0.854	0.915	1
Maea	0.00323788642483109	0.106288311819189	0.398	0.307	1
Tecr	0.00326683606003492	0.106024567927881	0.626	0.582	1
Cryab	0.00328566137891781	0.197446883379941	0.122	0.1	1
Acp6	0.00330739511001026	-0.0891498610768353	0.537	0.632	1
Pou3f1	0.00331709507105154	0.111837106762065	0.117	0.07	1
Pprc1	0.00334803801293262	0.0605811443629737	0.349	0.338	1
Chd9	0.00335482105027278	0.0501162628340119	0.192	0.179	1
Snrpa1	0.00335845093007189	-0.0793507712747916	0.924	0.962	1
Gm10116	0.00336468020283545	0.068386457249717	1	1	1
Aoah	0.00337860019651035	-0.056585937112192	0.055	0.106	1
Ogdh	0.00348885883388695	0.0891313884500262	0.273	0.216	1
Cenpm	0.0035137944168252	-0.0939609250259786	0.529	0.624	1
Maged1	0.00357518165686266	0.0984694770790747	0.372	0.315	1
Nr0b1	0.00363708991400376	-0.0779086106478861	0.355	0.446	1
Trip10	0.00370608986984638	-0.0427541538397326	0.154	0.212	1
Dusp1	0.0037313080245732	0.101659980307	0.149	0.09	1
Ipo5	0.00378715616252649	0.00881749176613333	0.648	0.705	1
Smarcad1	0.00379736984068917	-0.100233234090087	0.574	0.665	1
Nrip1	0.00385274069600909	0.0766527879727387	0.116	0.066	1
Tro	0.00385306119990793	0.0768976640443458	0.17	0.114	1
Hspb11	0.00385449182051648	0.0771110151129904	0.184	0.136	1
Faap24	0.00387632888893389	0.0856393524204324	0.206	0.146	1
Calcoco2	0.00388220834266295	-0.0902545534052523	0.322	0.41	1
Ppp2r2d	0.00407336467156181	-0.108104322230723	0.609	0.677	1
Pcolce	0.00411030464029929	-0.0476672118680767	0.349	0.423	1
Snrpd2	0.00420331480541844	-0.0582249216247903	0.992	0.997	1
Rpl39l	0.00420544462385137	0.159433551926043	0.506	0.479	1
Epcam	0.00421201229656567	-0.0544438738999761	0.407	0.491	1
Cep55	0.00421875367619684	-0.0985740485794502	0.238	0.322	1
Aplp1	0.00423809603750718	-0.090275679441238	0.282	0.37	1
Stmn1	0.00424529066198971	-0.0722830231005391	0.948	0.962	1
Rras2	0.00424776366249547	0.0730007127137682	0.315	0.297	1
Tmem126a	0.00424785064405558	-0.089373633048096	0.667	0.75	1
Cfdp1	0.00426463589364101	-0.0630840517531712	0.919	0.92	1
Mrpl30	0.00426915051105531	-0.0707000047916029	0.826	0.889	1
Cdk2ap2	0.0042954584247282	0.0507088362375785	0.456	0.469	1
Sepw1	0.0043485454124852	-0.115235217055895	0.662	0.731	1
Rprd1b	0.00436666509307272	0.0684189527131213	0.108	0.065	1
Foxo1	0.00446339740458618	0.0870056048274903	0.149	0.093	1
Atp1a1	0.00448190247495279	0.104777159323523	0.531	0.481	1
Gm13051	0.00451188172249367	-0.0662022266472385	0.151	0.219	1
Crabp1	0.00456718767880242	-0.0741253886042535	0.1	0.163	1
Noct	0.00460467456746606	-0.100774310400558	0.425	0.517	1
Psma8	0.00464884194500895	-0.0314862093169033	0.101	0.143	1
Tmem63b	0.00466440162237584	0.0771987708848821	0.223	0.179	1
Ccnd2	0.0046886917542467	-0.131121859456894	0.187	0.257	1
Mphosph10	0.004769760142141	-0.0986398924101197	0.642	0.713	1
Jarid2	0.00480314376676206	-0.0904390305441709	0.739	0.813	1
Hddc3	0.00480836177985108	-0.0526721786185811	0.055	0.104	1
Tada3	0.00482183446595499	-0.0615509700718478	0.281	0.357	1
Ssbp1	0.00483373629216168	-0.071833917367339	0.832	0.892	1
D2Wsu81e	0.00489786371131027	-0.0377598046194436	0.166	0.221	1
Cacna1a	0.00490026605404712	-0.0861526353747117	0.19	0.264	1
Obsl1	0.0049597424598521	0.053884211956173	0.103	0.055	1
Tet2	0.00496292479072432	-0.0594724387186539	0.177	0.245	1
Xbp1	0.00497027353241075	-0.098258357938226	0.192	0.264	1
Dhx38	0.00500662372621834	0.079757923014907	0.242	0.214	1
Serpine2	0.00503199299670088	0.0723652473989078	0.12	0.07	1
Zranb2	0.00503713262546552	0.115404193950408	0.643	0.572	1
Cdc16	0.00504356625848702	0.0917209265209845	0.379	0.327	1
Rpl22	0.00504741383839133	-0.0553210445973349	0.992	1	1
Ensa	0.00506071096593902	-0.0675064633611551	0.192	0.265	1
Dppa4	0.00507876848839566	-0.0948111656401134	0.62	0.705	1
Zmym5	0.00508188632826772	0.0463864572792551	0.171	0.158	1
Laptm4a	0.00508270921901338	0.067225558743739	0.65	0.65	1
Psme1	0.00510908012503491	0.0810803989905601	0.352	0.323	1
Zfhx2	0.00522099430042704	-0.0843065919182915	0.241	0.322	1
Cenpf	0.00532702252489823	-0.0265677434442708	0.65	0.723	1
Platr3	0.00538451364083773	-0.0862361194347327	0.439	0.531	1
Mrpl9	0.00539100387359699	0.0397296255917535	0.22	0.219	1
Znrd1as	0.00540990240420986	-0.0709392554494233	0.192	0.265	1
Sugp1	0.00542369544400814	0.0551137006192157	0.117	0.085	1
H2afj	0.00543361420804335	-0.0892151239880423	0.803	0.864	1
Arpc1b	0.00545981201816741	-0.0326825355672549	0.67	0.738	1
Pgm2	0.00546106176445013	0.0619312627648232	0.108	0.058	1
H2afv	0.00546248335056583	-0.0719854980669834	0.9	0.939	1
Wdr55	0.00551250148005695	0.0136416452269802	0.269	0.292	1
Uba52	0.0055140860919097	0.0235558143483618	0.304	0.318	1
Cdk9	0.0055185449976417	0.107490248333149	0.42	0.337	1
Sulf1	0.00554459319079239	0.0352779923044142	0.109	0.068	1
Plaa	0.00555946322253284	-0.0825044697501526	0.433	0.524	1
Ptpn6	0.00557162748427537	-0.017800556366499	0.076	0.109	1
Cops7b	0.00559380845494127	-0.00447065382809769	0.236	0.274	1
2200002D01Rik	0.0056156273390133	0.0965643613028252	0.152	0.098	1
N4bp2	0.00565318772270234	-0.00668455198488191	0.154	0.186	1
Adk	0.00567602344800935	0.113426526097656	0.376	0.315	1
Sf3b6	0.00570387878570042	-0.0862447569674676	0.854	0.905	1
Yars	0.00571326323850058	-0.112624114880566	0.436	0.519	1
Bloc1s2	0.00571860507237244	0.098035081797467	0.688	0.653	1
Cenpa	0.0057186809790568	0.126019069389456	0.748	0.701	1
Pacsin2	0.00574106820598021	-0.00884783371168457	0.192	0.226	1
Gm19705	0.00583681967776669	-0.0555614437186885	0.187	0.252	1
Gsta4	0.00584986283522954	-0.055815756675283	0.87	0.922	1
Prrc2a	0.00587115434141546	0.018145498721814	0.282	0.303	1
Ssr2	0.00590410132762866	-0.0784173721947636	0.918	0.95	1
Rpl41	0.00596640677030778	-0.0353348628478196	1	1	1
Adgrl2	0.00598762824413767	0.0570228200725807	0.108	0.058	1
Agtpbp1	0.00600167593829781	-0.0212744489130765	0.114	0.153	1
Ddc	0.00606804488669463	-0.00396174972442526	0.246	0.29	1
Ppp2r2a	0.00607845163850295	0.00667737905215615	0.51	0.556	1
Pno1	0.00614117639982944	-0.102569704030602	0.647	0.726	1
Prdx6	0.00615260480598783	-0.0768438582839868	0.986	0.987	1
1700097N02Rik	0.00618247233495279	-0.0723142851177028	0.26	0.338	1
Arrb2	0.00619324299842356	-0.0625158273909636	0.078	0.133	1
Lyar	0.00623469076145302	-0.069154966905145	0.979	0.992	1
Kdm3a	0.00624934349800137	-0.0285663729191609	0.287	0.348	1
Mapkapk2	0.00628115090448792	0.0755478314598512	0.138	0.083	1
Rfc5	0.00628975528372748	0.00152184029871671	0.756	0.814	1
Tgoln1	0.00629954469628074	-0.0374946300536581	0.135	0.189	1
Ppp6c	0.00630159840802081	-0.000513570127961049	0.22	0.254	1
Chd2	0.00631074872710033	0.000789019869864571	0.193	0.224	1
Pcnp	0.00637790236652399	-0.0979678250510909	0.693	0.763	1
Lyrm5	0.00639302272043938	0.0747759285389382	0.181	0.134	1
Taok1	0.00639771334840756	-0.0272835941371734	0.201	0.252	1
Rnf19b	0.00639886659280537	-0.0148005293736325	0.1	0.129	1
Top1	0.00640194747960461	0.107794559389324	0.602	0.544	1
Egfl7	0.00643868529354548	-0.0815489926823406	0.281	0.363	1
Spint2	0.00647128273459504	-0.022885417483096	0.667	0.736	1
Hiat1	0.0064868081106594	-0.0554855504545131	0.255	0.327	1
Ulk1	0.00648906459242986	0.0125131491503939	0.189	0.207	1
AU018091	0.0064986288434595	-0.0695512041124909	0.293	0.375	1
Parg	0.00649976399014714	-0.0886282988400554	0.187	0.247	1
Xlr3b	0.0065412287446463	-0.0478203804448861	0.07	0.118	1
Pnisr	0.00656851426856966	0.00392025555491238	0.609	0.665	1
Emg1	0.00660757633217836	-0.0711699830659049	0.964	0.977	1
Myo10	0.0066302973146764	0.0902207549589529	0.591	0.564	1
Smchd1	0.00670244530922861	0.041599699476397	0.461	0.474	1
Mdm2	0.00673944845248194	0.136735720649435	0.485	0.42	1
Eif1a	0.00680089576352548	-0.055309617167254	0.781	0.851	1
Mpzl2	0.0069554562561396	0.0849260087072121	0.22	0.154	1
Inip	0.00699876733459877	0.0604737150340711	0.189	0.169	1
Wrnip1	0.00700662119404081	-0.000249978223558572	0.152	0.179	1
Galk2	0.00709997576736506	0.0247370648429996	0.157	0.161	1
Pdcd6ip	0.00711704734530521	0.096098661056536	0.254	0.189	1
Smdt1	0.00714826501244472	-0.0336444064350498	0.857	0.914	1
Cecr2	0.0071924211180721	-0.00182617761769704	0.219	0.255	1
Cldn6	0.00720021709958925	0.134269535816433	0.198	0.149	1
Emc7	0.00727441039485106	0.0809546538536036	0.414	0.393	1
Gap43	0.00730566405552421	0.0688426080461045	0.124	0.106	1
Prkcsh	0.00730761781236202	0.0380137272040053	0.444	0.464	1
Ptpn11	0.00733876475739333	0.0941796767910558	0.328	0.267	1
Jun	0.00737188525265132	0.103991393478071	0.116	0.078	1
Gm10709	0.00739466669465607	-0.0370584478896461	0.693	0.765	1
Psrc1	0.00747122592520967	0.123626129205126	0.586	0.529	1
Rhox13	0.00751415279506243	-0.00788860205915576	0.163	0.206	1
Cpsf4l	0.0075436868441668	-0.0838850279936827	0.133	0.199	1
Gab1	0.00755780102379846	0.0135898498988896	0.422	0.458	1
Bre	0.00757855985639572	0.0238646703204815	0.342	0.37	1
Uqcc3	0.00762070661777304	0.0162702382846662	0.702	0.755	1
Ppp2r5c	0.00764997710597793	0.0700262057069605	0.158	0.104	1
Ap2b1	0.00765534353162307	0.08806376697887	0.314	0.259	1
Capns1	0.00767169122471184	0.114474925321975	0.784	0.731	1
Tnrc6a	0.0077230400253026	0.0896090102427979	0.387	0.338	1
Stoml2	0.00775258393427228	-0.0788449201667498	0.821	0.872	1
Ankrd11	0.00775472986161277	0.088479491859718	0.883	0.852	1
Abhd13	0.00776149171477595	0.0665563818706091	0.138	0.088	1
Arap2	0.00778108161020937	0.059964398565352	0.124	0.071	1
Smim13	0.00783201627435538	-0.00410368491707511	0.162	0.191	1
Ddhd2	0.00783915706815658	-0.0260574347516126	0.106	0.144	1
Bckdha	0.00784828332987894	-0.0817953194482876	0.246	0.325	1
Znrd1	0.00794241916021976	-0.030537057981904	0.693	0.765	1
Ap2a1	0.00794884117010942	0.0043849224851587	0.231	0.255	1
Nf2	0.00796240103827078	-0.0575316527269102	0.158	0.221	1
Tcf15	0.0079805476553124	0.120327569483093	0.632	0.653	1
Ezr	0.00800751763397731	-0.004585783094046	0.642	0.698	1
D030056L22Rik	0.0080296492845907	0.0754818435475139	0.464	0.434	1
Dynll2	0.0080930194974855	-0.0936748870596862	0.7	0.774	1
Ogfr	0.00811900721473706	0.0684661199696014	0.176	0.143	1
Ncoa3	0.00813104911483207	-0.027496820090685	0.266	0.325	1
Cpsf3l	0.00814477959762639	-0.093069841191764	0.483	0.57	1
9130401M01Rik	0.00816838266473978	-0.0835194605159351	0.647	0.728	1
Add3	0.00819266287083298	0.0672501698902066	0.105	0.061	1
Mme	0.00829785712478358	0.0393531491451679	0.146	0.141	1
Rdm1	0.00834112539496264	-0.0755102329154153	0.357	0.441	1
C1qbp	0.00837493182942194	-0.0742455927849188	0.978	0.982	1
Crlf3	0.00839785712652457	-0.0313000041927098	0.269	0.328	1
Isy1	0.00843520703964769	-0.055924910386242	0.328	0.403	1
Akr1b3	0.00843960540472826	-0.0722189486575802	0.945	0.962	1
Apobec3	0.00844046018561472	0.00991725989303893	0.288	0.32	1
Sqstm1	0.00850247456893791	0.0894917033881376	0.228	0.169	1
Atp6v1d	0.00850349230640361	0.0745796373956731	0.518	0.516	1
Gjb5	0.0085567433751344	0.0760586854480137	0.179	0.121	1
Fam213a	0.00857653997209384	-0.0288293301948852	0.155	0.204	1
Anxa2	0.00866639490019933	0.134003963795678	0.157	0.124	1
Phip	0.0086700823325281	0.0901290902207075	0.393	0.357	1
Ptdss2	0.00867883999219446	0.00616940099955748	0.338	0.373	1
Tuba1a	0.00877908425248384	0.10430934680348	0.735	0.7	1
Ints4	0.0087861568885869	-0.0238163650282718	0.158	0.204	1
Akap9	0.00878928902033678	0.0990564801125601	0.341	0.277	1
Mt1	0.00881996799128678	0.124468333452975	0.938	0.972	1
Ppan	0.00883459099163481	-0.0410011735259226	0.696	0.771	1
Sptan1	0.00911223676653073	0.0845018827780924	0.325	0.275	1
Kras	0.00911617564242449	0.0731760772464384	0.623	0.635	1
Las1l	0.00918381657044407	-0.0939865899987335	0.548	0.633	1
Eif4g3	0.00918513156354327	0.071651173929347	0.158	0.101	1
2410002F23Rik	0.00919231062490557	-0.0605425731440104	0.19	0.259	1
Rock1	0.00922966342479816	0.053459604745433	0.382	0.383	1
C77370	0.00932139749184358	-0.0803639830270091	0.163	0.232	1
Ktn1	0.00934180946264035	0.0810968520015661	0.67	0.66	1
Fn1	0.00935305292191791	0.101971041761752	0.556	0.519	1
St14	0.00936619983491956	0.0700403501663229	0.135	0.093	1
Sdad1	0.00936939505552793	-0.0963075849411145	0.52	0.605	1
Reps1	0.00941545997893908	0.0629873576929922	0.12	0.071	1
Bckdhb	0.00945494059473123	-0.0597733709010863	0.22	0.29	1
Zfp212	0.00951688380327281	-0.00615381194212467	0.084	0.104	1
Caprin2	0.00952326902665445	-0.0170302386320498	0.101	0.133	1
Ggnbp2	0.00956645852645569	0.0860016758275673	0.461	0.421	1
Kif5b	0.0096262409159641	0.0574310021436744	0.778	0.794	1
Ppp2r5e	0.00976925581071626	0.00476202487707944	0.223	0.249	1
Phgdh	0.00982413637585545	0.0874153919428311	0.721	0.728	1
Dnmt3b	0.00983472388530829	0.0664261293253351	0.455	0.463	1
Nes	0.00986721619751139	0.0493252717201466	0.114	0.066	1
Ppp1r12a	0.0098737018546548	0.0531649212910564	0.428	0.431	1
4933434E20Rik	0.00993996390065535	-0.0764234273075048	0.185	0.257	1
Htt	0.0100262020926526	0.00704333099684454	0.098	0.114	1
Lxn	0.0100272812442318	0.0829008835276032	0.165	0.119	1
Pycr2	0.010029268303772	0.0892438659324984	0.656	0.668	1
Impdh2	0.0100906120920291	-0.0894348061524493	0.922	0.952	1
Mybl2	0.0101130273554258	-0.0942536630428089	0.607	0.675	1
Cd24a	0.0101210697366727	0.108210106818368	0.261	0.194	1
Rbm22	0.010142105084877	0.0916778732251127	0.271	0.219	1
Sgta	0.0104198515098842	-0.070516291422031	0.409	0.493	1
Tpi1	0.0104212262384034	0.0903006437256801	0.75	0.743	1
Nme6	0.0104291272080961	-0.0141897420818666	0.317	0.367	1
Exosc4	0.0104431145219787	-0.0956494800871207	0.659	0.733	1
B9d1	0.0104897362603925	0.0692314001897237	0.429	0.42	1
Tgs1	0.0105372924555379	0.0625254694040164	0.464	0.454	1
Slc35a1	0.010627532205826	0.0543887340880279	0.209	0.187	1
Pdlim7	0.0106564168726409	0.115931657314185	0.311	0.272	1
Tiprl	0.0106710184549184	0.0868561816470685	0.349	0.303	1
Bub1	0.0107993381404898	0.0799932904124158	0.296	0.249	1
Acin1	0.010826733116161	-0.0400058959561767	0.734	0.799	1
Cxxc1	0.0109222974864264	0.0805541327822865	0.2	0.144	1
Scd1	0.0109424150177545	-0.0853663497267252	0.117	0.177	1
Ooep	0.0109491159881985	-0.0808497581551759	0.534	0.619	1
Mael	0.010964542565559	-0.0440240572639423	0.106	0.158	1
Slc2a3	0.0109809804063536	0.135548845487783	0.818	0.823	1
Rer1	0.0110455334156501	0.00940947699151329	0.569	0.62	1
Slc25a36	0.0110492361521369	-0.0477235441025233	0.266	0.333	1
Pfkl	0.0110841213859986	0.0991179650054748	0.423	0.378	1
Senp3	0.0111036502141854	-0.0888790805043055	0.322	0.403	1
Faap20	0.0111214793629308	-0.0769256306967222	0.158	0.226	1
Tanc1	0.0112170210147814	0.000527362619224536	0.181	0.207	1
Gadd45gip1	0.0113679468475637	-0.099762955842466	0.648	0.708	1
Ddx58	0.0114467523613267	-0.0588853314604241	0.17	0.232	1
Smc4	0.0114909853811775	0.104897520751919	0.696	0.665	1
Cit	0.011572003008215	0.0530044402839215	0.197	0.177	1
Fbxw9	0.0115764426773361	0.0720031037226129	0.184	0.123	1
Fam21	0.0115879591295958	0.0827172406638892	0.32	0.244	1
Dennd5b	0.0116025835317226	-0.0860139902553398	0.182	0.252	1
Gm13225	0.0116540588972066	-0.0204742289094604	0.452	0.516	1
Tmem5	0.0117054309313858	0.0931307251214833	0.368	0.3	1
Rpl18a	0.0117082445997423	0.042679664153733	1	1	1
Thoc6	0.0117663749710219	0.0379145531793144	0.377	0.401	1
Cct5	0.0118416202846508	-0.0725012047686995	0.96	0.98	1
Ipo9	0.0119470402298647	0.0514583915309545	0.19	0.169	1
Hspg2	0.0119519745884525	0.0875004651811488	0.242	0.189	1
Rbbp7	0.0119818685126404	0.0758000025230965	0.854	0.847	1
Cox7c	0.0119943751453848	0.0558250932558315	1	1	1
Maged2	0.0120655649077611	0.0606839607985492	0.124	0.076	1
Arl8a	0.0121015514498988	0.0737400629707141	0.198	0.159	1
Nrde2	0.0121992117499264	-0.00697243878944551	0.166	0.196	1
Arf5	0.0122034774335369	0.0813457771295947	0.403	0.362	1
Rps27l	0.0122404201022653	0.060445428310532	1	1	1
Srsf7	0.0122744237502139	-0.0362244471111244	0.956	0.983	1
Eif2d	0.012335227434957	-0.03646917807979	0.499	0.567	1
Terf1	0.0123532673680221	0.0588678200565269	0.658	0.665	1
Zfp1	0.0123779665508845	0.0405271727345382	0.139	0.133	1
Elovl6	0.0123937215497196	0.0909508192665857	0.45	0.42	1
Bub1b	0.0123947891137891	-0.0320577632197274	0.388	0.456	1
Dcakd	0.0124264055761209	0.0614161692187127	0.564	0.554	1
4930566F21Rik	0.0124312726139796	-0.0641103760104612	0.16	0.222	1
Adap1	0.0124445370114007	-0.0287534305947703	0.116	0.158	1
Rpl27a	0.0124714823290897	-0.0345354948423986	1	1	1
Itm2c	0.0125086351876031	0.0808838554963249	0.193	0.138	1
Slc25a13	0.0125166309971429	-0.0580735529014044	0.361	0.441	1
Tfdp2	0.0125959473878359	-0.0302453990377191	0.303	0.36	1
Stmn2	0.0126031935047918	-0.0358528551198529	0.952	0.982	1
Eif4e2	0.0126280460622917	-0.0711714385734008	0.938	0.949	1
Ccdc115	0.0126291193395741	-0.045813310712932	0.342	0.411	1
Pmf1	0.0126746393159698	-0.0732941532498772	0.521	0.604	1
Nfatc2ip	0.0127741988982884	-0.0864536003132904	0.537	0.62	1
Emc8	0.0127884003600794	-0.065076018609965	0.854	0.907	1
Wdr60	0.0128152825354184	0.0502488783307899	0.114	0.093	1
Pfdn4	0.0128779746360995	-0.0737152097247173	0.708	0.781	1
Sac3d1	0.0128896440309801	0.102245716480794	0.412	0.345	1
Dsg2	0.0130171129732113	0.0742766242143206	0.171	0.131	1
Ppa2	0.013028784810155	0.00420527588197617	0.469	0.512	1
Etfb	0.0130345817059317	-0.0698966641311698	0.637	0.715	1
Rragd	0.0130410130876636	-0.044059656244005	0.122	0.176	1
Sdha	0.0130420007465818	0.104008327898827	0.629	0.57	1
Ece2	0.0130699566983679	-0.0545136936079373	0.192	0.254	1
Cdc26	0.0130859208618024	-0.0592854715978599	0.655	0.731	1
Kars	0.0130881131764954	-0.0809693500850575	0.624	0.703	1
Adam23	0.0131333588001278	-0.0663256503153835	0.114	0.172	1
Gatad2a	0.0131395281658942	0.0542399250112097	0.426	0.426	1
Zfp593	0.0131406497307109	-0.0691900886688747	0.422	0.502	1
Timm22	0.0131779820035565	-0.0189944259672803	0.491	0.556	1
Mreg	0.0131844259984998	-0.0687406386142471	0.154	0.217	1
Ppp1r11	0.0131859082120337	0.0101209376844579	0.542	0.59	1
Cst3	0.0132103035116492	0.106183725845675	0.664	0.6	1
Spg21	0.0132175274564744	-0.0944888965104279	0.382	0.463	1
Mettl23	0.0132542237496235	0.0270501123366772	0.144	0.146	1
Palld	0.0133072199252275	0.0935032576802248	0.41	0.332	1
Dnajc2	0.0133346656724586	-0.0746985596370244	0.897	0.922	1
Ung	0.0133495832421535	-0.0777440070212578	0.623	0.701	1
Eif2ak1	0.0133606647049868	-0.046916267695167	0.139	0.194	1
Rbm27	0.0133835479463677	-0.0835449575896605	0.67	0.743	1
Rps4x	0.0134093713847591	0.048064220092273	1	1	1
Polr2f	0.01342032575891	-0.0828226175242033	0.919	0.934	1
Ppid	0.013421406805369	-0.074101716526686	0.883	0.927	1
Col18a1	0.0134517522625285	0.0483125170222078	0.425	0.433	1
Prr7	0.0134787923163043	0.0546670648162083	0.106	0.075	1
Fabp3	0.0135304561046516	0.0729640156379935	0.122	0.088	1
Susd6	0.0136006509071004	0.0694940172495963	0.127	0.083	1
Pip5k1a	0.0136009825175234	0.0452383970094074	0.276	0.274	1
Arpc3	0.013606614548952	0.0728869654647796	0.656	0.657	1
Matr3	0.0136273931163599	-0.00229893052348473	0.602	0.655	1
Pex19	0.0136316038026596	0.0785894081415916	0.26	0.211	1
Gls	0.0136503907509087	0.0489515089428151	0.133	0.111	1
Csde1	0.0137598583141202	-0.0838683799051885	0.699	0.755	1
Brpf1	0.0137751659295038	0.0258719751039681	0.124	0.123	1
Dnaja2	0.0137764807991973	-0.0902114222385251	0.783	0.839	1
Gm15545	0.0138871186593762	0.00915354703305812	0.092	0.103	1
Kit	0.0139151655715458	-0.0479460227290967	0.1	0.149	1
Nek2	0.0139172545983468	-0.0281526948525625	0.138	0.181	1
Prpf31	0.0139263153822011	0.0957774391621987	0.58	0.539	1
Mycbp2	0.0139866388572059	0.0747239294289144	0.355	0.32	1
Ndufa4	0.0140536125050166	0.0604534530187864	0.998	1	1
Sec11c	0.014073427574106	-0.020245445122833	0.209	0.252	1
Tm2d2	0.0140738450208385	0.0827508424151686	0.336	0.302	1
Diaph3	0.0140792509633665	0.0754666762104267	0.192	0.136	1
Ostc	0.0140948075145428	-0.0716381313870942	0.772	0.836	1
Emd	0.0142262377476042	0.0708964166344225	0.468	0.448	1
Ssrp1	0.01423391247843	-0.0743829277396764	0.848	0.859	1
Rnpep	0.0142741713800536	0.0753247955038962	0.206	0.163	1
Pdzd4	0.0143557954027078	-0.0620382566522092	0.13	0.187	1
Blmh	0.0143628194761231	0.0573667013620729	0.564	0.569	1
Fbxo6	0.0143785198649254	-0.0630202425348766	0.203	0.27	1
Pabpn1	0.0144443016846466	0.0506915641798155	0.312	0.302	1
Zfand1	0.0144770239819309	-0.0254683079995549	0.228	0.275	1
Commd3	0.0144856686429344	0.0767930188323316	0.235	0.202	1
Vimp	0.01454620003818	0.0331922135405853	0.385	0.405	1
Dnajc19	0.0145519870962809	-0.086412982640214	0.84	0.889	1
Eif4a2	0.0145842037383176	-0.0412239703802749	0.547	0.622	1
Smyd4	0.0146737682416849	-0.00796468176045395	0.12	0.143	1
Larp7	0.0146801641784784	-0.0108408373025821	0.442	0.501	1
Dnaaf2	0.0146826725592067	-0.0708410419500139	0.276	0.352	1
Fam207a	0.0147003762962203	-0.0616719358273999	0.342	0.42	1
Spen	0.0147011060655247	-0.0145797126403103	0.222	0.267	1
Ube2m	0.0147436039885205	0.0700802052625809	0.456	0.433	1
Ift46	0.0147714536293696	0.0392283847469657	0.181	0.171	1
Maf1	0.0148118810221721	-0.0277519433987941	0.339	0.396	1
Ahsa1	0.0149004545519881	-0.0675043435583034	0.837	0.891	1
Cln5	0.0149897642698558	0.0257151353697426	0.122	0.128	1
Psmc3	0.0150137303122136	-0.0796430060696185	0.739	0.801	1
Fstl1	0.0150238388022691	0.0661719958658545	0.257	0.231	1
Cttn	0.015232535129947	0.0752715315219763	0.322	0.279	1
Pqlc1	0.0152724789659674	-0.0370786227637035	0.063	0.103	1
Cnpy3	0.0153024757964839	0.0706169348488977	0.154	0.104	1
Rabgap1	0.0153248159075191	0.0421065590274878	0.171	0.163	1
Pkmyt1	0.0155091577944512	-0.0498928260519863	0.076	0.123	1
H2afy2	0.0155133342054973	-0.0306566908972298	0.135	0.181	1
Rpl22l1	0.0155883488328238	0.0796143188513949	1	0.998	1
Hnrnpul1	0.0156720145590706	0.0596585540349566	0.273	0.257	1
Ntmt1	0.0157087829824792	0.0861374692634231	0.371	0.315	1
Tmcc1	0.0157225249172204	0.0556186096282354	0.111	0.071	1
Atp2c1	0.0157656229685898	-0.00265539445966012	0.168	0.191	1
Spty2d1	0.0158033143378966	0.030925025897127	0.182	0.184	1
Psmc6	0.0158372613661261	-0.0668566036005365	0.778	0.841	1
Gm29666	0.0158728329844508	-0.0590882145818516	0.09	0.143	1
Serpinh1	0.0158751854163451	0.111277093970296	0.269	0.24	1
Stk38	0.0158833905906111	-0.0210519679701702	0.276	0.33	1
1810058I24Rik	0.0158884515566353	-0.0920092341520753	0.834	0.857	1
Gemin2	0.0159231442297682	-0.0998938984741198	0.363	0.428	1
L1td1	0.015953386879819	-0.086448533379899	0.895	0.919	1
Asf1a	0.0159645483094654	-0.00251620782663187	0.393	0.439	1
Mrrf	0.0159827712684863	-0.0768087850287797	0.204	0.274	1
Hira	0.0160597156500319	-0.0421795111274451	0.227	0.285	1
Itgb1bp1	0.016095161700306	-0.0551003849135415	0.193	0.257	1
Cks2	0.0161354086766399	0.0538849627778872	0.91	0.93	1
Etnk1	0.0161390353001986	0.0691438832073507	0.35	0.33	1
Dync1li1	0.0161498854411669	-0.040662112756749	0.268	0.327	1
Cep164	0.0161601263214432	0.055979394888857	0.349	0.343	1
Alms1	0.0162704517249051	-0.0390536641725902	0.062	0.101	1
Orc3	0.0163917308576021	0.00292730640617639	0.201	0.222	1
Gm10263	0.0164128472471761	0.0620749531342585	0.639	0.638	1
Ankmy2	0.0164282127257078	-0.0600333216560611	0.082	0.133	1
Ndufaf4	0.0164318459750832	-0.0498996758773266	0.578	0.652	1
Aes	0.016450513565635	-0.0698971805200503	0.328	0.403	1
Psmd12	0.0164942664141352	-0.0842273383386842	0.754	0.814	1
Arpc2	0.0165197157829409	0.058758407433084	0.857	0.871	1
Zfp444	0.0166124730355479	0.0156761606570165	0.141	0.153	1
Stard3nl	0.0167099388028841	0.0345799180574701	0.49	0.516	1
Plec	0.0167490138022879	0.0650314316314542	0.181	0.148	1
0610007P14Rik	0.0168163847606174	0.0530765680012206	0.494	0.498	1
Pdk3	0.0169008152285995	-0.0903693555433901	0.225	0.29	1
Uhrf1	0.0169085271668934	-0.0748895128273702	0.423	0.504	1
Mga	0.0169833781139847	-0.0830733573213407	0.344	0.423	1
Pgs1	0.0169922013556963	0.00988522474652809	0.353	0.388	1
B4galt6	0.0170645294450582	0.0519616454057876	0.244	0.182	1
Cmas	0.0171033206780691	0.0579401539776509	0.393	0.385	1
Fkbp11	0.0171211947161912	-0.0719873888925361	0.46	0.541	1
Eif3c	0.0171418501113592	0.0627161469452597	0.978	0.975	1
Cdk5rap2	0.0172860071548277	0.0794145706281064	0.225	0.163	1
Rbm26	0.0172916159642373	0.0950147964712443	0.528	0.451	1
Mrpl37	0.017299909219496	-0.053243931140063	0.422	0.498	1
Picalm	0.0174263636282261	0.0662525573527128	0.274	0.239	1
Hirip3	0.0174933208476231	-0.0961992476618829	0.376	0.454	1
Timm17a	0.0175154348620582	0.0534793166301857	0.905	0.925	1
Sfrp2	0.0175448382080959	0.0766223961413038	0.171	0.124	1
Immp1l	0.0176336863465891	-0.0770680548256873	0.436	0.516	1
Brap	0.0176668790612764	-0.0571989196215794	0.125	0.181	1
Plekha4	0.0176901542140986	-0.0691097891179412	0.09	0.141	1
Trmt12	0.0177282291251671	0.0409800773023985	0.103	0.09	1
Kcnq1ot1	0.0177434768139682	0.0269589657588526	0.448	0.481	1
Aard	0.0178752720504952	-0.0569986828657945	0.33	0.4	1
Dlst	0.0180231959200962	0.0746541423863986	0.216	0.181	1
Bbx	0.0180759719286647	0.102899506385075	0.377	0.317	1
1500009L16Rik	0.0181022409454085	0.037822679700328	0.501	0.536	1
Shmt1	0.018152985545197	-0.0156531168039953	0.537	0.59	1
Serbp1	0.0181725121490785	-0.0452723241763819	0.998	0.998	1
Tmed2	0.0182409651735476	-0.00883955860860852	0.704	0.76	1
Junb	0.0182990097061467	0.0790009945024913	0.282	0.264	1
Srsf2	0.018332279255612	-0.0653106442129117	0.968	0.983	1
0610011F06Rik	0.0183461900112647	0.0476070750667721	0.114	0.07	1
Ppa1	0.0185140561762106	-0.0909782875788823	0.818	0.861	1
mt-Cytb	0.0185789350674066	-0.0467093700116932	1	1	1
2310039H08Rik	0.0186187474787854	0.0800184524627391	0.247	0.197	1
Ndufa9	0.0186896820825755	0.0537850870366972	0.601	0.604	1
Cntrl	0.0186972519291246	-0.0241000815502757	0.139	0.179	1
Kat6a	0.0187749778682891	0.0400514133342378	0.135	0.116	1
Rbfa	0.0188159536043408	-0.0682338314897241	0.518	0.597	1
Emb	0.0188715080619532	0.0625613386317855	0.431	0.421	1
Chst12	0.0188744186656726	0.0477093929173502	0.124	0.078	1
Rpl12	0.0189087349022978	-0.0423285138649074	1	1	1
Rangap1	0.0189411787365499	0.0769636385163471	0.62	0.541	1
Trib3	0.0190480679644288	-0.0800712513296508	0.13	0.187	1
Sec63	0.0190833074894578	0.0715327329266352	0.179	0.126	1
Terf2	0.0191432513538423	0.0647982414396959	0.157	0.113	1
Zfp518a	0.0192291385470559	-0.0603664402025106	0.168	0.229	1
Adat2	0.0192324147626163	0.0800637277750237	0.385	0.362	1
Mgst3	0.0192917378565543	0.0774275270927781	0.19	0.144	1
Safb2	0.0192948080298861	-0.0918427779747215	0.487	0.562	1
Pin4	0.0194089749385792	-0.0722868867601514	0.645	0.718	1
Zfp296	0.019482825394265	-0.0670269387482549	0.257	0.328	1
Shkbp1	0.0195330301219841	0.0651381391087671	0.168	0.113	1
Zdbf2	0.0195752146591869	0.0804099796704149	0.331	0.289	1
Kat2b	0.0195761861518281	-0.0194479321657112	0.089	0.119	1
Pin1	0.0196521211092903	0.0763459520900975	0.899	0.907	1
Stra8	0.0198227966696287	-0.0463979533656264	0.078	0.123	1
Ccdc88a	0.0199429741906722	0.0576219344699513	0.184	0.128	1
Gadd45a	0.0199573067567994	-0.0849184631106054	0.342	0.42	1
D8Ertd738e	0.0201398592222728	-0.0819003205296573	0.861	0.892	1
Timm10b	0.0201490459723399	-0.0490474740435184	0.287	0.352	1
Ndufc2	0.020235281425377	0.0468471224726159	0.81	0.826	1
Bap1	0.0202679231948704	0.0495734749057537	0.171	0.148	1
Cstb	0.0204396386094089	0.0678706188102837	0.482	0.493	1
Wdr45b	0.0206260647077408	-0.0590386349935015	0.345	0.415	1
Eif2s2	0.0206315225805466	-0.0358607921279765	0.983	0.995	1
Smarca5	0.0209041123878544	-0.0644643643666938	0.902	0.942	1
Morn2	0.020948105446954	-0.0452106185153841	0.128	0.179	1
Dcbld1	0.0209735054654355	-0.0587548976731836	0.082	0.131	1
Ociad1	0.0210880928500637	-0.0325200503119411	0.349	0.411	1
Cfap20	0.0210926598536557	-0.026475426201597	0.423	0.486	1
Irf2bpl	0.0211802886953637	0.0215128160183413	0.368	0.395	1
Kmt2e	0.0212174728624807	0.0406150689939826	0.117	0.111	1
Cndp2	0.0213035651845187	0.0627238800501712	0.341	0.325	1
Tigd2	0.021307325019323	-0.00643530270145354	0.184	0.214	1
Mta1	0.0213678071474843	-0.0658513087505141	0.133	0.191	1
Srsf11	0.0214248476329848	0.0797405473067909	0.865	0.862	1
Ctnnal1	0.0214319653191126	-0.0625136130158301	0.384	0.458	1
Nsf	0.0214542092484324	-0.0296299698092822	0.263	0.318	1
Timm50	0.0214712763572235	0.0107767280801686	0.414	0.449	1
Rhox6	0.0214859440406063	0.0173820001848681	0.139	0.171	1
Brd7	0.0215153325586826	0.0614065488499318	0.453	0.439	1
Mastl	0.0217552428446751	0.00923257182479845	0.114	0.128	1
Tarbp2	0.0217734037787807	-0.058522107173429	0.532	0.607	1
Uck2	0.0217743986476328	-0.0713104294960407	0.572	0.647	1
Pfkp	0.021796397519282	-0.0457385869450405	0.314	0.378	1
Pcbp4	0.021885430098667	0.0972386335408751	0.474	0.41	1
Erh	0.0219707162830662	-0.0431069947272027	0.998	1	1
Nasp	0.0220404177196816	-0.0543538508071157	0.973	0.978	1
Plod2	0.0220790784845524	0.0132796807302598	0.124	0.141	1
Ddx39b	0.0221151162023752	-0.0483228027055054	0.859	0.909	1
Sec24c	0.0223299158847434	-0.0709338168511916	0.124	0.176	1
Eif1ax	0.022392409413385	-0.0871005517739172	0.851	0.879	1
Ddx47	0.0224189978273403	-0.0793579439268195	0.38	0.458	1
Mum1	0.0225293396294765	-0.0501174311544912	0.25	0.312	1
Cyba	0.0225689811839234	0.0471661654438577	0.195	0.196	1
Rnf165	0.0227087374542898	-0.0591725885007446	0.087	0.136	1
Kdm2b	0.022729331417004	0.0702843472886028	0.292	0.26	1
Marcks	0.0229087879795827	0.0877691774700236	0.314	0.275	1
C2cd5	0.0229522493486298	-0.0118893763284502	0.081	0.104	1
Vamp4	0.0229636447564471	0.00206032240328163	0.177	0.204	1
Mark2	0.02310397778217	0.0635500449210666	0.25	0.217	1
Sdcbp	0.0231952580267638	0.0615610151412787	0.201	0.171	1
Sugt1	0.0233408159846923	0.0527732038710402	0.846	0.874	1
Creb3	0.0233752374645148	0.0564673431758725	0.113	0.068	1
Ptgr1	0.0234243030940811	0.0657021458591887	0.138	0.106	1
Nap1l1	0.0234376054153165	0.0562425622593827	0.994	0.995	1
Ephx2	0.0234417357629061	0.0456987411750211	0.128	0.113	1
Prrc2b	0.0234431304788145	0.0284440768521712	0.247	0.255	1
Tmem47	0.0235624330298275	0.0581380165359602	0.13	0.083	1
Cd63	0.0236702778898458	0.109692224303376	0.67	0.638	1
S1pr2	0.023928162929621	-0.0301856255443318	0.068	0.104	1
Gfm1	0.0239461277007258	-0.0567861618838407	0.214	0.277	1
Cisd2	0.0241220138313987	-0.0503312724892436	0.482	0.552	1
Slc25a4	0.0241224215953889	-0.0759418337821907	0.968	0.973	1
Zyx	0.0243149307422552	0.0622045814963559	0.144	0.095	1
Lman1	0.0243275882932683	-0.00308542838143278	0.496	0.544	1
Ywhaq	0.0243472661928609	-0.0581906367161116	0.997	1	1
Cs	0.0243752311690891	0.0399550220443233	0.391	0.4	1
Pfdn1	0.0244246004102437	0.0571762074615703	0.886	0.9	1
2410141K09Rik	0.0244377368346215	-0.0529229899945058	0.257	0.32	1
Ssbp3	0.0245599923019272	0.0825877791636043	0.276	0.212	1
Sult6b1	0.0245662807549761	-0.0362796351591902	0.143	0.189	1
Rmnd5b	0.0246399332996341	-0.0840231136016398	0.266	0.328	1
Aff4	0.0246745622635293	-0.0428490536996653	0.306	0.367	1
Vps41	0.0246822176329676	0.0250603027041241	0.209	0.219	1
Wdr48	0.0246933482172705	0.0479769177518077	0.136	0.113	1
Exo1	0.024703789840251	-0.00195810240958427	0.293	0.332	1
Vars	0.0247403622522057	-0.0521465901330431	0.474	0.544	1
Actn4	0.0247948492395339	-0.0161034516069287	0.773	0.828	1
Mapk3	0.024808256596479	-0.0846912701650226	0.277	0.338	1
Skil	0.0249719813882605	0.0736902913639671	0.227	0.184	1
Nedd8	0.0249953772087458	-0.0698006430293567	0.956	0.97	1
Shprh	0.0250083333341873	0.0453510476930489	0.103	0.078	1
Lpar6	0.025075305224929	0.0515478212659767	0.114	0.07	1
Spc25	0.0251264763097389	0.0260286339735327	0.518	0.546	1
Mre11a	0.0251701238936201	-0.0762374743646871	0.25	0.32	1
Uimc1	0.025291834190091	0.0586443234268167	0.163	0.138	1
Rassf1	0.0252963076736252	0.0659100299915668	0.144	0.103	1
Sars	0.0253565253104829	-0.0883367372470764	0.653	0.703	1
Mrpl1	0.0254297404432517	-0.0682590181670668	0.469	0.546	1
Mrps18a	0.0254477121061025	0.0607650473149389	0.618	0.61	1
Arhgap1	0.0254482842156713	0.0668128319707419	0.173	0.119	1
Snx27	0.0255395457284295	0.0789884131842605	0.263	0.216	1
Lactb	0.0257120387563268	0.0680045437226486	0.176	0.131	1
Eef2	0.0257401917093539	0.0697435320974362	0.997	0.995	1
Ddx3y	0.0257820482858732	0.0708307093019826	0.147	0.1	1
Gga1	0.0258370768201697	-0.0407681179604503	0.139	0.189	1
Luc7l2	0.0258639409662404	-0.0841665502689328	0.669	0.726	1
Setd6	0.0259289095113863	-0.0207342940418193	0.173	0.211	1
Bcl9	0.0260069848255684	0.0471997944879437	0.103	0.085	1
2310057M21Rik	0.0261475864760379	-0.0434578055543698	0.117	0.164	1
Skiv2l2	0.0261615039644013	0.0885571244264624	0.341	0.275	1
Vcl	0.026198200576851	0.0649866843803771	0.195	0.166	1
Atpaf1	0.0261987971960619	-0.0698533172653328	0.217	0.284	1
Spry4	0.0262290508779764	-0.049229498181527	0.106	0.156	1
Pola1	0.0262365289042347	-0.0333499167217946	0.212	0.265	1
Prkar1a	0.0262404459632639	0.0184963649025751	0.469	0.501	1
Wbp4	0.0264325100879753	0.0710558588818161	0.563	0.551	1
Gls2	0.0264622902238662	-0.0549584617697439	0.073	0.118	1
Ralbp1	0.0264784643484384	-0.0886616224034518	0.754	0.794	1
Rps27	0.0266240228856561	0.0486801308544877	1	1	1
Pex16	0.0268167239780632	0.0529948556638362	0.109	0.068	1
Uqcr11	0.0269220426133652	-0.0497736764629146	0.994	0.987	1
Lyplal1	0.0269233984394911	-0.0651858384385543	0.287	0.358	1
Map4	0.0269810059129298	0.0154001418554993	0.219	0.237	1
Adprm	0.0270438202267602	-0.0534454813581822	0.074	0.111	1
1810043H04Rik	0.027076211763562	-0.0621242976364464	0.487	0.562	1
Myo1e	0.0272733951957037	0.0585284747040712	0.109	0.066	1
Gnpda1	0.0273247529824954	0.0494941029543825	0.206	0.191	1
Lsm2	0.0273379228221335	0.0544648723321703	0.908	0.917	1
Trim28	0.0273962087282208	-0.0688067422328593	0.968	0.97	1
Sec61a2	0.0274155198552979	0.0407214850830365	0.128	0.109	1
Golt1b	0.0274231783779975	-0.0107832074716729	0.255	0.294	1
Naa40	0.0274279352226616	0.0645804189429059	0.179	0.141	1
Ubqln1	0.0275051827716087	-0.00933546689673825	0.412	0.458	1
Rufy1	0.0275347046871929	0.0496158456268117	0.105	0.075	1
Nol7	0.0278010571628758	0.0775802228723492	0.796	0.761	1
Bola3	0.0278223862317094	-0.0954431721009046	0.544	0.59	1
Ppih	0.0279348775473159	0.0543023938307329	0.572	0.594	1
Des	0.027990494135406	-0.0490230688078647	0.07	0.113	1
Cbfb	0.0282161952638297	-0.0298906584961192	0.198	0.244	1
Yes1	0.0282229608092255	-0.0540160728708525	0.184	0.24	1
Tyms	0.028235614714331	0.073714862546857	0.659	0.643	1
Ilf2	0.0282601508681559	0.0715315926291749	0.786	0.783	1
Gcn1l1	0.0283018086149256	0.0591451753150353	0.298	0.274	1
Mzt1	0.0283270101474781	0.000849375060303248	0.238	0.267	1
Esrrb	0.0283924243689242	-0.0672572286723696	0.304	0.373	1
Cyp51	0.0284307566074981	0.0330583757769863	0.17	0.164	1
Rrbp1	0.0284779448427242	0.0763464391971499	0.691	0.682	1
Mrpl51	0.028520732840286	-0.0747066611135359	0.854	0.879	1
Ydjc	0.0285327880940981	-0.0769122976581093	0.242	0.31	1
Gon4l	0.0287662881045913	0.0801860942977053	0.534	0.509	1
Adck5	0.0287917602290046	0.0353255631877796	0.132	0.119	1
Dazl	0.0288143358630888	-0.0297964450852952	0.076	0.118	1
Med28	0.0289600668810072	-0.0377552095634174	0.689	0.755	1
Arl3	0.0290187375178234	-0.00163859476582917	0.225	0.254	1
Zfand5	0.0290363907077957	0.0910544159026855	0.425	0.362	1
Nemf	0.0290884790554711	0.0312945692263122	0.422	0.444	1
Cyc1	0.029146581975432	-0.0491596476188103	0.949	0.975	1
Cggbp1	0.0291890795770995	0.00364192068275027	0.672	0.713	1
Tomm5	0.0292066429675837	-0.0634082329335692	0.981	0.992	1
Tfrc	0.0292527352483919	0.0342101304699152	0.315	0.32	1
Impa2	0.0292579620235621	-0.0959654383040832	0.534	0.584	1
Itm2a	0.0292882107978923	0.0659188619303946	0.147	0.1	1
Rexo1	0.0293101272252975	-0.0639157970553059	0.361	0.434	1
Cd9	0.0293339608786207	0.00179160752015339	0.742	0.791	1
Mllt6	0.0293527906681568	-0.0631060439451763	0.163	0.222	1
Itga3	0.0294455649728885	0.0537642213616674	0.105	0.068	1
Rrm2	0.0295480684449916	0.107778868475529	0.739	0.721	1
Prim2	0.0295546954884281	-0.0282834300046832	0.176	0.219	1
Cnot11	0.0296035309390065	-0.0931745153823296	0.428	0.498	1
Tmed10	0.0296197072321598	0.0733451471011985	0.772	0.758	1
Cox4i1	0.0296328350934097	0.0562551538238796	1	1	1
Ing3	0.0296432643029468	-0.0215616332252158	0.17	0.209	1
Rab10os	0.0296622082998092	-0.0405321726121468	0.098	0.143	1
St13	0.0297338477086233	-0.0689668247417983	0.927	0.945	1
Gapdh	0.0297447207270119	0.0537468844831568	0.998	1	1
Gnb2	0.030037371911443	-0.0225151088105944	0.696	0.753	1
Rnaseh2a	0.0300969550110175	-0.0891305479341948	0.499	0.569	1
Polr1a	0.0301355177809436	-0.0310788027818562	0.344	0.401	1
Psma1	0.0302323848010623	0.0770385859961527	0.857	0.852	1
Rcn2	0.0302628980868603	0.0796981137379034	0.26	0.217	1
2610524H06Rik	0.0303500856007385	0.0560394977119026	0.355	0.287	1
Dedd2	0.0304032354103364	-0.00920254508610888	0.106	0.129	1
Sel1l	0.0304924256028361	-0.0131309843555703	0.098	0.124	1
Chmp2b	0.0306032943498372	0.0653715436494992	0.211	0.169	1
Foxo3	0.0306532373158364	-0.0602587145640512	0.071	0.111	1
Mtfp1	0.0306770115558191	0.0137509538665886	0.113	0.124	1
Fat1	0.0307157997997332	0.0766645622900402	0.32	0.259	1
B3gnt7	0.0307397168526767	0.0416105522209698	0.127	0.113	1
Rbm25	0.0308102407873983	-0.06521855600869	0.943	0.94	1
Lrrc59	0.0308824191342038	-0.0167673291763066	0.781	0.834	1
Prkab1	0.0309381869285769	-0.0453604040415733	0.101	0.148	1
Skp1a	0.0311140230054636	-0.0842445622296979	0.753	0.804	1
Btg2	0.0312490394945664	0.0840682715570059	0.228	0.176	1
Creld2	0.031352225999233	-0.0948319223299643	0.425	0.486	1
Cnpy2	0.0313706520316406	-0.0820354195617821	0.697	0.761	1
Cry1	0.0313792953881945	0.0650037140081519	0.273	0.24	1
Rrp15	0.0315846387216346	-0.0796353755212165	0.686	0.748	1
Snhg20	0.0315934136381578	0.00958835627600407	0.239	0.259	1
Csad	0.0316113975585641	-0.0156621669890386	0.147	0.181	1
Coprs	0.0316819915145932	-0.0880824576496747	0.572	0.638	1
Prps1	0.0316999583892174	-0.0227334560749353	0.642	0.705	1
Nup85	0.0317720042028072	-0.00662209434341482	0.35	0.391	1
Kpna3	0.0317935325396506	-0.00180818171354058	0.409	0.448	1
Angptl4	0.0318226841327179	-0.0710019082618717	0.166	0.226	1
Tspan6	0.0318752504070876	0.0631660600956054	0.195	0.139	1
Fip1l1	0.0320326669019273	0.0742529431991285	0.496	0.469	1
Slc9b1	0.0320566674364229	-0.0766849617801403	0.277	0.345	1
Helb	0.0320756995512591	-0.0313147402853587	0.122	0.161	1
Minpp1	0.0320963755531894	0.00353045654151002	0.231	0.255	1
Cpsf4	0.0321171682746526	0.0456895005322795	0.261	0.25	1
Stt3a	0.0322040559996715	0.0733645374207954	0.407	0.337	1
Zbtb8a	0.0322231811797044	-0.0615919009579196	0.119	0.171	1
Bzw1	0.0322352351655604	0.00139836714159314	0.845	0.891	1
Ndc80	0.0323372146498657	-0.0198398114625139	0.212	0.252	1
Pias4	0.032338791551314	-0.0660393565832902	0.222	0.285	1
Mif4gd	0.0323536764334087	0.0318387752334793	0.382	0.403	1
Cenpp	0.0323782521069395	0.00490836156107693	0.247	0.274	1
Tmem107	0.03239301764386	0.0490245514568581	0.2	0.181	1
Ndufs4	0.0324311626486709	0.0696736296087942	0.669	0.645	1
1700019D03Rik	0.0324574391150682	-0.00822011700396647	0.366	0.406	1
Ticrr	0.0324607536276959	-0.0764175543961947	0.227	0.292	1
Dhx16	0.0325119165647634	0.103870043037608	0.791	0.748	1
Mpp1	0.0326638429319624	-0.0171675482979631	0.1	0.131	1
Cenpc1	0.03284893276779	-0.00830345083489026	0.182	0.216	1
Zfpl1	0.0328530391570129	0.0639473685792927	0.309	0.279	1
Ndn	0.032908247092288	0.0601980932017854	0.157	0.113	1
Khdc3	0.0330621402934582	0.0551014088399658	0.117	0.101	1
l7Rn6	0.0331250692674636	-0.0750870861305282	0.67	0.726	1
Fbxl14	0.0332193243249859	-0.0475301565683419	0.101	0.149	1
Tfeb	0.0332229279118743	-0.0535488196954157	0.147	0.201	1
Sat1	0.0332287539561459	0.0902117744143069	0.32	0.284	1
Nt5c	0.0332986484732585	0.0602974964548347	0.235	0.202	1
Plpp3	0.0333606527044298	0.0452641449246897	0.13	0.108	1
2700097O09Rik	0.0334765616954733	0.0393868417855628	0.273	0.27	1
Tor1a	0.0335627999993027	0.0644084786277495	0.293	0.267	1
Ptrh2	0.0336938846669658	0.050652637398268	0.366	0.362	1
Man1b1	0.033700443004538	0.0525147165554268	0.127	0.091	1
Tial1	0.0337490592156847	-0.0698882684949353	0.355	0.426	1
Cdca5	0.0337543750547122	-0.0036173474285322	0.279	0.308	1
Ccdc22	0.0337919693443389	0.0612618963410699	0.151	0.104	1
Fbxo34	0.0339239843084365	0.0497321068183862	0.135	0.104	1
Paip2	0.0340526453496765	0.0254398023833389	0.834	0.857	1
Ndufa10	0.0341197406196479	0.0379073670351371	0.742	0.76	1
Pdia3	0.0341783193240009	0.0715677240476319	0.658	0.61	1
Cib1	0.0342040806271109	0.0474266204872835	0.456	0.453	1
Ddx21	0.0342130973280027	-0.0461950379534564	0.626	0.693	1
Fmr1	0.0342620915599461	0.0413835087875939	0.303	0.297	1
D10Wsu102e	0.0343431884977967	-0.0632860344192267	0.266	0.332	1
Scaf8	0.0344775603198738	-0.0324700491630669	0.139	0.184	1
Fam136a	0.0344970178719437	-0.0172363119389605	0.808	0.861	1
Raph1	0.0345047546669822	0.0440868084781683	0.184	0.167	1
Blzf1	0.0345380254207124	-0.0294989681614443	0.089	0.124	1
Dcp2	0.034567098828333	-0.0889210279599961	0.434	0.483	1
Slc9a3r1	0.0346217790118626	-0.0624584557617469	0.236	0.3	1
Nolc1	0.0346819290027203	-0.0688648418304603	0.948	0.949	1
Clu	0.0348118317137573	0.0546348668804223	0.146	0.123	1
Oaz1	0.0348356155000676	-0.05479173771442	0.998	1	1
1110008L16Rik	0.034876005688024	-0.0645061486014995	0.304	0.371	1
Eif2b5	0.0349134531015017	0.0751697482247646	0.542	0.493	1
Rsbn1	0.0349298813681132	0.0104550454378571	0.176	0.189	1
Pdk1	0.034930794002853	-0.0894109681057316	0.315	0.383	1
Mrps23	0.0349511440628827	-0.0861368049170319	0.418	0.483	1
Polr2i	0.0350039979722409	-0.0720772874656892	0.813	0.852	1
Trp53	0.0350403166669806	-0.0583321997951232	0.981	0.99	1
Bphl	0.0350798989469458	0.0531250140686852	0.17	0.141	1
Preb	0.0352071177463634	0.0700869612759305	0.323	0.294	1
Csnk2a1	0.0352567943851198	0.0528465229670815	0.353	0.338	1
Blm	0.0352596284041079	-0.0644450795142392	0.225	0.287	1
Esf1	0.0354071775614191	-0.0152809610964946	0.77	0.826	1
Lias	0.0354306440907917	0.078221217752788	0.314	0.269	1
Cenpu	0.0354706672751374	-0.045886986365311	0.19	0.244	1
Nup50	0.0355499195562791	-0.0895999515924021	0.458	0.529	1
4930461G14Rik	0.0355921607888423	-0.038026603551918	0.128	0.171	1
Gm5617	0.0356068537497978	0.0419883721967298	0.241	0.239	1
Dapk3	0.0356358005811488	0.0785045893045156	0.36	0.3	1
Rpp21	0.0356442976022476	0.0397590829246405	0.334	0.332	1
Rab2a	0.0356646186430739	0.0297877088922379	0.688	0.713	1
Romo1	0.035806608759527	0.0746437109012617	0.528	0.504	1
Spc24	0.0358257633017407	0.0884926300229907	0.802	0.771	1
Agps	0.0358911052368679	0.0524187881442266	0.203	0.179	1
Pdcd2	0.0359373864137807	-0.0643747358578455	0.409	0.479	1
Sertad2	0.0359463891929197	0.0854255631519765	0.377	0.337	1
Polr2j	0.0360900785709169	-0.0808163455903876	0.87	0.902	1
Josd2	0.0361917805389148	0.0494904913615331	0.143	0.114	1
Ak1	0.0362406691136593	0.0711250328517149	0.216	0.159	1
Utf1	0.0362725470374857	-0.0697549356159246	0.924	0.95	1
Zbtb44	0.0362951538695789	-0.0771216674156437	0.212	0.27	1
Hax1	0.0363620001183333	-0.0827043973451368	0.674	0.731	1
Zbtb8os	0.036453618496421	0.00539117970656011	0.482	0.521	1
Hs2st1	0.036455576904466	0.060592032655841	0.165	0.131	1
Arrdc3	0.0364783372934441	0.00846703640100006	0.094	0.104	1
Atxn3	0.0365416444089851	-0.0504643129262841	0.162	0.216	1
Rsbn1l	0.0365902489368417	-0.0181848954177937	0.336	0.378	1
Dad1	0.0367339880561298	-0.0646849314968532	0.878	0.917	1
Tet1	0.0367669751419482	-0.052712126994904	0.387	0.454	1
Csnk1g3	0.0367725702083321	0.00388835137762705	0.154	0.171	1
Cnpy1	0.0368723952599325	-0.0467371443014348	0.082	0.126	1
Mrps30	0.0369109303982894	-0.0597402844024852	0.545	0.617	1
Pim1	0.0369322459202224	0.101281154905442	0.531	0.504	1
Atxn2l	0.0371058260603598	-0.0256005900926203	0.203	0.247	1
Gemin7	0.0372344779179476	0.0359509555310326	0.45	0.458	1
Ppp1r14b	0.0372608203473423	0.0506322770405228	0.821	0.826	1
Slc30a2	0.0372825395309831	-0.0383142934239214	0.098	0.139	1
Ildr1	0.03734552979684	-0.0582518506211381	0.113	0.163	1
Tbc1d17	0.0373864538156183	0.0525920114783899	0.113	0.075	1
mt-Nd4	0.0376111773427252	-0.0340844314495721	1	1	1
Ppm1d	0.0377109653774831	-0.051630852765181	0.125	0.176	1
Zfp141	0.0377253179707466	0.0305293285564606	0.125	0.113	1
1700037H04Rik	0.0378144862876091	-0.080266762476016	0.353	0.421	1
Hsph1	0.037815753073329	-0.0155018381276663	0.477	0.526	1
Sfxn1	0.0378395850136338	-0.0253025702122159	0.65	0.708	1
Ccp110	0.0378683162989697	0.0197253705729707	0.105	0.104	1
Uqcrq	0.0379072395835599	-0.0517451500927022	0.994	0.998	1
Tbrg1	0.0380604913912589	0.0737988468152341	0.653	0.632	1
Srebf2	0.0380614427272201	-0.0233606195235538	0.181	0.222	1
Etv1	0.038081468347217	-0.0553690854884654	0.125	0.176	1
Fam58b	0.0381031810234943	-0.0335544294988122	0.227	0.279	1
Gtf2e1	0.0381411073897941	-0.0133172813228871	0.217	0.25	1
ENSMUSG00000032494	0.0382841908211283	-0.0366273095470118	0.937	0.967	1
Ndufs3	0.0383636084018893	-0.0173934571587584	0.704	0.763	1
Wbp1	0.0383762002235606	-0.0274557947923747	0.097	0.131	1
Birc2	0.0384001756344293	0.0513930778152734	0.13	0.098	1
Rtn3	0.0384016193061501	0.0484133758897596	0.464	0.466	1
Akap8l	0.0385452532120002	-0.0515616105011385	0.166	0.219	1
Ilkap	0.0385469546701921	0.0819466009193213	0.456	0.401	1
Pik3c3	0.0386041155160756	0.0471570397286982	0.116	0.09	1
Lonp2	0.0386226019866244	0.0604413492130934	0.144	0.106	1
Gtf2h1	0.0386988284261476	-0.0906738075442914	0.468	0.516	1
Ppp2r5a	0.0387867358262859	-0.0647228247604934	0.235	0.299	1
Snupn	0.038821122252981	-0.06266860359823	0.179	0.237	1
Prmt2	0.0388800140015736	0.0502434979464635	0.116	0.083	1
Cdk1	0.0389358036466282	0.059636149263617	0.746	0.756	1
Rps19bp1	0.0389746601884861	-0.0824858545234146	0.715	0.766	1
Rps20	0.0390274934211938	-0.0298293711907234	1	1	1
Gm10020	0.0390668001249923	0.0180508233865407	0.235	0.244	1
Trmt1	0.0392622157254955	-0.0650809842269809	0.296	0.363	1
Abhd17c	0.0392788356369997	0.0784642104036096	0.25	0.196	1
Chmp3	0.0393298322454143	-0.000172301744131409	0.363	0.395	1
Usp9x	0.0393688441979173	0.0690728991115771	0.547	0.526	1
Capn15	0.0394361080448593	0.0353689615368821	0.141	0.128	1
Arih2	0.0394572959298894	-0.0438259272215054	0.298	0.357	1
Mfsd5	0.0395719110540018	-0.0566905055575974	0.242	0.303	1
Znhit1	0.0395952509995909	-0.0794299297558798	0.42	0.491	1
Ndufb8	0.0396734689739734	-0.0207271154672788	0.892	0.861	1
Lss	0.0399409174009252	-0.0297057674091571	0.087	0.123	1
Atp5g2	0.0399907911452702	0.00141459106606767	0.979	0.995	1
Dcaf4	0.0399979101529243	0.0692696993391947	0.231	0.177	1
Rfxap	0.0400636895362579	0.069323052784956	0.261	0.201	1
Zmynd8	0.040223292000825	0.0811262112716798	0.353	0.302	1
Zfp229	0.0402258136825598	-0.0576171178076061	0.108	0.156	1
Hist1h2al	0.0402894720729021	-0.0072788562146788	0.122	0.146	1
Ddah2	0.0404277496162254	0.0786625448473809	0.287	0.232	1
Hcfc1	0.0404359427038898	-0.0809841211500922	0.326	0.386	1
Plk1	0.04043676122073	0.0760847532870236	0.494	0.468	1
Snrnp25	0.0404499303782456	-0.0759790134236277	0.544	0.612	1
Gm10036	0.0404514206935525	-0.0750501231774815	0.643	0.71	1
Foxd3	0.040454048092047	-0.0535992280531781	0.065	0.104	1
Tor3a	0.0405525907022652	-0.0251294910214633	0.124	0.161	1
Fam49b	0.0405572529759696	-0.0581945337028889	0.559	0.63	1
1110004E09Rik	0.0406360527775146	-0.0353730953572685	0.434	0.496	1
Map1lc3a	0.0408661547348132	-0.0543979864523402	0.225	0.285	1
Amt	0.0408883509485911	-0.0225409481033639	0.177	0.222	1
Map3k7	0.0410544018466104	-0.0534641298842628	0.095	0.141	1
Tiparp	0.0411127420871279	0.0345511983853147	0.271	0.27	1
Cyb5r3	0.0411568116005795	0.0721340140027307	0.623	0.604	1
Pak2	0.0411635472631858	0.0787422514083598	0.418	0.353	1
Siva1	0.0411944881019707	-0.0574542569254475	0.97	0.977	1
Hist1h1e	0.0412164049175116	-0.0437391979984202	0.122	0.139	1
Prr12	0.0413663206837169	0.0355785457470344	0.122	0.108	1
Arfgap2	0.0413704530920252	0.0583601641138869	0.158	0.118	1
Dnajc11	0.0415768609384402	0.0790397311656741	0.431	0.376	1
Mettl2	0.0415964433788541	-0.0668389878697772	0.192	0.25	1
Tars2	0.0416945770564492	0.0187718791963826	0.273	0.292	1
Kxd1	0.0417221605284001	-0.0658950115676037	0.292	0.358	1
BC005561	0.0417506141728977	-0.00138960561537832	0.23	0.259	1
Pes1	0.0417689597589171	0.000204133889397995	0.58	0.624	1
Rbfox2	0.0417928499561484	0.0620432514309467	0.227	0.201	1
Hnrnpul2	0.0418070344136293	-0.0242336299562002	0.333	0.38	1
Kansl3	0.0418717970029363	-0.0414203765797615	0.105	0.148	1
Arf4	0.0420587621826133	-0.0151670254730464	0.602	0.657	1
Tmem160	0.0420793942075636	-0.0574480733586522	0.732	0.793	1
Cenpv	0.0420971200617253	0.0723673026751073	0.571	0.546	1
Hist1h4i	0.0421410990618457	-0.0331838399772386	0.081	0.119	1
Zfand6	0.0422093390715645	0.0498572917897431	0.52	0.522	1
Cd3eap	0.0422100078133208	-0.0251269365564686	0.463	0.517	1
Emsy	0.0425504684349166	-0.0466186103093838	0.198	0.252	1
Enoph1	0.0425781207898093	-0.00349409518416383	0.338	0.375	1
Scaf11	0.0425956230366983	0.0451989471570653	0.705	0.718	1
Armc10	0.0427071775187537	-0.0436483862765253	0.25	0.308	1
Deptor	0.0428331387464683	0.0564866717328807	0.122	0.086	1
Slc7a7	0.0428343703165583	0.0751907941482408	0.25	0.206	1
Asah1	0.0428498011160529	0.0672880135502073	0.217	0.179	1
Syncrip	0.0429344210890212	-0.0845277011888621	0.746	0.791	1
Rbbp4	0.0429694734974619	-0.0823220679964625	0.675	0.733	1
Uchl3	0.0430511989693104	0.0396661875936151	0.864	0.889	1
Rhot1	0.0432048715428266	0.00267228141589776	0.206	0.229	1
Sdhaf2	0.0432240860836167	0.0639839878920919	0.241	0.206	1
Trp53inp1	0.0432306084514302	0.0623943419308251	0.158	0.128	1
Ldhb	0.0432396495836692	0.0881874654786684	0.605	0.561	1
Klf10	0.0433837908232966	0.0299421490526591	0.222	0.226	1
Gpa33	0.0435483768636906	-0.0596256175495747	0.236	0.297	1
Trip12	0.043583664897158	-0.014624733698097	0.512	0.562	1
Abhd5	0.0438835786119142	0.0379243382708624	0.116	0.103	1
Fbxw2	0.0439077858130489	-0.0728811964332204	0.439	0.504	1
Zfp459	0.0440162989598305	-0.00747904533596518	0.086	0.104	1
Rab3ip	0.0440843706897876	0.0144320817465388	0.417	0.444	1
C87436	0.0441459471989285	-0.0107736012684089	0.139	0.167	1
Bad	0.0442065372626231	0.0571779676818992	0.217	0.191	1
Rpl31	0.0443042579318812	-0.0419948673041821	1	1	1
Bclaf1	0.0444669695988145	0.0830526447063551	0.716	0.673	1
BC030336	0.0446301501974101	-0.0251255845758195	0.116	0.153	1
Macrod2	0.0447024809941117	-0.0501376971259588	0.261	0.322	1
Actr8	0.0447428244201436	-0.0521658856445864	0.132	0.182	1
Abhd17b	0.0449348361953855	-0.064062266387928	0.136	0.186	1
Ubald2	0.0449353767335693	-0.0615051670312068	0.739	0.794	1
Fiz1	0.0451001561382995	-0.0228076922369643	0.371	0.423	1
Immt	0.0451340394012411	-0.044948792951321	0.835	0.884	1
Cdkn2d	0.0451510033722386	0.0501259295691924	0.198	0.167	1
Etaa1	0.0451963723448043	0.0269274915400769	0.341	0.352	1
Asph	0.0454578991974875	0.0624823611862245	0.197	0.153	1
Ift43	0.0454824010890026	0.0611151119756389	0.182	0.138	1
Rab12	0.045527983136168	0.0236689469005644	0.106	0.075	1
Mtap	0.0455549488851059	0.0322469298818451	0.339	0.35	1
Tmed9	0.0455809975661027	0.0699441520196336	0.769	0.751	1
Tpmt	0.0456363936859097	0.00123965653264066	0.128	0.143	1
Ptgis	0.0459234459444177	0.066815853164456	0.252	0.219	1
Clp1	0.0459516461329821	0.00276128988579466	0.249	0.275	1
Tbc1d7	0.0459663027328852	0.044923640308994	0.177	0.158	1
Atrx	0.0459909249781914	0.0791435633058848	0.775	0.731	1
Dst	0.0464710219869948	0.0845415500903843	0.376	0.328	1
Txnip	0.0466099908104064	0.0731066366970099	0.268	0.226	1
Ss18	0.0466621523499864	0.0784742835587331	0.407	0.358	1
Ceacam20	0.0471069290753687	-0.0271886815403214	0.082	0.113	1
Itpa	0.0472373053279887	-0.00680050936044496	0.58	0.625	1
Reep5	0.0472795517749744	0.0654089153903711	0.273	0.247	1
Ino80c	0.0474263363587138	0.00528823124128092	0.281	0.302	1
Ndufb3	0.0475209827621458	-0.0525904575963436	0.632	0.698	1
Smc2	0.0475541973137246	0.0833624659193408	0.829	0.808	1
Nosip	0.0478068311354745	-0.0503719077540006	0.396	0.461	1
Cox6a1	0.0479152452170955	0.0541122942910051	0.946	0.955	1
Pdcd11	0.0480308887765325	0.0103426015675421	0.699	0.74	1
Tspan13	0.0481359056658377	-0.0355517160074586	0.3	0.355	1
Smn1	0.0481640083067809	0.0760508344216173	0.693	0.635	1
Ndufs7	0.0484213399588701	-0.0643851564145781	0.867	0.9	1
H13	0.0484562914644924	0.00529846237928971	0.279	0.303	1
Mrpl43	0.0485681132261655	-0.0619360975985334	0.572	0.64	1
Hdac1	0.0485924671391076	-0.00272943149118987	0.507	0.552	1
Rangrf	0.0486073927249183	-0.0764838156882677	0.629	0.693	1
Setd4	0.0486813013612315	-0.0142724990275337	0.086	0.111	1
Wbp11	0.0487436787609327	0.0671519265047082	0.729	0.711	1
Itpka	0.048840460664872	-0.0495364661471377	0.071	0.111	1
Wsb1	0.048871406192074	0.0257711149209661	0.23	0.235	1
Rhox5	0.048883570606462	0.0531815125811894	0.821	0.849	1
Mex3a	0.0489098197787379	0.0541765626759006	0.154	0.126	1
Dyrk1a	0.0489311883607276	-0.0575108094255376	0.105	0.151	1
Rars2	0.0489789016671833	-0.0310820551342229	0.208	0.254	1
Ngrn	0.0490676482935243	-0.0903140031402773	0.48	0.541	1
Tmem59	0.0492246236090611	0.0437980086071939	0.643	0.65	1
Clock	0.0492541279494373	-0.033709400909344	0.135	0.176	1
Mettl16	0.0492913116486774	-0.0541403469984061	0.631	0.697	1
Tdrd12	0.0494529044243752	-0.0151549661650164	0.158	0.189	1
Aldh2	0.0494686923339739	0.0376477428531107	0.38	0.385	1
Chd1	0.0495913114307627	0.0806999281094272	0.751	0.711	1
Epc2	0.0499123362407074	-0.0268366635456543	0.17	0.212	1
Mtpap	0.0499169860562416	-0.00701860181092018	0.184	0.209	1
Acot7	0.0500649752719926	-0.0328667851162598	0.193	0.24	1
Pa2g4	0.0501409196009854	-0.0296548275826818	0.967	0.987	1
Timeless	0.0501945710036988	0.0407851140064669	0.431	0.439	1
Arid2	0.0502747583064333	0.0490613183348624	0.166	0.143	1
Chtf8	0.0502836479879288	-0.0252207681217063	0.2	0.24	1
Tbpl1	0.050312472541241	0.0230881950183862	0.29	0.297	1
Ivns1abp	0.0503406933885481	-0.0533659626604753	0.371	0.436	1
Armc6	0.0504023556727533	-0.0607278122158139	0.151	0.202	1
Rilpl1	0.0505825022926228	0.0522231415687134	0.124	0.085	1
Pinx1	0.050629188934842	0.00173089779298041	0.361	0.391	1
Chfr	0.0507386606004259	0.0446515126502407	0.138	0.113	1
Brca1	0.0508452472557007	-0.00397709779169783	0.154	0.177	1
Rbm7	0.0509546483172111	0.0810179643725086	0.407	0.367	1
Wdr73	0.0511832532078041	0.0255295353313303	0.185	0.184	1
Oxct1	0.0511941123318078	0.0541430019278756	0.265	0.249	1
Ccnf	0.0513283789726092	0.0682650949083617	0.436	0.406	1
Pycr1	0.0514000742494007	-0.00104809064638284	0.09	0.106	1
Gde1	0.0514650715393848	-0.00120274133345055	0.338	0.368	1
Rab22a	0.0515226288079917	0.0607678405221723	0.182	0.139	1
Bst2	0.051558530051791	-0.0112686148476991	0.244	0.284	1
Cbr3	0.0517972511440014	0.0588364658160602	0.105	0.071	1
Cdh1	0.0518969982974252	0.0523091101534912	0.325	0.32	1
Plac8	0.0520377678625302	0.0426746793575967	0.165	0.156	1
Pard6g	0.0520402263022125	0.0547233705453916	0.138	0.095	1
Ap3d1	0.0524145463719117	0.0443308605882901	0.203	0.184	1
Slc1a3	0.0524306121557213	0.0294818713390515	0.138	0.131	1
Fuca1	0.0524414693682848	0.0746219985010744	0.29	0.257	1
2310033P09Rik	0.0524555193697876	0.0661776675626949	0.363	0.335	1
Ppp4r2	0.0524973860205392	0.0838044125895639	0.556	0.522	1
Exosc8	0.0525431884842463	-0.0494521402756841	0.563	0.629	1
Mrps28	0.0525677311997278	0.0583373902027157	0.453	0.441	1
Sde2	0.052657476071596	0.0824156231749708	0.689	0.632	1
Gtf2h3	0.0526958811439533	-0.0328973699709509	0.271	0.322	1
Col4a3bp	0.0527066304146075	0.0529784793613864	0.12	0.088	1
Gm26829	0.0528078139435045	-0.0554257343515412	0.108	0.154	1
Xrcc5	0.0528527642974733	0.00287363573131338	0.571	0.615	1
Dhfr	0.0529586046135772	0.0788983949093044	0.403	0.35	1
Errfi1	0.0530711328871204	0.0503173793667566	0.114	0.091	1
Wdr70	0.0531368894461556	0.0614665461303239	0.303	0.269	1
Mfge8	0.0531878512629346	0.00703861244175774	0.323	0.352	1
Rbm8a	0.0532327775108702	-0.0534636082125222	0.951	0.945	1
Tmem57	0.053259425306048	0.0626052494677409	0.285	0.257	1
Ilk	0.0532949897503904	0.0744414892718103	0.244	0.206	1
Usp48	0.0533738474644	-0.0686523458931482	0.643	0.706	1
U2af2	0.0533969762273853	0.0699728370540665	0.583	0.552	1
Shfm1	0.0534709096860651	0.0623714842877794	0.976	0.975	1
Nxn	0.053490045681242	-0.0205577549817853	0.277	0.322	1
Sept7	0.0535775248229115	0.0320692669248263	0.716	0.731	1
Lbr	0.0537638669506238	0.0548032637757889	0.412	0.391	1
Haus6	0.0538712961938747	0.0519090900106128	0.179	0.151	1
Ube2g2	0.0538934677679804	-0.0256271105353406	0.136	0.174	1
Celf1	0.0540121500438041	-0.0163096836277837	0.525	0.577	1
Clasrp	0.0540812015954721	0.0398802346095557	0.111	0.091	1
Rac1	0.0541082123377197	-0.0761230023531763	0.811	0.857	1
Polr1e	0.0542072758235045	0.064118950058721	0.23	0.192	1
Cox6b1	0.0543723603549146	0.038664356301594	0.979	0.957	1
Fscn1	0.0543805785883946	-0.0535256393759387	0.832	0.876	1
Zwint	0.0544931319019634	0.0817793272757418	0.693	0.64	1
Oxnad1	0.0545838921354688	-0.0447411430665335	0.35	0.411	1
Farsa	0.054597717071782	-0.0853257205245288	0.477	0.526	1
Taf10	0.0546097446434318	0.0375476866224327	0.623	0.635	1
Pdlim1	0.0546301525965298	0.0791058645763492	0.461	0.425	1
Bccip	0.0548338238437926	-0.0771880437284144	0.61	0.673	1
Txn1	0.0549244482105368	0.0145900140077377	0.989	0.97	1
Commd5	0.0551297427680926	-0.0775609968189478	0.309	0.362	1
Rpap1	0.0554771116484064	-0.0231067814080899	0.217	0.257	1
Rita1	0.0555020487461883	-0.0567325564209638	0.184	0.239	1
Tcp1	0.0555603621851909	-0.0546656217525501	0.927	0.957	1
Mras	0.0556147167830145	-0.0118285324532633	0.222	0.262	1
Tsfm	0.0557260445132959	-0.0684474331007203	0.545	0.561	1
Tst	0.055791214043475	-0.0662363432561051	0.204	0.262	1
Zmat3	0.0560982274636277	0.0710926307678919	0.284	0.234	1
Trim35	0.0561961190424771	0.0163241482604226	0.133	0.141	1
Psma6	0.0562229163303332	-0.0560188080409596	0.913	0.945	1
Slc2a1	0.0562894108082572	0.0687577868291787	0.542	0.547	1
Ssr1	0.0563109674183725	-0.0334578234527591	0.439	0.498	1
Etv5	0.0563538154502431	0.0763617476029138	0.45	0.405	1
Capzb	0.0563602503686508	0.0739410131381848	0.864	0.861	1
Glrx2	0.0564911492661283	0.0686106721388349	0.371	0.363	1
Rock2	0.0566177731214719	0.058392306762431	0.238	0.224	1
Tmem189	0.0566482364465262	0.0596361471586681	0.143	0.106	1
Hadha	0.0566660987366399	0.0596317982682285	0.281	0.222	1
Xpc	0.0566680503346047	-0.0466939020960379	0.122	0.167	1
Coa3	0.0566743945982547	0.0399494913840075	0.699	0.71	1
Eefsec	0.0567199936282361	0.0311341356841631	0.195	0.189	1
Nktr	0.0567249835089601	0.0736497350568214	0.472	0.439	1
Emc10	0.0568770691780001	0.0312120726609426	0.509	0.521	1
Wsb2	0.0569209095547207	-0.0684356669484286	0.223	0.257	1
Plin2	0.0571377648848827	0.0996347907148033	0.174	0.131	1
C330027C09Rik	0.0572937203228283	-0.0238231837334488	0.22	0.262	1
Ppp1r15b	0.0573048242841527	0.00251975780447505	0.147	0.166	1
Ctr9	0.0574014011571819	0.0677001172831659	0.385	0.355	1
Rpl36-ps3	0.0576159333058574	0.00956762685712514	0.225	0.24	1
Ctnna1	0.0577444224102906	0.0776208988589033	0.764	0.723	1
Ccdc43	0.0577629327935397	-0.0690779874357292	0.349	0.415	1
Rtca	0.0577838791088391	0.0714995892288165	0.304	0.252	1
Ube2e1	0.0578437650971828	0.0845180274915457	0.477	0.43	1
Zfp639	0.0578633236842633	0.0661386073273856	0.249	0.202	1
Coq7	0.0579701765513968	0.0109923702251463	0.586	0.615	1
Ccny	0.0580308906065913	0.0642570928236225	0.252	0.201	1
Ccdc85b	0.0581077678871446	-0.0278885954765066	0.082	0.113	1
Ggnbp1	0.0582282920505006	-0.0493619674345914	0.07	0.108	1
Eif2b2	0.0582569822653256	-0.0226396370038012	0.352	0.401	1
Gm14820	0.0582944405478436	-0.0293391432678036	0.09	0.124	1
Msto1	0.0583816989347	0.0401725131256731	0.22	0.209	1
Gm2694	0.0583865777856684	-0.0618317845607134	0.114	0.159	1
Arhgap35	0.0585724481994518	0.0456843026451257	0.182	0.166	1
Mob4	0.0585919527398974	-0.0370113477183651	0.488	0.546	1
2410004B18Rik	0.0586025780503506	0.049685869740344	0.355	0.345	1
Zfp704	0.0587439746680745	-0.0536778736998262	0.154	0.204	1
Ecsit	0.0588343414790759	-0.0685056380116402	0.219	0.277	1
Hspa9	0.0589857359294921	-0.058522161955268	0.967	0.982	1
Mia3	0.0591936902557056	0.0520508740566145	0.165	0.118	1
Mid1	0.0592648953324171	0.0484592353322235	0.442	0.446	1
Dnmt3a	0.0592840682478978	-0.052490310380261	0.233	0.289	1
Kdm5a	0.059316227832276	0.0608902560064645	0.319	0.294	1
Sympk	0.0593257202796332	-0.00184291951075888	0.141	0.161	1
Rpl37	0.0593812980178036	-0.0274022729713534	1	1	1
Bcam	0.0594219563522829	0.0417205283520042	0.255	0.249	1
Hdac5	0.0595783115486302	0.0552406515130024	0.133	0.098	1
Sptssa	0.0596987001041637	-0.0580713328556472	0.336	0.398	1
Hacd1	0.0597440340278595	0.030119196920673	0.227	0.226	1
Ddx17	0.0597884077162622	0.0548482473734264	0.396	0.385	1
Mtfr1	0.0599732829193515	-0.056900233633402	0.377	0.443	1
Gtpbp4	0.059979205080122	-0.0696363440950856	0.884	0.919	1
Slc19a2	0.0599967764048991	0.049896176824421	0.109	0.078	1
Gpr180	0.0601337309990542	0.0554934277310046	0.166	0.126	1
Trim37	0.0601547770026234	0.0517537443801404	0.233	0.197	1
Slc16a1	0.0601850762349674	-0.0218156814222136	0.235	0.274	1
Med29	0.0602060874592932	0.0063842154888345	0.629	0.663	1
Pias2	0.0602751168607446	-0.0236404698967231	0.437	0.491	1
Klf4	0.0602908041511497	-0.0664267618521663	0.577	0.642	1
Stt3b	0.0603818976368301	0.0691279840405004	0.382	0.338	1
Nfyb	0.0603880690842884	-0.03205322040338	0.475	0.532	1
Tm7sf3	0.06076876386706	-0.0162129631025549	0.238	0.274	1
Selk	0.0608475356241703	-0.0121460199005943	0.613	0.667	1
Myl12a	0.0608495734462128	0.0587925868541148	0.935	0.955	1
Gclm	0.0609685930816723	-0.0164299290993748	0.556	0.612	1
Rab18	0.0610385684809111	0.00914024936591973	0.448	0.483	1
March5	0.0612042393039608	0.0744054782342543	0.794	0.778	1
Cmpk1	0.06138484195325	-0.0580071438397837	0.442	0.507	1
Mars	0.0614056480862786	-0.0620639450371486	0.447	0.514	1
Bdh2	0.0614213668861719	-0.0410218070751903	0.094	0.133	1
Zfp534	0.0614349717754532	-0.031010647461168	0.163	0.204	1
Asap1	0.0614780030623018	0.0278884795906476	0.155	0.158	1
Cdc45	0.0615016325475119	0.0155782029812979	0.168	0.172	1
Ngfrap1	0.0615474348948112	0.0881697971120143	0.992	0.985	1
Sp1	0.0616275229606286	-0.0682859336301577	0.193	0.249	1
Cdk6	0.061731116617416	0.0698045239555252	0.244	0.206	1
Adat1	0.0618050660297077	0.0409573322067302	0.103	0.078	1
Rpl26	0.061887240753311	-0.0281424461096882	1	1	1
Pfn1	0.0619326720974489	0.0669140547241631	0.995	0.992	1
Mat2a	0.0619383717228294	0.0484231694830177	0.937	0.9	1
Hn1	0.0621127111477347	0.0526790941810238	0.848	0.861	1
Alpl	0.0621224353750331	0.0156549839149354	0.372	0.393	1
Itm2b	0.0621391190147905	0.0439154485572201	0.479	0.478	1
Kdelr2	0.0621607632723988	-0.0326986491229715	0.523	0.58	1
Myl12b	0.0621701025006976	0.0672393346296737	0.412	0.381	1
Zfp35	0.0622170335070326	-0.0316177442415417	0.09	0.126	1
March6	0.0622379496947916	0.0330483938116302	0.108	0.073	1
Guk1	0.0623675228100983	-0.0726854426194214	0.843	0.872	1
Nipbl	0.0623811580750058	0.0236471190576983	0.368	0.383	1
N4bp2l2	0.062573850855592	-0.0432960249963582	0.472	0.534	1
Sox15	0.062619452899133	0.0352826681950981	0.136	0.133	1
Cln8	0.0626422604274957	0.0344286191504974	0.146	0.134	1
Gabbr1	0.063055127855692	-0.0142090578265004	0.119	0.146	1
Rbm33	0.063244033414429	0.0569675027508899	0.158	0.116	1
Deb1	0.0632962873336218	-0.0256688384887199	0.326	0.371	1
2410131K14Rik	0.0633494033564497	-0.0401862421019699	0.103	0.144	1
Lmnb2	0.0633722181588443	-0.0621701784446081	0.154	0.202	1
Ckap5	0.0634318751686989	0.055848404955166	0.326	0.267	1
Cnn2	0.063763932824496	0.0971921223067203	0.293	0.269	1
Qars	0.0638745422808005	-0.0174809276203122	0.331	0.373	1
Smpdl3b	0.0638788693545426	-0.00852978927001835	0.133	0.158	1
Dnpep	0.0639566900189119	0.0505208983519499	0.292	0.277	1
H2afx	0.0639640248638039	-0.0642772351098502	0.919	0.935	1
Erdr1	0.0641014604973227	0.03541558275138	0.415	0.425	1
Fkbp1a	0.0642532462138591	-0.0201728399195127	0.948	0.973	1
Dnajc9	0.0644859370461274	0.0671830865767588	0.531	0.512	1
Ppp1r10	0.0645797203946719	-0.0501123004824161	0.314	0.373	1
Tceb3	0.0646426368163427	-0.0572668290226286	0.17	0.222	1
Dirc2	0.0646846034074068	-0.0259628233786237	0.079	0.111	1
Nfib	0.0647346817132093	-0.0298672122792169	0.141	0.179	1
Supt4a	0.0647639984282247	-0.0592180371950606	0.8	0.846	1
Pbx2	0.0648052145371934	-0.0291534078748721	0.087	0.121	1
Mrpl13	0.0648124298002559	-0.0842659974032971	0.661	0.703	1
Mcm2	0.0648130777081816	0.0385641944052324	0.685	0.698	1
Mff	0.0648144290136572	-0.0150265696786661	0.498	0.547	1
Ctsz	0.0649253168047814	-0.0601167668993893	0.396	0.459	1
Psmf1	0.0649788970956512	0.0295461577016993	0.166	0.164	1
March7	0.0652714261218499	-0.0229335750993498	0.377	0.428	1
Fnbp1l	0.0655635838343661	0.0634290149533009	0.26	0.204	1
Cdk4	0.0656045025585226	0.0206677766176608	0.96	0.978	1
Med18	0.0656073277580259	-0.0296710762168695	0.094	0.126	1
Acads	0.0656515035341512	0.0648579486657238	0.239	0.196	1
Akirin2	0.0656569261579376	0.0799814972255348	0.607	0.547	1
Slc1a5	0.0657044349899597	-0.0279667963196334	0.117	0.154	1
E2f4	0.0658357188670751	0.0195219299470455	0.618	0.642	1
Cdk8	0.0658399111140108	-0.0365097124868376	0.233	0.282	1
Cops5	0.0659776836596498	0.0647614460345931	0.597	0.562	1
Cep290	0.0659819434181334	-0.0538705662519921	0.152	0.202	1
Oxsr1	0.0660229831685724	0.0130675633084337	0.293	0.308	1
Hnrnpa0	0.0660865498520331	-0.0475524277893655	0.384	0.444	1
Dusp14	0.0660879540735957	0.0632760418795356	0.117	0.1	1
Gbf1	0.0662435444480249	0.0373874057911332	0.162	0.149	1
Tuba4a	0.0663551512142175	-0.0738100137928962	0.448	0.512	1
Desi2	0.066389699528524	0.0533535128082729	0.452	0.443	1
Lncenc1	0.0664061901781608	-0.0382345890812511	0.447	0.504	1
Piga	0.0665216044312391	0.0454984377187573	0.101	0.073	1
Borcs5	0.0665740828734087	-0.00349023593288381	0.095	0.111	1
Cope	0.0665910873799851	-0.0393421402320052	0.388	0.446	1
Cdyl2	0.0666741036819883	-0.00761619037649369	0.298	0.333	1
Samd1	0.0666987444078297	-0.0294463526462953	0.113	0.149	1
Ssbp4	0.0669419540142302	-0.00135720010806684	0.371	0.408	1
Dusp27	0.0669432732220412	0.0357841317695157	0.257	0.252	1
Atp1b3	0.0671715507612861	0.0356376717796589	0.464	0.464	1
Mapk1	0.0672191293635117	0.0464718357872973	0.466	0.464	1
Parvb	0.0672192303008831	0.0143385144558798	0.132	0.136	1
Fkbp4	0.0674120300897447	-0.04482907111344	0.965	0.978	1
Pold1	0.0675286210763148	-0.00111857396496695	0.193	0.216	1
Dusp6	0.0677558277649964	0.0546678340747677	0.13	0.1	1
Med6	0.0678072314424521	-0.0223392460358581	0.333	0.378	1
Rfx7	0.0679982785660407	0.0439797619961762	0.155	0.133	1
Tdrp	0.068050081644383	0.0152373861497465	0.101	0.106	1
Capsl	0.068079749233113	0.0619806949259731	0.16	0.128	1
Nudt2	0.0682801350943437	-0.0548305662784363	0.192	0.245	1
Sfrp1	0.0687446078713902	0.0299665965396362	0.217	0.226	1
Necap1	0.0690008377738279	0.0661657199945033	0.281	0.231	1
Bend4	0.0690120408326023	0.0522546209844836	0.119	0.085	1
Cnot3	0.069139580695259	-0.0658428372476902	0.613	0.675	1
Cebpb	0.0691410881199429	0.0346660775687025	0.108	0.098	1
Nfrkb	0.0691531226039012	-0.010687474828804	0.136	0.159	1
1110008P14Rik	0.0694259354728748	-0.0496541997230436	0.382	0.444	1
Glb1	0.0694930018460167	-0.0378322773156846	0.09	0.129	1
Rhox9	0.069507003803191	-0.0320377389133843	0.081	0.114	1
Hist1h1b	0.0695524039551732	0.03384196697998	0.398	0.411	1
Dmxl1	0.0696452118531446	0.0238149997920168	0.12	0.118	1
Nptx2	0.0696682918809233	-0.0480990567584325	0.094	0.134	1
Mfap1b	0.0696902530991874	-0.0414396536914168	0.068	0.104	1
Lamtor4	0.0697273780339076	-0.0627403044028537	0.515	0.58	1
Zpr1	0.0698651625900396	-0.0762539831180056	0.501	0.547	1
Dut	0.0700294015111666	0.0634335528907934	0.951	0.959	1
Ubxn2a	0.070168558653971	-0.0591182548620879	0.475	0.541	1
Ccdc174	0.0702358077141241	-0.029256586483326	0.239	0.284	1
Pet100	0.0702363613074662	-0.0139943089868384	0.393	0.436	1
Fam174a	0.0702640875405386	-0.0084306376415707	0.128	0.149	1
Heatr1	0.0702693575861352	-0.0560908671112519	0.155	0.206	1
Rpf1	0.0703715356210062	0.0642087623252142	0.46	0.436	1
Arl2bp	0.0705304813234789	0.066774044040206	0.312	0.254	1
Rabep1	0.0706316766207618	-0.0591955950994956	0.374	0.438	1
Rnf111	0.0709571886475734	0.0131153625554088	0.163	0.174	1
Rnf121	0.0709963834675375	-0.00802804171276578	0.306	0.342	1
Fbxo8	0.0709973699348453	0.036388687687351	0.181	0.167	1
Snf8	0.0710783182887563	-0.0446739718393279	0.677	0.735	1
Cpne5	0.0711149084221153	0.0080125306944295	0.101	0.114	1
Mtcl1	0.0711317464547177	0.0514468376866878	0.222	0.191	1
Isyna1	0.0711458655528282	0.0725982654591665	0.504	0.453	1
Rpap3	0.0715878066370421	0.0369838731657046	0.334	0.33	1
Arfgap1	0.0715992180168183	0.016287051591736	0.111	0.114	1
Glmp	0.0717249753161828	-0.0416759559015646	0.287	0.342	1
Sdf4	0.0717662066916863	0.0402457576128933	0.398	0.398	1
Yrdc	0.071773319365471	-0.0759500935274978	0.525	0.577	1
Smg5	0.0717967547522132	-0.0157046183164336	0.19	0.224	1
Zc3h13	0.0719033623399496	0.082236546325276	0.639	0.587	1
Smek2	0.0719982762513641	-0.0304000367300183	0.257	0.305	1
Trmt112	0.0722956488676981	-0.0668604662436998	0.574	0.589	1
Rhbdd3	0.0723277217042567	0.0255244901594441	0.101	0.071	1
Tia1	0.0727012984822404	0.0631166383283258	0.296	0.252	1
2610001J05Rik	0.0727491496534052	0.053929961576665	0.342	0.32	1
Rpsa	0.0728959800874567	0.0288128174558806	1	1	1
Cat	0.0731537183288226	-0.0533263414094481	0.109	0.151	1
Pole3	0.0733983150935065	-0.0768136768603938	0.517	0.579	1
Cdc6	0.073467366473245	-0.0489108675444411	0.184	0.234	1
Chka	0.0735719162613454	-0.0675085287977927	0.252	0.31	1
Mrps5	0.0736805959157687	-0.0735666664545607	0.838	0.859	1
Cul1	0.0737199966596783	0.0452062905974602	0.55	0.556	1
Ikzf5	0.0738273553887266	0.0129182666809336	0.108	0.111	1
Cpt1c	0.0739035282309293	0.0480284446021914	0.103	0.075	1
Sec62	0.073914636031888	0.0842396313019022	0.705	0.658	1
1810037I17Rik	0.0740404709981591	0.0662251191444867	0.876	0.886	1
Abcf1	0.0741334427680569	0.0394461888504605	0.77	0.784	1
4933404O12Rik	0.0741928565882958	-0.030095440231282	0.124	0.161	1
Mbtps1	0.0743169685242842	0.0187848631899997	0.246	0.257	1
Amz2	0.074322881145785	-0.0393587404442442	0.111	0.151	1
Foxp4	0.0747139959505606	-0.0097807866695401	0.177	0.207	1
Ascc2	0.0747945169787628	0.0430000473416547	0.2	0.182	1
2810417H13Rik	0.0750253947718068	0.0808202570725601	0.643	0.62	1
Zbtb45	0.0752670750031895	-0.00449165146791142	0.152	0.176	1
Tmem256	0.0752906175649035	-0.0725178416241978	0.637	0.677	1
Dhrs13	0.0754034199692107	0.0467319028340643	0.111	0.08	1
Orc1	0.0754949062509438	0.00799890448014806	0.249	0.269	1
Rcn1	0.0755094048483254	-0.0604036211897572	0.252	0.31	1
Isoc1	0.0757385052340303	-0.0550479300481257	0.279	0.337	1
Kifc1	0.0758182076691629	0.00825671661117125	0.162	0.174	1
Yipf5	0.0760189847380775	-0.0146174359605644	0.385	0.426	1
Bsg	0.0760511342603488	0.0584529480727292	0.908	0.909	1
Irak1bp1	0.0760932597621847	0.0434090230707201	0.249	0.226	1
Aurkb	0.0761858903304851	-0.0654825148589077	0.322	0.381	1
Zfp57	0.0761914243838765	-0.0334671568047727	0.368	0.423	1
Rprd2	0.076218803994546	0.0517234437921323	0.176	0.148	1
Hnrnpf	0.0763087682516051	-0.0381010000297111	0.992	0.998	1
Trip13	0.076458595958555	-0.0757380270354228	0.396	0.453	1
Elavl1	0.0766158144022683	0.00598238075234636	0.602	0.637	1
Rbm15b	0.07666056107213	0.0301723826574896	0.101	0.088	1
Rbsn	0.0768149156023417	-0.0207847298686315	0.09	0.118	1
Clstn1	0.0769156582245794	-0.0353772250201081	0.089	0.124	1
Wasf2	0.0771370191626369	0.0718148447679684	0.569	0.546	1
Pnpo	0.0771443027688223	-0.0489968749497687	0.084	0.118	1
Rpl19	0.0772234740395441	0.0259667793224954	1	1	1
Cenpe	0.0774523056818537	0.0702291467729373	0.499	0.461	1
Dhps	0.0774786886777898	0.0176174226382617	0.409	0.425	1
Chsy1	0.0775168340834786	-0.0277038722855328	0.076	0.109	1
Ncapd2	0.0775376785426988	-0.00595438712560814	0.173	0.201	1
Fam25c	0.0776280161483677	0.00553812203237986	0.277	0.3	1
Pgap2	0.0776961397153611	0.0468790913425432	0.132	0.091	1
Zfp414	0.077782543849737	0.0354223302325417	0.105	0.088	1
Sdf2l1	0.0777833825193595	-0.0762815644881793	0.384	0.443	1
Vill	0.0779922285540944	-0.0317155782622099	0.076	0.109	1
Psph	0.0781076306672059	-0.0576618784449576	0.51	0.574	1
Fam32a	0.0781195243022073	0.0809866670692537	0.601	0.541	1
Tmem261	0.0783120103071518	-0.0764915571666301	0.528	0.57	1
Setdb1	0.0783207039132335	0.0425886306920476	0.288	0.275	1
Pdzd8	0.0783403839453308	0.0438146948869636	0.113	0.09	1
Mcl1	0.078353599083416	0.0735159207775989	0.702	0.647	1
Hibadh	0.0783873171871457	-0.0388353285755788	0.433	0.494	1
Psmd13	0.0785391821225858	-0.0705763903132537	0.716	0.771	1
Ttc32	0.0785719135975718	0.0397615832873281	0.189	0.171	1
Mul1	0.0788867370483763	0.0593067818273973	0.197	0.171	1
Slc44a1	0.0789053961303131	0.0245950609914776	0.158	0.156	1
Sun1	0.078923903073007	0.00909541818831763	0.147	0.159	1
Pgd	0.0789925288467713	0.00465481147292857	0.39	0.421	1
Uaca	0.0790206402004346	-0.0315283526034372	0.116	0.151	1
Ctnnbip1	0.0791257666034997	0.00887120891344162	0.3	0.323	1
Uba2	0.0792059630948115	-0.0507412451196936	0.849	0.891	1
Bms1	0.0793069284283564	-0.0631816906846735	0.521	0.539	1
Phf5a	0.0795098715016109	-0.0295175789772943	0.903	0.882	1
Hnrnpm	0.0795446577326695	-0.0382062460020554	0.878	0.866	1
Rsf1	0.0796479422975076	0.0224658208357865	0.355	0.365	1
Obfc1	0.0799093172970383	0.0346553047723443	0.138	0.124	1
Tubgcp5	0.0799144502141728	0.0257339026179977	0.105	0.096	1
Cltb	0.079960051239678	0.0618861904466482	0.423	0.393	1
Hnrnpdl	0.0800998300306691	0.0102262437185681	0.784	0.823	1
Snrpb	0.080121281027009	0.0551510508490998	0.983	0.978	1
3110082I17Rik	0.0809248363840915	0.0326112995375664	0.247	0.24	1
Psmd11	0.0811369895883494	0.0692471458868043	0.853	0.847	1
Haus5	0.0812864811637061	0.0455364413723893	0.101	0.066	1
Chmp7	0.0813812181543575	0.0604903322863745	0.236	0.211	1
Adrm1	0.0814076926570933	-0.0251751604799113	0.694	0.746	1
Nptn	0.0815301956304331	0.0465760098526809	0.239	0.189	1
Tspo	0.0816508461571075	0.056326983789122	0.182	0.148	1
Hdgfrp2	0.0816938786088467	-0.0273170074876461	0.366	0.416	1
Ccdc90b	0.0816990276848188	-0.017909352159305	0.179	0.211	1
Zrsr2	0.0817231915426695	-0.073015523445644	0.632	0.692	1
Unc119	0.0818978855889768	-0.0048035050568227	0.122	0.144	1
Pdcd4	0.0819436075052119	-0.0489407023932104	0.109	0.151	1
Ccnb2	0.0821471491132403	0.0178286174569908	0.599	0.632	1
Atg16l1	0.0821513289624212	0.0130998159535382	0.165	0.176	1
Myg1	0.0821659063531163	-0.0407214675086893	0.341	0.396	1
Carkd	0.0822833352811143	0.0502944100008846	0.143	0.111	1
1110012L19Rik	0.0823776954887585	0.061643313571777	0.227	0.191	1
Ccnk	0.082434772379587	0.0182508350352887	0.184	0.191	1
Dars	0.0825294822648173	0.0512099867338928	0.54	0.539	1
Gnl2	0.0826094426714026	0.0204001352247687	0.426	0.441	1
Bet1l	0.0831015558462205	-0.0260659808044077	0.249	0.292	1
Mrfap1	0.0831299666068845	-0.0576633401066269	0.964	0.973	1
Katna1	0.0832417638717936	0.0147105558284801	0.347	0.37	1
Nufip1	0.0833322317907366	-0.0188582601115431	0.452	0.498	1
Mdm4	0.0834372010359891	-0.0397787404881859	0.345	0.396	1
Rrp12	0.083444526421245	0.00309436936886426	0.247	0.269	1
Npc2	0.0834617583094683	-0.0210192783595161	0.618	0.672	1
Zfp24	0.0836366745922067	-0.0581666038231124	0.16	0.201	1
Prpf18	0.083696879946278	0.000910099242790147	0.1	0.113	1
Sipa1l1	0.0838227948474571	-0.0396051893636904	0.09	0.129	1
Pfas	0.0840167816765762	-0.0451325080512253	0.244	0.292	1
Ttc1	0.0841188438059106	-0.0308334457744724	0.604	0.658	1
Rbmxl1	0.084319530990257	-0.0654152428672627	0.853	0.874	1
Xpot	0.0844053584767004	0.0286106014678154	0.353	0.358	1
Agrn	0.0845861805815408	0.0117324954365331	0.17	0.177	1
Qtrtd1	0.0846217053632563	-0.0445823156170556	0.086	0.119	1
Atp13a3	0.0846696146049967	0.0267737665665861	0.211	0.211	1
Ppm1b	0.0846759462936625	-0.0404266511068871	0.287	0.34	1
Impact	0.0846909534287191	0.0456048152379371	0.331	0.327	1
Parp2	0.0847415574648017	0.0243097291483826	0.466	0.478	1
Xab2	0.0850977178619412	0.0236394415916661	0.231	0.235	1
Ddx42	0.0851754259816447	-0.0736207811785639	0.513	0.575	1
Cc2d1b	0.0851873708446569	0.0337787752823108	0.105	0.09	1
Sephs2	0.0853744916304815	0.0242542071369779	0.659	0.682	1
Ptpn2	0.0854692240385167	0.0400704933321001	0.314	0.305	1
Rps23	0.0854692882344865	0.0330225918926379	1	1	1
Sap30	0.0854726134443331	-0.0229994028496288	0.713	0.761	1
Timm17b	0.0856688650019555	-0.0359989571766084	0.461	0.517	1
Actn1	0.0856964180875191	0.0834774131328412	0.493	0.473	1
Gmnn	0.0857562350646987	-0.0361333278593154	0.897	0.932	1
Spopl	0.0857967243303946	0.0276269860894899	0.119	0.114	1
Rabif	0.0859295449640424	-0.0264727242572849	0.344	0.393	1
Fam96b	0.0859691456694467	0.00966572517425768	0.578	0.609	1
Golga3	0.0860864962708906	-0.0619173076123637	0.177	0.227	1
Frrs1	0.086113908109353	-0.0746876455578444	0.342	0.401	1
Umps	0.0862095036498483	0.04253824215116	0.651	0.658	1
Phlda2	0.0864316518967662	-0.0173709482910966	0.731	0.783	1
Flot1	0.0864399798801921	0.039685750538249	0.103	0.068	1
Exosc3	0.0864634372238676	0.0666332241685729	0.509	0.481	1
Chtop	0.0865440924509535	-0.0420587373496399	0.648	0.706	1
Mrps12	0.0865599515222041	-0.0793432237838259	0.666	0.713	1
Tm2d1	0.0865958754952132	0.0453146045113948	0.3	0.277	1
AI314180	0.0866625941995547	0.0410245141563668	0.13	0.091	1
Vps29	0.0866687566024166	0.0546722362811816	0.756	0.746	1
Mettl3	0.0866928039311915	-0.0182022617985025	0.143	0.172	1
B4galt3	0.0868971182395767	0.0466188749655162	0.149	0.126	1
Pomp	0.0870248700300339	0.0156201530821627	0.929	0.952	1
Snhg6	0.0870964526759854	-0.0280013400692621	0.339	0.39	1
Tor1b	0.0872303774220086	-0.0466454223181444	0.155	0.202	1
Tut1	0.0872491448305864	-0.0297754137402972	0.125	0.163	1
Mrpl3	0.0872832360136461	-0.0730104880216439	0.418	0.471	1
Mrpl55	0.0872913378584387	-0.020741924314734	0.536	0.587	1
Pofut2	0.0876339196615808	0.0170606712685227	0.211	0.219	1
Ccndbp1	0.0877281110082555	0.0533110989992493	0.165	0.123	1
Mettl18	0.0877378177200693	0.0514200276232557	0.117	0.081	1
Gsto1	0.0877473890294131	0.0164176913844286	0.445	0.473	1
Ncl	0.0879033503052157	-0.0420119388964642	1	1	1
Gjb3	0.0879180741495451	0.0297434458189992	0.468	0.484	1
Hells	0.0881277951618936	-0.0416087354560621	0.941	0.96	1
Ndnl2	0.0883744555544456	0.0772987366006262	0.442	0.4	1
Urb1	0.0884075739391711	0.0419532288198178	0.195	0.177	1
Ccm2	0.0885361344756878	0.0400151714857419	0.219	0.207	1
Snhg11	0.0886025826037084	-0.0452937872467254	0.111	0.153	1
Selm	0.0886068847067437	0.0300764997745896	0.116	0.109	1
E2f5	0.0886295578751454	0.0127065086380078	0.233	0.249	1
Coa7	0.088638442228908	0.0643789736146132	0.474	0.426	1
Lrrc8d	0.0886668168389193	0.0243379019728829	0.125	0.124	1
Igf2r	0.088696011191289	-0.0443158618664386	0.084	0.121	1
Polr3d	0.0887727203810836	0.0691525727762756	0.365	0.328	1
Abcc5	0.0888190521449927	0.062607593825762	0.197	0.158	1
Kcnk1	0.0888657077538692	0.0500195423088544	0.117	0.083	1
Mak16	0.0888803501988562	-0.0134794391017603	0.808	0.851	1
Cnbp	0.0889924265647028	-0.0358130577074696	0.981	0.98	1
Macf1	0.0889953873952091	0.068316032968602	0.482	0.444	1
Zfp948	0.0890106281446057	0.0322271750220678	0.108	0.101	1
Crip2	0.089052267192848	0.11530808433658	0.436	0.39	1
Gm26737	0.0892714873473016	-0.0260644159755663	0.228	0.274	1
Aebp2	0.0894400950999593	-0.0722935756150183	0.323	0.381	1
Lsg1	0.0896246286227843	-0.0791961545596432	0.506	0.557	1
Mcm10	0.0896521438002649	-0.0628912873423389	0.312	0.371	1
Wwc1	0.0896585937079149	-0.0509790394670942	0.122	0.166	1
Aspscr1	0.0899194909778734	-0.0423859982145756	0.401	0.456	1
2610318N02Rik	0.0901524325664248	0.0240584806054807	0.292	0.297	1
Cebpz	0.0901543415197147	-0.0508571686753336	0.746	0.798	1
Ap2s1	0.0901662248851018	0.0383316275524758	0.693	0.708	1
Psmg1	0.0903014718481767	-0.0768157120669056	0.578	0.625	1
Arl1	0.0903580216619145	-0.0464924187031392	0.604	0.663	1
Wdr12	0.0904443783352378	-0.0399739723723371	0.708	0.763	1
D16Ertd472e	0.0906456204316401	-0.0359909382666695	0.117	0.156	1
Srsf4	0.0910124489796433	-0.00996297347690051	0.334	0.373	1
P3h1	0.0910220333902031	-0.0382314702236789	0.095	0.133	1
Cog2	0.0912042092041816	-0.0405697472980836	0.073	0.108	1
2700029M09Rik	0.0913928231158364	0.0211855831910421	0.555	0.574	1
Cse1l	0.0916295729240593	0.034485744072415	0.496	0.504	1
Kctd3	0.0919604446490579	0.0526045504612885	0.16	0.123	1
Colgalt1	0.0921494612527809	-0.0610078119523512	0.192	0.242	1
Tmed3	0.09217832423448	0.0472700872846264	0.208	0.184	1
Sdhd	0.0922109428519701	-0.0594081861095991	0.479	0.541	1
Kif15	0.092237024067956	0.0439200030020622	0.177	0.156	1
Ndufaf6	0.0922779309867849	0.0332659119436597	0.33	0.33	1
Dhx8	0.0922909616139846	0.0125592755014182	0.395	0.416	1
Slc25a20	0.0923089646337686	0.0409555469959023	0.185	0.176	1
Nfat5	0.0923522792563324	-0.0268809418361462	0.152	0.189	1
Fbxo9	0.0923702156262656	-0.0301694444034208	0.187	0.227	1
Rpl10a	0.0924309812273417	0.0374048396260029	1	1	1
Dennd2c	0.0924451077480414	-0.00170870633539431	0.084	0.101	1
Sycp3	0.0925213024134257	-0.0692241764101207	0.201	0.239	1
Vps4a	0.0926206443515808	0.0466099125635748	0.179	0.134	1
Hmgn1	0.0927017429813249	-0.0188421050730954	0.997	1	1
Dnase2a	0.0928647701252299	-0.0499151572787599	0.189	0.239	1
Fth1	0.0930135442336873	-0.0271430022724308	0.997	1	1
Copg1	0.0930338829755556	0.0115756132885815	0.341	0.363	1
Arpp19	0.093255293075181	-0.0496197558274971	0.978	0.98	1
Nmb	0.0932771245316846	0.0020450484422736	0.097	0.108	1
Chd6	0.0937252272137948	0.0508289337401189	0.146	0.109	1
Rab26os	0.0938024249672919	-0.0396266081471487	0.098	0.136	1
Lactb2	0.0939525581124389	-0.0486787298416698	0.403	0.461	1
Gm26518	0.094022401353347	0.0285182070727721	0.287	0.292	1
Rrp1	0.0940417376092711	-0.0711742009166276	0.716	0.755	1
Taf1d	0.0941554450318611	0.0647096865914589	0.748	0.733	1
Gpn1	0.0942468216615359	-0.0732425585918058	0.453	0.514	1
Coq5	0.0944354514665554	-0.0183108523937059	0.26	0.297	1
Slc25a33	0.0945246293847986	0.0109085836714249	0.3	0.32	1
Nme7	0.0945571632085758	0.0258933538106725	0.257	0.254	1
Cox20	0.0946034175979478	0.033952091080305	0.201	0.196	1
Sh3bgrl3	0.0946463233281452	-0.00944530406113153	0.713	0.756	1
Agk	0.0946873827828419	-0.00518031152409043	0.111	0.131	1
Ccdc47	0.094728189965987	0.0669024366966602	0.254	0.212	1
Akr7a5	0.0948068010110424	-0.0654133197718821	0.254	0.307	1
Hint1	0.0949471285071984	0.0440464033866945	0.998	1	1
Polr2k	0.0949534967063856	0.0039535925440527	0.678	0.718	1
Cers2	0.0949961075835574	0.052126008253409	0.225	0.176	1
Chmp5	0.0951123027468824	0.0117747125577061	0.526	0.552	1
Nid1	0.0953781350806038	0.0405168690486727	0.136	0.116	1
Fam216a	0.095507739757864	0.0646088758992678	0.309	0.269	1
Epb41l4aos	0.09565900760657	-0.0221115758239114	0.512	0.566	1
Nudcd3	0.0957843675892381	0.0677463256381627	0.509	0.449	1
Triml1	0.0959067665442552	0.0371751696604838	0.195	0.186	1
Rhebl1	0.0959630016049255	0.0393341443241795	0.323	0.318	1
Phf3	0.0960057617597193	0.00906041218263676	0.544	0.572	1
Flna	0.0960907691210678	0.0413913122171102	0.257	0.249	1
Pwp1	0.0961362943812574	-0.0252003662357492	0.439	0.489	1
Rps21	0.096206607893268	0.04076854898695	1	1	1
Mycn	0.0962883518021322	0.0604478274864177	0.507	0.489	1
Xaf1	0.0963356442123196	-0.0595692756270305	0.184	0.234	1
Srp9	0.0966899256972982	-0.0513382748232183	0.894	0.925	1
Syngr1	0.0967952588828842	-0.074374544419914	0.407	0.463	1
2310009B15Rik	0.0968195963211167	-0.047092686106665	0.276	0.328	1
Atg14	0.0970087079368812	-0.053377529845912	0.101	0.141	1
Mthfd1l	0.0970233087770367	0.00509401726190645	0.246	0.264	1
Cstf3	0.0971575042950374	0.0588689765621599	0.284	0.247	1
Tpd52l2	0.0973243767476496	-0.0239403450298618	0.615	0.663	1
Tmem238	0.0975418208007801	0.0337808012083726	0.268	0.27	1
Cd2ap	0.0976602778732337	-0.0414302077770077	0.336	0.391	1
Osbpl9	0.0976690629657748	-0.00601404811045395	0.141	0.163	1
Caap1	0.0980308721347927	0.0364078562431325	0.266	0.257	1
Kif4	0.0980778635445184	0.00150317723629348	0.117	0.131	1
Drg1	0.0981234748591802	-0.047795807204435	0.567	0.627	1
Rnf167	0.0982698281578025	0.0306685898393059	0.252	0.25	1
Exoc4	0.0982761151262542	0.0624834702505946	0.197	0.156	1
Rpl13-ps3	0.0983732276614068	0.0575222642017408	0.235	0.197	1
Dnajc7	0.0984458481155456	0.00707822490403354	0.718	0.753	1
Mtch2	0.0985490128467221	-0.0386653442490579	0.897	0.889	1
Brd4	0.0986514256223794	0.0724924285174205	0.539	0.499	1
Acp1	0.0990243625415654	-0.00629478240526682	0.845	0.882	1
Rnf41	0.0990334166589154	0.0476073175530315	0.141	0.101	1
N4bp3	0.0990718140902522	-0.0650970727133467	0.206	0.257	1
Trmt10a	0.0991909748986932	0.00886396703542791	0.174	0.187	1
Hook1	0.0995011854518946	0.0484340522989633	0.29	0.275	1
Ddb1	0.0995230041770084	0.059141274162303	0.764	0.753	1
Hspb8	0.0995292691090741	-0.00941345101832913	0.103	0.124	1
Psmc2	0.0997709193555694	0.0054409145835792	0.731	0.768	1
BC030867	0.0998372447053059	-0.0479713208238954	0.094	0.129	1
Rpl11	0.099926482217924	-0.0353732013605734	1	1	1
Cdkn1c	0.0999570308025817	0.0628271574278012	0.254	0.202	1
Crot	0.100021977871212	0.0451565622223628	0.143	0.103	1
Cyb5a	0.100094575626728	0.0253698162839771	0.762	0.783	1
Eif2s3x	0.10024300076001	-0.0727239975912543	0.448	0.499	1
Dnph1	0.100243769219681	-0.0278998961324364	0.448	0.501	1
Lamtor2	0.100515561123284	-0.0652269264739711	0.688	0.731	1
Nono	0.100586729247847	0.0457088046906504	0.786	0.793	1
Supt5	0.100831303047037	0.00163290275181327	0.455	0.486	1
Svip	0.100863100877341	-0.0101448735102892	0.087	0.106	1
Eef2kmt	0.100977555083561	0.00802640963525122	0.116	0.121	1
Tmsb4x	0.101166019057366	0.0587462290186314	0.994	1	1
Baz2a	0.101199333976509	-0.0722402040727719	0.496	0.552	1
Ddit4l	0.101255502975917	0.104412269606321	0.133	0.095	1
Polr2l	0.101349230669944	-0.0410149200018679	0.536	0.592	1
Ndufaf5	0.101379316572725	0.0274955004929266	0.132	0.124	1
Rtfdc1	0.101638909362663	0.0190495039067978	0.429	0.453	1
Dpf2	0.10174161450636	0.0172482916844134	0.285	0.299	1
Cul4b	0.101757036133148	0.034576017213285	0.368	0.363	1
Gna13	0.101758685451578	-0.0149919868454571	0.26	0.294	1
Mtrr	0.10187518552966	0.0290023748591487	0.162	0.156	1
Casc3	0.102209877602229	0.0542022347844202	0.216	0.172	1
Utp14a	0.10226133296139	0.0570266884233587	0.571	0.564	1
Mki67	0.102328725791871	-0.00109131357192893	0.274	0.303	1
Ddt	0.102473180261281	-0.0415373924783005	0.631	0.687	1
Ddx56	0.102496633942534	0.0550789782142979	0.441	0.421	1
Dpcd	0.102600801609771	0.0160121291583609	0.274	0.284	1
Plpp1	0.102702746524088	-0.0565722796346046	0.132	0.171	1
Faf1	0.102809117520028	-0.072897746409918	0.548	0.605	1
Phb2	0.103029284141423	-0.0299393389175897	0.994	0.987	1
Aggf1	0.103054493127785	0.043109045203239	0.521	0.516	1
Rps26-ps1	0.103080483751056	0.03893614878467	0.475	0.476	1
Tmco1	0.103223123314638	-0.0223454203245671	0.634	0.683	1
Dcun1d5	0.103293084920018	-0.0687218712483406	0.857	0.874	1
Trip6	0.103685479516278	0.0450629413068234	0.239	0.222	1
Raly	0.103709656906987	-0.0488640981308289	0.563	0.622	1
Unc45a	0.103830849570355	-0.0544927538734711	0.136	0.179	1
Ubxn2b	0.103873261474821	0.0559756788473975	0.168	0.131	1
Get4	0.103895875391593	-0.0725375839290462	0.596	0.647	1
Wrap53	0.104001041362499	0.0617532124362418	0.271	0.247	1
Gskip	0.104007568501037	0.0414307138697205	0.119	0.098	1
Rpl36al	0.104029757554258	-0.0444994845713467	1	1	1
Ift74	0.104070404927987	0.0188190995061079	0.216	0.221	1
Prdm2	0.104257509017722	-0.032745539339103	0.097	0.131	1
Klk8	0.104258046800636	-0.0249207087789264	0.147	0.182	1
Sc5d	0.104302972028422	0.0392448386837126	0.12	0.085	1
Ralb	0.104600857795953	0.0224083245375163	0.181	0.186	1
Sec31a	0.104603166460722	0.0407434263388788	0.352	0.343	1
Snx10	0.104617599453991	0.0416072854662987	0.236	0.217	1
Trmt10c	0.105060521117975	-0.0426783582570731	0.269	0.32	1
Med8	0.105071786919715	0.000993635298120576	0.418	0.444	1
Yipf1	0.105348180778607	0.0443698973785649	0.117	0.083	1
Wdr76	0.105634530840607	-0.0503827652589407	0.201	0.25	1
Bola1	0.105728248950878	0.0588144906217164	0.635	0.62	1
Ubl4a	0.105815984997117	0.0349514146751299	0.398	0.393	1
Ptma	0.105817576216279	-0.0189766433857868	1	1	1
Cdca7	0.105863910541656	0.0129370878570867	0.564	0.597	1
Limd2	0.105900626243537	0.0415705008294207	0.187	0.172	1
Map3k4	0.105920372182072	-0.0266904340671025	0.146	0.182	1
Ddx10	0.105946561131265	-0.0430460853111794	0.536	0.594	1
Stat6	0.105959848180503	-0.0114739775880826	0.101	0.121	1
Fundc1	0.106119342507209	-0.0458303127794537	0.122	0.164	1
Mfn1	0.106298406325642	-0.0135818406602902	0.147	0.177	1
Ctbp1	0.106309789213239	0.0663526036629061	0.387	0.357	1
Zfp710	0.106409056715569	-0.025291844688312	0.187	0.226	1
Ninj1	0.10649404564657	0.0342749363957144	0.149	0.144	1
Edf1	0.10686725874625	-0.00142422296428446	0.937	0.962	1
Gtf2f2	0.106867287840789	0.0606406550485927	0.548	0.524	1
Nol11	0.106919868936672	-0.0281472746582714	0.496	0.546	1
Ammecr1	0.106999855041634	-0.0414404635348363	0.128	0.169	1
Rpl7	0.107047207170227	0.0320396000622338	1	1	1
Oxa1l	0.107200308894101	-0.0182112859757506	0.304	0.347	1
Prr14	0.107273880798298	0.0448035021004638	0.103	0.071	1
Mcee	0.107952344423288	0.0311457765710974	0.274	0.272	1
H3f3a	0.107978652265328	-0.0282486068675967	0.998	1	1
Wasl	0.108309702318111	-0.00100134206518077	0.331	0.363	1
Vwa3b	0.108318476930968	-0.0275336371075157	0.086	0.114	1
Zcchc17	0.10835496225861	-0.00480348591821755	0.599	0.635	1
Pnpla8	0.108710035252846	-0.00625256175564376	0.094	0.116	1
Agfg1	0.108712052460918	0.0298123580600588	0.382	0.393	1
Tle4	0.108874078362316	-0.0201079317161192	0.434	0.483	1
Eif5a	0.109072205059167	-0.0319818421282929	1	1	1
Hck	0.109127895745109	0.0491934953692065	0.174	0.148	1
Fxr1	0.109406169577661	-0.0312711323107893	0.724	0.774	1
Cep83	0.109483395711743	-0.012941839878782	0.203	0.232	1
Mbip	0.109606171636782	-0.0446750338716158	0.182	0.229	1
Ctbp2	0.109642108414089	0.0228952408558707	0.75	0.771	1
Tmem208	0.109729145528278	0.0395590899024818	0.596	0.604	1
Arf6	0.109897469191974	-0.0222321388231738	0.509	0.559	1
Cyfip1	0.110152610759963	0.0588490940844946	0.271	0.239	1
Rsu1	0.110160583713743	0.0237078537394289	0.312	0.32	1
Cab39	0.110209534821223	0.0425573777144651	0.29	0.272	1
Hint3	0.110282455646251	0.0498097102337501	0.198	0.164	1
Tomm6	0.110299157402654	-0.0224778275785501	0.082	0.109	1
Cnih4	0.110370692019407	-0.00454400643920083	0.683	0.725	1
0610037L13Rik	0.110484235461972	0.0524755146441986	0.295	0.272	1
Nek3	0.110604211077602	0.0181412139093676	0.1	0.101	1
Ash1l	0.110710167765921	0.00522393871106744	0.174	0.191	1
Xrcc6	0.1108919452524	-0.0522724900015473	0.263	0.317	1
Recql	0.110948969849484	-0.0212650539892147	0.081	0.108	1
Cars2	0.110981103400082	0.0491279817955559	0.185	0.154	1
Erich1	0.111203312049834	-0.0260851388117743	0.173	0.209	1
Nfx1	0.111356280794399	-0.0126584851997308	0.442	0.484	1
Timm13	0.111647506839985	0.00207985735421512	0.938	0.962	1
Cct3	0.111817368132557	-0.0255704788868047	0.97	0.987	1
Ppfia1	0.112279097876067	0.0085750522153667	0.163	0.174	1
Champ1	0.112337734475506	-0.0334972240189377	0.168	0.209	1
Phf23	0.112346064677382	0.0203316140543822	0.42	0.439	1
Cdca2	0.112565655637658	0.0145268787573285	0.279	0.289	1
Cd151	0.112590765004811	0.0610590793542223	0.225	0.186	1
Pus3	0.112688823670863	-0.0429520161904098	0.098	0.136	1
Necap2	0.113137006096814	0.00362730531970734	0.155	0.171	1
Bud31	0.113240606610997	-0.0631696624821686	0.675	0.728	1
Gsk3b	0.113289276558404	0.0268290883878447	0.281	0.287	1
Gpbp1	0.113309765633882	-0.0425535103887252	0.456	0.512	1
Dido1	0.113316574510269	-0.0718305652872938	0.282	0.333	1
Zfp36l1	0.113524516681541	-0.058658482530705	0.322	0.378	1
Nrf1	0.113624090795566	-0.0559144282696551	0.252	0.305	1
Pcyt1a	0.113661474347469	-0.0359684050978036	0.07	0.103	1
Bcl2l11	0.113734117994884	0.0504005457572613	0.149	0.109	1
Fbrsl1	0.113737318414762	0.022743712307082	0.217	0.216	1
Arhgef1	0.11379986163018	0.0479807743941195	0.162	0.126	1
Slc38a2	0.113836357088995	-0.0397485254793652	0.306	0.358	1
Cct8	0.114014244095331	-0.0226321435522348	0.971	0.957	1
Prr13	0.114087090465926	-0.0359201748399869	0.3	0.347	1
Ubr5	0.11413429109386	-0.0448961413129124	0.582	0.638	1
2310061I04Rik	0.114257679588073	-0.0631912644874247	0.26	0.31	1
Surf6	0.114509659052271	0.0579578257026301	0.274	0.237	1
Sik3	0.114524214282369	0.0424736793716819	0.101	0.073	1
Ndufv1	0.114586707692078	-0.02193683684819	0.635	0.685	1
Naa38	0.114592693921666	-0.0357659560059764	0.658	0.71	1
Csnk1d	0.114633976871222	0.0623712877755973	0.422	0.383	1
Ddx24	0.114663595178291	-0.0600318470376253	0.849	0.882	1
Efna4	0.114751452600898	0.0509823361042185	0.151	0.119	1
Acadvl	0.114899839798774	0.0390421749539172	0.124	0.088	1
Cand1	0.114955705857655	-0.000939604096288238	0.38	0.41	1
Vamp3	0.115010184020783	0.0532044299453852	0.338	0.312	1
Casc5	0.115017688841832	0.0612929191132922	0.246	0.209	1
Eif1ad	0.115384968382646	-0.0712608712488698	0.658	0.708	1
Nup35	0.115411182276673	-0.0312632166438263	0.304	0.348	1
Cdipt	0.115429651567252	0.0318924129752359	0.242	0.239	1
Dkc1	0.115673253798288	-0.0249078297105594	0.799	0.842	1
Ptp4a1	0.115763482485024	0.0587751263680463	0.626	0.569	1
Msantd3	0.116020636607415	0.0282734101916098	0.255	0.259	1
Lman2	0.116029989562175	0.0505046647493707	0.707	0.708	1
Eif3f	0.116559248413422	0.051520273763775	0.965	0.954	1
Noc4l	0.116649712302315	-0.0478988879024915	0.448	0.504	1
Lsm7	0.11665648124386	-0.0516993322183267	0.377	0.434	1
Ccnb1	0.116675625360755	-0.0158674506594165	0.786	0.829	1
Nsun4	0.116677756829545	-0.0288228724747459	0.078	0.109	1
Bag1	0.117175234683608	-0.0518368989086038	0.742	0.791	1
Fam81a	0.117286671154525	-0.0210222179470251	0.082	0.108	1
Tex264	0.117626511286303	-0.0392026897374417	0.198	0.242	1
Tmem230	0.117679167359133	0.0600497592586625	0.377	0.352	1
Fam96a	0.117808313330781	0.0698441667928855	0.645	0.622	1
Yeats4	0.117909377673669	0.006907171562471	0.531	0.562	1
Sirt6	0.117976191763823	0.0186086684603695	0.135	0.138	1
Epha4	0.118091465391882	0.0271862107481396	0.132	0.128	1
Ap2m1	0.118827097469753	0.0197883405944019	0.651	0.683	1
Ptpn14	0.118829275117285	0.0391711096729356	0.12	0.111	1
A830080D01Rik	0.119236890916612	-0.0608480920585767	0.2	0.245	1
Ywhae	0.119372606063703	-0.0410235930234908	0.994	0.993	1
Npepps	0.119490936221191	-0.0481296060998274	0.385	0.441	1
Nifk	0.119500020787851	0.0620546718420235	0.74	0.708	1
Auh	0.119536695250766	-0.0322000444828956	0.192	0.231	1
Vkorc1	0.119544498942181	-0.0331162206606684	0.162	0.201	1
Ufsp2	0.11964967706459	-0.0154586098770264	0.192	0.226	1
Mrpl17	0.11979129585631	-0.0149837638619095	0.857	0.894	1
Srbd1	0.119883068505666	-0.0396542276577236	0.181	0.224	1
Rbms2	0.119898105855386	0.0204291570783264	0.206	0.216	1
Cpox	0.119916111702458	0.0322052554639116	0.192	0.181	1
Keap1	0.119951864404335	-0.0351307558782862	0.179	0.221	1
Suco	0.120351876968228	-0.000790238892407868	0.106	0.121	1
Paf1	0.120420325374162	0.010140177432151	0.211	0.222	1
Ercc3	0.120421586586549	-0.0510250093454147	0.139	0.172	1
Utp18	0.120430206958681	-0.0344981361096425	0.38	0.431	1
Pold2	0.120444697836836	-0.0729831110248639	0.498	0.536	1
Bmp4	0.120529715154358	0.0138581773963991	0.111	0.121	1
Nudt5	0.120555132231692	0.0606178385088432	0.762	0.73	1
1110008F13Rik	0.120594677829064	-0.064071419255458	0.634	0.687	1
Upf3a	0.120706942034645	-0.0217376515424334	0.357	0.4	1
Fam168b	0.120738038272774	0.0548257953753845	0.223	0.187	1
Ndufc1	0.120778076635816	0.0253084644516175	0.823	0.847	1
Por	0.120853621580172	-0.0372970458276443	0.17	0.212	1
Ubac2	0.120896198132111	0.0417526160655163	0.323	0.32	1
Hyou1	0.120939225848889	0.0443466140432918	0.127	0.101	1
Espl1	0.121033217113028	-0.016967264554701	0.12	0.148	1
Azin1	0.121343785110164	-0.0153033766587483	0.249	0.282	1
Acaa2	0.121445166749073	-0.0384066593754905	0.166	0.207	1
Glul	0.121793303747612	-0.0646943744513557	0.558	0.614	1
Xpo6	0.121924551434825	-0.000893047848083417	0.233	0.254	1
Elof1	0.121928562859007	-0.0115671793538588	0.534	0.575	1
Tspan17	0.121951400563872	-0.0175064975798279	0.081	0.103	1
Slc35a4	0.122199945775991	0.00861352490979972	0.254	0.27	1
Memo1	0.122213132175683	-0.0518434781639353	0.258	0.284	1
[truncated: 4,316 more rows]
