# Supplementary material for: Detection of gene cis-regulatory element perturbations in single-cell transcriptomes
Source: PLoS Comput Biol. 2021 Mar 12;17(3):e1008789. doi: 10.1371/journal.pcbi.1008789 (PMC8011753; doi:10.1371/journal.pcbi.1008789)
Supplement: S2 File — (ZIP) [file pcbi.1008789.s015.zip › S2_File/GFPChe_txm.MshSC2_vs_ZfpSC2.wilcox.csv]

	p_val	avg_logFC	pct.1	pct.2	p_val_adj
Ifitm3	3.69470982806865e-40	0.590530749613804	0.843	0.62	6.57880031985903e-36
Pla2g1b	5.31093110976398e-29	-0.403435202351511	0.412	0.71	9.45664393404574e-25
Car2	1.34535168507476e-24	0.506546354136181	0.805	0.638	2.39553321044411e-20
Msh2	1.00871255348413e-18	-0.245438192747778	0.106	0.312	1.79611357273384e-14
Trh	1.60065807323428e-13	-0.349965993363263	0.46	0.648	2.85013176520096e-09
Adprh	3.60773048419989e-12	-0.296609307339937	0.464	0.629	6.42392490016632e-08
Spp1	3.03976457870563e-11	0.357698269088912	0.861	0.803	5.41260480884324e-07
Perp	8.14205296961879e-11	0.394983870263117	0.406	0.26	1.44977395177032e-06
Tbx3	1.04508513240103e-10	-0.230732565105655	0.429	0.612	1.86087858675327e-06
Fabp5	5.56755228907904e-10	0.236149797715777	0.762	0.672	9.91358360593414e-06
Hsd17b14	1.62222877799211e-09	-0.203351465960897	0.727	0.816	2.88854056209274e-05
Atp5g1	2.36347337573598e-09	-0.125324945804412	1	1	4.20840069283549e-05
Cacybp	3.78716645148763e-09	-0.14636859149352	0.976	0.98	6.74342858351888e-05
Malat1	5.32162170271278e-09	0.230020385339343	1	1	9.47567960385038e-05
Msh6	7.08388836559216e-09	-0.194488454033639	0.532	0.69	0.000126135716237734
Fblim1	1.63662947987946e-08	-0.209180744444545	0.483	0.637	0.000291418245187337
mt-Atp6	2.42533705127758e-08	-0.0704274688503581	1	1	0.000431855515350486
2700060E02Rik	2.43749737806421e-08	-0.118334040726371	0.986	0.985	0.000434020783138113
Sumo1	2.95671906688953e-08	-0.135697483710298	0.968	0.988	0.000526473397050349
Dpys	3.37347914291433e-08	-0.210106470755062	0.216	0.353	0.000600681696187326
Anxa3	4.13953637255671e-08	0.316088786494367	0.247	0.133	0.000737085846497448
Slc25a3	6.70690161032032e-08	0.123153498312008	0.997	0.993	0.00119423090073364
E130012A19Rik	8.50882539363547e-08	-0.172897866577655	0.783	0.864	0.00151508144959073
Gpx4	8.60181080454833e-08	-0.110643850360536	0.989	0.998	0.00153163843185787
Prrc1	1.03880226903526e-07	-0.280620022283697	0.461	0.577	0.00184969132024419
Ppp5c	1.13900518206422e-07	0.180481246269217	0.569	0.436	0.00202811262718354
Spink1	1.23897640935316e-07	-0.223637296961373	0.197	0.33	0.00220612139449423
Nanog	1.23993244482617e-07	-0.17406318671373	0.667	0.814	0.00220782371125748
Wbp5	1.28872484032863e-07	0.244334797851919	0.867	0.874	0.00229470345068916
Pnma5	1.32167580868442e-07	-0.122427308531488	0.07	0.167	0.00235337594494347
Sult4a1	1.55098541502481e-07	-0.152929506970787	0.244	0.386	0.00276168462999317
Sod2	1.71938261384989e-07	-0.164705864168346	0.849	0.934	0.00306153268222112
Sept1	2.13917250047552e-07	-0.201959060286027	0.231	0.36	0.00380901055434671
Hmga2	2.49805851942084e-07	0.158963587906289	0.189	0.088	0.00444804299968075
Tpm1	2.58729916225244e-07	0.471785810958059	0.566	0.471	0.00460694488830669
Gng5	2.64244188155719e-07	0.145885285388499	0.965	0.957	0.00470513201430074
Zfp42	2.6906096322079e-07	-0.146373023966777	0.946	0.983	0.00479089951110938
Pole4	4.09849573244198e-07	-0.146448190749066	0.743	0.846	0.00729778150118619
Klf2	4.16067115084694e-07	-0.151749388030451	0.887	0.954	0.00740849105119806
Mkrn1	4.30848794501911e-07	-0.123826866445035	0.986	0.998	0.00767169363490103
Ube2a	4.30857731303837e-07	-0.159449407946911	0.75	0.826	0.00767185276359612
Ddah1	4.74102550659712e-07	0.215978876368793	0.425	0.307	0.00844187001704683
Zfp706	5.32103892737139e-07	-0.141230341229153	0.932	0.942	0.00947464191407749
Peg3	5.6813065035444e-07	0.161669976800765	0.187	0.093	0.0101161343602112
Hmces	6.22467008294577e-07	-0.180445171580508	0.49	0.63	0.0110836475496932
Cisd1	7.17024667383109e-07	-0.12380458438626	0.895	0.932	0.0127673412274236
Denr	7.89262987679698e-07	-0.12632716997211	0.865	0.914	0.0140536167586247
Slc7a3	9.38053471696373e-07	-0.15388153192757	0.274	0.413	0.0167029801170256
Apela	9.80981800624984e-07	0.219457172520308	0.393	0.284	0.0174673619419285
Id2	1.06552200767128e-06	0.224241919857534	0.206	0.108	0.0189726848685949
Cd37	1.11344540588853e-06	-0.0885615074056006	0.033	0.103	0.0198260088972511
Eif1	1.17293195592679e-06	-0.0833958710325318	0.998	1	0.0208852264072325
Ube2d3	1.27187632033365e-06	-0.108288134726191	0.992	0.987	0.022647029759861
Hsf2bp	1.28092303508764e-06	-0.152025776152979	0.197	0.322	0.0228081155627705
Inhbb	1.30168199855546e-06	-0.0975208936689042	0.094	0.194	0.0231777496662786
Eras	1.51767125028658e-06	-0.153796720275031	0.301	0.444	0.0270236542826028
Dstn	1.52328926153283e-06	-0.1153759161173	0.968	0.995	0.0271236885908536
Polr2e	1.56237084309476e-06	-0.1397597426024	0.956	0.967	0.0278195752321452
Tpt1	2.21102190887765e-06	0.0913153666407407	1	1	0.0393694561094754
mt-Co2	2.60016559381119e-06	-0.060214401965871	1	1	0.046298548563402
Nop58	2.64315602614929e-06	-0.126199544483667	0.937	0.982	0.0470640362016143
Phlda3	2.8972487003261e-06	0.210488613219547	0.58	0.496	0.0515884103580066
Sumo2	2.94719988147106e-06	-0.0926921549645097	1	1	0.0524778410894737
Prtg	3.07794100786432e-06	0.108020153230212	0.138	0.058	0.054805817586032
Sparc	3.78570533929896e-06	0.243123579518313	0.528	0.436	0.0674082692715573
Krt42	4.30168891751077e-06	-0.131607075769734	0.192	0.312	0.0765958728651968
Mobp	4.37021228973468e-06	-0.101772464160294	0.057	0.134	0.0778160000310158
Plk2	5.25284269392008e-06	0.179466111853838	0.225	0.129	0.093532117007941
Mylpf	5.25292356149264e-06	-0.153593005972958	0.78	0.884	0.093533556935938
Phlda1	6.00367124962618e-06	0.236486529100121	0.219	0.128	0.106901370270844
Sfn	6.50670064751173e-06	0.419165584094016	0.512	0.428	0.115858311729594
Ran	8.25074058716198e-06	-0.06792023765294	1	1	0.146912686895006
Utrn	8.98436516350814e-06	0.141676947462676	0.254	0.158	0.159975606101426
Dbp	9.96338039350321e-06	-0.0850282883049285	0.048	0.116	0.177407951286718
Mtf2	1.12961960239428e-05	-0.142383058873915	0.868	0.905	0.201140066402325
Klf6	1.18983993096608e-05	0.17155192539785	0.198	0.113	0.21186289810782
Jund	1.19012174440904e-05	0.139387619088192	0.393	0.279	0.211913077809473
Dpy30	1.19726083752965e-05	-0.105171350860285	0.96	0.982	0.213184264730529
Calm2	1.20744179176163e-05	-0.0956742168207001	0.959	0.987	0.214997085441076
Mrpl18	1.21246473336547e-05	-0.124644856117448	0.956	0.973	0.215891470423056
Uqcr10	1.34665423677803e-05	-0.0997527240919061	0.997	0.997	0.239785253400696
Rps3	1.37091673710588e-05	0.0663197463653122	1	1	0.244105434209073
Sox2	1.42030191000324e-05	-0.133194432968576	0.802	0.876	0.252898958095176
Kdm5b	1.42258539712557e-05	-0.13732704724682	0.708	0.816	0.25330555581218
Rcc2	1.54822646961229e-05	-0.108225032851421	0.906	0.922	0.275677205179164
Nop10	1.69045331449071e-05	-0.0920341026190403	0.994	0.998	0.301002117178217
Wdr5	1.788173358749e-05	-0.157513146919888	0.455	0.557	0.318402148258847
Manba	2.00996869085144e-05	-0.0870444643941934	0.13	0.229	0.357895025093007
Dtymk	2.03989444203015e-05	-0.100509436386855	0.951	0.968	0.363223604347888
Acot1	2.16113142653354e-05	0.119419097278221	0.143	0.07	0.384811061808562
Rcor2	2.48342441411267e-05	-0.127845550706641	0.325	0.443	0.442198551176902
2700094K13Rik	2.58060055931812e-05	-0.0896397423626776	0.968	0.983	0.459501735592184
Agpat4	2.63469036768994e-05	0.14894384976461	0.254	0.163	0.469132966870871
Carhsp1	2.71435006498556e-05	0.195182867942051	0.525	0.443	0.483317172571329
Chchd10	2.90539854355749e-05	-0.111139869343122	0.989	0.992	0.517335264665846
S100a11	3.27379892191992e-05	0.25146117168381	0.493	0.406	0.582932636037061
Cobl	3.37671718103418e-05	-0.106057557433002	0.281	0.401	0.601258261254947
Pnkd	3.46199731476499e-05	-0.117720688804381	0.615	0.71	0.616443241867054
Peg10	3.50115750277806e-05	0.157329316601335	0.174	0.096	0.623416104944662
Strap	3.84907134590015e-05	-0.140592674863515	0.713	0.783	0.68536564385098
Pmm1	4.19434817531257e-05	0.15643351520651	0.819	0.76	0.746845636096156
Cyct	4.21725979520408e-05	-0.0879563167600026	0.074	0.148	0.750925279134039
Ppdpf	4.66365745534442e-05	-0.150874880739483	0.61	0.726	0.830410846498627
Ly6e	4.93542737608812e-05	0.150882916854889	0.347	0.255	0.878802198586251
Prdx1	5.26984496739613e-05	-0.0644556490213288	1	1	0.938348594894555
Sfr1	5.56171759158012e-05	-0.10922697049317	0.926	0.954	0.990319434356756
Ptges3	5.92467064792751e-05	-0.113089220607322	0.97	0.98	1
Cd81	6.57704959024951e-05	0.152409119653117	0.861	0.831	1
Pcsk1n	6.59269404111404e-05	-0.115678281287019	0.219	0.318	1
Cpt2	7.33571678814141e-05	-0.0869648736533589	0.051	0.111	1
Camta1	8.07788047376917e-05	-0.122238990992342	0.293	0.405	1
Actg1	8.35367646455456e-05	0.163583710291631	1	1	1
Nupr1	9.05490867424455e-05	-0.119796550753035	0.208	0.3	1
Amotl2	0.000101916371653727	0.105259150590286	0.17	0.095	1
Lck	0.000103856559004223	-0.107942993958399	0.136	0.222	1
Ept1	0.000104151352141264	0.102274740535858	0.177	0.103	1
Tex19.1	0.000104995458204253	-0.143578172834109	0.434	0.556	1
Tns3	0.000119379294712241	-0.131334067004469	0.333	0.434	1
Hspd1	0.000121493607976521	-0.0884118177520175	0.995	1	1
Nip7	0.000121990871746554	-0.128883295667855	0.849	0.894	1
Fam162a	0.000122045969610488	0.130502635148792	0.731	0.655	1
Porcn	0.000124241407864162	-0.110105619385799	0.158	0.249	1
Rnd3	0.000131715636346378	0.101089520022255	0.141	0.075	1
Cth	0.000138079958388542	0.139092935387439	0.388	0.295	1
Sub1	0.000139860162701267	-0.0727587759164154	0.995	0.998	1
Gcsh	0.000140020594077827	-0.118469246911962	0.843	0.881	1
mt-Nd1	0.000154945232641747	-0.0618802523132356	1	1	1
Cdkn1a	0.000156159633977743	0.18754805703698	0.339	0.254	1
Agl	0.000157306545911838	-0.130152096960919	0.228	0.327	1
Rpl10l	0.000159261917888707	-0.108446493067056	0.268	0.376	1
Rps28	0.000164149574989469	0.0723684651799164	1	1	1
Nars	0.000164833401618613	-0.135878432741872	0.794	0.866	1
Hmgn5	0.000165825765436914	0.155409540728812	0.377	0.297	1
Rpl22l1	0.000166689604335558	0.0796143188513949	1	0.998	1
Capn2	0.000175097928804257	0.0987012163649457	0.111	0.053	1
Tmem245	0.000184085545652663	-0.0998520485088891	0.217	0.312	1
Ak4	0.000185113558115528	-0.117979588429992	0.165	0.252	1
Eif4ebp1	0.000185176046509267	-0.0941941023831512	0.987	0.987	1
Pdcd5	0.000185376162796355	-0.100999275231749	0.954	0.964	1
Glis2	0.000190009210805541	0.0761703164072053	0.101	0.046	1
Mthfd2	0.000218815179489968	-0.122617484847156	0.51	0.604	1
Tubb2b	0.000232993792414046	-0.117321160504971	0.667	0.748	1
Tdh	0.000234602513753683	-0.0999671549427552	0.802	0.887	1
Rpl36	0.000235496892036211	0.0605466059894173	1	1	1
Morc1	0.000240213208681102	-0.139480509841155	0.429	0.526	1
Sgk1	0.000243174662052436	-0.104073461137047	0.439	0.549	1
Lefty2	0.000243191368570943	0.213168534840546	0.247	0.169	1
Set	0.000251313654163085	-0.0686285307601282	1	1	1
Txnl4a	0.000261834768000312	-0.115689786953297	0.916	0.962	1
Clic1	0.000261995228653896	0.239186909804956	0.338	0.26	1
Etf1	0.000267610945742868	-0.102338330608524	0.914	0.939	1
Fkbp5	0.000277071509543847	-0.0952938170821874	0.222	0.315	1
Wdr35	0.000278929582294816	0.108344515059383	0.236	0.156	1
Magohb	0.000310230038437939	-0.0784325767842874	0.113	0.187	1
Spdl1	0.000314065180050081	-0.0817750328382311	0.133	0.212	1
Hbegf	0.000315134207876207	0.145612949191495	0.192	0.123	1
Gm10116	0.000323994864203426	0.068386457249717	1	1	1
Aifm1	0.0003267112681122	-0.108548122824828	0.349	0.456	1
Eif3h	0.000327326514862772	0.0864778560584147	0.978	0.96	1
Stk25	0.000342033970458077	0.0758791139878004	0.114	0.058	1
Rnf7	0.000346389706777066	-0.112910383270821	0.94	0.975	1
Mtch1	0.000347937680314486	0.137753179762593	0.548	0.488	1
Platr26	0.000348715328443717	-0.0603459702025432	0.071	0.138	1
Ptk7	0.000357616283719742	0.136214508778111	0.217	0.146	1
Eif3d	0.000357929664597593	-0.110879935927482	0.83	0.904	1
Rgs10	0.000359479000987163	-0.0632685306874175	0.052	0.108	1
Tubb3	0.000380724514068096	-0.109599296798287	0.236	0.328	1
Etv4	0.000386330070865904	-0.134135766456293	0.404	0.504	1
Wdr89	0.000411957873370788	0.144551816944236	0.537	0.479	1
Arl14epl	0.000418333141718486	-0.114726824049648	0.184	0.272	1
Basp1	0.000422736081283003	0.138396083528089	0.745	0.705	1
Gsta3	0.000425748502050082	-0.0819131279913037	0.071	0.131	1
Csrp1	0.000434279314553852	0.224653479182147	0.312	0.237	1
1700007K13Rik	0.000458968724530868	0.138472491113519	0.257	0.181	1
Arid5b	0.000465679761716123	-0.118262596684499	0.268	0.36	1
Morf4l2	0.000487265461618005	0.129682295418342	0.922	0.877	1
Dctpp1	0.000488909166777187	-0.0771960996862837	0.964	0.987	1
Parp1	0.000505190167295346	-0.0914224322221793	0.899	0.945	1
G3bp2	0.000512325706849432	-0.0794222358019878	0.967	0.977	1
Mllt4	0.000548814424167393	0.142098172653351	0.326	0.252	1
Rasgrp2	0.000549289096478548	-0.157004024218663	0.491	0.582	1
Igf2bp2	0.000558220465815751	-0.0780035934603677	0.185	0.272	1
Ak2	0.000584953444479298	-0.103899752733967	0.845	0.877	1
Id1	0.000594171339112236	0.273155818603381	0.396	0.33	1
Snrpd3	0.000598716557410584	-0.0751624612395931	0.93	0.962	1
Gnas	0.000603990780672876	0.161965415044651	0.65	0.622	1
Tuba3a	0.00060666670336549	-0.0660386913124512	0.051	0.103	1
Gabarapl2	0.000613017485020435	-0.0252600016869735	0.905	0.957	1
Zfp326	0.000628007925640417	0.115878074729843	0.338	0.255	1
mt-Co1	0.000630049947403186	-0.0532936611329489	1	1	1
Ube2k	0.000640134870153276	-0.113765905645809	0.856	0.917	1
Bbs2	0.000643896157210042	-0.0885448298071516	0.092	0.158	1
H2-T23	0.000659106424541102	-0.166475784724896	0.445	0.509	1
Galnt7	0.000666012218188536	0.0624222712424887	0.113	0.058	1
Exosc2	0.00067287611770017	-0.0949164883441601	0.239	0.328	1
Rpl21	0.000677115114140445	-0.0453199440405045	1	1	1
Capg	0.0006997440417226	0.1046795822783	0.225	0.151	1
Gm13075	0.000708202937017668	-0.116307664366447	0.138	0.206	1
Mphosph10	0.000712533308504109	-0.0986398924101197	0.642	0.713	1
Myh9	0.000721313042438372	0.112637104176152	0.307	0.237	1
Hspe1	0.000753872548080447	-0.0606646537546403	1	1	1
Jam2	0.000756354471303859	-0.102455710808827	0.41	0.522	1
Sox4	0.0007803896874739	0.139719319785558	0.201	0.134	1
Stmn1	0.000782794599578443	-0.0722830231005391	0.948	0.962	1
Tax1bp3	0.000783256988485375	0.111467500530389	0.192	0.124	1
Myl7	0.000785860710464447	-0.0646938609180516	0.063	0.119	1
Psat1	0.000786602946788432	-0.105580916228036	0.742	0.814	1
Naa50	0.000793806095944016	-0.10677544260681	0.867	0.882	1
mt-Co3	0.000842514653327032	-0.0581179561402738	1	1	1
Soat1	0.000842806407877189	0.0874350104362897	0.128	0.073	1
Eef1a1	0.000846399696925152	0.0596917511210524	1	1	1
Ppp2r2d	0.000858957935378232	-0.108104322230723	0.609	0.677	1
Nefl	0.000859119628501262	0.246514121425401	0.409	0.34	1
Psmd3	0.000901232767270805	-0.103273286141115	0.667	0.763	1
Kctd6	0.000943974957007534	0.0968834967425398	0.223	0.153	1
Maea	0.000955323204782182	0.106288311819189	0.398	0.307	1
Dap	0.000958093743282466	0.0760852621975023	0.117	0.065	1
Pnrc1	0.000981833182362884	0.110120558726446	0.238	0.166	1
Gm16185	0.000998202562193003	-0.137167329701814	0.074	0.129	1
Rps27l	0.00100381086693465	0.060445428310532	1	1	1
Ifitm2	0.00103754590244379	-0.0796790133098657	0.927	0.964	1
Chek2	0.00104830211593208	-0.0743183390522303	0.119	0.189	1
Cacna1a	0.00105325836332235	-0.0861526353747117	0.19	0.264	1
Gar1	0.00105382149980186	0.10486811017934	0.824	0.799	1
Smagp	0.0010625077754357	0.116255273787565	0.266	0.196	1
Psmb1	0.00107994486070284	-0.079915726311145	0.954	0.978	1
Rps5	0.00113066193878747	0.0496337245538734	1	1	1
Tcf7l2	0.00113079073172434	0.109240372925279	0.132	0.078	1
Crabp1	0.00113086752549858	-0.0741253886042535	0.1	0.163	1
Dusp1	0.00113690272823064	0.101659980307	0.149	0.09	1
Zranb2	0.00113836420826574	0.115404193950408	0.643	0.572	1
Epb41l4a	0.00115629764198025	-0.120870493486705	0.303	0.396	1
Cyr61	0.00115674070032934	0.105459289332384	0.133	0.076	1
Tmem126a	0.00118960994116451	-0.089373633048096	0.667	0.75	1
Atf4	0.00120316113302791	-0.097159003965148	0.445	0.556	1
Gldc	0.00122488923579834	-0.100088435484685	0.257	0.347	1
Yif1a	0.00123411860358111	0.0923845326399572	0.212	0.146	1
Pgm2	0.00125438122328495	0.0619312627648232	0.108	0.058	1
Aoah	0.001269209838852	-0.056585937112192	0.055	0.106	1
Srrd	0.00128574211590051	-0.0878646846808821	0.132	0.197	1
Snrnp48	0.00129944103319719	-0.103820093801075	0.311	0.41	1
Tagln	0.00131196468470578	0.184900703893404	0.151	0.095	1
Gng12	0.00134865790812961	0.0816410046181563	0.128	0.075	1
Asns	0.00135320336547009	-0.103857530324701	0.786	0.852	1
Noct	0.00136047289455669	-0.100774310400558	0.425	0.517	1
Lmna	0.00136090936762148	0.137323170638591	0.222	0.156	1
Ccnd2	0.00138315730197894	-0.131121859456894	0.187	0.257	1
Mtbp	0.00139361996372678	0.0676715711132985	0.101	0.053	1
Gm6483	0.00139388699656376	0.111707657913911	0.387	0.303	1
Nqo1	0.00139935998963256	0.0914402186572257	0.141	0.086	1
Mybl2	0.00144558800012105	-0.0942536630428089	0.607	0.675	1
Sepw1	0.00145174840440947	-0.115235217055895	0.662	0.731	1
Xbp1	0.00155181107553247	-0.098258357938226	0.192	0.264	1
H2afz	0.00156510237935786	-0.0667596551260008	1	1	1
Stoml2	0.0015787971082686	-0.0788449201667498	0.821	0.872	1
Cep55	0.0016214249245541	-0.0985740485794502	0.238	0.322	1
Tcl1	0.00163785408159757	-0.0859896784594542	0.26	0.357	1
Xlr3a	0.00163817637765776	-0.0713715642520567	0.147	0.221	1
Glud1	0.00164622855551314	0.124785341912101	0.743	0.718	1
Arl4c	0.00165809406691751	0.130974444940518	0.124	0.073	1
Csde1	0.00167261197605293	-0.0838683799051885	0.699	0.755	1
Hddc3	0.00167331895360687	-0.0526721786185811	0.055	0.104	1
Adgrl2	0.00173460807116268	0.0570228200725807	0.108	0.058	1
Cdk9	0.00174030892986345	0.107490248333149	0.42	0.337	1
Arrb2	0.00175474681167595	-0.0625158273909636	0.078	0.133	1
Serpine2	0.00176645437867909	0.0723652473989078	0.12	0.07	1
Prdx6	0.00178032346582912	-0.0768438582839868	0.986	0.987	1
Rpl18a	0.00178034813022728	0.042679664153733	1	1	1
Mpzl2	0.0018067751238889	0.0849260087072121	0.22	0.154	1
Thra	0.00180807488490894	-0.0450910755898541	0.06	0.111	1
Cald1	0.00181022516713598	0.247313840377322	0.393	0.327	1
Degs1	0.00181203804802867	0.126604029525189	0.523	0.456	1
Acp6	0.00181451169603367	-0.0891498610768353	0.537	0.632	1
Ccnl1	0.00181562572215512	-0.112155960754452	0.418	0.512	1
H2-M5	0.00182404115091233	-0.0754254295357494	0.227	0.317	1
Arpc5	0.00183808817056535	0.114769217688644	0.631	0.592	1
Obsl1	0.00187675950843642	0.053884211956173	0.103	0.055	1
Dppa4	0.00190371653364526	-0.0948111656401134	0.62	0.705	1
Mapkapk2	0.001904919326817	0.0755478314598512	0.138	0.083	1
Ssr2	0.00191917409600795	-0.0784173721947636	0.918	0.95	1
Agtrap	0.00193544506151588	-0.100606356696491	0.371	0.466	1
Tpm4	0.00195972445323091	0.1685193441423	0.35	0.285	1
Pcnp	0.00196052968888693	-0.0979678250510909	0.693	0.763	1
Sms	0.00196952123043482	-0.097821159211168	0.83	0.896	1
Foxo1	0.00198879325038203	0.0870056048274903	0.149	0.093	1
Cript	0.00203282351358719	-0.103230999664641	0.586	0.697	1
Calm3	0.0020413294793013	-0.0795771521304971	0.716	0.801	1
Arap2	0.00204308285359033	0.059964398565352	0.124	0.071	1
Nrip1	0.00207047149739502	0.0766527879727387	0.116	0.066	1
Ankrd11	0.00215387185328482	0.088479491859718	0.883	0.852	1
Fmr1nb	0.00215946936629563	-0.072650177849186	0.368	0.476	1
Slc25a46	0.00218200730419733	0.0882990518490101	0.162	0.106	1
Yars	0.00218593467402914	-0.112624114880566	0.436	0.519	1
Akr1b3	0.00219821930444005	-0.0722189486575802	0.945	0.962	1
Smarcad1	0.00220261421635209	-0.100233234090087	0.574	0.665	1
mt-Cytb	0.00224382371879282	-0.0467093700116932	1	1	1
Rpl41	0.0022823919301841	-0.0353348628478196	1	1	1
Senp3	0.00232629710015372	-0.0888790805043055	0.322	0.403	1
Cox5a	0.0023326943922871	-0.0612345981917697	1	1	1
Gjb5	0.00239482623900151	0.0760586854480137	0.179	0.121	1
Rps27	0.00239604766373653	0.0486801308544877	1	1	1
Cenpm	0.00242480274247149	-0.0939609250259786	0.529	0.624	1
Platr3	0.00245754882150285	-0.0862361194347327	0.439	0.531	1
C1qbp	0.00246021850749618	-0.0742455927849188	0.978	0.982	1
Cd24a	0.00250095045914682	0.108210106818368	0.261	0.194	1
Cfdp1	0.00252832986133613	-0.0630840517531712	0.919	0.92	1
Nr0b1	0.00256060146593956	-0.0779086106478861	0.355	0.446	1
Cpsf4l	0.00256782334581292	-0.0838850279936827	0.133	0.199	1
B2m	0.00258634213627021	0.099601905798331	0.208	0.148	1
Nedd8	0.00263975572559853	-0.0698006430293567	0.956	0.97	1
Aplp1	0.00264037082550011	-0.090275679441238	0.282	0.37	1
Eif4e2	0.0026519521006638	-0.0711714385734008	0.938	0.949	1
Eif4g3	0.0026547320358163	0.071651173929347	0.158	0.101	1
Gadd45gip1	0.00269267160696419	-0.099762955842466	0.648	0.708	1
4933434E20Rik	0.00273358086083952	-0.0764234273075048	0.185	0.257	1
Cst3	0.0027347419543886	0.106183725845675	0.664	0.6	1
Vcpkmt	0.0027711350505673	-0.0620969831939479	0.139	0.209	1
2200002D01Rik	0.00279327358742478	0.0965643613028252	0.152	0.098	1
Mdm2	0.00280906187718298	0.136735720649435	0.485	0.42	1
Itgb5	0.00281099010120397	0.0966937700523745	0.143	0.091	1
Fbxo15	0.0028167701128673	-0.0286660333594175	0.532	0.657	1
Fgf4	0.0028281760695252	-0.0748391179774355	0.239	0.328	1
Mrpl57	0.00283744035736017	-0.110466685474263	0.745	0.818	1
Faap24	0.00284413647056761	0.0856393524204324	0.206	0.146	1
2610305D13Rik	0.00292094565898419	-0.076733437973505	0.439	0.549	1
Palld	0.00294496864201906	0.0935032576802248	0.41	0.332	1
Faap20	0.00299664293649084	-0.0769256306967222	0.158	0.226	1
H2afj	0.00300865160828674	-0.0892151239880423	0.803	0.864	1
Gm13051	0.00301995205662871	-0.0662022266472385	0.151	0.219	1
Tuba1a	0.0030290510839794	0.10430934680348	0.735	0.7	1
Rps12	0.00303177339671115	-0.0648015942876654	0.998	1	1
H2afv	0.00304924419667067	-0.0719854980669834	0.9	0.939	1
Ostf1	0.00306064922460439	0.117434564894852	0.388	0.323	1
Impdh2	0.00306923948141795	-0.0894348061524493	0.922	0.952	1
Idh2	0.00307162716383004	0.117172036760551	0.287	0.231	1
Pdcd6ip	0.00307578563636311	0.096098661056536	0.254	0.189	1
Fam21	0.00311300982161184	0.0827172406638892	0.32	0.244	1
Gm7325	0.00321727617264447	-0.0791895179248434	0.415	0.514	1
Rps4x	0.00329008609638932	0.048064220092273	1	1	1
Mrps34	0.00329324848162125	0.111499920714836	0.602	0.574	1
Reps1	0.00330016936390824	0.0629873576929922	0.12	0.071	1
Uck2	0.00332703801316341	-0.0713104294960407	0.572	0.647	1
Pou3f1	0.00337384731145956	0.111837106762065	0.117	0.07	1
Fbxw9	0.00338629137920377	0.0720031037226129	0.184	0.123	1
Nes	0.00339033743692382	0.0493252717201466	0.114	0.066	1
Tecr	0.00339609616085995	0.106024567927881	0.626	0.582	1
Cenpa	0.00343313614126743	0.126019069389456	0.748	0.701	1
Tro	0.00345930044487248	0.0768976640443458	0.17	0.114	1
Ndufa4	0.00347445495652548	0.0604534530187864	0.998	1	1
Kat6b	0.0034964481412742	-0.085358533033861	0.384	0.479	1
Scd1	0.00352770899167907	-0.0853663497267252	0.117	0.177	1
Emg1	0.00354236082338403	-0.0711699830659049	0.964	0.977	1
Psmc3	0.00360213264020889	-0.0796430060696185	0.739	0.801	1
Cox7c	0.00362903839903718	0.0558250932558315	1	1	1
Dennd5b	0.00367535315538528	-0.0860139902553398	0.182	0.252	1
Eef2	0.00370392447764167	0.0697435320974362	0.997	0.995	1
Cpsf3l	0.00370442512548143	-0.093069841191764	0.483	0.57	1
C77370	0.00378372981506956	-0.0803639830270091	0.163	0.232	1
Ppp2r5c	0.00378765659375413	0.0700262057069605	0.158	0.104	1
Polr2f	0.00379925427445678	-0.0828226175242033	0.919	0.934	1
Rbm26	0.00381840970883159	0.0950147964712443	0.528	0.451	1
Slc25a4	0.00390976887890162	-0.0759418337821907	0.968	0.973	1
Sdha	0.00399692631936552	0.104008327898827	0.629	0.57	1
Jarid2	0.00402856859635596	-0.0904390305441709	0.739	0.813	1
Prdx2	0.00403131906613213	0.117705638154452	0.835	0.819	1
Top1	0.00403331261732943	0.107794559389324	0.602	0.544	1
Adam23	0.00403455913690882	-0.0663256503153835	0.114	0.172	1
Zfhx2	0.00403739683454085	-0.0843065919182915	0.241	0.322	1
Capns1	0.00405949693626607	0.114474925321975	0.784	0.731	1
Bckdha	0.00413056516239371	-0.0817953194482876	0.246	0.325	1
Siva1	0.00414009424824918	-0.0574542569254475	0.97	0.977	1
Psmd12	0.00416657667044567	-0.0842273383386842	0.754	0.814	1
Cct5	0.00416930963581135	-0.0725012047686995	0.96	0.98	1
Snrpa1	0.00421697323387432	-0.0793507712747916	0.924	0.962	1
Plaa	0.00425261305302272	-0.0825044697501526	0.433	0.524	1
Gm29666	0.00430524386713886	-0.0590882145818516	0.09	0.143	1
Snrpd2	0.0043140684389208	-0.0582249216247903	0.992	0.997	1
Mrrf	0.00431660008231829	-0.0768087850287797	0.204	0.274	1
Calcoco2	0.00432144298168996	-0.0902545534052523	0.322	0.41	1
Ensa	0.0043756049860966	-0.0675064633611551	0.192	0.265	1
Abhd13	0.00440340051728512	0.0665563818706091	0.138	0.088	1
Tmem5	0.0044975774330043	0.0931307251214833	0.368	0.3	1
Mta3	0.00451547517615352	-0.0726120508901685	0.447	0.551	1
Maged2	0.00452561126288847	0.0606839607985492	0.124	0.076	1
Pcbp2	0.00452577206127526	-0.0709221293943956	0.948	0.973	1
Exosc4	0.00455221375365694	-0.0956494800871207	0.659	0.733	1
Cdk5rap2	0.00457447973514541	0.0794145706281064	0.225	0.163	1
Cox6b2	0.00461842766781652	0.143443847200977	0.456	0.401	1
Xlr3b	0.00470616386977348	-0.0478203804448861	0.07	0.118	1
Sqstm1	0.00472161873507983	0.0894917033881376	0.228	0.169	1
Pno1	0.00473797214535999	-0.102569704030602	0.647	0.726	1
Dnajc2	0.00476226310482477	-0.0746985596370244	0.897	0.922	1
D8Ertd738e	0.00483345018946733	-0.0819003205296573	0.861	0.892	1
Znrd1as	0.00490877439280213	-0.0709392554494233	0.192	0.265	1
Ankmy2	0.00497006560311056	-0.0600333216560611	0.082	0.133	1
Bysl	0.00501295348915071	-0.0737261840381508	0.363	0.454	1
Mplkip	0.00506790802911254	-0.0775328743534879	0.403	0.499	1
Shkbp1	0.0050964605540674	0.0651381391087671	0.168	0.113	1
Spg21	0.00509848544021121	-0.0944888965104279	0.382	0.463	1
Ssbp1	0.00511479880793152	-0.071833917367339	0.832	0.892	1
Add3	0.00516134130821158	0.0672501698902066	0.105	0.061	1
Meg3	0.00521095612410919	-0.0234935308408195	0.48	0.607	1
Plekha4	0.00523059265824481	-0.0691097891179412	0.09	0.141	1
AU018091	0.00530074363307469	-0.0695512041124909	0.293	0.375	1
Pdia3	0.00530571481347012	0.0715677240476319	0.658	0.61	1
Etfb	0.00530764354185019	-0.0698966641311698	0.637	0.715	1
Stt3a	0.00534041181029502	0.0733645374207954	0.407	0.337	1
Ctsl	0.00534732652581387	0.156267296731124	0.528	0.476	1
Rdm1	0.00537430331379648	-0.0755102329154153	0.357	0.441	1
Cxxc1	0.00541210482272557	0.0805541327822865	0.2	0.144	1
Cox4i1	0.00542910896816585	0.0562551538238796	1	1	1
Pid1	0.00543227127837776	0.0946154096247895	0.193	0.139	1
Ppa1	0.00548689402215735	-0.0909782875788823	0.818	0.861	1
Mta1	0.00551045969888012	-0.0658513087505141	0.133	0.191	1
Adk	0.00551386564863065	0.113426526097656	0.376	0.315	1
Ooep	0.00552194826022117	-0.0808497581551759	0.534	0.619	1
Igfbp3	0.00557220918438382	0.162540237868202	0.143	0.095	1
Psrc1	0.00557674907986285	0.123626129205126	0.586	0.529	1
Dcbld1	0.00558907699621916	-0.0587548976731836	0.082	0.131	1
Rprd1b	0.00571012759912227	0.0684189527131213	0.108	0.065	1
Dynll2	0.00575400049062505	-0.0936748870596862	0.7	0.774	1
Akap9	0.00584887749382123	0.0990564801125601	0.341	0.277	1
Mdk	0.00596873279470846	0.130280736577519	0.712	0.701	1
Diaph3	0.00597185407884913	0.0754666762104267	0.192	0.136	1
Ncor1	0.00601984079187113	-0.0887113531940953	0.65	0.75	1
Eif3c	0.00606239030716988	0.0627161469452597	0.978	0.975	1
Haus1	0.0060652316990602	0.107427137471141	0.415	0.358	1
Dnaja2	0.00616372578226745	-0.0902114222385251	0.783	0.839	1
Zfp296	0.00621970019382653	-0.0670269387482549	0.257	0.328	1
Rpl31	0.00629845222556996	-0.0419948673041821	1	1	1
Trib3	0.00630640747934363	-0.0800712513296508	0.13	0.187	1
Slc25a13	0.00632242530901138	-0.0580735529014044	0.361	0.441	1
l7Rn6	0.0063288470795495	-0.0750870861305282	0.67	0.726	1
Bloc1s2	0.0063745237538343	0.098035081797467	0.688	0.653	1
Egfl7	0.00639110669326115	-0.0815489926823406	0.281	0.363	1
Parg	0.00639685792346953	-0.0886282988400554	0.187	0.247	1
Tmem47	0.00643370047838846	0.0581380165359602	0.13	0.083	1
Safb2	0.00643988020490631	-0.0918427779747215	0.487	0.562	1
Sdad1	0.00644978196158517	-0.0963075849411145	0.52	0.605	1
Nap1l1	0.00646536404851092	0.0562425622593827	0.994	0.995	1
Fat1	0.00649610021460318	0.0766645622900402	0.32	0.259	1
Eif1ax	0.00650105764490069	-0.0871005517739172	0.851	0.879	1
Pim2	0.0065370949868238	0.113818322155599	0.143	0.096	1
1700097N02Rik	0.00656475363727094	-0.0723142851177028	0.26	0.338	1
Arhgap1	0.00657309572677185	0.0668128319707419	0.173	0.119	1
Ptpn11	0.00658634386796552	0.0941796767910558	0.328	0.267	1
Lyplal1	0.00664374155052666	-0.0651858384385543	0.287	0.358	1
Sec63	0.00665434500566593	0.0715327329266352	0.179	0.126	1
Esd	0.0067293249071176	0.102770888795815	0.58	0.559	1
Nol7	0.00677364144260762	0.0775802228723492	0.796	0.761	1
Pin4	0.00679834635465861	-0.0722868867601514	0.645	0.718	1
Mreg	0.00683486828065556	-0.0687406386142471	0.154	0.217	1
Rbm27	0.00683978626834332	-0.0835449575896605	0.67	0.743	1
Ssrp1	0.00684990072903292	-0.0743829277396764	0.848	0.859	1
Pnpt1	0.00691178556576096	0.10090746030427	0.257	0.201	1
Mrpl30	0.00694361952826694	-0.0707000047916029	0.826	0.889	1
Itm2c	0.00697505187323849	0.0808838554963249	0.193	0.138	1
L1td1	0.00698076131205957	-0.086448533379899	0.895	0.919	1
Lpar6	0.00699545899657197	0.0515478212659767	0.114	0.07	1
Creb3	0.00700774612193565	0.0564673431758725	0.113	0.068	1
Gadd45a	0.00701595520827614	-0.0849184631106054	0.342	0.42	1
Dnaaf2	0.00705560385033476	-0.0708410419500139	0.276	0.352	1
Ssbp3	0.00709829237401658	0.0825877791636043	0.276	0.212	1
Tet2	0.00711355042308715	-0.0594724387186539	0.177	0.245	1
Fkbp11	0.0071200111607747	-0.0719873888925361	0.46	0.541	1
Sac3d1	0.00717560510156309	0.102245716480794	0.412	0.345	1
2410002F23Rik	0.00727565481430015	-0.0605425731440104	0.19	0.259	1
Shfm1	0.00735192919480461	0.0623714842877794	0.976	0.975	1
Gls2	0.00735398568203048	-0.0549584617697439	0.073	0.118	1
Nasp	0.00741889678723621	-0.0543538508071157	0.973	0.978	1
Luc7l2	0.00741979762648171	-0.0841665502689328	0.669	0.726	1
Stam2	0.00743526308715479	-0.0530535311346799	0.146	0.211	1
Sf3b6	0.00751102639043919	-0.0862447569674676	0.854	0.905	1
Cnpy3	0.00751607112666129	0.0706169348488977	0.154	0.104	1
Atpaf1	0.00754210003389316	-0.0698533172653328	0.217	0.284	1
Atp1a1	0.00756520082527313	0.104777159323523	0.531	0.481	1
0610011F06Rik	0.0077113740621261	0.0476070750667721	0.114	0.07	1
Ogdh	0.00774307400763986	0.0891313884500262	0.273	0.216	1
Pcbp4	0.00776346225819313	0.0972386335408751	0.474	0.41	1
Pkmyt1	0.00781789355177864	-0.0498928260519863	0.076	0.123	1
Cnn3	0.00782388021933011	0.0814036724439113	0.84	0.841	1
Pdk3	0.00786154152901158	-0.0903693555433901	0.225	0.29	1
Myo1e	0.00794428651576328	0.0585284747040712	0.109	0.066	1
Zyx	0.00799151893844748	0.0622045814963559	0.144	0.095	1
Las1l	0.00808710754515178	-0.0939865899987335	0.548	0.633	1
Ddx3y	0.00809677520557083	0.0708307093019826	0.147	0.1	1
Lyar	0.00811196428992487	-0.069154966905145	0.979	0.992	1
Skiv2l2	0.00818159060232251	0.0885571244264624	0.341	0.275	1
Polr2i	0.00818287523143864	-0.0720772874656892	0.813	0.852	1
Ccdc88a	0.00820625835705186	0.0576219344699513	0.184	0.128	1
Rnf165	0.00822716582579965	-0.0591725885007446	0.087	0.136	1
Rmnd5b	0.00834573592969461	-0.0840231136016398	0.266	0.328	1
Slc9b1	0.00836442541756201	-0.0766849617801403	0.277	0.345	1
Pak2	0.0084027783585668	0.0787422514083598	0.418	0.353	1
Mga	0.00840567403906552	-0.0830733573213407	0.344	0.423	1
Fbxw2	0.00843714410566414	-0.0728811964332204	0.439	0.504	1
Hirip3	0.00844662018797579	-0.0961992476618829	0.376	0.454	1
Dnajc19	0.00848050669014913	-0.086412982640214	0.84	0.889	1
Fbxo6	0.00851611578024709	-0.0630202425348766	0.203	0.27	1
Rangap1	0.00857021240964409	0.0769636385163471	0.62	0.541	1
Uhrf1	0.00857266729508764	-0.0748895128273702	0.423	0.504	1
Maged1	0.00868741685953242	0.0984694770790747	0.372	0.315	1
Mrpl51	0.00880172594606561	-0.0747066611135359	0.854	0.879	1
Mipep	0.00880497578628391	-0.0409555516211791	0.101	0.156	1
Eif2b5	0.0088147399829992	0.0751697482247646	0.542	0.493	1
Ywhaq	0.00899581644217006	-0.0581906367161116	0.997	1	1
Oaz1	0.00902107897754337	-0.05479173771442	0.998	1	1
Wnk1	0.00905949555002562	0.125681972923893	0.509	0.461	1
Tsc22d1	0.00908867191795018	0.150485703492034	0.653	0.624	1
Stra8	0.00909521720292627	-0.0463979533656264	0.078	0.123	1
Ak1	0.00920990835441126	0.0711250328517149	0.216	0.159	1
Itm2a	0.00921309979433219	0.0659188619303946	0.147	0.1	1
Susd6	0.00922398957104482	0.0694940172495963	0.127	0.083	1
Tspan6	0.00929315794468715	0.0631660600956054	0.195	0.139	1
Chst12	0.00932938806727028	0.0477093929173502	0.124	0.078	1
Sec24c	0.00933935646613203	-0.0709338168511916	0.124	0.176	1
Des	0.00934990731928579	-0.0490230688078647	0.07	0.113	1
Cstf1	0.00938679886257794	-0.0533834132829522	0.214	0.29	1
Smn1	0.00942879026700164	0.0760508344216173	0.693	0.635	1
Atrx	0.00947654200573445	0.0791435633058848	0.775	0.731	1
1810058I24Rik	0.00949064362754094	-0.0920092341520753	0.834	0.857	1
Gemin2	0.00951855635090103	-0.0998938984741198	0.363	0.428	1
Rpl12	0.00954868216605321	-0.0423285138649074	1	1	1
Sars	0.00964888448020874	-0.0883367372470764	0.653	0.703	1
Pex16	0.00969011053112513	0.0529948556638362	0.109	0.068	1
Angptl4	0.00971264380844763	-0.0710019082618717	0.166	0.226	1
Yipf3	0.00972971042278549	0.0960163939097425	0.212	0.163	1
Ap2b1	0.00974086198758474	0.08806376697887	0.314	0.259	1
Skp1a	0.00993674819304977	-0.0842445622296979	0.753	0.804	1
Pdzd4	0.0099663773071475	-0.0620382566522092	0.13	0.187	1
Mael	0.00999158144360514	-0.0440240572639423	0.106	0.158	1
Brap	0.0102052267008311	-0.0571989196215794	0.125	0.181	1
Rpa1	0.0102533507996726	-0.0853458873807014	0.509	0.604	1
Dapk3	0.0103210805761726	0.0785045893045156	0.36	0.3	1
Krt8	0.0103409564255636	0.644064012657077	0.246	0.202	1
St13	0.0103482651868074	-0.0689668247417983	0.927	0.945	1
2610524H06Rik	0.010372949017268	0.0560394977119026	0.355	0.287	1
Tcf25	0.0103934261980336	0.0949859198776798	0.716	0.701	1
Rpl11	0.0104084739501367	-0.0353732013605734	1	1	1
Cdc27	0.0104094957399367	0.0793853123629652	0.184	0.136	1
Cdc42ep5	0.0104782668189333	0.0960482616739091	0.193	0.144	1
Serp1	0.0105526351318744	-0.0610441858487428	0.637	0.726	1
Ntmt1	0.0105618323164722	0.0861374692634231	0.371	0.315	1
Zfp518a	0.0106360560148652	-0.0603664402025106	0.168	0.229	1
9130401M01Rik	0.0106557935414972	-0.0835194605159351	0.647	0.728	1
Nf2	0.0106836601716868	-0.0575316527269102	0.158	0.221	1
Rpl27a	0.0107042832181142	-0.0345354948423986	1	1	1
Rps21	0.010778159265375	0.04076854898695	1	1	1
Ralbp1	0.0107956953410626	-0.0886616224034518	0.754	0.794	1
Mre11a	0.0108153121537567	-0.0762374743646871	0.25	0.32	1
Fam207a	0.010866761331673	-0.0616719358273999	0.342	0.42	1
Hspg2	0.0108686976567089	0.0875004651811488	0.242	0.189	1
Gsta4	0.0108743496448344	-0.055815756675283	0.87	0.922	1
Bbx	0.0109245040875005	0.102899506385075	0.377	0.317	1
Bckdhb	0.0109293132681161	-0.0597733709010863	0.22	0.29	1
Sec61g	0.0109623238574355	0.0462701284173881	0.998	0.998	1
Zfand5	0.0110093263790096	0.0910544159026855	0.425	0.362	1
Hspb11	0.0110168753816313	0.0771110151129904	0.184	0.136	1
Rbbp7	0.011025739151814	0.0758000025230965	0.854	0.847	1
Mllt6	0.011051393066668	-0.0631060439451763	0.163	0.222	1
Ubald2	0.011088792361249	-0.0615051670312068	0.739	0.794	1
Ldhb	0.0111327189469596	0.0881874654786684	0.605	0.561	1
4930566F21Rik	0.0112008910725521	-0.0641103760104612	0.16	0.222	1
Rragd	0.0113096820870351	-0.044059656244005	0.122	0.176	1
Mettl2	0.0113254795784261	-0.0668389878697772	0.192	0.25	1
Sgta	0.0114018189191295	-0.070516291422031	0.409	0.493	1
Cnot11	0.0114490573540735	-0.0931745153823296	0.428	0.498	1
Spry4	0.0116601246881889	-0.049229498181527	0.106	0.156	1
Ccdc22	0.0116979091594768	0.0612618963410699	0.151	0.104	1
Eif5a	0.0118180899247552	-0.0319818421282929	1	1	1
Zfp771	0.011895865244219	0.104201665378305	0.236	0.192	1
Fbxl14	0.0119087274634747	-0.0475301565683419	0.101	0.149	1
Dcaf4	0.0119774279369183	0.0692696993391947	0.231	0.177	1
Tefm	0.0119815811159346	-0.056172508531334	0.216	0.287	1
1700037H04Rik	0.0119834850904123	-0.080266762476016	0.353	0.421	1
Itgb1bp1	0.0119924657397946	-0.0551003849135415	0.193	0.257	1
Piezo1	0.012039526540916	0.0777688781276991	0.162	0.116	1
B4galt6	0.012058845104603	0.0519616454057876	0.244	0.182	1
Btg2	0.0120965431150574	0.0840682715570059	0.228	0.176	1
Coprs	0.0122572380924319	-0.0880824576496747	0.572	0.638	1
Hspa9	0.0122919889115738	-0.058522161955268	0.967	0.982	1
Tmcc1	0.0123109245987211	0.0556186096282354	0.111	0.071	1
Ppp2r5a	0.0123166641763613	-0.0647228247604934	0.235	0.299	1
Znhit1	0.0123357129829071	-0.0794299297558798	0.42	0.491	1
Upp1	0.0123650916311722	-0.0504206766894095	0.876	0.937	1
Ticrr	0.0123810701891152	-0.0764175543961947	0.227	0.292	1
Ppig	0.0123917232993759	-0.0606992668992248	0.868	0.925	1
Rpl36al	0.0124827884244883	-0.0444994845713467	1	1	1
Rbbp4	0.01250395903121	-0.0823220679964625	0.675	0.733	1
Cnpy1	0.012562948086047	-0.0467371443014348	0.082	0.126	1
Foxd3	0.0125930032066361	-0.0535992280531781	0.065	0.104	1
Ildr1	0.0126030936370153	-0.0582518506211381	0.113	0.163	1
Ydjc	0.0126335291350626	-0.0769122976581093	0.242	0.31	1
Rps19bp1	0.012684651888536	-0.0824858545234146	0.715	0.766	1
Rrp15	0.0127768426798034	-0.0796353755212165	0.686	0.748	1
Arid3b	0.0129894697617346	0.0869605337610587	0.165	0.121	1
Rbm22	0.0129904394786485	0.0916778732251127	0.271	0.219	1
Foxo3	0.013131821664736	-0.0602587145640512	0.071	0.111	1
Tnfrsf12a	0.013157621836871	0.205213485239892	0.181	0.138	1
Rfxap	0.0131637639672777	0.069323052784956	0.261	0.201	1
Mrps23	0.013164601731668	-0.0861368049170319	0.418	0.483	1
Cdc16	0.0131700849035918	0.0917209265209845	0.379	0.327	1
Zbtb8a	0.0131737492216975	-0.0615919009579196	0.119	0.171	1
Dazl	0.0132500175838406	-0.0297964450852952	0.076	0.118	1
Ddx58	0.0133006326883329	-0.0588853314604241	0.17	0.232	1
Psme2	0.0133054631763659	0.128617048375517	0.292	0.24	1
Cog7	0.0133803373489793	0.0814605275511628	0.16	0.116	1
Sfrp2	0.0134076862950298	0.0766223961413038	0.171	0.124	1
Ostc	0.0134686114646456	-0.0716381313870942	0.772	0.836	1
Cldn6	0.0135449257172561	0.134269535816433	0.198	0.149	1
Polr2j	0.0135568999447424	-0.0808163455903876	0.87	0.902	1
Lxn	0.0136130304401034	0.0829008835276032	0.165	0.119	1
Psmc6	0.0136476843412963	-0.0668566036005365	0.778	0.841	1
Dnajc11	0.0137802079829899	0.0790397311656741	0.431	0.376	1
Alms1	0.0138003794492573	-0.0390536641725902	0.062	0.101	1
Serbp1	0.0138843799562165	-0.0452723241763819	0.998	0.998	1
Ddah2	0.0139197105339587	0.0786625448473809	0.287	0.232	1
Kit	0.0139474180339334	-0.0479460227290967	0.1	0.149	1
Map3k7	0.0139484152820331	-0.0534641298842628	0.095	0.141	1
2310039H08Rik	0.0140234401717487	0.0800184524627391	0.247	0.197	1
Ngfrap1	0.0140490094687332	0.0881697971120143	0.992	0.985	1
Pard6g	0.0140533328239767	0.0547233705453916	0.138	0.095	1
St14	0.0140814996587003	0.0700403501663229	0.135	0.093	1
Tgoln1	0.0141722962429049	-0.0374946300536581	0.135	0.189	1
Ppid	0.0142047100418726	-0.074101716526686	0.883	0.927	1
Llgl2	0.0142445086736138	0.0984961326578185	0.274	0.226	1
Uqcrq	0.0143168136845649	-0.0517451500927022	0.994	0.998	1
Ddx47	0.0143471060682605	-0.0793579439268195	0.38	0.458	1
Sulf1	0.0143718959383557	0.0352779923044142	0.109	0.068	1
Ilkap	0.0143877910758536	0.0819466009193213	0.456	0.401	1
Nolc1	0.0144888095295791	-0.0688648418304603	0.948	0.949	1
Abhd17b	0.014530544641301	-0.064062266387928	0.136	0.186	1
Hax1	0.0145920736789079	-0.0827043973451368	0.674	0.731	1
Lyrm5	0.0146180117337975	0.0747759285389382	0.181	0.134	1
Ctnna1	0.0147436797839644	0.0776208988589033	0.764	0.723	1
Snrnp25	0.0147453726891377	-0.0759790134236277	0.544	0.612	1
Rnaseh2a	0.0149644596663315	-0.0891305479341948	0.499	0.569	1
Actr8	0.0151097923957157	-0.0521658856445864	0.132	0.182	1
Armc6	0.0152218347650885	-0.0607278122158139	0.151	0.202	1
Terf2	0.0152609406001077	0.0647982414396959	0.157	0.113	1
Zfp593	0.0152755801915441	-0.0691900886688747	0.422	0.502	1
Mrfap1	0.0153166982028971	-0.0576633401066269	0.964	0.973	1
Abhd17c	0.0153170417720021	0.0784642104036096	0.25	0.196	1
Bclaf1	0.0153206392952378	0.0830526447063551	0.716	0.673	1
Dhx16	0.0153470592274399	0.103870043037608	0.791	0.748	1
Pqlc1	0.0153807231772947	-0.0370786227637035	0.063	0.103	1
Klf4	0.0156166085511252	-0.0664267618521663	0.577	0.642	1
Ndn	0.0156610584608561	0.0601980932017854	0.157	0.113	1
Utf1	0.0156662118234319	-0.0697549356159246	0.924	0.95	1
Tnrc6a	0.0156877219550134	0.0896090102427979	0.387	0.338	1
Shmt2	0.0156926861565757	-0.0695175276981557	0.382	0.471	1
Snupn	0.0157046976750159	-0.06266860359823	0.179	0.237	1
Trip10	0.015746559432096	-0.0427541538397326	0.154	0.212	1
Eif2ak1	0.0158842529349664	-0.046916267695167	0.139	0.194	1
Zfp229	0.0159042668207004	-0.0576171178076061	0.108	0.156	1
Dyrk1a	0.0160762521439541	-0.0575108094255376	0.105	0.151	1
Nfatc2ip	0.0161241001919316	-0.0864536003132904	0.537	0.62	1
Zwint	0.0162098314760877	0.0817793272757418	0.693	0.64	1
Zbtb44	0.0162706337179344	-0.0771216674156437	0.212	0.27	1
Ppm1d	0.0163514952374537	-0.051630852765181	0.125	0.176	1
Cnot3	0.016377993294441	-0.0658428372476902	0.613	0.675	1
Pfn1	0.0164095900046628	0.0669140547241631	0.995	0.992	1
Kars	0.0164940601713462	-0.0809693500850575	0.624	0.703	1
Spc24	0.0165116371177715	0.0884926300229907	0.802	0.771	1
Isyna1	0.0165396499472188	0.0725982654591665	0.504	0.453	1
Mapk3	0.0165853465555544	-0.0846912701650226	0.277	0.338	1
Mia3	0.0166115009980568	0.0520508740566145	0.165	0.118	1
Pdk1	0.0167293059440492	-0.0894109681057316	0.315	0.383	1
Tubb6	0.0168129770005316	0.17222930673521	0.597	0.584	1
Etv1	0.0168289187503471	-0.0553690854884654	0.125	0.176	1
Ndfip2	0.0169075076869439	0.0912250009361184	0.298	0.25	1
Cd63	0.0169464372054288	0.109692224303376	0.67	0.638	1
Rassf1	0.0171086206861542	0.0659100299915668	0.144	0.103	1
Itpka	0.0171195910564601	-0.0495364661471377	0.071	0.111	1
Gm26829	0.0171203567500885	-0.0554257343515412	0.108	0.154	1
Gm19705	0.0172177416475775	-0.0555614437186885	0.187	0.252	1
Rpl7	0.0173831522280567	0.0320396000622338	1	1	1
Lactb	0.0176468664289364	0.0680045437226486	0.176	0.131	1
Ccny	0.0177414663347121	0.0642570928236225	0.252	0.201	1
Sptan1	0.0177965488810523	0.0845018827780924	0.325	0.275	1
Mrpl1	0.0179811161375515	-0.0682590181670668	0.469	0.546	1
Ahsa1	0.0180260989623409	-0.0675043435583034	0.837	0.891	1
Hiat1	0.0180349345511386	-0.0554855504545131	0.255	0.327	1
Ndufs7	0.0180826667889386	-0.0643851564145781	0.867	0.9	1
Syncrip	0.0181053541447845	-0.0845277011888621	0.746	0.791	1
Prkab1	0.0181954939762892	-0.0453604040415733	0.101	0.148	1
Itga3	0.0182126243975253	0.0537642213616674	0.105	0.068	1
Bub1	0.01835132842573	0.0799932904124158	0.296	0.249	1
Slc9a3r1	0.0184221707766595	-0.0624584557617469	0.236	0.3	1
Tfeb	0.0185406636645907	-0.0535488196954157	0.147	0.201	1
Tomm5	0.018629818841453	-0.0634082329335692	0.981	0.992	1
Rexo1	0.0186335511559908	-0.0639157970553059	0.361	0.434	1
Ggnbp1	0.0186398619847867	-0.0493619674345914	0.07	0.108	1
Hcfc1	0.0186690856831334	-0.0809841211500922	0.326	0.386	1
Tbc1d17	0.018762854250505	0.0525920114783899	0.113	0.075	1
Ccdc43	0.0187657342030104	-0.0690779874357292	0.349	0.415	1
Jun	0.0188199316974405	0.103991393478071	0.116	0.078	1
Gm2694	0.0188367727514043	-0.0618317845607134	0.114	0.159	1
Fscn1	0.0188698756646237	-0.0535256393759387	0.832	0.876	1
Rilpl1	0.0189693656220415	0.0522231415687134	0.124	0.085	1
Fkbp4	0.0190571738345918	-0.04482907111344	0.965	0.978	1
Ece2	0.019147149792327	-0.0545136936079373	0.192	0.254	1
Fn1	0.0191518778521908	0.101971041761752	0.556	0.519	1
Gfm1	0.0192101330776259	-0.0567861618838407	0.214	0.277	1
Pfdn4	0.0193512458960343	-0.0737152097247173	0.708	0.781	1
Fam49b	0.0195122495517835	-0.0581945337028889	0.559	0.63	1
Pex19	0.0195282989579428	0.0785894081415916	0.26	0.211	1
Rpl22	0.0196629281703814	-0.0553210445973349	0.992	1	1
Chd1	0.0196710276139554	0.0806999281094272	0.751	0.711	1
Cnpy2	0.0197456145771201	-0.0820354195617821	0.697	0.761	1
Tceb3	0.0198100298497648	-0.0572668290226286	0.17	0.222	1
Tada3	0.0199329745740394	-0.0615509700718478	0.281	0.357	1
Rbm25	0.0201083584960546	-0.06521855600869	0.943	0.94	1
Morn2	0.0202275258850323	-0.0452106185153841	0.128	0.179	1
Zmat3	0.0202448757825855	0.0710926307678919	0.284	0.234	1
Sde2	0.0203274973688	0.0824156231749708	0.689	0.632	1
Impa2	0.02039963673398	-0.0959654383040832	0.534	0.584	1
Gapdh	0.0204440796404141	0.0537468844831568	0.998	1	1
Smc4	0.0204835533326143	0.104897520751919	0.696	0.665	1
Prpf31	0.0206151019048296	0.0957774391621987	0.58	0.539	1
Rab10os	0.020753934068589	-0.0405321726121468	0.098	0.143	1
Tuba4a	0.0211130028530145	-0.0738100137928962	0.448	0.512	1
Necap1	0.021141313164549	0.0661657199945033	0.281	0.231	1
Pias4	0.0211653143086021	-0.0660393565832902	0.222	0.285	1
H2afx	0.0213575268502521	-0.0642772351098502	0.919	0.935	1
Cops5	0.0214504088490889	0.0647614460345931	0.597	0.562	1
Lamtor2	0.021521290712234	-0.0652269264739711	0.688	0.731	1
Nup50	0.021539921314068	-0.0895999515924021	0.458	0.529	1
Rbm33	0.0216801259743013	0.0569675027508899	0.158	0.116	1
Usp48	0.0216821924128742	-0.0686523458931482	0.643	0.706	1
Myo10	0.0217996353062631	0.0902207549589529	0.591	0.564	1
Mgst3	0.0218245883955039	0.0774275270927781	0.19	0.144	1
Rpl26	0.0218521805256066	-0.0281424461096882	1	1	1
Ggnbp2	0.0218628659053742	0.0860016758275673	0.461	0.421	1
Guk1	0.0219507039481313	-0.0726854426194214	0.843	0.872	1
Adprm	0.0222145299994899	-0.0534454813581822	0.074	0.111	1
Rpl19	0.0222509839305328	0.0259667793224954	1	1	1
Hadha	0.0223203250554856	0.0596317982682285	0.281	0.222	1
Map1lc3a	0.0225486858261699	-0.0543979864523402	0.225	0.285	1
Fnbp1l	0.0226041652868298	0.0634290149533009	0.26	0.204	1
Rcn1	0.0227009302684155	-0.0604036211897572	0.252	0.31	1
Supt4a	0.0227045497651483	-0.0592180371950606	0.8	0.846	1
Creld2	0.0227187099742459	-0.0948319223299643	0.425	0.486	1
Heatr1	0.0229761701907202	-0.0560908671112519	0.155	0.206	1
Arl2bp	0.0230020419881472	0.066774044040206	0.312	0.254	1
Ecsit	0.0230958359652942	-0.0685056380116402	0.219	0.277	1
Aurkb	0.0233007887894902	-0.0654825148589077	0.322	0.381	1
Rnpep	0.0234713967611744	0.0753247955038962	0.206	0.163	1
Trmt1	0.0234930963363498	-0.0650809842269809	0.296	0.363	1
Mars	0.0235225112549742	-0.0620639450371486	0.447	0.514	1
Sdc4	0.0235294566107594	0.159746257286715	0.377	0.335	1
Dhfr	0.0235299020511846	0.0788983949093044	0.403	0.35	1
Tst	0.0236952515046516	-0.0662363432561051	0.204	0.262	1
Cep290	0.0238279824290043	-0.0538705662519921	0.152	0.202	1
Ift43	0.0238493391674257	0.0611151119756389	0.182	0.138	1
Tiprl	0.0239496489700304	0.0868561816470685	0.349	0.303	1
Dad1	0.0240978959903836	-0.0646849314968532	0.878	0.917	1
Sp1	0.0241658445724826	-0.0682859336301577	0.193	0.249	1
Tmem256	0.0242409455769477	-0.0725178416241978	0.637	0.677	1
Lmnb2	0.0242784710773867	-0.0621701784446081	0.154	0.202	1
Ctnnal1	0.0242858821527164	-0.0625136130158301	0.384	0.458	1
Immp1l	0.0243790502696514	-0.0770680548256873	0.436	0.516	1
Rangrf	0.0244027310940685	-0.0764838156882677	0.629	0.693	1
Pgap2	0.0244084873426433	0.0468790913425432	0.132	0.091	1
Aes	0.0244781738005744	-0.0698971805200503	0.328	0.403	1
Atxn3	0.0245134190754663	-0.0504643129262841	0.162	0.216	1
Ccndbp1	0.0251172522603774	0.0533110989992493	0.165	0.123	1
Yrdc	0.0252378180319832	-0.0759500935274978	0.525	0.577	1
Pmf1	0.0253273421726274	-0.0732941532498772	0.521	0.604	1
mt-Nd4	0.0253492955109708	-0.0340844314495721	1	1	1
Gga1	0.0254624266377265	-0.0407681179604503	0.139	0.189	1
Rtca	0.0254829082553801	0.0714995892288165	0.304	0.252	1
Mfap1b	0.0255515609348227	-0.0414396536914168	0.068	0.104	1
Nudcd3	0.0256778781811029	0.0677463256381627	0.509	0.449	1
Etv5	0.0257520687815089	0.0763617476029138	0.45	0.405	1
Zfp704	0.0259248571901442	-0.0536778736998262	0.154	0.204	1
Crot	0.0259468655862257	0.0451565622223628	0.143	0.103	1
Haus5	0.0260642441611325	0.0455364413723893	0.101	0.066	1
Zfp639	0.0261652485305745	0.0661386073273856	0.249	0.202	1
Epcam	0.0262412909520647	-0.0544438738999761	0.407	0.491	1
Asph	0.02631229222449	0.0624823611862245	0.197	0.153	1
D10Wsu102e	0.0263225355883237	-0.0632860344192267	0.266	0.332	1
Ss18	0.0263302566716085	0.0784742835587331	0.407	0.358	1
Nudt2	0.0264083392952441	-0.0548305662784363	0.192	0.245	1
Tmem63b	0.0268792275464411	0.0771987708848821	0.223	0.179	1
Rita1	0.0269030956325048	-0.0567325564209638	0.184	0.239	1
Ndufs4	0.0270224395433845	0.0696736296087942	0.669	0.645	1
Cat	0.0270867902611364	-0.0533263414094481	0.109	0.151	1
Akirin2	0.0271337255168369	0.0799814972255348	0.607	0.547	1
Zmynd8	0.0271680853620346	0.0811262112716798	0.353	0.302	1
Cdc26	0.0272195766924674	-0.0592854715978599	0.655	0.731	1
Chka	0.0272500621300855	-0.0675085287977927	0.252	0.31	1
Cdkn1c	0.0272866831530123	0.0628271574278012	0.254	0.202	1
Mrpl37	0.027321624833856	-0.053243931140063	0.422	0.498	1
Gpa33	0.0273567130359863	-0.0596256175495747	0.236	0.297	1
Mcl1	0.0275164952738415	0.0735159207775989	0.702	0.647	1
Zc3h13	0.0276437851364897	0.082236546325276	0.639	0.587	1
Arf5	0.0279051536219617	0.0813457771295947	0.403	0.362	1
Golga3	0.0280471610967443	-0.0619173076123637	0.177	0.227	1
Akap8l	0.028109175019867	-0.0515616105011385	0.166	0.219	1
Yes1	0.0281493751245139	-0.0540160728708525	0.184	0.24	1
Coa7	0.0282010512408867	0.0643789736146132	0.474	0.426	1
Vps4a	0.0282023852612888	0.0466099125635748	0.179	0.134	1
Cttn	0.0284490241139266	0.0752715315219763	0.322	0.279	1
Flot1	0.0284848365013752	0.039685750538249	0.103	0.068	1
Tial1	0.0286270930772742	-0.0698882684949353	0.355	0.426	1
Hist1h4i	0.0286989721909506	-0.0331838399772386	0.081	0.119	1
S1pr2	0.0287358749459191	-0.0301856255443318	0.068	0.104	1
Rab22a	0.0287378276270655	0.0607678405221723	0.182	0.139	1
Srsf11	0.0288637277514302	0.0797405473067909	0.865	0.862	1
Rbfa	0.0289145575709186	-0.0682338314897241	0.518	0.597	1
Arfgap2	0.0289804640643229	0.0583601641138869	0.158	0.118	1
Lonp2	0.0292288620813613	0.0604413492130934	0.144	0.106	1
Kxd1	0.0292479814984615	-0.0658950115676037	0.292	0.358	1
Pfkl	0.0292696526486171	0.0991179650054748	0.423	0.378	1
1810043H04Rik	0.0292732804798014	-0.0621242976364464	0.487	0.562	1
Kansl3	0.0293627484178547	-0.0414203765797615	0.105	0.148	1
Nptx2	0.0294238964036944	-0.0480990567584325	0.094	0.134	1
Igf2r	0.0294322802488614	-0.0443158618664386	0.084	0.121	1
Blm	0.0295663150683819	-0.0644450795142392	0.225	0.287	1
Snx27	0.0297978807264444	0.0789884131842605	0.263	0.216	1
Rbmxl1	0.0298774192908635	-0.0654152428672627	0.853	0.874	1
Dcp2	0.0299206053885833	-0.0889210279599961	0.434	0.483	1
Trim28	0.0300620451765627	-0.0688067422328593	0.968	0.97	1
Dst	0.0301001314190768	0.0845415500903843	0.376	0.328	1
Rps20	0.0301433557995497	-0.0298293711907234	1	1	1
Wwc1	0.0301777023262546	-0.0509790394670942	0.122	0.166	1
Tmem160	0.0303389872253171	-0.0574480733586522	0.732	0.793	1
Cers2	0.0303836597853054	0.052126008253409	0.225	0.176	1
Ngrn	0.0303961981515445	-0.0903140031402773	0.48	0.541	1
Lefty1	0.0304622183574101	0.29183749217686	0.22	0.182	1
Tia1	0.0306069726875767	0.0631166383283258	0.296	0.252	1
Tmed9	0.0307674115652423	0.0699441520196336	0.769	0.751	1
Ube2e1	0.0307932884453459	0.0845180274915457	0.477	0.43	1
Slc25a36	0.0307967404524033	-0.0477235441025233	0.266	0.333	1
2310057M21Rik	0.0308166264669779	-0.0434578055543698	0.117	0.164	1
Dsg2	0.0309031833031512	0.0742766242143206	0.171	0.131	1
Rnf41	0.0309840453350809	0.0476073175530315	0.141	0.101	1
Commd1	0.031009689430801	-0.0583651848703165	0.523	0.622	1
Xpc	0.0313270883371142	-0.0466939020960379	0.122	0.167	1
Nubp1	0.0313419546002197	0.0493820175862286	0.67	0.638	1
Sipa1l1	0.0313609471167671	-0.0396051893636904	0.09	0.129	1
Erh	0.0313736395190743	-0.0431069947272027	0.998	1	1
Baz2a	0.0315348071324143	-0.0722402040727719	0.496	0.552	1
Rpl10a	0.0317529265653662	0.0374048396260029	1	1	1
Isy1	0.0319588348846404	-0.055924910386242	0.328	0.403	1
Sdf2l1	0.0319771625276817	-0.0762815644881793	0.384	0.443	1
Commd5	0.0319813262808824	-0.0775609968189478	0.309	0.362	1
Mtfr1	0.032014575033138	-0.056900233633402	0.377	0.443	1
Hspa4	0.0322600238225025	-0.0540924234736282	0.899	0.952	1
Akr7a5	0.0322848294524154	-0.0654133197718821	0.254	0.307	1
Srsf2	0.0323602710207354	-0.0653106442129117	0.968	0.983	1
Tmed10	0.0324437029203453	0.0733451471011985	0.772	0.758	1
2410131K14Rik	0.0324610033921726	-0.0401862421019699	0.103	0.144	1
Mrps5	0.0325454386398321	-0.0735666664545607	0.838	0.859	1
Glb1	0.0325996773879443	-0.0378322773156846	0.09	0.129	1
Aebp2	0.0326713510334815	-0.0722935756150183	0.323	0.381	1
Mettl18	0.0326834482431984	0.0514200276232557	0.117	0.081	1
Cbr3	0.0332169103046097	0.0588364658160602	0.105	0.071	1
Deptor	0.0332913076472842	0.0564866717328807	0.122	0.086	1
Zdbf2	0.0333276157560677	0.0804099796704149	0.331	0.289	1
Rrp1	0.0333899965179896	-0.0711742009166276	0.716	0.755	1
1110008L16Rik	0.0334077541435525	-0.0645061486014995	0.304	0.371	1
Nudt5	0.0335289863902088	0.0606178385088432	0.762	0.73	1
Fundc1	0.033618171182114	-0.0458303127794537	0.122	0.164	1
Stt3b	0.0336618764993754	0.0691279840405004	0.382	0.338	1
Bccip	0.0336809049600077	-0.0771880437284144	0.61	0.673	1
Eif3f	0.0337297423805651	0.051520273763775	0.965	0.954	1
Gpr180	0.0338279401234895	0.0554934277310046	0.166	0.126	1
Zfp36l1	0.0341983828307648	-0.058658482530705	0.322	0.378	1
AI314180	0.0343011492841594	0.0410245141563668	0.13	0.091	1
Tor1b	0.0343989354843644	-0.0466454223181444	0.155	0.202	1
Tuba1b	0.0345811316748887	0.045197191969006	0.998	1	1
Man1b1	0.0347193765536187	0.0525147165554268	0.127	0.091	1
Bcl2l11	0.0348291202213451	0.0504005457572613	0.149	0.109	1
Psma1	0.0349290758247488	0.0770385859961527	0.857	0.852	1
D2Wsu81e	0.034974086235017	-0.0377598046194436	0.166	0.221	1
D030056L22Rik	0.0352046658258368	0.0754818435475139	0.464	0.434	1
Mrpl3	0.0352636820035583	-0.0730104880216439	0.418	0.471	1
Rpl35	0.0352913307968995	0.0379031909861278	0.997	0.995	1
Sec62	0.0355914752700176	0.0842396313019022	0.705	0.658	1
Gm10036	0.0356215087647393	-0.0750501231774815	0.643	0.71	1
Trip13	0.0356470987552316	-0.0757380270354228	0.396	0.453	1
Smc2	0.0356563471947532	0.0833624659193408	0.829	0.808	1
Atg14	0.0357610837897875	-0.053377529845912	0.101	0.141	1
Chmp2b	0.0358336569406052	0.0653715436494992	0.211	0.169	1
Dnase2a	0.0358543014882474	-0.0499151572787599	0.189	0.239	1
Nifk	0.0358719129864309	0.0620546718420235	0.74	0.708	1
Msn	0.0359460038164471	0.112166719749169	0.36	0.323	1
Nptn	0.036070958836102	0.0465760098526809	0.239	0.189	1
Slc7a7	0.036079679695542	0.0751907941482408	0.25	0.206	1
Ddit4l	0.0362873905125232	0.104412269606321	0.133	0.095	1
Mrpl42	0.0365073725899916	-0.0486368668268335	0.957	0.968	1
Pdcd4	0.0366105503902007	-0.0489407023932104	0.109	0.151	1
Ptp4a1	0.036637988527316	0.0587751263680463	0.626	0.569	1
Aard	0.0366956740849116	-0.0569986828657945	0.33	0.4	1
Plin2	0.0369127006973906	0.0996347907148033	0.174	0.131	1
Bola3	0.0369321644908531	-0.0954431721009046	0.544	0.59	1
Lias	0.0370003308173667	0.078221217752788	0.314	0.269	1
Bdh2	0.0371136678589214	-0.0410218070751903	0.094	0.133	1
Ckap5	0.0371278624520595	0.055848404955166	0.326	0.267	1
Snhg11	0.0371910208499682	-0.0452937872467254	0.111	0.153	1
March6	0.0371922196787665	0.0330483938116302	0.108	0.073	1
Sdhd	0.0373854821348309	-0.0594081861095991	0.479	0.541	1
Slc30a2	0.0373862079233485	-0.0383142934239214	0.098	0.139	1
Mfsd5	0.0374011005970797	-0.0566905055575974	0.242	0.303	1
Sugp1	0.0375836956136984	0.0551137006192157	0.117	0.085	1
Esrrb	0.0376015103767163	-0.0672572286723696	0.304	0.373	1
Traf3ip1	0.037632095232917	0.0509157455340804	0.197	0.153	1
Skil	0.0377471022227945	0.0736902913639671	0.227	0.184	1
Xaf1	0.0378010725700759	-0.0595692756270305	0.184	0.234	1
Colgalt1	0.0380186198815078	-0.0610078119523512	0.192	0.242	1
Cog2	0.0382941073440483	-0.0405697472980836	0.073	0.108	1
Unc45a	0.0383244144528953	-0.0544927538734711	0.136	0.179	1
Fabp3	0.0384284677831451	0.0729640156379935	0.122	0.088	1
U2af2	0.0385713737835106	0.0699728370540665	0.583	0.552	1
Trp53	0.0387219381541227	-0.0583321997951232	0.981	0.99	1
Mob1a	0.0388731572509531	-0.0262517974581973	0.113	0.158	1
Rbm8a	0.0388820723933749	-0.0534636082125222	0.951	0.945	1
Prr7	0.0390856259802217	0.0546670648162083	0.106	0.075	1
Plekhf2	0.0394567655258562	0.0574992195793432	0.601	0.546	1
2410141K09Rik	0.0398059680367386	-0.0529229899945058	0.257	0.32	1
Yipf4	0.0399326714399819	-0.0559233010154185	0.263	0.312	1
Sc5d	0.0399707694386612	0.0392448386837126	0.12	0.085	1
Tpi1	0.0401405395340944	0.0903006437256801	0.75	0.743	1
Hunk	0.0401888399969384	0.0575748258353564	0.144	0.109	1
Baz2b	0.0402076881548642	0.0538577221164591	0.204	0.161	1
Rps23	0.0402527147616921	0.0330225918926379	1	1	1
Cenpe	0.0403373038455123	0.0702291467729373	0.499	0.461	1
Armc10	0.0403610966817173	-0.0436483862765253	0.25	0.308	1
Pus3	0.0403903896149128	-0.0429520161904098	0.098	0.136	1
Dbi	0.0404815593748215	0.0942485911343673	0.889	0.907	1
Pole3	0.040537261133734	-0.0768136768603938	0.517	0.579	1
Acads	0.0406975027269619	0.0648579486657238	0.239	0.196	1
Tmem189	0.0407048659442062	0.0596361471586681	0.143	0.106	1
Casc3	0.0408665423160082	0.0542022347844202	0.216	0.172	1
Mrpl13	0.0408894199102437	-0.0842659974032971	0.661	0.703	1
Kcnk1	0.0409406781939251	0.0500195423088544	0.117	0.083	1
Wwp2	0.0409705431297703	-0.0471632299130776	0.146	0.189	1
Gtsf1l	0.0410989013725337	0.0642689835275483	0.395	0.348	1
Ppan	0.0413116250473069	-0.0410011735259226	0.696	0.771	1
P3h1	0.0413449518525607	-0.0382314702236789	0.095	0.133	1
Prmt2	0.0413467758917459	0.0502434979464635	0.116	0.083	1
Dcun1d5	0.0415211872647158	-0.0687218712483406	0.857	0.874	1
Sult6b1	0.041588314008052	-0.0362796351591902	0.143	0.189	1
Get4	0.0417643338017248	-0.0725375839290462	0.596	0.647	1
Syngr1	0.0418541300077664	-0.074374544419914	0.407	0.463	1
March5	0.0418664189628184	0.0744054782342543	0.794	0.778	1
Ung	0.041876034426479	-0.0777440070212578	0.623	0.701	1
Hdlbp	0.0418760532790194	0.0553739744253063	0.64	0.594	1
Pcyt1a	0.0419652255132351	-0.0359684050978036	0.07	0.103	1
Txnip	0.0419842831392492	0.0731066366970099	0.268	0.226	1
Rcn2	0.0420757256996329	0.0796981137379034	0.26	0.217	1
Yipf1	0.0421040072424566	0.0443698973785649	0.117	0.083	1
Hdac5	0.0421666379536803	0.0552406515130024	0.133	0.098	1
Psmg1	0.0422312212293119	-0.0768157120669056	0.578	0.625	1
Macrod2	0.0422991889848354	-0.0501376971259588	0.261	0.322	1
Mrps12	0.0425021522523145	-0.0793432237838259	0.666	0.713	1
Mcm10	0.04253356464919	-0.0628912873423389	0.312	0.371	1
Tbrg1	0.0426213792096403	0.0737988468152341	0.653	0.632	1
N4bp3	0.0428413918051829	-0.0650970727133467	0.206	0.257	1
Mrps30	0.0428968120921254	-0.0597402844024852	0.545	0.617	1
Dnmt3a	0.0429317955704958	-0.052490310380261	0.233	0.289	1
Farsa	0.0429827713132222	-0.0853257205245288	0.477	0.526	1
Bend4	0.0431042167718836	0.0522546209844836	0.119	0.085	1
H2afy2	0.043235769952945	-0.0306566908972298	0.135	0.181	1
Pnpo	0.0432793266304009	-0.0489968749497687	0.084	0.118	1
Rabep1	0.0433093898992061	-0.0591955950994956	0.374	0.438	1
Acadvl	0.0433973956753566	0.0390421749539172	0.124	0.088	1
Naa40	0.0434794795636891	0.0645804189429059	0.179	0.141	1
Mycbp2	0.0434826538630738	0.0747239294289144	0.355	0.32	1
Arl8a	0.0437532060664014	0.0737400629707141	0.198	0.159	1
Emsy	0.0439286114929121	-0.0466186103093838	0.198	0.252	1
Qtrtd1	0.0439424277289173	-0.0445823156170556	0.086	0.119	1
Cenpu	0.0440122585808837	-0.045886986365311	0.19	0.244	1
Lsm2	0.0441831034152074	0.0544648723321703	0.908	0.917	1
Smarca5	0.0443122892867973	-0.0644643643666938	0.902	0.942	1
Chd6	0.0443910724206443	0.0508289337401189	0.146	0.109	1
Mum1	0.0444104409539714	-0.0501174311544912	0.25	0.312	1
Xrcc6	0.0444320825497702	-0.0522724900015473	0.263	0.317	1
Gtpbp4	0.0444555638462196	-0.0696363440950856	0.884	0.919	1
Tmem261	0.0444615217678979	-0.0764915571666301	0.528	0.57	1
Gtf2h1	0.0445732666306775	-0.0906738075442914	0.468	0.516	1
Macf1	0.0446404467787376	0.068316032968602	0.482	0.444	1
Hira	0.0446827770969237	-0.0421795111274451	0.227	0.285	1
Trim2	0.044798020594993	0.0422331910766824	0.173	0.134	1
BC030867	0.0448351666391373	-0.0479713208238954	0.094	0.129	1
Rab26os	0.0448386056521665	-0.0396266081471487	0.098	0.136	1
Klhdc4	0.0450293977086634	-0.0508748993459552	0.201	0.249	1
2310061I04Rik	0.0450424749114724	-0.0631912644874247	0.26	0.31	1
Rpl5	0.0452067059441299	0.0372512322010263	1	1	1
Rac1	0.0452538340149326	-0.0761230023531763	0.811	0.857	1
Gosr2	0.045310413422558	-0.0577465735750385	0.225	0.274	1
Psma8	0.0453908482834784	-0.0314862093169033	0.101	0.143	1
Psma4	0.045425044473323	-0.0491554803393401	0.96	0.967	1
Mrpl22	0.0455208170431878	-0.0528577303778286	0.545	0.602	1
Scaf8	0.0455402083817962	-0.0324700491630669	0.139	0.184	1
Chsy1	0.0457014181024825	-0.0277038722855328	0.076	0.109	1
Sox11	0.0457223832248006	0.0477878518888971	0.12	0.086	1
Emc8	0.04587532020945	-0.065076018609965	0.854	0.907	1
Wbp11	0.0460163131720124	0.0671519265047082	0.729	0.711	1
Nrf1	0.0461814601844558	-0.0559144282696551	0.252	0.305	1
Gtf3c1	0.0462081535685826	0.051770685356404	0.193	0.153	1
Atp6v1g1	0.0465401043467301	0.0813396848301531	0.829	0.851	1
A830080D01Rik	0.0465591107074496	-0.0608480920585767	0.2	0.245	1
Eif2s3x	0.0469532501338422	-0.0727239975912543	0.448	0.499	1
2210016L21Rik	0.0470080825741626	0.0509218642358211	0.347	0.297	1
Prr14	0.0473260196772331	0.0448035021004638	0.103	0.071	1
Eif4a2	0.047363117132048	-0.0412239703802749	0.547	0.622	1
Bsg	0.0476860928768871	0.0584529480727292	0.908	0.909	1
Arpp19	0.0477705278186337	-0.0496197558274971	0.978	0.98	1
Ccdc115	0.0477774752123155	-0.045813310712932	0.342	0.411	1
Vill	0.0477921217347447	-0.0317155782622099	0.076	0.109	1
Rnf34	0.0479505070839171	-0.0521746826358261	0.222	0.272	1
Kctd3	0.0481775148091158	0.0526045504612885	0.16	0.123	1
Exoc4	0.048457602486469	0.0624834702505946	0.197	0.156	1
Tet1	0.0485085662158562	-0.052712126994904	0.387	0.454	1
Zfp24	0.0486144248080907	-0.0581666038231124	0.16	0.201	1
Ktn1	0.0486227206741786	0.0810968520015661	0.67	0.66	1
Cebpz	0.0486898309210533	-0.0508571686753336	0.746	0.798	1
Ubxn4	0.0487502127411702	0.0786530072688848	0.693	0.695	1
Ddx24	0.048887835933702	-0.0600318470376253	0.849	0.882	1
Pafah1b2	0.0489908608484854	0.051735224195151	0.266	0.224	1
Eif5	0.049324462574091	0.0530143483135233	0.965	0.964	1
Slc19a2	0.049361975561232	0.049896176824421	0.109	0.078	1
Cdc6	0.0493636119579127	-0.0489108675444411	0.184	0.234	1
Stx7	0.0494241705225811	0.0465132891522601	0.144	0.108	1
Gmcl1	0.0495247663644049	0.0585377174618121	0.206	0.164	1
Bub3	0.0497803611336446	-0.0427173734855724	0.764	0.798	1
Dhrs13	0.0500066944892275	0.0467319028340643	0.111	0.08	1
Dut	0.0500249305497645	0.0634335528907934	0.951	0.959	1
Zpr1	0.0500287422251667	-0.0762539831180056	0.501	0.547	1
Col4a3bp	0.0501865444540702	0.0529784793613864	0.12	0.088	1
Apex2	0.0502642961327413	0.0364877104523235	0.114	0.081	1
Frrs1	0.0502931715161308	-0.0746876455578444	0.342	0.401	1
Rufy1	0.0504536345212295	0.0496158456268117	0.105	0.075	1
Dido1	0.0505186993936922	-0.0718305652872938	0.282	0.333	1
Sertad2	0.0505852937370561	0.0854255631519765	0.377	0.337	1
Uqcr11	0.0507405550776515	-0.0497736764629146	0.994	0.987	1
Pdcd2	0.0508512284807252	-0.0643747358578455	0.409	0.479	1
Zfp35	0.0508707592325878	-0.0316177442415417	0.09	0.126	1
1110008P14Rik	0.0508714165912389	-0.0496541997230436	0.382	0.444	1
Fam213a	0.0509786874287859	-0.0288293301948852	0.155	0.204	1
Uba1	0.0510133295075281	0.0632614019727248	0.526	0.483	1
Cyc1	0.0512565200381776	-0.0491596476188103	0.949	0.975	1
Mbip	0.051410371233825	-0.0446750338716158	0.182	0.229	1
Lamtor4	0.0514277976423248	-0.0627403044028537	0.515	0.58	1
Lsg1	0.0514711928787286	-0.0791961545596432	0.506	0.557	1
Timm10b	0.0515569792656412	-0.0490474740435184	0.287	0.352	1
Phip	0.0515626395932357	0.0901290902207075	0.393	0.357	1
Arhgef1	0.051590459220093	0.0479807743941195	0.162	0.126	1
Eaf1	0.0516020637744987	-0.0372243860941074	0.079	0.113	1
Blvrb	0.0516616394334303	0.054400113820657	0.203	0.163	1
Wdr76	0.0517943483532043	-0.0503827652589407	0.201	0.25	1
Pdlim7	0.0519367011397308	0.115931657314185	0.311	0.272	1
Laptm4a	0.051977859442592	0.067225558743739	0.65	0.65	1
Ivns1abp	0.0520953758296435	-0.0533659626604753	0.371	0.436	1
Amz2	0.0526924508500032	-0.0393587404442442	0.111	0.151	1
Adap1	0.0527476345451999	-0.0287534305947703	0.116	0.158	1
Eif1a	0.0527633290534031	-0.055309617167254	0.781	0.851	1
Gpn1	0.0530085931796341	-0.0732425585918058	0.453	0.514	1
Rbm7	0.0530177459566706	0.0810179643725086	0.407	0.367	1
Apobec2	0.0531268536790509	0.0373648825176272	0.109	0.078	1
Usp39	0.0531355636462031	-0.068526254462332	0.401	0.456	1
Prpf4b	0.0532860657140224	0.0586648476728876	0.548	0.512	1
Ddx42	0.0532977307306105	-0.0736207811785639	0.513	0.575	1
Ubxn2a	0.0533146508174686	-0.0591182548620879	0.475	0.541	1
H3f3b	0.0535158408797523	0.0603878299586498	1	1	1
Suv420h1	0.0536159462877404	-0.0434642095944608	0.111	0.149	1
Lss	0.0536526077380861	-0.0297057674091571	0.087	0.123	1
Plpp1	0.0537559319197857	-0.0565722796346046	0.132	0.171	1
Birc2	0.0537750109061697	0.0513930778152734	0.13	0.098	1
1110008F13Rik	0.0538175996401817	-0.064071419255458	0.634	0.687	1
Marcks	0.0538240394377036	0.0877691774700236	0.314	0.275	1
Pfkp	0.0544013192012739	-0.0457385869450405	0.314	0.378	1
Ammecr1	0.0544556049493472	-0.0414404635348363	0.128	0.169	1
Ndufb3	0.0545149458164259	-0.0525904575963436	0.632	0.698	1
Rhox9	0.0545699971757681	-0.0320377389133843	0.081	0.114	1
Crip2	0.0547382393350703	0.11530808433658	0.436	0.39	1
Hibadh	0.0550421712528493	-0.0388353285755788	0.433	0.494	1
Clstn1	0.0550611325229918	-0.0353772250201081	0.089	0.124	1
Fxyd6	0.0551007437490608	0.121995426904688	0.417	0.391	1
Secisbp2	0.0551376919096652	-0.0592410637724952	0.273	0.325	1
Gpalpp1	0.0552415281186348	0.0461022471509123	0.168	0.129	1
Cbll1	0.0553662433564679	-0.0556956097418656	0.185	0.231	1
Cnbp	0.0557577858546708	-0.0358130577074696	0.981	0.98	1
Pxmp2	0.0559153311514894	-0.0488362976622534	0.197	0.242	1
Ppil1	0.0559914514226475	-0.0398879555034164	0.784	0.806	1
Tor2a	0.0559976693124517	0.0901445931375217	0.273	0.237	1
Rhoa	0.0560508728066998	-0.066819769533853	0.829	0.857	1
Apoa1bp	0.0560974452570201	0.0518317968808892	0.345	0.3	1
Bin1	0.0562126980766669	0.0517434615449328	0.124	0.09	1
Abcc5	0.056733368809591	0.062607593825762	0.197	0.158	1
Rtn1	0.0568970603604258	-0.055431532986297	0.128	0.166	1
Rcbtb2	0.0569078143229552	0.0439169047816469	0.136	0.101	1
Senp2	0.0569131884283846	-0.0544273656062197	0.151	0.191	1
Trim37	0.0569231870379442	0.0517537443801404	0.233	0.197	1
Eif1ad	0.0572957535963623	-0.0712608712488698	0.658	0.708	1
Pola1	0.0574158590706412	-0.0333499167217946	0.212	0.265	1
Ilf2	0.057474781557812	0.0715315926291749	0.786	0.783	1
Ccdc47	0.0576266789850153	0.0669024366966602	0.254	0.212	1
Trnt1	0.0576548753501305	-0.0584148314659975	0.314	0.363	1
Bag6	0.0577166120637615	0.058722967392916	0.387	0.343	1
Rrp9	0.0577927376372923	-0.0596873039709489	0.683	0.733	1
Mrpl43	0.0582270093094072	-0.0619360975985334	0.572	0.64	1
Hells	0.0582336500612238	-0.0416087354560621	0.941	0.96	1
Cox6a1	0.0582548683803212	0.0541122942910051	0.946	0.955	1
Brd4	0.0585441947918502	0.0724924285174205	0.539	0.499	1
Cdk6	0.0586262554081416	0.0698045239555252	0.244	0.206	1
Rpl39l	0.0590931706862128	0.159433551926043	0.506	0.479	1
Rps17	0.0591134643709604	0.0292037818182438	1	1	1
Ptpn6	0.0591234580795226	-0.017800556366499	0.076	0.109	1
Clns1a	0.0591396730686015	-0.0555752407034009	0.894	0.952	1
Ruvbl1	0.0591492525619296	-0.0421704136814949	0.807	0.847	1
Lsm7	0.0591844122206616	-0.0516993322183267	0.377	0.434	1
Cenpv	0.0592106433242535	0.0723673026751073	0.571	0.546	1
Uba2	0.0593046273927471	-0.0507412451196936	0.849	0.891	1
Ndnl2	0.0593792330067278	0.0772987366006262	0.442	0.4	1
Ubxn2b	0.0594906490072995	0.0559756788473975	0.168	0.131	1
Nsmce2	0.059524166088775	0.0501346099266169	0.365	0.313	1
Flnb	0.0595947287348265	0.0907224982591912	0.211	0.176	1
Ergic1	0.0597385870778046	0.038094021960135	0.184	0.144	1
Glul	0.0597716374041258	-0.0646943744513557	0.558	0.614	1
Relb	0.0599395547863756	-0.0370073898964661	0.105	0.141	1
Nsun4	0.0601088740439545	-0.0288228724747459	0.078	0.109	1
Mphosph8	0.0601493587785149	0.0486661085212158	0.721	0.678	1
Dennd6a	0.060167705608328	0.0333845625212537	0.116	0.083	1
Elp5	0.0602070871512611	0.0413934660648874	0.468	0.426	1
Mccc1	0.0602478124883015	0.0381531016392128	0.103	0.073	1
Mettl16	0.0602849503270786	-0.0541403469984061	0.631	0.697	1
Ywhae	0.0603920517601679	-0.0410235930234908	0.994	0.993	1
Ptma	0.060392091140237	-0.0189766433857868	1	1	1
Txndc17	0.0604282472286738	-0.0675440174962529	0.867	0.892	1
Pcolce	0.0604636459683634	-0.0476672118680767	0.349	0.423	1
Gabpb1	0.0608903659045422	0.0461211826932948	0.182	0.143	1
Pin1	0.0613298171560633	0.0763459520900975	0.899	0.907	1
Sart3	0.0615187675740723	0.0571202524107114	0.363	0.317	1
Ogfr	0.0615263857509174	0.0684661199696014	0.176	0.143	1
Scyl1	0.0616121393156624	-0.0408182338697097	0.109	0.146	1
Psmd11	0.0616441835761652	0.0692471458868043	0.853	0.847	1
Csnk1d	0.0616564713355586	0.0623712877755973	0.422	0.383	1
Slc20a2	0.0617360527061556	0.0548213705180364	0.171	0.134	1
Sec61b	0.0618647664017689	-0.0368077523076487	0.946	0.95	1
Dhodh	0.062063550963696	-0.0522759017471393	0.233	0.28	1
Spats2	0.0620965019273113	0.0382483849292842	0.181	0.141	1
Zic5	0.0621070950580422	-0.0359185506918829	0.089	0.121	1
Hs2st1	0.0621766992037763	0.060592032655841	0.165	0.131	1
Faf1	0.0622539216959264	-0.072897746409918	0.548	0.605	1
Cyb5b	0.0623431148627665	-0.0520710017690421	0.624	0.668	1
D16Ertd472e	0.062614362820777	-0.0359909382666695	0.117	0.156	1
Fam32a	0.0626732937215472	0.0809866670692537	0.601	0.541	1
Blzf1	0.0629755999774162	-0.0294989681614443	0.089	0.124	1
Serf1	0.0630326825073878	0.0575538817654052	0.23	0.189	1
Rpl13-ps3	0.0634210051850719	0.0575222642017408	0.235	0.197	1
Tmem251	0.063468436095929	-0.0541870072666847	0.195	0.239	1
Sdccag3	0.0635888047412164	0.06114251088482	0.288	0.245	1
Tcea1	0.0636569774375815	-0.0705989916022213	0.539	0.582	1
Asah1	0.0637177719761314	0.0672880135502073	0.217	0.179	1
Pbx2	0.0637751733768992	-0.0291534078748721	0.087	0.121	1
Pkp2	0.0638047435992164	0.0438312513503378	0.16	0.124	1
Fam216a	0.0639091924693259	0.0646088758992678	0.309	0.269	1
Wdr18	0.0640396058381587	-0.057508467485808	0.78	0.801	1
Sptssa	0.0640530701001872	-0.0580713328556472	0.336	0.398	1
Rab12	0.0644249876339833	0.0236689469005644	0.106	0.075	1
Ptgr1	0.0645863354858488	0.0657021458591887	0.138	0.106	1
Srf	0.0648426789467904	-0.0295867396078238	0.076	0.106	1
6030458C11Rik	0.0648573227405929	-0.035397330186439	0.113	0.149	1
Rbm39	0.0650234815793628	-0.0450629797823408	0.945	0.94	1
Snrpb	0.065036431885218	0.0551510508490998	0.983	0.978	1
Med24	0.0652011404355446	0.0458627560320385	0.117	0.086	1
Isoc1	0.0652905254713699	-0.0550479300481257	0.279	0.337	1
Aaas	0.0653333551608245	0.0441416022288083	0.223	0.182	1
Tm2d2	0.0653656217262532	0.0827508424151686	0.336	0.302	1
Cyb5r3	0.0654124193630355	0.0721340140027307	0.623	0.604	1
Rrm2	0.065496500470073	0.107778868475529	0.739	0.721	1
Polr1e	0.0656040329149455	0.064118950058721	0.23	0.192	1
Piga	0.0656842956800474	0.0454984377187573	0.101	0.073	1
Plec	0.0656927987183101	0.0650314316314542	0.181	0.148	1
Clock	0.0657074891100451	-0.033709400909344	0.135	0.176	1
Uck1	0.0659135740296776	0.0414309817502241	0.149	0.114	1
Sh3glb1	0.0660642407964426	0.0570711578943168	0.393	0.353	1
Glmp	0.0660761861347152	-0.0416759559015646	0.287	0.342	1
Eno1	0.0661286315035227	0.0469727040449477	0.948	0.945	1
Nadk2	0.0662039723005124	-0.043968203979699	0.138	0.177	1
Ilk	0.0662710181878706	0.0744414892718103	0.244	0.206	1
Sars2	0.0663772582344991	0.0454871815061172	0.125	0.093	1
Nek2	0.0665273923352529	-0.0281526948525625	0.138	0.181	1
Prdm2	0.0666320761767808	-0.032745539339103	0.097	0.131	1
Iffo1	0.0666877978303949	-0.0502048963343262	0.117	0.154	1
Prkd3	0.0667233540240879	-0.0390774442582064	0.098	0.133	1
4930461G14Rik	0.0667413172120321	-0.038026603551918	0.128	0.171	1
Anapc5	0.0668912016956365	-0.0638163725577787	0.761	0.786	1
Arpc2	0.0670151313425821	0.058758407433084	0.857	0.871	1
Vangl1	0.0670992316883022	-0.0537115784820358	0.296	0.345	1
Usp9x	0.0671721005933933	0.0690728991115771	0.547	0.526	1
Gm14820	0.0673169055946928	-0.0293391432678036	0.09	0.124	1
Oxnad1	0.0673668327184146	-0.0447411430665335	0.35	0.411	1
Ints4	0.067448903277823	-0.0238163650282718	0.158	0.204	1
Surf6	0.0674674123517847	0.0579578257026301	0.274	0.237	1
Fkbp3	0.0676571443645641	-0.0391716153296173	0.967	0.977	1
Ppp1r10	0.0678277911351356	-0.0501123004824161	0.314	0.373	1
D630023F18Rik	0.0678886060005865	-0.0434969250256336	0.141	0.181	1
Mapk6	0.0679318062356455	0.0497471842620099	0.204	0.169	1
Eif2s2	0.0679849221021633	-0.0358607921279765	0.983	0.995	1
Msh3	0.0681203590535612	0.043374602601272	0.246	0.201	1
Sik3	0.0683578266783544	0.0424736793716819	0.101	0.073	1
Fbxo22	0.0685949889012788	-0.0641188805099177	0.458	0.502	1
Cwc15	0.0686407584876567	-0.070598014728066	0.797	0.826	1
Map1lc3b	0.0688100001124715	-0.0565535703544644	0.887	0.894	1
Wdr45b	0.0688160598976342	-0.0590386349935015	0.345	0.415	1
Tspo	0.0688367024302202	0.056326983789122	0.182	0.148	1
Haus4	0.0688483165233715	0.070539281133481	0.374	0.325	1
Acot7	0.0689690527906838	-0.0328667851162598	0.193	0.24	1
Nosip	0.0689862263391957	-0.0503719077540006	0.396	0.461	1
Fam58b	0.0690182703231856	-0.0335544294988122	0.227	0.279	1
Samd1	0.0692967990836396	-0.0294463526462953	0.113	0.149	1
Cnp	0.0693664310857424	-0.0436668904995857	0.089	0.121	1
Arih2	0.0693743305454106	-0.0438259272215054	0.298	0.357	1
Rhbdd3	0.0694002924909718	0.0255244901594441	0.101	0.071	1
Dirc2	0.069507211278205	-0.0259628233786237	0.079	0.111	1
Exosc8	0.0697018701535069	-0.0494521402756841	0.563	0.629	1
Gon4l	0.0697354973713957	0.0801860942977053	0.534	0.509	1
Vps4b	0.0697517903748929	0.0590921026435147	0.456	0.41	1
Unc119b	0.069902317560464	-0.0443919873196364	0.144	0.186	1
Ddhd2	0.0701770072841859	-0.0260574347516126	0.106	0.144	1
Fbxo34	0.0701842069837725	0.0497321068183862	0.135	0.104	1
Rnf11	0.0703766850177279	0.0441736965461457	0.132	0.1	1
Acly	0.0706499662471338	0.064964049904796	0.499	0.458	1
Carkd	0.0707021129478718	0.0502944100008846	0.143	0.111	1
Myl12b	0.0709042410932897	0.0672393346296737	0.412	0.381	1
Picalm	0.0709077395964812	0.0662525573527128	0.274	0.239	1
Dcaf11	0.0709736244286824	-0.0353670393807147	0.133	0.172	1
Anp32e	0.0710195542956638	-0.0625686870683583	0.605	0.66	1
Mark2	0.0711094734563462	0.0635500449210666	0.25	0.217	1
Cct7	0.0711155277075892	-0.0357411979347533	0.976	0.982	1
Phf14	0.0711538093399861	0.0371750631851928	0.437	0.388	1
Nxf1	0.0712409310065849	-0.0540253220315506	0.458	0.509	1
Cd151	0.071283108866476	0.0610590793542223	0.225	0.186	1
Dimt1	0.0712894186990465	0.0518337978876071	0.349	0.307	1
Bud31	0.0715361384408402	-0.0631696624821686	0.675	0.728	1
Anxa2	0.0716947603356318	0.134003963795678	0.157	0.124	1
Ppp1r14b	0.0717039873147573	0.0506322770405228	0.821	0.826	1
Ddx39b	0.0717456715438704	-0.0483228027055054	0.859	0.909	1
Creb1	0.0719254171088519	0.0403098449142576	0.181	0.143	1
Fgd1	0.0719331006682315	-0.0583620605158245	0.233	0.275	1
Cstf3	0.0720623074614779	0.0588689765621599	0.284	0.247	1
Sat1	0.0721432265148843	0.0902117744143069	0.32	0.284	1
Elovl6	0.0724942900556156	0.0909508192665857	0.45	0.42	1
Gadd45b	0.0725062030516379	0.057145934419692	0.187	0.149	1
Cpt1c	0.072542033356935	0.0480284446021914	0.103	0.075	1
Aff4	0.0725754189696327	-0.0428490536996653	0.306	0.367	1
Zrsr2	0.0726188171699287	-0.073015523445644	0.632	0.692	1
Dcakd	0.0726580595928867	0.0614161692187127	0.564	0.554	1
Ppp3cb	0.0726880228025644	0.048618243826129	0.155	0.121	1
Agtpbp1	0.072929688249389	-0.0212744489130765	0.114	0.153	1
Rps18-ps3	0.0730542239120017	-0.0429540787907562	0.168	0.211	1
Phf12	0.0730865050716991	-0.0553261845600061	0.212	0.257	1
Rpl32	0.0731927747318972	-0.0195527709855732	1	1	1
Plpp2	0.0733190195581759	0.0380880812245588	0.139	0.104	1
Slc1a5	0.0733949237591218	-0.0279667963196334	0.117	0.154	1
Msmo1	0.0734921519096695	0.0651685694763722	0.307	0.269	1
Sav1	0.073932603475402	-0.0258353737707866	0.098	0.131	1
Ppil3	0.0742211619695902	0.0521925969119037	0.36	0.318	1
Tyms	0.0745044614155687	0.073714862546857	0.659	0.643	1
Dusp6	0.0745292646986743	0.0546678340747677	0.13	0.1	1
Gars	0.0746275439562015	-0.0497283863784441	0.769	0.796	1
Ttll1	0.0752579883191927	-0.0375286329929196	0.074	0.104	1
Vps29	0.0752778806767549	0.0546722362811816	0.756	0.746	1
Dcaf7	0.0754278735361324	-0.0394094257245931	0.106	0.141	1
Cltb	0.0754719930182342	0.0618861904466482	0.423	0.393	1
BC030336	0.0754846833124169	-0.0251255845758195	0.116	0.153	1
Kdm2a	0.075613028051794	-0.04532066383573	0.182	0.226	1
Pcif1	0.0756242443211455	-0.0554200984208947	0.292	0.343	1
Immt	0.0757361541360841	-0.044948792951321	0.835	0.884	1
Nsf	0.0757381589848294	-0.0296299698092822	0.263	0.318	1
Nktr	0.0758243623785627	0.0736497350568214	0.472	0.439	1
Capzb	0.0758694766944419	0.0739410131381848	0.864	0.861	1
Fam168b	0.0758886193434103	0.0548257953753845	0.223	0.187	1
Srp9	0.0759190447120345	-0.0513382748232183	0.894	0.925	1
Psmd13	0.0759885047080633	-0.0705763903132537	0.716	0.771	1
Dlst	0.0761253496111509	0.0746541423863986	0.216	0.181	1
Raly	0.0761825678149256	-0.0488640981308289	0.563	0.622	1
Psph	0.0765373671902406	-0.0576618784449576	0.51	0.574	1
Pdlim1	0.0766344810277012	0.0791058645763492	0.461	0.425	1
Bcl10	0.0767002872102202	0.0549762349694822	0.269	0.227	1
1110012L19Rik	0.076816431856386	0.061643313571777	0.227	0.191	1
Tpp2	0.0769296362455008	-0.0524164050635565	0.293	0.345	1
Fkbp8	0.077020689246327	0.0575502106793901	0.62	0.594	1
Cmpk1	0.0772141103688194	-0.0580071438397837	0.442	0.507	1
Msl1	0.077229833066938	0.0393642838759041	0.136	0.104	1
Capsl	0.0773620735767875	0.0619806949259731	0.16	0.128	1
Ncoa3	0.0773859759343482	-0.027496820090685	0.266	0.325	1
Rpsa	0.0773994660456326	0.0288128174558806	1	1	1
Dph3	0.0775931952187065	-0.0576750994888364	0.794	0.833	1
Cisd3	0.0776596440228357	-0.0506416509088786	0.319	0.37	1
Hsp90aa1	0.0777082909641693	0.0356010294771569	1	1	1
Zfp568	0.0777629427633385	0.0585175389324148	0.273	0.231	1
Cd2ap	0.077823509652177	-0.0414302077770077	0.336	0.391	1
Prr3	0.0778694088958388	-0.0449946093075601	0.138	0.174	1
Cycs	0.0779740711496186	-0.0535861772671429	0.745	0.829	1
Arhgap21	0.0780799458072727	0.0344237029167766	0.105	0.075	1
Tes	0.078237615263675	0.0450780053005224	0.117	0.088	1
Helb	0.0782982211751675	-0.0313147402853587	0.122	0.161	1
Magt1	0.0784596339400796	-0.0599888332615857	0.174	0.216	1
Tut1	0.0785060566518587	-0.0297754137402972	0.125	0.163	1
Por	0.0786404693588774	-0.0372970458276443	0.17	0.212	1
F2r	0.0787250567874943	0.0355475183463396	0.114	0.085	1
Bub1b	0.0788012668342829	-0.0320577632197274	0.388	0.456	1
Psme1	0.0789498650838032	0.0810803989905601	0.352	0.323	1
Wdr70	0.0794833741522404	0.0614665461303239	0.303	0.269	1
Tmem41a	0.0795027065853388	0.0442974599523998	0.144	0.113	1
Txndc12	0.0795328704861387	0.0557896387963174	0.225	0.189	1
Ints8	0.0795639949753618	-0.0423500506977591	0.114	0.149	1
Ociad1	0.0797071149183512	-0.0325200503119411	0.349	0.411	1
Eif3a	0.079806333107322	0.0499018884648812	0.962	0.959	1
Noa1	0.0799629163500346	-0.0462678352455451	0.139	0.176	1
Emd	0.0800039115358557	0.0708964166344225	0.468	0.448	1
Ipo7	0.0801726105851264	-0.0638391690606822	0.453	0.506	1
Dppa5a	0.0802563315310119	-0.0628291949442801	0.979	0.997	1
Ggct	0.0805888557098761	-0.0558929169564045	0.281	0.325	1
Snrnp70	0.0806910687505114	-0.0422121571239944	0.803	0.836	1
Wbp1	0.0808495798666191	-0.0274557947923747	0.097	0.131	1
Prkcz	0.0809101814303855	-0.0468575159616228	0.239	0.289	1
Rad51ap1	0.0809412444632842	-0.0572004044871725	0.323	0.375	1
Casc5	0.0809770631896178	0.0612929191132922	0.246	0.209	1
Ift27	0.0809836140303884	0.052734774737427	0.216	0.179	1
Psmc4	0.0810238579898359	-0.0610458683667903	0.878	0.892	1
Pura	0.0810331273262896	-0.0632207301337862	0.363	0.406	1
Rrbp1	0.0813243509161626	0.0763464391971499	0.691	0.682	1
Ube2m	0.0813380778550735	0.0700802052625809	0.456	0.433	1
Ctr9	0.0814843694558858	0.0677001172831659	0.385	0.355	1
Ndufaf1	0.0816793346216619	0.0426550478647947	0.228	0.189	1
Dicer1	0.0817223624574463	0.0943513866409177	0.366	0.35	1
Amd1	0.0817877984893596	0.0633130608007531	0.485	0.441	1
Srrm2	0.0818976638411376	0.0489216876745016	0.979	0.977	1
Hint3	0.0820246955299698	0.0498097102337501	0.198	0.164	1
3110040N11Rik	0.0820593754568854	-0.0512802862391375	0.298	0.343	1
Hccs	0.08210839834536	-0.045884835078007	0.157	0.197	1
Tsix	0.0821103995486717	-0.0248599199076079	0.139	0.184	1
Fdps	0.0823155974734888	-0.0499261956294814	0.319	0.371	1
Drg1	0.0823981798632011	-0.047795807204435	0.567	0.627	1
Taf1d	0.0824005675599979	0.0647096865914589	0.748	0.733	1
Slirp	0.0829731033983464	-0.0513375659987543	0.881	0.902	1
Pim1	0.0829970915601932	0.101281154905442	0.531	0.504	1
Arl1	0.0830223502696102	-0.0464924187031392	0.604	0.663	1
Mknk2	0.0831825224925113	0.0413396940379593	0.111	0.083	1
2810417H13Rik	0.0832168453075995	0.0808202570725601	0.643	0.62	1
Ncl	0.0833838051777627	-0.0420119388964642	1	1	1
Kdm3a	0.0835443213841355	-0.0285663729191609	0.287	0.348	1
Ppp4r2	0.083884364777049	0.0838044125895639	0.556	0.522	1
Uchl1	0.0840763552350575	-0.0513407359217377	0.323	0.373	1
Scnm1	0.0841825677823353	-0.0441192791091925	0.165	0.204	1
Crlf3	0.084228284930222	-0.0313000041927098	0.269	0.328	1
Tmem167	0.0842651841936789	0.058049403146641	0.87	0.864	1
Commd3	0.0847029679887061	0.0767930188323316	0.235	0.202	1
Phpt1	0.0847084957682866	0.0493066195316729	0.147	0.116	1
Trap1a	0.0849288655119234	-0.0564166543413454	0.758	0.769	1
Amt	0.0850709385033218	-0.0225409481033639	0.177	0.222	1
Supt16	0.0850863973903115	0.0796583413288587	0.796	0.771	1
Nt5c	0.0852427261650912	0.0602974964548347	0.235	0.202	1
Ift22	0.085263877581451	0.0376588647963257	0.109	0.081	1
Slc38a2	0.0855110364298289	-0.0397485254793652	0.306	0.358	1
4933404O12Rik	0.0856723044839555	-0.030095440231282	0.124	0.161	1
Brwd3	0.0857118983307488	0.0356686399437024	0.12	0.09	1
Nop2	0.0857444769115408	-0.0591896099121215	0.358	0.41	1
Bak1	0.0857969690645391	-0.0600882290702471	0.36	0.415	1
Mief1	0.0859077842894364	-0.0302578671920023	0.078	0.106	1
Fip1l1	0.085961976491805	0.0742529431991285	0.496	0.469	1
Triml2	0.0860906669381575	0.0516226105829767	0.317	0.279	1
Mpc1	0.0861314794280871	-0.0683214479678872	0.491	0.531	1
Cntrl	0.086152052827913	-0.0241000815502757	0.139	0.179	1
Sra1	0.0865130902226681	0.0633627316625298	0.574	0.539	1
Brca2	0.086521525450396	-0.0636211112283233	0.315	0.362	1
Taf11	0.0866907664366398	-0.0693561422797498	0.38	0.426	1
Erp29	0.0867862513134895	0.0594302211341724	0.767	0.751	1
March2	0.0868004856827308	-0.0414758412711191	0.132	0.166	1
Shisa5	0.0868335885947117	0.0520059798019374	0.154	0.121	1
Rab3gap2	0.0868696523804904	0.0322621432985951	0.106	0.078	1
Tarbp2	0.0869439243061798	-0.058522107173429	0.532	0.607	1
Gtf2a1	0.0869791948211866	-0.0500787198301984	0.141	0.174	1
Neat1	0.0870981636766523	0.0381351039559699	0.111	0.083	1
Ccnf	0.0872514242887392	0.0682650949083617	0.436	0.406	1
Gid4	0.087542125690865	-0.0474049600962807	0.192	0.232	1
2310009B15Rik	0.0876533436194276	-0.047092686106665	0.276	0.328	1
Hn1l	0.0877151824115025	-0.0561723932714083	0.328	0.38	1
Kdm2b	0.08795106136827	0.0702843472886028	0.292	0.26	1
Epc2	0.0880017822623152	-0.0268366635456543	0.17	0.212	1
Ppm1b	0.0881013722761769	-0.0404266511068871	0.287	0.34	1
Trp53inp1	0.088141694961279	0.0623943419308251	0.158	0.128	1
Ubxn8	0.0881717398308321	0.0386895149629706	0.19	0.156	1
Tex264	0.088288884153212	-0.0392026897374417	0.198	0.242	1
Sycp3	0.0883506699644466	-0.0692241764101207	0.201	0.239	1
Ddb1	0.0883902463393434	0.059141274162303	0.764	0.753	1
Romo1	0.0884225779702639	0.0746437109012617	0.528	0.504	1
Hspa14	0.0886826326941133	-0.059173476757283	0.71	0.73	1
Rfc3	0.0887109721867156	0.0480958397533534	0.509	0.463	1
Uqcrb	0.0887445214281759	0.0393708724413204	0.992	0.992	1
Stx16	0.0887582094781385	-0.0439461308600714	0.336	0.388	1
Plk1	0.0887661150049499	0.0760847532870236	0.494	0.468	1
Dync1li1	0.0890652565646417	-0.040662112756749	0.268	0.327	1
Dqx1	0.0890702664075442	-0.084549485003857	0.136	0.172	1
Mrpl35	0.0891009863829987	-0.0543885518477192	0.767	0.793	1
Med18	0.0891478415467363	-0.0296710762168695	0.094	0.126	1
Champ1	0.0891668304519756	-0.0334972240189377	0.168	0.209	1
Taok1	0.089188577619594	-0.0272835941371734	0.201	0.252	1
Tbc1d10b	0.0892091103379909	-0.0577739922352309	0.206	0.247	1
Mrto4	0.0892442946626685	0.0574412878881905	0.748	0.705	1
Smdt1	0.0893572969977261	-0.0336444064350498	0.857	0.914	1
Rpp25	0.0893611252310851	-0.053649729098237	0.407	0.461	1
Polr3d	0.0897059804990557	0.0691525727762756	0.365	0.328	1
Tor3a	0.0897313741634324	-0.0251294910214633	0.124	0.161	1
Me2	0.0897469788937501	-0.058807956286804	0.458	0.507	1
Fth1	0.0898736087852223	-0.0271430022724308	0.997	1	1
H3f3a	0.0899795596295773	-0.0282486068675967	0.998	1	1
Tmem55a	0.0899804899784151	0.0526562594555677	0.195	0.161	1
Efna4	0.0901602683151965	0.0509823361042185	0.151	0.119	1
Sdhaf2	0.0902082328858009	0.0639839878920919	0.241	0.206	1
Acaa2	0.0903636706819713	-0.0384066593754905	0.166	0.207	1
Tspan13	0.0904606716106702	-0.0355517160074586	0.3	0.355	1
Lpar1	0.0905087958751931	-0.0360941174198542	0.074	0.101	1
Ptgis	0.0905829484229758	0.066815853164456	0.252	0.219	1
Urah	0.0905897236304107	-0.0536263287436562	0.345	0.393	1
Srbd1	0.0907913615291652	-0.0396542276577236	0.181	0.224	1
Trmt10c	0.090836797525964	-0.0426783582570731	0.269	0.32	1
Exosc3	0.0908703162542087	0.0666332241685729	0.509	0.481	1
Lyrm4	0.0910162743335483	-0.0369989074924424	0.082	0.111	1
Polr3e	0.0912520254803753	-0.0347489297748158	0.181	0.221	1
Tspan9	0.0912768651993792	0.0381012460118164	0.12	0.091	1
Tmem110	0.0912887639708224	-0.0442706614036126	0.132	0.164	1
Rpl9-ps6	0.0914992322754868	-0.0645311680116057	0.26	0.305	1
Cox19	0.0915153789448115	-0.0493221479484439	0.284	0.332	1
Erf	0.0915229374634187	-0.0373968929323933	0.371	0.423	1
Mms19	0.0916414263414308	-0.016780310465375	0.128	0.169	1
Gtf2f2	0.0917908051291279	0.0606406550485927	0.548	0.524	1
Gpt2	0.0918025965589073	-0.027287056295513	0.074	0.103	1
Hnrnpa0	0.0919195844990565	-0.0475524277893655	0.384	0.444	1
Pgam1	0.0919503195145935	-0.0307345418976435	0.994	0.998	1
Dus1l	0.0919973309413799	-0.0563666510642298	0.485	0.529	1
Ubtf	0.0920400604288178	-0.0528455888260572	0.675	0.7	1
Eif2s1	0.0921789196316098	-0.0368042147732379	0.93	0.952	1
Axin1	0.0921961953632193	-0.0318466197901622	0.095	0.126	1
Chtop	0.0922714382660839	-0.0420587373496399	0.648	0.706	1
Eif3j1	0.0923490332325168	0.0608337191966514	0.409	0.37	1
Fam96a	0.0923496977898094	0.0698441667928855	0.645	0.622	1
Cops4	0.092425298821575	0.0500233599412054	0.696	0.663	1
Rpl13a-ps1	0.0925223406431065	0.0525753605514856	0.81	0.844	1
Mrpl2	0.092645284296115	-0.0579709827058291	0.667	0.71	1
Stk38	0.0931633545406279	-0.0210519679701702	0.276	0.33	1
Rars2	0.0932332215259179	-0.0310820551342229	0.208	0.254	1
Fcf1	0.0932542118022034	-0.0663289901092918	0.651	0.695	1
Lyrm9	0.0933037914915855	-0.0618930648378981	0.274	0.317	1
Ube2g2	0.0934604515258592	-0.0256271105353406	0.136	0.174	1
Itpk1	0.0935522342517598	-0.0553578207691193	0.387	0.441	1
Gtpbp6	0.0937272891473133	0.0498737644321057	0.177	0.146	1
Rpusd4	0.0940236492506554	-0.0497362759106637	0.17	0.204	1
Sephs1	0.0941191659799841	0.0632170051644283	0.326	0.287	1
1110059G10Rik	0.0943971930745099	-0.0370901049135028	0.097	0.128	1
H2-K1	0.0947568670297857	0.0350225607554993	0.119	0.09	1
Nfib	0.0948069043458189	-0.0298672122792169	0.141	0.179	1
Enox1	0.0948399975324595	-0.0382515484526675	0.133	0.169	1
Entpd6	0.0949628422235299	-0.0377129300005807	0.087	0.116	1
Nol6	0.0950028753771105	-0.0523859423712127	0.189	0.226	1
Sdcbp	0.0950676083954837	0.0615610151412787	0.201	0.171	1
Myef2	0.0950984892854849	0.0410584934641935	0.32	0.279	1
Rhoc	0.0953080835269899	0.0917928652264149	0.273	0.247	1
Uaca	0.0953436497395914	-0.0315283526034372	0.116	0.151	1
Luzp1	0.0954000177726147	0.0571305249570093	0.597	0.566	1
S100a10	0.0955356032636184	0.211421963419324	0.735	0.741	1
Ppp4c	0.0959113293315229	-0.0437753345512426	0.739	0.783	1
Cdk8	0.0961472396635728	-0.0365097124868376	0.233	0.282	1
Cops7a	0.0963042973917042	0.0661769411739507	0.624	0.592	1
Rhox13	0.0963710057664489	-0.00788860205915576	0.163	0.206	1
Ndufaf4	0.0965939385755057	-0.0498996758773266	0.578	0.652	1
Tmem258	0.0967484090040132	-0.035328954732625	0.838	0.854	1
Ccdc85b	0.096772575591988	-0.0278885954765066	0.082	0.113	1
Rps19	0.0971982183465978	0.0181883408643042	1	1	1
Nr2f6	0.0972141010090156	0.0474786383573688	0.139	0.109	1
Arl5a	0.0973290415503081	-0.0513844586094022	0.23	0.274	1
Dhx38	0.0973471815545312	0.079757923014907	0.242	0.214	1
Mtcl1	0.0973737825595422	0.0514468376866878	0.222	0.191	1
Ercc3	0.0974348763308898	-0.0510250093454147	0.139	0.172	1
Cldn7	0.0977082797915587	0.0487626769814987	0.105	0.078	1
Ccnb1ip1	0.0977993277790315	-0.0529995978482793	0.203	0.244	1
Adat3	0.0979457311021189	0.0370641997222608	0.113	0.085	1
Zfp534	0.0980677847591678	-0.031010647461168	0.163	0.204	1
Cars2	0.0981236628697822	0.0491279817955559	0.185	0.154	1
Shprh	0.0983046592821359	0.0453510476930489	0.103	0.078	1
Got1	0.0983847852680195	0.0740217888681084	0.623	0.635	1
Wbscr22	0.0984347323124912	-0.0623099468539878	0.464	0.507	1
Vps11	0.0984915709888796	-0.0298878941543033	0.089	0.118	1
Telo2	0.098765445030239	-0.0369117709341871	0.181	0.221	1
Keap1	0.0990456377699892	-0.0351307558782862	0.179	0.221	1
Kdm4c	0.099111644529113	-0.0398518203706903	0.13	0.163	1
Vars	0.0991982732145145	-0.0521465901330431	0.474	0.544	1
Josd2	0.0992059444992749	0.0494904913615331	0.143	0.114	1
Mrps21	0.0992275929295542	0.0446168373274881	0.691	0.663	1
Slc37a3	0.0993358524222643	0.0286646315517669	0.105	0.078	1
Fam98a	0.0994565318680562	0.0400333601355655	0.201	0.167	1
Hsp90ab1	0.0995897885509644	-0.00601252318307877	1	1	1
Pipox	0.099727412611599	-0.0357336797688361	0.132	0.167	1
Amn1	0.099794658206568	-0.0393743959396889	0.1	0.129	1
Myg1	0.0998245760851704	-0.0407214675086893	0.341	0.396	1
Ddx21	0.0998351822730343	-0.0461950379534564	0.626	0.693	1
Traf4	0.0999023118664929	0.0686646017560311	0.428	0.388	1
Gtf2ird1	0.100038667862687	0.0448028156477039	0.185	0.153	1
Xrcc6bp1	0.100331026961714	-0.0375304595290036	0.206	0.249	1
Ppia	0.100331204097854	-0.020645559054028	1	1	1
Rpl10	0.100380790584299	0.0222123254361946	1	1	1
Ywhaz	0.100622751179581	-0.0437052501215072	0.735	0.813	1
Nol10	0.100766820690129	-0.0368069346079195	0.214	0.255	1
Prpsap1	0.100970940445597	-0.072488015118932	0.46	0.506	1
Vps72	0.100984400440283	0.0597042510864911	0.319	0.284	1
Rabepk	0.101030249561704	-0.0475959163350925	0.179	0.217	1
Map3k4	0.101052974815748	-0.0266904340671025	0.146	0.182	1
Zfpl1	0.101130031657734	0.0639473685792927	0.309	0.279	1
Lactb2	0.101371550496059	-0.0486787298416698	0.403	0.461	1
Adat1	0.10140988800377	0.0409573322067302	0.103	0.078	1
Klhl13	0.101436411652388	0.0589440992411087	0.376	0.338	1
Acad9	0.101584403750094	0.0423096713356873	0.146	0.116	1
Pik3c3	0.101681569908918	0.0471570397286982	0.116	0.09	1
Npepps	0.101793789051201	-0.0481296060998274	0.385	0.441	1
Bnip3	0.101935943993725	-0.0314237737626407	0.117	0.151	1
Fubp1	0.102145959271474	0.0577494787582715	0.849	0.841	1
Actr2	0.102511130452321	-0.068620477596303	0.403	0.444	1
Bag1	0.10262177706047	-0.0518368989086038	0.742	0.791	1
Smad7	0.102683322390728	-0.0428842476472426	0.42	0.474	1
Vkorc1	0.102998485941712	-0.0331162206606684	0.162	0.201	1
Socs2	0.103189335024957	-0.0464802171934139	0.487	0.542	1
Pkig	0.103252169381055	0.0440333349770304	0.225	0.192	1
Polr2d	0.103308434330856	-0.0477440856185981	0.502	0.554	1
Rab7	0.10333795948977	0.0551568915375457	0.653	0.629	1
Cisd2	0.103397445551025	-0.0503312724892436	0.482	0.552	1
N4bp2l2	0.103487821325893	-0.0432960249963582	0.472	0.534	1
Smek2	0.103510008150091	-0.0304000367300183	0.257	0.305	1
Ppp1r8	0.103783866339033	-0.0544123513475083	0.336	0.385	1
Ncaph	0.104268866288508	-0.0332474896514084	0.146	0.181	1
Higd1a	0.104345222799346	-0.0588391989149808	0.854	0.881	1
Ndufa5	0.104414325473501	-0.0460418215645864	0.854	0.915	1
Tfdp2	0.104911773985238	-0.0302453990377191	0.303	0.36	1
Slc6a8	0.10491223844049	0.0490273440222375	0.195	0.161	1
Dnajc15	0.105081641051964	0.0741315391534987	0.631	0.589	1
Hint1	0.105387100380589	0.0440464033866945	0.998	1	1
Ceacam20	0.10553642254418	-0.0271886815403214	0.082	0.113	1
Kat2b	0.10555481675443	-0.0194479321657112	0.089	0.119	1
Ddx10	0.105676578731266	-0.0430460853111794	0.536	0.594	1
Cdkn2d	0.105754993944279	0.0501259295691924	0.198	0.167	1
Mgea5	0.105946014824365	0.0607228958400727	0.461	0.416	1
Ncbp3	0.10595421954463	-0.0518356366133219	0.179	0.216	1
Gm26737	0.106027073104859	-0.0260644159755663	0.228	0.274	1
Trmt61a	0.106043882586436	0.0476409760892932	0.17	0.139	1
Usp47	0.106076855093093	0.0467858655671529	0.173	0.141	1
Nuf2	0.106695850587559	0.0556828576816873	0.214	0.181	1
Actr3b	0.106718956230352	-0.0344582055327653	0.119	0.153	1
Fam114a2	0.107012790672708	0.0459980076499693	0.483	0.449	1
Map7d2	0.107014065696871	-0.034495184107718	0.119	0.151	1
Psma6	0.107157430121161	-0.0560188080409596	0.913	0.945	1
Mex3a	0.107200568979616	0.0541765626759006	0.154	0.126	1
Mrpl45	0.107254812297425	0.045345259025267	0.799	0.771	1
Dnajc30	0.107306704460494	-0.0414945333477719	0.143	0.177	1
Ubp1	0.107352283484905	0.0450038085231595	0.282	0.247	1
Gbas	0.107430558006735	0.0512705244450182	0.173	0.143	1
Ubc	0.107441386969053	0.0562440399478197	0.468	0.438	1
Igf2bp3	0.107695684935353	0.0407208091153554	0.336	0.3	1
Tmem64	0.107784978759657	-0.0274268644725854	0.128	0.161	1
Dguok	0.108055911123903	0.049094288713268	0.323	0.285	1
Myeov2	0.108058752004269	-0.0482667386901565	0.746	0.779	1
Hnrnph2	0.108140456956506	-0.0227727586114452	0.292	0.352	1
Gtf2h3	0.108198883869542	-0.0328973699709509	0.271	0.322	1
Snrpc	0.108246210325747	-0.0670182589722281	0.829	0.9	1
Zfp57	0.10837049717585	-0.0334671568047727	0.368	0.423	1
Camsap1	0.108569176098474	0.0432804260823728	0.171	0.141	1
Fbxo38	0.108802505984304	-0.0271055048601543	0.106	0.138	1
Aqr	0.108804650026894	-0.0650416004484574	0.407	0.458	1
Nfat5	0.108853376600721	-0.0268809418361462	0.152	0.189	1
Cep57l1	0.108923125608818	0.0623412578932133	0.198	0.164	1
Nmt1	0.108950542752548	-0.0327490277675228	0.634	0.685	1
Grpel2	0.108993691879059	0.0483198112638847	0.23	0.194	1
Rps27rt	0.109087010551666	0.0314366597170724	0.661	0.619	1
Fam222b	0.109095850541709	-0.0269411459593825	0.086	0.114	1
Gin1	0.109124665592289	-0.029538559658967	0.078	0.104	1
Srpr	0.109177848132885	0.040891208434629	0.426	0.39	1
Fuca1	0.109570476272528	0.0746219985010744	0.29	0.257	1
Ctsz	0.110145134590271	-0.0601167668993893	0.396	0.459	1
Ndufc2	0.110149457116768	0.0468471224726159	0.81	0.826	1
Lsm12	0.110196038132072	-0.0542774543171897	0.683	0.72	1
Pigl	0.110370343584242	0.0442758482808552	0.162	0.133	1
Socs3	0.110379949346895	-0.0394434763084501	0.32	0.368	1
Wsb2	0.11047264495708	-0.0684356669484286	0.223	0.257	1
Ddx18	0.110474252615959	-0.039823336784695	0.951	0.944	1
Cox17	0.110564510512278	-0.0673468842944001	0.585	0.625	1
Crbn	0.110726972158022	0.0413835041744476	0.155	0.126	1
Vcl	0.110793143746041	0.0649866843803771	0.195	0.166	1
2510039O18Rik	0.111062841740993	0.0291483324422522	0.116	0.088	1
Atxn7l3b	0.111149663675051	0.0432907412728494	0.702	0.663	1
Cbr1	0.11129979334097	0.0437568960869703	0.345	0.31	1
Eva1b	0.111487465833676	0.0720104133755444	0.258	0.234	1
Bola1	0.111645357135741	0.0588144906217164	0.635	0.62	1
Ccnc	0.111745351205969	-0.0464741770144642	0.265	0.305	1
Mrps18a	0.111780031454022	0.0607650473149389	0.618	0.61	1
Pold2	0.111893371437614	-0.0729831110248639	0.498	0.536	1
Cbfb	0.112389457615549	-0.0298906584961192	0.198	0.244	1
Kif5b	0.112413100710674	0.0574310021436744	0.778	0.794	1
Leng1	0.112419695794064	0.0351944092813912	0.128	0.1	1
Fzr1	0.112752220966794	0.0446780099586401	0.319	0.279	1
Atxn2l	0.11286792332904	-0.0256005900926203	0.203	0.247	1
Prcp	0.112881392250418	0.0338525083709074	0.143	0.113	1
Pdgfa	0.112929568636319	-0.067091047328246	0.571	0.625	1
Srd5a3	0.112977969782055	-0.0392762059088234	0.095	0.123	1
Edem1	0.113023213899534	-0.0332654492914007	0.13	0.163	1
Serinc1	0.113037735444687	0.0374453568991147	0.143	0.113	1
Clic4	0.11307383665273	0.0339938401422369	0.192	0.158	1
Slc2a3	0.113096402808133	0.135548845487783	0.818	0.823	1
Pqbp1	0.113323584662498	-0.0345476387947353	0.257	0.3	1
Dnajc1	0.113374281808003	-0.0334370090057119	0.147	0.184	1
Cry1	0.113379559040844	0.0650037140081519	0.273	0.24	1
Ssr4	0.113498030037284	0.0498809631643888	0.664	0.645	1
Commd8	0.11381524165728	-0.0488499290696259	0.357	0.398	1
Lsm6	0.113837549628141	-0.0458855832176797	0.819	0.842	1
Gm10263	0.113862515578988	0.0620749531342585	0.639	0.638	1
Vwa3b	0.114005332553025	-0.0275336371075157	0.086	0.114	1
Nhp2l1	0.114040863763618	-0.0436657686168376	0.992	0.992	1
Rbms1	0.114225498233843	0.113951739738433	0.331	0.312	1
Mrpl11	0.114260026288448	-0.0490843979125657	0.743	0.786	1
Ddx41	0.114296061808405	0.0367742941585908	0.468	0.416	1
Wasf2	0.114539177085542	0.0718148447679684	0.569	0.546	1
Bphl	0.114594874627261	0.0531250140686852	0.17	0.141	1
Tcp1	0.114959094419606	-0.0546656217525501	0.927	0.957	1
Pelo	0.115172987981838	-0.0539441587047252	0.32	0.362	1
Cfap20	0.115186202761359	-0.026475426201597	0.423	0.486	1
Ralgps2	0.115330854378027	-0.0413020372934552	0.177	0.216	1
Sdhb	0.11547183528282	-0.0526659071686053	0.781	0.819	1
Calca	0.116505538262054	0.0437537188812181	0.139	0.111	1
Prim2	0.116780896607192	-0.0282834300046832	0.176	0.219	1
Nipsnap3b	0.116817021615999	-0.0378012781366908	0.328	0.371	1
Tfe3	0.116876420468507	0.0424964269306041	0.184	0.153	1
Fam104a	0.116954103160954	-0.042389216213025	0.791	0.834	1
Clcn3	0.116981222609458	0.0462425026132412	0.279	0.242	1
Polr1a	0.117007852595009	-0.0310788027818562	0.344	0.401	1
Eif2b3	0.117223138381603	-0.0574400371442553	0.441	0.484	1
Diexf	0.117368957860922	-0.0370827904000857	0.122	0.154	1
Ccnd3	0.117433078190324	-0.022700212708749	0.699	0.726	1
Gfer	0.117516269946263	0.0584350324457256	0.628	0.594	1
Mpp1	0.117745454506052	-0.0171675482979631	0.1	0.131	1
Haus6	0.117860954266616	0.0519090900106128	0.179	0.151	1
Mtch2	0.118027402228332	-0.0386653442490579	0.897	0.889	1
Vegfc	0.118269087875045	-0.0314280090999781	0.097	0.124	1
Ndufv2	0.118299419525997	-0.0539118600675075	0.759	0.806	1
Zfp511	0.118421555773528	0.0499897951890958	0.282	0.247	1
Cope	0.118460436014396	-0.0393421402320052	0.388	0.446	1
Tmem9	0.118833631905727	0.0566994307330538	0.276	0.244	1
Alg5	0.118994185233675	-0.0418896484651619	0.244	0.28	1
Srebf2	0.119029354628393	-0.0233606195235538	0.181	0.222	1
4833439L19Rik	0.119079674675345	-0.0514240746049609	0.271	0.313	1
Alkbh3	0.119257359354162	-0.0500755212279838	0.201	0.237	1
Slc25a39	0.11952652441535	-0.0558292782039349	0.414	0.458	1
Nop16	0.119555995946251	-0.0553382061514163	0.502	0.546	1
Pde6d	0.119742589667202	0.0472979116076735	0.255	0.219	1
Hmgn3	0.119869957246526	0.045365162118996	0.165	0.134	1
Bag5	0.119882553252431	-0.0327625482137091	0.133	0.166	1
Crk	0.119900050313782	0.0454724970652081	0.228	0.194	1
Snrpf	0.120445984583476	-0.0369478692608303	0.973	0.965	1
Dnajc4	0.120469612495313	-0.0291634471249725	0.106	0.136	1
Flii	0.120621957563374	0.0288501667956664	0.111	0.085	1
2310033P09Rik	0.120811296010728	0.0661776675626949	0.363	0.335	1
Pmvk	0.12092126518297	-0.0575849163408229	0.32	0.37	1
Uqcrh	0.12103978555387	-0.0341640331546154	0.971	0.97	1
Gmps	0.12120830333862	0.0349586470546097	0.609	0.572	1
Zfp518b	0.121211529511829	-0.0288777591865063	0.101	0.131	1
Rbm4b	0.121317308393398	-0.0426499918026024	0.398	0.444	1
Cox7b	0.12153616415915	-0.0252089789535166	0.962	0.97	1
Med28	0.12218543083411	-0.0377552095634174	0.689	0.755	1
Emc7	0.122322127189335	0.0809546538536036	0.414	0.393	1
Tcof1	0.122402556777193	-0.0325874900525343	0.834	0.856	1
Sept11	0.122726241424279	-0.0545804136079548	0.572	0.625	1
Recql	0.122798338434413	-0.0212650539892147	0.081	0.108	1
Cops8	0.123009014879565	0.0525421922563765	0.578	0.544	1
Aco1	0.123205069368746	0.0328706591516684	0.108	0.083	1
Mtmr9	0.123423206771648	-0.0307724888284421	0.084	0.111	1
Rnaseh1	0.123454862801314	-0.0418361060764049	0.197	0.232	1
Tpx2	0.123550960792531	0.0749649519100188	0.58	0.549	1
Cks2	0.123770963889409	0.0538849627778872	0.91	0.93	1
Cdc123	0.123795530718059	-0.0480972432061639	0.507	0.561	1
Ppme1	0.12384074338804	-0.0264798701189279	0.103	0.133	1
Yap1	0.123878581537978	0.0363305325217648	0.255	0.221	1
Rprd2	0.123938745944323	0.0517234437921323	0.176	0.148	1
Bcar1	0.124329541892598	0.0406686758597239	0.143	0.114	1
Pfdn1	0.124596245151005	0.0571762074615703	0.886	0.9	1
Ubr5	0.125188824426775	-0.0448961413129124	0.582	0.638	1
Gngt2	0.125335856731779	-0.0216243270182037	0.106	0.136	1
Nras	0.125360601094008	-0.0452138968095329	0.469	0.517	1
Ubxn7	0.125475158224668	0.0631683531363557	0.151	0.126	1
Lbr	0.125783631704693	0.0548032637757889	0.412	0.391	1
Gcn1l1	0.126442702546861	0.0591451753150353	0.298	0.274	1
Hnrnpd	0.126699827990603	-0.0472692034244768	0.821	0.839	1
Mrps16	0.126744639769728	-0.0485741329428369	0.819	0.834	1
Rasip1	0.12687556088464	-0.0278836201474993	0.086	0.113	1
Caprin2	0.127247411569928	-0.0170302386320498	0.101	0.133	1
Araf	0.127274414986994	0.035144694651008	0.222	0.184	1
Dhrs7b	0.1274227747458	-0.0607294586802401	0.355	0.39	1
Dazap1	0.127431927608559	-0.0508970335117389	0.751	0.784	1
Pcm1	0.127689336912106	0.0408199976950958	0.55	0.511	1
Dcaf15	0.127713059172374	0.038380362431787	0.114	0.09	1
Cdc73	0.127851737311408	0.0519415641089586	0.277	0.245	1
Nespas	0.128383764711372	-0.0364084924185577	0.094	0.121	1
Ublcp1	0.128482936444354	0.0304691660818066	0.252	0.212	1
Tmem201	0.128535735505896	0.0397748076929292	0.116	0.091	1
Limk2	0.128629292292996	-0.0493996763021565	0.225	0.267	1
Gsg2	0.128725414017265	-0.0397457244128153	0.176	0.214	1
Eci1	0.128915561928197	0.0415632937015165	0.436	0.393	1
Cul7	0.128948232110496	-0.0236672745128407	0.111	0.141	1
Gm2000	0.129004823511354	-0.0356441496763585	0.553	0.604	1
Znrf1	0.1291697203779	0.040514736222762	0.141	0.114	1
Tomm6	0.129180340685813	-0.0224778275785501	0.082	0.109	1
Ctbp1	0.129319686953099	0.0663526036629061	0.387	0.357	1
Dusp9	0.129323424612948	0.113158459698162	0.544	0.539	1
1110004E09Rik	0.129575642943043	-0.0353730953572685	0.434	0.496	1
Zfp553	0.129633030612523	-0.044525777087505	0.247	0.289	1
Aurkaip1	0.129923545329777	-0.0389287539324523	0.861	0.891	1
Hyou1	0.130154378724095	0.0443466140432918	0.127	0.101	1
Llph	0.130271881682387	-0.0504483069435753	0.883	0.894	1
Spen	0.130480885114044	-0.0145797126403103	0.222	0.267	1
Hnrnpf	0.130601891659416	-0.0381010000297111	0.992	0.998	1
Stk10	0.130754123112544	-0.0258529829929369	0.076	0.101	1
Hexb	0.130833686169349	-0.0321773194650199	0.13	0.163	1
Abcf2	0.130895109030115	-0.0512739995215472	0.588	0.63	1
Serpinh1	0.131110629231816	0.111277093970296	0.269	0.24	1
Dis3	0.13143337506938	0.0467596213503392	0.372	0.337	1
Hmgn1	0.131560368882205	-0.0188421050730954	0.997	1	1
Cdc42ep4	0.13186227043872	-0.0301743476580074	0.086	0.111	1
Preb	0.13203136091998	0.0700869612759305	0.323	0.294	1
Gm11496	0.132180940688231	-0.0361696043924476	0.113	0.143	1
Gng2	0.132287233855219	-0.0235915040061588	0.227	0.265	1
Ing3	0.132420290318649	-0.0215616332252158	0.17	0.209	1
Wdr34	0.132436043333044	-0.027523537444551	0.084	0.109	1
Nubp2	0.132499851911161	0.0430712656961626	0.442	0.413	1
Psmc3ip	0.132517819455881	0.0410046301980921	0.266	0.229	1
Mto1	0.132605020862049	-0.0398896600073852	0.138	0.169	1
Fam110b	0.132654129253602	0.0363675119187889	0.133	0.106	1
Timm21	0.132659061516849	0.0420617136797934	0.173	0.144	1
Skp2	0.13281790461921	0.0536937414950198	0.314	0.287	1
Snip1	0.133074081783133	0.0458058880063063	0.146	0.119	1
Hsp90b1	0.13343876325813	0.0429363904359534	0.914	0.907	1
Cdc20	0.133494523856626	0.0731406205586889	0.829	0.859	1
Slc24a5	0.133601536678891	0.0640379286501543	0.222	0.192	1
Mrpl20	0.133691082241516	-0.0320761762706869	0.911	0.922	1
Pfas	0.133731030024409	-0.0451325080512253	0.244	0.292	1
Adat2	0.133887005798844	0.0800637277750237	0.385	0.362	1
Dus2	0.134295511220994	0.0277587233917048	0.149	0.119	1
Ubap2l	0.134490758195095	0.0519168619521091	0.74	0.708	1
Zmiz2	0.134581825463949	-0.0295776219925696	0.117	0.148	1
1500011K16Rik	0.135075694259345	-0.0580179732732423	0.345	0.381	1
Chek1	0.135184451704388	-0.0331441164986436	0.198	0.239	1
Cant1	0.135214225605186	0.0336995931837004	0.113	0.088	1
Chd1l	0.135299679191995	-0.0269624866872609	0.185	0.224	1
Pus7l	0.135323115452582	0.0299036782034079	0.105	0.08	1
Golm1	0.135814596114763	0.0295973865867445	0.162	0.129	1
Reep5	0.135904284973019	0.0654089153903711	0.273	0.247	1
Rpl37	0.136077402522792	-0.0274022729713534	1	1	1
Cpsf6	0.136104469474292	-0.0355722283970747	0.48	0.522	1
Mtfr1l	0.136173831193556	-0.0609919570243025	0.342	0.376	1
Wbp4	0.136960041881389	0.0710558588818161	0.563	0.551	1
Cyfip1	0.136987021686773	0.0588490940844946	0.271	0.239	1
Exosc1	0.137020934602316	-0.0526017761717799	0.532	0.572	1
Cnep1r1	0.137272155112603	0.0465450128862511	0.216	0.186	1
Ssr1	0.137420611887779	-0.0334578234527591	0.439	0.498	1
Serf2	0.137447128913167	-0.0304168931464246	0.997	0.997	1
Chfr	0.137482200475837	0.0446515126502407	0.138	0.113	1
Gigyf2	0.137569809811237	0.039839234076748	0.336	0.313	1
Kank3	0.137779275546505	0.0490634313862505	0.197	0.167	1
Klk8	0.13802032757491	-0.0249207087789264	0.147	0.182	1
Qdpr	0.138138408161535	0.0378415333435334	0.593	0.569	1
Ufc1	0.138153479686032	0.0470340067985178	0.512	0.483	1
Atp5h	0.138226250836131	0.042337197338467	0.968	0.972	1
Maf1	0.138370616008035	-0.0277519433987941	0.339	0.396	1
Fastk	0.138530806726206	-0.0438084412024411	0.235	0.272	1
Zfp710	0.138575326638159	-0.025291844688312	0.187	0.226	1
Nudt16l1	0.138590544178962	-0.0545762044078218	0.285	0.322	1
Hk2	0.138787679227082	-0.0398361299426209	0.666	0.716	1
Ell2	0.138943394866308	0.0389227925304592	0.116	0.091	1
4931406P16Rik	0.139159942080354	-0.0489434824654425	0.204	0.235	1
Def8	0.139245776904094	-0.0227830684991448	0.109	0.138	1
Spata5	0.139359694512714	0.0432907367844059	0.204	0.172	1
Mfap1a	0.139446534735177	-0.0274544552134446	0.135	0.167	1
Ppie	0.14014936509167	-0.0393681720181877	0.434	0.479	1
Lap3	0.140446269368511	-0.0377102896773052	0.802	0.823	1
L2hgdh	0.140466556999628	0.0341755960100434	0.157	0.128	1
Rnf138	0.140527187186454	-0.0215044185478459	0.499	0.575	1
Btf3	0.140799417502909	-0.0279640221615138	1	1	1
Tmem57	0.140853096923948	0.0626052494677409	0.285	0.257	1
Nupl2	0.140927858276624	-0.0336396599487124	0.098	0.124	1
Impdh1	0.141035215788096	-0.0427191433925521	0.212	0.247	1
Chuk	0.141320123867632	0.0463180739231291	0.195	0.166	1
Phb2	0.141533417519531	-0.0299393389175897	0.994	0.987	1
Tmem38b	0.14185649804675	-0.0349226773289852	0.143	0.176	1
Vapb	0.141895139095515	-0.045944493578111	0.323	0.368	1
Zc3h7b	0.142001287823705	0.0372338645872387	0.105	0.081	1
Akap8	0.142122740182263	-0.052669864632124	0.437	0.484	1
Znrd1	0.142835354917544	-0.030537057981904	0.693	0.765	1
Evi5	0.142974600226449	0.0437784132278812	0.269	0.239	1
Gpbp1	0.142978655510667	-0.0425535103887252	0.456	0.512	1
Map2k4	0.143086504033366	0.0356703329248217	0.162	0.133	1
Fbxo9	0.143332762474058	-0.0301694444034208	0.187	0.227	1
Chtf8	0.143334901389683	-0.0252207681217063	0.2	0.24	1
Vamp3	0.14338621038474	0.0532044299453852	0.338	0.312	1
Cryab	0.143395859222997	0.197446883379941	0.122	0.1	1
Tmem11	0.143487049226981	-0.0222253243974596	0.597	0.632	1
Btbd1	0.14354813705694	-0.0607685701340941	0.35	0.396	1
Snap47	0.143615973987133	-0.0525014613334069	0.384	0.416	1
Elf2	0.143648403297846	-0.0390742938621002	0.214	0.25	1
Auts2	0.143774169913018	-0.0383076218216883	0.16	0.194	1
Tmem109	0.144320679402872	0.0357584353520032	0.119	0.095	1
Mycn	0.144348528856006	0.0604478274864177	0.507	0.489	1
Klf7	0.144452914635697	0.0422602575173423	0.13	0.104	1
Uimc1	0.144533711413086	0.0586443234268167	0.163	0.138	1
Bcl2l12	0.144536414980696	-0.0308285472525787	0.101	0.128	1
Hnrnpm	0.144539898026474	-0.0382062460020554	0.878	0.866	1
Fstl1	0.144600573910135	0.0661719958658545	0.257	0.231	1
Scamp3	0.144743148168221	-0.046302395020476	0.452	0.502	1
N6amt1	0.144806297697492	0.0513375203366193	0.198	0.167	1
Glg1	0.144856269022272	-0.0325051823739734	0.254	0.295	1
Epb41l4aos	0.144887043220773	-0.0221115758239114	0.512	0.566	1
Map2k2	0.14498478252845	0.0362710240984319	0.655	0.627	1
9930021J03Rik	0.145019688410499	-0.031036929627337	0.078	0.101	1
Polr3a	0.145275756757872	-0.0292813125624979	0.084	0.108	1
Ap1g1	0.14528834093765	-0.0479427830855943	0.181	0.211	1
Phc1	0.145378871983384	-0.0439502388873811	0.567	0.62	1
Tmem101	0.14559244315815	-0.0305878483662055	0.165	0.199	1
Rpf1	0.145701463899487	0.0642087623252142	0.46	0.436	1
Phgdh	0.145792640029075	0.0874153919428311	0.721	0.728	1
Hnrnpa1	0.145823076713559	0.0321532255681096	0.986	0.99	1
mt-Nd5	0.145909653187372	-0.0454678000584734	0.58	0.635	1
Rps16	0.145912017522958	0.0184103102561006	1	1	1
Esco2	0.14591584748494	-0.0428539073729871	0.393	0.439	1
Dnajc9	0.146256803615168	0.0671830865767588	0.531	0.512	1
Fdft1	0.14630301982173	-0.0594689857875648	0.338	0.383	1
Prr5	0.146655056602572	-0.0299096316533912	0.132	0.163	1
Angel2	0.146706268977913	-0.0392378779077902	0.246	0.289	1
Cited2	0.146727491397964	0.175899380516681	0.417	0.401	1
Kif3a	0.146878242622942	-0.0278027965031128	0.124	0.154	1
Pdzd8	0.146879409488324	0.0438146948869636	0.113	0.09	1
Rps6	0.146933567925281	0.0233376132245562	1	1	1
Dr1	0.146966161256596	-0.0311956105181078	0.138	0.171	1
Proser1	0.146977897079504	-0.0250069200762196	0.155	0.189	1
Cmc1	0.147420974016235	0.0413951454267947	0.241	0.207	1
Tead2	0.147421783640192	-0.0483874076862669	0.347	0.381	1
Ccdc174	0.147570400873648	-0.029256586483326	0.239	0.284	1
Bri3bp	0.148134511798579	-0.0400549512589161	0.371	0.406	1
Bap1	0.148246122054863	0.0495734749057537	0.171	0.148	1
Mras	0.14827562977884	-0.0118285324532633	0.222	0.262	1
Lrif1	0.148800136168759	0.0499232968204467	0.19	0.161	1
Ino80	0.148908191139134	0.0363624396392201	0.271	0.237	1
Timm17a	0.149273220412817	0.0534793166301857	0.905	0.925	1
Lamb1	0.149445279898658	0.0418489860661755	0.174	0.144	1
Ube3a	0.149624244835183	0.0479559958622728	0.655	0.625	1
Timm17b	0.149751048830986	-0.0359989571766084	0.461	0.517	1
Ngdn	0.149922695655108	-0.0510041330906423	0.616	0.667	1
Ube2i	0.149969604040882	-0.0312525032023114	0.946	0.939	1
Tekt1	0.150135029285474	-0.0285046291148963	0.097	0.123	1
Adipor1	0.150378474021143	0.0616375994105226	0.597	0.57	1
Zfp422	0.15043468575176	-0.0350266089207664	0.158	0.191	1
Timm22	0.150446526965799	-0.0189944259672803	0.491	0.556	1
Wdr48	0.150494899213149	0.0479769177518077	0.136	0.113	1
Praf2	0.150658329392455	-0.0342129043208799	0.214	0.249	1
Cct2	0.151056428638608	-0.0308752795323892	0.951	0.96	1
Abcb1b	0.151193830776608	0.033177643540112	0.22	0.187	1
Platr10	0.151343930189966	-0.028570794368531	0.602	0.655	1
Erich1	0.151384260628052	-0.0260851388117743	0.173	0.209	1
Errfi1	0.151480891430014	0.0503173793667566	0.114	0.091	1
Polb	0.151551785415154	0.0409608426529725	0.246	0.216	1
Sarnp	0.151648623439222	-0.033630049161598	0.613	0.667	1
Gins4	0.152218025023742	-0.0320953940492145	0.613	0.652	1
Zcchc10	0.152517485456326	-0.041339390057437	0.59	0.638	1
Rpl38	0.152695957222394	0.0258378173496103	1	1	1
Noc4l	0.152819447246807	-0.0478988879024915	0.448	0.504	1
Fam81a	0.152820995857895	-0.0210222179470251	0.082	0.108	1
Ipmk	0.152921127050825	-0.0294881160363779	0.216	0.254	1
Tagln2	0.153321887114563	0.110402256989007	0.697	0.711	1
Bad	0.15340327976704	0.0571779676818992	0.217	0.191	1
Setd1b	0.153630195617114	-0.0404531542419189	0.165	0.197	1
Qrich1	0.153759207426153	-0.0381637128683663	0.334	0.373	1
Pced1b	0.154191870901243	-0.0291260780849316	0.081	0.104	1
1810037I17Rik	0.154282616804046	0.0662251191444867	0.876	0.886	1
Zfp105	0.154595171303574	-0.0298730109050985	0.176	0.211	1
Kif2a	0.154706603487277	0.0420326797978479	0.39	0.353	1
Smyd2	0.154869084256768	0.0454985825007367	0.344	0.315	1
Tmem184c	0.15531967494478	-0.038401927987613	0.136	0.166	1
Dnmt3l	0.155381018645617	-0.0533644338497266	0.515	0.569	1
Atp5e	0.155503134238625	0.033888801921458	0.946	0.945	1
Ccdc86	0.156006974489792	0.0536701842082989	0.468	0.439	1
Suz12	0.15645515373138	-0.0516194582657177	0.36	0.408	1
C330027C09Rik	0.156647194191251	-0.0238231837334488	0.22	0.262	1
Snhg6	0.156730736201835	-0.0280013400692621	0.339	0.39	1
Hadh	0.156819659175323	0.0536852456848035	0.441	0.413	1
Usp22	0.156821326269643	0.0359186052098112	0.225	0.196	1
Lig3	0.156938297511012	0.0362475587756879	0.132	0.106	1
Hnrnpc	0.157123101176561	-0.0305585369460002	0.986	0.988	1
Rbsn	0.157124220654391	-0.0207847298686315	0.09	0.118	1
Rab11a	0.157412467419864	0.0579171226569044	0.426	0.386	1
Triap1	0.15749506100801	0.0455997277366879	0.319	0.284	1
D11Wsu47e	0.157636132569738	-0.0280010865099515	0.111	0.141	1
Rabif	0.157711928983202	-0.0264727242572849	0.344	0.393	1
Irf2bp1	0.15799457444097	-0.0276285052859263	0.119	0.149	1
1190007I07Rik	0.158098847939446	0.0466738212722711	0.271	0.242	1
Tmem33	0.158117020923886	0.0486924610532873	0.396	0.37	1
Mat2a	0.158470702864403	0.0484231694830177	0.937	0.9	1
Bet1l	0.158691898072377	-0.0260659808044077	0.249	0.292	1
Commd2	0.159453618581171	-0.0443911540096191	0.482	0.532	1
Rnf168	0.159683872343804	0.04853004415046	0.246	0.219	1
Gemin6	0.159693771786641	-0.0469851631676754	0.591	0.622	1
Srp68	0.160150276618419	0.0430900751594326	0.382	0.35	1
Purb	0.160370561782809	0.03623944067359	0.269	0.239	1
Tor1a	0.160372947227369	0.0644084786277495	0.293	0.267	1
Wdr60	0.160382161182849	0.0502488783307899	0.114	0.093	1
Ago1	0.160470618920403	0.0327275279944293	0.106	0.085	1
Jtb	0.160557900897127	-0.0511374819762497	0.463	0.496	1
Dynll1	0.16071608095095	0.0356726276837769	0.998	1	1
Cnot8	0.161169899093783	0.0322940918099411	0.268	0.234	1
Plpp3	0.161354265016613	0.0452641449246897	0.13	0.108	1
Tm2d1	0.161518049769094	0.0453146045113948	0.3	0.277	1
Setd4	0.161758638899335	-0.0142724990275337	0.086	0.111	1
Specc1l	0.161770163941579	0.0236565819837789	0.105	0.081	1
Dpp9	0.161774261373312	-0.0296145857080725	0.168	0.201	1
Zfand1	0.161798066952074	-0.0254683079995549	0.228	0.275	1
Tstd3	0.161808669704342	-0.032969581679905	0.117	0.144	1
Tmem14c	0.161852366477084	-0.049754008518439	0.629	0.665	1
Tmem39a	0.161923012627568	0.0442228840522165	0.227	0.196	1
Zfp281	0.161998009622535	0.0507479027470033	0.363	0.332	1
Atf5	0.162045510317469	-0.0341594399993257	0.109	0.136	1
Wdr12	0.162404796570536	-0.0399739723723371	0.708	0.763	1
Ints3	0.162594085487255	-0.0250928551380911	0.136	0.167	1
Ndufs3	0.162706747338429	-0.0173934571587584	0.704	0.763	1
Auh	0.162746364643386	-0.0322000444828956	0.192	0.231	1
Prps1	0.162770130504364	-0.0227334560749353	0.642	0.705	1
Hck	0.162970946822474	0.0491934953692065	0.174	0.148	1
Zfp688	0.162970950098538	-0.0304658184884385	0.146	0.177	1
Hdgfrp2	0.163369266400109	-0.0273170074876461	0.366	0.416	1
Adi1	0.163509301982572	-0.0217807129759704	0.082	0.106	1
Vgll4	0.163645179654592	0.0291915293770597	0.117	0.093	1
Rnf19b	0.164365195223456	-0.0148005293736325	0.1	0.129	1
Whsc1l1	0.164541932196556	-0.0261584996648433	0.086	0.109	1
Tomm34	0.16463965617575	-0.0400248579409579	0.227	0.26	1
Mrps31	0.164738664382602	-0.0512874247554594	0.391	0.428	1
Rbp1	0.16489458201386	-0.0371840988193758	0.242	0.284	1
Clu	0.165021312691818	0.0546348668804223	0.146	0.123	1
Sp3os	0.16504702557665	-0.0528049977681087	0.266	0.302	1
Patl1	0.165497787142492	0.0245332927203472	0.103	0.08	1
Csad	0.165624585518089	-0.0156621669890386	0.147	0.181	1
Lrwd1	0.165754536358124	-0.0368860749969107	0.244	0.277	1
Trps1	0.165825311215004	-0.0318063249131817	0.152	0.184	1
Rpp30	0.165947365283511	-0.0370501007218411	0.414	0.464	1
Snx15	0.166336549805217	-0.0225728071856135	0.084	0.108	1
1810013L24Rik	0.166393594648002	-0.0241428160647991	0.101	0.128	1
Sep15	0.166564686309571	0.0493611897116595	0.731	0.703	1
2310011J03Rik	0.166572105781919	0.0452486214790326	0.261	0.231	1
2610001J05Rik	0.166629272429941	0.053929961576665	0.342	0.32	1
Mul1	0.166904324823596	0.0593067818273973	0.197	0.171	1
Gls	0.167118831225768	0.0489515089428151	0.133	0.111	1
Gm13225	0.167122930584736	-0.0204742289094604	0.452	0.516	1
Hdac2	0.167169400915214	0.05148516087912	0.583	0.572	1
N6amt2	0.1672539828249	0.0445358080997178	0.55	0.526	1
Bex1	0.167495559257661	0.0817606011423884	0.986	0.992	1
Snapc3	0.167552640347659	0.0357329846959355	0.209	0.177	1
Psma7	0.167594101537561	-0.0233997548367997	0.992	0.99	1
Eif2b2	0.167656672857625	-0.0226396370038012	0.352	0.401	1
Slc50a1	0.167672133115302	0.0341302316349063	0.128	0.104	1
Tomm20	0.167717293525788	-0.020759109980927	1	0.998	1
Thop1	0.167760965032702	-0.0447002000107037	0.482	0.527	1
Gm26853	0.167862741345628	-0.0250051446585461	0.079	0.103	1
Setd6	0.16802983557031	-0.0207342940418193	0.173	0.211	1
Canx	0.168168938650063	0.0329877004576444	0.838	0.813	1
Ftsj2	0.168578182126168	-0.0359472092371976	0.138	0.169	1
Hnrnpu	0.168794590370926	-0.0541497192221763	0.894	0.917	1
Mrps24	0.168830597049381	-0.0480847581487227	0.794	0.821	1
Khdrbs1	0.168989844992796	0.0499650932711572	0.612	0.59	1
Txnrd1	0.169095838196758	-0.0526019456083366	0.651	0.705	1
Insig1	0.169202232487127	-0.0249889853528476	0.094	0.118	1
Tmem120a	0.169542546277142	-0.0431816188025272	0.192	0.221	1
Tsacc	0.169561163063161	-0.0388252179543012	0.143	0.171	1
Akr1a1	0.169681977410547	0.0439015778898069	0.788	0.761	1
Ubap1	0.170209340229937	-0.0268523733467896	0.185	0.221	1
Actn1	0.1702118086405	0.0834774131328412	0.493	0.473	1
Timm9	0.17060117291932	-0.0424172527054218	0.379	0.413	1
Fzd5	0.17069792390333	-0.032658308245595	0.108	0.134	1
Smap1	0.170791972502637	0.0315082232565356	0.559	0.517	1
Dnph1	0.17079475729118	-0.0278998961324364	0.448	0.501	1
Terf1	0.170830506070081	0.0588678200565269	0.658	0.665	1
Yif1b	0.170901394065265	-0.0435279945467389	0.54	0.579	1
Eftud2	0.170903200956875	-0.0496089135996728	0.447	0.488	1
Pfdn2	0.171025118318988	-0.0407962664944888	0.949	0.968	1
Agps	0.171030869556963	0.0524187881442266	0.203	0.179	1
Polr3h	0.171237290743393	0.0439193043126333	0.352	0.322	1
Hes6	0.171288385270485	0.0176642468544861	0.116	0.093	1
Etnk1	0.171657630555824	0.0691438832073507	0.35	0.33	1
Nr2c2ap	0.172025190852994	0.0515988542463944	0.26	0.231	1
Cep135	0.172225021353632	-0.0177580809364707	0.086	0.109	1
Cdc5l	0.172329683974673	-0.0379160039515936	0.781	0.806	1
Pank1	0.172344528262866	-0.0216521902962092	0.094	0.119	1
Sec11c	0.172561748341479	-0.020245445122833	0.209	0.252	1
Fam50a	0.172585477063486	0.0462161568982231	0.3	0.269	1
[truncated: 4,316 more rows]
