# Supplementary material for: Detection of gene cis-regulatory element perturbations in single-cell transcriptomes
Source: PLoS Comput Biol. 2021 Mar 12;17(3):e1008789. doi: 10.1371/journal.pcbi.1008789 (PMC8011753; doi:10.1371/journal.pcbi.1008789)
Supplement: S2 File — (ZIP) [file pcbi.1008789.s015.zip › S2_File/GFPChe_txm.MshSC3_vs_ZfpSC2.DESeq2.csv]

	p_val	avg_logFC	pct.1	pct.2	p_val_adj
Ifitm3	1.88683670990357e-17	0.477661399312654	0.845	0.62	3.3597014456543e-13
Car2	1.67131513112707e-15	0.539237879154462	0.834	0.638	2.97594372248487e-11
Pla2g1b	7.30597731915183e-11	-0.350064643376719	0.428	0.71	1.30090232144817e-06
Spp1	2.17652862251728e-09	0.313243134011226	0.898	0.803	3.87552686525427e-05
Malat1	2.321819672472e-09	0.214249155911661	1	1	4.13423210880365e-05
S100a10	3.59085253005911e-09	0.322681703893874	0.749	0.741	6.39387201502325e-05
H3f3b	8.5828313768391e-09	0.113250999641772	1	1	0.000152825895495997
mt-Nd1	1.34031111272691e-08	-0.187819882719965	1	1	0.000238655796732153
Tpm1	2.99240846650984e-08	0.510973675779769	0.487	0.471	0.000532828251546742
Dpy30	3.92544029431394e-08	-0.239678241002763	0.904	0.982	0.000698963898805541
Gm10116	4.20748437289454e-08	0.0702385771884613	1	1	0.000749184667437601
mt-Co3	9.01373612662589e-08	-0.169332845860262	1	1	0.00160498585470701
Ccng1	9.07256283748973e-08	0.212342922947731	0.759	0.675	0.00161546053884342
Dda1	9.6300499036226e-08	-0.260191275793945	0.289	0.524	0.00171472668583904
Ngfrap1	3.69936773393238e-07	0.160655249316564	0.995	0.985	0.00658709418703999
S100a11	4.65244892539084e-07	0.289574992043746	0.46	0.406	0.00828415055655093
Sh3glb1	7.60378980440545e-07	0.209738476841335	0.535	0.353	0.0135393081257243
Rcc2	8.24741083185083e-07	-0.241440522268992	0.866	0.922	0.0146853397271936
mt-Co2	1.03578868886666e-06	-0.150389130944147	1	1	0.0184432533939598
Clic1	2.67218911005224e-06	0.292961720113731	0.369	0.26	0.0475809992935902
Sfn	3.54796998931856e-06	0.41908209819417	0.46	0.428	0.0631751536298062
Perp	3.58556067341719e-06	0.3062486196077	0.385	0.26	0.0638444933508664
Actg1	3.79390484000909e-06	0.18517366390199	1	1	0.0675542695812018
Cited2	7.88728852277028e-06	0.249555058656315	0.449	0.401	0.140441059436448
Nefl	1.30331892934818e-05	0.242821808235252	0.433	0.34	0.232068968559736
Atp5g1	1.33897049148179e-05	-0.171693073535184	1	1	0.238417085713248
Fblim1	2.45622353181399e-05	-0.225466670244972	0.471	0.637	0.437355162074798
Cox6a1	2.47402484686737e-05	0.117456241252823	0.952	0.955	0.440524864233205
Cald1	2.79181443507115e-05	0.320032455109071	0.433	0.327	0.497110478308768
Mkrn1	3.281045689469e-05	-0.200330016889087	0.995	0.998	0.58422299546685
Tubb6	3.32627859516995e-05	0.2297264943564	0.578	0.584	0.592277166655961
Trh	4.93178498637665e-05	-0.316376523339169	0.439	0.648	0.878153634674227
Carhsp1	5.13575896318923e-05	0.173718805989092	0.519	0.443	0.914473240985475
Lgals1	5.27859726363639e-05	0.379522744324751	0.561	0.536	0.939907028763096
Tpm4	8.48619635904861e-05	0.230112220630303	0.353	0.285	1
Rps28	8.50576006286971e-05	0.0472209137957469	1	1	1
Tsc22d1	8.67442478149416e-05	0.160207168527202	0.679	0.624	1
Adprh	9.22221797183017e-05	-0.222833352877686	0.535	0.629	1
Fabp5	9.46172047317244e-05	0.184345509142617	0.733	0.672	1
Tmsb4x	0.000101739242956924	0.141835418469648	0.995	1	1
Prpsap1	0.00010628979990694	-0.195995605133157	0.348	0.506	1
Chchd10	0.000115544911271453	-0.202240554497271	0.973	0.992	1
Ndufa4	0.00012088357762054	0.0754322319743297	1	1	1
Prrc1	0.000122867591594221	-0.262874403491435	0.492	0.577	1
Cacybp	0.000126511811548546	-0.179708056413382	0.984	0.98	1
Rpl39l	0.000133973798445782	0.222972010015221	0.556	0.479	1
Sox2	0.000141722838570064	-0.210962933193565	0.813	0.876	1
Wbp5	0.000163805919951302	0.161185908206225	0.845	0.874	1
Psat1	0.000231510046524947	-0.193113483492759	0.663	0.814	1
Anxa3	0.000258104383257203	0.424623817024274	0.225	0.133	1
Csrp1	0.000268451558466563	0.240289337000074	0.294	0.237	1
Prrc2c	0.000329081853473346	0.108209503041261	0.914	0.91	1
Mdm2	0.000337106820307438	0.180631958238202	0.519	0.42	1
Sparc	0.000353472091973391	0.187431554782074	0.439	0.436	1
Hmces	0.000385913084407157	-0.195832843345898	0.476	0.63	1
Mrpl34	0.000394214309868459	0.116625607338133	0.877	0.869	1
Id1	0.000396735892980214	0.202731524484798	0.385	0.33	1
Nme1	0.000432669313523888	0.0704981375380735	0.989	0.995	1
Phlda3	0.000438908149716183	0.155201535818435	0.54	0.496	1
Rpsa	0.000453530386646356	0.0228732200147181	1	1	1
Cd81	0.000548452167275519	0.127649827786407	0.872	0.831	1
Top1	0.000553551126616586	0.127717921701561	0.642	0.544	1
Ddx39	0.000679965515348227	0.0962386627587044	0.957	0.939	1
Gnas	0.000690734660441559	0.137487541018926	0.652	0.622	1
Cox6b2	0.000696337651956559	0.132883290215842	0.449	0.401	1
Macf1	0.000701259878006834	0.13138516259482	0.503	0.444	1
Phlda1	0.000798020780343685	0.331867314076337	0.235	0.128	1
Rps21	0.000811320528540205	0.039588476845394	1	1	1
Gapdh	0.000831621292277502	0.05322402026728	1	1	1
Tagln2	0.000890088628429421	0.177752100291312	0.759	0.711	1
Dohh	0.000936006200703129	0.116512174979	0.695	0.66	1
Polr2e	0.000954561579183243	-0.171185522350712	0.957	0.967	1
2700060E02Rik	0.00101453546453011	-0.143380423343289	0.989	0.985	1
Atf4	0.00103735208065707	-0.186280534918542	0.39	0.556	1
Tuba1a	0.00107009474758216	0.133340027571496	0.77	0.7	1
Mtch1	0.00110982196191964	0.12416830768141	0.561	0.488	1
Sub1	0.00111492051174158	-0.135616573235866	1	0.998	1
Cdkn1a	0.00120789727757057	0.165286714270501	0.358	0.254	1
Eras	0.00132136311318014	-0.165004999599952	0.316	0.444	1
Luc7l2	0.00132984604954459	-0.167954770960382	0.588	0.726	1
Ppdpf	0.00134028661574886	-0.175954942490657	0.636	0.726	1
Rps2	0.00142922591856736	0.0242034162939548	1	1	1
Pebp1	0.00162034003404285	-0.144103210875623	0.995	0.99	1
Impa2	0.00175169872446014	-0.168965765612399	0.503	0.584	1
Prdx1	0.00179510617492209	-0.111811536704602	1	1	1
Tcf25	0.00188488059331763	0.104216102439261	0.759	0.701	1
Msh6	0.00191901722745186	-0.166490678046504	0.583	0.69	1
Dtymk	0.00204187031992307	-0.149124105548206	0.973	0.968	1
Hspb1	0.00210862253624851	0.089621039840925	0.995	0.995	1
Pdcd5	0.00217977752261496	-0.156062360776491	0.93	0.964	1
Nop10	0.00227341347282464	-0.13945888310296	0.995	0.998	1
mt-Nd3	0.00245729641155756	-0.156604983829579	0.904	0.949	1
Sumo1	0.00247513349617688	-0.138879348510449	0.984	0.988	1
Rps3	0.00255228457127819	0.0145232120542218	1	1	1
Etv4	0.00257406404567738	-0.155847514927561	0.385	0.504	1
Cox7b	0.00259775563070984	-0.144736508579225	0.968	0.97	1
Srsf2	0.00260515844218665	-0.144632658185884	0.979	0.983	1
Ran	0.0026126996977063	-0.10394214944365	1	1	1
Lsm1	0.00270777324464957	0.105450151158777	0.749	0.697	1
Cenpa	0.00279355869834135	0.10971686311569	0.813	0.701	1
Pmm1	0.0027980320189688	0.112100433434515	0.813	0.76	1
Cisd1	0.00285178279973395	-0.152290027444666	0.866	0.932	1
Hsd17b14	0.00291411063451804	-0.17233502548628	0.77	0.816	1
Nop58	0.00295852576378701	-0.147098053500441	0.947	0.982	1
Rhox5	0.00313852947408054	-0.245849692711658	0.695	0.849	1
1810037I17Rik	0.00316175190069226	0.0898452110256949	0.893	0.886	1
Eno1	0.00317200843922953	0.0848067987964187	0.957	0.945	1
Rrm2	0.0031847874402846	0.113257778002263	0.824	0.721	1
Wnk1	0.00322174344603628	0.116476864867946	0.508	0.461	1
Atp6v0e	0.00322939552233166	0.0935782095214039	0.845	0.821	1
Apela	0.00333298430711112	0.135254427171626	0.385	0.284	1
Ralbp1	0.00345838902096051	-0.159116633430951	0.727	0.794	1
Gspt1	0.00351685848956345	-0.152582583450451	0.882	0.891	1
Mrps34	0.00359372448582684	0.101996918883793	0.636	0.574	1
Pole4	0.00370055879080932	-0.153698293481611	0.791	0.846	1
Elovl6	0.0037853229123254	0.105257153465377	0.524	0.42	1
Ube2a	0.00379629243582587	-0.156661163189593	0.759	0.826	1
Supt4a	0.00383401991775613	-0.151634309260759	0.743	0.846	1
Abracl	0.00403745865810633	0.1196249847756	0.54	0.476	1
Agpat5	0.00425902661976248	0.111593620394966	0.455	0.332	1
Pcbp4	0.00442639256535904	0.118622388079041	0.481	0.41	1
Hax1	0.00449917050488228	-0.150605321313433	0.674	0.731	1
Ostf1	0.00455950787013331	0.111236840408089	0.444	0.323	1
Bms1	0.00484371045220173	-0.151598513796041	0.46	0.539	1
Nudt4	0.00497776077907408	-0.158506691356537	0.786	0.819	1
Btf3	0.00503270704219958	-0.112934600970506	1	1	1
Nol7	0.00534028864874366	0.091998918500669	0.759	0.761	1
Atp5l	0.00540072625693469	0.0379914307849463	1	0.998	1
Ncor1	0.00541416855098163	-0.153957799262592	0.583	0.75	1
Actn1	0.00542400033865315	0.124107853036175	0.508	0.473	1
Tecr	0.00553741473793916	0.0972299679182214	0.658	0.582	1
Arl1	0.00556707291877425	-0.145082140657323	0.567	0.663	1
Ly6e	0.00560630063923221	0.129564063361962	0.353	0.255	1
Slc2a1	0.00561857090458858	0.131503856956977	0.551	0.547	1
Psip1	0.00561867055437493	-0.144908262892952	0.834	0.904	1
Ddx18	0.00566182461045026	-0.145928097545382	0.925	0.944	1
Dut	0.00571126343123913	0.0694424168306913	0.973	0.959	1
Gng5	0.00577212447565074	0.089862952453259	0.957	0.957	1
Rps5	0.0058233845769517	0.00183880994880514	1	1	1
Snrpn	0.00612571470376553	-0.153643518094917	0.487	0.59	1
Pak2	0.00615050449336525	0.103379218641177	0.471	0.353	1
Tnrc6a	0.00636073326314116	0.107129420712495	0.46	0.338	1
Hsp90aa1	0.00645286784237101	0.023837908977959	1	1	1
Rrp15	0.00646456034525939	-0.145881475929002	0.663	0.748	1
Maea	0.00660372587084124	0.111921140576885	0.417	0.307	1
Mrps11	0.00664347432750844	-0.143829792340857	0.561	0.612	1
Amd1	0.0067587495787267	0.101125989505181	0.529	0.441	1
Degs1	0.00701879912126268	0.100699449284062	0.529	0.456	1
Ftl1	0.00703921732786958	0.090746570184203	0.695	0.574	1
Erdr1	0.00724235745019331	0.0972759756015127	0.492	0.425	1
mt-Nd2	0.00725773627745455	-0.133016531489469	1	0.992	1
Fdft1	0.00728650704467214	-0.143089205855111	0.273	0.383	1
Pnkd	0.00753791006997401	-0.144026817265147	0.62	0.71	1
Trim28	0.00754248948792364	-0.146253989677971	0.984	0.97	1
Spink1	0.00755989310141354	-0.173986050340539	0.214	0.33	1
Rheb	0.00765120578482258	0.0854327518303198	0.765	0.761	1
Exosc4	0.00775776996297014	-0.143358399956899	0.663	0.733	1
Rad50	0.00794126910242618	-0.13752423977758	0.481	0.574	1
Myl6	0.00826499497292077	0.0742578439888115	0.963	0.972	1
Nsun2	0.00827965441709671	-0.142850049877101	0.786	0.836	1
Ube2e1	0.00842875269205134	0.0962938427835496	0.508	0.43	1
Actb	0.0085208378400668	0.133887498937528	1	0.998	1
Wasf2	0.00864235436907491	0.0912444861751835	0.588	0.546	1
Ppid	0.00870451732897852	-0.135793741599932	0.866	0.927	1
Ndufa6	0.00883802688312649	-0.140102442252781	0.813	0.871	1
Snrpb	0.00934010752454446	0.066493628092307	0.968	0.978	1
Ndufb11	0.00936272967623704	0.0812790057788084	0.802	0.816	1
Uqcrq	0.00941355268328628	-0.124714215996012	0.995	0.998	1
Nip7	0.00942173632889195	-0.149325199737853	0.898	0.894	1
Sdc4	0.00944531272522999	0.117365259572401	0.348	0.335	1
Rpl10	0.00947196421919412	0.0211394313847739	1	1	1
Cenpe	0.00951970227101535	0.0935563265967331	0.529	0.461	1
Tmed10	0.00969406037285401	0.0829635553891047	0.77	0.758	1
Oaz1	0.00973058114855518	-0.114607568028965	1	1	1
Pfkl	0.0098793844368165	0.0993571134505397	0.449	0.378	1
Snrnp70	0.00999832362676724	-0.137853783362701	0.781	0.836	1
Kif5b	0.0103219172370619	0.077788104470267	0.802	0.794	1
Serpinh1	0.010500602005201	0.160729043810857	0.257	0.24	1
Crip2	0.0107293465843529	0.125235234749199	0.428	0.39	1
Sms	0.0107739767922312	-0.157193760375479	0.807	0.896	1
Alkbh1	0.0108123791857265	0.0928931729756439	0.572	0.499	1
Dnajc2	0.0108561747826233	-0.132485197269985	0.856	0.922	1
Msh2	0.0110305679655463	-0.156338108744597	0.155	0.312	1
Zfp42	0.0112512007155991	-0.167101335720875	0.963	0.983	1
Tax1bp3	0.0112843349830618	0.214439624431033	0.294	0.124	1
Smc2	0.011493231401934	0.0769021822419018	0.802	0.808	1
Snrpd3	0.0115961299135742	-0.126583597738297	0.941	0.962	1
Rpl21	0.0116947812873041	-0.0933430355867779	1	1	1
Iqgap1	0.0117207080933089	0.0978088670612154	0.396	0.33	1
Brd2	0.0117215263473114	0.084881450731805	0.695	0.708	1
Ung	0.0117456965057802	-0.147140368507465	0.62	0.701	1
Triap1	0.0117811785550687	0.108563935375364	0.369	0.284	1
Slc7a3	0.0118125921258149	-0.129530928391862	0.316	0.413	1
Ptp4a1	0.0118457133563151	0.0961742899111494	0.668	0.569	1
Kdm2b	0.0118842147297051	0.107112556310717	0.39	0.26	1
Eef1g	0.0119155110361295	-0.0961843103932583	1	1	1
Impact	0.0119172653050493	0.10839933986845	0.353	0.327	1
Basp1	0.011917799273428	0.0893697647896595	0.738	0.705	1
Ube2g1	0.0120882104470891	-0.129569095116844	0.278	0.401	1
Sdf2l1	0.0123472178548929	-0.127106414988237	0.348	0.443	1
Dnm1l	0.0125408476562684	0.0918690568031939	0.449	0.395	1
Marcks	0.0127377345709214	0.122706146253448	0.337	0.275	1
Flna	0.0129244729681452	0.129774961407	0.316	0.249	1
Strap	0.0130061446728865	-0.133409639444393	0.658	0.783	1
Dnajc11	0.0130231301453372	0.0961364987504975	0.492	0.376	1
Tmem126a	0.0131333210705776	-0.135495155550799	0.663	0.75	1
Slc2a3	0.0133156958461646	0.0919989185006689	0.807	0.823	1
Dek	0.0133734638895697	0.054856743737645	0.979	0.96	1
Eif2b3	0.0136208064267485	-0.126517456470701	0.385	0.484	1
Tmem5	0.0136297369386189	0.100566988333705	0.396	0.3	1
ENSMUSG00000032494	0.0136401263537641	-0.153572246702333	0.909	0.967	1
1700037H04Rik	0.0139299660442844	-0.127772157037791	0.305	0.421	1
Asns	0.0139896362477434	-0.139585629682733	0.797	0.852	1
Tns3	0.0141152281660532	-0.126079193531707	0.332	0.434	1
Ifrd1	0.0142511200064762	0.0968889037948607	0.471	0.396	1
Taldo1	0.0144191885239673	0.0734202815653779	0.807	0.803	1
Cnn3	0.0144701687572946	0.0783057242590406	0.834	0.841	1
Prdx2	0.0145581435288145	0.0721962912044891	0.829	0.819	1
Chd1	0.0150010611193571	0.0749837494553421	0.791	0.711	1
Tmem59	0.0151119262525793	0.085308704296984	0.706	0.65	1
Psma4	0.0152839034425537	-0.122811874971035	0.947	0.967	1
Lmna	0.0153067423860344	0.200141077120372	0.235	0.156	1
Mien1	0.0153194054643818	0.0859760368025065	0.535	0.476	1
Etf1	0.0153202008260329	-0.131279455185271	0.909	0.939	1
Stoml2	0.0156959916256329	-0.128650228433939	0.829	0.872	1
Klf6	0.0161188313333958	0.228391543406224	0.262	0.113	1
Grsf1	0.0161931489892633	0.0898958683038901	0.487	0.418	1
Eif1ax	0.016348558907976	-0.128947777047567	0.834	0.879	1
Hnrnpc	0.0163879319412564	-0.11691557634979	0.979	0.988	1
Tpi1	0.016631758320004	0.0779051554248094	0.797	0.743	1
mt-Co1	0.0167640396016743	-0.103328469051041	1	1	1
Akr1b3	0.0169645171805873	-0.137306694772099	0.968	0.962	1
Ranbp1	0.0171253468891034	-0.106851940244496	1	0.998	1
Npm3	0.0175074675479735	-0.125309459436819	0.925	0.947	1
Psmc4	0.017958066457684	-0.129290131523712	0.866	0.892	1
Slc25a3	0.0181584989711701	0.0413223120552784	0.995	0.993	1
Pfn1	0.0183705806196645	0.0464205969101048	0.984	0.992	1
Tnfrsf12a	0.018397464025693	0.22299159435167	0.23	0.138	1
Denr	0.0187240433636037	-0.125698045347076	0.845	0.914	1
L1td1	0.0187790729529909	-0.14833287953565	0.909	0.919	1
Syncrip	0.0193209895620148	-0.130050759263888	0.765	0.791	1
Utf1	0.0194781982417875	-0.132156054328538	0.914	0.95	1
Pdia3	0.01949861613807	0.0827956566415311	0.663	0.61	1
mt-Cytb	0.0195194622476735	-0.105137724078427	1	1	1
Eftud2	0.0196133338188474	0.0829754254593162	0.561	0.488	1
Atp6v0d1	0.0197238897501449	0.0830423845138794	0.46	0.395	1
Junb	0.0198544461060208	0.126136681350237	0.316	0.264	1
Cltb	0.0199153983854967	0.0870270715114573	0.471	0.393	1
Ptges3	0.0199364590175216	-0.121175101776051	0.989	0.98	1
Cd164	0.0200751210340492	0.0858951355626512	0.433	0.35	1
Lsm7	0.0204239439452519	-0.119795301001038	0.305	0.434	1
Cnn2	0.0205178543586719	0.152591794789252	0.278	0.269	1
Epcam	0.0206861973756654	0.109434636344608	0.497	0.491	1
Mars	0.0207226584867412	-0.120003765374153	0.401	0.514	1
Nubp1	0.0207343373391962	0.0745631562147552	0.695	0.638	1
Rap1b	0.0207770420840183	0.0794514620856611	0.663	0.604	1
Sumo2	0.0209798564126278	-0.0997080563239412	0.995	1	1
Ctsl	0.0209874659391041	0.104501823201379	0.529	0.476	1
Cript	0.0210129352763688	-0.124481386723618	0.604	0.697	1
Ddah1	0.0213658489216046	0.102015014228163	0.358	0.307	1
Ankrd17	0.0216057415773091	0.0790422837124791	0.567	0.498	1
Pdlim7	0.0219468964221323	0.127797678649689	0.326	0.272	1
Rfc5	0.022325173823732	-0.127669575240375	0.733	0.814	1
Ddt	0.0224019940170539	-0.125489327414209	0.615	0.687	1
1110008F13Rik	0.0224141721129189	-0.125584228835429	0.615	0.687	1
Dapk3	0.0225667960186744	0.103833376147672	0.353	0.3	1
Bola3	0.0225959444556748	-0.128474404257662	0.54	0.59	1
Mier1	0.0226123648881274	0.0997324490130944	0.348	0.259	1
Morf4l2	0.0229548599304163	0.0660505299817427	0.914	0.877	1
Pdcd6	0.023154753514114	0.0714947829329989	0.706	0.736	1
Mat2a	0.0232623551380247	0.0584718087789233	0.93	0.9	1
Cstb	0.0235850809325921	0.0952920059991383	0.524	0.493	1
Thoc3	0.0238249037451355	0.0800889920033981	0.684	0.615	1
Eef2	0.0238941711255892	0.0310218164398135	0.995	0.995	1
Akap9	0.0240115106852379	0.0988322484531018	0.358	0.277	1
Txnl4a	0.0240225521999995	-0.119295817561673	0.936	0.962	1
Get4	0.0241465955462343	-0.121959723236469	0.567	0.647	1
Eif4e	0.0243049670677324	0.0734841213889178	0.765	0.753	1
Eef1a1	0.0244353172696266	-0.00262864902785331	1	1	1
Ube2k	0.0246775417858231	-0.123295728779211	0.866	0.917	1
Nsmce1	0.0246825447340678	0.0769021822419018	0.583	0.526	1
Rabggtb	0.0248013035913169	0.0797272574056537	0.476	0.39	1
Phc1	0.0248428016644128	-0.127676637960864	0.545	0.62	1
Dnaja2	0.0250517435887615	-0.125163142954006	0.802	0.839	1
Ppa2	0.0253045022470788	0.077053027317439	0.529	0.512	1
Zfp706	0.0253364406764979	-0.126954482132465	0.941	0.942	1
Cldn6	0.026038598854829	0.214206622196197	0.198	0.149	1
Cbx1	0.0261671829221467	-0.117786114045586	0.92	0.962	1
Fn1	0.0262399487685986	0.0795290463338809	0.54	0.519	1
Txndc9	0.0263658520670342	0.0721962912044891	0.61	0.605	1
Pole3	0.0265862105490824	-0.120635618318365	0.503	0.579	1
Idh3b	0.0268064992159273	0.0721962912044891	0.668	0.612	1
Mta3	0.0270323962075544	-0.11658583259241	0.444	0.551	1
Cnpy2	0.0271153702559097	-0.130961967729464	0.706	0.761	1
Parl	0.0272064638857942	0.0653469493589144	0.791	0.733	1
Nanog	0.0273785854273041	-0.142612758308873	0.695	0.814	1
Tagln	0.0275734345870611	0.383036698799422	0.176	0.095	1
Agl	0.0278352642471591	-0.153774662070399	0.278	0.327	1
Pigx	0.0278549922967543	-0.116769808308134	0.278	0.391	1
1810043H04Rik	0.0278817289506701	-0.117158023815749	0.471	0.562	1
Tomm5	0.0280090668505246	-0.116655681963013	0.989	0.992	1
Tuba4a	0.0283298274111187	-0.12110109896391	0.412	0.512	1
Smarcad1	0.0285666930920457	-0.122616753483495	0.561	0.665	1
Aard	0.0294545741481756	-0.130515221292515	0.278	0.4	1
Tmeff1	0.0295991320159459	0.0891869911999344	0.364	0.289	1
Atpif1	0.0297925109019836	0.0323049621771874	0.979	0.983	1
Lyar	0.0300284769363816	-0.111136607147891	0.995	0.992	1
Prpf38b	0.0300917099226624	0.0721962912044891	0.594	0.544	1
Msn	0.0307137223617687	0.103073529768928	0.305	0.323	1
Ndufb9	0.0307934016299171	-0.114559862657331	0.904	0.947	1
Egfl7	0.0308121525160432	-0.119455177390813	0.251	0.363	1
Id3	0.0313904084610727	0.105672220400879	0.658	0.595	1
Dnajc5	0.0318678426782973	-0.117872952380291	0.278	0.381	1
Ubr5	0.0325019394735294	-0.117145077440928	0.519	0.638	1
Fgfr1op2	0.0328333268917744	0.0779008132341307	0.444	0.353	1
Hmgn2	0.0328508564009531	0.0623601463277761	0.866	0.833	1
Zfp36l1	0.0328775728266825	-0.114725996675402	0.321	0.378	1
Ppa1	0.0329610087659931	-0.119985830116845	0.813	0.861	1
Sdhb	0.0332153694389612	-0.120175601442967	0.786	0.819	1
Atp2b1	0.0333243294713504	0.0828008444532863	0.417	0.401	1
Stk11	0.0336399573299385	0.0778813548390975	0.422	0.355	1
Cope	0.0338037103724765	0.0753261842134168	0.487	0.446	1
Yrdc	0.0339010603122788	-0.114456151527306	0.481	0.577	1
Serpinb6a	0.0341372270461822	0.0779008132341307	0.428	0.355	1
Rps7	0.0343221808726866	-0.0884058574135858	1	1	1
Pin1	0.034784958775668	0.0487979378314876	0.898	0.907	1
Ak2	0.0352530522181949	-0.121002785364401	0.834	0.877	1
Lsm12	0.0356142725069034	-0.11609460378407	0.711	0.72	1
Arf5	0.0356293146934734	0.0767887217786993	0.396	0.362	1
Arl2bp	0.0361580044668754	0.0996294329846459	0.316	0.254	1
Igfbp3	0.0363875293493426	0.268331226489147	0.139	0.095	1
1700097N02Rik	0.0364473813466169	0.0877694646674591	0.348	0.338	1
Cd63	0.0364629822252028	0.103360286239317	0.631	0.638	1
Emc7	0.0366745872299986	0.0765919026775271	0.428	0.393	1
Cuta	0.0368881507184838	0.0721962912044892	0.513	0.441	1
Rcor2	0.037250642799961	-0.108899023866221	0.38	0.443	1
Mrpl19	0.0375909259337104	-0.108222315443379	0.31	0.423	1
Rps25	0.0379298980215207	0.000589849822988597	1	1	1
Ube2q1	0.0381637711000454	0.0793391787168692	0.369	0.318	1
Etv5	0.0385792552278305	0.0732517002734328	0.481	0.405	1
Msto1	0.0386186140954514	0.106636781184781	0.305	0.209	1
Bod1	0.0387062193593381	-0.111134856790818	0.358	0.441	1
Trp53	0.0388034983813368	-0.109704301575672	0.995	0.99	1
Med9	0.0391095206366182	-0.109753587458444	0.444	0.516	1
Bmyc	0.0394037188149287	-0.112143429745703	0.364	0.434	1
Cst3	0.0397502802658958	0.0706102480488543	0.647	0.6	1
Srp9	0.0397947742460148	-0.114262631855427	0.92	0.925	1
Gsto1	0.0398633900886689	0.0721962912044892	0.492	0.473	1
Bcap31	0.0401825516880823	0.071244363479107	0.572	0.494	1
Rbm22	0.0405008420221179	0.0995952653926035	0.326	0.219	1
P4hb	0.0408289650418261	0.0712163793181404	0.503	0.473	1
Map1lc3a	0.0408975550411399	-0.133831927890453	0.171	0.285	1
Ptp4a3	0.0409105793401813	0.095843939505164	0.321	0.244	1
Nucks1	0.0410157150111395	0.0414898024683525	0.963	0.955	1
Rsu1	0.0412536240972105	0.0769188501586627	0.401	0.32	1
Rnaseh2a	0.0413746389855789	-0.108865932869286	0.476	0.569	1
Ctnna1	0.0415287103248342	0.0668451078666299	0.738	0.723	1
Ccdc12	0.0417407536843476	-0.111879791918811	0.551	0.638	1
Ahnak	0.0418379061628275	0.162824308664307	0.225	0.172	1
Anapc5	0.0421631623961892	-0.115962703764094	0.749	0.786	1
Ccdc86	0.0428016235766799	0.0701280381404301	0.503	0.439	1
Dusp9	0.0433399678104547	0.0774046363116272	0.62	0.539	1
Sat1	0.0434392567365692	0.0933238376303644	0.321	0.284	1
Pin4	0.0435465913066721	-0.113520854590604	0.674	0.718	1
H2afv	0.0440279827037672	-0.113098431068882	0.877	0.939	1
Hint1	0.0442014441728119	0.0196441542220729	1	1	1
Vcp	0.0442359136715313	0.0537548633017664	0.866	0.833	1
Sec61b	0.0449726767659728	0.034808759132869	0.973	0.95	1
Capns1	0.045469683239604	0.0683867627878214	0.743	0.731	1
Polr2i	0.0457115154795491	-0.115786421024204	0.829	0.852	1
Surf2	0.0458543214023838	-0.104967956582321	0.321	0.438	1
Ola1	0.0463615311580129	-0.111784516290678	0.61	0.678	1
Cops7a	0.0466794053865105	0.0662312117360142	0.62	0.592	1
Zfp936	0.0467888040686933	0.0998114582374625	0.321	0.211	1
Rps23	0.0469207640066987	-0.00660780709190467	1	1	1
Sugt1	0.0471001715414327	-0.114121274902848	0.861	0.874	1
Atp5b	0.0472085072967814	0.0119130956370563	1	1	1
Tgif1	0.0473393568282532	-0.117477729869022	0.658	0.693	1
Dppa2	0.0482199192817009	0.0663268686316832	0.668	0.668	1
Pfdn4	0.0482357395587289	-0.113206932126873	0.706	0.781	1
Rnf220	0.0482689925422166	-0.107406451826432	0.332	0.411	1
U2af1	0.0485252494864444	-0.106925582827617	0.995	0.99	1
Tm9sf3	0.0485766362539694	0.0821219310044591	0.358	0.279	1
Sec23b	0.0487511658133437	-0.111737611902138	0.235	0.35	1
Mrps16	0.048857689169761	-0.11079438572149	0.791	0.834	1
Gemin6	0.0489945208067762	-0.109967424850443	0.588	0.622	1
Cmc1	0.0491795707474708	0.107563435041781	0.283	0.207	1
Eif3g	0.0493504617425189	0.0446437661523493	0.947	0.919	1
Socs3	0.0494655560068585	-0.112107426793457	0.267	0.368	1
Ufc1	0.0504016204820361	0.0652963131144925	0.545	0.483	1
Suclg2	0.0505034927306846	-0.104046219513083	0.364	0.451	1
Cdk9	0.0506702009792275	0.0745057610531516	0.39	0.337	1
Rcc1	0.0508348078313512	0.0648394529787807	0.487	0.446	1
Ppp1ca	0.0517344782544127	-0.104024969074792	0.947	0.955	1
Map2k2	0.0520382432023422	0.060987206669769	0.679	0.627	1
Luc7l	0.0525881377062731	-0.110292085174472	0.449	0.604	1
Cdkn2aipnl	0.0531036611904663	-0.104671414907002	0.417	0.476	1
Ubc	0.0531151382076072	0.069124092167519	0.449	0.438	1
Rps6	0.0532052870373619	-0.0100112955067515	1	1	1
Plin2	0.0532203566047844	0.198847529671197	0.166	0.131	1
Snx2	0.0536822378747448	0.0689652706230427	0.444	0.41	1
Psma1	0.0542518842873649	0.0512010448743352	0.834	0.852	1
Oxnad1	0.0543784780625181	-0.102312725852672	0.294	0.411	1
Eif3d	0.0546068025287745	-0.110413076787308	0.84	0.904	1
Atox1	0.0550278802366667	0.0296105947053851	0.968	0.977	1
Rras2	0.0550677436721405	0.0829298468475979	0.337	0.297	1
Usp48	0.0553677029628382	-0.110405809847162	0.642	0.706	1
Trmt112	0.0556186103653522	-0.106997433588433	0.583	0.589	1
Nasp	0.0560108584856184	-0.111858126080661	0.979	0.978	1
Ipo7	0.0561384303284081	-0.100790975509245	0.417	0.506	1
Dhx8	0.0564169384617692	-0.101541521898074	0.31	0.416	1
Rrn3	0.0565308648644848	0.0779204052883778	0.39	0.328	1
H2afx	0.0565750775394019	-0.124313662461911	0.898	0.935	1
Bad	0.0572077040143923	0.107193133241585	0.294	0.191	1
Smarca5	0.0578730487370231	-0.10605194020183	0.925	0.942	1
Sars	0.0579190469002046	-0.111416421353086	0.636	0.703	1
Trnau1ap	0.0580121312639528	-0.106478230705883	0.551	0.637	1
Pycard	0.0582460948661614	0.0631736736048516	0.513	0.464	1
Rpl12	0.0583016823599875	-0.0850340571561832	1	1	1
H2afy	0.0583800955340162	-0.111282003717289	0.588	0.693	1
Nfkbia	0.0586484641071654	0.0856686321452562	0.337	0.264	1
Itga6	0.0590248318995509	0.092790598703233	0.294	0.272	1
Arpc5	0.0592506057272356	0.0820243801407516	0.604	0.592	1
Rad51ap1	0.0593001561780055	-0.102317083141654	0.31	0.375	1
Gjc1	0.0593663489712187	-0.100236433460218	0.353	0.433	1
Plp2	0.0596403936264668	0.0733665663526794	0.348	0.337	1
Chaf1a	0.0597263066615987	-0.100549965782114	0.374	0.444	1
Ndufb7	0.0599418370919204	0.039641956431568	0.888	0.905	1
Tbx3	0.0608497463803186	-0.11058303625436	0.535	0.612	1
Nap1l1	0.0608637118491264	-0.102848680639822	0.995	0.995	1
Ash2l	0.0611824621044993	-0.111270085405399	0.77	0.816	1
Ngrn	0.0611914598474671	-0.101513802254547	0.492	0.541	1
Ppp2r1a	0.0613197759717026	-0.101766140048165	0.481	0.541	1
mt-Nd4l	0.0613432758780517	-0.101204261185017	0.433	0.514	1
Ddx52	0.061451890952984	0.0665433649017009	0.422	0.362	1
Hnrnpdl	0.0617904325380961	-0.108172027765053	0.722	0.823	1
Mybl2	0.0618357190401916	-0.108801638658957	0.62	0.675	1
Ddb1	0.0618797792006945	0.0516180675475965	0.743	0.753	1
2010107E04Rik	0.0620143029958355	0.0291010868205575	0.995	0.973	1
Alad	0.0621085433544576	0.0758660200934516	0.369	0.289	1
Ap1s1	0.0623712287381963	0.0655956071731371	0.444	0.383	1
Psma7	0.0624933155136152	-0.0995329662665201	0.973	0.99	1
Cryab	0.0624986437185332	0.231757263759995	0.182	0.1	1
Bex1	0.0626606507843429	0.0683165579189002	0.984	0.992	1
Wdr74	0.0629496678399488	-0.1078911533074	0.743	0.801	1
Camta1	0.0634677201981897	-0.0999925929307156	0.305	0.405	1
E130012A19Rik	0.0635295648327587	-0.134999712892584	0.791	0.864	1
Rpl19	0.0636883014715572	-0.0140154374110781	1	1	1
Cd9	0.0638420976670335	0.0574358756213684	0.791	0.791	1
Manf	0.0639674688258925	0.0481270341716569	0.802	0.794	1
Mpzl1	0.0640648010560138	0.0823486626685069	0.31	0.252	1
Gtf2i	0.0641361489300013	-0.0983604240098793	0.401	0.479	1
Zfp91	0.0646396727670625	0.0655956071731371	0.449	0.383	1
Taf7	0.0649130642905943	0.0516564163504156	0.791	0.781	1
Psrc1	0.0650436161294924	0.0660907336420038	0.572	0.529	1
Napa	0.0651185509216071	-0.101052191279358	0.513	0.589	1
Ube2j2	0.0652722405365845	0.0557485519954629	0.69	0.61	1
Nudt9	0.0656141762483816	0.0655737504439957	0.444	0.385	1
Baz2a	0.0656442494642316	-0.104677576165624	0.513	0.552	1
Tcea1	0.065863552095997	-0.101189860947701	0.545	0.582	1
Hspa4	0.0668436604519557	-0.109817857041087	0.957	0.952	1
Emc8	0.0669925206874793	-0.107168671579791	0.877	0.907	1
Rps12	0.0669984224150525	0.0065927876853622	1	1	1
Slc25a4	0.0670738029132801	-0.1144967555999	0.968	0.973	1
Canx	0.0672915671077068	0.0479131910075901	0.818	0.813	1
Anapc11	0.067462030476666	-0.107156180596719	0.706	0.741	1
Eif1ad	0.0677805475866834	-0.108039759098444	0.652	0.708	1
Bex2	0.0679217031715019	0.0592090956776778	0.588	0.637	1
mt-Atp6	0.0679345999620568	-0.0853991043955515	1	1	1
Mad2l1	0.0681903247982528	-0.0974886815849534	0.406	0.502	1
Rpl26	0.0682300975202548	-0.0714019934278718	1	1	1
Hmgb2	0.0682631213891182	-0.0956258253019828	1	1	1
Clu	0.0685220147187986	0.183193067176514	0.176	0.123	1
Noct	0.0685578911593466	-0.104355325311936	0.401	0.517	1
Atxn7l3b	0.0687402617902385	0.0553634530542566	0.717	0.663	1
Naa38	0.0692790491879942	0.05144420481606	0.77	0.71	1
Adk	0.0694718566999231	0.0744898701915885	0.406	0.315	1
Eif5	0.0702751736991782	0.0328944388568755	0.968	0.964	1
Rwdd4a	0.0704473570610964	0.0698096552267582	0.374	0.317	1
Atp5k	0.0708296578783203	0.0302320921054569	0.963	0.952	1
1110008P14Rik	0.0708928525757444	-0.0980460932337663	0.299	0.444	1
Naa50	0.0710794352614395	-0.106584474745951	0.904	0.882	1
Zfos1	0.071169160453865	0.0558024814288127	0.594	0.531	1
Gfer	0.0712149430724852	0.0557528224793732	0.604	0.594	1
Srsf7	0.0713195274134073	-0.106010033444359	0.973	0.983	1
Dhx16	0.0716587052099514	0.0492353073137297	0.786	0.748	1
Ndufs4	0.0720373419529161	0.0536249056190538	0.722	0.645	1
Prpf4b	0.0720781477313182	-0.0989519649913403	0.422	0.512	1
Ifitm2	0.0723338438344419	-0.108741704586419	0.947	0.964	1
Rps27a	0.0723713438364715	-0.0153298551344236	1	1	1
Stip1	0.0726341827915336	-0.103776037910807	0.631	0.701	1
Ube2d3	0.0727014071841194	-0.0976012794044279	1	0.987	1
Ruvbl1	0.0728790437711457	-0.103694375259175	0.834	0.847	1
Mdh1	0.0734963556381497	0.04711085222322	0.834	0.791	1
Apoa1bp	0.0737321872049941	0.0746234768621003	0.316	0.3	1
H2-T23	0.0741469009624986	-0.159246062924416	0.433	0.509	1
Mrps9	0.0744565559577822	0.0576108001855964	0.556	0.547	1
Psmd12	0.074591508641052	-0.107084209013686	0.829	0.814	1
Mcm4	0.0746875727512326	0.0584409161360039	0.572	0.552	1
Lgals3	0.0752235238276745	0.07685287703444	0.316	0.305	1
Ei24	0.0752361091088681	0.0603999077641196	0.465	0.425	1
Clp1	0.076697441734682	0.070939220014438	0.348	0.275	1
Hbegf	0.0770707991250707	0.181156423098506	0.187	0.123	1
Ap2b1	0.0772596046313117	0.0760058196211569	0.337	0.259	1
Pgd	0.0772762255858858	0.0580425437663952	0.449	0.421	1
Clic4	0.0780145480246331	0.139318254755629	0.246	0.158	1
Noc3l	0.0780723144537283	-0.108199410396251	0.209	0.308	1
l7Rn6	0.0780889161680019	-0.101770547810234	0.663	0.726	1
Idh2	0.0781394755802491	0.0825456720664925	0.316	0.231	1
Pdk1	0.0782401626388788	-0.100131699906312	0.267	0.383	1
Wbscr22	0.0783030208192198	-0.095468107789492	0.46	0.507	1
Anxa2	0.0784829385612036	0.183421926314713	0.155	0.124	1
Usp9x	0.0789600455758632	0.0591728513182024	0.567	0.526	1
Ywhaq	0.0790512645488847	-0.0963162245990765	1	1	1
Eif4ebp1	0.0793477785121855	-0.0983113266016789	0.979	0.987	1
Ddx46	0.0794404460059488	-0.106194735219824	0.77	0.824	1
Lsm8	0.0795461259462432	0.0511587009118307	0.695	0.69	1
Senp1	0.0804198593705592	0.0772983430883845	0.31	0.254	1
Rps29	0.0810419201966401	-0.010971466727808	1	1	1
Rps15	0.0810868560427054	-0.0753735829871722	1	1	1
Nudcd3	0.0814373141003099	0.0641962485374128	0.487	0.449	1
Rpl36a	0.0814665183611507	0.0010564723279769	1	1	1
Fdps	0.0818036746952565	-0.098818194674774	0.267	0.371	1
2310036O22Rik	0.0824782345078064	0.0441734417711843	0.829	0.778	1
Pou5f1	0.0826339774227195	-0.0981909076704095	0.973	0.978	1
Golga7	0.0827542709019957	-0.0958628186689012	0.444	0.527	1
Rab11b	0.0828058763263771	0.0663448994360249	0.364	0.33	1
Fam3c	0.0828435447052846	0.0697392875114371	0.364	0.287	1
Nop2	0.0831414961413046	-0.0932966652267036	0.326	0.41	1
Exosc3	0.0834070448344781	0.0563071783771549	0.529	0.481	1
Smu1	0.0837476236927698	0.0511769239804135	0.701	0.64	1
Porcn	0.0840225034857424	-0.132308274768384	0.134	0.249	1
Arih2	0.0841258328266902	0.0596747844064479	0.417	0.357	1
Ndufs7	0.084154624906315	-0.099623975768802	0.824	0.9	1
Rpl14	0.0842534958050326	-0.0163234896406657	1	1	1
Rtn4	0.0844011124924216	0.0606845009439911	0.802	0.76	1
Mdk	0.084665497510722	0.0523394251492789	0.701	0.701	1
Got2	0.0847581401423422	-0.0969471732089106	0.519	0.607	1
Gadd45a	0.0847613173142059	-0.0959842368332077	0.358	0.42	1
Ptma	0.0847651184141286	-0.0851209895213274	1	1	1
Ubl5	0.0847940264177093	0.0408348360004376	0.85	0.833	1
Tcl1	0.0850684321031325	-0.0978277377790594	0.273	0.357	1
Tcerg1	0.0854424984386267	0.0471027236068323	0.749	0.7	1
Kpnb1	0.0855224200755952	0.045582642686399	0.749	0.728	1
Rbm5	0.0857056758792973	0.067341912739691	0.364	0.294	1
Ttc4	0.0866063552120128	0.0709804855835992	0.305	0.3	1
Clns1a	0.0870570137177951	-0.0993118263703636	0.92	0.952	1
Exosc2	0.0873036867873566	-0.100979932767274	0.235	0.328	1
Lncenc1	0.0875321274465351	-0.101390028656449	0.428	0.504	1
Fermt2	0.0879483544207401	0.0574176971083705	0.61	0.579	1
Polr2j	0.0879652424839192	-0.0988013880933163	0.861	0.902	1
1810022K09Rik	0.0883674679785823	0.0450399589024073	0.791	0.801	1
Sf3b1	0.0883877364256885	-0.10143065968339	0.914	0.914	1
Srrm2	0.0885249875752213	0.0297984780070231	0.963	0.977	1
Swi5	0.0885480937351361	-0.0965446678702806	0.936	0.939	1
Twf2	0.0888148879531282	-0.0928834591549595	0.316	0.396	1
Dnpep	0.0891986829650925	0.06723350186236	0.337	0.277	1
Cpsf3l	0.0892523785845217	-0.0954256296126488	0.471	0.57	1
Plk2	0.0893161182005667	0.142877876855774	0.246	0.129	1
Rap2b	0.0894957490983565	0.104071499734938	0.267	0.189	1
Cebpz	0.0896619361532916	-0.099615575795682	0.701	0.798	1
Fam25c	0.0896671541154025	0.0687300832280028	0.342	0.3	1
Zfp330	0.0896747117263247	0.0554594988489653	0.497	0.433	1
Prps1	0.0898130947798931	-0.101016549391225	0.652	0.705	1
Trappc2l	0.0904058330684471	0.0604865555315811	0.385	0.323	1
Cdc73	0.0904734102969413	0.0734841213889179	0.332	0.245	1
Chmp1a	0.0905399967113769	0.0839381090811723	0.289	0.227	1
4921524J17Rik	0.0909723230776028	0.0684012202359376	0.299	0.282	1
Agpat4	0.0910353305517459	0.110089864149708	0.267	0.163	1
Rest	0.0911949787507377	-0.104149068349178	0.882	0.917	1
Arpc3	0.0912508734458664	0.0484344194295423	0.642	0.657	1
Agtrap	0.0913282576082486	-0.0929600024593713	0.38	0.466	1
Phip	0.092395724995704	0.0573643022491584	0.412	0.357	1
Uba2	0.0931221720207146	0.0382424122741452	0.888	0.891	1
2610524H06Rik	0.0931757373343932	0.0685265623155268	0.364	0.287	1
Fubp3	0.0932344744710883	-0.0914998014663006	0.406	0.469	1
Dst	0.0933620787402356	0.0594572654270593	0.39	0.328	1
Impdh2	0.0936116746913545	-0.0979838757359357	0.947	0.952	1
Shcbp1	0.0936987525851129	0.0747936952621746	0.316	0.24	1
Tead2	0.0945290747916448	-0.0924604294096603	0.294	0.381	1
H2afj	0.0945617918506792	-0.0977027455909083	0.813	0.864	1
Sfpq	0.0948569196578892	-0.105109721894254	0.936	0.942	1
Pold2	0.0948771484058196	-0.093788846269772	0.497	0.536	1
Myo10	0.0949776498929731	0.0474162622060021	0.594	0.564	1
Got1	0.0954050631200815	0.0480183731542771	0.695	0.635	1
Ubr4	0.0956137826255575	0.0584974468463272	0.401	0.357	1
Csnk1d	0.0959074484904716	0.058862760335024	0.455	0.383	1
Ccnd1	0.0959451959282706	0.0483288097978458	0.738	0.698	1
Arid5b	0.0959779208251715	-0.094857793458677	0.294	0.36	1
Topbp1	0.0961307115839884	0.0603196670419101	0.374	0.32	1
Urah	0.0962501105275944	-0.0932966652267036	0.278	0.393	1
Rpf2	0.0965740696095581	-0.0947830354875734	0.567	0.602	1
Chmp2b	0.0967242392561324	0.10398887900535	0.273	0.169	1
Mrpl37	0.0968964065768625	-0.0908433360400153	0.369	0.498	1
2410141K09Rik	0.0973207489435088	-0.0975703215689974	0.219	0.32	1
Ticrr	0.0973354796523735	-0.110368900625389	0.166	0.292	1
Ssr3	0.0974340755871849	0.0576278753761987	0.492	0.416	1
Dnmt3l	0.097582511873615	-0.107188405916156	0.476	0.569	1
Sys1	0.0977019418940689	0.0514654902018054	0.556	0.547	1
Mtdh	0.0979161058635457	0.0440990492291741	0.77	0.758	1
Snx17	0.0981774716193331	0.0624401162591244	0.353	0.313	1
Rpl27	0.0982399949223008	-0.0975338124035821	0.84	0.881	1
Skil	0.0988026753852412	0.104327569387283	0.262	0.184	1
Cox6c	0.0989205398533661	0.0086454995093761	0.995	0.997	1
Emg1	0.0991395615977439	-0.0973901967526085	0.973	0.977	1
Fam60a	0.0993838438526882	-0.0991428489208565	0.658	0.735	1
Blvrb	0.100030671651486	0.10651674953993	0.273	0.163	1
Dtl	0.100260994162414	0.0661758034229062	0.337	0.299	1
Psmb5	0.100357734759242	0.0214519088087648	0.984	0.978	1
Flnb	0.100404875780338	0.110997145004484	0.241	0.176	1
Scand1	0.100606274671384	0.0798591639500584	0.305	0.242	1
Leo1	0.101355894164019	0.0554454807796739	0.465	0.383	1
Psmc1	0.101490998930834	0.0426019264529388	0.775	0.701	1
Mga	0.102296500429811	-0.0898305122991014	0.316	0.423	1
Tspan31	0.102929962984971	-0.0917959114675604	0.321	0.38	1
Utp3	0.102993384108974	-0.0979855110388551	0.765	0.768	1
Epb41l4a	0.103197784142578	-0.098500784737178	0.321	0.396	1
Ccdc34	0.103572856750957	0.047082863777507	0.578	0.564	1
Gabarapl2	0.104052247190602	0.0447244705402907	0.952	0.957	1
Ehmt1	0.104475898935375	0.0660196193127599	0.326	0.285	1
Prdx5	0.104671355088867	-0.0930724772067462	0.572	0.607	1
Pcsk1n	0.104684291264936	-0.0993663200995915	0.225	0.318	1
Orc6	0.105191128116907	0.0477121639687768	0.652	0.614	1
Mrpl18	0.105291592887157	-0.0956353336939013	0.984	0.973	1
Spcs1	0.105423424915642	0.0472233702731092	0.69	0.653	1
Arl14epl	0.105761237797682	-0.112537811994849	0.198	0.272	1
1110004E09Rik	0.106258306729645	-0.0883160445284173	0.417	0.496	1
Fbxo22	0.106460340701032	-0.0891434921952383	0.471	0.502	1
Hes1	0.106477945404726	0.0654848566165024	0.348	0.34	1
Syce2	0.106492618277751	-0.0886365003531552	0.38	0.438	1
Glud1	0.106857022295053	0.0441218695067367	0.759	0.718	1
Psmd6	0.107038256652021	0.0426441070747314	0.77	0.773	1
Sec61g	0.107178842981503	0.0102160711768882	0.989	0.998	1
Ppp6c	0.10759449097477	0.066981155525381	0.299	0.254	1
Arpp19	0.107657772091051	-0.090579542597846	0.973	0.98	1
Snx16	0.108075524098992	0.0964889837735337	0.262	0.186	1
Nae1	0.108226470948829	0.059093066206062	0.38	0.325	1
Znhit1	0.108680245483206	-0.0882727571518419	0.417	0.491	1
Senp3	0.108836182391315	-0.0895015942581522	0.332	0.403	1
Zfand5	0.109063035703869	0.0574148964390104	0.38	0.362	1
Gm10709	0.109291407798802	-0.0943146595628233	0.674	0.765	1
Myl12a	0.109292206112676	0.0508962314083996	0.909	0.955	1
Carnmt1	0.10933796491468	-0.103553500426231	0.733	0.774	1
Anp32a	0.109695635865719	-0.101182990822269	0.743	0.808	1
Cox6b1	0.109758272473231	0.0213300329554296	0.963	0.957	1
Ssbp1	0.109798697439615	-0.0951614481622358	0.866	0.892	1
Rasgrp2	0.109956641322072	-0.11575407618509	0.487	0.582	1
mt-Nd4	0.110339698209736	-0.0888294487556598	1	1	1
March5	0.110431879306418	0.040611326005297	0.786	0.778	1
Pds5a	0.110680627729978	0.0611464550179042	0.385	0.277	1
Pop7	0.110712863750624	0.0561776420488515	0.422	0.358	1
Anp32e	0.110727873977797	-0.0940804906601153	0.535	0.66	1
Id2	0.111046534635566	0.174245545558659	0.198	0.108	1
Sdhd	0.11107160906697	0.049786389804905	0.583	0.541	1
Capzb	0.112604098059531	0.0339141046334721	0.84	0.861	1
Btg2	0.113000353881592	0.106500446388259	0.235	0.176	1
Spc24	0.113871914904928	0.0413653328668312	0.781	0.771	1
Mlf2	0.114494450165827	0.0412934591919711	0.813	0.829	1
Ect2	0.11476610239316	0.0622583212143566	0.332	0.274	1
Sept2	0.114796492328527	0.0479114649397371	0.572	0.501	1
Phgdh	0.114952152012718	0.0476048880671669	0.77	0.728	1
Taf12	0.11497005067032	0.0529649292766016	0.439	0.418	1
Usf1	0.11511850641407	0.0621836919120592	0.332	0.277	1
Capza2	0.115142560084998	0.0455280441223275	0.733	0.697	1
Coa7	0.115309001961327	0.050850763584266	0.465	0.426	1
Dcp2	0.115471789406578	-0.0886433767735657	0.449	0.483	1
Pih1d1	0.115584110043787	0.0611056045103309	0.337	0.292	1
Hdgfrp2	0.115617718693699	-0.0862416406343893	0.316	0.416	1
Tc2n	0.115767907909032	-0.161130367231715	0.171	0.207	1
Calm2	0.11663098187467	-0.0943815867759814	0.957	0.987	1
Bub1	0.11685829304073	0.0696354703428154	0.321	0.249	1
Hnrnpk	0.117165478100658	-0.0896869103634199	0.968	0.992	1
Ccne1	0.117168257023338	-0.108404464992756	0.754	0.806	1
Haus1	0.117194481435383	0.0546827087117809	0.39	0.358	1
Gemin2	0.117252009017453	-0.0850551663010174	0.385	0.428	1
Tmem70	0.117628978541117	0.0612272598339152	0.342	0.302	1
Uba1	0.117897406659081	0.0466546276807054	0.551	0.483	1
Epb41l2	0.117901915544717	0.0709344613840668	0.289	0.255	1
Plaa	0.117914244818203	-0.085315736325474	0.46	0.524	1
Mrto4	0.117966998481319	0.0436542878650047	0.722	0.705	1
Hmgcs1	0.118061015223813	-0.0906406538787295	0.305	0.381	1
Tomm40	0.118249022703686	-0.0956344925268493	0.904	0.927	1
Psme4	0.118471803102281	0.0538471525362925	0.412	0.348	1
Klf9	0.118491897543806	-0.0937238457822455	0.551	0.632	1
Rfc3	0.118535772765249	-0.0869024442401387	0.417	0.463	1
Oaz2	0.118750956908097	-0.0904803545620458	0.465	0.546	1
Rpn1	0.118888898909036	0.0459480651295529	0.62	0.57	1
Ddx1	0.119225615876296	0.0407640370340731	0.765	0.662	1
Fgf17	0.120109468110302	-0.116113307434088	0.166	0.255	1
Rbm39	0.120192988237267	-0.0923702299868754	0.968	0.94	1
Atp6v1e1	0.120557114293784	0.0458138871964275	0.642	0.633	1
Chmp5	0.120660504163086	0.0470201363120148	0.599	0.552	1
Mrps23	0.120751324545892	-0.0854086234908568	0.401	0.483	1
Nsrp1	0.120819896234216	0.0517665714725433	0.503	0.463	1
Prmt1	0.120867482464586	-0.0915584929886593	0.973	0.973	1
Kxd1	0.121009918620422	-0.0882962951480533	0.283	0.358	1
Wdr1	0.121511281834407	0.0598017663347814	0.369	0.362	1
Tceb2	0.122198602103741	0.00715094603261024	1	0.992	1
Atad2	0.122265770923441	-0.0851239633840482	0.348	0.421	1
Bsg	0.12281322595774	0.028258588173069	0.914	0.909	1
Mrfap1	0.123241046059703	-0.0923750824831207	0.989	0.973	1
Gpbp1	0.12327847290271	0.0485963758636156	0.487	0.512	1
Myh9	0.123361663312583	0.0771103060069182	0.305	0.237	1
Rhoc	0.123467793274378	0.0831653225750631	0.289	0.247	1
Mrpl12	0.123508704661252	-0.0952780498212398	0.914	0.914	1
Snapc5	0.123729626755345	0.0479973197470456	0.492	0.444	1
Ak4	0.123870631422894	-0.118137326476163	0.144	0.252	1
Commd4	0.124307901148245	0.0480259302766761	0.519	0.468	1
Nars	0.125226846291022	-0.101742502236174	0.791	0.866	1
Naf1	0.125477642046488	0.0525878198161128	0.455	0.398	1
Xpo1	0.12552322626941	-0.0882556066994983	0.497	0.605	1
Ndufb6	0.125616084318458	0.0313092581488787	0.877	0.866	1
Gars	0.125706721826052	-0.0946493081040181	0.759	0.796	1
Cdk1	0.126008349188325	0.0395951298290911	0.775	0.756	1
Ccnl1	0.12608073788932	-0.084340455133012	0.449	0.512	1
Shfm1	0.126096842904601	0.0151275160311357	0.979	0.975	1
Skp1a	0.126226682381177	-0.0951162381400319	0.813	0.804	1
Rrp1	0.126348896892033	-0.0942865607229336	0.722	0.755	1
Imp4	0.126428862103822	-0.090632051074502	0.615	0.663	1
Rab2a	0.127125325719918	0.041956406014771	0.706	0.713	1
Emd	0.127234424608233	0.0493973762396833	0.455	0.448	1
Znrd1	0.127241992321407	-0.0923693996155459	0.717	0.765	1
Mgea5	0.127498920680909	0.047609269660095	0.471	0.416	1
Vps29	0.127784184515836	0.0387203620080996	0.775	0.746	1
Snrpd2	0.128068703054852	-0.0840461964744241	0.995	0.997	1
Ywhag	0.12825426672886	-0.0892744701092751	0.561	0.624	1
Dctpp1	0.128265858234372	-0.0880657401797789	0.963	0.987	1
Hrsp12	0.128283914043413	-0.08416677890571	0.283	0.403	1
B230219D22Rik	0.128645874218067	0.0525083362322696	0.428	0.342	1
Pla2g12a	0.128731823607792	-0.085315736325474	0.449	0.479	1
Maged1	0.128859095229852	0.0577032839019224	0.342	0.315	1
Rbm27	0.129415856779927	-0.0919838692014495	0.701	0.743	1
Wdr77	0.129436103332801	0.0434173266544456	0.658	0.635	1
Bop1	0.129985794880922	-0.0839228931954414	0.417	0.488	1
Apoe	0.130094066902654	0.0508507635842661	0.802	0.789	1
Cd24a	0.130601399482026	0.085099696040397	0.257	0.194	1
Snrpa1	0.130639556796883	-0.0884927337462309	0.925	0.962	1
Dnajc19	0.130673695907564	-0.0998760152401246	0.877	0.889	1
Pvrl2	0.130914594190675	0.0624401162591244	0.39	0.39	1
Tprgl	0.131326925303897	-0.0834570185073044	0.401	0.468	1
Rabl6	0.132000564114843	-0.0864087389721495	0.31	0.37	1
Hsp90ab1	0.132069634735798	-0.0699956746909636	1	1	1
Krcc1	0.132244411506277	-0.0956085039877936	0.23	0.302	1
Klhdc2	0.132890307592286	0.0560109667834717	0.374	0.347	1
H2-M5	0.133178434055953	0.0544338348646487	0.348	0.317	1
Utp20	0.133759188444954	0.0547438412532629	0.38	0.35	1
Dnajc21	0.133876752600532	-0.0941052064052817	0.61	0.716	1
Marcksl1	0.134094794468021	0.0413087133564587	0.979	0.97	1
Snrpc	0.134269354175114	-0.0894722464543931	0.829	0.9	1
Mrps5	0.135290063279735	-0.0945840083782536	0.797	0.859	1
Sec62	0.135676255531001	0.0394813158797557	0.727	0.658	1
Rsl24d1	0.136293702321663	-0.0906627165145536	0.791	0.814	1
Dbi	0.136419937722367	0.0290589998560737	0.888	0.907	1
Lman1	0.136931337742053	0.0429351190853099	0.588	0.544	1
Wdr75	0.136990440062945	-0.08719624003437	0.471	0.466	1
Mmadhc	0.137881739292258	0.0484260718705771	0.396	0.386	1
Dnmt3a	0.138108853856764	-0.0977027455909082	0.219	0.289	1
Dis3	0.138261231282037	-0.0894450603519268	0.267	0.337	1
Mak16	0.13831456203186	-0.0892109094405951	0.791	0.851	1
Rbm10	0.138866274374033	-0.0819543886227691	0.364	0.423	1
Nup50	0.139112389755703	-0.0842633252292473	0.465	0.529	1
Dppa4	0.139369666727564	-0.0882101587941521	0.636	0.705	1
Atp6v1f	0.139396204653984	-0.091507706573395	0.791	0.856	1
Zfp207	0.13959941547146	0.038790262138317	0.743	0.738	1
Smap1	0.139674739016159	0.0438191010536486	0.567	0.517	1
Top2a	0.140047568457626	0.0334746396088739	0.807	0.803	1
Cetn3	0.140277466250458	-0.0872037445089129	0.594	0.675	1
Snrnp25	0.140443815449057	-0.0869543990394749	0.561	0.612	1
Myg1	0.140685806189516	-0.0819543886227692	0.316	0.396	1
Ccna2	0.140687718943281	0.0390178925071706	0.717	0.665	1
Fdx1l	0.140720547760373	-0.0872016256875285	0.551	0.622	1
Hsd17b12	0.140800831382031	0.0450453021385383	0.524	0.473	1
Acer2	0.141096526115055	0.0553080731759675	0.358	0.305	1
Polr2a	0.141495871854211	0.0507131878744163	0.476	0.393	1
Ubb	0.141778868305562	-0.0071536749863097	1	1	1
Phb2	0.142026865021444	-0.0855454727020466	0.979	0.987	1
Ddx10	0.142184807652917	-0.0857398821022509	0.561	0.594	1
Shmt2	0.142999692012264	-0.0804494974433489	0.417	0.471	1
Atp6v1g1	0.143812689357	0.0299635275812162	0.829	0.851	1
Med10	0.14426749240465	0.0430768543112606	0.551	0.549	1
Traf4	0.144305421474506	0.0513049321731129	0.39	0.388	1
Eif2b5	0.144395590639266	0.044222439162083	0.545	0.493	1
Aifm1	0.14445030502527	-0.0794272202320314	0.385	0.456	1
Psmg4	0.144785198241705	-0.08692096998762	0.599	0.66	1
Rnf167	0.14582499108567	0.0618335041689426	0.299	0.25	1
Upp1	0.145854074081748	-0.102729103963997	0.877	0.937	1
Lamtor2	0.146263408254709	-0.0912567812850826	0.717	0.731	1
Gid8	0.14633334165396	-0.0808715514839373	0.326	0.408	1
Rpp25l	0.147410132246178	0.0452081464868421	0.54	0.476	1
Elf2	0.147504521947168	-0.110639536621628	0.139	0.25	1
Glipr2	0.147983232678757	0.0846652806842228	0.219	0.234	1
Pprc1	0.148003884860151	0.0497499855522224	0.38	0.338	1
Rps4x	0.148217328096026	-0.01015266256013	1	1	1
Gpatch4	0.148231377747736	-0.0877980867716802	0.62	0.682	1
Tial1	0.148634530939087	-0.0787747357053895	0.332	0.426	1
Nolc1	0.148879492303008	-0.0938836092608337	0.941	0.949	1
Chchd6	0.149030697765618	-0.0803110028790391	0.332	0.395	1
Nudt5	0.149033539458833	0.0362135733249833	0.717	0.73	1
Rbpms	0.149167533173425	0.0464879344942822	0.476	0.451	1
Wdr55	0.149674951026335	0.0521956244978194	0.353	0.292	1
Tmem208	0.149910366399315	0.0431095529026548	0.61	0.604	1
Akirin2	0.150236460464854	0.0390633563520557	0.61	0.547	1
Hspa9	0.150238852268938	-0.0889555840817529	0.952	0.982	1
Cdca8	0.150390614728886	-0.0923234964711722	0.749	0.778	1
Ccdc127	0.150401526576577	0.0548045484926198	0.332	0.299	1
Tmem57	0.150613366776436	0.06067984914293	0.294	0.257	1
Klf5	0.150664203848747	-0.0966479726459848	0.604	0.682	1
Vars	0.151342879876331	0.0421752749496312	0.535	0.544	1
Rpa1	0.151344930485105	-0.0845021607015679	0.545	0.604	1
Cox7a2	0.151439560951321	-0.0835693961170985	0.995	0.985	1
Ino80e	0.151600765577371	0.0418778148180673	0.642	0.605	1
Apoc1	0.152096844822142	-0.0908803627918477	0.246	0.31	1
Ppp4r2	0.152116462001436	0.0425998589040492	0.54	0.522	1
Purb	0.152339840218234	0.0696255957013883	0.289	0.239	1
Synj2bp	0.152764349995125	0.0550600089615019	0.332	0.292	1
Hspe1	0.152879569009016	-0.0740082226607823	1	1	1
Nop56	0.153372123182665	0.0171222739770327	0.941	0.942	1
Polr1d	0.153466983433739	0.018008638790574	0.968	0.954	1
Sall4	0.153531454754662	0.0413733596892611	0.62	0.607	1
Tma16	0.154586440543536	-0.0815147315481998	0.54	0.562	1
Tmem230	0.154622383456852	0.0489933941248251	0.374	0.352	1
Uqcr10	0.155159132533188	-0.0782056458273179	0.984	0.997	1
D030056L22Rik	0.155171952567623	0.0449763199704014	0.444	0.434	1
Psmd7	0.155984931167722	-0.0931849273071323	0.898	0.935	1
Cebpzos	0.156123768377639	-0.0823911652184879	0.492	0.574	1
Nvl	0.156205045105376	0.0502861815687447	0.476	0.43	1
Lsg1	0.156404401428228	-0.081055512157752	0.503	0.557	1
Rpl35a	0.156525606818136	-0.0169959185759763	1	1	1
Psmg1	0.156540426781345	-0.0835672921982339	0.556	0.625	1
Akr1a1	0.15663084417504	0.0338774269023527	0.781	0.761	1
Mrps31	0.157237077867948	-0.0809110917101915	0.348	0.428	1
Zfr	0.158727449833335	0.0440254142377928	0.433	0.426	1
Ccdc47	0.158852159014642	0.0682042699349517	0.289	0.212	1
Gm2000	0.158864203826618	0.0396591744435767	0.588	0.604	1
Ndufa10	0.159320392472519	0.0343260171490792	0.77	0.76	1
Lsm3	0.159485625714116	-0.0869476772767601	0.941	0.939	1
Tmem258	0.159650893346596	-0.0877150748862048	0.845	0.854	1
Arl4a	0.159667814019782	0.0457537140809724	0.465	0.418	1
Nfe2l2	0.160319952189874	0.0522703517434081	0.337	0.28	1
Vps36	0.160864018083848	0.0426374889629446	0.631	0.62	1
Cks1b	0.161039809588049	0.0143122714075126	0.968	0.972	1
Zfhx2	0.161261951104194	-0.0866272943221617	0.257	0.322	1
Psma6	0.16132076584964	-0.0870574418950898	0.93	0.945	1
Gipc1	0.161460998188378	-0.0790739257574151	0.412	0.519	1
Uqcrh	0.163052384759053	0.00727674510517362	0.984	0.97	1
Coprs	0.163171180237052	-0.0827611655927093	0.567	0.638	1
Nono	0.163359301855287	0.0316844222875881	0.786	0.793	1
mt-Nd5	0.16359592078226	-0.0831677355865925	0.604	0.635	1
Jarid2	0.163724258688736	-0.0965491678545307	0.743	0.813	1
Mif	0.1637277859822	-0.076426967824812	1	1	1
Mid1	0.164579471394253	0.0465670052547468	0.481	0.446	1
Alkbh7	0.164636779314955	0.051038065697143	0.342	0.294	1
Lrpap1	0.164706747007039	0.0456422684819389	0.572	0.561	1
Bzw2	0.164781508137996	-0.0873374986971726	0.674	0.693	1
Churc1	0.164853616766177	0.0549332237807084	0.353	0.277	1
Txnrd1	0.165184786376821	-0.0884269031283867	0.658	0.705	1
Rpl22l1	0.165842245165414	-0.0782801652608849	1	0.998	1
Kars	0.165946383550972	-0.082709961004767	0.668	0.703	1
Scaf11	0.166108330927311	-0.0861472668828053	0.658	0.718	1
Gnai2	0.166133830012428	-0.0877683584881891	0.727	0.816	1
Tpgs1	0.166260103444147	0.048665793794295	0.39	0.328	1
Zpr1	0.166655009334619	-0.0801670780486734	0.481	0.547	1
Rps27	0.166799205503915	-0.0142706965620629	1	1	1
Surf1	0.168862940222573	0.0589510644544685	0.299	0.242	1
Ndufb8	0.169012384542471	0.0230977303395743	0.893	0.861	1
Ppp1r8	0.169022632564476	-0.0781448602061015	0.316	0.385	1
Ndufs6	0.16921097968275	0.0160805885077409	0.952	0.954	1
Ap2a1	0.169333727165348	-0.102897562468012	0.144	0.255	1
Hnrnpul2	0.169687122412613	0.0460138052588455	0.38	0.38	1
Suds3	0.169812053130199	-0.0774329039039233	0.406	0.458	1
Ipo5	0.169987554248428	-0.0823253773118695	0.588	0.705	1
Kansl2	0.170395860101877	0.0395039295189469	0.513	0.506	1
Mrpl4	0.170682746672082	0.0411641819567606	0.519	0.527	1
Prkcsh	0.170729332931776	0.0406479334695632	0.508	0.464	1
Rpl38	0.171182140235702	-0.0116491599863706	1	1	1
Mapk14	0.171562799303732	0.0562156192161391	0.332	0.287	1
Ggnbp2	0.171611171768807	0.0425330993809302	0.465	0.421	1
Sap18	0.17242194985332	-0.0775865098026918	0.433	0.496	1
Tex10	0.172437866897298	0.0396886486965907	0.551	0.512	1
Calm3	0.172548611536297	-0.0856421617019538	0.743	0.801	1
1810058I24Rik	0.172620422992622	-0.0872129458762361	0.829	0.857	1
Abcg2	0.172680358434418	-0.0825373090706365	0.257	0.337	1
Rac1	0.173317067566779	-0.0835764489946373	0.781	0.857	1
Sarnp	0.173441240087509	0.0347864374551704	0.658	0.667	1
Sult4a1	0.173492555139606	-0.0775490951548528	0.316	0.386	1
Tkt	0.173620678749702	-0.0844204811179625	0.652	0.725	1
Scfd1	0.173641724368908	0.0657069757647392	0.283	0.226	1
Timm22	0.173861630196109	-0.0768887549491576	0.471	0.556	1
Guk1	0.174368587062596	-0.087930502026111	0.791	0.872	1
Gtf2f1	0.174916325501767	-0.0772127960501868	0.465	0.524	1
Laptm4b	0.175196313376274	0.065578133362011	0.294	0.217	1
Cul2	0.175209869965604	0.0425475972823592	0.439	0.362	1
Nup35	0.175245799762622	-0.0796475825248542	0.267	0.348	1
Arhgdia	0.175255687263524	0.0302407239197349	0.807	0.798	1
Exosc8	0.175715789198868	-0.0815473053686232	0.583	0.629	1
Sdha	0.17603641137463	0.039751533947379	0.631	0.57	1
Rab18	0.176229152860434	0.0405124963460406	0.524	0.483	1
Ndufv1	0.176263491884268	-0.0830845450813538	0.62	0.685	1
Hadh	0.177575342502247	0.0432087543312368	0.465	0.413	1
Atpaf1	0.177706302008085	-0.0912683336316532	0.193	0.284	1
Pmf1	0.177749096322165	-0.0802723024397842	0.567	0.604	1
Ppia	0.177782151631181	-0.0645855624582108	1	1	1
Snrnp48	0.178017164245742	-0.0771633227639842	0.337	0.41	1
BC005624	0.17803438507435	0.047893758585457	0.337	0.31	1
Aimp2	0.178458647736054	-0.0807395676594377	0.545	0.632	1
Sf3a1	0.178560508033449	0.0369713262209519	0.556	0.539	1
Gatad1	0.178587285477973	0.04437378560519	0.439	0.441	1
Zc3h15	0.178968319561118	-0.0859083419075237	0.856	0.894	1
Phb	0.179173587628199	-0.0833075688021891	0.684	0.75	1
Bloc1s4	0.180146901441049	0.050717259527365	0.337	0.277	1
Eny2	0.180407014007199	0.0306255134219928	0.824	0.799	1
Bcas2	0.18050242842398	-0.0861414149769857	0.93	0.944	1
Anapc13	0.180750275587334	0.0285046317064409	0.786	0.793	1
Mrps35	0.180806093791594	-0.0786043017374873	0.417	0.504	1
Mt1	0.181022583677313	0.0306442554566284	0.941	0.972	1
Fam49b	0.181047036248978	-0.079893806809802	0.561	0.63	1
Zdhhc12	0.181870056663054	0.0476250304739838	0.332	0.305	1
H2afz	0.182023846820722	-0.0896972493398103	1	1	1
Sp1	0.18259038680271	-0.10270740320906	0.15	0.249	1
Map1lc3b	0.182848961996426	-0.0860799961247058	0.861	0.894	1
Sepw1	0.183363069403735	-0.0865102051586298	0.679	0.731	1
2310061I04Rik	0.183536790572101	-0.0837610738477183	0.225	0.31	1
Rnf34	0.18373036702546	0.0531480962337947	0.305	0.272	1
Pom121	0.184459221252385	0.0568703207262624	0.294	0.249	1
Pdcd6ip	0.18452172117996	0.0749210885306743	0.251	0.189	1
Cpsf6	0.184828318962554	0.0366668700500027	0.588	0.522	1
Atp6v1d	0.18492204559766	0.0368985091234653	0.535	0.516	1
Hdhd2	0.18535297175379	0.0654983425203615	0.278	0.211	1
Ilf3	0.185434990072549	-0.0788439662083766	0.348	0.416	1
Vcl	0.185614087862259	0.0940252616459012	0.209	0.166	1
Prdx6	0.185931841170744	-0.0834783919657442	0.989	0.987	1
Eif3h	0.185968392752475	0.0111780150901706	0.952	0.96	1
Psmd9	0.186255648080052	0.0469697282588136	0.358	0.33	1
March7	0.186457906521025	-0.0739564787544048	0.332	0.428	1
Dnajc24	0.186497165524217	-0.0762237139137841	0.273	0.363	1
Jund	0.186779493623061	0.0514258438472822	0.337	0.279	1
Gemin7	0.186978360338109	0.0409437477003848	0.46	0.458	1
Mrpl44	0.187054938771171	-0.0732117255826126	0.353	0.449	1
Qrich1	0.187451509373793	-0.0769390535070368	0.283	0.373	1
Actn4	0.187665226655293	0.0274260572933842	0.786	0.828	1
Fam50a	0.187979371831048	0.0519680414290175	0.321	0.269	1
Alg13	0.188635530957234	-0.0795464895542288	0.428	0.483	1
Utp23	0.188639839842052	-0.0742915158772001	0.326	0.39	1
Rab11a	0.189314436354859	0.0402728318751512	0.433	0.386	1
Nudt21	0.18943722644121	-0.0832215482432226	0.893	0.914	1
Klf4	0.189969972804783	-0.0977785922290425	0.626	0.642	1
Calu	0.190417589699821	0.0513494295649662	0.332	0.289	1
Sfr1	0.190534660742047	-0.0830333313636535	0.963	0.954	1
Wdr36	0.190565299644608	0.0430462451897399	0.38	0.38	1
Gpx4	0.190591105796563	-0.0852938337950193	0.995	0.998	1
B2m	0.191452346053284	0.105257153465377	0.209	0.148	1
Cggbp1	0.19165421383865	0.0292167985442128	0.765	0.713	1
Psmd2	0.192348217415665	-0.0819543886227692	0.706	0.755	1
Ctnnal1	0.192430544398685	-0.0794797523685781	0.358	0.458	1
Smad7	0.192656126650979	-0.0752203564414249	0.433	0.474	1
Tonsl	0.19294875625795	-0.0734564619523784	0.412	0.486	1
Ssrp1	0.192998923796392	-0.0843167804608853	0.856	0.859	1
Bax	0.19305539766907	0.0074327728784338	0.995	0.982	1
Hsd17b10	0.193107707085704	-0.0735155199769046	0.465	0.521	1
Nacc1	0.193770162044753	-0.091350010512513	0.193	0.274	1
Ctps	0.193870488964108	-0.0751747016373904	0.422	0.491	1
Tmem147	0.193984873672103	0.0347131979497488	0.652	0.614	1
Mre11a	0.194179124776392	-0.0813614446386016	0.23	0.32	1
Psmd8	0.194890028624983	0.0299853003964057	0.802	0.789	1
Brd8	0.195013898568461	0.0347818553542314	0.54	0.521	1
Ncbp1	0.195132925798245	-0.0772978027928183	0.283	0.347	1
Impdh1	0.195908491973093	0.0553456008526333	0.299	0.247	1
Ppp1cc	0.196298816624369	0.0181290699342134	0.92	0.929	1
Ybx3	0.196502369627693	-0.081250411120975	0.684	0.687	1
Rpl5	0.196828252902032	-0.00559311841179833	1	1	1
Yme1l1	0.197258683589797	0.0392097922081825	0.492	0.466	1
Siva1	0.197307655049973	-0.0805103450505356	0.941	0.977	1
Aatf	0.197359961777419	-0.0784353234075735	0.241	0.322	1
Ppp1r7	0.197454833184295	0.0449694785042752	0.417	0.434	1
Vamp3	0.197767632267133	0.045398098049765	0.364	0.312	1
Dusp12	0.198089970803394	0.0421362243986881	0.396	0.355	1
Rbfa	0.19817530475414	0.0338774269023526	0.61	0.597	1
Ddx42	0.198201284547863	-0.0758753425463869	0.513	0.575	1
Adsl	0.198334682913812	0.0402446913978867	0.444	0.43	1
Rps11	0.198480271112698	-0.0221869748064036	1	1	1
Tmem33	0.199538589687887	0.040889386579445	0.396	0.37	1
Stard3nl	0.199543640014434	-0.0734032676335191	0.465	0.516	1
Srprb	0.199545308019085	0.0708254890707103	0.262	0.191	1
Krt42	0.200100714215094	-0.0819543886227693	0.23	0.312	1
Secisbp2	0.200198569382625	-0.0789861466096942	0.225	0.325	1
Hmga2	0.200498083629558	0.163927226782033	0.16	0.088	1
Pdia4	0.201299875304957	-0.0735773762847213	0.364	0.423	1
Mob4	0.201551149880084	0.0345978776474816	0.583	0.546	1
Fxyd6	0.201997968813531	0.0468784832201994	0.417	0.391	1
Pnisr	0.202036790617492	0.0309860225578262	0.706	0.665	1
Morf4l1	0.202100715404716	0.00498349948202148	0.995	0.992	1
Ccm2	0.202156288362366	0.0641317313677587	0.257	0.207	1
Lrrc42	0.202173204390235	0.0540610791602768	0.278	0.247	1
Rps12-ps3	0.202653756496369	0.0314666797043006	0.674	0.668	1
Pabpc1	0.202864646502873	0.000574781760052545	1	0.998	1
Snap47	0.203341088735287	-0.0724556364648614	0.353	0.416	1
Csnk1a1	0.20339464158684	0.0186766508138558	0.866	0.905	1
Fam32a	0.203499189539981	0.0349361882505947	0.588	0.541	1
Lsr	0.203630588532805	0.0566317746633776	0.257	0.255	1
Txn1	0.203885052580624	0.0164358352102245	0.973	0.97	1
Rps16	0.204010004660311	-0.0230852192860338	1	1	1
Gosr2	0.204138769059297	-0.0882005051197221	0.203	0.274	1
Lck	0.20439847485124	-0.11299022392362	0.123	0.222	1
Rpl36al	0.204438477232974	-0.0732546081280501	0.995	1	1
Ccdc124	0.204795155080642	0.0308002987731332	0.684	0.668	1
Psmb4	0.206521266130804	0.0146640875048452	0.952	0.909	1
Chchd5	0.207243644276183	0.0391012336027129	0.481	0.441	1
Ndufs3	0.207926255897067	-0.0806121065420395	0.69	0.763	1
Myef2	0.20810513482015	0.0553080731759675	0.337	0.279	1
Pdap1	0.208423928490617	0.00593681082225683	0.989	0.98	1
Kif2c	0.208540376516518	0.0443999397013899	0.342	0.32	1
Rpl7a	0.20913417287722	-0.0730721134249595	1	1	1
Smc6	0.209221744896448	0.0296695893862853	0.658	0.638	1
Tor2a	0.209377317618457	0.0578075537523896	0.267	0.237	1
Avpi1	0.209827209047517	-0.0989274854868042	0.722	0.741	1
Trappc13	0.209895300331203	-0.0753537045914172	0.444	0.502	1
Cyfip1	0.209977814530111	0.0537747176371265	0.289	0.239	1
Arl5a	0.210014812753372	-0.0869543990394749	0.198	0.274	1
Derl1	0.21010599220635	0.0471636949918717	0.337	0.28	1
Samm50	0.210144575969868	-0.0800973778755564	0.797	0.784	1
2210013O21Rik	0.210618807157268	0.0484896289035019	0.31	0.285	1
Fat1	0.21090239518265	0.0533633428713972	0.305	0.259	1
Snapin	0.211093755627135	0.0588449580296248	0.262	0.217	1
Rbm6	0.211620183952137	-0.0729857186400088	0.305	0.373	1
Myeov2	0.21189143321676	-0.0790478792296329	0.727	0.779	1
Clpb	0.212079233083113	0.039635275155177	0.38	0.345	1
Spty2d1	0.212175739222518	0.0749322710233638	0.225	0.184	1
Adh5	0.212293657579918	-0.0800031684915075	0.781	0.841	1
Gnl3l	0.213387237779892	0.0565096950367896	0.273	0.237	1
Smagp	0.213410288433046	0.0708476733331956	0.219	0.196	1
Rer1	0.213417703300367	0.0322079774328116	0.604	0.62	1
Dse	0.213529097833499	0.0791359443150297	0.246	0.167	1
Afg3l1	0.213564011477684	0.0396201207698764	0.433	0.425	1
Rps13	0.213762657894796	-0.0213759541314746	1	1	1
Slbp	0.213839539187558	-0.0866323949707091	0.717	0.769	1
Rtf1	0.214118552577575	-0.0783765672748855	0.647	0.7	1
Ahctf1	0.214178043892995	-0.0720912949675976	0.31	0.38	1
1110008L16Rik	0.214306837245251	-0.0720150467202114	0.289	0.371	1
Haus4	0.215106189596691	0.0424498980980697	0.385	0.325	1
Usp22	0.215171135091608	0.0667688694691239	0.251	0.196	1
Reep5	0.215351201521517	0.053434014748966	0.305	0.247	1
Rpp21	0.215474077363512	0.0446000589034953	0.342	0.332	1
Lzic	0.215722202820837	0.0575780906949347	0.278	0.222	1
Gtpbp6	0.215749064092632	0.0891458495182623	0.241	0.146	1
Eprs	0.215764165195385	-0.0824078005552704	0.904	0.892	1
Hacd2	0.215785983823285	0.0446000589034953	0.353	0.325	1
Rps27l	0.21602452785837	-0.00996132737367317	1	1	1
Ift74	0.216046438275617	0.0575195767885563	0.289	0.221	1
Rnh1	0.216071678696016	0.0409979203486276	0.39	0.353	1
Mrpl10	0.216390840014088	0.0412782518011791	0.369	0.338	1
Rexo1	0.216420156264687	-0.0736984077757502	0.374	0.434	1
Ube2f	0.217270314607875	0.0413568428214096	0.422	0.393	1
Gnai3	0.217677783991706	0.0417132744794133	0.385	0.345	1
Dars	0.218545514435828	0.0331250995825868	0.567	0.539	1
Prc1	0.219199681275323	0.0360363097900452	0.497	0.478	1
Rtcb	0.220183663554565	0.0334382809050857	0.626	0.625	1
Sde2	0.220196129246964	0.0302665980663651	0.674	0.632	1
Eif5b	0.220224309054645	-0.0803185302504434	0.952	0.965	1
Exoc4	0.220489668391691	0.0875276019512781	0.214	0.156	1
Clk1	0.220658082091948	0.040335189135505	0.396	0.338	1
Elavl1	0.220679944256923	0.0313742966842337	0.663	0.637	1
Chchd7	0.220707732744032	-0.0718880784559632	0.358	0.411	1
Dph5	0.221080249273794	0.062755897425402	0.246	0.212	1
Sar1a	0.221599972503112	0.0394064683814982	0.406	0.357	1
Thyn1	0.221616504879037	-0.0747646769584828	0.492	0.592	1
Rsbn1l	0.221650155177768	0.0377101151333198	0.401	0.378	1
Mphosph8	0.221668577811597	0.0328038894938282	0.69	0.678	1
Tfg	0.221863259970562	-0.0686880757252923	0.353	0.421	1
Gsta4	0.222241146739781	-0.0872314457236127	0.877	0.922	1
Pdcd2l	0.222335375354191	0.0380632848350305	0.428	0.383	1
Nkap	0.222809106361812	0.0443816030216121	0.316	0.275	1
Mrps28	0.22285027891669	0.0361754478000518	0.46	0.441	1
Nipsnap1	0.22291622576759	-0.0713159904177135	0.316	0.408	1
Tuba1b	0.223073381167052	-0.0078857625373967	1	1	1
Rpp25	0.223189320812769	-0.0735737627912139	0.401	0.461	1
Phrf1	0.223206406626095	0.045000548395999	0.337	0.31	1
Rock2	0.223230393276056	0.059209095677678	0.267	0.224	1
Coil	0.224373690293125	-0.0726950632099724	0.283	0.347	1
Gtf2h3	0.224435845356138	-0.0748453539436628	0.251	0.322	1
Dgcr6	0.224777115789556	-0.0706548333688359	0.332	0.403	1
Preb	0.22494403951625	0.043354166575204	0.332	0.294	1
Hnrnpll	0.225033668708162	-0.0718589579574183	0.299	0.36	1
Adrm1	0.225094351640467	-0.0767775004432354	0.663	0.746	1
Cby1	0.225505983887059	0.0667466864369244	0.257	0.192	1
Psmb6	0.225522530646723	-0.0761356314685584	1	0.995	1
Gcn1l1	0.225751020320513	0.0480374557277536	0.278	0.274	1
Fau	0.225946330029796	-0.0674516140107229	1	1	1
Lactb	0.225974117487024	0.0978387218178267	0.23	0.131	1
Yy1	0.226274372571241	0.0362895827412451	0.433	0.436	1
Ppp6r3	0.226631177625856	0.0667243213264958	0.246	0.192	1
Itpa	0.227088410678409	0.0334817790237987	0.583	0.625	1
Suclg1	0.227244785429681	-0.0782554229597903	0.781	0.828	1
Cenph	0.227355634329354	0.0321292986076032	0.508	0.449	1
Gins4	0.227440091780287	-0.0741173579154888	0.583	0.652	1
Gm15013	0.227505794156737	0.0305583031669046	0.61	0.63	1
Uchl3	0.227592073797787	-0.0785088815963777	0.872	0.889	1
Pgrmc1	0.227944061106421	0.0377610147846682	0.503	0.481	1
Ddx56	0.228354369015582	0.0372582398432086	0.46	0.421	1
Pelp1	0.228459663218104	-0.0735650776744641	0.535	0.619	1
Ergic2	0.228504167975585	0.0322104670727972	0.594	0.493	1
Gtpbp4	0.228884771146778	-0.0799339591555785	0.872	0.919	1
Dnttip2	0.229397975472448	-0.0779352148710613	0.722	0.781	1
2810417H13Rik	0.229727383538034	-0.0789581316995346	0.54	0.62	1
Setd3	0.229727681134512	-0.0882556066994983	0.198	0.26	1
Coq5	0.229765391023524	0.0422315025025529	0.326	0.297	1
Lmnb1	0.229840480956631	0.0231276918390497	0.818	0.818	1
Atic	0.2306242286016	-0.071665771807913	0.503	0.551	1
Cobl	0.230695984147571	-0.0733243458485544	0.305	0.401	1
Hirip3	0.230763698832151	-0.0755958443330587	0.417	0.454	1
Atp13a3	0.231155685885122	0.0586275619984202	0.262	0.211	1
Sox4	0.23145005697677	0.10271183513044	0.187	0.134	1
Igf2bp1	0.23173450417494	-0.078910246241541	0.85	0.879	1
Pcmtd1	0.233405186031764	0.041056050468766	0.364	0.327	1
Cops4	0.233912843236718	0.0291127050681776	0.679	0.663	1
Rbm3	0.23393201041874	-0.076672412694869	0.952	0.967	1
Mul1	0.233940363153488	0.0735861454935434	0.241	0.171	1
Dazap2	0.234391547575963	0.0749779341663661	0.251	0.167	1
Klf3	0.235092780687623	-0.073886213973259	0.508	0.542	1
Dync1i2	0.235570290562194	0.0359355817500718	0.513	0.493	1
Golgb1	0.235706278407848	0.0353411988153348	0.417	0.381	1
Fth1	0.237009462468724	-0.077913761408285	1	1	1
Arl6	0.237012324967259	-0.0747254414796179	0.246	0.308	1
Tpst2	0.237083353598877	0.0498710041566532	0.289	0.247	1
Cetn2	0.237234735100077	0.0382947395288079	0.385	0.371	1
Rbm25	0.237400165240551	-0.0815671669335165	0.941	0.94	1
Zbtb44	0.23761862820813	-0.0863116939917249	0.176	0.27	1
Plk1	0.238090083362337	0.0346424712327018	0.476	0.468	1
Cct5	0.238588478778494	-0.0794501522105724	0.957	0.98	1
Rnf149	0.238737974749172	0.0380150024798079	0.358	0.337	1
Cyba	0.238844940395689	0.0695437697553581	0.235	0.196	1
C1qbp	0.239104637936482	-0.0776334831531529	0.979	0.982	1
Cttn	0.239398854138024	0.0469742732485305	0.283	0.279	1
Smim11	0.239469714690893	0.0373723153327875	0.428	0.391	1
Timm44	0.23977195745485	0.0378286477002813	0.412	0.363	1
Gon4l	0.239789167637402	0.0299635275812163	0.561	0.509	1
Mbd3	0.240416417913917	0.0189560858324873	0.818	0.841	1
Trmt1	0.240560348147179	-0.0700258177574953	0.31	0.363	1
Otulin	0.240799134033787	-0.0745279049045969	0.294	0.332	1
Arpc1b	0.241416007550767	0.0300418514504553	0.743	0.738	1
Chchd1	0.241453811641226	-0.077316699151018	0.791	0.808	1
Rmnd5b	0.242301783384448	-0.073922216925505	0.283	0.328	1
Esd	0.24260638674537	0.0367943641535731	0.578	0.559	1
Chd4	0.242895553356011	-0.0808877218549666	0.818	0.828	1
Rps8	0.242942548056672	-0.0271387468711648	1	1	1
Utp11l	0.243027970537297	-0.0721101745879921	0.594	0.62	1
Tmem256	0.243088473215969	-0.0787105580616497	0.636	0.677	1
Srsf6	0.243204484150332	-0.078369661221384	0.84	0.841	1
Aplp2	0.243360141729295	-0.0690571475139439	0.449	0.489	1
U2af2	0.243684430553808	0.0297936256991441	0.567	0.552	1
Glrx	0.243809855183851	0.110580534212805	0.182	0.123	1
Dcakd	0.243988474131261	0.0310305162419552	0.561	0.554	1
Tm9sf2	0.243999914894243	0.0523936639083095	0.278	0.237	1
Xrcc6	0.244538826877631	-0.0742185571262215	0.241	0.317	1
Kif20b	0.244629745119269	-0.0712640706856077	0.455	0.502	1
Zfp593	0.245087728471707	-0.0681872592429001	0.444	0.502	1
Psma2	0.245094175353039	0.00517614237355501	0.995	0.973	1
Fam96a	0.24509653229644	0.0289283109559736	0.642	0.622	1
Gm9493	0.245097335970498	0.0340964449722188	0.481	0.426	1
Snap23	0.245328968645195	0.0498710041566532	0.283	0.242	1
Rad17	0.245364316346775	-0.0725425544404227	0.246	0.335	1
Hmgb1	0.246292672475453	-0.0760090679000098	0.968	0.977	1
Tulp3	0.246408322261203	-0.108240250893694	0.155	0.222	1
Uqcrc2	0.246456567675193	-0.0757238388721331	0.69	0.706	1
Pcolce2	0.246820324906325	0.0437817792018697	0.31	0.297	1
Phf3	0.247497603264915	-0.071978161879709	0.535	0.572	1
Mest	0.247808673815883	-0.0794272202320314	0.353	0.41	1
Nudt1	0.248424499311942	0.0312576854077915	0.583	0.536	1
Dync1li1	0.24871135034736	-0.0718262114876017	0.246	0.327	1
Gm8186	0.24896512555556	0.0300848058543621	0.545	0.509	1
Mrps33	0.248993913914009	0.0192738897501468	0.786	0.811	1
Zfyve21	0.249028913179118	-0.0705517565249575	0.283	0.345	1
Txndc17	0.249098893101247	-0.0786594927259165	0.882	0.892	1
Pttg1	0.249110697331354	-0.0819543886227692	0.369	0.466	1
Amotl2	0.24925165075516	0.127123391363002	0.203	0.095	1
Banp	0.24946665101075	0.0639657920679737	0.262	0.186	1
Ppp2r2d	0.249697372038806	-0.076542143767826	0.642	0.677	1
Mthfd2	0.250337574644719	-0.0819543886227692	0.567	0.604	1
Supt5	0.250855730706755	-0.0681610664904333	0.444	0.486	1
Ssna1	0.250904965958629	0.033730010376693	0.481	0.464	1
Endog	0.251446866226507	0.0377101151333198	0.401	0.353	1
Mis18bp1	0.251526280821315	0.0332303226711054	0.439	0.405	1
Hnrnpu	0.251807206160824	-0.0759188276608955	0.856	0.917	1
Phf14	0.251822502847936	-0.0684879852837454	0.326	0.388	1
Ppp1r12a	0.251899151808776	0.0327174802307018	0.401	0.431	1
Galk1	0.252129326730845	-0.0754985882798979	0.513	0.539	1
Lamtor5	0.252208835956466	-0.0750339457781954	0.701	0.738	1
Ddx39b	0.253426059609303	-0.0789974889362324	0.877	0.909	1
Cdc42	0.253485995892834	0.0182212485764874	0.813	0.854	1
Dap3	0.253533294651201	0.0241870720181284	0.69	0.693	1
Ctbp1	0.253559350367566	0.0377101151333198	0.385	0.357	1
Cspp1	0.253699639857093	0.0435111432056304	0.299	0.259	1
Esco2	0.254486213291007	-0.0693438810308396	0.401	0.439	1
Ccnf	0.255607011489537	0.033919338577694	0.401	0.406	1
Ndufa11	0.255607913376709	-0.0758842881303996	0.947	0.947	1
Copg1	0.256062602976462	0.0357001866313565	0.369	0.363	1
Yif1a	0.256096243713413	0.0849896426643986	0.214	0.146	1
Polr2f	0.256367569510775	-0.0758891691196784	0.914	0.934	1
Dnaaf2	0.256469036907071	-0.0681451933485827	0.278	0.352	1
Cenpu	0.256667977147019	-0.0903987388983224	0.155	0.244	1
Crlf3	0.256771827398381	0.038458151572639	0.348	0.328	1
Cir1	0.256782965778366	-0.069531868624212	0.278	0.327	1
Gigyf2	0.256848301083671	0.0368913463897363	0.358	0.313	1
Psmc5	0.257061417061212	-0.0772952716374596	0.77	0.768	1
Lars	0.257240007564863	-0.0825753138212347	0.695	0.746	1
Eci1	0.257303731582534	0.0327174802307018	0.439	0.393	1
Aldh7a1	0.257619924020524	0.0384219740858851	0.342	0.29	1
Ap2m1	0.257856345469182	0.0243187856728342	0.684	0.683	1
Rps19	0.258045539297578	-0.0272715972167634	1	1	1
Nop14	0.258250962557707	0.0222870800828771	0.775	0.751	1
Cdc42se1	0.258278055115823	0.0525492938206926	0.273	0.227	1
Trpm7	0.258321011820281	0.0820903648496876	0.235	0.146	1
Mrps25	0.25883225768287	-0.0732007646965344	0.567	0.673	1
Scp2	0.259400686796737	-0.0665299182971376	0.364	0.443	1
Coro1c	0.259598504943659	0.0303991625260277	0.513	0.496	1
Mpg	0.259710291425302	-0.0775780140229703	0.198	0.28	1
Oxct1	0.259756366889154	0.0502173844857139	0.246	0.249	1
Trmt10a	0.259958708028136	0.062560979220817	0.241	0.187	1
Taf11	0.260570429798842	-0.0674613813202024	0.369	0.426	1
Zfp219	0.26058102209772	-0.0748453539436628	0.241	0.305	1
Gatad2a	0.260802903090178	0.0317757150344425	0.412	0.426	1
Nptn	0.26167648691114	0.0612372774147697	0.251	0.189	1
R3hdm1	0.262139288841624	0.0441689789498332	0.321	0.26	1
Cnot4	0.263041369300016	0.0370198324037674	0.364	0.31	1
Herc1	0.263296701637425	0.0460851472008035	0.289	0.242	1
Dicer1	0.263609529133359	0.0371049713932191	0.369	0.35	1
N6amt1	0.264077563697221	0.0707848583660813	0.235	0.167	1
Rpf1	0.264363586549164	-0.0653736978897184	0.39	0.436	1
Phlda2	0.264673280588051	-0.090063537372028	0.722	0.783	1
Rps24	0.264722264474484	-0.0199272323580373	1	1	1
Ppm1g	0.264781741961921	-0.0744789885379863	0.695	0.733	1
Nadk2	0.264787017651749	0.0638629096453448	0.257	0.177	1
Nup37	0.264942687500016	-0.0684022686431258	0.503	0.566	1
Prelid1	0.265214229476727	-0.0768787956896428	0.888	0.902	1
Memo1	0.265431060938954	-0.0751872142281849	0.225	0.284	1
Rbm14	0.265529965965399	-0.066885254420793	0.369	0.41	1
Rab1a	0.265749270240593	0.0252911417308286	0.733	0.758	1
Slc31a1	0.265769120830175	0.0494223665559369	0.267	0.227	1
Gmnn	0.265919482480428	-0.0773777215953573	0.893	0.932	1
Dazap1	0.266197199496683	0.0192807216345512	0.791	0.784	1
E2f4	0.266574876371532	-0.0673199811043315	0.545	0.642	1
Mrpl22	0.266747042842015	0.0276653363944535	0.588	0.602	1
Ndufaf6	0.266922088337263	0.0368913463897363	0.337	0.33	1
Ddx24	0.267516744594215	-0.0751731162898068	0.877	0.882	1
Slc3a2	0.267735259702752	-0.0741446222687122	0.615	0.703	1
Syngr1	0.267925646453885	-0.0659540472763281	0.412	0.463	1
Sf3b5	0.268539711643146	-0.0754582228627798	0.898	0.929	1
Tceal8	0.269637715689458	0.0308214541381343	0.695	0.645	1
Sbds	0.269667548081244	0.0303002468166778	0.513	0.498	1
Atp2a2	0.269861255011126	0.0357149137380695	0.476	0.439	1
Pdcd10	0.270199120652188	0.0258057840849621	0.54	0.532	1
Stt3a	0.27024257881023	0.0344113949765093	0.38	0.337	1
Gar1	0.270316215661641	0.018230877009893	0.802	0.799	1
Stmn1	0.270572923733692	0.00238231290591639	0.936	0.962	1
Rab3ip	0.270622716413104	-0.0636052499545725	0.385	0.444	1
Smek2	0.27080708390645	-0.0717410225811502	0.251	0.305	1
Hat1	0.270967392811619	-0.0744071829873862	0.84	0.876	1
Gm10263	0.271123639595236	0.0241465935627808	0.647	0.638	1
Ino80c	0.271239544635295	0.0363678759493493	0.342	0.302	1
Rab7	0.271267574715685	0.0256762755695963	0.626	0.629	1
Ssbp4	0.271849778145069	-0.0681022758146176	0.321	0.408	1
Safb	0.27216983627834	0.0285818466210108	0.513	0.501	1
N6amt2	0.2722820228131	0.0264740418663939	0.551	0.526	1
Gapvd1	0.272451348608525	0.0363678759493493	0.337	0.307	1
Zfp277	0.272748531057918	0.0481951391049461	0.273	0.227	1
Limk2	0.272956432352877	-0.0877921168184548	0.246	0.267	1
Arl6ip4	0.272978251998986	-0.064812435404119	0.471	0.526	1
Mrpl57	0.273004884800072	-0.0736174134982629	0.781	0.818	1
Dynll1	0.273196437760827	-0.0077764203188071	1	1	1
Ctr9	0.273199683813843	0.0363335700435843	0.353	0.355	1
Gm13157	0.273656697181658	0.0750013421320977	0.235	0.153	1
Mrps7	0.273879068315602	0.0206494057854567	0.754	0.706	1
Thumpd1	0.274111793376616	0.0298939115137996	0.513	0.488	1
Cfl2	0.274157206605311	0.0337971582699531	0.401	0.347	1
Rps27rt	0.274514952186144	0.0233657384973187	0.668	0.619	1
Nampt	0.27548367390646	-0.0658336741193967	0.358	0.398	1
Ccnt1	0.275496529441095	-0.0709045524361842	0.267	0.328	1
Ssbp3	0.27581320127824	0.0562596989416766	0.235	0.212	1
Dusp1	0.275929818105838	0.129600858891834	0.187	0.09	1
Rala	0.276069760572082	-0.0714107534087752	0.647	0.673	1
Fam92a	0.276231142440184	0.0366315374822047	0.321	0.3	1
Smc3	0.276424073758984	0.0105689802743765	0.872	0.889	1
Commd6	0.27653924167835	-0.0642737780379873	0.326	0.406	1
Pfkp	0.276564267225067	-0.0665694697832897	0.316	0.378	1
Fsd1	0.276601621254378	-0.10559615167981	0.107	0.209	1
Minpp1	0.276782438106326	0.0421089988211641	0.289	0.255	1
Scpep1	0.277213208600689	0.0451153326018185	0.283	0.245	1
Yes1	0.277336558940741	-0.0870891880948076	0.171	0.24	1
Ddx20	0.277522608075705	0.0382124383888904	0.342	0.308	1
Pick1	0.277720302527157	0.0496936871707859	0.267	0.229	1
Ankrd11	0.277911559763699	0.0123742762982437	0.872	0.852	1
Tk1	0.278104943724122	0.0301547017095665	0.396	0.393	1
Rhoa	0.27815118136574	0.0159831463639368	0.866	0.857	1
Xaf1	0.27832822070982	-0.0955600406785478	0.128	0.234	1
Haus7	0.278493557247552	0.0469792947531238	0.283	0.227	1
Rcn1	0.278521628469803	-0.0707216367598009	0.246	0.31	1
Pura	0.278941041416014	-0.0646628915127081	0.337	0.406	1
Gadd45gip1	0.279177829429176	-0.0717232180570199	0.631	0.708	1
Uck2	0.27978494206695	-0.0699457221356026	0.578	0.647	1
Msi2	0.280763584457328	0.0456695368710605	0.251	0.237	1
Rybp	0.280910376672764	0.0425740351731459	0.289	0.252	1
Trap1	0.281048444840472	-0.0661894798848316	0.364	0.423	1
Wbp11	0.281389959164954	0.0206047564329803	0.775	0.711	1
Usp16	0.281448777435191	-0.0663290707196884	0.305	0.367	1
Cd151	0.281451074182044	0.0639657920679737	0.214	0.186	1
Rpl8	0.281909893039359	-0.0259866764539627	1	1	1
Paics	0.28228304462104	-0.070996186267459	0.749	0.821	1
Mllt4	0.282736775933459	0.0493816134383178	0.262	0.252	1
Eif3i	0.284164720710327	0.0102473269736516	0.936	0.925	1
Ehmt2	0.284171610829129	-0.0645723978698248	0.305	0.355	1
Gsr	0.284177362215873	-0.0663534481802894	0.54	0.552	1
Tubb3	0.284262342394346	-0.0705517565249575	0.267	0.328	1
Sdhaf4	0.284411700856329	0.030975705036095	0.465	0.42	1
Brca2	0.284527222485675	-0.0644348673411579	0.31	0.362	1
Wdr33	0.285282366500304	-0.0631921121672464	0.337	0.4	1
Tyms	0.285562392906234	0.0223106366936203	0.674	0.643	1
Ccnh	0.28586113182335	0.0275599246087634	0.54	0.454	1
Nt5dc2	0.285933650078873	-0.0652035781979537	0.428	0.478	1
Ilkap	0.28603324457149	0.03043197986146	0.46	0.401	1
Mfsd5	0.286120815903458	-0.0722219517045383	0.203	0.303	1
Nedd8	0.286237581691636	-0.0754932795084802	0.995	0.97	1
Rnf7	0.2862863708796	-0.0752203564414251	0.936	0.975	1
Atp5f1	0.286824749371389	-0.0714874728840513	0.995	0.98	1
Rexo2	0.287122107200208	0.0167522281911672	0.818	0.831	1
Lrrc58	0.287419370293685	0.0354405236054935	0.316	0.343	1
Atp5j2	0.287472738641168	-0.00232835139611653	1	0.992	1
Farsb	0.287616777985529	-0.0669165112582286	0.503	0.574	1
Gart	0.287715752167914	-0.0750179446261121	0.743	0.819	1
Erh	0.287829587009392	-0.0681842515257425	1	1	1
Ctsd	0.288365483714065	0.0300538475397305	0.524	0.489	1
Uchl5	0.288451361757952	-0.0696560014847267	0.583	0.657	1
Cks2	0.288634292440725	0.00704219602470335	0.925	0.93	1
Gm21092	0.289161680060651	0.0424591291087271	0.283	0.252	1
Bak1	0.289406900368239	-0.0634695739486661	0.358	0.415	1
Pkm	0.289525348026647	-0.00600199104214161	1	0.998	1
Fstl1	0.290440414815751	0.0470793065967151	0.262	0.231	1
Hebp1	0.290553932548868	0.0456695368710605	0.273	0.232	1
Nelfa	0.290654746638661	0.0352917342690381	0.316	0.305	1
Sptbn1	0.290719607558127	0.028439310847389	0.455	0.43	1
Ino80	0.290774968693602	0.0473746380306751	0.262	0.237	1
Cep55	0.290946801657119	-0.0678032090765262	0.246	0.322	1
Psma3	0.290958875871509	0.00216418237580829	0.973	0.964	1
Pfdn2	0.291503476042935	-0.0717951410693207	0.957	0.968	1
Nras	0.291513600697024	-0.064287727373999	0.465	0.517	1
Ppp1cb	0.291765769900473	-0.0685207610809078	0.631	0.65	1
Ssr4	0.291828190730567	0.0227838494791955	0.679	0.645	1
Bckdha	0.292132036633239	-0.0660857041786314	0.262	0.325	1
Pkn2	0.292557597368441	0.0287770532478445	0.508	0.471	1
Ccdc43	0.29295389800798	-0.064068588315694	0.374	0.415	1
Rpl37	0.29296641698785	-0.0618063168480467	1	1	1
Seh1l	0.293029039068943	0.0269396996163682	0.556	0.546	1
Phf5a	0.293372932762583	-0.0725734567890035	0.861	0.882	1
Tia1	0.293376049559086	0.0424591291087271	0.299	0.252	1
Mif4gd	0.29342964914394	0.0295889497841331	0.39	0.403	1
Mri1	0.293637330712725	0.0419904491474232	0.289	0.239	1
Ptpn11	0.293727558187363	0.0390299859776035	0.321	0.267	1
Nipa2	0.29373696327487	0.0377760673180098	0.321	0.269	1
Chmp2a	0.294099044953061	0.0237606741048941	0.647	0.638	1
Ppp2r1b	0.294113117999839	0.0428216825245848	0.262	0.237	1
Mapk1	0.294679406285483	0.028439310847389	0.492	0.464	1
Ttc1	0.295087673006995	-0.067604714433629	0.615	0.658	1
Adipor1	0.295374224989024	0.0242883502947482	0.588	0.57	1
Ckb	0.295421306626159	0.0381794059262348	0.807	0.784	1
M6pr	0.295594078452117	-0.0662250867142252	0.599	0.648	1
Thoc1	0.295675461632717	0.0387741572633712	0.278	0.272	1
Mrrf	0.295711493006295	-0.0750686024175445	0.203	0.274	1
Las1l	0.295871898204246	-0.0677248995188047	0.578	0.633	1
Kank3	0.296125155956558	0.0665624734862331	0.23	0.167	1
Psmd3	0.296210843663048	-0.0704327430384249	0.658	0.763	1
Rnf2	0.296346959465061	0.0323783848414617	0.353	0.355	1
Mapk3	0.296508517840753	-0.0658250066928856	0.283	0.338	1
Calcoco2	0.296871140239183	-0.0833140081388087	0.337	0.41	1
Psme2	0.297252740641654	0.0492945269178048	0.251	0.24	1
Rbms1	0.297567276497792	0.0383738252973649	0.283	0.312	1
Tmem242	0.297761629944854	0.0352917342690381	0.337	0.308	1
Rnf138	0.297814327378329	-0.0651621248433353	0.519	0.575	1
Cox7c	0.297815703399073	-0.017108138842179	1	1	1
Slc24a5	0.298250091730017	0.0615861120924735	0.241	0.192	1
Set	0.298496365972168	-0.0793917780182904	1	1	1
Afg3l2	0.298693521570254	0.0381665426181777	0.31	0.284	1
Stx3	0.298855616090032	0.0480015626174322	0.257	0.216	1
Tarbp2	0.29943303782748	-0.0649036771630467	0.551	0.607	1
Hnrnpd	0.299529200641995	-0.0750797593837871	0.813	0.839	1
Ska1	0.299846990538393	0.0390299859776035	0.305	0.274	1
Nubp2	0.300834664015466	0.030975705036095	0.46	0.413	1
Med29	0.300863053436227	0.0224267909465987	0.658	0.663	1
Snx5	0.300913563309331	0.0120167270303644	0.914	0.879	1
Wdr26	0.301781921247568	0.0362345735664867	0.289	0.299	1
Prmt3	0.301786065689488	-0.0619759216918828	0.321	0.381	1
Comt	0.301896048343377	0.0251400825272594	0.556	0.506	1
Eif3c	0.302009851446257	-0.00215919734845782	0.984	0.975	1
Brix1	0.302229336962239	-0.0709577142341288	0.679	0.73	1
Dhx9	0.302273670263824	0.0292449040088899	0.476	0.449	1
Fam204a	0.303557549498522	-0.063935883120091	0.31	0.353	1
Anp32b	0.303997472166106	-0.0700026358023282	1	0.998	1
Pomp	0.304045560172865	0.0057455829725348	0.93	0.952	1
Uap1	0.304762929380225	0.0623991519595059	0.209	0.179	1
Atm	0.305268008382641	0.0542275976616726	0.241	0.194	1
Erp29	0.305318493050444	-0.0721214677065304	0.727	0.751	1
Hexa	0.305333275665174	0.0530176211739171	0.241	0.199	1
Stk16	0.306231602896429	0.033801482341845	0.332	0.294	1
Sdcbp	0.306752775672835	0.0624401162591244	0.235	0.171	1
Ubl4a	0.307303655988286	0.030547052737982	0.38	0.393	1
Spin1	0.307534482964281	0.0331669472987539	0.358	0.313	1
Itgb1	0.307623236998564	0.0331506174355162	0.353	0.358	1
Tcf3	0.307766399443323	0.0292413417340924	0.412	0.358	1
Eif4a1	0.307775153055612	-0.0735609701088209	1	1	1
Pim3	0.307787400187778	0.0270463264757752	0.508	0.491	1
Dhx30	0.308195454914551	0.0326938482282428	0.38	0.322	1
Sec22b	0.30826622114069	0.0285613553076193	0.406	0.39	1
Higd1a	0.308764597487379	-0.0729857186400087	0.845	0.881	1
Nefh	0.309033038334519	-0.0712717944527979	0.241	0.292	1
Slc7a7	0.309857272876633	0.052074888005068	0.246	0.206	1
Nfx1	0.309925583049327	0.0249750624422034	0.524	0.484	1
Knop1	0.31027076701616	0.00970745113197924	0.877	0.886	1
A430005L14Rik	0.310346994884839	0.0218545363436381	0.572	0.59	1
Mtf2	0.311050686844041	-0.0829501071158703	0.872	0.905	1
Cdh1	0.311228201441167	0.0325514598572489	0.353	0.32	1
Vdac1	0.311374362080309	0.00756639997228636	0.909	0.912	1
Tmem11	0.311467097748721	-0.064859955263469	0.545	0.632	1
Ikbkap	0.311890113847911	-0.0643792438012618	0.267	0.33	1
Arfgef1	0.312201620724425	0.104457153422711	0.193	0.104	1
Fzr1	0.312205475761493	0.0390440838875886	0.326	0.279	1
Rnf20	0.312238387542795	0.0403210826740402	0.294	0.232	1
Cherp	0.312283727087651	0.031374296684234	0.385	0.333	1
Ndufaf4	0.312987301878097	-0.0672539304698911	0.599	0.652	1
Tram1	0.313097144705727	0.025379231159273	0.449	0.416	1
Slc35a1	0.314226998192808	0.0569710836074235	0.23	0.187	1
Rpl36	0.314260600015745	-0.0590839203793614	1	1	1
Banf1	0.314429255139485	0.0104884057043995	0.898	0.841	1
Tmem14c	0.314853005543078	-0.0677909017629047	0.626	0.665	1
Bub3	0.314888027824472	-0.071041435606612	0.797	0.798	1
Exosc5	0.314941482050904	0.0191133219821753	0.658	0.692	1
Morc1	0.315060054184839	-0.0836238380923102	0.503	0.526	1
Pdcd2	0.315081942387738	-0.0603425455072819	0.422	0.479	1
Aprt	0.315282010614074	-0.0710236354967597	0.93	0.965	1
Calr	0.315746236086926	0.00431379370262919	0.92	0.917	1
Kat2a	0.31575671896153	0.0324395025979353	0.326	0.295	1
Parp1	0.31592884640459	-0.0806219433889908	0.952	0.945	1
Snrpa	0.316009998046895	-0.065777275135157	0.578	0.637	1
Dynlrb1	0.316146991575684	0.0269396996163682	0.492	0.483	1
Snx6	0.316254653785378	-0.0620709907754884	0.396	0.433	1
Timp1	0.316280707976428	0.0373997392656555	0.299	0.305	1
Ctnnb1	0.31658629662194	-0.0681895463765156	0.717	0.735	1
Tm2d3	0.316666930979204	-0.0645222214540982	0.294	0.322	1
Ilk	0.316682790070905	0.056385685177847	0.209	0.206	1
Nudc	0.316914756026414	-0.0695260424594888	0.898	0.904	1
Mrps24	0.317111968196139	-0.0746550861411575	0.856	0.821	1
Cep57l1	0.317195900717775	0.0622741686981728	0.235	0.164	1
Nsfl1c	0.317402402730966	0.0213686545669128	0.631	0.564	1
Platr3	0.317516574481658	-0.075549242625509	0.46	0.531	1
Slc25a13	0.317802218324649	0.0262725785091498	0.487	0.441	1
Rpl28	0.317875419967106	-0.06313214880374	1	1	1
Thap4	0.318399126693525	0.0479035986354445	0.273	0.209	1
Epb41l4aos	0.318988459618169	-0.0643157295581712	0.535	0.566	1
Psmd5	0.318993076263108	-0.0605426455579745	0.353	0.376	1
Supt16	0.319121763444512	0.0143339989656617	0.775	0.771	1
Mcm10	0.320190361982341	-0.061016984668504	0.326	0.371	1
Ptbp1	0.320191627201259	-0.0659540472763281	0.647	0.675	1
Faap20	0.320223170443478	0.0496936871707859	0.257	0.226	1
Snrpe	0.320677555884445	-0.0647415143893852	0.995	0.998	1
Lrrc59	0.320733768030376	0.015500947527944	0.754	0.834	1
Ebpl	0.320886050407309	-0.0602380086056604	0.316	0.395	1
Commd3	0.321268337267112	0.0490502613115261	0.262	0.202	1
Ubtf	0.321599095780937	-0.0693798813908471	0.631	0.7	1
Arf6	0.321899461501697	0.0214239658310659	0.561	0.559	1
Fancl	0.322154629990298	0.0394064683814982	0.294	0.24	1
Prmt5	0.322487275807438	-0.0636543912111244	0.508	0.537	1
Gcat	0.322715557597226	0.0249434063539437	0.476	0.443	1
Bcl7c	0.323214640874328	-0.0627988733330159	0.283	0.35	1
Rbfox2	0.323428330101913	0.0503970628619049	0.235	0.201	1
Jun	0.323467498681742	0.136078675092106	0.155	0.078	1
Zcchc9	0.324002119972233	0.0386447570332563	0.294	0.247	1
Zfp639	0.324159627247547	0.0479035986354445	0.251	0.202	1
Abcf1	0.324357994003081	0.0134141019194944	0.775	0.784	1
Ezh2	0.324399125701178	0.0124310488195758	0.807	0.813	1
3110040N11Rik	0.324767548315067	-0.0619936460602311	0.31	0.343	1
Mcm3ap	0.324903658907272	0.0491444230093864	0.251	0.201	1
Rchy1	0.325277989577536	0.0270928178698944	0.417	0.381	1
Meg3	0.32530964017401	-0.106362950650231	0.556	0.607	1
Tex19.1	0.325389161095228	-0.0668025836021671	0.492	0.556	1
Emc3	0.325587955368341	0.0515770040017536	0.257	0.192	1
Ap1ar	0.325862121316471	0.0365489524742514	0.299	0.25	1
Srbd1	0.325907212991423	-0.0859147898388661	0.139	0.224	1
Cox7a2l	0.326293234624369	-0.0745494406161915	0.856	0.892	1
Fgfr1	0.326499206721241	0.0469792947531238	0.251	0.217	1
Arf3	0.32667358737825	0.0324395025979353	0.316	0.3	1
Cdc16	0.326998352961662	0.0297399452321111	0.353	0.327	1
Nt5c	0.327156443055408	0.0504858048335876	0.225	0.202	1
Kpna1	0.327832702479695	-0.0595570358097439	0.332	0.381	1
Abhd17a	0.328055649554429	-0.0608041749408774	0.449	0.519	1
Becn1	0.328061088240409	0.041383404774954	0.289	0.224	1
Strn3	0.328130126369719	0.0244359653330724	0.444	0.381	1
Msl1	0.328572594490976	0.100118751824112	0.193	0.104	1
Eef1b2	0.32902085558364	-0.0106913686012784	0.995	1	1
Qdpr	0.329254565169935	-0.062808941038334	0.561	0.569	1
Mapk6	0.329298690788842	0.0680554985384577	0.171	0.169	1
Poldip3	0.329497329038118	-0.0583986956318786	0.326	0.415	1
Daxx	0.329737802183437	0.0303491812689887	0.342	0.333	1
Tubb5	0.330031821685366	-0.073085444394267	1	0.998	1
Ccdc115	0.330092128786167	-0.0585739399787054	0.364	0.411	1
Urm1	0.330166148135658	0.0284799386578696	0.348	0.36	1
Ruvbl2	0.330702172827531	0.0160260197374344	0.733	0.706	1
Eif2s1	0.331871602667171	-0.0677538510394853	0.936	0.952	1
Tars	0.332385568058686	-0.0653977190283216	0.535	0.587	1
Bod1l	0.332549277925006	-0.0643157295581712	0.54	0.559	1
Tubb2b	0.332636913698395	-0.0685911608106021	0.706	0.748	1
Amt	0.332776764763591	0.048939429040222	0.262	0.222	1
Npm1	0.33279345238764	-0.0260561889843554	1	1	1
Gid4	0.332912221853284	-0.0832641465048327	0.139	0.232	1
Zbtb8os	0.332962133993164	0.0251287803465032	0.503	0.521	1
Mocs2	0.333147921904982	-0.0640088998044356	0.289	0.323	1
Etnk1	0.333909520454787	0.0297399452321111	0.358	0.33	1
Zcchc10	0.334160238229724	-0.0678032090765259	0.583	0.638	1
Kif22	0.334336965010869	0.0222623319977591	0.497	0.479	1
Etfb	0.334373659705292	-0.066594200935062	0.615	0.715	1
Lima1	0.334601855532072	0.0447973170163747	0.251	0.222	1
Rpl37a	0.334702863422493	-0.0264547900633696	1	1	1
Rpl13-ps3	0.334811800276929	0.050307592415052	0.246	0.197	1
Rps9	0.334828157849724	-0.0604161364617761	1	1	1
Cwc27	0.335032398167449	0.0322907470309486	0.316	0.295	1
Cdt1	0.335219450580568	-0.0598061553997583	0.401	0.489	1
Gcsh	0.335412811558891	-0.0683856594167003	0.845	0.881	1
Zfp296	0.335689485190685	-0.0618329854233481	0.267	0.328	1
Psmf1	0.335801230754895	0.0637928804081096	0.225	0.164	1
Rab14	0.335967264096241	0.0170444711294093	0.636	0.633	1
Sec11c	0.336044492292091	0.0381169775516266	0.267	0.252	1
Map4	0.336120295733896	0.0391463565319369	0.278	0.237	1
Pold1	0.336493738178741	0.0450207058255245	0.241	0.216	1
H3f3a	0.336554505584304	-0.0661621421683494	0.989	1	1
Uri1	0.336565003723555	-0.0600716773732615	0.422	0.474	1
Setd5	0.337025762450278	-0.0598872945940906	0.422	0.441	1
Epha2	0.337077089110861	0.0556669892532786	0.219	0.181	1
Tmem183a	0.337511849446051	-0.0584901492878022	0.471	0.512	1
Bag1	0.337607251520105	-0.0670657761290184	0.749	0.791	1
Rtca	0.337847086781163	0.0331288230135797	0.316	0.252	1
Ptgis	0.337880223381168	0.0400650130216959	0.283	0.219	1
Slc25a33	0.337915363042426	0.0294286251881468	0.332	0.32	1
Rpl9	0.338094477311963	-0.0202888992512724	1	1	1
Akap8	0.338380745848439	-0.0603656393954853	0.449	0.484	1
Dimt1	0.338396530310226	0.0343638355326	0.305	0.307	1
Lama5	0.338457901388915	0.0924281951760741	0.155	0.126	1
Nol12	0.338618861028436	0.0252393081167181	0.46	0.458	1
Zfp326	0.339068931606358	0.0385143508177107	0.262	0.255	1
Tsen15	0.339523849537759	0.0239570774384155	0.46	0.471	1
Ubap2	0.339713436708385	0.0186891371569182	0.61	0.585	1
Far1	0.339983510506027	0.0378468111898514	0.273	0.239	1
Ppih	0.339997384933905	-0.062202780433256	0.594	0.594	1
Mcts2	0.340225996246668	-0.0613351014200334	0.385	0.408	1
Uchl1	0.340708984303555	-0.0586786423221202	0.353	0.373	1
Mgat2	0.340967461302797	0.0322907470309486	0.337	0.3	1
Plec	0.341373680946112	0.0750131944756024	0.182	0.148	1
Tex261	0.341439647648536	0.0262865899004113	0.455	0.403	1
Tcof1	0.341598339340967	0.00837289498884863	0.872	0.856	1
Ube2c	0.342077109839741	0.0121589029477096	0.845	0.842	1
Polr2g	0.342088131037792	0.0119143894462441	0.834	0.793	1
Snrnp200	0.342158212225916	-0.0579395124188952	0.417	0.469	1
Pafah1b2	0.342459190515635	0.0437968166827911	0.235	0.224	1
Mpzl2	0.342632495232209	0.0679679550949679	0.198	0.154	1
Ubxn1	0.342828968597003	0.0056167636992468	0.893	0.874	1
Jup	0.342889953864974	0.0284799386578696	0.348	0.347	1
Spcs2	0.342896374618325	-0.0663728954499906	0.781	0.783	1
Sap30l	0.342908093922718	0.0542275976616726	0.241	0.181	1
Cct4	0.343012139206193	-0.001738054765968	0.973	0.977	1
Sap30bp	0.343040344449587	0.0272837345236664	0.385	0.345	1
2700094K13Rik	0.343115738725216	-0.0661667736312666	0.979	0.983	1
Gnb2	0.343467386571074	-0.0672024410496238	0.695	0.753	1
Pnrc1	0.343796866889399	0.0596175089976291	0.214	0.166	1
Sec31a	0.344074944680574	-0.0603224431056473	0.273	0.343	1
Aqr	0.34416514670488	0.0237657745843391	0.444	0.458	1
Gpi1	0.344296759602679	-0.0659540472763279	0.647	0.7	1
Orai1	0.344693927128805	0.0970332143514283	0.171	0.109	1
Rad51	0.344800494029523	-0.0592495949290122	0.374	0.431	1
Dstn	0.34537005010062	-0.0668650124829226	0.984	0.995	1
Hist1h1b	0.345747413674515	0.0216440120416578	0.428	0.411	1
Dbnl	0.346183044443709	0.0265152721789257	0.348	0.335	1
Cad	0.34637915984236	0.0307774599013723	0.353	0.32	1
Ctsz	0.346800195699071	-0.0578568370437088	0.406	0.459	1
Tmpo	0.347174711549367	-0.0657168274910856	0.679	0.723	1
Mrps15	0.347214361846916	-0.0658702565854249	0.631	0.673	1
Otub1	0.347532188409933	-0.0565446730974008	0.406	0.428	1
Lig1	0.34836914382606	0.00859629664918238	0.797	0.806	1
Wdr61	0.348743701053217	-0.0658064022147872	0.722	0.758	1
Fkbp4	0.348824188337202	-0.0678257829212163	0.968	0.978	1
Ift57	0.349119790220218	0.0707788565235158	0.209	0.144	1
Rpl11	0.349333004668616	-0.0608528495483065	1	1	1
Aunip	0.349863246116092	-0.0604980711543728	0.289	0.317	1
Ldhb	0.350036109001877	0.0368162127645485	0.535	0.561	1
Traf3ip1	0.350147466872136	0.0665144577370582	0.198	0.153	1
Tmem165	0.350167897917879	0.0222655804859935	0.433	0.456	1
Map1b	0.350258803567235	-0.0645256796573884	0.476	0.532	1
Drap1	0.350706969777261	0.0298939115137998	0.342	0.333	1
Mrps30	0.350748302069937	-0.0610892501588073	0.54	0.617	1
Snx3	0.351021606198025	-0.0664915372113319	0.807	0.837	1
Txndc5	0.351280257072836	-0.0594321512739472	0.321	0.37	1
Jtb	0.351602210367225	-0.0588891156917731	0.455	0.496	1
Oxa1l	0.351639907311833	-0.0593250504920093	0.278	0.347	1
Ube2v2	0.352045041935873	-0.064859955263469	0.711	0.721	1
Hmox2	0.352414455107721	0.0362642819784258	0.273	0.237	1
Luzp1	0.352515566771801	0.0225847007334924	0.545	0.566	1
Vps41	0.352590272344116	0.0396730994989292	0.257	0.219	1
Nop16	0.352656753191718	-0.0580847572726155	0.513	0.546	1
Desi1	0.352785543892022	0.0276910512679376	0.332	0.327	1
Tubg1	0.353348667884119	0.0258380486023845	0.385	0.37	1
Idh1	0.353371681225089	-0.0655456339563771	0.23	0.282	1
Cnih4	0.353512987275704	0.0158433546533574	0.743	0.725	1
Dnajc10	0.353809489927268	0.0736341059741167	0.193	0.138	1
Mycbp	0.354216062748041	0.0249264817277658	0.439	0.416	1
Twf1	0.354666416308739	0.025034014789651	0.38	0.378	1
Zfp553	0.355369972390814	-0.0667703738522729	0.214	0.289	1
Stard4	0.356287432311055	0.0636492306260309	0.23	0.151	1
Rab24	0.356878758621139	0.030759101340316	0.326	0.269	1
Me1	0.356889093356391	0.0750864666267225	0.198	0.133	1
Myh10	0.357116062526535	-0.0685477283426538	0.23	0.275	1
Mfap3	0.358194085505087	0.0678766300599727	0.203	0.144	1
Ndufb2	0.358239823326892	0.0154820651744467	0.647	0.675	1
Mcm2	0.358435722248389	-0.0623162952845258	0.642	0.698	1
Tmem251	0.358612374126139	0.0365489524742514	0.294	0.239	1
Gclm	0.358771734513229	-0.0621517613265894	0.578	0.612	1
Cotl1	0.358797399818556	-0.068340683254059	0.241	0.29	1
Crot	0.358990000124223	0.0957614464551567	0.193	0.103	1
Parg	0.35947131854606	-0.0729857186400089	0.176	0.247	1
Ccnl2	0.3594935461519	0.0280099989158165	0.348	0.337	1
Ddx6	0.359603434197417	-0.0638622698107713	0.235	0.32	1
Mrpl40	0.360011843799268	-0.0679603175417607	0.813	0.816	1
Ddah2	0.360117132283606	0.0391463565319369	0.251	0.232	1
Man1a2	0.360122701391303	0.0280099989158165	0.364	0.352	1
Hells	0.360414932493264	-0.0705944268328302	0.952	0.96	1
Slc9a3r1	0.360599787208215	-0.0647585898715544	0.225	0.3	1
Klf2	0.360659070420758	-0.0968734893861605	0.904	0.954	1
Pecr	0.360800452179187	-0.0755564141431097	0.176	0.237	1
Mrps10	0.360809105303422	0.0172939968167919	0.652	0.607	1
Nr2c2ap	0.361021042029653	0.0377101151333197	0.262	0.231	1
Atp6v1a	0.36110972468098	0.0220290324864699	0.455	0.439	1
Anxa7	0.362053673173764	0.0236122913487448	0.428	0.426	1
Ptbp3	0.362296406178655	0.0475036786141177	0.246	0.187	1
Derl2	0.362427276318869	0.0321651231390519	0.278	0.269	1
Chchd2	0.363678402518603	-0.0204159562449631	1	1	1
Letm1	0.364135362078512	0.0280714862955511	0.348	0.322	1
Tpd52l2	0.364441118438358	0.0196782569210427	0.615	0.663	1
Grhpr	0.364626838116129	-0.0562294973843333	0.316	0.381	1
Cfap20	0.364638047448804	-0.0555912602407815	0.406	0.486	1
Spc25	0.364757484233583	0.0199456008606111	0.556	0.546	1
Bola1	0.365296133021954	0.0193731090745441	0.604	0.62	1
Timm17a	0.365957122076261	0.00401786254795145	0.914	0.925	1
Esf1	0.366019855469344	-0.0643941432671161	0.781	0.826	1
Fdx1	0.366176389615712	0.024540557105669	0.396	0.353	1
Eci2	0.366354256400746	0.0434468779185032	0.251	0.201	1
Atraid	0.366400587602994	0.040879913159493	0.246	0.214	1
Slc4a1ap	0.366633496570769	0.030125077283802	0.294	0.28	1
Tmed7	0.36691199532727	-0.0655456339563771	0.209	0.284	1
Krt19	0.366938272809887	0.171427779528894	0.102	0.058	1
Hk2	0.367086511247597	0.020210236138038	0.695	0.716	1
Cdc37l1	0.367175639828387	0.0235643423664528	0.46	0.418	1
Tnfaip1	0.367463424209603	0.0362642819784258	0.283	0.231	1
Ecsit	0.367495856858748	-0.0645626459108999	0.225	0.277	1
Kti12	0.36750511064205	-0.0572074562518362	0.305	0.383	1
Hmg20b	0.367879811925888	0.0213566144250799	0.439	0.39	1
Naprt	0.367967610644335	0.0736403347767227	0.203	0.129	1
Hdlbp	0.368100069919189	0.017027444926082	0.652	0.594	1
Mtfr1l	0.368326193393939	0.0247297539655654	0.401	0.376	1
Arl8b	0.368372068885874	-0.065261574428215	0.214	0.28	1
Cers2	0.368460849265512	0.0527782053473875	0.219	0.176	1
Vasp	0.368465494022914	0.0285212277018276	0.492	0.493	1
Otud7b	0.368539897232151	0.0794690505335689	0.203	0.119	1
Msrb2	0.368633212143742	0.0608163675417266	0.225	0.153	1
Ankrd10	0.368865650299528	0.0230243747876264	0.396	0.401	1
Mrpl13	0.36946029788837	-0.0628657920602466	0.701	0.703	1
Cyth2	0.370078996093545	0.0223484854769216	0.433	0.42	1
Dusp14	0.37011479872176	0.105653957395335	0.139	0.1	1
Eif4g2	0.370249465695563	-0.0682883064439506	0.93	0.96	1
Ydjc	0.370267168465275	-0.0596398984373652	0.289	0.31	1
Fkbp5	0.370454652077535	-0.0602928918415898	0.219	0.315	1
Atp6v1c1	0.37103827160308	0.0256762755695961	0.401	0.383	1
Dnph1	0.371617067265844	-0.054343043847183	0.444	0.501	1
Wtap	0.372296149269968	-0.0616082881448577	0.401	0.441	1
Dbt	0.372367504995729	0.051142882006657	0.23	0.176	1
Mtmr14	0.372516824043891	0.0361202347306795	0.262	0.24	1
Timm10b	0.372850680174779	0.0263328744113079	0.369	0.352	1
Edf1	0.373208422050262	0.000278774157635997	0.914	0.962	1
Ppib	0.373323562252077	-0.0653919021156479	0.818	0.864	1
Irak1bp1	0.373585524490556	0.0356810782293917	0.262	0.226	1
Apitd1	0.373622131018117	0.0248322749568283	0.492	0.474	1
Cep83	0.373644136517508	-0.0786874794774209	0.144	0.232	1
Echdc2	0.373773907805173	0.0207907696690738	0.433	0.433	1
Sod2	0.373780686435029	-0.0721795144341619	0.898	0.934	1
Tmem138	0.373995708329767	0.0499422434742106	0.225	0.186	1
Apobec3	0.374109846301877	-0.0594549196850549	0.257	0.32	1
Sbno1	0.37414250220018	0.0181290699342135	0.578	0.567	1
Nhp2l1	0.374194955524698	-0.0662162735791287	0.989	0.992	1
Tbc1d15	0.37457085293215	0.0339582774501589	0.267	0.245	1
Glrx5	0.375040352642016	-0.0635647567473024	0.599	0.672	1
Txnip	0.375050459449815	0.0388820845205045	0.251	0.226	1
BC031181	0.375759990007137	0.0164596204646724	0.583	0.63	1
Grn	0.37615919233261	0.0567139270561123	0.193	0.172	1
Timm17b	0.376706925638726	-0.0562509269507069	0.471	0.517	1
mt-Atp8	0.376736129998779	-0.0786874794774209	0.144	0.227	1
Me2	0.376976854135926	-0.0535433867899894	0.428	0.507	1
Fkbp8	0.377377305919118	0.0150866114954986	0.626	0.594	1
Spata5	0.377559629709361	0.0539245249685338	0.203	0.172	1
Grpel1	0.377716204571828	0.0038916509904019	0.936	0.896	1
Srsf1	0.377779965577783	-0.0640547114726756	0.754	0.788	1
Rps20	0.377785210132143	-0.0609309051221132	1	1	1
Esrrb	0.378337209036523	-0.0556370803053958	0.342	0.373	1
Tspan13	0.378350002871983	-0.0573747002039364	0.267	0.355	1
Tomm34	0.378389278617343	-0.0662357374190357	0.209	0.26	1
Chd2	0.378684458287469	0.0371522739641225	0.262	0.224	1
Fam103a1	0.378865404857061	0.025034014789651	0.39	0.358	1
Cltc	0.379129917716318	0.02173149727858	0.471	0.474	1
Camsap1	0.379241161257407	0.0650380645043188	0.219	0.141	1
Cpsf4l	0.379261219437957	-0.0912567812850828	0.102	0.199	1
Zfp281	0.379697557741955	0.0296366767856934	0.321	0.332	1
Aff4	0.379728546637954	-0.0574815321040435	0.316	0.367	1
Ckap2	0.379847372450712	0.0276910512679376	0.326	0.322	1
Mrpl14	0.379959703541987	-0.0586719840005497	0.54	0.557	1
Park7	0.380111392957706	-0.00744914439866973	0.984	0.99	1
2310011J03Rik	0.380751203465018	0.0394064683814982	0.257	0.231	1
Ythdf1	0.381015404567372	-0.0565446730974008	0.385	0.425	1
Hnrnph1	0.381126566879916	0.0172805336083743	0.599	0.615	1
Ccdc174	0.381486672854487	-0.063469573948666	0.219	0.284	1
Nosip	0.381630817596209	-0.0556370803053957	0.374	0.461	1
Vapa	0.382145876612415	-0.0634953960601414	0.834	0.872	1
Kif20a	0.382204528472905	0.0255133693217814	0.38	0.34	1
Zfand1	0.382833347302415	0.028374846965271	0.294	0.275	1
Dnmt1	0.382930763566951	0.0199230849305898	0.497	0.493	1
Akap8l	0.382961617717452	-0.0819543886227693	0.128	0.219	1
Ipo8	0.383276563561095	-0.0632509776483187	0.23	0.282	1
Ccnd2	0.383586303148407	-0.0862740497672858	0.257	0.257	1
Cox5a	0.383813494615153	-0.0630070630200246	1	1	1
Lrpprc	0.384072903340558	0.0525327362957112	0.214	0.174	1
Tsn	0.38429367238545	-0.0680621643046144	0.882	0.919	1
Lamp1	0.384337806415569	-0.064821544324029	0.813	0.829	1
Cnih1	0.384724624172632	0.0226923707250727	0.401	0.375	1
Mfge8	0.384884954342239	0.0243737680588478	0.385	0.352	1
Srp68	0.384893921921118	-0.0550167328909609	0.321	0.35	1
Mageb16	0.385144185523527	0.0318524986539748	0.273	0.255	1
Mtx1	0.385275143319919	-0.0557640563705781	0.471	0.527	1
Mrpl48	0.385623700802016	0.0225993500651172	0.422	0.408	1
Fkbp9	0.38583455199825	-0.0547344173886815	0.332	0.381	1
Zfand6	0.386038634491588	0.0182852589232072	0.556	0.522	1
Syngr2	0.386142671231813	0.0538471525362927	0.198	0.172	1
Foxp4	0.386305822380206	-0.086682529818715	0.123	0.207	1
Prdx4	0.386492711887448	-0.0579279430984192	0.567	0.589	1
Mbtps1	0.386830901575644	0.0315349521589147	0.273	0.257	1
Thrap3	0.387274557178518	-0.0669265553013579	0.69	0.735	1
Arl4c	0.387360196456237	0.132111944540324	0.123	0.073	1
Cenpv	0.38737458134027	-0.0574132797066516	0.497	0.546	1
Eif3j2	0.387376648773625	0.0169536363577961	0.599	0.57	1
Nupr1	0.387979916267015	-0.0629937516593103	0.225	0.3	1
Nup62	0.38800995335943	0.0179747370378502	0.524	0.502	1
Zdbf2	0.388227897428486	0.033801482341845	0.246	0.289	1
2610507B11Rik	0.388314337587066	-0.0662357374190357	0.193	0.26	1
Mat2b	0.388739383649487	0.0196632047275614	0.492	0.453	1
Nenf	0.388987474350366	-0.0665076805084623	0.198	0.27	1
Utp14a	0.389049410463597	-0.0597312518380589	0.529	0.564	1
Eif1b	0.389313484952999	-0.0541545003451729	0.412	0.451	1
Mecr	0.38961406236759	0.0323503826572894	0.273	0.242	1
Mettl1	0.38972392473679	-0.055949531487441	0.283	0.355	1
Mettl9	0.389886324484208	-0.0536060336185141	0.364	0.406	1
Sdhaf2	0.390094512476102	0.0434468779185032	0.225	0.206	1
Gldc	0.390578500339659	-0.0579510034357928	0.289	0.347	1
Vim	0.390655803270711	0.0327870588688229	0.417	0.405	1
Rtn3	0.390741166646646	0.0201554130794458	0.46	0.466	1
Gpa33	0.390845271905713	-0.0621991816604375	0.219	0.297	1
Apip	0.390935364819113	-0.0584515441679865	0.267	0.315	1
Tcp1	0.39146915253973	-0.066504643113575	0.973	0.957	1
1500011K16Rik	0.391891841190853	-0.054904211089743	0.358	0.381	1
Lrwd1	0.392210014614018	0.0282047219229549	0.262	0.277	1
Gm10073	0.392367278649342	0.00943336296665931	0.743	0.74	1
Uqcrb	0.392556728117072	-0.0105041412505604	0.995	0.992	1
Lrif1	0.393064754573558	0.0550284875821238	0.214	0.161	1
Zyx	0.393157590216766	0.10192247146969	0.166	0.095	1
Plekha3	0.393640109430398	0.051142882006657	0.235	0.169	1
Ndnl2	0.393865854320537	0.0210171585842868	0.439	0.4	1
Akirin1	0.39443432869867	-0.0540761142038028	0.342	0.391	1
Zmat3	0.394530176056079	0.0315349521589147	0.283	0.234	1
Rbmxl2	0.394568440699863	-0.0654662253913276	0.679	0.763	1
Eif3f	0.394814544058218	-0.00412831179699236	0.979	0.954	1
Arl2	0.395073279418346	0.0222729824378883	0.374	0.355	1
Tmem131	0.395204828575124	-0.069925120428407	0.182	0.249	1
Pycrl	0.395430128676268	-0.0557420616712996	0.278	0.35	1
Tra2b	0.395517818463546	0.00501775344777777	0.888	0.891	1
Nmral1	0.396127412798199	-0.0705111614004265	0.193	0.24	1
Pum2	0.396257618953299	-0.0564210866176043	0.294	0.352	1
Eif2d	0.396279558037636	-0.0557204101666997	0.503	0.567	1
Gabarap	0.396638069226728	0.0176463279504239	0.492	0.509	1
Ubac1	0.397127875512974	-0.0568926241004725	0.567	0.572	1
Deb1	0.397834326735411	-0.0565526915398186	0.31	0.371	1
Ddx58	0.398216590591319	-0.0737394925038777	0.176	0.232	1
Bcar1	0.398257680425049	0.0853832954864429	0.155	0.114	1
Ech1	0.398271791530621	0.0302504304665582	0.289	0.249	1
Ndufaf3	0.398288127368519	0.0336533144377053	0.278	0.237	1
Tcf15	0.398874940340279	-0.0759591668288728	0.642	0.653	1
Med30	0.398928155181194	0.0193538098301093	0.433	0.436	1
Sltm	0.399153387617814	0.0109831544657965	0.695	0.678	1
Ndufb3	0.399385319612824	0.0114796180233281	0.711	0.698	1
Cdkn2d	0.399468569209065	0.0495644907442918	0.23	0.167	1
Odc1	0.399856756022864	-0.00382555713151689	0.979	0.982	1
Gpr107	0.399931360597646	0.0312123664757999	0.267	0.239	1
Polr3h	0.400395170705398	0.0238192648223836	0.342	0.322	1
Mettl6	0.400587052102149	0.0344067784590716	0.273	0.242	1
Ndufs8	0.401242208349111	0.0153334293099459	0.615	0.612	1
Mdm4	0.401268476751139	-0.0534041058010833	0.385	0.396	1
Lman2	0.401309394259604	0.0111604006181197	0.695	0.708	1
Psmb1	0.401785983139777	-0.0641202658992619	0.995	0.978	1
Agps	0.401956260996227	0.0483689551239316	0.214	0.179	1
1110059E24Rik	0.402203269788527	-0.0582565971929461	0.262	0.302	1
Wapl	0.402586352160567	0.0135081837450935	0.631	0.594	1
Dnajc7	0.402822173420066	0.00916658319177999	0.754	0.753	1
Rnft1	0.403059101643784	0.0496601261820762	0.214	0.172	1
Ltv1	0.403174751024728	-0.0572391717986236	0.503	0.521	1
Kdm2a	0.404212751681018	-0.0754397076015754	0.155	0.226	1
Hdac2	0.404980264109585	0.0150888938683905	0.572	0.572	1
Gga2	0.405088691276106	-0.0519158795035419	0.39	0.426	1
Pmpca	0.405113292820807	0.0248058777428641	0.342	0.294	1
Mlec	0.405121026100463	0.0142490471587706	0.556	0.549	1
Commd5	0.405368993797036	-0.0545253514527054	0.326	0.362	1
Zranb2	0.405707714046945	0.014025658349621	0.62	0.572	1
Pfdn6	0.406047986561072	-0.065747772393689	0.936	0.955	1
Ptdss2	0.406621285583079	-0.0525071872964681	0.332	0.373	1
Rcn2	0.406944019671724	0.0384776552051911	0.23	0.217	1
Cnbp	0.407272075032449	-0.0608007706565858	0.995	0.98	1
Pstk	0.407366548036939	-0.0518769333854913	0.358	0.386	1
Bcat2	0.408120855517492	0.0267059650376124	0.332	0.292	1
Ubald2	0.40815043542468	-0.0638997357109523	0.738	0.794	1
Med21	0.408271178985575	0.0162511351100133	0.519	0.534	1
H1fx	0.409839615209453	0.0302504304665582	0.283	0.239	1
Cops2	0.409915080589468	0.0179661371436289	0.529	0.488	1
Cit	0.410036855931539	0.0498489925124924	0.203	0.177	1
Cenpt	0.410603005194818	0.0220065466806339	0.369	0.337	1
Ppp2r4	0.410811316149612	-0.0578568370437086	0.235	0.3	1
Sh3gl1	0.410827742549247	-0.0566365806384792	0.23	0.302	1
Trim37	0.411097726125194	0.0446842396147728	0.23	0.197	1
Hgs	0.411525560216702	0.0417230191210786	0.214	0.199	1
Gap43	0.411693411130154	0.0853255826462818	0.171	0.106	1
Jak1	0.412319737208637	0.0419742108559076	0.23	0.192	1
Tmem60	0.41287711758082	0.0258511160281237	0.299	0.292	1
1110038F14Rik	0.413040881762858	0.0166264400496783	0.492	0.464	1
Mrpl15	0.413375054920774	-0.0653257374091452	0.941	0.95	1
Bckdhb	0.413584692140564	-0.0584820324376269	0.225	0.29	1
Brd4	0.414014757643387	0.0195525577190672	0.545	0.499	1
Nelfb	0.414137794518853	0.0262111779626658	0.289	0.285	1
Tspo	0.414255161114797	0.0607184033598024	0.198	0.148	1
Atp5e	0.414356069013117	-0.00228953850143299	0.941	0.945	1
Peg3	0.414636957066034	0.0969248239802126	0.155	0.093	1
Dmap1	0.414651422238459	0.0334990012508052	0.262	0.234	1
Atl2	0.415282291750119	0.0482683375092536	0.209	0.171	1
Lyplal1	0.415328513510239	-0.0527388275779668	0.332	0.358	1
Hist1h2bc	0.415444597738472	0.0572198370149318	0.16	0.167	1
Fbxw9	0.415505174669168	0.0721962912044891	0.182	0.123	1
Pdgfa	0.415615585917301	0.0168646874165476	0.604	0.625	1
Dhx15	0.415864533229305	0.0130074198141583	0.652	0.633	1
Rrbp1	0.416163683435847	0.00736912812524004	0.684	0.682	1
Brwd1	0.416174125819799	0.0196447958780587	0.348	0.352	1
Lage3	0.416620010808969	-0.0604951181703084	0.62	0.695	1
Mtfr1	0.416647093726269	-0.0533810161787133	0.38	0.443	1
Sertad2	0.416752485183387	0.0263328744113079	0.321	0.337	1
Top3b	0.417242233942452	0.0265375278836198	0.305	0.299	1
Trip10	0.417432251309641	-0.0785952991357352	0.128	0.212	1
Rnps1	0.417638075172886	0.0071686529136108	0.781	0.769	1
Brcc3	0.418413918882718	0.0281363014104586	0.278	0.275	1
U2surp	0.418488465499654	-0.0629709597923591	0.754	0.821	1
Gm10076	0.418904463197001	-0.0590176032796709	0.578	0.635	1
Ormdl2	0.418974196004529	-0.0531388355834604	0.503	0.584	1
Sdad1	0.418976491646299	-0.0564700666092877	0.594	0.605	1
Eif2b4	0.419079852913098	0.0184847519582371	0.417	0.426	1
Pdzd11	0.419147509591125	0.0217240408520721	0.358	0.302	1
Eva1b	0.420090968467988	0.0341089561540878	0.262	0.234	1
Sgta	0.420209929430024	-0.0539307072458236	0.46	0.493	1
Polr3d	0.420224238679784	0.0220065466806339	0.374	0.328	1
Kif2a	0.420287086976749	-0.0543130489463137	0.353	0.353	1
Rbbp6	0.420374753393685	-0.0527552339305069	0.38	0.415	1
Mycn	0.420425136562055	0.0221149712714371	0.492	0.489	1
Gnpnat1	0.420531769534677	-0.0588665738767051	0.529	0.561	1
Rsl1d1	0.420655740160084	-0.00313342819955498	0.957	0.95	1
Piezo1	0.420811485501134	0.0780873244417264	0.166	0.116	1
Nadk	0.420824058394016	-0.0524046855209012	0.487	0.522	1
Necap1	0.421068045063617	0.0323503826572894	0.246	0.231	1
Kcnk1	0.421155459029842	0.105035062851494	0.155	0.083	1
Smndc1	0.421184912733297	0.0188084177864277	0.449	0.464	1
Ppp2r2a	0.421253765874678	-0.0546302843482148	0.487	0.556	1
Cct2	0.421302426502738	-0.00204528326876763	0.957	0.96	1
Ahdc1	0.42169792249495	0.0563800017612042	0.219	0.143	1
Dcaf13	0.421828849102064	0.0207269559750086	0.39	0.378	1
Rbm17	0.421941978026743	-0.0648678496367545	0.904	0.886	1
Bet1l	0.422869073006929	0.0255001106788033	0.305	0.292	1
R3hcc1	0.422925985277935	0.0549544847699831	0.214	0.149	1
Psma5	0.423101174783028	0.00149050945272267	0.909	0.904	1
Kmt2b	0.42348274774288	0.0456027016310414	0.225	0.179	1
Slc9b1	0.423675460758504	0.0223639174566135	0.353	0.345	1
Nudcd2	0.423801517886297	-0.00070671634988928	0.936	0.896	1
Rtfdc1	0.423842963846261	0.0176081009200861	0.481	0.453	1
Ehd1	0.423903081673812	0.0176463279504239	0.476	0.504	1
Fam195b	0.424216201777547	0.0348087591328686	0.262	0.212	1
Pwp1	0.424266371996583	-0.0523764748751419	0.439	0.489	1
Cyhr1	0.424266813471958	0.0550284875821238	0.193	0.159	1
Wsb2	0.425442252019365	-0.0623938627682755	0.225	0.257	1
Psmb3	0.425706637383216	-0.00701894434901496	0.952	0.97	1
Mcph1	0.425869905986133	0.0374946830115574	0.235	0.197	1
Tpx2	0.426388797294367	0.0123302714293108	0.615	0.549	1
Prpf4	0.426499069754479	-0.052322591016398	0.364	0.395	1
Ehd4	0.426609715634372	0.029917867913154	0.257	0.242	1
Ckap2l	0.426684755610826	0.0330285567802606	0.246	0.221	1
Dqx1	0.426981771773785	-0.108593033703833	0.219	0.172	1
Atp5g2	0.427116985878393	-0.0616861633860757	0.973	0.995	1
Polr1a	0.427280796350359	0.0188654469925251	0.374	0.401	1
Gtf3c2	0.42756081031936	-0.0516239688261356	0.31	0.375	1
Mrpl9	0.427579155415824	0.0325465316003487	0.246	0.219	1
Syf2	0.428145050768534	0.0146060518153494	0.583	0.544	1
Mrpl41	0.428146983225506	-0.050936394199135	0.444	0.454	1
Gna13	0.428148395561265	-0.0569301960507617	0.23	0.294	1
Aes	0.428162941922166	0.020279608397442	0.439	0.403	1
Sec11a	0.428248401200689	0.0207208640416423	0.545	0.577	1
Snupn	0.428386817831839	-0.0672435381061998	0.193	0.237	1
Xrn1	0.42872543200635	-0.112660121192654	0.053	0.159	1
Mettl2	0.428974751962281	-0.0642548115233683	0.193	0.25	1
Rbm34	0.429016225501416	-0.0523560403694349	0.444	0.43	1
Diaph3	0.429016323620501	0.0634626112357346	0.187	0.136	1
Fam210a	0.429066953936259	0.0591809230924188	0.198	0.141	1
Tbc1d10b	0.429245185882508	-0.0660961431913097	0.193	0.247	1
Nme4	0.429449913118577	0.0166545058921466	0.476	0.473	1
Chrac1	0.429620706834645	0.0197581770010052	0.428	0.39	1
Ppp5c	0.429625084335934	0.0181290699342133	0.471	0.436	1
Cdc34	0.429812222057519	0.002486830650686	0.888	0.884	1
Kcnq1ot1	0.429964385935287	0.0179661371436289	0.503	0.481	1
Acads	0.430052403719229	0.0376386022788537	0.235	0.196	1
Zfp318	0.430054597616943	-0.0785952991357352	0.123	0.212	1
Cops6	0.430149767984541	-0.0632863215512953	0.706	0.761	1
Taf1	0.430232398313903	0.0242678246325382	0.316	0.277	1
Psme3	0.430245109976176	-0.0519693454323914	0.412	0.469	1
Nrf1	0.430500889279873	0.0220941821870916	0.369	0.305	1
Mplkip	0.430831699956081	-0.0508290606331425	0.417	0.499	1
Bcl2l11	0.431276235149538	0.0751374697953053	0.187	0.109	1
Ptrh2	0.431336582800105	0.0192738897501467	0.39	0.362	1
Cisd3	0.431814081426324	-0.0507446286127993	0.348	0.37	1
Mybbp1a	0.431926028765683	-0.0599901113047009	0.711	0.741	1
Sept7	0.432291453506683	0.00738186994101275	0.69	0.731	1
Coro1b	0.432560266263475	0.0508735217356679	0.203	0.158	1
Med19	0.432655458481244	-0.0545091363496336	0.567	0.597	1
Fkbp11	0.432836759661503	-0.0589037226549128	0.487	0.541	1
Ube3a	0.432925790137522	0.0103043038759832	0.62	0.625	1
Senp6	0.432962523367767	-0.0539001229325153	0.46	0.509	1
Sep15	0.433430973861312	0.0112673810942854	0.717	0.703	1
Tmem41b	0.43377527610235	-0.0595375097082269	0.214	0.272	1
Sfmbt2	0.433839962744804	-0.0704356192505688	0.16	0.247	1
Nfe2l1	0.433909721598709	0.0226623560822124	0.294	0.284	1
Hmgn1	0.433928189519619	-0.0560282521789501	1	1	1
Prkar1a	0.434047618199357	-0.0515979261421752	0.433	0.501	1
Arpc2	0.434502127838948	0.00817443243955807	0.845	0.871	1
Atrx	0.434833857197637	0.0123906223440335	0.711	0.731	1
Kif15	0.434895223075224	0.0493707638622648	0.225	0.156	1
Sf3b4	0.434983310645334	-0.0580805757178716	0.717	0.725	1
Kdelr2	0.435081274205102	0.0146264393830113	0.572	0.58	1
Sccpdh	0.435130202887629	0.0355323068328978	0.246	0.211	1
Mycbp2	0.435313610093775	-0.0539151685583762	0.257	0.32	1
Fam58b	0.435672815311867	0.0242285735433155	0.294	0.279	1
Cep164	0.435957911921355	0.0206570246105577	0.348	0.343	1
Haus6	0.436194130318704	0.056311480664466	0.182	0.151	1
Hnrnpa2b1	0.436680636534371	-0.0626363377780053	0.984	0.993	1
Cd2ap	0.436737068774943	-0.0501200305998935	0.348	0.391	1
Ddx55	0.436773002055158	0.0310491462993175	0.257	0.234	1
Halr1	0.436786426420888	-0.0557977099740408	0.246	0.31	1
Gjb3	0.436981829741976	-0.0587028282497121	0.444	0.484	1
Zc3hc1	0.437031955457627	-0.0481335895614977	0.46	0.516	1
Cep89	0.437059083924673	0.044104556337474	0.219	0.172	1
Lsm4	0.437067416285405	-0.0617650548483697	0.957	0.959	1
Triobp	0.437130090401113	0.056311480664466	0.171	0.153	1
2210016F16Rik	0.437834665240353	-0.0611531343555699	0.209	0.259	1
2310033P09Rik	0.438030319688117	0.0210251043938655	0.353	0.335	1
Tmco1	0.438253024183366	-0.0599593670372233	0.604	0.683	1
Tmed4	0.438327197234917	0.0468784832201994	0.209	0.167	1
Bet1	0.438360709651636	-0.053448895624843	0.267	0.3	1
Atf2	0.438370406995579	0.0315402855633603	0.262	0.221	1
Mrpl36	0.438485138241047	-0.0586641350612357	0.722	0.758	1
Nt5c2	0.438771010439132	0.0534502483834338	0.209	0.148	1
A830080D01Rik	0.43927560284187	-0.063145056665273	0.193	0.245	1
Gorasp2	0.439331017350591	-0.049753137146421	0.364	0.415	1
Rsrp1	0.439334994571909	0.00765777006691803	0.679	0.706	1
Nxf1	0.439370711187215	-0.0518202817786949	0.46	0.509	1
Mpc2	0.439406310189596	0.0194317592409811	0.369	0.378	1
Pla2g16	0.439563551192717	0.0445702249295579	0.219	0.176	1
Zcchc11	0.439997392676135	0.0290629203869136	0.257	0.231	1
Zmat2	0.440084362501095	0.0128316821548835	0.668	0.7	1
Arid4b	0.440182283311763	-0.0541426308385288	0.294	0.318	1
Snrpd1	0.440264654484735	-0.00680093806749427	0.968	0.965	1
A330069E16Rik	0.440430630727428	0.117758910883055	0.139	0.068	1
Gng12	0.441004940088488	0.112651245896803	0.139	0.075	1
Pawr	0.441165915639251	0.0538471525362927	0.209	0.146	1
Dpp9	0.44118785062761	-0.0806057707514756	0.123	0.201	1
Gm561	0.441680915625708	-0.0665299182971376	0.16	0.242	1
Zc3h18	0.442357471318067	-0.0507175920342381	0.406	0.459	1
Gmcl1	0.442423936447994	0.0467711928386791	0.225	0.164	1
Keap1	0.442535970568375	-0.0714141065873369	0.144	0.221	1
Fscn1	0.442709130196322	-0.057358953040394	0.824	0.876	1
Faim	0.442746941981158	-0.0509047591411611	0.326	0.36	1
Sh3bp1	0.443217430040638	-0.0588066550666748	0.219	0.269	1
Acadm	0.443655895380689	-0.0571974238974934	0.529	0.561	1
Gnpat	0.443820899430128	0.0262262801668327	0.283	0.252	1
Mgst3	0.444284717575715	0.057682248320235	0.187	0.144	1
Tpd52	0.445118413130633	-0.0539690232046988	0.551	0.617	1
[truncated: 4,426 more rows]
