# Supplementary material for: Detection of gene cis-regulatory element perturbations in single-cell transcriptomes
Source: PLoS Comput Biol. 2021 Mar 12;17(3):e1008789. doi: 10.1371/journal.pcbi.1008789 (PMC8011753; doi:10.1371/journal.pcbi.1008789)
Supplement: S2 File — (ZIP) [file pcbi.1008789.s015.zip › S2_File/GFPChe_txm.MshSC3_vs_ZfpSC2.MAST.csv]

	p_val	avg_logFC	pct.1	pct.2	p_val_adj
Ifitm3	3.07791303761452e-19	0.570395051229302	0.845	0.62	5.48053195477641e-15
Car2	2.02197960900916e-14	0.555210973486357	0.834	0.638	3.60033689180172e-10
Pla2g1b	1.74329945981236e-11	-0.349546122831691	0.428	0.71	3.10411901814189e-07
Dpy30	3.42930900718764e-10	-0.233524538279739	0.904	0.982	6.10622761819831e-06
mt-Co3	9.60865917701272e-10	-0.13402716469743	1	1	1.71091785305888e-05
mt-Nd1	5.73163893769131e-09	-0.158997270862979	1	1	0.000102057562924531
Dda1	2.75800795479416e-08	-0.28025404221096	0.289	0.524	0.000491090896430649
Spp1	3.82291810145283e-07	0.405926458619347	0.898	0.803	0.00680708797144692
mt-Co2	4.13887145582952e-07	-0.11625580379727	1	1	0.00736967451425005
Rcc2	5.65568252289661e-07	-0.211119199209684	0.866	0.922	0.0100705083002697
Tax1bp3	8.44736471002776e-07	0.22547805167393	0.294	0.124	0.0150413776026754
Trh	1.37857025689146e-06	-0.302379129161322	0.439	0.648	0.0245468219942093
Anxa3	1.5474039451819e-06	0.41545246771057	0.225	0.133	0.0275530746479089
Tpm1	1.80488237715881e-06	0.511272607617832	0.487	0.471	0.0321377356076898
Mkrn1	2.70896586259555e-06	-0.166833459942672	0.995	0.998	0.0482358461493763
Klf6	2.79254939385272e-06	0.238410728807782	0.262	0.113	0.0497241345069415
Sh3glb1	3.44027023118677e-06	0.24074649810256	0.535	0.353	0.0612574517365117
Phlda1	3.5475074254055e-06	0.331768029520895	0.235	0.128	0.0631669172167704
Ccng1	4.55512255162435e-06	0.249505951520782	0.759	0.675	0.0811085121542233
Chchd10	6.0365945033063e-06	-0.148696475600988	0.973	0.992	0.107487601725872
Atp5g1	7.16504210237275e-06	-0.128953723161878	1	1	0.127580739674849
Cpped1	9.38092030124229e-06	0.118091969558395	0.118	0.036	0.16703666688392
Gm10116	1.06296895430165e-05	0.124790944041022	1	1	0.189272252002952
S100a10	1.31531792686371e-05	0.310514514573467	0.749	0.741	0.234205510057352
Rhox5	1.51673812779607e-05	-0.226533694789682	0.695	0.849	0.270070391035369
Psat1	1.91778817656022e-05	-0.22468005135183	0.663	0.814	0.341481362718312
H3f3b	2.95033014177807e-05	0.143644883091394	1	1	0.525335785045003
Malat1	3.08415164076559e-05	0.233869485000687	1	1	0.549164041154721
Cox6b2	3.92205064645085e-05	0.194549205092315	0.449	0.401	0.698360338107039
Perp	4.07683579380651e-05	0.299994088425834	0.385	0.26	0.725921381445187
Krt8	4.65283701231402e-05	0.837529979561601	0.241	0.202	0.828484158412635
Csrp1	4.720265632139e-05	0.242051644922931	0.294	0.237	0.840490498458671
Ahnak2	5.15818780368422e-05	0.11650571615915	0.128	0.035	0.918466920324013
Rpl39l	5.33379954141216e-05	0.290279741056892	0.556	0.479	0.949736346343849
Cited2	6.25857183517979e-05	0.253545136640152	0.449	0.401	1
Msh2	7.01292515456108e-05	-0.178607204545511	0.155	0.312	1
S100a6	8.02604220891291e-05	0.422536812022801	0.412	0.466	1
Krt18	8.32367383259268e-05	0.743976057951622	0.235	0.204	1
4921524J17Rik	8.41930244281971e-05	0.107145586386075	0.299	0.282	1
Maff	8.64430625797354e-05	0.0828143602248519	0.118	0.033	1
Ncor1	9.53235785580565e-05	-0.1364469881515	0.583	0.75	1
Clic1	9.63580843718987e-05	0.286232558934074	0.369	0.26	1
Srsf2	0.00012107643628302	-0.135092934005978	0.979	0.983	1
Tubb6	0.000175937262664277	0.228631887617743	0.578	0.584	1
Fblim1	0.000178166677968241	-0.2111166946506	0.471	0.637	1
Cacybp	0.000197830791016925	-0.132297846320609	0.984	0.98	1
Wbp5	0.00022793117100315	0.170916312164899	0.845	0.874	1
Tpm4	0.000249175929230692	0.246894294006857	0.353	0.285	1
1110008P14Rik	0.000250692216549561	-0.0940936037611022	0.299	0.444	1
Flnc	0.000257573234627554	0.10975781013328	0.112	0.032	1
Prpsap1	0.000265947306184501	-0.215885838482122	0.348	0.506	1
Tnfrsf12a	0.000274418752135973	0.21428103814759	0.23	0.138	1
Xrn1	0.000290508203628076	-0.126325232421021	0.053	0.159	1
Lmna	0.000292407740802258	0.188914993560908	0.235	0.156	1
Nefl	0.000305241949453266	0.283934281313757	0.433	0.34	1
2700060E02Rik	0.000391934696105035	-0.111751291998967	0.989	0.985	1
Atf4	0.000396324098465302	-0.169313789455703	0.39	0.556	1
Hmces	0.000402077265695366	-0.206088824095976	0.476	0.63	1
Mrpl37	0.000409050173416501	-0.0607387880377506	0.369	0.498	1
Luc7l	0.00041955078551942	-0.105213973871001	0.449	0.604	1
Cald1	0.00042463592824976	0.338461514634284	0.433	0.327	1
Hras	0.000436556583192173	0.0112652387751354	0.556	0.645	1
Amotl2	0.000451647081070084	0.148445544187063	0.203	0.095	1
Piezo1	0.000467003180631138	0.102816609155602	0.166	0.116	1
Carhsp1	0.00050380988886935	0.193203030137405	0.519	0.443	1
Clu	0.000542063257478491	0.187950917308635	0.176	0.123	1
Cryab	0.000590543321847559	0.255798798949324	0.182	0.1	1
S100a11	0.000616838331073285	0.309578850300523	0.46	0.406	1
Serpinh1	0.000625527531669027	0.173124885306619	0.257	0.24	1
Sumo1	0.000670257612049396	-0.11879492286743	0.984	0.988	1
Pebp1	0.000678365421326181	-0.0990600477137726	0.995	0.99	1
Ticrr	0.000685001158949963	-0.124781975620303	0.166	0.292	1
Tlr2	0.000698963238083106	0.105538675720232	0.107	0.033	1
Adap1	0.000798022615758362	-0.0489986004512732	0.086	0.158	1
ENSMUSG00000032494	0.000840164021536412	-0.113935039500891	0.909	0.967	1
Luc7l2	0.000878129803170173	-0.166593910241941	0.588	0.726	1
Adprh	0.000880464966827414	-0.237811682380352	0.535	0.629	1
Sub1	0.00090009690463863	-0.105656490598	1	0.998	1
Fabp5	0.000913481315771701	0.204856870627015	0.733	0.672	1
Yif1a	0.00094220168758005	0.130323078629506	0.214	0.146	1
Igfbp3	0.000944098426044555	0.291060318152362	0.139	0.095	1
Katna1	0.000966269029792538	-0.002492296673548	0.299	0.37	1
Acot1	0.00100591729978641	0.125269365491944	0.139	0.07	1
Msl1	0.00100852547938261	0.129214909664878	0.193	0.104	1
Platr26	0.00104503671180501	-0.0940659539164052	0.048	0.138	1
Zfp101	0.00106908048889902	0.10640936066492	0.134	0.051	1
Plk2	0.00107192705817893	0.14571561311935	0.246	0.129	1
P3h1	0.00107314647847002	-0.0290797752431119	0.08	0.133	1
Cdkn1a	0.00108140756689126	0.192596228053275	0.358	0.254	1
Ly6e	0.00116266822467332	0.163899562126032	0.353	0.255	1
Msn	0.00118920067193143	0.0960496830384757	0.305	0.323	1
Chmp2b	0.00125483700564736	0.133678466343112	0.273	0.169	1
Stk25	0.0012928435832261	0.0874554296082338	0.112	0.058	1
Sox2	0.00130922778618245	-0.176804077799639	0.813	0.876	1
Arfgef1	0.00136703777362843	0.130476147968035	0.193	0.104	1
Bex2	0.0014612072738372	0.076455619798258	0.588	0.637	1
Strap	0.00147467307014563	-0.155142708414801	0.658	0.783	1
Brd2	0.00151508164507763	0.106230307907775	0.695	0.708	1
Polr2e	0.00151566680210683	-0.135070933075765	0.957	0.967	1
Macf1	0.00160265759377451	0.171697940041286	0.503	0.444	1
Exoc4	0.00160982220830583	0.129585483360535	0.214	0.156	1
Ngfrap1	0.00161598387965934	0.178256407637837	0.995	0.985	1
Prrc1	0.00164244495671669	-0.248812863072879	0.492	0.577	1
Trim28	0.00170508530779005	-0.103740288028993	0.984	0.97	1
Blvrb	0.00175752523165129	0.151219302030434	0.273	0.163	1
Gnas	0.00177307680373523	0.166750160665242	0.652	0.622	1
Ivd	0.00180764793101208	0.118698317335379	0.166	0.075	1
Lactb	0.00181065363753866	0.137762601382734	0.23	0.131	1
Crlf2	0.00181153417645461	0.0918399026756195	0.118	0.068	1
Apela	0.00187065307973182	0.182426523831833	0.385	0.284	1
Dusp1	0.00188035621539146	0.140998206397573	0.187	0.09	1
Bad	0.00188256184578995	0.140738781725716	0.294	0.191	1
Nop58	0.00190930986864184	-0.125285250128456	0.947	0.982	1
Nol11	0.0019288422037172	-0.00752359668368607	0.455	0.546	1
Pa2g4	0.00195214538624938	-0.0194673294343102	0.936	0.987	1
Jun	0.00199456621590646	0.136904588355246	0.155	0.078	1
Kdm2b	0.00202742095701143	0.147045124990581	0.39	0.26	1
Pdcd5	0.00203069411755513	-0.131887477357191	0.93	0.964	1
Pacsin2	0.00204006340766628	0.00125134211896355	0.182	0.226	1
Hmga2	0.0020948171803604	0.170879677881899	0.16	0.088	1
Stx8	0.00219383799126401	-0.0569633764638012	0.096	0.174	1
1700097N02Rik	0.00220930499612764	0.128082335273994	0.348	0.338	1
Mtch1	0.00222062153003341	0.150945049786821	0.561	0.488	1
mt-Co1	0.0022313841552224	-0.0660167868482398	1	1	1
Crot	0.00229283356039338	0.127396163933539	0.193	0.103	1
Porcn	0.00232599245186697	-0.134049387661089	0.134	0.249	1
Dusp14	0.00233496753908363	0.111501171077581	0.139	0.1	1
Prrc2c	0.00242127465437427	0.150046770768771	0.914	0.91	1
Des	0.00242868052713125	-0.0862352138352511	0.037	0.113	1
Tmem167	0.00250566770019375	-0.0329115033146878	0.765	0.864	1
Lama5	0.00254917231453411	0.09308865573099	0.155	0.126	1
Ppid	0.00262476003208576	-0.156016698221614	0.866	0.927	1
Nol7	0.00262699338067006	0.116326917201092	0.759	0.761	1
Pard6a	0.00272777321542858	0.0679756038732751	0.123	0.1	1
Map1lc3a	0.0027506053313101	-0.144328165252609	0.171	0.285	1
Eras	0.0027637437047876	-0.171118067690412	0.316	0.444	1
Sumo2	0.00279545703225721	-0.0854767593335213	0.995	1	1
Ube2g1	0.00279626057519911	-0.16818369259731	0.278	0.401	1
Cox6a1	0.00285548459928181	0.141845618762689	0.952	0.955	1
Enox1	0.00298067670902612	-0.0920249614745533	0.08	0.169	1
Ran	0.00299676407902482	-0.0710064880137886	1	1	1
Soat1	0.00299744235443406	0.122445242226696	0.155	0.073	1
Ftl1	0.00305662332844376	0.158533004011059	0.695	0.574	1
Mdm2	0.00306843717560245	0.211927746705764	0.519	0.42	1
Hrsp12	0.00310942056584782	-0.0878087963380693	0.283	0.403	1
Sfn	0.00310983910982499	0.361273196687481	0.46	0.428	1
Nme7	0.00311278277712944	-0.0306128537195577	0.182	0.254	1
Hnrnpc	0.00311690178534699	-0.0879760935148259	0.979	0.988	1
Camk1d	0.0032108834228548	0.0860079501212092	0.107	0.04	1
Nanog	0.0032346745480046	-0.112112982127747	0.695	0.814	1
Cited1	0.00324641773703186	0.10612446850875	0.102	0.035	1
Ndufa4	0.00329283787648114	0.103259900427908	1	1	1
mt-Nd2	0.00338234739922925	-0.0917073332929661	1	0.992	1
Cenpa	0.00338540842561499	0.147755814651356	0.813	0.701	1
A330069E16Rik	0.00345203964740732	0.144845656985705	0.139	0.068	1
Prdx1	0.00351665602792103	-0.079270632617213	1	1	1
Fsd1	0.00354407046345836	-0.111363808758353	0.107	0.209	1
Dtymk	0.00355422592362395	-0.0959828444512905	0.973	0.968	1
Sparc	0.00356705420972334	0.221726762771449	0.439	0.436	1
Idh2	0.00366318532923378	0.139061699745832	0.316	0.231	1
Ap2a1	0.00376159824188065	-0.112388996409788	0.144	0.255	1
Fam213a	0.00386300197806246	-0.0597405495213562	0.123	0.204	1
Supt4a	0.00395381714985237	-0.146821388402262	0.743	0.846	1
Elf2	0.00400311863025396	-0.131640574443073	0.139	0.25	1
Etv4	0.0040447190401218	-0.174123898532696	0.385	0.504	1
Cpsf4l	0.00410960402208217	-0.111808190401212	0.102	0.199	1
Mrps34	0.00414512000043397	0.139739323772692	0.636	0.574	1
Xaf1	0.00415831785235486	-0.111580186504175	0.128	0.234	1
Calm2	0.00416204193987955	-0.0811196131387932	0.957	0.987	1
Mrpl34	0.00416962471437243	0.14066049215796	0.877	0.869	1
Ostf1	0.00421600820328952	0.167605332651586	0.444	0.323	1
Dppa5a	0.00431009275334575	-0.0144898564861222	0.968	0.997	1
Kif18b	0.00433946880204447	0.0958731569405871	0.134	0.068	1
Ctgf	0.00438653616600525	0.0862022166964538	0.123	0.05	1
Tagln	0.00443071826093725	0.396302002924865	0.176	0.095	1
Kcnk1	0.00447415676390731	0.116428930013449	0.155	0.083	1
Tor1a	0.00449945312818833	-0.0125029608145039	0.203	0.267	1
Id1	0.00452637668019104	0.252921956219274	0.385	0.33	1
Ppp1r12a	0.00457283656113287	0.0536039471544875	0.401	0.431	1
Smchd1	0.00461270553961072	-0.0401084612136527	0.374	0.474	1
Lsm7	0.00464621787459167	-0.116217151751901	0.305	0.434	1
Dnajc2	0.0049674565338101	-0.132345864651206	0.856	0.922	1
Kif5b	0.00499546156278424	0.118964406883104	0.802	0.794	1
Tceb1	0.00500178995167742	0.0102323549673959	0.888	0.95	1
Eid1	0.00501837710207886	-0.0237588806858629	0.123	0.181	1
Aoah	0.00504203916008389	0.0792296443952377	0.139	0.106	1
N4bp2	0.00510610576312165	-0.0120639206771065	0.139	0.186	1
Id2	0.00515647475103698	0.184199867730751	0.198	0.108	1
Josd2	0.00516497997831889	0.00800330907920442	0.091	0.114	1
Txndc9	0.00518331390545535	0.113631995499786	0.61	0.605	1
Sh3bgrl3	0.00534413900118189	-0.00389183752616695	0.668	0.756	1
Nme1	0.00536168508645694	0.0993136926384541	0.989	0.995	1
Sms	0.00538825543430688	-0.122840228607336	0.807	0.896	1
Msto1	0.00544512440793296	0.129320104064029	0.305	0.209	1
Pdcd6	0.00549859878176037	0.0927395439609218	0.706	0.736	1
Agpat4	0.00549997613912083	0.140667115962495	0.267	0.163	1
Cisd1	0.00556851970390391	-0.0985530231340381	0.866	0.932	1
Ndufb11	0.00560703207819911	0.0981413544050334	0.802	0.816	1
Lrrc59	0.00569884256429486	0.0122881834306838	0.754	0.834	1
Tfe3	0.00571061203563958	0.0212864359459919	0.128	0.153	1
Zfp42	0.00576287783276344	-0.109638010339892	0.963	0.983	1
Ak4	0.00577603899285037	-0.124211446662277	0.144	0.252	1
Mfsd5	0.00583282198540024	-0.0774100593022926	0.203	0.303	1
Ube2q1	0.00593385359692906	0.122833981801867	0.369	0.318	1
Aard	0.00601032004642606	-0.110012818167917	0.278	0.4	1
Abhd5	0.00620940040695073	0.0885300766228143	0.15	0.103	1
Tsc22d1	0.00624199295942845	0.174221348167736	0.679	0.624	1
Arl1	0.00638672078420079	-0.151632514402836	0.567	0.663	1
Clip1	0.00639126520077432	0.090818020040924	0.112	0.046	1
Ppp1ca	0.00649677207197323	-0.100361576136601	0.947	0.955	1
Ttc4	0.00653141378255747	0.0805936120212066	0.305	0.3	1
Lck	0.00657777596954939	-0.128217567390743	0.123	0.222	1
Plin2	0.00681662106664758	0.176126667659776	0.166	0.131	1
Cox7b	0.0068487264053736	-0.107269790338259	0.968	0.97	1
Akr1b3	0.00685831811556202	-0.0925335384683019	0.968	0.962	1
Anp32e	0.00707824880554235	-0.0808516671940037	0.535	0.66	1
Dohh	0.0071480400109234	0.147078605413066	0.695	0.66	1
Denr	0.00719947430473631	-0.105151738365318	0.845	0.914	1
Fdft1	0.00723606787116206	-0.163266088490037	0.273	0.383	1
Zfp936	0.00725275476867905	0.128373898385334	0.321	0.211	1
Snrpd3	0.0072583149089434	-0.112650116994372	0.941	0.962	1
Trip10	0.00733316247679257	-0.112251493135021	0.128	0.212	1
Fkbp5	0.00740507059973338	-0.0674137069548986	0.219	0.315	1
Gspt1	0.00741509535885705	-0.111099826445	0.882	0.891	1
Otud7b	0.00741695008013465	0.11238837993642	0.203	0.119	1
Psip1	0.00748907116017893	-0.140659093757482	0.834	0.904	1
Acp6	0.00748922434587951	0.0306294752371582	0.561	0.632	1
Psmc2	0.00750211482982688	-0.0157297084680679	0.674	0.768	1
Tuba1a	0.00757038770918698	0.195843718057165	0.77	0.7	1
Gtpbp6	0.00763963203016494	0.118484166734394	0.241	0.146	1
Psmf1	0.00774861801673232	0.103512531822451	0.225	0.164	1
Top1	0.00783713236688154	0.160980836513553	0.642	0.544	1
Ppfibp1	0.00792927572597673	0.0298972876494993	0.15	0.161	1
Gng12	0.00796768908342762	0.112804418457775	0.139	0.075	1
Spink1	0.00797028513523859	-0.176461740485135	0.214	0.33	1
Ppdpf	0.00798891120194014	-0.168290339993888	0.636	0.726	1
Cpt2	0.00807573861931184	-0.0953601693528813	0.043	0.111	1
Tcf25	0.00813590374150381	0.157580838080164	0.759	0.701	1
Erdr1	0.00825118735960199	0.135744529434792	0.492	0.425	1
Elovl6	0.0082708317522183	0.154657620446513	0.524	0.42	1
Agtpbp1	0.00830139033594439	-0.0572274667516072	0.086	0.153	1
Dut	0.0085104058015975	0.105657227682287	0.973	0.959	1
Rrm2	0.00872537636697367	0.138502350362226	0.824	0.721	1
Cobl	0.00876345030545552	-0.0503869860178233	0.305	0.401	1
Ddx39	0.00880680620838672	0.135644507550718	0.957	0.939	1
Tnrc6a	0.00902956960947384	0.13912414267238	0.46	0.338	1
Ahnak	0.00905009542055031	0.159646253246131	0.225	0.172	1
Impa2	0.00910534075170445	-0.160225692026689	0.503	0.584	1
Nudt4	0.0091470386250987	-0.151604789877908	0.786	0.819	1
Dap	0.00916032883808631	0.0840185797789858	0.139	0.065	1
Mtpap	0.00936908304966728	-0.0463222406377869	0.134	0.209	1
Atp9a	0.00940802058370318	0.0883250019948312	0.107	0.053	1
Galnt7	0.00944050683326383	0.102599314139789	0.123	0.058	1
Ubc	0.00944488082243263	0.103279853324008	0.449	0.438	1
Saysd1	0.00962706665659893	-0.00880300802819201	0.128	0.181	1
Capn2	0.00976799115234896	0.103359403780156	0.102	0.053	1
Agpat5	0.00977266932338288	0.130853615986974	0.455	0.332	1
Epha4	0.00977565518521374	0.0175706474945767	0.107	0.128	1
Ube2d3	0.00980402528796781	-0.0692881798450879	1	0.987	1
Lpar1	0.0099051675962892	-0.0520403688281123	0.048	0.101	1
Pdk1	0.00993257499302169	-0.106904794143329	0.267	0.383	1
Hnrnpdl	0.00994919631975006	-0.108375602646853	0.722	0.823	1
Uap1	0.00999931195448165	0.0900854872728694	0.209	0.179	1
Dcbld1	0.0100695528232757	-0.0798157145203412	0.059	0.131	1
Sult6b1	0.010110886150863	-0.0595002326709647	0.118	0.189	1
Cmc1	0.0101394116227761	0.135766813942196	0.283	0.207	1
Triobp	0.0102008980884953	0.0682428207157907	0.171	0.153	1
Nosip	0.0102023779829324	-0.0271900186460768	0.374	0.461	1
Glipr2	0.0102975076203307	0.08202257009944	0.219	0.234	1
Gca	0.0102993395586339	-0.0927968155492214	0.07	0.148	1
Sp1	0.010396514493454	-0.127498264216363	0.15	0.249	1
Rbm39	0.0104621004650846	-0.0573863255127567	0.968	0.94	1
Lsm12	0.010466045028982	-0.110596851788375	0.711	0.72	1
Urah	0.010522144988088	-0.0997775084083468	0.278	0.393	1
Sec23b	0.0105799237284357	-0.131957320185686	0.235	0.35	1
Kat8	0.0107033307611097	0.0453959482755618	0.203	0.202	1
Hax1	0.0107356758595959	-0.150598943868204	0.674	0.731	1
Psmd3	0.0109391209398738	-0.0540305159494103	0.658	0.763	1
Ddx3x	0.011041630443006	0.0365381671786886	0.674	0.735	1
Phlda3	0.0110665993499862	0.130479970383065	0.54	0.496	1
Hist1h1c	0.0110929414922716	0.0906474706082664	0.139	0.118	1
Ube2a	0.0111948804718686	-0.136656977297029	0.759	0.826	1
Rnf165	0.0112585988010944	-0.100214119546104	0.064	0.136	1
Prdx2	0.0113222575355291	0.114363287070358	0.829	0.819	1
Rps21	0.0113559009990902	0.077145163021433	1	1	1
Rcc1	0.0117632933254185	0.115751556663736	0.487	0.446	1
Syncrip	0.0117684128413057	-0.131614632272724	0.765	0.791	1
Vps41	0.0117762934311063	0.0838682539783819	0.257	0.219	1
Aplp1	0.0117785359650043	0.00811968508964739	0.321	0.37	1
Ipo5	0.0117817834244778	-0.089225303156384	0.588	0.705	1
Ppt2	0.0118347481786521	0.0828909828858332	0.128	0.06	1
Arl4c	0.0118482508461909	0.130465024316673	0.123	0.073	1
Sipa1l1	0.0118688481666672	3.55659514853224e-05	0.102	0.129	1
Rbm22	0.0118998010136098	0.120563585837839	0.326	0.219	1
Arpc3	0.0119793150038602	0.0798593872583182	0.642	0.657	1
Lrrc58	0.012050503667968	0.0377193729134964	0.316	0.343	1
Mrps18c	0.0120846025974425	0.0292707357173443	0.652	0.708	1
Topbp1	0.0121034235368355	0.111822393404516	0.374	0.32	1
Ranbp1	0.0129060410836909	-0.0758754196383351	1	0.998	1
Btf3	0.0129597520668858	-0.0757220647843284	1	1	1
Ssbp4	0.0130021869623901	-0.0306613800907329	0.321	0.408	1
Mier1	0.0130048107111565	0.143210056412606	0.348	0.259	1
Tcf7l2	0.0131442096107082	0.0638928110926801	0.107	0.078	1
Golim4	0.0132229372973387	0.07907588366259	0.112	0.065	1
Rps28	0.0132613317564952	0.0806506434666154	1	1	1
Flna	0.0134578649029252	0.133305633336568	0.316	0.249	1
Bms1	0.0135096925603828	-0.147303685180072	0.46	0.539	1
1700037H04Rik	0.013647790748241	-0.133532560652891	0.305	0.421	1
Impact	0.013658443597728	0.115702725813181	0.353	0.327	1
Pak2	0.013705767716197	0.122846898659955	0.471	0.353	1
Ppp6c	0.0138321048565368	0.0972066368759271	0.299	0.254	1
Igf2bp2	0.0141076375490288	-0.0258017404962175	0.203	0.272	1
Oxnad1	0.0142321395395324	-0.118182590996317	0.294	0.411	1
Ubr5	0.0143853734866561	-0.112341851331884	0.519	0.638	1
Trib3	0.0145291362755697	-0.102266882781578	0.102	0.187	1
Rad50	0.0146366842123457	-0.13858842818673	0.481	0.574	1
Slc2a1	0.0147265321192936	0.118523682648768	0.551	0.547	1
Mapk6	0.0147586794789401	0.070270178368861	0.171	0.169	1
Nek2	0.014815898855632	0.0444920325976157	0.176	0.181	1
Irf2bpl	0.0148776620975945	0.0242512437697069	0.348	0.395	1
Thyn1	0.0149407326588082	-0.0583411989373429	0.492	0.592	1
Cldn6	0.0150133571962932	0.181476368529403	0.198	0.149	1
Gpr89	0.0151163158849112	-0.0954431975547615	0.112	0.174	1
Ndufa6	0.0152340859078446	-0.11516648151402	0.813	0.871	1
Surf2	0.0152507406196074	-0.132276461317606	0.321	0.438	1
Wdr36	0.0152948511385371	0.072960273029946	0.38	0.38	1
Marcks	0.0154029894822455	0.143182404605304	0.337	0.275	1
Zfp318	0.0154253539916714	-0.094111903327179	0.123	0.212	1
Ndufb9	0.015469278806723	-0.0965032789109916	0.904	0.947	1
Relb	0.0155860038656704	-0.0192525962981906	0.102	0.141	1
Tsen2	0.0156104265392183	0.0118032632349135	0.155	0.197	1
Msh6	0.0158234137177102	-0.151775055025279	0.583	0.69	1
Actg1	0.0158410914085758	0.188450394780833	1	1	1
Trpm7	0.0158423552963803	0.113027273440374	0.235	0.146	1
Egfl7	0.0158957248211396	-0.119829190143573	0.251	0.363	1
Smc2	0.0159835961203263	0.119660089973556	0.802	0.808	1
Dnpep	0.0161227051876356	0.110536746241558	0.337	0.277	1
Ptges3	0.0162250434974815	-0.0971603156683229	0.989	0.98	1
Akap8l	0.0163142129577839	-0.0981732484715407	0.128	0.219	1
Cnn2	0.0163606633238979	0.141661305957071	0.278	0.269	1
Pds5a	0.0163967175643267	0.0923409737387119	0.385	0.277	1
Memo1	0.0165126508067969	-0.107261590890332	0.225	0.284	1
Nop10	0.0165411581071318	-0.101119593705683	0.995	0.998	1
Pigx	0.0166615659239731	-0.123049068642041	0.278	0.391	1
Arhgap35	0.0166945717509576	-0.0282197960897078	0.112	0.166	1
Ube2e1	0.0168279131966127	0.132344161992554	0.508	0.43	1
Urm1	0.0168490027493694	0.0542268940967071	0.348	0.36	1
Naa50	0.0169706082939485	-0.0900055891673883	0.904	0.882	1
Edf1	0.0170372389395915	0.0154516588327396	0.914	0.962	1
Atp2b1	0.0170880972841465	0.0938799496919461	0.417	0.401	1
Zfp212	0.0171377538651015	0.0171707324787135	0.091	0.104	1
Cd81	0.0172168062569001	0.163817978675415	0.872	0.831	1
Etfb	0.0172604989874188	-0.0417132943082934	0.615	0.715	1
Txn2	0.0172994118830309	-0.039910565253609	0.588	0.683	1
Cenpe	0.017403314273404	0.139832897322322	0.529	0.461	1
Tmem5	0.0174926245257996	0.131403881828737	0.396	0.3	1
Tut1	0.0175053096803026	-0.0743381562002738	0.086	0.163	1
Nedd8	0.0175283735388424	-0.0328504124992099	0.995	0.97	1
Trmt112	0.0176424237192581	-0.109744993404472	0.583	0.589	1
Dnajc11	0.0177515160944157	0.097986627368965	0.492	0.376	1
Mrpl43	0.0178331100154108	0.00498209785490766	0.567	0.64	1
Nsmaf	0.0178968347840452	0.0783361847129915	0.123	0.058	1
Rrp15	0.0179047110814627	-0.146830618916197	0.663	0.748	1
Sdc4	0.0179339116630465	0.14821340221317	0.348	0.335	1
Mrps11	0.0179545109906641	-0.138587127484778	0.561	0.612	1
Igf2r	0.0180180203472365	-0.0507566316099844	0.064	0.121	1
Pole4	0.0180495607997405	-0.117663233273959	0.791	0.846	1
Gid4	0.0180733896211771	-0.107591961764094	0.139	0.232	1
Junb	0.0182789075713806	0.140114914176244	0.316	0.264	1
Mrpl19	0.0183214943961554	-0.128112228645504	0.31	0.423	1
Slc30a2	0.018342252700664	-0.0713129491181871	0.07	0.139	1
Pdia3	0.0183613598030878	0.115215384070387	0.663	0.61	1
Kifc1	0.0184018697963904	0.0174583028068835	0.155	0.174	1
Naa10	0.0185642359065743	-0.0207002440781363	0.551	0.635	1
Ythdc1	0.0188391602181566	0.0213112787449831	0.604	0.678	1
Snapc3	0.0189954159864571	0.0583726625730212	0.187	0.177	1
Wnk1	0.0190164546515139	0.12804216176954	0.508	0.461	1
Sept7	0.0191039647913636	0.0381626700953633	0.69	0.731	1
Hexa	0.0193192785940461	0.0944268692114762	0.241	0.199	1
Spdl1	0.0193389560458638	-0.0683830440743689	0.134	0.212	1
Inhbb	0.0193749451788718	-0.0839087103626271	0.112	0.194	1
Stxbp3	0.0195196014867245	0.0833098500378646	0.123	0.061	1
mt-Nd3	0.0195388501428224	-0.12469698575857	0.904	0.949	1
Ddah1	0.0195666705007921	0.12664014330476	0.358	0.307	1
Azi2	0.0195796148548431	0.00866972059465229	0.155	0.179	1
Cnn3	0.0197118874627154	0.095151580359643	0.834	0.841	1
Gcn1l1	0.0197819461825808	0.0571832289308064	0.278	0.274	1
Wasf2	0.0198783904614315	0.112518630472407	0.588	0.546	1
Supt7l	0.0199452857474056	0.0680829491065369	0.118	0.073	1
H2afv	0.019956294568715	-0.0780838425967856	0.877	0.939	1
Plac8	0.0200249641551852	0.0159669593584714	0.134	0.156	1
Zfp706	0.0200552533889406	-0.107783446550846	0.941	0.942	1
Cep170b	0.0200855204836825	0.0697910217689406	0.102	0.045	1
Gapdh	0.020155545034738	0.0891061993094402	1	1	1
Ezr	0.0201774311696736	0.0105833067064892	0.631	0.698	1
Asns	0.0202430740874715	-0.145625061828425	0.797	0.852	1
Akap9	0.0202507596680798	0.123643523931436	0.358	0.277	1
Peg3	0.0203638096155474	0.107256521146585	0.155	0.093	1
Tmem165	0.0203731567825438	0.0480886328690182	0.433	0.456	1
Exosc4	0.020383303562463	-0.140185676438253	0.663	0.733	1
Rheb	0.020454173457129	0.102567344270676	0.765	0.761	1
Noct	0.0204602600822374	-0.130158859406491	0.401	0.517	1
Slc7a3	0.0204645481756654	-0.144608767527945	0.316	0.413	1
Stx5a	0.0205105169176549	0.0486813643625937	0.15	0.141	1
Skil	0.0205172379663534	0.1155802342265	0.262	0.184	1
Ankzf1	0.0205194200539029	0.0941365921733951	0.16	0.09	1
Mif4gd	0.0206828549968851	0.0603631681591188	0.39	0.403	1
Tecr	0.0207592966366618	0.129644360204179	0.658	0.582	1
Tmod3	0.0208160466041674	-0.09336776589359	0.096	0.177	1
Acot7	0.0208160913679968	-0.0741169157082523	0.155	0.24	1
Cbx1	0.020881527015855	-0.0931210858795981	0.92	0.962	1
Cript	0.021100410987784	-0.13440709232142	0.604	0.697	1
Cnbp	0.0211124493576516	-0.0507822454629945	0.995	0.98	1
Prkab1	0.0211136010004232	-0.0252067055972845	0.102	0.148	1
Vars	0.0211520075681727	0.0846125331180263	0.535	0.544	1
Maea	0.0212337640077003	0.11837712605357	0.417	0.307	1
Hbegf	0.021269785503646	0.179999714880517	0.187	0.123	1
Arpc1a	0.0212736659159735	-0.0174464478005236	0.561	0.643	1
Rap2b	0.021328271570825	0.120500107135585	0.267	0.189	1
Hsd17b14	0.021493268801999	-0.143710869660638	0.77	0.816	1
Mier2	0.021495864593494	0.0705341759190092	0.107	0.078	1
1810037I17Rik	0.0215325975381792	0.131830799722013	0.893	0.886	1
B2m	0.0216592618019582	0.111621519621085	0.209	0.148	1
Camsap1	0.0216913311043423	0.0997171746082451	0.219	0.141	1
Stoml2	0.0216993071488264	-0.11438720822189	0.829	0.872	1
Ppp6r3	0.0217922359006309	0.0978384763892571	0.246	0.192	1
Ddb1	0.0219052731552129	0.080619833224451	0.743	0.753	1
Cdc73	0.0219264099223255	0.112020004560765	0.332	0.245	1
Siva1	0.0219363111375567	-0.0759751630751218	0.941	0.977	1
Cd37	0.0219875283922824	-0.0796464287920074	0.043	0.103	1
Srbd1	0.0220012872378521	-0.114929859400868	0.139	0.224	1
Drg1	0.0221127334933468	-0.0080907632280659	0.551	0.627	1
Hck	0.022186248281426	-0.00555977203854377	0.112	0.148	1
Tuba3a	0.0222017582883041	-0.0792549352794444	0.043	0.103	1
Cep83	0.022215185976534	-0.0850478540752331	0.144	0.232	1
Lrrc40	0.0224823645038754	-0.0506105901069128	0.107	0.169	1
Sept11	0.0225180964724151	-0.0283717499651956	0.535	0.625	1
Mien1	0.0225519902444103	0.125240236094828	0.535	0.476	1
Mrpl30	0.0225926702682743	-0.0395793826273985	0.813	0.889	1
Tfcp2l1	0.0227500105247301	-0.0188238387961525	0.54	0.622	1
Fdps	0.0228141437163986	-0.105399768080914	0.267	0.371	1
Zfp36l1	0.0228784732436218	-0.11698176864061	0.321	0.378	1
Sin3a	0.0229617314372531	0.0247764585820616	0.294	0.32	1
Hnrnpul2	0.0229950168608723	0.0636138606619889	0.38	0.38	1
Gipc1	0.0229961382157761	-0.0834284135099832	0.412	0.519	1
Zcchc17	0.0230280534704628	-0.00473495681600544	0.551	0.635	1
Iqgap1	0.0230744036754284	0.117799688208304	0.396	0.33	1
Anxa2	0.023236203347994	0.185370782493016	0.155	0.124	1
Pmm1	0.0232745559365859	0.1596797021378	0.813	0.76	1
Impad1	0.0232756218455291	0.0183174473450232	0.15	0.167	1
Ndufs7	0.0233191004684727	-0.0740294882606864	0.824	0.9	1
Clic4	0.0233311994353152	0.153305998060472	0.246	0.158	1
Trip4	0.0234457703057448	-0.0627534364838908	0.075	0.139	1
Cebpz	0.0234858667608649	-0.0921428717852053	0.701	0.798	1
Mrps25	0.0236170735275365	-0.0574410077103151	0.567	0.673	1
Ptp4a3	0.0236363020553961	0.130783856960684	0.321	0.244	1
Dpp9	0.0238754188840707	-0.100785341553342	0.123	0.201	1
Mars	0.0239661245202074	-0.124471319229738	0.401	0.514	1
Arf5	0.023999035776462	0.100076566579905	0.396	0.362	1
Sat1	0.0240420729411638	0.118358659672636	0.321	0.284	1
Prim1	0.0240446867063779	0.0426602351541733	0.364	0.378	1
Mre11a	0.024076653590801	-0.0680507914380979	0.23	0.32	1
Itm2a	0.0241851972811593	0.103375328360443	0.144	0.1	1
Smyd3	0.0241919437518324	0.0743250515774099	0.15	0.106	1
Psma4	0.0242094724448938	-0.101377137701971	0.947	0.967	1
Por	0.0243026506804426	0.015591325447056	0.187	0.212	1
Gm13212	0.0243271602419154	0.0902780657788467	0.16	0.095	1
Spty2d1	0.0243673937706695	0.120901248667193	0.225	0.184	1
Myo10	0.0243806352392394	0.119034796011258	0.594	0.564	1
Gpx8	0.0244363933268943	0.0744209335471964	0.102	0.055	1
Dnajc21	0.0245087504988075	-0.0830302883662538	0.61	0.716	1
Eif4g3	0.0247087941795864	0.08970010875592	0.176	0.101	1
Tns3	0.0247633690742851	-0.139684784274061	0.332	0.434	1
Gpbp1	0.0248904801744765	0.0526754250603169	0.487	0.512	1
Tmed3	0.0250390176624937	-0.00091212718493755	0.155	0.184	1
Gjb5	0.0255806490254157	0.0635589326609155	0.134	0.121	1
Cenpu	0.0256111113685196	-0.0895440807311685	0.155	0.244	1
Pcbp4	0.0256912773593817	0.145472659310423	0.481	0.41	1
Noc3l	0.0257247493643621	-0.113082437434069	0.209	0.308	1
Lpcat3	0.0257324610989585	-0.054196014497336	0.144	0.217	1
Trp53	0.0257707838624929	-0.0751113876336178	0.995	0.99	1
Ddx1	0.0258622547728418	0.097624621935278	0.765	0.662	1
Usp42	0.0260037869538619	-0.00779143638467908	0.086	0.116	1
Naprt	0.0260400877682054	0.120784008453107	0.203	0.129	1
Sdf2l1	0.026069610399847	-0.138967884221251	0.348	0.443	1
Rgs10	0.0261523080432046	-0.0625051439909389	0.048	0.108	1
Morc3	0.0262332791499071	0.0468322943636683	0.39	0.42	1
Ergic2	0.0262950598118964	0.0633226721493948	0.594	0.493	1
Upp1	0.0264736465670439	-0.0646856955914497	0.877	0.937	1
Foxp4	0.0265363637676357	-0.0982697673843609	0.123	0.207	1
2410141K09Rik	0.0265851681672234	-0.11297894929068	0.219	0.32	1
Zbtb44	0.0266196344260653	-0.100835948552632	0.176	0.27	1
Pnkd	0.026697177533015	-0.117377340472585	0.62	0.71	1
Snrnp70	0.0268257616629868	-0.136358998293557	0.781	0.836	1
Abhd13	0.0271466031526296	0.0767833685187207	0.144	0.088	1
Nudt8	0.0271653933304424	-0.0685795409316776	0.07	0.136	1
Gatad2a	0.0272043119232964	0.0568488576083185	0.412	0.426	1
Tdrp	0.0272329902875999	0.0170043517818932	0.096	0.106	1
Mtx2	0.0273094118991668	-0.029564928576763	0.54	0.627	1
Pbx2	0.0273102944286814	-0.0621527403964844	0.059	0.121	1
Ncapd2	0.0273155183035575	-0.0123096896381818	0.16	0.201	1
Bcl2l11	0.0274878008249912	0.0852692835106899	0.187	0.109	1
Zdbf2	0.0276340910719426	0.0230010813401319	0.246	0.289	1
H2afy2	0.0276991035399487	-0.0880612124061915	0.102	0.181	1
Snx16	0.0277785699925624	0.116585067070497	0.262	0.186	1
Pttg1	0.0278270818425389	-0.0619045296006712	0.369	0.466	1
Nsdhl	0.0278440587939353	-0.000382132286070466	0.08	0.103	1
Gng5	0.0278458326459996	0.100208062624852	0.957	0.957	1
Abhd17b	0.0278974174471506	-0.101353169166433	0.118	0.186	1
Nsun2	0.0279404309902844	-0.117091015923825	0.786	0.836	1
Cnpy1	0.028096864083588	-0.0333067772631478	0.075	0.126	1
Nup205	0.028250796608271	-0.0639425974287023	0.128	0.199	1
Cfdp1	0.0284132967194282	-0.0319601767054127	0.957	0.92	1
Secisbp2	0.0284479983675694	-0.106292882360924	0.225	0.325	1
1700020I14Rik	0.029105078343147	0.0335434835651743	0.364	0.393	1
Brwd1	0.0291662123735951	0.0564121577045439	0.348	0.352	1
Mrfap1	0.0292246925322046	-0.0641567034812027	0.989	0.973	1
Pik3r4	0.0292421242519653	0.0876971328186555	0.16	0.098	1
Sarnp	0.0293146674601072	0.0659836149271508	0.658	0.667	1
Pus7	0.0294613800483334	-0.00364277772066657	0.176	0.217	1
Eif3d	0.0294678990860563	-0.0865809714339649	0.84	0.904	1
Mrps9	0.0295522256401471	0.0833687772488664	0.556	0.547	1
Ctsc	0.0295608378657639	0.0699241137076384	0.102	0.048	1
Eef1g	0.0296582509534589	-0.0723289214206666	1	1	1
Slc29a1	0.0297060415430753	0.0208079485117477	0.471	0.532	1
Ccnf	0.029729194294356	0.0575043504314209	0.401	0.406	1
Mga	0.0297535987636484	-0.111901977056821	0.316	0.423	1
Guk1	0.0298522415546245	-0.0610260039118726	0.791	0.872	1
Hyal2	0.0298555637129187	-0.0421548739396353	0.166	0.227	1
Rock1	0.0299038747263643	0.0453002495693779	0.369	0.383	1
Ctnnal1	0.0300735027764827	-0.0734134262988397	0.358	0.458	1
Stk11	0.0301529886338571	0.117386158926109	0.422	0.355	1
Sacm1l	0.0302119068114425	0.0703298319049743	0.134	0.088	1
Agl	0.0303794602993926	-0.163757924015704	0.278	0.327	1
Socs3	0.0304092711576767	-0.0948223806803346	0.267	0.368	1
Pcna	0.0304929189322927	-0.03386322025332	0.144	0.201	1
Ndc80	0.0309634906573903	-0.0152689603471984	0.198	0.252	1
Wdr76	0.0310111776739551	-0.0459162624463659	0.182	0.25	1
Eif2ak2	0.031074956281402	0.0669043176840049	0.123	0.095	1
Utf1	0.0311304097660081	-0.108848453573605	0.914	0.95	1
H2afy	0.0311445537104874	-0.106705992694469	0.588	0.693	1
Dnajc5	0.0311793365576408	-0.113069422870088	0.278	0.381	1
Smagp	0.0314148598376117	0.101300832658645	0.219	0.196	1
Kcmf1	0.0314304998862488	-0.0488462046464522	0.433	0.527	1
Nip7	0.0314378309137942	-0.104689396317703	0.898	0.894	1
Ercc5	0.0314804548197759	0.0585891372126548	0.182	0.113	1
Pafah1b2	0.0314973115320721	0.0652854546360583	0.235	0.224	1
Dhx8	0.0318619424651264	-0.110064571181439	0.31	0.416	1
Zfp36l2	0.031901140761076	0.0517424957684058	0.182	0.172	1
Dnajc10	0.0321943955598271	0.0989587517521523	0.193	0.138	1
Hmox2	0.0323543728432206	0.0750337360119233	0.273	0.237	1
Arl2bp	0.0324466456230177	0.117516238503915	0.316	0.254	1
Atp6v0e	0.0325027839379814	0.106372799644588	0.845	0.821	1
Sfmbt2	0.0326328324720373	-0.0896953549753767	0.16	0.247	1
Atp13a3	0.0326443416468953	0.0874684684856153	0.262	0.211	1
Mrps24	0.0326727894144197	-0.0566520434501183	0.856	0.821	1
Itpa	0.0328154190274582	0.0378518059083894	0.583	0.625	1
Rad17	0.0328361204071245	-0.0664247589951657	0.246	0.335	1
Zyx	0.0332668547815738	0.0901428131381277	0.166	0.095	1
Psmc4	0.0332901822343464	-0.120605478037479	0.866	0.892	1
Fgf17	0.0332914149182626	-0.108944646749732	0.166	0.255	1
Rprd1b	0.0333927656122314	0.0680404131238788	0.107	0.065	1
Grn	0.0335250886565501	0.0775889994356384	0.193	0.172	1
Xpo1	0.0335876981412589	-0.0955324233774631	0.497	0.605	1
Llgl2	0.0336997540614409	0.0548660636061769	0.225	0.226	1
Eif2b3	0.0337022686024163	-0.130419267892508	0.385	0.484	1
2310035C23Rik	0.0338498623790645	0.0925859699807323	0.139	0.101	1
Ndufb7	0.0338947842878893	0.0803512532539004	0.888	0.905	1
Ralbp1	0.0339027293413967	-0.137077034367565	0.727	0.794	1
Chd1	0.0339381676553339	0.126513098162671	0.791	0.711	1
Pgd	0.0341032632577816	0.0896052273312475	0.449	0.421	1
Atp6v0a2	0.0341244814642896	0.0490828696084497	0.107	0.081	1
Rybp	0.0342221330258527	0.0860954762772065	0.289	0.252	1
Zfp459	0.034230528167598	-0.00535949770039561	0.08	0.104	1
Timm8b	0.0343413929712601	-0.054048482263005	0.85	0.915	1
Rras2	0.0343483559374368	0.0947486381856408	0.337	0.297	1
Mta3	0.0344193550778695	-0.110786381916366	0.444	0.551	1
Eif2b4	0.0345543545027533	0.0607409464553157	0.417	0.426	1
Snrpn	0.0351067291633729	-0.129703168606597	0.487	0.59	1
Cltb	0.0351500344486338	0.120140352614441	0.471	0.393	1
Rpl22l1	0.0352153239818059	-0.0471118453277231	1	0.998	1
Parvb	0.0353532844228775	-0.0607902001082484	0.075	0.136	1
Cdk5	0.0356004421372607	0.0763406538985089	0.134	0.075	1
Basp1	0.0356178822400273	0.119334765506592	0.738	0.705	1
Snrpb	0.0356507197649722	0.0742339774212166	0.968	0.978	1
Ppp1r2	0.0357442657801774	-0.0138951157194116	0.572	0.657	1
Sirt3	0.035768562598603	-0.0752565000915563	0.07	0.136	1
Lrrc42	0.0358142577862341	0.0883151260921783	0.278	0.247	1
Dcps	0.0358869306812865	0.0115651007110033	0.422	0.473	1
Cit	0.0359261751950266	0.0711574504240067	0.203	0.177	1
Atpaf1	0.0361074496466289	-0.0940844061587243	0.193	0.284	1
Eps8	0.0361346575154822	0.0224468789653413	0.118	0.129	1
Fam210a	0.0362724801377105	0.0850656038295552	0.198	0.141	1
Eapp	0.0362939258353458	0.0175635303490959	0.508	0.566	1
Snrpc	0.0363137030635217	-0.0876235259045366	0.829	0.9	1
Tmem59	0.0363255851898463	0.116522334334999	0.706	0.65	1
Snrnp40	0.0365076535422051	-0.000897482888699619	0.749	0.814	1
Pfdn5	0.036740108552066	-0.052722509680506	0.85	0.917	1
Dnm1l	0.0369728379087889	0.117666932708812	0.449	0.395	1
Eno1	0.0370572767666507	0.0994673072614618	0.957	0.945	1
Tmem126a	0.0370818940673262	-0.122099754760903	0.663	0.75	1
Tmeff1	0.0371017773578525	0.110132370849854	0.364	0.289	1
Gm13157	0.0371257222752949	0.100453936050522	0.235	0.153	1
Samd1	0.0371918329568727	-0.0268679496388183	0.102	0.149	1
Oaz1	0.037322681471371	-0.0816168602750951	1	1	1
Fam25c	0.0373675677657045	0.123619300035983	0.342	0.3	1
Gnai2	0.0375239103032673	-0.0866069946639285	0.727	0.816	1
Dppa2	0.0375741134174902	0.107749654612574	0.668	0.668	1
Slc25a36	0.0376635726896112	-0.0220524902918047	0.278	0.333	1
Epb41l2	0.0376799824523543	0.0814436849277761	0.289	0.255	1
Hspb1	0.037802651636266	0.0992695025037826	0.995	0.995	1
Ankrd10	0.0379394368692278	0.0552049164538864	0.396	0.401	1
Gap43	0.0379623534593281	0.0960680471187842	0.171	0.106	1
Degs1	0.0380808446739688	0.127642257725203	0.529	0.456	1
Pycr1	0.0382505863266383	-0.042500108339554	0.059	0.106	1
Hnrnpu	0.0383127825122889	-0.0749164926385355	0.856	0.917	1
Csad	0.0383164214412957	-0.014029482809473	0.139	0.181	1
Smarcad1	0.0383178822064495	-0.105439336270099	0.561	0.665	1
Srp9	0.0383723389276514	-0.0979554787111037	0.92	0.925	1
Eefsec	0.0383911782706894	-0.0129719967980751	0.15	0.189	1
Clp1	0.0383913684693078	0.122867603471949	0.348	0.275	1
L1td1	0.0385026367281124	-0.097686662869686	0.909	0.919	1
Rac1	0.0386370257142028	-0.0971768303500347	0.781	0.857	1
Tk1	0.0387197181922899	0.0668627793110846	0.396	0.393	1
Hist1h4i	0.0388696444001726	0.0657736142639561	0.096	0.119	1
Ipo7	0.0388723412263043	-0.135712025737218	0.417	0.506	1
Nsun5	0.0393172107851904	0.0202575804793375	0.219	0.24	1
Ube2z	0.0393647190109277	0.0325309489534066	0.337	0.353	1
Psmd12	0.0393719631482587	-0.0711527470371895	0.829	0.814	1
Capzb	0.0393726971566606	0.0590940929721742	0.84	0.861	1
Nipsnap1	0.0393969188272712	-0.0683392274338847	0.316	0.408	1
Gm16185	0.0394676915820745	-0.132775657463307	0.07	0.129	1
Stard4	0.0394778613252753	0.0979334406357316	0.23	0.151	1
Setd6	0.0394855017089347	0.0186774652593659	0.193	0.211	1
Hdgfrp2	0.0396548630440956	-0.0926191433264642	0.316	0.416	1
Foxd3	0.0397470344117899	-0.0405528830679414	0.059	0.104	1
Etv1	0.0398461670727533	-0.0599082745336346	0.112	0.176	1
Slc25a46	0.0398810443693899	0.0772847581433778	0.15	0.106	1
Etv5	0.0399013981641461	0.124357999774092	0.481	0.405	1
Suco	0.0399034070635213	-0.0328549841465566	0.075	0.121	1
Lrrfip1	0.0400175608020064	0.0288050704140503	0.198	0.146	1
Prtg	0.0400203967470466	0.0870115390080258	0.107	0.058	1
Rap1b	0.0400279096085189	0.122329792355612	0.663	0.604	1
Get4	0.0400540521878309	-0.131296349600368	0.567	0.647	1
Ddx6	0.0401495524717676	-0.064862830023422	0.235	0.32	1
Api5	0.0403059187115531	0.0288865003149076	0.439	0.481	1
Ppp2r5e	0.0403187814113941	0.021409704986733	0.225	0.249	1
Pex5	0.0404595126614168	0.0516583770913125	0.102	0.051	1
Cul1	0.0406036177918118	-0.0233204163456665	0.481	0.556	1
Hnrnpk	0.0406323283985841	-0.0675859959756271	0.968	0.992	1
E130012A19Rik	0.0406683295253481	-0.096264941633232	0.791	0.864	1
Cmas	0.0407454399654176	0.00417888102750474	0.337	0.385	1
Dhx36	0.0409734080987593	0.038083415747094	0.46	0.489	1
Sun1	0.0409992573842299	0.0588118876896988	0.171	0.159	1
Tgoln1	0.0411103625254776	0.0249954888599594	0.176	0.189	1
Swi5	0.0411677658714796	-0.0864856836621564	0.936	0.939	1
Skp1a	0.0412275244553112	-0.0849170996517821	0.813	0.804	1
Camkk2	0.0413055037604262	0.0759641427394356	0.155	0.109	1
Thap2	0.0413802490896911	0.0760013741339861	0.128	0.068	1
Dazap2	0.0414403538299752	0.0970456028727936	0.251	0.167	1
Cd24a	0.0417182335441567	0.127091138584211	0.257	0.194	1
Dse	0.0420337187481448	0.099616956221756	0.246	0.167	1
Mknk2	0.0421007321539795	0.0754690023733337	0.139	0.083	1
AW549877	0.042116374796641	0.0759842268233562	0.112	0.061	1
Klf2	0.0421788146714629	-0.0342463695097988	0.904	0.954	1
mt-Atp8	0.0422140186071013	-0.0928247366175182	0.144	0.227	1
Bnip3	0.0422531561706014	-0.0723872871290726	0.086	0.151	1
Actn4	0.0425194833965802	0.0379119007910163	0.786	0.828	1
Smek2	0.0429931765139921	-0.0900390432677258	0.251	0.305	1
Plekha4	0.0432554482629221	-0.08661847049785	0.075	0.141	1
Psenen	0.0434072730745876	-0.0303603701719865	0.433	0.509	1
Epcam	0.0435175444030699	0.118308674746675	0.497	0.491	1
Dqx1	0.043588101926079	-0.0859865552640056	0.219	0.172	1
Caml	0.0436023943872614	0.0708920742509529	0.214	0.176	1
Pcsk1n	0.0436152533136792	-0.108743734085797	0.225	0.318	1
Aimp1	0.0437089986835051	-0.0493440890280534	0.781	0.857	1
Pin1	0.0437799122755246	0.0883722727571781	0.898	0.907	1
Ndufa9	0.0437852927479085	0.0153464554378667	0.551	0.604	1
Vcl	0.0438547135720183	0.0964754172276761	0.209	0.166	1
Epc2	0.0439799733888363	-0.0772145894185949	0.134	0.212	1
Ptp4a1	0.0440112177109464	0.101346422142244	0.668	0.569	1
Rps7	0.044170233852785	-0.0588817846828475	1	1	1
Cdt1	0.0443123059091742	-0.0650593470547548	0.401	0.489	1
Mettl14	0.0444020881328151	-0.0697667826874616	0.048	0.104	1
Wdr26	0.0445339292088376	0.0456524691518712	0.289	0.299	1
Tmed10	0.044677536837399	0.0968848920835326	0.77	0.758	1
Nsun4	0.0447304056331806	-0.0607215789030332	0.053	0.109	1
Ociad2	0.0447875265837232	0.0640504271800977	0.102	0.05	1
Keap1	0.0448040715454583	-0.0990145034874266	0.144	0.221	1
Mrps35	0.0448614715522821	-0.0594698878192064	0.417	0.504	1
Slc44a1	0.0449384134694698	0.0675189626196854	0.182	0.156	1
Msi2	0.0449577008009781	0.0571594199465376	0.251	0.237	1
Mecp2	0.0449998742575842	-0.0667059294863412	0.059	0.106	1
1110008L16Rik	0.0450559806201941	-0.0580665724591734	0.289	0.371	1
Eif1ax	0.0451112373358781	-0.126128674111462	0.834	0.879	1
Clpp	0.0451387664408793	0.00373014938801508	0.754	0.821	1
Alkbh1	0.0452005274021092	0.1121085710202	0.572	0.499	1
Ywhaq	0.0452855187797575	-0.071539973972417	1	1	1
Uqcrq	0.0456146106646654	-0.0844954695396058	0.995	0.998	1
Nat9	0.0456595512559783	-0.0812936793196254	0.102	0.149	1
Rpl13a-ps1	0.0457225333709263	-0.0364360906109407	0.77	0.844	1
Flnb	0.0457687991961509	0.110531015959036	0.241	0.176	1
Camta1	0.0458382171331961	-0.0970407597494591	0.305	0.405	1
Ube2k	0.046123156186702	-0.105870319185674	0.866	0.917	1
Exosc2	0.0462411568190407	-0.106590455952741	0.235	0.328	1
Fam43a	0.0464061869456202	0.0312026971369053	0.102	0.101	1
Rbmxl2	0.0464605618097452	-0.0386277384851696	0.679	0.763	1
Atp5l	0.0467429747614438	0.0811633646766352	1	0.998	1
Cebpg	0.0469034921300096	-0.0898799136648122	0.112	0.174	1
Triap1	0.0469054272470184	0.117553610572835	0.369	0.284	1
Npm3	0.0469399057751751	-0.0993917562071129	0.925	0.947	1
March7	0.0469654926358143	-0.0828756452726863	0.332	0.428	1
H3f3a	0.0470730969114464	-0.0304540640786741	0.989	1	1
Rfc5	0.0472475739496589	-0.0859056927776272	0.733	0.814	1
Kat2b	0.0474156387617836	0.0431947660191966	0.118	0.119	1
Dgkd	0.0474269576668729	0.042532964035807	0.107	0.098	1
Cd164	0.0476016464892138	0.116238369616183	0.433	0.35	1
Gm10709	0.0476422767089194	-0.0910836976342173	0.674	0.765	1
Ddx52	0.0476898061826633	0.102419800617393	0.422	0.362	1
Nasp	0.0477059038486119	-0.0672311963506815	0.979	0.978	1
Flot2	0.0477320017121272	0.0684845885113922	0.134	0.073	1
Phip	0.0477928795615509	0.110432796326104	0.412	0.357	1
Tet1	0.04804234966367	0.0455850194988445	0.428	0.454	1
Psph	0.0482572843662859	-0.0101417967563537	0.503	0.574	1
E2f4	0.0482900901046399	-0.112797392314778	0.545	0.642	1
2010107E04Rik	0.048429000599817	0.0681440236534627	0.995	0.973	1
BC005624	0.0484844590851672	0.0805547746220318	0.337	0.31	1
Cdca3	0.0486617657086757	-0.000897019648908759	0.599	0.673	1
Lrwd1	0.0490057512004936	0.0382685930449427	0.262	0.277	1
Hes1	0.0492353620616816	0.092767433631588	0.348	0.34	1
Cbr3	0.0493065996356449	0.0835926737309689	0.107	0.071	1
Gfer	0.0494356697185974	0.0828458966078934	0.604	0.594	1
Atp5f1	0.0494583833201413	-0.0417377290149392	0.995	0.98	1
Cenpf	0.0496308962596303	-0.00278318303416092	0.647	0.723	1
Abracl	0.0496466805417498	0.123381303029016	0.54	0.476	1
Ccm2	0.0496873304999597	0.0866619501893963	0.257	0.207	1
E2f5	0.049707866406737	0.03861348972932	0.235	0.249	1
Etf1	0.0497231466369483	-0.0930607970420687	0.909	0.939	1
Csnk1a1	0.049805157260993	0.0461911848812666	0.866	0.905	1
Vps11	0.0498500202060521	-0.065725043060135	0.059	0.118	1
Cox7a2	0.0499033057923403	-0.0574794560570915	0.995	0.985	1
Myl12a	0.0499847209701451	0.0392995668857863	0.909	0.955	1
H2-K1	0.050089020605927	0.0840375576830844	0.144	0.09	1
Vezf1	0.0501019034288089	-0.0720611425376852	0.07	0.118	1
Wdr75	0.0502384866703852	-0.0694437615778998	0.471	0.466	1
Pbx1	0.0502728247622432	0.0585377484887678	0.123	0.066	1
Ak2	0.0503690497857475	-0.101875798046689	0.834	0.877	1
Gart	0.0504197090936629	-0.0327288511410628	0.743	0.819	1
Emd	0.0505109921756072	0.0594417058390107	0.455	0.448	1
Zfp874a	0.0505209225866766	0.0655110893984407	0.112	0.058	1
Krt19	0.0505394059506325	0.160315808526797	0.102	0.058	1
Gm561	0.0505400608461299	-0.0760857798919075	0.16	0.242	1
Adprm	0.0508660848335949	-0.0320315423588729	0.07	0.111	1
S1pr2	0.050877674142714	-0.0193727103651732	0.064	0.104	1
Dapk3	0.0509806452457226	0.105568197121671	0.353	0.3	1
Gm15545	0.0510393743307614	-0.0613065287641195	0.048	0.103	1
Zfp326	0.0511976401203972	0.0576403121954838	0.262	0.255	1
Ripk1	0.0515765046034604	0.0509818476152488	0.112	0.086	1
Mul1	0.0515772289458444	0.0982421530436296	0.241	0.171	1
Lsm1	0.051592311980736	0.119832532051208	0.749	0.697	1
Ppa2	0.0516500686292633	0.0891886191449813	0.529	0.512	1
Cep57l1	0.0518703135837867	0.089683739024699	0.235	0.164	1
Banp	0.0520002885674915	0.0997009826164338	0.262	0.186	1
Gpa33	0.0520775670174359	-0.062708864458761	0.219	0.297	1
Mrpl44	0.0520902629439065	-0.0752720910289575	0.353	0.449	1
Atad5	0.052116073426095	0.0779691144050325	0.235	0.207	1
Ap2b1	0.0521581273735442	0.0965331694226261	0.337	0.259	1
Pfkl	0.0522409660967682	0.112070870491517	0.449	0.378	1
Ahdc1	0.0523144860725541	0.08185673567756	0.219	0.143	1
Rnf7	0.0523638154623409	-0.0566398035566598	0.936	0.975	1
Nop2	0.0523723796352191	-0.114639416803338	0.326	0.41	1
Rps6kb1	0.0525039388604556	0.0162848700509223	0.321	0.353	1
Chaf1a	0.0526217807071824	-0.107128134728939	0.374	0.444	1
Scp2	0.0527136141504501	-0.0455608651057321	0.364	0.443	1
Zfp292	0.0529019369181895	0.0461244461504295	0.364	0.378	1
Pitpnc1	0.0529238049434437	-0.0235670474767589	0.112	0.156	1
Lgals3	0.0529535347964301	0.108652781677222	0.316	0.305	1
Orai1	0.0533924564719016	0.0911380118969747	0.171	0.109	1
Sox4	0.0534416247920619	0.11494506356819	0.187	0.134	1
Tuba4a	0.0534761070911016	-0.101753574220016	0.412	0.512	1
Itgb5	0.0535420053120529	0.0798694834506419	0.139	0.091	1
Sptbn4	0.0536655880295252	0.0774461648047887	0.128	0.078	1
Trmt2a	0.0537625875203899	-0.0718350345169363	0.112	0.184	1
2310061I04Rik	0.0539561574108065	-0.079815140052112	0.225	0.31	1
Rfwd2	0.0540946750064286	-0.0766864028757378	0.144	0.222	1
Foxj3	0.0541661787834697	0.0307556406416422	0.102	0.061	1
1810043H04Rik	0.0542452804547474	-0.118560949979948	0.471	0.562	1
Armcx5	0.0543390751202565	0.0779740406637367	0.139	0.081	1
Lxn	0.0543688746621263	0.0554712226465378	0.139	0.119	1
Mmadhc	0.0544318890930251	0.0683688362656759	0.396	0.386	1
Msantd3	0.0544804984182293	0.0203074438608153	0.235	0.259	1
Cpsf3l	0.0545864237983926	-0.0841120835471209	0.471	0.57	1
Ap3s1	0.0545888988113975	0.0195110088657876	0.364	0.405	1
Arl8b	0.054859329669721	-0.100812933929982	0.214	0.28	1
Serpinb6a	0.0549612908573122	0.112352814304801	0.428	0.355	1
Zfp64	0.0552312514694714	-0.000775261889520984	0.348	0.396	1
Eif4e	0.0552662209253586	0.108004563013475	0.765	0.753	1
Pum1	0.0552864487095382	0.0347414011179703	0.743	0.793	1
B4galt3	0.05530791196467	0.0725050632350888	0.171	0.126	1
Dnajc14	0.0555932519220421	0.0695522494849053	0.144	0.083	1
Prr7	0.0558251358262768	0.0675833397055811	0.118	0.075	1
Gemin6	0.0558370300257982	-0.102295101479957	0.588	0.622	1
Nars	0.0559321695177158	-0.0760258148391944	0.791	0.866	1
Tceb3	0.0559676432313034	-0.0893924998548447	0.155	0.222	1
Poldip3	0.0559903430335655	-0.069282951895671	0.326	0.415	1
mt-Cytb	0.0561549233857276	-0.061814173055402	1	1	1
Eif1a	0.0562680632758847	-0.0358569228301135	0.786	0.851	1
Cdc42bpb	0.0563103383548041	-0.0541683761677462	0.059	0.113	1
Hnrnpa0	0.0563561755421695	0.0115637187829127	0.396	0.444	1
Cyct	0.056415173887197	-0.0823256343107225	0.086	0.148	1
Shisa5	0.0564519232133114	0.0771167612776813	0.193	0.121	1
Nadk2	0.0565258508632334	0.0918884678316138	0.257	0.177	1
Thap4	0.0565549749322463	0.0410530745456292	0.273	0.209	1
Zfr	0.0566395206995865	0.0793787760729789	0.433	0.426	1
Dmxl1	0.056767264664079	-0.00555791919158005	0.091	0.118	1
Bbs2	0.0568226021094052	-0.0887751634897474	0.091	0.158	1
Aven	0.0569944858768498	-0.0225977012592552	0.176	0.224	1
Ppif	0.0570995219679111	-0.0223020172773977	0.401	0.473	1
Plpp3	0.0571742248338958	-0.0192027991056835	0.075	0.108	1
Tor1b	0.0571992942625959	-0.0837778700466136	0.15	0.202	1
Rsu1	0.0572069126968991	0.112942276089134	0.401	0.32	1
Ppp2r5a	0.0574642127528966	-0.0185884071470596	0.246	0.299	1
Fam193b	0.0576094487661871	-0.0636267111774202	0.053	0.108	1
Ndufs5	0.0577256910129411	-0.0206471954279719	0.957	0.915	1
Rhox6	0.0577535183335301	-0.0638462699890001	0.107	0.171	1
Adam23	0.0577586327982063	-0.057660315018914	0.112	0.172	1
Ptpn6	0.0578137329385623	0.0517941308897107	0.128	0.109	1
BC031181	0.0581506689193075	0.0230016420983123	0.583	0.63	1
Hnrnpa1	0.058251436910563	-0.0232898646574684	0.963	0.99	1
Tln2	0.0582554141683039	-0.0670087849397308	0.139	0.209	1
Zc3h14	0.0583068005273593	0.00223012842736348	0.267	0.308	1
Me1	0.0584019214678124	0.0969847807815321	0.198	0.133	1
Pfn1	0.0585212843226452	0.0738401154441344	0.984	0.992	1
Rpsa	0.058595931981123	0.0533792998031903	1	1	1
Chd1l	0.0586276572050254	0.0216751262951413	0.209	0.224	1
Hspa9	0.0586316039881929	-0.0559238455306823	0.952	0.982	1
Kti12	0.0587117116762768	-0.0438888769956663	0.305	0.383	1
Fam222b	0.0587921004251144	-0.0680339579209799	0.064	0.114	1
Mobp	0.0588135588091442	-0.0892101172145927	0.075	0.134	1
Nt5c	0.0592221826111401	0.0775665216721475	0.225	0.202	1
Mgat4b	0.059286810606777	0.0506424188280718	0.134	0.078	1
Glb1	0.0592966491259894	-0.0276578864533351	0.091	0.129	1
Amd1	0.0595981283050476	0.123617996786715	0.529	0.441	1
Psmb1	0.0596830422369268	-0.0319682953692098	0.995	0.978	1
Pou3f1	0.0597029440730389	0.0918483176645371	0.112	0.07	1
Ppp1r7	0.0599895455654793	0.0401357766798773	0.417	0.434	1
mt-Atp6	0.0600267188031339	-0.0440226302615478	1	1	1
Atp5g2	0.0603844444683632	-0.0411033927632138	0.973	0.995	1
Lrrc28	0.060422478721028	0.0600890095752382	0.16	0.144	1
Emsy	0.0605248361291589	-0.0177932987566709	0.203	0.252	1
Arpp19	0.0606704362400785	-0.0741191211198668	0.973	0.98	1
H2-M5	0.0606772220015248	0.103710578831398	0.348	0.317	1
Tpp2	0.0608207034305858	-0.0230433312773329	0.283	0.345	1
H1fx	0.0609994420025489	0.0886578747066287	0.283	0.239	1
2610002M06Rik	0.0610270790721188	0.0683694301304106	0.128	0.083	1
Tex264	0.0611320057809719	-0.0224757808388286	0.193	0.242	1
Tmem131	0.0612124710257054	-0.0508888642123713	0.182	0.249	1
Slc16a1	0.0612996938973462	-0.0498237932984228	0.203	0.274	1
Pprc1	0.0615701241943007	0.0910671667453007	0.38	0.338	1
Cyth2	0.0616218579331852	0.0630019913767358	0.433	0.42	1
Taf7	0.0620477436273865	0.0801915775364661	0.791	0.781	1
Exoc8	0.0621216625126313	0.0723245950398304	0.118	0.076	1
Rbm5	0.0621270939803708	0.0970232807639329	0.364	0.294	1
Tro	0.0621474023154231	0.0277662848248137	0.112	0.114	1
Dtnb	0.0622000022128089	-0.0341580128093579	0.075	0.118	1
Spint2	0.0624354705952846	-0.0284811587386984	0.658	0.736	1
Slc25a17	0.0625876247619799	-0.0138145384541609	0.209	0.259	1
Slc3a2	0.0626723915266603	-0.0543040263317663	0.615	0.703	1
Polr1a	0.0629269814085204	0.0358174520677093	0.374	0.401	1
Ngrn	0.0632004089566161	-0.117391874148407	0.492	0.541	1
Csnk2a2	0.0635180494393094	0.0690047680803989	0.128	0.08	1
Ddx18	0.0635943855529526	-0.11266238509618	0.925	0.944	1
Taldo1	0.0637029904730464	0.0971763774807932	0.807	0.803	1
Agps	0.0640031520461934	0.0720592544229657	0.214	0.179	1
Proser1	0.0641717602050009	-0.0792820693266587	0.118	0.189	1
Rab26os	0.064232012187632	-0.0808837640393012	0.08	0.136	1
Atxn2l	0.0643603393322576	0.000629927791866991	0.214	0.247	1
Yrdc	0.0644075289877509	-0.102595156190471	0.481	0.577	1
Sec11c	0.0645029729101922	0.0680617728061447	0.267	0.252	1
Dnaja2	0.0646703160895741	-0.11606798710379	0.802	0.839	1
Rnf167	0.0647763914189753	0.0906706048767449	0.299	0.25	1
Lrif1	0.0647901882320744	0.0810934249401332	0.214	0.161	1
Tial1	0.0650411569623991	-0.0960732225340973	0.332	0.426	1
Nsmce1	0.0650548828697732	0.107577310537584	0.583	0.526	1
Fgfr1op2	0.0651392849325693	0.10244366937879	0.444	0.353	1
Mad2l1	0.0651465979270124	-0.0910988608569322	0.406	0.502	1
Rlim	0.065170680414266	0.0401386871030107	0.246	0.252	1
Kif13a	0.0654158715432088	-0.0357462886573294	0.075	0.119	1
Lsm2	0.0654676914071525	0.00500773595762505	0.872	0.917	1
Tspan13	0.065660715946561	-0.0749659320469786	0.267	0.355	1
Idh3b	0.0656871636555234	0.0919038931914956	0.668	0.612	1
Mpg	0.0656955171146882	-0.0830476576841843	0.198	0.28	1
Nes	0.065924790825342	0.0896249100605978	0.102	0.066	1
Dnajc24	0.0662744275406364	-0.100195503531673	0.273	0.363	1
Aars2	0.0663098480088276	0.0197458217888794	0.102	0.109	1
Mex3a	0.0666884132512994	0.0792182668814599	0.166	0.126	1
Lrpprc	0.0669580728690101	0.0749013183977803	0.214	0.174	1
Trim8	0.067092344271759	0.0552189699002296	0.198	0.182	1
Xpot	0.06713509913338	0.0097891277295053	0.321	0.358	1
Nubp1	0.0671691355403877	0.104480815717356	0.695	0.638	1
Ostc	0.0671726371035539	-0.0472751354005911	0.759	0.836	1
Wbscr22	0.0673635308805437	-0.0953903611291645	0.46	0.507	1
Chfr	0.067510419660765	0.0710491004667856	0.15	0.113	1
Ehmt1	0.0675721448515985	0.0941452564929474	0.326	0.285	1
Ddx59	0.0676483538404799	0.0699873204838741	0.128	0.091	1
Prdm4	0.0677708196334463	0.00200500492806388	0.144	0.119	1
Tsc1	0.0678773051474525	0.0616015692989373	0.139	0.118	1
Rpl21	0.0680450923597995	-0.0488466633241029	1	1	1
Senp1	0.0680797492196837	0.103781183495598	0.31	0.254	1
Cdkn2d	0.0682107283417442	0.082803254248013	0.23	0.167	1
Dync1li1	0.0682778728729137	-0.0720461361238054	0.246	0.327	1
Ppfia1	0.0683342089415386	-0.0575495259013407	0.112	0.174	1
Psma8	0.0683770925757181	-0.0248064466667111	0.102	0.143	1
Spag7	0.0683773331406417	-0.0519741302750814	0.134	0.194	1
Phc1	0.0683776193971331	-0.114017275777851	0.545	0.62	1
Rbm15b	0.0686450471338239	0.046670467076616	0.112	0.088	1
Nol6	0.0686982220676957	-0.034339170643205	0.171	0.226	1
Kank3	0.068821704817169	0.0888396640975883	0.23	0.167	1
Ist1	0.0691779458812417	0.0508501399163395	0.16	0.104	1
Clspn	0.0692054723820946	-0.0305610244086425	0.273	0.338	1
Rpap3	0.0693787830434945	-0.0317472945107091	0.267	0.33	1
Fstl1	0.0693812623775507	0.0740167953083143	0.262	0.231	1
Actr3b	0.0695348461917562	-0.0668927734881582	0.091	0.153	1
Ubxn4	0.069549686811575	-0.0393590970143499	0.61	0.695	1
Uba6	0.0697294938205371	-0.0347849723675927	0.128	0.179	1
Nup214	0.0697453672630188	-0.00596493988415281	0.262	0.303	1
Nup85	0.0700597249649972	-0.0173351509689624	0.332	0.391	1
Txnl4a	0.0701629909614442	-0.098626999941634	0.936	0.962	1
Agk	0.0701887829747275	0.0450110817286086	0.144	0.131	1
Katnbl1	0.0704428558391549	-0.0384795422393279	0.267	0.262	1
Tsr1	0.0705482900684856	0.0568004622137152	0.342	0.333	1
Abhd14a	0.0706607997030143	-0.0255294139201205	0.246	0.303	1
Zbtb12	0.0706839222909929	-0.00163635805156495	0.091	0.119	1
Smim15	0.070683985726858	0.0385616842138363	0.396	0.42	1
Rasgrp2	0.0708161303562207	-0.107197446399966	0.487	0.582	1
Cenpp	0.070825272329783	-0.031586202210813	0.219	0.274	1
Manf	0.0710439045188813	0.112456246548193	0.802	0.794	1
Qrich1	0.0711379961293713	-0.0934025895065859	0.283	0.373	1
Ptpn14	0.0712869298088541	0.0736319615854638	0.155	0.111	1
Cuta	0.0712908989329711	0.104662228671694	0.513	0.441	1
C78283	0.0713666138798094	0.0750421012610057	0.193	0.154	1
Hdhd2	0.0714870769554365	0.0965283426014704	0.278	0.211	1
Tsen15	0.0715062729574789	0.0474050483863449	0.46	0.471	1
Fbxw11	0.0715422085428674	0.0625697434629843	0.134	0.096	1
Atmin	0.0716642051619122	-0.00732813696437395	0.209	0.247	1
Wdr55	0.0717543668386736	0.0941922753462553	0.353	0.292	1
Zfp397	0.0721880896731592	0.0544655514119278	0.107	0.056	1
Wdr73	0.0722437806985071	-0.0141761802778664	0.15	0.184	1
Arnt	0.0722857335971485	0.0769946713057029	0.139	0.09	1
Adk	0.0726091915376861	0.0861633842951752	0.406	0.315	1
Mri1	0.0726347331118321	0.0889387157745259	0.289	0.239	1
Trmt10a	0.0726783667720567	0.0823366622807357	0.241	0.187	1
Sugt1	0.0727968025993404	-0.0913043777016687	0.861	0.874	1
Agpat2	0.0729641838614923	-0.0632694922588565	0.316	0.323	1
Prdm5	0.0733574339972254	-0.0347531264581324	0.086	0.131	1
Hgh1	0.0737606925676856	0.0293797580673005	0.107	0.104	1
Tomm5	0.0738437698273288	-0.0860383744198256	0.989	0.992	1
Colgalt1	0.0739244532355653	-0.0286057131736797	0.193	0.242	1
Strip1	0.074079305204595	-0.02660888309021	0.075	0.118	1
Ints4	0.0740955730240344	-0.0679101936600142	0.134	0.204	1
Srebf2	0.074197105381343	-0.0485958331435064	0.16	0.222	1
Rabggtb	0.0742090073249979	0.122846957052911	0.476	0.39	1
Ect2	0.0743819509974812	0.094799159284876	0.332	0.274	1
Ddt	0.0743938892890926	-0.12368342784975	0.615	0.687	1
Id3	0.0746147889964257	0.131089848713363	0.658	0.595	1
Sox11	0.0748122487292959	0.0519203378085116	0.139	0.086	1
Selt	0.0750754507855129	-0.0439271100189318	0.481	0.561	1
Xrcc6	0.0751027010455857	-0.0605381744297272	0.241	0.317	1
Adgra3	0.0751543368666652	0.0141896795527565	0.091	0.104	1
Psmc1	0.0751900258886284	0.0946004969316034	0.775	0.701	1
Nacc1	0.0753844495559084	-0.0901715387627182	0.193	0.274	1
Prpf38b	0.0755038749294657	0.106138339880771	0.594	0.544	1
Kansl2	0.0756635915020708	0.0646491974302683	0.513	0.506	1
Rnaseh2a	0.0759729022066218	-0.110978442095626	0.476	0.569	1
Parl	0.0760971646913612	0.103923790306182	0.791	0.733	1
Arl8a	0.0761080694866027	0.0549024004549882	0.182	0.159	1
Vangl1	0.0761537630819033	-0.0129113126203603	0.289	0.345	1
E430025E21Rik	0.076167382151301	-0.0647946859080701	0.15	0.219	1
Trmt61a	0.0762274512944989	0.0829147493208628	0.203	0.139	1
Igfbp2	0.0763398350565271	-0.0255941450910464	0.636	0.716	1
Foxo1	0.0764967670049645	0.0550332959808543	0.15	0.093	1
Abcg2	0.0765380604291993	-0.110275185876601	0.257	0.337	1
Klc1	0.0768134231424201	0.0618294059779383	0.139	0.081	1
Jade1	0.0768176607716997	0.0143099345091575	0.733	0.786	1
Gpr180	0.0770656900165975	0.0686345759009064	0.166	0.126	1
Krcc1	0.0773376481282452	-0.116374331333377	0.23	0.302	1
Mrps16	0.0775042526070039	-0.107258506880856	0.791	0.834	1
Ung	0.0777154758030871	-0.131821257428991	0.62	0.701	1
Ankrd17	0.0778053254713796	0.104397158114705	0.567	0.498	1
Rab11b	0.0778712145311716	0.087094100415334	0.364	0.33	1
Grsf1	0.0780125821806783	0.111193174014849	0.487	0.418	1
U2af1	0.0781693183212566	-0.0686247205900901	0.995	0.99	1
Bod1	0.0782323715305769	-0.124375091833463	0.358	0.441	1
Smc3	0.0784521642664281	0.0697498444285154	0.872	0.889	1
Depdc1a	0.0784735594359973	-0.0116531449317185	0.075	0.103	1
BC030867	0.078493565370062	-0.0604377246613908	0.075	0.129	1
Dzip1l	0.0787745123492272	0.0621259591970467	0.107	0.058	1
Atad3a	0.0790856411328275	0.0108128755558609	0.572	0.619	1
Spata5	0.0793524163079233	0.0777657907005635	0.203	0.172	1
Ccdc12	0.0794116548537386	-0.111444507674667	0.551	0.638	1
Dnmt3l	0.0795406848165496	-0.0953999005410435	0.476	0.569	1
Lage3	0.0796077920368882	-0.0280805692607811	0.62	0.695	1
Atg13	0.0797266204884472	0.0243905272192712	0.118	0.126	1
Ccdc47	0.079745406485382	0.0934951731638767	0.289	0.212	1
Tead2	0.0797545629002425	-0.105297251442782	0.294	0.381	1
Nagk	0.0799361429820894	0.0742181708959724	0.144	0.091	1
Cdk9	0.0800513473629718	0.0945969724110358	0.39	0.337	1
3110082I17Rik	0.0802441520336705	0.0473739259864429	0.251	0.24	1
Ptma	0.0803363552821475	-0.0303340199631501	1	1	1
Dph5	0.0803989111304959	0.0788965840366877	0.246	0.212	1
Trappc8	0.0805604266565482	0.0779832213878283	0.139	0.095	1
Bspry	0.0806169641507985	0.0680645438705645	0.144	0.086	1
Trp53bp2	0.0806619684714934	0.0536945477797945	0.112	0.061	1
Yy1	0.0806929136940807	0.0533115471667337	0.433	0.436	1
Fn1	0.0807278601648069	0.108500951898112	0.54	0.519	1
Rnf220	0.0807724074446633	-0.105810626876105	0.332	0.411	1
Cdc25c	0.0807901045401987	-0.0659973090467189	0.07	0.126	1
Syngr2	0.0808467283373187	0.0769638961927296	0.198	0.172	1
Gstt2	0.0809599525000728	0.0611187593609457	0.144	0.118	1
Rrm1	0.0810505269852321	0.0364513854224381	0.455	0.484	1
Adrm1	0.0813822074090916	-0.0688944930284463	0.663	0.746	1
Slc2a3	0.0814544292154568	0.110370428852992	0.807	0.823	1
Tefm	0.0815658452909316	-0.0225234579256999	0.241	0.287	1
Usp22	0.0815790009596669	0.0971343592893254	0.251	0.196	1
Mtfp1	0.0816609858425396	0.0668948270119165	0.166	0.124	1
Brd8	0.0817328915940307	0.0831394522503295	0.54	0.521	1
Dctpp1	0.081806955708493	-0.0626917781550469	0.963	0.987	1
Krt42	0.0818377386634979	-0.104101894244684	0.23	0.312	1
Cul5	0.0819793254349897	-0.0170605639238891	0.487	0.552	1
Msrb2	0.0821099007160179	0.0796458834227112	0.225	0.153	1
Tm2d2	0.0822014657071489	0.0191220097977475	0.278	0.302	1
Slc25a3	0.0822103096055622	0.0671486119715454	0.995	0.993	1
Vps53	0.0824068853882569	-0.0268351166884497	0.107	0.153	1
Mlf2	0.082550832842442	0.060492140205286	0.813	0.829	1
Zdhhc12	0.0825728158908182	0.0761694684494708	0.332	0.305	1
Plp2	0.0826756656534863	0.0827082740828321	0.348	0.337	1
Uqcr10	0.082706186603378	-0.064059716751665	0.984	0.997	1
Gm17300	0.0830610291023816	-0.0444083620120519	0.08	0.128	1
Glmp	0.0830923765919905	-0.0310664414014499	0.278	0.342	1
Emc7	0.0831726502845973	0.0873627366775522	0.428	0.393	1
Mrpl10	0.0832660208638228	0.0708103801482594	0.369	0.338	1
Acer2	0.0832765852800883	0.0862459413208637	0.358	0.305	1
Fam81a	0.0832952920985608	-0.0595369739919302	0.075	0.108	1
Srd5a3	0.0833795799823697	-0.0549063516316722	0.07	0.123	1
Chmp1a	0.0834217174609209	0.0909676601757436	0.289	0.227	1
Poc5	0.0834724191596951	0.0489734080174274	0.134	0.113	1
Ifitm2	0.0834992413159175	-0.0617249171559371	0.947	0.964	1
Mrpl9	0.0835022109361061	0.0635290810580315	0.246	0.219	1
Ptov1	0.0835778964621602	0.00591713212808109	0.545	0.599	1
Ndfip1	0.0837276344857288	-0.058396901217189	0.112	0.171	1
Nptn	0.0838356311506894	0.0881217839378365	0.251	0.189	1
Srprb	0.0838489523337546	0.0863487568097061	0.262	0.191	1
Mpzl1	0.0838647605045056	0.123659232954787	0.31	0.252	1
Pnpla8	0.083878424617828	0.0605417961597452	0.144	0.116	1
Creb1	0.08395511408397	-0.040776365839425	0.096	0.143	1
AI314180	0.0840638827173375	0.0662191454835335	0.118	0.091	1
Donson	0.0844567824910482	-0.0375648454747456	0.091	0.136	1
Wdr34	0.0844678582706122	0.0421091204036236	0.107	0.109	1
Dars2	0.0848478733253764	0.018395784525778	0.112	0.119	1
Helb	0.0848926387249969	-0.0607784800759704	0.102	0.161	1
Ccdc14	0.0849086220314296	0.0638922953733856	0.118	0.068	1
P4hb	0.0850900292590053	0.0939806589495594	0.503	0.473	1
Lgals1	0.0851829933897617	0.319589808789937	0.561	0.536	1
Sdhb	0.0854234955789044	-0.110802378464095	0.786	0.819	1
Taf10	0.085545449432871	0.00281522586387506	0.578	0.635	1
G3bp2	0.0858791475977367	-0.0308699771847798	0.984	0.977	1
Tulp3	0.0860435020455638	-0.0659861760920074	0.155	0.222	1
Atf7ip2	0.0861068425414987	0.0655551061910292	0.134	0.088	1
Rad18	0.0861605282923218	0.0721755780044375	0.193	0.153	1
A230046K03Rik	0.0862255757120897	0.0622652537654981	0.193	0.164	1
Rbm3	0.0863616584386628	-0.0697644984645616	0.952	0.967	1
Tm9sf3	0.086513204960587	0.0992466358685032	0.358	0.279	1
Arhgdig	0.0865614711052956	-0.0763039965514333	0.086	0.136	1
Ddah2	0.0866407910245093	0.0703004032255957	0.251	0.232	1
Hap1	0.0868843251322126	-0.0408992957610663	0.08	0.128	1
Rpl36	0.0869187185439834	-0.0320842714958109	1	1	1
Atg5	0.0871418626559354	0.0441317764526641	0.289	0.29	1
Scd1	0.0871562872867054	-0.0924362797278034	0.112	0.177	1
Gm6563	0.0872253990108322	-0.0413458026284157	0.059	0.103	1
Mynn	0.0873222543830848	0.0753173557716244	0.176	0.123	1
Nr3c1	0.0874767055274083	0.0668120695448583	0.128	0.086	1
Uqcc3	0.0875408059534393	0.0254274885520192	0.711	0.755	1
Pold1	0.0877142824827229	0.063208483622263	0.241	0.216	1
Zdhhc21	0.0877735499726509	0.0578988818546062	0.139	0.083	1
Far1	0.0880249853617882	0.0763607339299268	0.273	0.239	1
Tmed2	0.0880949518855842	-0.0100339410383006	0.701	0.76	1
Ift43	0.0887174508949049	0.0764099528935182	0.193	0.138	1
Zfp141	0.0889013808602559	0.0505698119256972	0.139	0.113	1
Bpgm	0.0889882232116457	0.0228818486041031	0.15	0.158	1
Tfpi	0.0893467040011667	0.0430174444405688	0.316	0.328	1
Tmem11	0.0893804414249994	-0.0592072277062913	0.545	0.632	1
Pdlim7	0.089688426040449	0.131224782901411	0.326	0.272	1
Pik3r2	0.0898895232123534	-0.0525967620854269	0.075	0.101	1
Gmeb1	0.0900411522035449	0.0294071995941771	0.187	0.187	1
Melk	0.0900937127617608	0.0332383630975784	0.251	0.255	1
Gtf2i	0.0901452850467161	-0.115944263413812	0.401	0.479	1
Reps1	0.0902002001236874	0.0529032806068526	0.102	0.071	1
Diaph3	0.0903062108338313	0.0830761604098228	0.187	0.136	1
Dek	0.0904414090936164	0.0897793297408642	0.979	0.96	1
D5Ertd579e	0.0906816579545888	-0.0318280160330781	0.134	0.179	1
Becn1	0.0909048849458229	0.0476446642387625	0.289	0.224	1
Smdt1	0.0909925708456441	0.00605414497876344	0.866	0.914	1
Atpif1	0.0911302851824352	0.0829130363331299	0.979	0.983	1
Phtf1	0.0911969952245025	0.0301076130044912	0.118	0.08	1
Psma2	0.0912076512707772	0.0445743710319515	0.995	0.973	1
9930021J03Rik	0.0912647901424897	-0.0522790767229321	0.053	0.101	1
Zfp110	0.0913709749367203	-0.0843823118907798	0.144	0.206	1
Rnf2	0.0913952316793722	0.0439760721575871	0.353	0.355	1
Actn1	0.091546492381144	0.122618876790026	0.508	0.473	1
Golph3	0.0917949601487743	-0.0800137305140598	0.112	0.177	1
Ccnh	0.0918548567510123	0.0595316259260059	0.54	0.454	1
Ino80c	0.0918826113557372	0.079796372165424	0.342	0.302	1
Rpp21	0.0920107422170909	0.0627757654990267	0.342	0.332	1
Tardbp	0.0920414331724878	0.018173636060397	0.749	0.794	1
Gzf1	0.0922821066197693	0.0621318758095953	0.102	0.065	1
Orc1	0.0923228481988877	0.0319674410826669	0.262	0.269	1
Ifrd1	0.0923318483739767	0.124480446743617	0.471	0.396	1
Zbtb7a	0.092336229824276	0.0367421286905708	0.134	0.131	1
Srsf7	0.0923501364051632	-0.071446792166167	0.973	0.983	1
Wrnip1	0.0924168411742386	0.0115322236380861	0.16	0.179	1
Ehd1	0.0924928197103178	0.0217150255155634	0.476	0.504	1
Dnmt3a	0.0925694109904465	-0.106290553929251	0.219	0.289	1
Ilk	0.0926128814228289	0.0547458960250736	0.209	0.206	1
Atox1	0.0926997852223186	0.0727921816834323	0.968	0.977	1
Smpdl3b	0.0928082363649107	0.00471504451115487	0.139	0.158	1
Cops5	0.0933225488670387	0.0102331043228756	0.519	0.562	1
Limk1	0.0933601847944259	0.0552549301214162	0.107	0.071	1
Fbxo17	0.0934219858014035	-0.057206287356518	0.064	0.104	1
Pfdn4	0.0934839630276406	-0.0866111993859526	0.706	0.781	1
Uxt	0.0936600666376677	-0.0101502189021636	0.225	0.264	1
Dimt1	0.093668057571934	0.0444555516711442	0.305	0.307	1
Suclg2	0.0937920797944087	-0.108634995228132	0.364	0.451	1
Lrrfip2	0.0941795645740478	-0.00710213596043896	0.278	0.244	1
Atxn3	0.0942241913379566	-0.0503244376345965	0.155	0.216	1
B9d2	0.094273813834439	0.0506609317720613	0.102	0.073	1
1110008F13Rik	0.0945157751625483	-0.111454191651961	0.615	0.687	1
Imp3	0.094711096185714	0.0435610437538869	0.599	0.63	1
Clns1a	0.0947779891719098	-0.076502208607798	0.92	0.952	1
Nfrkb	0.0949122349694113	0.0254506275358431	0.16	0.159	1
Daxx	0.0952863144838851	0.0577660587701849	0.342	0.333	1
Nbeal1	0.0953184231019298	0.059694326316897	0.144	0.126	1
Uba1	0.0953755719724862	0.102294593100635	0.551	0.483	1
Gm15013	0.0954215144190991	0.0473028883745671	0.61	0.63	1
Glrx	0.0958029871828576	0.106669822873439	0.182	0.123	1
Trip13	0.0958749964106326	-0.0488290102148152	0.38	0.453	1
Prpf4b	0.095913785679588	-0.097105773799845	0.422	0.512	1
Oxct1	0.0959350035835884	0.0529902739566596	0.246	0.249	1
Paics	0.0960326271373391	-0.0730451621082022	0.749	0.821	1
A430005L14Rik	0.0960839882657521	0.0569356532575844	0.572	0.59	1
Birc2	0.0962596786018903	0.0680935307877203	0.144	0.098	1
Pelp1	0.0963409683017005	-0.0592544236713854	0.535	0.619	1
Ak7	0.0963651709201153	0.0522639522634013	0.102	0.076	1
Bub1	0.0963705510505566	0.0891408549048707	0.321	0.249	1
Coa3	0.0964427408706508	-0.0341336321082731	0.636	0.71	1
Pms2	0.0965216662245012	-0.011197519880997	0.16	0.143	1
Zfand5	0.0965363867516242	0.0807269756242863	0.38	0.362	1
Ptpn23	0.0966431828361008	-0.0602759740752995	0.053	0.103	1
Arfgap1	0.0968028429056944	0.0494831160049792	0.134	0.114	1
Zfp787	0.0968159099530868	-0.0368613961260029	0.144	0.149	1
Nupr1	0.0968518824021855	-0.0613273762604777	0.225	0.3	1
Ptdss1	0.0968588101619289	-0.0519258655379737	0.086	0.139	1
Dbnl	0.0969453378735809	0.0545272541069157	0.348	0.335	1
Tpd52l2	0.0971618923800645	0.0200818508967797	0.615	0.663	1
Tmco1	0.0975047540614238	-0.0382350402317204	0.604	0.683	1
Med9	0.0977558345876978	-0.114660129738879	0.444	0.516	1
Crcp	0.0979934002505004	-0.0176955601983705	0.166	0.209	1
Stip1	0.0980209740136308	-0.0950929392097533	0.631	0.701	1
Gng3	0.0981558031866151	-0.000636750825076082	0.262	0.292	1
Plod2	0.0981903592674136	0.0560848828332312	0.16	0.141	1
Ccdc34	0.0981929206774307	0.100313302377125	0.578	0.564	1
Nup35	0.0982003203362054	-0.0789138737782674	0.267	0.348	1
Bola3	0.0983231898838217	-0.113312322509093	0.54	0.59	1
Hnrnpm	0.0984257988362068	-0.0285742077609703	0.904	0.866	1
Eno3	0.0984493669150439	0.0678764411068648	0.112	0.075	1
Kdm2a	0.0986268002116226	-0.0794488782604476	0.155	0.226	1
Atp6v0d1	0.0986287836840669	0.107925460509954	0.46	0.395	1
Fgfr1op	0.0986762411410369	-0.0633876708252409	0.107	0.169	1
Arl5a	0.0987278357899301	-0.0885042824744955	0.198	0.274	1
R3hcc1	0.0987481864855841	0.0794969739000508	0.214	0.149	1
Arrb2	0.0988641441844765	-0.0695701510073428	0.08	0.133	1
Dstn	0.098995795843083	-0.0627463360427072	0.984	0.995	1
Man2b1	0.0990933626209877	0.0666364228845367	0.102	0.063	1
Ccdc90b	0.0991333346868636	-0.0162370558283165	0.171	0.211	1
Gsto1	0.0991874994334496	0.0942452181520292	0.492	0.473	1
Mfsd10	0.0996474420982887	0.0352306581507784	0.353	0.371	1
Mks1	0.0997098573230723	0.0667746851788098	0.15	0.093	1
Ech1	0.0997293216816609	0.0734578273169231	0.289	0.249	1
Haus6	0.099734286290924	0.0626205767509253	0.182	0.151	1
Aak1	0.0998489070776789	0.0605171471762879	0.107	0.07	1
Ppm1d	0.0999133636222942	-0.0677253592935409	0.112	0.176	1
Med31	0.099986121191376	-0.00499453086163337	0.267	0.31	1
Tcl1	0.100009374433055	-0.0943234930381414	0.273	0.357	1
Cops7b	0.10024077205215	-0.0546769581342669	0.203	0.274	1
Laptm4b	0.100529655218657	0.085373565598127	0.294	0.217	1
Prdx6	0.100551780060964	-0.0595884486404157	0.989	0.987	1
Aatf	0.100589976372822	-0.089733966114484	0.241	0.322	1
Ndufaf6	0.100643633378478	0.0537516673313456	0.337	0.33	1
Alkbh7	0.100670273634586	0.0855005545147108	0.342	0.294	1
Smap2	0.10078373076725	0.000810702463323959	0.112	0.136	1
Cdc42	0.100883504079821	0.0289646195677107	0.813	0.854	1
Klf7	0.101016689598399	0.077305478392273	0.139	0.104	1
Anapc5	0.101229125454554	-0.0923776833227643	0.749	0.786	1
Rell1	0.101273488915984	0.0749906345224664	0.171	0.123	1
Snx18	0.10142859488178	0.027886470452522	0.16	0.164	1
Exosc5	0.101580491597789	0.0473035731360423	0.658	0.692	1
Rnf19b	0.101638621173553	-0.0585109617331785	0.075	0.129	1
Mrpl18	0.101721965344175	-0.0650537645114118	0.984	0.973	1
Atp6v1f	0.101730973624862	-0.0591087282683145	0.791	0.856	1
Paxbp1	0.101865794347378	-0.00846873772513004	0.166	0.197	1
Cep44	0.101941991043816	0.0777154135861884	0.198	0.154	1
Got2	0.102031996211484	-0.0707774693324329	0.519	0.607	1
Aimp2	0.102126881914115	-0.0790161757584585	0.545	0.632	1
Thoc3	0.102182203705007	0.105601638945318	0.684	0.615	1
Mbip	0.102208593605002	0.0280713501739751	0.225	0.229	1
Trnau1ap	0.10271668858359	-0.106201241264107	0.551	0.637	1
Arl14epl	0.102811921073569	-0.11379149972429	0.198	0.272	1
Tcea1	0.102826940321706	-0.105592976003124	0.545	0.582	1
Trim6	0.102891838049766	0.0222500795748114	0.439	0.376	1
Rps2	0.102913302740138	0.0506036650946995	1	1	1
Trim25	0.103042931068845	-0.0136734657021685	0.176	0.212	1
Ppm1b	0.1030485408326	-0.0273018787680203	0.283	0.34	1
Rrs1	0.10311742575734	-0.0201462099484815	0.487	0.554	1
Tmem50a	0.103175064107682	-0.0373803440874219	0.278	0.338	1
Snrpd2	0.103186359266814	-0.0607839849205112	0.995	0.997	1
Rnf111	0.103205988983938	-0.0329404287621014	0.128	0.174	1
B230219D22Rik	0.103495940660602	0.0831783786546361	0.428	0.342	1
Tagln2	0.103521229871272	0.150362742776893	0.759	0.711	1
Cenpw	0.103702088028845	-0.0148460496595622	0.695	0.76	1
Ccdc137	0.103782391964579	-0.0323550744619218	0.123	0.171	1
Fbxl14	0.103815352256676	-0.0381024829240196	0.102	0.149	1
Limk2	0.104001535939934	-0.114794642403927	0.246	0.267	1
Ybx3	0.104062969554795	-0.072107684177741	0.684	0.687	1
Dhx16	0.104313968354923	0.0963415058741663	0.786	0.748	1
Cd151	0.104374662128598	0.0655656555972401	0.214	0.186	1
Kif15	0.104534623303973	0.0671450572464637	0.225	0.156	1
Platr27	0.104542747503668	0.0592119544235732	0.107	0.07	1
Ankhd1	0.104560202599203	0.00964342611856994	0.209	0.242	1
Prmt1	0.104620746995372	-0.0625910356882404	0.973	0.973	1
Scfd1	0.104638200778668	0.0932504499857245	0.283	0.226	1
Cdk4	0.104639295649105	-0.0117864163046622	0.947	0.978	1
Commd6	0.104728978262186	-0.0669738287787357	0.326	0.406	1
Pycard	0.104802916385126	0.106260352707822	0.513	0.464	1
Snrpa1	0.104813288610008	-0.0697178611580644	0.925	0.962	1
Mnd1	0.105199056508334	-0.00390934070212545	0.267	0.305	1
Pcbp3	0.105232458994793	-0.0421738197304699	0.07	0.116	1
Psma1	0.105554409741989	0.0670877284136071	0.834	0.852	1
Psmb4	0.105860430482974	0.0598167785721726	0.952	0.909	1
Trim33	0.106065258533516	-0.0381662921988604	0.123	0.174	1
Gstm1	0.106065453226918	0.0804406447313331	0.182	0.139	1
Vcpip1	0.106161103722508	-0.0459757862859338	0.07	0.116	1
Tgif1	0.106321207023771	-0.0980126329061324	0.658	0.693	1
Mdh2	0.106353810000153	-0.0316628937035721	0.968	0.949	1
Gps1	0.106393290198324	-0.0303677795294411	0.594	0.667	1
Dnlz	0.106559256587518	-0.0802270776009677	0.15	0.219	1
Gm2000	0.10663574062078	0.0551059767061989	0.588	0.604	1
Magohb	0.106710433530116	-0.0825163029705374	0.123	0.187	1
Zfp553	0.106805701541212	-0.068709008731778	0.214	0.289	1
Tbcd	0.106854806309393	-0.0630268347382366	0.086	0.126	1
Mplkip	0.107152238187381	-0.0564944444570453	0.417	0.499	1
D5Ertd605e	0.10721821297211	0.0522517490975038	0.123	0.098	1
Smg1	0.10723461602491	0.0472780822187706	0.171	0.154	1
Snapin	0.10730429725566	0.078110344678183	0.262	0.217	1
Ncaph	0.107496223966251	-0.0753518019991539	0.118	0.181	1
Tle1	0.107530726071308	0.0404923912696681	0.209	0.154	1
Hmgn3	0.107542952995898	0.0666678734532012	0.198	0.134	1
Timp1	0.107649766533702	0.0457739421780652	0.299	0.305	1
Myg1	0.107691183233164	-0.0692132584637032	0.316	0.396	1
Ap2s1	0.107806170060428	-0.0312363742309985	0.636	0.708	1
Casc3	0.107849125595479	0.0278118695548104	0.166	0.172	1
Usp19	0.107867518030279	0.0539816255814285	0.219	0.199	1
Bdp1	0.108060717697499	0.00686340031314253	0.305	0.338	1
Cox5b	0.108061217611722	-0.00558697894526339	0.989	0.967	1
Ppp1r8	0.108088437448314	-0.104957365500017	0.316	0.385	1
Ubn1	0.108124520592447	-0.0534367793960204	0.134	0.194	1
P3h4	0.108171111289645	0.0542104737259243	0.107	0.06	1
Copg1	0.108237723730754	0.0481253471624023	0.369	0.363	1
Cdc42ep5	0.108247120497116	0.0545087052801904	0.171	0.144	1
Adprhl2	0.108432620986486	0.0197785825637046	0.278	0.299	1
Fam160b1	0.108554480341168	0.0207747503642116	0.107	0.109	1
Anapc11	0.108737071672401	-0.091360525386612	0.706	0.741	1
Mpped2	0.108787903689595	0.0760547095897901	0.171	0.128	1
Glce	0.109055424529843	0.0283714902148716	0.107	0.07	1
l7Rn6	0.109151080723628	-0.0944389771686197	0.663	0.726	1
H2afj	0.1092358249061	-0.103091556418539	0.813	0.864	1
Zfp664	0.109238194879241	-0.024901828177967	0.23	0.284	1
2310036O22Rik	0.109299326376416	0.0886861117282696	0.829	0.778	1
Bdh2	0.109475808630782	-0.0271397555858921	0.096	0.133	1
H2afz	0.109537054918657	-0.0481678962360856	1	1	1
Sap30l	0.109577994506126	0.0787906502864164	0.241	0.181	1
Hacd1	0.109706947105093	-0.0358408690309628	0.171	0.226	1
Usf1	0.10974285871293	0.0949124859708901	0.332	0.277	1
Pycrl	0.109819351246878	-0.0603598293436653	0.278	0.35	1
Kdm4a	0.110335019927015	-0.0537398852293039	0.07	0.119	1
Tufm	0.110512674829052	-0.0687879068337706	0.16	0.229	1
Rad23a	0.110532885221365	0.0363286198015659	0.374	0.4	1
Wdr74	0.110589748297743	-0.094950304330147	0.743	0.801	1
Rai14	0.11105555822107	-0.0758889434454382	0.107	0.167	1
Shcbp1	0.111450948985724	0.100630056569763	0.316	0.24	1
Dpysl3	0.111478726017692	0.0565397521793259	0.112	0.091	1
Ddx46	0.111660805867769	-0.0900583934898556	0.77	0.824	1
AI413582	0.11169885407366	0.0654103492554595	0.134	0.088	1
Ankmy2	0.111713853252495	-0.0677113669266575	0.08	0.133	1
Cyb5a	0.112063369209469	0.00449292211531627	0.733	0.783	1
Rnf10	0.11222764686894	-0.0167647392170316	0.588	0.653	1
Jarid2	0.112257528816248	-0.0692220708943949	0.743	0.813	1
Ckap2l	0.112349966874185	0.0740590808546802	0.246	0.221	1
Rcor2	0.112352912135629	-0.094044462083029	0.38	0.443	1
Tmed7	0.112542497919851	-0.0931029341866002	0.209	0.284	1
Uba2	0.112754555620076	0.0710824344986007	0.888	0.891	1
Usp40	0.112808781689184	0.0358903030535968	0.102	0.061	1
Hltf	0.113044609495265	-0.0208961539069893	0.102	0.139	1
Hmgxb4	0.113106050127344	-0.0242724739704726	0.278	0.335	1
Sart3	0.113151362795415	0.0181626946652161	0.289	0.317	1
Plekha3	0.113201846042466	0.0576284832956546	0.235	0.169	1
Crip2	0.113207283498567	0.127857648143774	0.428	0.39	1
Ift74	0.11362938732332	0.0869426495775899	0.289	0.221	1
Agtrap	0.113656507043979	-0.0921655293736221	0.38	0.466	1
Eif4g1	0.113668309858207	0.0180774311795862	0.69	0.733	1
Setd3	0.114028049565433	-0.0966901629676609	0.198	0.26	1
Lin54	0.114157424165288	0.0265809501146673	0.107	0.106	1
Eif4ebp1	0.11456760597545	-0.0789480245383789	0.979	0.987	1
Parg	0.114798120194496	-0.0864220908586717	0.176	0.247	1
Hmgb2	0.114852606231945	-0.0593701047803545	1	1	1
Trap1	0.114933526436364	-0.0228671155495858	0.364	0.423	1
Tmem41b	0.115261455254159	-0.0405185019560876	0.214	0.272	1
Dmwd	0.115318704306109	-0.0563995958746353	0.07	0.121	1
Ap1m1	0.115430855101343	0.0319333457339578	0.214	0.214	1
Twf2	0.115446279853657	-0.0988761437391816	0.316	0.396	1
0610010K14Rik	0.115447018246039	0.0498424351046878	0.23	0.217	1
Ndufs4	0.115565873233498	0.0718897395482869	0.722	0.645	1
D10Jhu81e	0.115753711006178	-0.00428459989815361	0.155	0.179	1
Rpl10l	0.115931687479235	0.0398779130863003	0.358	0.376	1
Fbxw9	0.115934030748321	0.0828709270090645	0.182	0.123	1
Alad	0.116266603450585	0.0719908072703364	0.369	0.289	1
Pdpn	0.116309447742082	0.0592574439309091	0.102	0.068	1
Rsrp1	0.116444615493727	0.0407756092557288	0.679	0.706	1
Asun	0.116792743595576	-0.0709948035553966	0.203	0.237	1
Atp1b3	0.116910165942379	0.0135214918755963	0.428	0.464	1
Taok1	0.117077504729323	-0.0562643736915408	0.187	0.252	1
Polr3e	0.117483682426067	-0.0825262270305841	0.155	0.221	1
Tmem9b	0.117736902080679	0.0594237265855809	0.139	0.1	1
Rpl36al	0.117904483860972	-0.0441509749843063	0.995	1	1
Jup	0.118094013833109	0.046400741774448	0.348	0.347	1
Tcf12	0.118216393890596	0.0628813948196786	0.139	0.1	1
Emc8	0.118519876784798	-0.0805704434309975	0.877	0.907	1
Gemin2	0.118640047150247	-0.0946104292131614	0.385	0.428	1
Slc9a3r1	0.118657470961269	-0.0767414124541838	0.225	0.3	1
Rnft1	0.118790328282579	0.0723324730760252	0.214	0.172	1
1110001J03Rik	0.118854606660144	0.0112781580867684	0.444	0.483	1
Wars	0.119120080699418	0.0319665468996364	0.332	0.347	1
Coq4	0.119509100997818	0.0638678215012896	0.15	0.095	1
Pop4	0.119528169808974	-0.0441779802561873	0.342	0.413	1
Wwtr1	0.119645360382116	0.0733304317421655	0.139	0.096	1
Rars2	0.119760961048652	-0.0168194973464768	0.214	0.254	1
Mrps30	0.119801506580245	-0.0467674660068796	0.54	0.617	1
Senp2	0.119854777528284	-0.0533625796745211	0.134	0.191	1
Emc3	0.119857671989675	0.0852947778433141	0.257	0.192	1
Spc24	0.119981046559237	0.0762405223081206	0.781	0.771	1
Ctr9	0.12002869822533	0.0558769489994728	0.353	0.355	1
Atm	0.120099075573428	0.0758838033640509	0.241	0.194	1
Gnai1	0.120184292488147	-0.0726547776850341	0.102	0.154	1
Manba	0.120200967216492	-0.0473663532257026	0.171	0.229	1
Aldh16a1	0.12033413861933	-0.0264167354962361	0.107	0.146	1
Smc4	0.120472943003645	0.014697962518055	0.62	0.665	1
Bcap31	0.120476971946608	0.100063322816526	0.572	0.494	1
Ube2j2	0.120535843545651	0.0918137102198354	0.69	0.61	1
Tspan5	0.120787799048331	-0.00950967479450322	0.08	0.106	1
Prpf18	0.120821237469799	-0.0405789460847157	0.07	0.113	1
Sf3b1	0.120860853038569	-0.0811934213077061	0.914	0.914	1
Traf4	0.120878232492765	0.0601714745933613	0.39	0.388	1
Sh3gl1	0.120891951978961	-0.0647947213026511	0.23	0.302	1
Ranbp2	0.121249936042423	0.000346864659521939	0.187	0.217	1
U2surp	0.121309485570551	-0.0405077545332917	0.754	0.821	1
Zfp330	0.121356621422955	0.0874995968160051	0.497	0.433	1
Rbck1	0.121367380347259	0.0367881425359476	0.267	0.275	1
Ubxn7	0.121484566519602	-0.0296579459583564	0.086	0.126	1
Mak16	0.121525339116665	-0.0926105109603454	0.791	0.851	1
Gadd45gip1	0.121686184832441	-0.057044752269176	0.631	0.708	1
Phb	0.121839073736946	-0.0828621015217864	0.684	0.75	1
Tmem209	0.121876090953392	-0.0381878387322017	0.123	0.171	1
Lsr	0.121911314973191	0.0461181660423161	0.257	0.255	1
Aprt	0.122127865510642	-0.0609749974749707	0.93	0.965	1
PISD	0.122420226397738	-0.00766512639128603	0.337	0.385	1
Arhgdib	0.122428551667139	0.0654223393677954	0.112	0.07	1
Nfkbia	0.12246121041815	0.109341950787343	0.337	0.264	1
Oxr1	0.122641407218954	-0.00490892152838757	0.112	0.136	1
Alg1	0.122679055526392	-0.0482722908015041	0.07	0.116	1
Ctnna1	0.122745165729281	0.0901280515500904	0.738	0.723	1
2810004N23Rik	0.122867693093453	-0.0421634773113428	0.824	0.799	1
Ift57	0.122920695759808	0.0694661144077589	0.209	0.144	1
Rpl26	0.123007101371287	-0.0344389363529629	1	1	1
N6amt1	0.123021991519493	0.0742247542856447	0.235	0.167	1
Rab1b	0.123321591739967	0.0775427075307689	0.193	0.138	1
Pawr	0.123442441145466	0.0594412212418173	0.209	0.146	1
Arl14ep	0.123443211144929	-0.0301741330167953	0.102	0.143	1
Ctsl	0.123611535791182	0.106718439648529	0.529	0.476	1
Chkb	0.123700907346357	0.0662447843104877	0.155	0.1	1
Fbxo18	0.123736940378641	0.0412722712268125	0.166	0.116	1
Tm9sf2	0.12407056837351	0.06979126487963	0.278	0.237	1
Itgb1	0.12408025914438	0.0464999402177572	0.353	0.358	1
Nenf	0.124101417336913	-0.0838595551681692	0.198	0.27	1
Utp15	0.124298668929534	-0.0748584744694018	0.155	0.222	1
Cfap20	0.124430003710332	-0.0575876734156039	0.406	0.486	1
Polr2a	0.124455062781729	0.0638227542529318	0.476	0.393	1
Gid8	0.12448539037797	-0.0709675338592709	0.326	0.408	1
Mrps31	0.124536738826076	-0.0679644061586462	0.348	0.428	1
Smim12	0.124692125126186	0.0241011024140428	0.364	0.391	1
Golga7	0.124713102305157	-0.0896698731505148	0.444	0.527	1
Map1lc3b	0.124885029983511	-0.0714200100064895	0.861	0.894	1
Utp3	0.12497562321636	-0.0725071981231769	0.765	0.768	1
Cic	0.125258445717567	-0.00459623797487232	0.139	0.164	1
Gosr2	0.125262316321287	-0.0859360008372481	0.203	0.274	1
Mbd3	0.125312692097874	0.0442394239086459	0.818	0.841	1
Lsm8	0.125481539793769	0.0760422012629319	0.695	0.69	1
Timm22	0.12599143882423	-0.0883457776216777	0.471	0.556	1
Prr5	0.126001332015969	-0.0671676358793065	0.107	0.163	1
Ppp4r1	0.126010826524941	-0.024124302506496	0.123	0.159	1
Yes1	0.126354019976531	-0.0861572269974475	0.171	0.24	1
Cetn3	0.126369759009212	-0.103605557643156	0.594	0.675	1
Ppcdc	0.126396215848116	-0.0468727477917914	0.059	0.104	1
Cndp2	0.127181655719463	-0.0310096278364785	0.267	0.325	1
H2-T23	0.127374831155512	-0.138297383988128	0.433	0.509	1
Naa40	0.127733829206279	0.0162158244309948	0.134	0.141	1
Ttf2	0.127808834685238	-0.073719299582028	0.112	0.171	1
Rad51ap1	0.127851239399983	-0.092524090432228	0.31	0.375	1
Cep164	0.127854823886703	0.0446688155130387	0.348	0.343	1
Dmd	0.127869954488972	0.0596819468965367	0.15	0.121	1
Ap1ar	0.127926199884979	0.0733632449164569	0.299	0.25	1
Zfp229	0.128378779089637	-0.0781061057575936	0.107	0.156	1
Mtdh	0.12842130921452	0.0763079041429116	0.77	0.758	1
Gpx4	0.128524607816263	-0.0526051846565849	0.995	0.998	1
Hes6	0.128583144355577	0.0134063076556644	0.134	0.093	1
Polr2j	0.128690723686301	-0.0963214975659132	0.861	0.902	1
Sppl3	0.12887444538924	0.0112496830279047	0.176	0.192	1
Aagab	0.129031448182469	0.0569849232236184	0.128	0.095	1
Cbll1	0.129068507449283	-0.0681484269904569	0.203	0.231	1
Fam3c	0.129104278848654	0.0837051433675873	0.364	0.287	1
Pecr	0.129104782007384	-0.0933666539024796	0.176	0.237	1
Tbc1d14	0.129111868838803	0.0517407369685143	0.112	0.075	1
Fmr1nb	0.129402909223659	-0.00489539370001124	0.422	0.476	1
Slc25a4	0.129457902039609	-0.117914451222856	0.968	0.973	1
Mrps5	0.129570026963752	-0.0719121496815309	0.797	0.859	1
Apoc1	0.129588146807821	-0.103334648052503	0.246	0.31	1
Elovl5	0.129838967692147	-0.0366466617628481	0.139	0.184	1
Leo1	0.130026093724346	0.0677681928021579	0.465	0.383	1
Cntrl	0.130109472931055	-0.05394572455678	0.123	0.179	1
Rras	0.130177778500292	0.0485412924737205	0.128	0.08	1
Atp6v1e1	0.130260659642002	0.0618857784761424	0.642	0.633	1
Trabd	0.130267061567961	-0.0693058600877487	0.096	0.151	1
Banf1	0.130276243671617	0.051105995446016	0.898	0.841	1
Maged1	0.130281158244866	0.0799935368797725	0.342	0.315	1
Fam60a	0.130295906446103	-0.0866255303726726	0.658	0.735	1
Rnf121	0.130303322033157	0.0270363653294536	0.321	0.342	1
Otud5	0.130356525359924	0.050781479669706	0.23	0.216	1
Chchd4	0.130832280056829	-0.0160216855062449	0.791	0.851	1
Apoa1bp	0.130960816024847	0.0761442882986152	0.316	0.3	1
Ammecr1	0.131015689013206	-0.0285745791759057	0.128	0.169	1
Ufc1	0.131258183595013	0.0919452976686866	0.545	0.483	1
Stk24	0.131493216300574	0.0624887285635375	0.16	0.138	1
Stk19	0.131503631592937	0.0185234432993891	0.15	0.156	1
Gsr	0.131708226656588	-0.0708455063487499	0.54	0.552	1
Churc1	0.131719076855196	0.0675858068655228	0.353	0.277	1
Mettl16	0.131760354989098	-0.0186440711737359	0.626	0.697	1
Trps1	0.131979731989092	-0.0539337890949702	0.128	0.184	1
Rc3h1	0.132166908310109	0.0131488596921078	0.102	0.114	1
Sf1	0.132287498439185	-0.0162707916797489	0.455	0.516	1
Srfbp1	0.132388184674677	0.00666644963917262	0.251	0.27	1
Hmgcs1	0.132407281586855	-0.0967454087623945	0.305	0.381	1
Glmn	0.132552838546724	-0.0319746140885194	0.155	0.202	1
Pla2g12a	0.132616113781768	-0.0874548956642123	0.449	0.479	1
Smim19	0.132648447693322	0.0527594762491155	0.171	0.158	1
Rbm26	0.132948706511103	0.00277677611785987	0.406	0.451	1
Lncenc1	0.133096085366364	-0.105770544585186	0.428	0.504	1
Tmem243	0.133416738693603	0.0437171985661668	0.198	0.191	1
Mrps23	0.13343434624484	-0.094003981823648	0.401	0.483	1
Ndufs3	0.133572567503435	-0.0558408243245141	0.69	0.763	1
Coro1b	0.133593387122318	0.0769919690125442	0.203	0.158	1
Ube2o	0.133748064668576	-0.0715143544451746	0.144	0.209	1
Tceb2	0.133862307333208	0.0444952541174812	1	0.992	1
Mcph1	0.133944058008796	0.0672754645596624	0.235	0.197	1
Mapre1	0.13396509197367	-0.0664137673085642	0.62	0.697	1
mt-Nd4	0.133968679317703	-0.0392753561560104	1	1	1
Rpl10	0.133976069090846	0.053181846207321	1	1	1
Lyar	0.133982458735817	-0.0715029775287865	0.995	0.992	1
Bmyc	0.134054100322866	-0.0986963589010784	0.364	0.434	1
Rpl27	0.134074653257355	-0.0758495109041128	0.84	0.881	1
H2afx	0.13410392122886	-0.0831831804702146	0.898	0.935	1
Plk1	0.134156805477688	0.0640766115730064	0.476	0.468	1
Apobec3	0.134324687415183	-0.0478614648349979	0.257	0.32	1
Klf5	0.134384818069493	-0.082668668456454	0.604	0.682	1
Rpl12	0.134502469914997	-0.0464222770450964	1	1	1
Ptgis	0.135271563761612	0.0748608122253184	0.283	0.219	1
Ep300	0.135308389047238	-0.0495903016365024	0.123	0.177	1
Sept1	0.135449174568385	-0.043686531063149	0.289	0.36	1
Dtx2	0.135462360116919	0.0681117614087158	0.182	0.123	1
Ppa1	0.135570254768968	-0.0941244160186547	0.813	0.861	1
Rsbn1l	0.135789870586856	0.0651844357145217	0.401	0.378	1
Fto	0.135943888689256	0.0454871696877986	0.144	0.095	1
Kif5c	0.136001888114588	0.00264986978807219	0.112	0.131	1
Cep55	0.136137748682497	-0.0824698559838283	0.246	0.322	1
Gsta4	0.136141424727089	-0.0481588767974472	0.877	0.922	1
Zc3h8	0.136144083098078	0.0120729066242101	0.198	0.221	1
Mad1l1	0.136279708763535	0.0348821217759009	0.15	0.143	1
Trappc2l	0.136305696994303	0.100871317830872	0.385	0.323	1
Ccdc86	0.13676330967339	0.0911128766726877	0.503	0.439	1
Rnf149	0.137284421871817	0.0675260777688921	0.358	0.337	1
Suv420h2	0.137374052955264	-0.0558703189638778	0.128	0.184	1
2610524H06Rik	0.137431291827035	0.0702929929734889	0.364	0.287	1
Rbbp9	0.137520510218607	0.0473772846727543	0.102	0.058	1
Med10	0.137559263912038	0.0586812501547335	0.551	0.549	1
Fabp3	0.13759383894421	0.0906008866129991	0.112	0.088	1
Phyh	0.13781348783654	0.0581201394031521	0.155	0.124	1
2210013O21Rik	0.138162263673955	0.0751888571231517	0.31	0.285	1
Cox7a2l	0.138392202325731	-0.0531220114469289	0.856	0.892	1
Ilf3	0.138421731646114	-0.0412956139532902	0.348	0.416	1
Vipas39	0.138498722506455	-0.0623573379887892	0.064	0.109	1
Ebpl	0.138667296470515	-0.0763456527383942	0.316	0.395	1
Ddx50	0.138718312251659	-0.0722643752999196	0.118	0.171	1
Mfap3	0.138747988747087	0.0771197212249857	0.203	0.144	1
Top2a	0.138772874931175	0.0756338665041603	0.807	0.803	1
Cib1	0.138912119254737	-0.0105649100737023	0.39	0.453	1
Sft2d1	0.139077567940735	0.0512501878528254	0.102	0.068	1
Sec61b	0.139429262727599	0.0749400848094717	0.973	0.95	1
Tpi1	0.13955147965836	0.099736350963971	0.797	0.743	1
AU018091	0.139639469891596	-0.0327437886685482	0.31	0.375	1
Rbms1	0.139894333947198	0.0357687740087038	0.283	0.312	1
Elof1	0.139896234817558	-0.0157584756198237	0.519	0.575	1
Klf9	0.140296468513087	-0.0683114750018869	0.551	0.632	1
Oaz2	0.140298659234607	-0.0857353602636675	0.465	0.546	1
Gmcl1	0.140451507203366	0.0559912603547359	0.225	0.164	1
Gnl2	0.140548904427407	0.00599054506312668	0.406	0.441	1
Atp6v1d	0.1406943156455	0.0761271215553292	0.535	0.516	1
Srsf10	0.140834210034553	0.013056431987838	0.663	0.705	1
Ormdl2	0.14090705977549	-0.0722754334052287	0.503	0.584	1
Gm8797	0.140958530739923	-0.024672772507398	0.267	0.318	1
Kxd1	0.141046584734073	-0.0933254485239609	0.283	0.358	1
Med21	0.141189755233295	0.0476782093003395	0.519	0.534	1
Arl6	0.141269983597835	-0.0946789904411778	0.246	0.308	1
Dcp2	0.141601380879156	-0.0854244845148185	0.449	0.483	1
Telo2	0.141604031791455	-0.0811333743730561	0.166	0.221	1
Rdx	0.141681801927908	-0.0102368323898034	0.738	0.791	1
Rnf168	0.141816113384153	0.078924708018217	0.278	0.219	1
Ruvbl1	0.142037000218874	-0.0893735920371865	0.834	0.847	1
Cetn2	0.142207984131318	0.0701718488284843	0.385	0.371	1
Lman1	0.142326884238687	0.0876360927838847	0.588	0.544	1
Itch	0.142408706796192	0.0456672974041611	0.118	0.1	1
Bst2	0.142438585678893	-0.0299132798896009	0.23	0.284	1
Tmem33	0.142631679568146	0.0707281274609098	0.396	0.37	1
Rbm28	0.142695779625818	-0.00901192242651028	0.61	0.662	1
Xpo7	0.142884379887456	0.0373623051316574	0.193	0.189	1
Dst	0.142960917061323	0.0858404595033692	0.39	0.328	1
Halr1	0.143337476507523	-0.0541831564069629	0.246	0.31	1
Abhd10	0.143724722137811	-0.0111886102574703	0.144	0.172	1
Zfhx2	0.143855343461814	-0.0997257572153568	0.257	0.322	1
Kdm5b	0.14417059980555	-0.0103894247269625	0.759	0.816	1
Gsta3	0.144312412921493	-0.0737378856755075	0.08	0.131	1
Rpl7l1	0.1443439119056	-0.0253350713375282	0.786	0.847	1
Gjc1	0.144418278325936	-0.102353167485302	0.353	0.433	1
Atp6v1h	0.144481062674229	0.0655033765839337	0.219	0.179	1
Dusp9	0.144516995089496	0.0870557765287302	0.62	0.539	1
Ppp2r1b	0.144596272615566	0.0532610048610823	0.262	0.237	1
Sdcbp	0.144748788631297	0.0637239619174191	0.235	0.171	1
2010320M18Rik	0.145047077754322	-0.0339835146570172	0.139	0.182	1
Metrn	0.14513142116488	0.0454898091719272	0.155	0.138	1
Mrrf	0.145276876627345	-0.0788466526104711	0.203	0.274	1
Snx2	0.145332825157147	0.0899537254838154	0.444	0.41	1
Cldnd1	0.145400934030231	-0.0563995823180158	0.193	0.259	1
Ola1	0.14550995876686	-0.104020226939194	0.61	0.678	1
Cebpzos	0.145545109237473	-0.0902027703905218	0.492	0.574	1
Arid3b	0.145599922656989	0.0611106067160948	0.166	0.121	1
Slc30a1	0.145753523532157	0.0569997086323754	0.144	0.118	1
Polr3a	0.14576101440816	0.0178921747515201	0.139	0.108	1
Ppme1	0.145876349887714	-0.0632061229799531	0.086	0.133	1
Chsy1	0.145885232168467	-0.0533235015997828	0.064	0.109	1
Gnb1	0.145980171143212	-0.0293517882416694	0.668	0.735	1
Brcc3	0.146144815769816	0.0435216635878576	0.278	0.275	1
Chic2	0.14665335040335	0.00164275306228401	0.487	0.536	1
Picalm	0.14704519219552	0.0292267668448253	0.23	0.239	1
Cep135	0.147105915160986	0.000888454471833375	0.091	0.109	1
Ppan	0.147488543828601	-0.045667810274866	0.701	0.771	1
Ubqln1	0.148065918646122	0.00935901612605461	0.422	0.458	1
Arih2	0.148086901046807	0.0969327666499966	0.417	0.357	1
Gps2	0.148098018025234	0.0634557474114694	0.193	0.148	1
mt-Nd4l	0.148179191807686	-0.0809775789579599	0.433	0.514	1
Gna13	0.148579873696882	-0.0504961695109391	0.23	0.294	1
Ndufa11	0.148790298597034	-0.0528761143897472	0.947	0.947	1
Chd7	0.148892503834958	-0.0478496875494104	0.262	0.325	1
Pole3	0.148952318152291	-0.112128680879534	0.503	0.579	1
Rab40c	0.149110688762977	-0.0363971661050252	0.07	0.109	1
Gstcd	0.14933159779654	-0.067333650257726	0.102	0.153	1
Cct5	0.14957414689133	-0.0421696699125631	0.957	0.98	1
2610507B11Rik	0.149655512862254	-0.0815037864812464	0.193	0.26	1
Rps6ka1	0.149748931664086	0.0618785279772424	0.294	0.269	1
Aen	0.149761848727346	-0.04959627261008	0.551	0.625	1
Senp8	0.149778217728931	0.0567619397714344	0.107	0.063	1
Nlk	0.150040253301217	-0.0568169391476912	0.075	0.124	1
Vps4b	0.150408220197895	0.0243804257447954	0.39	0.41	1
2810417H13Rik	0.150509255020723	-0.0831860047028067	0.54	0.62	1
Uqcr11	0.150807958674205	0.00472416329308301	1	0.987	1
Zw10	0.15098026486795	-0.00353955280699791	0.139	0.171	1
Zfp91	0.151033792615782	0.10184109401887	0.449	0.383	1
Pacrgl	0.15132795892487	-0.0713211647600513	0.112	0.169	1
Clk4	0.15135192609797	-0.0297212861844593	0.155	0.199	1
Commd10	0.151446031930021	-0.0327771832861536	0.321	0.383	1
Ldha	0.151567722038145	0.014803913701857	1	0.987	1
Nudt9	0.151623394530344	0.0899928104358841	0.444	0.385	1
Tbx3	0.151638505433891	-0.10670881132849	0.535	0.612	1
Mettl1	0.151970515202662	-0.0583824507256581	0.283	0.355	1
Napa	0.152064425934989	-0.0944676777240133	0.513	0.589	1
Ptcd2	0.152369022744476	-0.0154503231350314	0.262	0.305	1
Ap1s1	0.152435963362957	0.0915338531536371	0.444	0.383	1
Mastl	0.15244529655397	-0.0274339086363474	0.091	0.128	1
Ahctf1	0.152491541897881	-0.0903959481243787	0.31	0.38	1
Vdac2	0.152526927870631	-0.0396853942599822	0.904	0.945	1
Rragd	0.152567856683963	-0.0516824920340785	0.123	0.176	1
Aph1a	0.152917707967231	-0.038694184387117	0.134	0.181	1
Gmds	0.152965800812596	0.0478614161572307	0.139	0.113	1
Mfn1	0.153071303937847	-0.0312304249822717	0.134	0.177	1
Aldh2	0.1530928753619	0.00922221802374756	0.358	0.385	1
Exoc1	0.153279929267911	-0.0638716821624532	0.08	0.128	1
Sec61g	0.153343516814869	0.0385360614768762	0.989	0.998	1
Ildr1	0.153569982863608	-0.0368433255274669	0.118	0.163	1
Pold2	0.153579228671847	-0.085999560980372	0.497	0.536	1
Zfp961	0.15359766103636	0.0307531498571487	0.241	0.255	1
Nt5c2	0.153639553287701	0.0656143948376317	0.209	0.148	1
Eaf1	0.153793919033377	-0.057192423109183	0.07	0.113	1
Tmem38b	0.153829440212798	-0.0299992693823662	0.128	0.176	1
Gnl1	0.153851159025241	-0.0475654982898001	0.299	0.365	1
Actr1b	0.153913841329785	-0.00405775292427352	0.316	0.35	1
Kpnb1	0.153956388668862	0.0863536233818873	0.749	0.728	1
Got1	0.154014756687395	0.0890904617976171	0.695	0.635	1
Ei24	0.154027974123727	0.0807315996033648	0.465	0.425	1
Meaf6	0.154107609231195	-0.0523561916867137	0.219	0.285	1
Usp48	0.154182936584402	-0.0953072391183971	0.642	0.706	1
Slc24a5	0.154233339083523	0.0911989879085627	0.241	0.192	1
Creg1	0.154456793978443	0.0751605953708762	0.193	0.136	1
Spag9	0.154479319529082	0.0572287975718611	0.134	0.088	1
Ndufb2	0.154481827900291	0.0431799653167392	0.647	0.675	1
Mdk	0.154512770614505	0.0740250834973564	0.701	0.701	1
Sap30	0.154548718161257	0.0174884748505093	0.717	0.761	1
Cox20	0.154810649893923	-0.000488412635089225	0.171	0.196	1
Sec62	0.15493061666001	0.0790113292472494	0.727	0.658	1
Dnaaf2	0.154977151448816	-0.0871210993793133	0.278	0.352	1
4933404O12Rik	0.154985374009363	-0.0564402944175696	0.107	0.161	1
Dgcr6	0.155165324171584	-0.0836078934628699	0.332	0.403	1
Anp32b	0.155187178518126	-0.0336962500511304	1	0.998	1
Morn2	0.155405770973087	-0.0559163389358069	0.123	0.179	1
Mtfmt	0.155856794345807	0.00856714437656672	0.096	0.106	1
Emp1	0.156010081467296	0.0564187732645276	0.107	0.075	1
Mapk7	0.156032522151897	-0.0694296658497966	0.112	0.166	1
Emp3	0.15603455044404	0.0428268472169704	0.134	0.09	1
Scand1	0.156049002609404	0.0833587796830115	0.305	0.242	1
Stam2	0.156064763445562	-0.075871009487273	0.15	0.211	1
Mpzl2	0.156700810508806	0.078338656988183	0.198	0.154	1
Ttc19	0.15678142341631	-0.0540405561095266	0.155	0.212	1
Znrd1as	0.157176849673506	-0.0821012280153894	0.198	0.265	1
Nfe2l2	0.157199473970893	0.0861493898684149	0.337	0.28	1
Lima1	0.15720077048793	0.0741573746240056	0.251	0.222	1
Zfp369	0.157244329001516	0.0371913260539323	0.118	0.108	1
Bcar1	0.15727472843627	0.0672924423348621	0.155	0.114	1
Cby1	0.157329048779071	0.0772390161664564	0.257	0.192	1
Kdm4c	0.157709926013987	-0.0651595081996394	0.107	0.163	1
Hsp90aa1	0.157993497899901	0.0642285789331769	1	1	1
Ppia	0.158070348374136	-0.0305253259227904	1	1	1
Ak1	0.158128310914147	0.0573816359256837	0.219	0.159	1
Rrn3	0.158145364203001	0.0978100689601036	0.39	0.328	1
Traf3ip1	0.158244420306141	0.0757968407536076	0.198	0.153	1
Rbp1	0.158384361058318	-0.0708115014665884	0.214	0.284	1
Gtf2e1	0.15841685007039	-0.0636687268845498	0.187	0.25	1
Eif4a3	0.158971198466636	0.00603788752772294	0.749	0.796	1
Tanc1	0.15910394443296	-0.0319794846005633	0.16	0.207	1
Mthfd1	0.159447312524136	0.0264446528671402	0.561	0.59	1
Igf1r	0.15967142974236	0.0617201003683764	0.118	0.073	1
Snrpf	0.159881489219295	0.0264396172504886	0.989	0.965	1
Spns1	0.160157212416826	-0.00684803532642009	0.369	0.411	1
D15Ertd621e	0.160165830809925	-0.0546112743225265	0.123	0.148	1
Psma7	0.160350963028744	-0.0550204639794956	0.973	0.99	1
Ube3c	0.160520497364498	-0.0789345926425941	0.171	0.229	1
Pdss1	0.160884176237837	-0.0553998817266319	0.187	0.211	1
Dennd5b	0.16093747589071	-0.0873853269516472	0.187	0.252	1
Tmem160	0.161326896618982	-0.0154958447505547	0.738	0.793	1
Fbrsl1	0.161350393913597	0.0701227978894476	0.262	0.216	1
Uqcrh	0.161601759377218	0.0627657615213841	0.984	0.97	1
Pcyt2	0.16171079264841	-0.066567518012783	0.118	0.174	1
Cul2	0.162065413476633	0.0813300364764667	0.439	0.362	1
Pdzd8	0.162156272143905	0.0574327889877955	0.139	0.09	1
Me2	0.162334538436848	-0.0814886745457137	0.428	0.507	1
Zfp710	0.162772159443778	-0.0513124559537025	0.166	0.226	1
Atf7ip	0.162801122626721	0.00805817437916145	0.15	0.163	1
Gtpbp4	0.162909211748482	-0.0664026317282731	0.872	0.919	1
Bcl7b	0.163007385761657	-0.0627259156168013	0.187	0.219	1
Stx3	0.163203849218684	0.0734820145088014	0.257	0.216	1
Cpne5	0.163320915438006	0.0124409074352938	0.107	0.114	1
Bin1	0.163421284883535	0.0615004900429141	0.139	0.09	1
Hspa13	0.163510668472378	0.0487013211944002	0.112	0.081	1
Cand1	0.163565063645104	0.00578729781049592	0.38	0.41	1
Plekha8	0.163572829296239	-0.0644254718838615	0.123	0.181	1
Rif1	0.16359934726068	-0.0233950359350343	0.594	0.655	1
Gapvd1	0.163683966227354	0.0684582938974946	0.337	0.307	1
Stmn1	0.163725037033903	0.0627437390930667	0.936	0.962	1
Psmd7	0.164089093245254	-0.0531503199741619	0.898	0.935	1
Ptges2	0.16433807327259	-0.0266168972331108	0.112	0.151	1
Gm13225	0.164379040409995	-0.0135553223127381	0.46	0.516	1
Cers2	0.164613357654612	0.0743101301028334	0.219	0.176	1
1110004E09Rik	0.164812605792	-0.0921524494120225	0.417	0.496	1
Isy1	0.164934449388434	0.0188022069092533	0.38	0.403	1
Cops7a	0.164947910053127	0.0745476579975549	0.62	0.592	1
Ptk7	0.165136841002535	0.0562603305634288	0.171	0.146	1
Cars2	0.165173552525862	0.00301524497766978	0.134	0.154	1
Med30	0.165222214437486	0.0413466392540651	0.433	0.436	1
Wdr35	0.165333740191688	0.0602948981135689	0.187	0.156	1
Ubr4	0.165839437826809	0.0823729472053992	0.401	0.357	1
Ldah	0.16587196883312	0.0240357521612659	0.128	0.131	1
Yipf6	0.165971113457171	-0.0182962476248479	0.086	0.116	1
Comtd1	0.166028708797267	0.0212125172781897	0.171	0.176	1
Med8	0.166094550685923	-0.0145632129289001	0.396	0.444	1
Phlda2	0.166208706790168	-0.0785204878767058	0.722	0.783	1
BC003331	0.1663795520915	0.0441632656409065	0.144	0.098	1
Epb41l4a	0.166812749664922	-0.0872844466343844	0.321	0.396	1
Mrpl4	0.167086963409741	0.0556658549276056	0.519	0.527	1
Mt1	0.167144157146433	0.0854322571991148	0.941	0.972	1
Rhot1	0.167251201360673	-0.0102685671353627	0.193	0.229	1
Fbxo15	0.167419918130251	0.0124681562637748	0.604	0.657	1
0610011F06Rik	0.167433615890395	0.0232592370007136	0.102	0.07	1
Pin4	0.16754388528527	-0.0916274715967119	0.674	0.718	1
1500009L16Rik	0.167616287671885	-0.00693933449760775	0.481	0.536	1
Tnrc6c	0.167686244199261	0.0242056426205664	0.305	0.318	1
Kdm3a	0.167701509354747	-0.0147020936753758	0.305	0.348	1
Ppp2r2a	0.167948445162649	-0.0324040945841634	0.487	0.556	1
Rnf8	0.168007187227855	-0.063974979243186	0.144	0.204	1
Gaa	0.168786320411876	0.047764686892362	0.15	0.133	1
Prr12	0.1691989471331	0.0332504080375094	0.118	0.108	1
Ptch1	0.169373559020073	-0.00404217717331773	0.107	0.133	1
Cst3	0.169722650974833	0.107594039601852	0.647	0.6	1
Hspe1	0.170282581096691	-0.0458118521195945	1	1	1
Adh5	0.170302886715409	-0.0690236165378153	0.781	0.841	1
Tkt	0.170488133416234	-0.0556050264254652	0.652	0.725	1
Atp5k	0.170515848303915	0.0818618138588212	0.963	0.952	1
Zfp277	0.170573347718299	0.0723618302530612	0.273	0.227	1
Vps26a	0.170995638800149	-0.0511234313584947	0.123	0.177	1
Akap1	0.171142462864846	-0.0509501781724678	0.262	0.262	1
Nrp2	0.171159196380405	-0.0379246914262523	0.075	0.114	1
Lig1	0.171642756943319	0.0597962678620554	0.797	0.806	1
Nid1	0.171784505183242	0.0136485146972184	0.112	0.116	1
B630005N14Rik	0.172151216640075	0.0502723657290789	0.107	0.075	1
Fdx1l	0.172291742705993	-0.0887417335767848	0.551	0.622	1
Qtrtd1	0.172396440831197	-0.0341904748173707	0.08	0.119	1
Calcoco2	0.172425913033173	-0.0858875328319455	0.337	0.41	1
Atg4b	0.172657407669292	-0.0257177406002128	0.15	0.189	1
Tmsb4x	0.172778658820395	0.15723384807104	0.995	1	1
Cd9	0.172796539453964	0.0861862523276116	0.791	0.791	1
Nudt21	0.172823000916926	-0.0831339301789535	0.893	0.914	1
Eftud2	0.172890364472145	0.076624577017289	0.561	0.488	1
Fam136a	0.173072139577971	0.0333009543514453	0.829	0.861	1
Dcaf15	0.173091386673341	0.057857214666235	0.123	0.09	1
Dap3	0.173156688168791	0.0545899251340248	0.69	0.693	1
Tmcc1	0.173269943911793	0.0527509392150475	0.112	0.071	1
Usp8	0.173393512444087	-0.0397734659981131	0.267	0.325	1
Fam213b	0.173950367407467	-0.0318337011578386	0.07	0.104	1
Psmb6	0.174084419586	-0.0425041984897416	1	0.995	1
Gm7325	0.174210320569525	0.00151206894107569	0.465	0.514	1
Ptpn12	0.174297748786737	-0.0748773375559507	0.128	0.182	1
Fbxo8	0.174298691113034	0.0595445976687712	0.193	0.167	1
Rwdd4a	0.174299111304009	0.0780382164640436	0.374	0.317	1
L2hgdh	0.174547299643616	0.0717280479032898	0.176	0.128	1
Pou5f1	0.174598458947236	-0.0610695246266639	0.973	0.978	1
Mcm3ap	0.174631298901191	0.076484174489006	0.251	0.201	1
Rassf3	0.174932469083987	0.0470575835484542	0.118	0.073	1
Aifm1	0.17546632655049	-0.0899114512791887	0.385	0.456	1
Parp2	0.175527492173944	-0.0325666633146082	0.417	0.478	1
Adck5	0.175874978239766	-0.00525717034117326	0.096	0.119	1
Tomm40	0.176059507108403	-0.0659176604757576	0.904	0.927	1
Borcs7	0.176232489024611	0.0114861683725931	0.171	0.186	1
Gm21092	0.176243996637262	0.0658277306212695	0.283	0.252	1
Tspo	0.176346778568557	0.0705555982907242	0.198	0.148	1
Zfp598	0.17637582470643	-0.0726249926235027	0.16	0.222	1
Brd1	0.176384624546749	0.0387405120524225	0.123	0.081	1
Sars	0.176450151582352	-0.0855760424183026	0.636	0.703	1
Rpf2	0.176543936815415	-0.0893084677863992	0.567	0.602	1
Anp32a	0.176971545114228	-0.0669582791900336	0.743	0.808	1
Prcp	0.177024815301636	0.0646322121163504	0.166	0.113	1
Smu1	0.177093883772537	0.0792919251994253	0.701	0.64	1
Zfp57	0.177171643364307	0.0198283111908002	0.39	0.423	1
Irak1bp1	0.177282561372627	0.0636438238797019	0.262	0.226	1
Rab2a	0.177382404070718	0.0553328460950188	0.706	0.713	1
Tfam	0.177607709419956	-0.0379244088689352	0.578	0.647	1
Cep70	0.177623137192867	-0.0218642799219413	0.096	0.129	1
Trp53inp1	0.177843205329471	0.0748675104200199	0.166	0.128	1
Smim13	0.17792210799811	-0.0391332799038807	0.144	0.191	1
Fscn1	0.177991683677754	-0.0663940444538005	0.824	0.876	1
Slain2	0.178086380571045	-0.0687628268274266	0.16	0.221	1
Cdkn2aipnl	0.178220802941219	-0.0967857907517543	0.417	0.476	1
Alg3	0.178439571444341	0.0370515614229414	0.219	0.207	1
Syce2	0.178701287343266	-0.0905322459405322	0.38	0.438	1
Sucla2	0.178916743541172	-0.0337645050639625	0.342	0.403	1
Fnta	0.178998596987476	-0.00395999158006788	0.727	0.677	1
Gtf2h3	0.17900294427192	-0.0748458180871854	0.251	0.322	1
Dis3	0.179077835827508	-0.0845076790764187	0.267	0.337	1
Rsbn1	0.179154638209723	0.0355956411008904	0.203	0.189	1
Ccne1	0.179283939959958	-0.0791990305016734	0.754	0.806	1
2810006K23Rik	0.179420053255807	0.0277826895110369	0.198	0.197	1
Acaa2	0.179420925557554	0.0186551951869991	0.187	0.207	1
Flywch1	0.179564913711236	-0.0592964918137617	0.086	0.133	1
Sco2	0.179593885779868	0.0529235374721383	0.214	0.191	1
Tor3a	0.179596379518433	-0.000218649714790686	0.139	0.161	1
Mat2a	0.179667271490961	0.104629266923919	0.93	0.9	1
Minpp1	0.179761566890221	0.0640301318776384	0.289	0.255	1
Map2k2	0.17995693464407	0.0929926518928113	0.679	0.627	1
Nudt5	0.18009303018314	0.043520998784049	0.717	0.73	1
Tmx3	0.180191685986579	0.0512252504142882	0.155	0.124	1
Gon4l	0.180372400733034	0.0803905343083661	0.561	0.509	1
Gm2694	0.180476025129029	-0.0710178167548116	0.107	0.159	1
Usp9x	0.180555828817736	0.0871003102735429	0.567	0.526	1
Espl1	0.180638036772923	0.0644197399377086	0.193	0.148	1
Nifk	0.180722314324655	0.0281757746595125	0.679	0.708	1
Srrd	0.180864999768522	-0.0624086000387301	0.139	0.197	1
Hnrnpf	0.180952581890339	-0.0154258292700691	0.989	0.998	1
Abhd11os	0.181120992971607	-0.0505728450980598	0.08	0.124	1
Prr13	0.181889668212643	-0.013656448168038	0.294	0.347	1
Ddhd2	0.182218775233289	-0.0173993410967209	0.107	0.144	1
Plekhj1	0.182343803062454	-0.00996866909311844	0.594	0.652	1
Mphosph10	0.18253984131032	0.00863621340072762	0.668	0.713	1
Ss18	0.182682595031536	0.0162078663550849	0.337	0.358	1
Stard3nl	0.182765039362778	-0.0778590958602622	0.465	0.516	1
Galnt1	0.182794164581733	0.0576711565071656	0.166	0.133	1
Ddx10	0.183140512925959	-0.0833103885076079	0.561	0.594	1
Thra	0.183172650099151	-0.0162562467660428	0.086	0.111	1
Echdc2	0.183228134105104	0.0465813462607974	0.433	0.433	1
Dirc2	0.183351392468247	-0.0302603952929105	0.075	0.111	1
Hmgn2	0.183359185175859	0.0780757752162464	0.866	0.833	1
Cyp51	0.183697938595986	-0.0263574693385192	0.128	0.164	1
Aaas	0.183798438137296	0.0584923099871931	0.209	0.182	1
Trappc2	0.183915361270663	-0.0552774268248144	0.075	0.121	1
Pcolce2	0.183925842645209	0.0526803088176884	0.31	0.297	1
Arhgap19	0.184180074117615	0.0281787979447179	0.123	0.123	1
Kdsr	0.184440933224084	0.0429603623448479	0.176	0.163	1
Cnpy2	0.184505449627633	-0.0930225460343335	0.706	0.761	1
Dbt	0.184567201524463	0.0741049505625152	0.23	0.176	1
Dot1l	0.184881061572542	-0.017571351885495	0.193	0.229	1
Hnrnpr	0.185052518746456	0.0237344039888723	0.684	0.73	1
Atp6v1g1	0.185138016749773	0.0674005830582705	0.829	0.851	1
Polr2i	0.185171662332365	-0.0836728571315375	0.829	0.852	1
Eprs	0.185239053551731	-0.0589987093949957	0.904	0.892	1
Rer1	0.185595554875574	0.0427345056709967	0.604	0.62	1
Myh9	0.185804362413655	0.0781923201150716	0.305	0.237	1
Trim26	0.186040284553139	0.0436099388428451	0.166	0.148	1
Tmem120a	0.186185619676357	-0.0398519514917161	0.171	0.221	1
Rps3	0.186416954100046	0.0444922590858137	1	1	1
Lipt2	0.186486959782083	-0.0197464152664882	0.107	0.139	1
Nedd1	0.186496870305226	-0.0163445259645385	0.075	0.101	1
Zfp850	0.186599126127468	-0.0290300279823098	0.08	0.114	1
Glrx5	0.186606362714175	-0.0668352590421749	0.599	0.672	1
Ufl1	0.186857086293949	-0.0675740645304563	0.171	0.232	1
Pdcd10	0.186942191862535	0.0782799688808316	0.54	0.532	1
Epc1	0.186947441489925	0.03353768151428	0.139	0.128	1
Rab3gap1	0.186950372907033	0.0667752024985496	0.166	0.116	1
Gas2l1	0.186963414757411	0.0503833583241375	0.112	0.08	1
Hgs	0.186987067641275	0.0506610218471572	0.214	0.199	1
Uchl5	0.186996221020799	-0.0583570210087769	0.583	0.657	1
Zfos1	0.187350711554495	0.108105395892549	0.594	0.531	1
Lasp1	0.187351759974409	-0.0429414107793943	0.326	0.386	1
Nrf1	0.187419882883998	0.043133878870772	0.369	0.305	1
Mrgbp	0.18768392052306	0.0620231509183766	0.176	0.123	1
Ribc1	0.18769522867357	0.0475188784341253	0.112	0.07	1
Rabac1	0.187992961659088	0.0222186179680469	0.519	0.542	1
Mocs3	0.187993386285915	0.0535268063442081	0.123	0.08	1
Haus1	0.1882567180822	0.0672814281112083	0.39	0.358	1
Ociad1	0.18848358030151	0.000955942867719717	0.369	0.411	1
Synj2bp	0.188491724179003	0.073407627542058	0.332	0.292	1
Pih1d1	0.188515632199931	0.0732289836462092	0.337	0.292	1
Homer3	0.188709286349242	-0.0569236822392276	0.064	0.103	1
Mpc1	0.188800356936122	-0.0291607894687539	0.471	0.531	1
Pfkp	0.189420869140292	-0.0425281783363246	0.316	0.378	1
Cenpl	0.189489024443036	-0.001675401625614	0.096	0.113	1
Mcm4	0.189913332800905	0.0715337234166858	0.572	0.552	1
Celf4	0.190140249315058	0.0567170480233753	0.102	0.068	1
Ssr3	0.190159385568995	0.0769856006548818	0.492	0.416	1
Nkap	0.190265999654097	0.0830961117325023	0.316	0.275	1
Ece2	0.190305177855433	-0.0255128271801416	0.209	0.254	1
Safb	0.190471322844431	0.0598888168583477	0.513	0.501	1
Pdcd6ip	0.190524364520677	0.0683539631918248	0.251	0.189	1
Cyfip1	0.190661621909857	0.0695541143231835	0.289	0.239	1
Mettl2	0.19082044624861	-0.0430264824661876	0.193	0.25	1
Zc3h10	0.190853707979852	-0.0115289647990748	0.08	0.103	1
0610009B22Rik	0.191011051738636	-0.0381625188905237	0.364	0.423	1
Fam160a2	0.191019676359359	-0.0303155582396385	0.086	0.123	1
Commd8	0.191045243106171	-0.0290419127434415	0.342	0.398	1
Gm13154	0.191221267292005	0.010369516874185	0.39	0.425	1
Impdh2	0.191241665132985	-0.0803741465220165	0.947	0.952	1
Mocs2	0.191255161054018	-0.0798702748854074	0.289	0.323	1
Cbr1	0.191299310135221	0.0239101964623651	0.294	0.31	1
Sec31a	0.19143206765716	-0.0673270761377309	0.273	0.343	1
Arid5b	0.191478648820094	-0.0984975057039884	0.294	0.36	1
Psme4	0.191835201057737	0.0850727423573759	0.412	0.348	1
Atad2	0.192000544541366	-0.0793221307126162	0.348	0.421	1
Snrpe	0.192007498681137	-0.0561984207067643	0.995	0.998	1
Cdc45	0.192060289209376	0.0647246883837119	0.225	0.172	1
Cab39	0.192422401483235	-0.0132851075451081	0.235	0.272	1
Tsfm	0.192558370451122	-0.0101759016381415	0.604	0.561	1
Rps15	0.192785948603843	-0.0380901552428932	1	1	1
Cdk8	0.193003721755708	-0.0266759705724114	0.235	0.282	1
Fam98c	0.19335886761094	-0.0455374821539248	0.166	0.217	1
Bax	0.193453877392721	0.0441255345064502	0.995	0.982	1
Ift46	0.19354606401461	0.0483280177786727	0.198	0.171	1
Ascc1	0.1937088976374	0.0108874868967478	0.112	0.123	1
Lonp2	0.193779388383111	0.0670680558740271	0.118	0.106	1
Mettl23	0.193961613849142	-0.0585676603006817	0.096	0.146	1
Rfc4	0.194013378640226	-0.0351830335328172	0.46	0.524	1
Deb1	0.1941477623037	-0.043021320215286	0.31	0.371	1
Rpusd4	0.194197738721938	-0.0509736803102501	0.15	0.204	1
Commd3	0.194406058593959	0.0525477003759284	0.262	0.202	1
Aftph	0.194460100250149	-0.0518736826217386	0.086	0.133	1
Tmem57	0.194817046238902	0.0843615559836298	0.294	0.257	1
Sulf2	0.195397409464437	-0.0697743213330519	0.16	0.212	1
Prkcz	0.195473813941773	0.0144421505164088	0.267	0.289	1
Coprs	0.195688773893489	-0.0820584374019895	0.567	0.638	1
Cept1	0.195710569052927	0.0519082339706005	0.144	0.111	1
Zfp948	0.195796870793492	0.0376412629403947	0.118	0.101	1
Rps5	0.196573569985245	0.0376586641184709	1	1	1
Tmem251	0.196633212391649	0.0384667986787794	0.294	0.239	1
Orc4	0.196757970773335	-0.0333487030229007	0.246	0.239	1
B930036N10Rik	0.196879794562059	0.0311951889184051	0.107	0.071	1
Mad2l1bp	0.19696814593573	-0.0551538168646853	0.118	0.171	1
Npr1	0.196990168010776	-0.0359885678611389	0.209	0.259	1
Zfp534	0.196991754663243	-0.0280810020980965	0.16	0.204	1
Fau	0.197053019966943	-0.0397514256365006	1	1	1
Tomm6	0.1971241012397	0.0232620321164857	0.112	0.109	1
Nae1	0.197140128861358	0.0841344074511969	0.38	0.325	1
Smarca5	0.197149394951853	-0.0967332037931019	0.925	0.942	1
Aspscr1	0.197155529628065	0.0246398270511911	0.433	0.456	1
Bckdhb	0.197289898545871	-0.0620264722864113	0.225	0.29	1
Ccdc9	0.197416928024755	0.0596579271425153	0.214	0.177	1
Ppp2r1a	0.197424387182571	-0.092180350536229	0.481	0.541	1
Ubl5	0.197793335862311	0.0700488398888814	0.85	0.833	1
Prkd3	0.197916206043574	-0.0517339144103181	0.086	0.133	1
Fermt2	0.198032862805287	0.0834686029817575	0.61	0.579	1
Aldh7a1	0.198626259518617	0.0807474612851287	0.342	0.29	1
Tmem258	0.198677438076512	-0.0642891168294515	0.845	0.854	1
Rcan3	0.19869807984197	-0.0209570308905873	0.086	0.116	1
Tfeb	0.198941746060046	0.0325087496421226	0.198	0.201	1
Rptor	0.198987424415764	0.056620467322751	0.144	0.108	1
Usp4	0.198987455846583	0.0446586950776668	0.235	0.217	1
Usp15	0.199215729445274	0.00502280359501578	0.342	0.368	1
Sall1	0.199372006839819	-0.0643146932914075	0.123	0.176	1
Zfp207	0.199562670239066	0.0586108944347905	0.743	0.738	1
Sall4	0.199619732648644	0.0656573785542355	0.62	0.607	1
Snrnp48	0.199757809222667	-0.0796661435846958	0.337	0.41	1
Hmgn1	0.199777483975345	-0.0418472949843913	1	1	1
Ccnd3	0.199777845640371	0.0202422322789082	0.679	0.726	1
Rrp1	0.199802351107088	-0.0862795005741075	0.722	0.755	1
Lss	0.199884198289548	-0.0228369635188695	0.091	0.123	1
Mreg	0.199977171412541	-0.00395705102967953	0.187	0.217	1
B3galnt2	0.200288233146959	0.0417973897155923	0.107	0.085	1
Mpp6	0.200342520869181	0.0426287944161239	0.679	0.609	1
Ddx25	0.200464499866051	0.037542444051557	0.15	0.134	1
Ppat	0.200572038883595	0.0196050250052457	0.476	0.507	1
Plaa	0.200633502050278	-0.0830590577124787	0.46	0.524	1
Thoc6	0.200727411990026	0.0341751412453857	0.39	0.401	1
Tacc2	0.200736098962337	0.0518538919791718	0.198	0.144	1
Tbl1xr1	0.200753780720853	0.0506209014564574	0.15	0.123	1
Npepl1	0.200773865452544	-0.0706561463177391	0.118	0.167	1
Txnip	0.200788398324759	0.0674952246481383	0.251	0.226	1
Sult4a1	0.200985926730868	-0.0725505321573596	0.316	0.386	1
Atp1b1	0.201197807480391	0.0519986147132204	0.289	0.302	1
Btg2	0.201640084982521	0.12245890589636	0.235	0.176	1
Alas1	0.201667636177304	-0.0517562075140609	0.118	0.169	1
Pnpt1	0.201768782568461	0.0353022684915934	0.214	0.201	1
Aspm	0.201915304895509	0.066281493929376	0.198	0.148	1
Srf	0.202078961502481	-0.0447211553730885	0.064	0.106	1
Srp68	0.202115262313984	-0.071067680793072	0.321	0.35	1
Fahd1	0.20229614219852	0.0340186782965787	0.112	0.098	1
Nit1	0.202532356120263	0.0136268685740328	0.171	0.184	1
Rsl24d1	0.202575480096324	-0.0824431332131732	0.791	0.814	1
Zfp958	0.202691110037494	0.0560443452476934	0.112	0.075	1
Mrpl16	0.202717928815054	-0.014451512563702	0.412	0.459	1
Rrp7a	0.203236763831088	0.0324649749947745	0.428	0.441	1
Bloc1s4	0.203367201600563	0.0801182078698214	0.337	0.277	1
2310022A10Rik	0.203532273694401	0.00882717437989977	0.23	0.192	1
Fam178a	0.203586663040536	-0.00128520898347351	0.144	0.169	1
Tonsl	0.204037965523838	-0.0673535245266391	0.412	0.486	1
Spred2	0.2040751366554	-0.0579611220401387	0.096	0.138	1
Gnpat	0.204187152878774	0.0606289497681907	0.283	0.252	1
Oxa1l	0.204321131717788	-0.0614077719093344	0.278	0.347	1
Coa7	0.204368072843938	0.0786364087371619	0.465	0.426	1
Gltscr1l	0.204482029548582	-0.0604321456924115	0.123	0.176	1
Etl4	0.20481549592307	0.0565501453005673	0.15	0.119	1
Mipep	0.20498739054132	0.028687920043459	0.16	0.156	1
Med20	0.205185468711688	0.0107262324215559	0.15	0.161	1
Znrf2	0.205193223732903	0.0312249223188428	0.128	0.124	1
Farsb	0.205454439929612	-0.0631239489365407	0.503	0.574	1
Kif2a	0.205690532882589	-0.0472518093978095	0.353	0.353	1
Araf	0.205773815293933	-0.00662243093881584	0.203	0.184	1
Tc2n	0.205789525827678	-0.157621548975034	0.171	0.207	1
Acbd3	0.205930543174822	0.0263595913291988	0.241	0.194	1
Hspa4	0.206512969920032	-0.0466536730644302	0.957	0.952	1
Cstf1	0.206569971867779	-0.0291805680299909	0.241	0.29	1
Gm14820	0.20672692812165	-0.0356342366384054	0.086	0.124	1
Pex2	0.206759489632368	0.0463058845071285	0.128	0.114	1
Usp7	0.206869965612552	-0.0174115425143622	0.508	0.564	1
[truncated: 4,426 more rows]
