# Supplementary material for: Detection of gene cis-regulatory element perturbations in single-cell transcriptomes
Source: PLoS Comput Biol. 2021 Mar 12;17(3):e1008789. doi: 10.1371/journal.pcbi.1008789 (PMC8011753; doi:10.1371/journal.pcbi.1008789)
Supplement: S2 File — (ZIP) [file pcbi.1008789.s015.zip › S2_File/GFPChe_txm.MshSC3_vs_ZfpSC2.wilcox.csv]

	p_val	avg_logFC	pct.1	pct.2	p_val_adj
Ifitm3	1.31720382880166e-18	0.570395051229302	0.845	0.62	2.34541313756424e-14
Car2	3.08371574433508e-14	0.555210973486357	0.834	0.638	5.49086425436305e-10
Pla2g1b	7.73452040944699e-11	-0.349546122831691	0.428	0.71	1.37720870410613e-06
Dpy30	1.43642815689552e-09	-0.233524538279739	0.904	0.982	2.55770397616816e-05
mt-Nd1	1.77589209887459e-09	-0.158997270862979	1	1	3.16215347125609e-05
Dda1	1.00158384205875e-08	-0.28025404221096	0.289	0.524	0.000178342018916981
Tax1bp3	2.84460167364401e-08	0.22547805167393	0.294	0.124	0.000506509774009052
mt-Co2	5.31369286382792e-08	-0.11625580379727	1	1	0.0009461561513332
Rcc2	1.00478527374112e-07	-0.211119199209684	0.866	0.922	0.00178912065842343
Klf6	2.38812379276296e-07	0.238410728807782	0.262	0.113	0.00425229322539373
Sh3glb1	2.7243998449987e-07	0.24074649810256	0.535	0.353	0.00485106636400468
mt-Co3	3.11695508217002e-07	-0.13402716469743	1	1	0.00555005021931193
Trh	5.17356496789724e-07	-0.302379129161322	0.439	0.648	0.00921204978183782
Spp1	7.29309146247284e-07	0.405926458619347	0.898	0.803	0.0129860786580791
Ahnak2	1.47732181166562e-06	0.11650571615915	0.128	0.035	0.0263051921785181
Gm10116	2.34672704907681e-06	0.124790944041022	1	1	0.0417858218358616
Mkrn1	3.09603770830763e-06	-0.166833459942672	0.995	0.998	0.0551280474341256
Maff	9.10938363082425e-06	0.0828143602248519	0.118	0.033	0.162201684930457
Flnc	1.16960999660675e-05	0.10975781013328	0.112	0.032	0.208260755995799
Psat1	1.25850461574648e-05	-0.22468005135183	0.663	0.814	0.224089331879818
Cpped1	1.4014110155156e-05	0.118091969558395	0.118	0.036	0.249535245422708
Malat1	2.44929824197118e-05	0.233869485000687	1	1	0.436122044965389
Ccng1	3.27363599786652e-05	0.249505951520782	0.759	0.675	0.582903625780112
Msh2	4.01082321018538e-05	-0.178607204545511	0.155	0.312	0.714167180805609
Rhox5	4.6209566264336e-05	-0.226533694789682	0.695	0.849	0.822807536902767
Amotl2	4.89152278938017e-05	0.148445544187063	0.203	0.095	0.870984547877033
Tlr2	5.28046717131976e-05	0.105538675720232	0.107	0.033	0.940239984525196
Atp5g1	5.3354213481373e-05	-0.128953723161878	1	1	0.950025125249328
Phlda1	8.79663161403601e-05	0.331768029520895	0.235	0.128	1
Zfp101	0.000105615943198359	0.10640936066492	0.134	0.051	1
Fblim1	0.000113585659082334	-0.2111166946506	0.471	0.637	1
Chchd10	0.000117293975129603	-0.148696475600988	0.973	0.992	1
Hmces	0.0001403212829943	-0.206088824095976	0.476	0.63	1
H3f3b	0.000171909509997799	0.143644883091394	1	1	1
Dusp1	0.000184108434224313	0.140998206397573	0.187	0.09	1
Prpsap1	0.00018804508147171	-0.215885838482122	0.348	0.506	1
Perp	0.000193718073482564	0.299994088425834	0.385	0.26	1
Ivd	0.000200694356618338	0.118698317335379	0.166	0.075	1
Sub1	0.00020715496047333	-0.105656490598	1	0.998	1
Kdm2b	0.000227711940289599	0.147045124990581	0.39	0.26	1
Atf4	0.000229066573554874	-0.169313789455703	0.39	0.556	1
Plk2	0.000232449596658326	0.14571561311935	0.246	0.129	1
Cited1	0.000254073635987559	0.10612446850875	0.102	0.035	1
Xrn1	0.000263196543095489	-0.126325232421021	0.053	0.159	1
Luc7l2	0.000302065217478916	-0.166593910241941	0.588	0.726	1
Ndufa4	0.000305773024750086	0.103259900427908	1	1	1
Sox2	0.000307164342722262	-0.176804077799639	0.813	0.876	1
Cacybp	0.000307492729718631	-0.132297846320609	0.984	0.98	1
Prdx1	0.000341301197490809	-0.079270632617213	1	1	1
Srsf2	0.000341767627931222	-0.135092934005978	0.979	0.983	1
Camk1d	0.00037071921354516	0.0860079501212092	0.107	0.04	1
Ngfrap1	0.000421302830364617	0.178256407637837	0.995	0.985	1
Polr2e	0.000439940166152127	-0.135070933075765	0.957	0.967	1
Strap	0.000480053111239986	-0.155142708414801	0.658	0.783	1
Blvrb	0.000485891809690921	0.151219302030434	0.273	0.163	1
Ctgf	0.000486491230309766	0.0862022166964538	0.123	0.05	1
2700060E02Rik	0.000497709665085427	-0.111751291998967	0.989	0.985	1
Ftl1	0.000499924792610453	0.158533004011059	0.695	0.574	1
Lactb	0.000535290135621869	0.137762601382734	0.23	0.131	1
Crot	0.000542855872740882	0.127396163933539	0.193	0.103	1
Chmp2b	0.00055087870640299	0.133678466343112	0.273	0.169	1
Anxa3	0.000613880669171642	0.41545246771057	0.225	0.133	1
Soat1	0.000621565597200705	0.122445242226696	0.155	0.073	1
Cald1	0.000641523011125852	0.338461514634284	0.433	0.327	1
Ncor1	0.000649486728068727	-0.1364469881515	0.583	0.75	1
Pdcd5	0.000684411756128574	-0.131887477357191	0.93	0.964	1
Clic1	0.000704635518772823	0.286232558934074	0.369	0.26	1
Agpat4	0.000798996686545093	0.140667115962495	0.267	0.163	1
Sumo1	0.000805089787376524	-0.11879492286743	0.984	0.988	1
Ran	0.000815290051668767	-0.0710064880137886	1	1	1
Arfgef1	0.000850036517644857	0.130476147968035	0.193	0.104	1
Hnrnpc	0.000857245481070796	-0.0879760935148259	0.979	0.988	1
Tnfrsf12a	0.000896405917028814	0.21428103814759	0.23	0.138	1
Zfp936	0.000905641896518094	0.128373898385334	0.321	0.211	1
Cenpa	0.000944401077275513	0.147755814651356	0.813	0.701	1
Id2	0.000951858928994664	0.184199867730751	0.198	0.108	1
Rps28	0.000967304337971406	0.0806506434666154	1	1	1
Bad	0.00096874286073078	0.140738781725716	0.294	0.191	1
Clip1	0.000978149356177787	0.090818020040924	0.112	0.046	1
Eras	0.00100934114715815	-0.171118067690412	0.316	0.444	1
Msl1	0.00101311012454353	0.129214909664878	0.193	0.104	1
Platr26	0.00102357101828218	-0.0940659539164052	0.048	0.138	1
Ostf1	0.00105831504070943	0.167605332651586	0.444	0.323	1
Cdkn1a	0.00108347148963737	0.192596228053275	0.358	0.254	1
Jun	0.00109178146617798	0.136904588355246	0.155	0.078	1
mt-Co1	0.0011138456339137	-0.0660167868482398	1	1	1
Map1lc3a	0.00116400204958162	-0.144328165252609	0.171	0.285	1
Dap	0.00121922397845768	0.0840185797789858	0.139	0.065	1
Cryab	0.00123806933002245	0.255798798949324	0.182	0.1	1
Nme1	0.00127088503000495	0.0993136926384541	0.989	0.995	1
Pebp1	0.00134179938288146	-0.0990600477137726	0.995	0.99	1
Gtpbp6	0.00138829938123587	0.118484166734394	0.241	0.146	1
Tagln	0.00141183206119317	0.396302002924865	0.176	0.095	1
Nop10	0.00145551140577126	-0.101119593705683	0.995	0.998	1
Ppid	0.00145940541164366	-0.156016698221614	0.866	0.927	1
Nop58	0.001509748207699	-0.125285250128456	0.947	0.982	1
Rbm22	0.00153196980737696	0.120563585837839	0.326	0.219	1
Apela	0.00153456757902895	0.182426523831833	0.385	0.284	1
A330069E16Rik	0.0016011824895809	0.144845656985705	0.139	0.068	1
Rpl39l	0.00162066812416819	0.290279741056892	0.556	0.479	1
Ppp1ca	0.00165741564271377	-0.100361576136601	0.947	0.955	1
Calm2	0.00169077755209926	-0.0811196131387932	0.957	0.987	1
Arl1	0.00177462877094262	-0.151632514402836	0.567	0.663	1
Porcn	0.00181042440397307	-0.134049387661089	0.134	0.249	1
Pak2	0.0018105772164973	0.122846898659955	0.471	0.353	1
Etv4	0.0018534607061137	-0.174123898532696	0.385	0.504	1
Adprh	0.00185569450113799	-0.237811682380352	0.535	0.629	1
Ppt2	0.0018661812791677	0.0828909828858332	0.128	0.06	1
Mdm2	0.00187905245941146	0.211927746705764	0.519	0.42	1
Fabp5	0.00189026355612128	0.204856870627015	0.733	0.672	1
Ube2g1	0.00191601347354838	-0.16818369259731	0.278	0.401	1
Ddx39	0.00204035855259045	0.135644507550718	0.957	0.939	1
Ticrr	0.00204544023871781	-0.124781975620303	0.166	0.292	1
Ube2a	0.00207584992961014	-0.136656977297029	0.759	0.826	1
Elf2	0.00208861220972369	-0.131640574443073	0.139	0.25	1
Acot1	0.00211391454388484	0.125269365491944	0.139	0.07	1
Cox7b	0.00218086285841675	-0.107269790338259	0.968	0.97	1
Tnrc6a	0.00220190409109477	0.13912414267238	0.46	0.338	1
Dtymk	0.00220775642851785	-0.0959828444512905	0.973	0.968	1
Msto1	0.00242628411160122	0.129320104064029	0.305	0.209	1
Cox6a1	0.00242737232011133	0.141845618762689	0.952	0.955	1
Des	0.00242830021702055	-0.0862352138352511	0.037	0.113	1
Fsd1	0.00249299898511367	-0.111363808758353	0.107	0.209	1
Dut	0.00252702881534212	0.105657227682287	0.973	0.959	1
Galnt7	0.0025971677252606	0.102599314139789	0.123	0.058	1
Ly6e	0.00262608906263376	0.163899562126032	0.353	0.255	1
Eef1g	0.00263060388681648	-0.0723289214206666	1	1	1
Otud7b	0.00265286947713421	0.11238837993642	0.203	0.119	1
Xaf1	0.00271466621028833	-0.111580186504175	0.128	0.234	1
Ap2a1	0.0027976315528943	-0.112388996409788	0.144	0.255	1
Nsmaf	0.00282436759913843	0.0783361847129915	0.123	0.058	1
Lck	0.00286430074626301	-0.128217567390743	0.123	0.222	1
Ak4	0.00287596554228131	-0.124211446662277	0.144	0.252	1
Rps21	0.00288572267437641	0.077145163021433	1	1	1
Prrc1	0.00289570979595958	-0.248812863072879	0.492	0.577	1
Prrc2c	0.00291584536232717	0.150046770768771	0.914	0.91	1
Nefl	0.00294322824190553	0.283934281313757	0.433	0.34	1
Agpat5	0.00295429880321188	0.130853615986974	0.455	0.332	1
Tuba1a	0.00297566732655869	0.195843718057165	0.77	0.7	1
Ndufa6	0.00301134872153586	-0.11516648151402	0.813	0.871	1
Trpm7	0.00317316944905996	0.113027273440374	0.235	0.146	1
Hmga2	0.00320109377231685	0.170879677881899	0.16	0.088	1
Cep170b	0.00321572221792855	0.0697910217689406	0.102	0.045	1
Mtch1	0.00322781338315534	0.150945049786821	0.561	0.488	1
Sec23b	0.00323452429134302	-0.131957320185686	0.235	0.35	1
Cisd1	0.00323596970661108	-0.0985530231340381	0.866	0.932	1
Cpsf4l	0.00323760382677913	-0.111808190401212	0.102	0.199	1
Kcnk1	0.00324961124859243	0.116428930013449	0.155	0.083	1
Gapdh	0.00325844027512542	0.0891061993094402	1	1	1
ENSMUSG00000032494	0.00326651221783867	-0.113935039500891	0.909	0.967	1
Spink1	0.00339239719806945	-0.176461740485135	0.214	0.33	1
Denr	0.00344534208953488	-0.105151738365318	0.845	0.914	1
Kif18b	0.00345079556616717	0.0958731569405871	0.134	0.068	1
1110008P14Rik	0.00352824956763162	-0.0940936037611022	0.299	0.444	1
Psip1	0.0035991296907219	-0.140659093757482	0.834	0.904	1
Dnajc2	0.00360511095057755	-0.132345864651206	0.856	0.922	1
Top1	0.00365857456313772	0.160980836513553	0.642	0.544	1
Elovl6	0.00382663216149127	0.154657620446513	0.524	0.42	1
Gspt1	0.00386197563494978	-0.111099826445	0.882	0.891	1
Fdft1	0.00390937482807057	-0.163266088490037	0.273	0.383	1
Enox1	0.00412379365370083	-0.0920249614745533	0.08	0.169	1
Ppdpf	0.00414356781423996	-0.168290339993888	0.636	0.726	1
Luc7l	0.00418195204666012	-0.105213973871001	0.449	0.604	1
Sp1	0.00420421705475266	-0.127498264216363	0.15	0.249	1
Pole4	0.00434356880091019	-0.117663233273959	0.791	0.846	1
Sumo2	0.00439727902939333	-0.0854767593335213	0.995	1	1
Lsm7	0.00450565358601591	-0.116217151751901	0.305	0.434	1
Stxbp3	0.00457336712518443	0.0833098500378646	0.123	0.061	1
Pnkd	0.00466085575219162	-0.117377340472585	0.62	0.71	1
Mrps34	0.00473311543498753	0.139739323772692	0.636	0.574	1
Snrpd3	0.00476364107237385	-0.112650116994372	0.941	0.962	1
Bcl2l11	0.00476925466430745	0.0852692835106899	0.187	0.109	1
Hnrnpdl	0.00482901483961309	-0.108375602646853	0.722	0.823	1
Eif4g3	0.00485172995381254	0.08970010875592	0.176	0.101	1
1700037H04Rik	0.00492450559813849	-0.133532560652891	0.305	0.421	1
Oaz1	0.00493984370776742	-0.0816168602750951	1	1	1
Ankzf1	0.00499070898095338	0.0941365921733951	0.16	0.09	1
Clic4	0.00501564584464617	0.153305998060472	0.246	0.158	1
Rrm2	0.00504376072825962	0.138502350362226	0.824	0.721	1
Asns	0.00506867614451205	-0.145625061828425	0.797	0.852	1
Cpt2	0.00510054587220418	-0.0953601693528813	0.043	0.111	1
Hspb1	0.00524956319860031	0.0992695025037826	0.995	0.995	1
Idh2	0.0052657588430703	0.139061699745832	0.316	0.231	1
Supt4a	0.00529049798489129	-0.146821388402262	0.743	0.846	1
Psma4	0.00530210952661385	-0.101377137701971	0.947	0.967	1
Pigx	0.00531872783277342	-0.123049068642041	0.278	0.391	1
Mrpl19	0.00538191421784368	-0.128112228645504	0.31	0.423	1
Stoml2	0.00545876495468319	-0.11438720822189	0.829	0.872	1
Nanog	0.00548535391217607	-0.112112982127747	0.695	0.814	1
Rad50	0.00555724052123922	-0.13858842818673	0.481	0.574	1
Trim28	0.0056140917925785	-0.103740288028993	0.984	0.97	1
Mrpl34	0.00562955968976657	0.14066049215796	0.877	0.869	1
Gng12	0.0057276870184884	0.112804418457775	0.139	0.075	1
Maea	0.0057314259338934	0.11837712605357	0.417	0.307	1
Rrp15	0.00582899271811778	-0.146830618916197	0.663	0.748	1
Lmna	0.00587409733193749	0.188914993560908	0.235	0.156	1
Nudt4	0.00605520117568563	-0.151604789877908	0.786	0.819	1
Gid4	0.00614931778198868	-0.107591961764094	0.139	0.232	1
Tecr	0.006155455040706	0.129644360204179	0.658	0.582	1
Sms	0.00626695668730572	-0.122840228607336	0.807	0.896	1
Camsap1	0.00629767522427636	0.0997171746082451	0.219	0.141	1
Carhsp1	0.00644148220376248	0.193203030137405	0.519	0.443	1
Surf2	0.00648305214857556	-0.132276461317606	0.321	0.438	1
Btf3	0.00656517412776321	-0.0757220647843284	1	1	1
Tmem5	0.00665351740573284	0.131403881828737	0.396	0.3	1
Ctsc	0.00665772643559582	0.0699241137076384	0.102	0.048	1
Gng5	0.00666561188679298	0.100208062624852	0.957	0.957	1
Gca	0.006726093807119	-0.0927968155492214	0.07	0.148	1
Pds5a	0.00674234098557285	0.0923409737387119	0.385	0.277	1
Trip10	0.00680796145907705	-0.112251493135021	0.128	0.212	1
Impa2	0.00702339214176433	-0.160225692026689	0.503	0.584	1
Zyx	0.00716286787028586	0.0901428131381277	0.166	0.095	1
Atp9a	0.00721505252619388	0.0883250019948312	0.107	0.053	1
Oxnad1	0.00726315736756226	-0.118182590996317	0.294	0.411	1
Nsun2	0.00726664027705116	-0.117091015923825	0.786	0.836	1
Rnf165	0.00747655439553142	-0.100214119546104	0.064	0.136	1
Trib3	0.00752429140961265	-0.102266882781578	0.102	0.187	1
Stk25	0.00757739208554361	0.0874554296082338	0.112	0.058	1
mt-Nd2	0.00762064033768462	-0.0917073332929661	1	0.992	1
Akap8l	0.00773082989637487	-0.0981732484715407	0.128	0.219	1
Pdia3	0.00774183626812655	0.115215384070387	0.663	0.61	1
Tcf25	0.00774337163384244	0.157580838080164	0.759	0.701	1
Egfl7	0.00784272245262985	-0.119829190143573	0.251	0.363	1
Exosc4	0.00789519099167602	-0.140185676438253	0.663	0.733	1
Cript	0.00792373837875344	-0.13440709232142	0.604	0.697	1
Ptges3	0.00792965834375842	-0.0971603156683229	0.989	0.98	1
Dcbld1	0.00796273000334221	-0.0798157145203412	0.059	0.131	1
Gm13157	0.00799168272817638	0.100453936050522	0.235	0.153	1
mt-Nd3	0.00813161927101002	-0.12469698575857	0.904	0.949	1
Akr1b3	0.00827545615386747	-0.0925335384683019	0.968	0.962	1
Atp5l	0.0082770510895511	0.0811633646766352	1	0.998	1
Tmod3	0.00840678832727232	-0.09336776589359	0.096	0.177	1
Aard	0.00849886897280527	-0.110012818167917	0.278	0.4	1
Hsd17b14	0.00853497044753901	-0.143710869660638	0.77	0.816	1
Cdc73	0.00854735295014151	0.112020004560765	0.332	0.245	1
Hax1	0.00859578480143587	-0.150598943868204	0.674	0.731	1
Zfp706	0.00862658011492416	-0.107783446550846	0.941	0.942	1
Mars	0.00863018714230898	-0.124471319229738	0.401	0.514	1
Msh6	0.00876277598007935	-0.151775055025279	0.583	0.69	1
Mier1	0.00885461626439107	0.143210056412606	0.348	0.259	1
Stard4	0.00887177716815994	0.0979334406357316	0.23	0.151	1
Thap2	0.00888980987268358	0.0760013741339861	0.128	0.068	1
Gm13212	0.00892091915934511	0.0902780657788467	0.16	0.095	1
Zfp318	0.00893355639977519	-0.094111903327179	0.123	0.212	1
Bms1	0.00911478145745	-0.147303685180072	0.46	0.539	1
Dazap2	0.00920414524039002	0.0970456028727936	0.251	0.167	1
Ranbp1	0.00934168277065883	-0.0758754196383351	1	0.998	1
Ptp4a1	0.0094233106664805	0.101346422142244	0.668	0.569	1
Actg1	0.00947226619429651	0.188450394780833	1	1	1
Ahdc1	0.00950685294713918	0.08185673567756	0.219	0.143	1
Urah	0.00951519618531313	-0.0997775084083468	0.278	0.393	1
Tut1	0.00960761164135584	-0.0743381562002738	0.086	0.163	1
Pdk1	0.00971803341006682	-0.106904794143329	0.267	0.383	1
Ube2e1	0.00976003648609061	0.132344161992554	0.508	0.43	1
Ociad2	0.00981968195934817	0.0640504271800977	0.102	0.05	1
Dnajc5	0.00988801740013068	-0.113069422870088	0.278	0.381	1
Dnajc11	0.00998404064897156	0.097986627368965	0.492	0.376	1
Uqcrq	0.0100482463989645	-0.0844954695396058	0.995	0.998	1
Mga	0.0101039913877381	-0.111901977056821	0.316	0.423	1
Flot2	0.0103282632904997	0.0684845885113922	0.134	0.073	1
Secisbp2	0.0104084261620579	-0.106292882360924	0.225	0.325	1
Naprt	0.0104164127697641	0.120784008453107	0.203	0.129	1
Akap9	0.010590544980794	0.123643523931436	0.358	0.277	1
Eno1	0.0106497578634947	0.0994673072614618	0.957	0.945	1
Snrnp70	0.0106506991529301	-0.136358998293557	0.781	0.836	1
S100a10	0.0106629364028603	0.310514514573467	0.749	0.741	1
Foxp4	0.0106908364886608	-0.0982697673843609	0.123	0.207	1
Cd37	0.0108022520644357	-0.0796464287920074	0.043	0.103	1
Srbd1	0.0108777462309803	-0.114929859400868	0.139	0.224	1
Zfp874a	0.0109011118122057	0.0655110893984407	0.112	0.058	1
Skil	0.0109281929907713	0.1155802342265	0.262	0.184	1
Zfp42	0.0110715618167417	-0.109638010339892	0.963	0.983	1
Cdk5	0.011093810867735	0.0763406538985089	0.134	0.075	1
H2afy2	0.0111137469131061	-0.0880612124061915	0.102	0.181	1
Mta3	0.0111723333077321	-0.110786381916366	0.444	0.551	1
Shisa5	0.0113138237317192	0.0771167612776813	0.193	0.121	1
Atpif1	0.0114011773700455	0.0829130363331299	0.979	0.983	1
Eif2b3	0.011474987317298	-0.130419267892508	0.385	0.484	1
Peg3	0.0115172758128232	0.107256521146585	0.155	0.093	1
Anp32e	0.0116058366546361	-0.0808516671940037	0.535	0.66	1
Rap2b	0.0117427213324805	0.120500107135585	0.267	0.189	1
Hsp90aa1	0.0118685903553468	0.0642285789331769	1	1	1
Psmc4	0.01194205872464	-0.120605478037479	0.866	0.892	1
Kif5b	0.0120233971448208	0.118964406883104	0.802	0.794	1
Cltb	0.0121164961987705	0.120140352614441	0.471	0.393	1
Cd81	0.0121256336647273	0.163817978675415	0.872	0.831	1
Yif1a	0.0122224819302866	0.130323078629506	0.214	0.146	1
2410141K09Rik	0.0123627333027821	-0.11297894929068	0.219	0.32	1
Pmm1	0.0123789497201323	0.1596797021378	0.813	0.76	1
Ndufb9	0.0123992806767814	-0.0965032789109916	0.904	0.947	1
Slc30a2	0.0124525683533468	-0.0713129491181871	0.07	0.139	1
Snx16	0.0124850435097661	0.116585067070497	0.262	0.186	1
Dpp9	0.0125245486370314	-0.100785341553342	0.123	0.201	1
Ubr5	0.0127108600055027	-0.112341851331884	0.519	0.638	1
Dse	0.012846451404941	0.099616956221756	0.246	0.167	1
Npm3	0.0128850934379085	-0.0993917562071129	0.925	0.947	1
Slc7a3	0.0129181315922559	-0.144608767527945	0.316	0.413	1
Alkbh1	0.0130967318307965	0.1121085710202	0.572	0.499	1
Utf1	0.0131059697415773	-0.108848453573605	0.914	0.95	1
Tuba3a	0.0131446106306598	-0.0792549352794444	0.043	0.103	1
Pik3r4	0.0132742503102307	0.0876971328186555	0.16	0.098	1
Tns3	0.0133152722360538	-0.139684784274061	0.332	0.434	1
Noc3l	0.0135753689494456	-0.113082437434069	0.209	0.308	1
Zbtb44	0.0136017226995142	-0.100835948552632	0.176	0.27	1
Dnajc14	0.0136856809727499	0.0695522494849053	0.144	0.083	1
Sdf2l1	0.0137198879395803	-0.138967884221251	0.348	0.443	1
Noct	0.0137759585822402	-0.130158859406491	0.401	0.517	1
Cep83	0.0138248262327733	-0.0850478540752331	0.144	0.232	1
Camta1	0.0138728760311531	-0.0970407597494591	0.305	0.405	1
L1td1	0.0139121118603972	-0.097686662869686	0.909	0.919	1
Etf1	0.0140389374096287	-0.0930607970420687	0.909	0.939	1
Inhbb	0.0141492757739632	-0.0839087103626271	0.112	0.194	1
Pbx1	0.0141842955927718	0.0585377484887678	0.123	0.066	1
Tpm4	0.0142900083799474	0.246894294006857	0.353	0.285	1
Snrpn	0.0143283233948548	-0.129703168606597	0.487	0.59	1
Ak2	0.0144340583938102	-0.101875798046689	0.834	0.877	1
Chd1	0.014466009283851	0.126513098162671	0.791	0.711	1
Syncrip	0.0144713322861303	-0.131614632272724	0.765	0.791	1
Dnajc21	0.0146116486504544	-0.0830302883662538	0.61	0.716	1
Etv5	0.0146200705462859	0.124357999774092	0.481	0.405	1
Gap43	0.0146507110497934	0.0960680471187842	0.171	0.106	1
Sfmbt2	0.0147874266596294	-0.0896953549753767	0.16	0.247	1
Nadk2	0.014795896305737	0.0918884678316138	0.257	0.177	1
Tomm5	0.0149839769221091	-0.0860383744198256	0.989	0.992	1
mt-Cytb	0.015014397096019	-0.061814173055402	1	1	1
Sirt3	0.015084380646302	-0.0752565000915563	0.07	0.136	1
Hrsp12	0.0151753127473849	-0.0878087963380693	0.283	0.403	1
Tmem126a	0.0152194491412253	-0.122099754760903	0.663	0.75	1
Tsc22d1	0.0152354122644816	0.174221348167736	0.679	0.624	1
Fgfr1op2	0.0153082607897647	0.10244366937879	0.444	0.353	1
Pex5	0.0153701895869088	0.0516583770913125	0.102	0.051	1
Idh3b	0.0154616254747829	0.0919038931914956	0.668	0.612	1
Capn2	0.0155322667849885	0.103359403780156	0.102	0.053	1
Tmem59	0.0156092445763235	0.116522334334999	0.706	0.65	1
Eif3d	0.0157910309991159	-0.0865809714339649	0.84	0.904	1
mt-Atp8	0.0157913193311511	-0.0928247366175182	0.144	0.227	1
Rgs10	0.0159600395908521	-0.0625051439909389	0.048	0.108	1
Ap2b1	0.0159746815858231	0.0965331694226261	0.337	0.259	1
Adk	0.0163329435710348	0.0861633842951752	0.406	0.315	1
Cmc1	0.0163345885605041	0.135766813942196	0.283	0.207	1
Ralbp1	0.0164283516045984	-0.137077034367565	0.727	0.794	1
Pcsk1n	0.016454252150966	-0.108743734085797	0.225	0.318	1
AW549877	0.0166797686975641	0.0759842268233562	0.112	0.061	1
Nudt8	0.0166959223264058	-0.0685795409316776	0.07	0.136	1
Armcx5	0.0169044044272962	0.0779740406637367	0.139	0.081	1
Cebpz	0.017078806711331	-0.0921428717852053	0.701	0.798	1
Cox6b2	0.0171039370839483	0.194549205092315	0.449	0.401	1
Zfp397	0.0171550253524687	0.0544655514119278	0.107	0.056	1
Klc1	0.0171717104908938	0.0618294059779383	0.139	0.081	1
Dhx8	0.0171973986984048	-0.110064571181439	0.31	0.416	1
Banp	0.0174071824378056	0.0997009826164338	0.262	0.186	1
Cd164	0.0174216697331172	0.116238369616183	0.433	0.35	1
Erdr1	0.0174670497144003	0.135744529434792	0.492	0.425	1
Ercc5	0.0175393483502281	0.0585891372126548	0.182	0.113	1
E2f4	0.0176189613102141	-0.112797392314778	0.545	0.642	1
Mknk2	0.0176209972789322	0.0754690023733337	0.139	0.083	1
Stx8	0.0176215615057395	-0.0569633764638012	0.096	0.174	1
Ptp4a3	0.0176292491053835	0.130783856960684	0.321	0.244	1
Crlf2	0.0176481768086377	0.0918399026756195	0.118	0.068	1
Psmc1	0.0176509318356627	0.0946004969316034	0.775	0.701	1
Nol7	0.0177613103792053	0.116326917201092	0.759	0.761	1
Degs1	0.0179039130769281	0.127642257725203	0.529	0.456	1
Pbx2	0.0179910766464331	-0.0621527403964844	0.059	0.121	1
Rsu1	0.0181734394089726	0.112942276089134	0.401	0.32	1
Cenpe	0.0181826675848705	0.139832897322322	0.529	0.461	1
Cenpu	0.0183962591032879	-0.0895440807311685	0.155	0.244	1
Triap1	0.0184130478423847	0.117553610572835	0.369	0.284	1
Prtg	0.0184283991259755	0.0870115390080258	0.107	0.058	1
Ddx18	0.0185367367270252	-0.11266238509618	0.925	0.944	1
Exosc2	0.0185462645676631	-0.106590455952741	0.235	0.328	1
Hbegf	0.0186234272318368	0.179999714880517	0.187	0.123	1
Cep57l1	0.0187750749772061	0.089683739024699	0.235	0.164	1
Abhd13	0.0187772700946417	0.0767833685187207	0.144	0.088	1
Eif1ax	0.01878346633765	-0.126128674111462	0.834	0.879	1
Orai1	0.0188123420855532	0.0911380118969747	0.171	0.109	1
Plekha4	0.0189979605403831	-0.08661847049785	0.075	0.141	1
Atp6v0e	0.019102865897222	0.106372799644588	0.845	0.821	1
Amd1	0.0191388113522496	0.123617996786715	0.529	0.441	1
Tuba4a	0.0191454802318491	-0.101753574220016	0.412	0.512	1
Epc2	0.0193748247605645	-0.0772145894185949	0.134	0.212	1
Slc25a3	0.0194279757215972	0.0671486119715454	0.995	0.993	1
Tmeff1	0.0194390967552472	0.110132370849854	0.364	0.289	1
mt-Atp6	0.0195426697089379	-0.0440226302615478	1	1	1
Get4	0.0196268960651771	-0.131296349600368	0.567	0.647	1
Mfsd5	0.0196940645909066	-0.0774100593022926	0.203	0.303	1
Atpaf1	0.0197104413687545	-0.0940844061587243	0.193	0.284	1
Trp53bp2	0.0197410633031919	0.0536945477797945	0.112	0.061	1
Mettl14	0.0198619183740414	-0.0697667826874616	0.048	0.104	1
Dzip1l	0.0198786734814049	0.0621259591970467	0.107	0.058	1
Prdx2	0.0200848082423726	0.114363287070358	0.829	0.819	1
Msrb2	0.0202409738598267	0.0796458834227112	0.225	0.153	1
Ccdc47	0.0203341441242129	0.0934951731638767	0.289	0.212	1
Gpx8	0.020513130662208	0.0744209335471964	0.102	0.055	1
Socs3	0.0205733990586129	-0.0948223806803346	0.267	0.368	1
Keap1	0.0205933555886862	-0.0990145034874266	0.144	0.221	1
Vps11	0.0206063200310326	-0.065725043060135	0.059	0.118	1
Acot7	0.0207108989666985	-0.0741169157082523	0.155	0.24	1
Mul1	0.0207607472145618	0.0982421530436296	0.241	0.171	1
Fgf17	0.0208256925497901	-0.108944646749732	0.166	0.255	1
Bbs2	0.0211491302956894	-0.0887751634897474	0.091	0.158	1
Adap1	0.0212840009523616	-0.0489986004512732	0.086	0.158	1
Ipo7	0.0212936070656956	-0.135712025737218	0.417	0.506	1
Nasp	0.0214276167053207	-0.0672311963506815	0.979	0.978	1
Fam213a	0.0214458198602685	-0.0597405495213562	0.123	0.204	1
Gm561	0.021698591374596	-0.0760857798919075	0.16	0.242	1
Rfc5	0.0220170618823083	-0.0859056927776272	0.733	0.814	1
Trmt2a	0.0221384109720304	-0.0718350345169363	0.112	0.184	1
Ndufs4	0.0221943497344982	0.0718897395482869	0.722	0.645	1
Rap1b	0.0222053948648763	0.122329792355612	0.663	0.604	1
Gm15545	0.0223355463964444	-0.0613065287641195	0.048	0.103	1
Rpl21	0.0224777623182583	-0.0488466633241029	1	1	1
Adrm1	0.0226001834359897	-0.0688944930284463	0.663	0.746	1
Zdhhc21	0.0227187011263455	0.0578988818546062	0.139	0.083	1
Gm16185	0.022756502615607	-0.132775657463307	0.07	0.129	1
1810037I17Rik	0.0228497460383348	0.131830799722013	0.893	0.886	1
2310036O22Rik	0.0230065496683294	0.0886861117282696	0.829	0.778	1
Bspry	0.0231102888571986	0.0680645438705645	0.144	0.086	1
Nubp1	0.0231580809491598	0.104480815717356	0.695	0.638	1
Golim4	0.0231669752788591	0.07907588366259	0.112	0.065	1
Srprb	0.0231696984167729	0.0863487568097061	0.262	0.191	1
Swi5	0.0232412436193635	-0.0864856836621564	0.936	0.939	1
Abhd17b	0.0232614435769893	-0.101353169166433	0.118	0.186	1
Id3	0.0232667149414391	0.131089848713363	0.658	0.595	1
Gpr89	0.023433509415202	-0.0954431975547615	0.112	0.174	1
E130012A19Rik	0.0235468537809123	-0.096264941633232	0.791	0.864	1
Trip4	0.024008754902987	-0.0627534364838908	0.075	0.139	1
Mgat4b	0.0240573291894061	0.0506424188280718	0.134	0.078	1
Rfwd2	0.0241013618497785	-0.0766864028757378	0.144	0.222	1
Macf1	0.0241431754207714	0.171697940041286	0.503	0.444	1
Dnajc24	0.0241689584807758	-0.100195503531673	0.273	0.363	1
Ywhaq	0.0241760669696932	-0.071539973972417	1	1	1
Stip1	0.0241998081299358	-0.0950929392097533	0.631	0.701	1
Rpsa	0.0243031771588694	0.0533792998031903	1	1	1
Phc1	0.0245335238774581	-0.114017275777851	0.545	0.62	1
Lsm1	0.0245804018191965	0.119832532051208	0.749	0.697	1
Xpo1	0.0247699245755753	-0.0955324233774631	0.497	0.605	1
Nop2	0.0248439316844621	-0.114639416803338	0.326	0.41	1
Psmf1	0.0250348001929456	0.103512531822451	0.225	0.164	1
Srsf7	0.0250656714502276	-0.071446792166167	0.973	0.983	1
Nupr1	0.0250712881897865	-0.0613273762604777	0.225	0.3	1
Arl4c	0.0251776725471389	0.130465024316673	0.123	0.073	1
Hmgb2	0.025197319574836	-0.0593701047803545	1	1	1
Wbp5	0.0252411945470989	0.170916312164899	0.845	0.874	1
Parl	0.0252646105349391	0.103923790306182	0.791	0.733	1
Mobp	0.0254661744160943	-0.0892101172145927	0.075	0.134	1
Mks1	0.0255390834706904	0.0667746851788098	0.15	0.093	1
Fam193b	0.0255495808144998	-0.0636267111774202	0.053	0.108	1
Spdl1	0.0255699803146669	-0.0683830440743689	0.134	0.212	1
Ccdc14	0.0255905099823264	0.0638922953733856	0.118	0.068	1
Basp1	0.0256035290589344	0.119334765506592	0.738	0.705	1
Me1	0.0256451535903634	0.0969847807815321	0.198	0.133	1
1810043H04Rik	0.0257286328438328	-0.118560949979948	0.471	0.562	1
Rac1	0.0257609903483708	-0.0971768303500347	0.781	0.857	1
Nip7	0.0260700813622771	-0.104689396317703	0.898	0.894	1
Rbm5	0.0261107398388484	0.0970232807639329	0.364	0.294	1
H2-K1	0.0261465770756384	0.0840375576830844	0.144	0.09	1
Cuta	0.0261723164832368	0.104662228671694	0.513	0.441	1
Phlda3	0.0262250148875164	0.130479970383065	0.54	0.496	1
Bub1	0.0263975221755137	0.0891408549048707	0.321	0.249	1
Pfkl	0.0264943253643337	0.112070870491517	0.449	0.378	1
Cyct	0.0266247663870568	-0.0823256343107225	0.086	0.148	1
Flna	0.0266392551492926	0.133305633336568	0.316	0.249	1
Stk11	0.0266807518882612	0.117386158926109	0.422	0.355	1
Fdps	0.0266972023842131	-0.105399768080914	0.267	0.371	1
Pcbp4	0.0267267044961354	0.145472659310423	0.481	0.41	1
Kif15	0.0267442684431831	0.0671450572464637	0.225	0.156	1
Nsun4	0.026757335570176	-0.0607215789030332	0.053	0.109	1
Mrps16	0.0268949972492185	-0.107258506880856	0.791	0.834	1
P3h4	0.0270552066362802	0.0542104737259243	0.107	0.06	1
Rnf220	0.0271218504932615	-0.105810626876105	0.332	0.411	1
Sptbn4	0.0271608497072754	0.0774461648047887	0.128	0.078	1
Yrdc	0.0271988778329777	-0.102595156190471	0.481	0.577	1
Thoc3	0.0272012304518477	0.105601638945318	0.684	0.615	1
Hdgfrp2	0.0272232317266268	-0.0926191433264642	0.316	0.416	1
R3hcc1	0.0276329079579561	0.0794969739000508	0.214	0.149	1
Trmt61a	0.02773122479485	0.0829147493208628	0.203	0.139	1
Bnip3	0.0277858232355311	-0.0723872871290726	0.086	0.151	1
Cbx1	0.0279261362045641	-0.0931210858795981	0.92	0.962	1
Serpinb6a	0.0279727620151547	0.112352814304801	0.428	0.355	1
Krt42	0.0283358061979583	-0.104101894244684	0.23	0.312	1
U2af1	0.0287013899983874	-0.0686247205900901	0.995	0.99	1
Abracl	0.0290972205027045	0.123381303029016	0.54	0.476	1
Laptm4b	0.0291318109522999	0.085373565598127	0.294	0.217	1
Srp9	0.0292460123904326	-0.0979554787111037	0.92	0.925	1
B2m	0.0293812326757557	0.111621519621085	0.209	0.148	1
Nsmce1	0.0294214713883647	0.107577310537584	0.583	0.526	1
Dek	0.0294414469253939	0.0897793297408642	0.979	0.96	1
Cd24a	0.0298299284149735	0.127091138584211	0.257	0.194	1
Dnpep	0.0298672098487498	0.110536746241558	0.337	0.277	1
Ankrd17	0.030022897930473	0.104397158114705	0.567	0.498	1
Rps2	0.0300379054301957	0.0506036650946995	1	1	1
Cebpg	0.0301676102893751	-0.0898799136648122	0.112	0.174	1
Tm9sf3	0.0301685602729044	0.0992466358685032	0.358	0.279	1
Mrps25	0.0302429299544839	-0.0574410077103151	0.567	0.673	1
Fam3c	0.0302543407772452	0.0837051433675873	0.364	0.287	1
Proser1	0.0302991339675541	-0.0792820693266587	0.118	0.189	1
Ift57	0.0303652509153108	0.0694661144077589	0.209	0.144	1
Mtpap	0.0304277167174349	-0.0463222406377869	0.134	0.209	1
Csrp1	0.0306310014777992	0.242051644922931	0.294	0.237	1
Agtpbp1	0.030637745164796	-0.0572274667516072	0.086	0.153	1
Ipo5	0.0308300493616155	-0.089225303156384	0.588	0.705	1
Ube2k	0.0308817622415808	-0.105870319185674	0.866	0.917	1
Gnas	0.0309529996937072	0.166750160665242	0.652	0.622	1
Mrpl37	0.031003462785251	-0.0607387880377506	0.369	0.498	1
Rasgrp2	0.0310573517566838	-0.107197446399966	0.487	0.582	1
Clp1	0.0310767449652863	0.122867603471949	0.348	0.275	1
Tulp3	0.0311677039744617	-0.0659861760920074	0.155	0.222	1
Coq4	0.0313269601519062	0.0638678215012896	0.15	0.095	1
Iqgap1	0.0313595642962337	0.117799688208304	0.396	0.33	1
Dnaja2	0.0314614399348403	-0.11606798710379	0.802	0.839	1
Cited2	0.0314802771065286	0.253545136640152	0.449	0.401	1
Foxo1	0.0318114815681761	0.0550332959808543	0.15	0.093	1
Tead2	0.0318331545101719	-0.105297251442782	0.294	0.381	1
Chaf1a	0.0319832869350051	-0.107128134728939	0.374	0.444	1
Hdhd2	0.0321873463892707	0.0965283426014704	0.278	0.211	1
Flnb	0.0323638755318063	0.110531015959036	0.241	0.176	1
Rabggtb	0.0324127660380495	0.122846957052911	0.476	0.39	1
Nagk	0.0326515742801348	0.0742181708959724	0.144	0.091	1
Map1lc3b	0.0326679309550431	-0.0714200100064895	0.861	0.894	1
Smarcad1	0.0329725811746283	-0.105439336270099	0.561	0.665	1
Exoc4	0.0330118015496185	0.129585483360535	0.214	0.156	1
Parvb	0.0330641451733677	-0.0607902001082484	0.075	0.136	1
Actb	0.0331130549600181	0.107305398548107	1	0.998	1
Ddx52	0.0332023491762446	0.102419800617393	0.422	0.362	1
Rab26os	0.033567882020886	-0.0808837640393012	0.08	0.136	1
Rps3	0.0335692651976916	0.0444922590858137	1	1	1
Sugt1	0.0335926031657561	-0.0913043777016687	0.861	0.874	1
Krt19	0.0336117910042993	0.160315808526797	0.102	0.058	1
Uba1	0.0336460474094606	0.102294593100635	0.551	0.483	1
Ptgis	0.033684559043143	0.0748608122253184	0.283	0.219	1
Prdx6	0.0337838139525154	-0.0595884486404157	0.989	0.987	1
Phb	0.0338117504602264	-0.0828621015217864	0.684	0.75	1
Mien1	0.0338242865360799	0.125240236094828	0.535	0.476	1
Fkbp5	0.034061444086035	-0.0674137069548986	0.219	0.315	1
Siva1	0.0343543163568655	-0.0759751630751218	0.941	0.977	1
Kank3	0.0344699505551011	0.0888396640975883	0.23	0.167	1
Chkb	0.0345012154207094	0.0662447843104877	0.155	0.1	1
Cdc25c	0.0345012154207094	-0.0659973090467189	0.07	0.126	1
Lpar1	0.034507990455326	-0.0520403688281123	0.048	0.101	1
Nacc1	0.034650086399859	-0.0901715387627182	0.193	0.274	1
Ube2d3	0.034733285934804	-0.0692881798450879	1	0.987	1
Anapc5	0.0348153741697651	-0.0923776833227643	0.749	0.786	1
Wdr74	0.0351710046336977	-0.094950304330147	0.743	0.801	1
Scd1	0.0351788292497642	-0.0924362797278034	0.112	0.177	1
Arl5a	0.0352666003999079	-0.0885042824744955	0.198	0.274	1
Grsf1	0.0355267417704709	0.111193174014849	0.487	0.418	1
Igf2r	0.0356350892670004	-0.0507566316099844	0.064	0.121	1
Cdkn2d	0.0357206964181601	0.082803254248013	0.23	0.167	1
Wasf2	0.0357605772516322	0.112518630472407	0.588	0.546	1
Clu	0.0358025936772491	0.187950917308635	0.176	0.123	1
Cdc42bpb	0.0360677441283941	-0.0541683761677462	0.059	0.113	1
Zfp330	0.0360994323212919	0.0874995968160051	0.497	0.433	1
Nptn	0.0361034328583245	0.0881217839378365	0.251	0.189	1
Tceb3	0.0361696088244563	-0.0893924998548447	0.155	0.222	1
Arpp19	0.0362073604926722	-0.0741191211198668	0.973	0.98	1
Mrpl44	0.0364104992887885	-0.0752720910289575	0.353	0.449	1
Cox7a2l	0.0368496028497018	-0.0531220114469289	0.856	0.892	1
Ints4	0.0368828771959314	-0.0679101936600142	0.134	0.204	1
Rpl27	0.0372282428727094	-0.0758495109041128	0.84	0.881	1
Trp53	0.0372821749750247	-0.0751113876336178	0.995	0.99	1
Golga7	0.0375965546195311	-0.0896698731505148	0.444	0.527	1
Rbm3	0.0376808534152253	-0.0697644984645616	0.952	0.967	1
Arl8b	0.0377711513809059	-0.100812933929982	0.214	0.28	1
Glrx	0.0379449968900247	0.106669822873439	0.182	0.123	1
Mpg	0.037961761155538	-0.0830476576841843	0.198	0.28	1
Ccdc12	0.0379631163059118	-0.111444507674667	0.551	0.638	1
Supt7l	0.038000220017092	0.0680829491065369	0.118	0.073	1
Golph3	0.0381067462836526	-0.0800137305140598	0.112	0.177	1
Mre11a	0.0381295093886267	-0.0680507914380979	0.23	0.32	1
Dnlz	0.0382275991282908	-0.0802270776009677	0.15	0.219	1
Gm10709	0.0382416742689943	-0.0910836976342173	0.674	0.765	1
Rpl10	0.0385205911813506	0.053181846207321	1	1	1
Ddt	0.0386556053301197	-0.12368342784975	0.615	0.687	1
Eftud2	0.0387953748924852	0.076624577017289	0.561	0.488	1
Ift74	0.0387959533186365	0.0869426495775899	0.289	0.221	1
Abcg2	0.0388043645480587	-0.110275185876601	0.257	0.337	1
Rps7	0.0388312504095451	-0.0588817846828475	1	1	1
Sdhb	0.0389207943475912	-0.110802378464095	0.786	0.819	1
1110008F13Rik	0.0390970149124295	-0.111454191651961	0.615	0.687	1
Sult6b1	0.0393255929374052	-0.0595002326709647	0.118	0.189	1
Sec62	0.0394591593881362	0.0790113292472494	0.727	0.658	1
B230219D22Rik	0.0394743443601737	0.0831783786546361	0.428	0.342	1
Dtx2	0.0395366650852428	0.0681117614087158	0.182	0.123	1
Csnk2a2	0.0395694707416654	0.0690047680803989	0.128	0.08	1
Cpsf3l	0.0395836616776536	-0.0841120835471209	0.471	0.57	1
Bcap31	0.0396118841287374	0.100063322816526	0.572	0.494	1
Arnt	0.0398155288156318	0.0769946713057029	0.139	0.09	1
Tcl1	0.0398276610226634	-0.0943234930381414	0.273	0.357	1
l7Rn6	0.0398732964355162	-0.0944389771686197	0.663	0.726	1
Rbbp9	0.0400310969703592	0.0473772846727543	0.102	0.058	1
Fbxw9	0.0400399580113858	0.0828709270090645	0.182	0.123	1
Fgfr1op	0.0400812499659509	-0.0633876708252409	0.107	0.169	1
H2-T23	0.0400866708344404	-0.138297383988128	0.433	0.509	1
Dhx16	0.040245549714574	0.0963415058741663	0.786	0.748	1
Fam210a	0.0403365476524757	0.0850656038295552	0.198	0.141	1
Hmgn3	0.0404578467581647	0.0666678734532012	0.198	0.134	1
Piezo1	0.0405222898816124	0.102816609155602	0.166	0.116	1
Nfkbia	0.0405317264573876	0.109341950787343	0.337	0.264	1
Ube2j2	0.0406048168949114	0.0918137102198354	0.69	0.61	1
Parg	0.0406444002856383	-0.0864220908586717	0.176	0.247	1
Lncenc1	0.0406858670750751	-0.105770544585186	0.428	0.504	1
Ncaph	0.0407562724947006	-0.0753518019991539	0.118	0.181	1
Lpcat3	0.0408423433674749	-0.054196014497336	0.144	0.217	1
Ptpn23	0.0409282324277868	-0.0602759740752995	0.053	0.103	1
Rpl26	0.0409572106965166	-0.0344389363529629	1	1	1
Magohb	0.0409777060894663	-0.0825163029705374	0.123	0.187	1
H2afy	0.0412320034414502	-0.106705992694469	0.588	0.693	1
Ppm1d	0.0412620842039252	-0.0677253592935409	0.112	0.176	1
Pin1	0.0412888213484177	0.0883722727571781	0.898	0.907	1
Emc3	0.0414439890415009	0.0852947778433141	0.257	0.192	1
Marcks	0.041806128659114	0.143182404605304	0.337	0.275	1
Upp1	0.0418614767497771	-0.0646856955914497	0.877	0.937	1
Pfn1	0.0419270090980149	0.0738401154441344	0.984	0.992	1
Shcbp1	0.0419831996865013	0.100630056569763	0.316	0.24	1
Hmgcs1	0.0420519798697287	-0.0967454087623945	0.305	0.381	1
2310061I04Rik	0.0420830436763636	-0.079815140052112	0.225	0.31	1
Ndufb11	0.0420845304449943	0.0981413544050334	0.802	0.816	1
N6amt1	0.0420953957648409	0.0742247542856447	0.235	0.167	1
Oaz2	0.0421043600893007	-0.0857353602636675	0.465	0.546	1
Sox11	0.0421536166650877	0.0519203378085116	0.139	0.086	1
Atp5k	0.0421953747726482	0.0818618138588212	0.963	0.952	1
Fam222b	0.0422521694720708	-0.0680339579209799	0.064	0.114	1
Actr3b	0.0422990994779779	-0.0668927734881582	0.091	0.153	1
Ufc1	0.0426503082197616	0.0919452976686866	0.545	0.483	1
Rprd1b	0.0428066878597015	0.0680404131238788	0.107	0.065	1
Nt5c2	0.043121226226024	0.0656143948376317	0.209	0.148	1
Txnl4a	0.0431529480620028	-0.098626999941634	0.936	0.962	1
Slc25a4	0.0432166316703001	-0.117914451222856	0.968	0.973	1
Tial1	0.0435944664976505	-0.0960732225340973	0.332	0.426	1
Krcc1	0.0436309469598068	-0.116374331333377	0.23	0.302	1
Mynn	0.0437448087445796	0.0753173557716244	0.176	0.123	1
Ifrd1	0.0441655610501328	0.124480446743617	0.471	0.396	1
Taf7	0.044296687813541	0.0801915775364661	0.791	0.781	1
Rhox6	0.044352916925151	-0.0638462699890001	0.107	0.171	1
Cnn3	0.0443733055002051	0.095151580359643	0.834	0.841	1
Id1	0.0444035847903005	0.252921956219274	0.385	0.33	1
Bod1	0.0444526861857336	-0.124375091833463	0.358	0.441	1
Hnrnpu	0.0446986435837658	-0.0749164926385355	0.856	0.917	1
Chmp1a	0.044806089750265	0.0909676601757436	0.289	0.227	1
Smu1	0.0449149374220533	0.0792919251994253	0.701	0.64	1
Alad	0.0449296735563054	0.0719908072703364	0.369	0.289	1
Aatf	0.0449971156041778	-0.089733966114484	0.241	0.322	1
Rad17	0.0450520186635096	-0.0664247589951657	0.246	0.335	1
Senp8	0.0450769276988038	0.0567619397714344	0.107	0.063	1
Tmed7	0.0451241050051248	-0.0931029341866002	0.209	0.284	1
Emc8	0.0452005686654038	-0.0805704434309975	0.877	0.907	1
Ube2o	0.0452681384816703	-0.0715143544451746	0.144	0.209	1
S100a11	0.0453132103050411	0.309578850300523	0.46	0.406	1
Jarid2	0.0455009752945985	-0.0692220708943949	0.743	0.813	1
Eif4ebp1	0.0456245080301262	-0.0789480245383789	0.979	0.987	1
Dohh	0.0458756640127812	0.147078605413066	0.695	0.66	1
2010107E04Rik	0.0458824668818397	0.0681440236534627	0.995	0.973	1
Ccdc86	0.0458836065889455	0.0911128766726877	0.503	0.439	1
Gtf2i	0.0458872472781888	-0.115944263413812	0.401	0.479	1
Dnmt3a	0.0460604510980373	-0.106290553929251	0.219	0.289	1
Tln2	0.0462050133067007	-0.0670087849397308	0.139	0.209	1
Sap30l	0.0462894931932195	0.0787906502864164	0.241	0.181	1
Dnajc10	0.04643955997116	0.0989587517521523	0.193	0.138	1
Wnk1	0.0464627010363633	0.12804216176954	0.508	0.461	1
Phlda2	0.0465119698055766	-0.0785204878767058	0.722	0.783	1
Cby1	0.0465732812622158	0.0772390161664564	0.257	0.192	1
Ist1	0.0467990572565208	0.0508501399163395	0.16	0.104	1
Eef1a1	0.046829017092161	0.0444743123152689	1	1	1
Rnf19b	0.0468450371707622	-0.0585109617331785	0.075	0.129	1
Rras	0.0469278252838137	0.0485412924737205	0.128	0.08	1
Suclg2	0.0470367687922244	-0.108634995228132	0.364	0.451	1
Mecp2	0.0470775830791092	-0.0667059294863412	0.059	0.106	1
Klf5	0.0471216425227134	-0.082668668456454	0.604	0.682	1
Topbp1	0.0473854813172337	0.111822393404516	0.374	0.32	1
Ddx6	0.0476513939044135	-0.064862830023422	0.235	0.32	1
Prmt1	0.0476856360692974	-0.0625910356882404	0.973	0.973	1
Rai14	0.0477568853169667	-0.0758889434454382	0.107	0.167	1
Pawr	0.0477585002465948	0.0594412212418173	0.209	0.146	1
Sacm1l	0.0478724726984028	0.0703298319049743	0.134	0.088	1
Ppa1	0.0480092007598545	-0.0941244160186547	0.813	0.861	1
Nudt21	0.0481619266488317	-0.0831339301789535	0.893	0.914	1
Anapc11	0.0481817835882286	-0.091360525386612	0.706	0.741	1
Srd5a3	0.0482045615931253	-0.0549063516316722	0.07	0.123	1
Polr2a	0.0482519518095853	0.0638227542529318	0.476	0.393	1
Pfdn4	0.0482538596399498	-0.0866111993859526	0.706	0.781	1
Sdha	0.0485809648718122	0.0750461468604952	0.631	0.57	1
Qrich1	0.0485856898249232	-0.0934025895065859	0.283	0.373	1
Tspan13	0.0485909583600018	-0.0749659320469786	0.267	0.355	1
H2afj	0.0486124115208189	-0.103091556418539	0.813	0.864	1
Prpf4b	0.0486590393731412	-0.097105773799845	0.422	0.512	1
Shfm1	0.0486627499253276	0.0667086232963803	0.979	0.975	1
Rab1b	0.0488879874222267	0.0775427075307689	0.193	0.138	1
Leo1	0.0489241362999137	0.0677681928021579	0.465	0.383	1
Pdzd8	0.0489382344425391	0.0574327889877955	0.139	0.09	1
H2afv	0.0489721016807858	-0.0780838425967856	0.877	0.939	1
Memo1	0.0490844373336999	-0.107261590890332	0.225	0.284	1
Ddx1	0.0491219020817517	0.097624621935278	0.765	0.662	1
Creg1	0.0492037740137197	0.0751605953708762	0.193	0.136	1
Got1	0.0492400888844938	0.0890904617976171	0.695	0.635	1
Arrb2	0.0492877428759663	-0.0695701510073428	0.08	0.133	1
Rnf168	0.0495897581703677	0.078924708018217	0.278	0.219	1
2610002M06Rik	0.0501307077217944	0.0683694301304106	0.128	0.083	1
Arhgdib	0.0501946322045943	0.0654223393677954	0.112	0.07	1
AI413582	0.0502360663447932	0.0654103492554595	0.134	0.088	1
Arl14epl	0.050333361339136	-0.11379149972429	0.198	0.272	1
9930021J03Rik	0.0503383251983777	-0.0522790767229321	0.053	0.101	1
Ankmy2	0.0503470183570367	-0.0677113669266575	0.08	0.133	1
Ift43	0.0503598621177523	0.0764099528935182	0.193	0.138	1
Bmyc	0.0504595432435828	-0.0986963589010784	0.364	0.434	1
Polr3e	0.0505844620841879	-0.0825262270305841	0.155	0.221	1
Gosr2	0.0507074527373929	-0.0859360008372481	0.203	0.274	1
Zfp553	0.05074962074896	-0.068709008731778	0.214	0.289	1
Pou3f1	0.0508390485446836	0.0918483176645371	0.112	0.07	1
March7	0.0509319914352027	-0.0828756452726863	0.332	0.428	1
Dgcr6	0.0509694357433399	-0.0836078934628699	0.332	0.403	1
Mrps11	0.0511261275569959	-0.138587127484778	0.561	0.612	1
Igf1r	0.0511449169249683	0.0617201003683764	0.118	0.073	1
Snrpd2	0.0511903971544634	-0.0607839849205112	0.995	0.997	1
Wdr55	0.0512999723871118	0.0941922753462553	0.353	0.292	1
Nup205	0.0513074867854099	-0.0639425974287023	0.128	0.199	1
Clns1a	0.0513893120545924	-0.076502208607798	0.92	0.952	1
Zfp110	0.0514817933548816	-0.0843823118907798	0.144	0.206	1
Rps12	0.0515632357954538	0.0497722561912277	1	1	1
Atf7ip2	0.0515814715376559	0.0655551061910292	0.134	0.088	1
Nenf	0.0516238520725519	-0.0838595551681692	0.198	0.27	1
Mad2l1	0.0516651899029928	-0.0910988608569322	0.406	0.502	1
Arl2bp	0.0517139785757862	0.117516238503915	0.316	0.254	1
Prr5	0.0517471871991411	-0.0671676358793065	0.107	0.163	1
Plekha3	0.0517897999122334	0.0576284832956546	0.235	0.169	1
Lsm12	0.0518519209904356	-0.110596851788375	0.711	0.72	1
Itgb5	0.0518613998275622	0.0798694834506419	0.139	0.091	1
Cul2	0.0518752016339159	0.0813300364764667	0.439	0.362	1
Vezf1	0.0520375408080749	-0.0720611425376852	0.07	0.118	1
Twf2	0.0523635469038718	-0.0988761437391816	0.316	0.396	1
Dmwd	0.0524309482779632	-0.0563995958746353	0.07	0.121	1
Ctnnal1	0.0525320564346691	-0.0734134262988397	0.358	0.458	1
Mfap3	0.05254518469612	0.0771197212249857	0.203	0.144	1
Scand1	0.0525714518459846	0.0833587796830115	0.305	0.242	1
Abhd5	0.0526387141174924	0.0885300766228143	0.15	0.103	1
Prr7	0.0527096227767268	0.0675833397055811	0.118	0.075	1
Atp6v1f	0.0528875330137364	-0.0591087282683145	0.791	0.856	1
Ttf2	0.0529893977141207	-0.073719299582028	0.112	0.171	1
Slc9a3r1	0.0530011242835197	-0.0767414124541838	0.225	0.3	1
Atox1	0.0530078122887396	0.0727921816834323	0.968	0.977	1
Trabd	0.0532005913344436	-0.0693058600877487	0.096	0.151	1
BC030867	0.0533121130922563	-0.0604377246613908	0.075	0.129	1
Dst	0.0538373285642591	0.0858404595033692	0.39	0.328	1
Cep55	0.0543913345201246	-0.0824698559838283	0.246	0.322	1
Rassf3	0.0545120911189739	0.0470575835484542	0.118	0.073	1
Rnaseh2a	0.0545679248249328	-0.110978442095626	0.476	0.569	1
Igfbp3	0.0545809206359444	0.291060318152362	0.139	0.095	1
Sf3b1	0.0545974000954842	-0.0811934213077061	0.914	0.914	1
mt-Nd4l	0.0547694983087252	-0.0809775789579599	0.433	0.514	1
Kdm2a	0.0548379830675764	-0.0794488782604476	0.155	0.226	1
Ung	0.0550659208325617	-0.131821257428991	0.62	0.701	1
Usp48	0.0550862548420519	-0.0953072391183971	0.642	0.706	1
Hspa9	0.0554159812972266	-0.0559238455306823	0.952	0.982	1
Got2	0.0554620599100399	-0.0707774693324329	0.519	0.607	1
Utp15	0.0554889436731504	-0.0748584744694018	0.155	0.222	1
Sec31a	0.0555923609072252	-0.0673270761377309	0.273	0.343	1
2610524H06Rik	0.0556111908779474	0.0702929929734889	0.364	0.287	1
Gon4l	0.0556489354825137	0.0803905343083661	0.561	0.509	1
Arhgdig	0.0559107119343855	-0.0763039965514333	0.086	0.136	1
Churc1	0.0561704389322559	0.0675858068655228	0.353	0.277	1
Gid8	0.0563593778496922	-0.0709675338592709	0.326	0.408	1
E430025E21Rik	0.0563799879477308	-0.0647946859080701	0.15	0.219	1
Tufm	0.0564134843260122	-0.0687879068337706	0.16	0.229	1
Snrpb	0.0565233821106401	0.0742339774212166	0.968	0.978	1
Myh9	0.0565360423529725	0.0781923201150716	0.305	0.237	1
Prcp	0.0565448412331843	0.0646322121163504	0.166	0.113	1
Bin1	0.0565499779523697	0.0615004900429141	0.139	0.09	1
Psma7	0.0567865241241237	-0.0550204639794956	0.973	0.99	1
Fto	0.0569431233487067	0.0454871696877986	0.144	0.095	1
Ahnak	0.0570201534040378	0.159646253246131	0.225	0.172	1
Rbp1	0.0570917650407305	-0.0708115014665884	0.214	0.284	1
Gpx4	0.0576747244135299	-0.0526051846565849	0.995	0.998	1
Mrps23	0.057763134278292	-0.094003981823648	0.401	0.483	1
Polr1d	0.0578098236637974	0.0518673130389262	0.968	0.954	1
Impdh2	0.0579258408273896	-0.0803741465220165	0.947	0.952	1
Mrrf	0.0581292174545083	-0.0788466526104711	0.203	0.274	1
Tpi1	0.0583658889015566	0.099736350963971	0.797	0.743	1
Spag9	0.0584848925285155	0.0572287975718611	0.134	0.088	1
Ppfia1	0.0588842861109992	-0.0575495259013407	0.112	0.174	1
Rpp25l	0.0590634206602395	0.0782030684287071	0.54	0.476	1
Brd2	0.0592176668828598	0.106230307907775	0.695	0.708	1
Pdcd6ip	0.0592279797822714	0.0683539631918248	0.251	0.189	1
Birc2	0.0593428514141949	0.0680935307877203	0.144	0.098	1
Nipsnap1	0.0595138634857507	-0.0683392274338847	0.316	0.408	1
Sdcbp	0.0597618821943598	0.0637239619174191	0.235	0.171	1
Helb	0.0597728229927245	-0.0607784800759704	0.102	0.161	1
Kdm4a	0.0600920847646519	-0.0537398852293039	0.07	0.119	1
Zfp36l1	0.0602691267168756	-0.11698176864061	0.321	0.378	1
Ppp6r3	0.0602695587091955	0.0978384763892571	0.246	0.192	1
Scfd1	0.0603127197414357	0.0932504499857245	0.283	0.226	1
Yes1	0.0605728206357288	-0.0861572269974475	0.171	0.24	1
Ddx46	0.0605993648257034	-0.0900583934898556	0.77	0.824	1
Ppp1r8	0.060679368007578	-0.104957365500017	0.316	0.385	1
Lrif1	0.0607513282806027	0.0810934249401332	0.214	0.161	1
Etv1	0.0608558519862904	-0.0599082745336346	0.112	0.176	1
2610507B11Rik	0.0609320235243259	-0.0815037864812464	0.193	0.26	1
Ptdss1	0.0611850887280541	-0.0519258655379737	0.086	0.139	1
Ccne1	0.0612173266019775	-0.0791990305016734	0.754	0.806	1
Ube2q1	0.0613750312762392	0.122833981801867	0.369	0.318	1
Acer2	0.0613916921782796	0.0862459413208637	0.358	0.305	1
Ect2	0.0616033504942953	0.094799159284876	0.332	0.274	1
Mocs3	0.0616097152605145	0.0535268063442081	0.123	0.08	1
Prpf38b	0.061618050571222	0.106138339880771	0.594	0.544	1
Camkk2	0.0616647850022328	0.0759641427394356	0.155	0.109	1
Ribc1	0.0618002371193405	0.0475188784341253	0.112	0.07	1
Nlk	0.0622851755607626	-0.0568169391476912	0.075	0.124	1
Rwdd4a	0.0623234587916663	0.0780382164640436	0.374	0.317	1
Lrrc40	0.0624145359644419	-0.0506105901069128	0.107	0.169	1
Tmed10	0.06244891774553	0.0968848920835326	0.77	0.758	1
Cnpy1	0.0624990684055129	-0.0333067772631478	0.075	0.126	1
Pecr	0.0625655927108452	-0.0933666539024796	0.176	0.237	1
Gipc1	0.0626855443707769	-0.0834284135099832	0.412	0.519	1
Kdm4c	0.0629619935561628	-0.0651595081996394	0.107	0.163	1
Cobl	0.0630056393566196	-0.0503869860178233	0.305	0.401	1
Rcc1	0.0633474323318655	0.115751556663736	0.487	0.446	1
Aifm1	0.0635580315919205	-0.0899114512791887	0.385	0.456	1
Hnrnpk	0.0637440439828481	-0.0675859959756271	0.968	0.992	1
Trappc8	0.0645369371647202	0.0779832213878283	0.139	0.095	1
Ppcdc	0.0645751552534932	-0.0468727477917914	0.059	0.104	1
Ifitm2	0.0646593945642903	-0.0617249171559371	0.947	0.964	1
Exoc8	0.0653012486777774	0.0723245950398304	0.118	0.076	1
Agl	0.0653869369488666	-0.163757924015704	0.278	0.327	1
Rcor2	0.065399516435066	-0.094044462083029	0.38	0.443	1
Mapk7	0.0656499358737531	-0.0694296658497966	0.112	0.166	1
Hmgn2	0.0657005549143251	0.0780757752162464	0.866	0.833	1
Mrfap1	0.0657360165129674	-0.0641567034812027	0.989	0.973	1
Pacrgl	0.0657496550643199	-0.0713211647600513	0.112	0.169	1
Cldnd1	0.0659045301216592	-0.0563995823180158	0.193	0.259	1
Gnai1	0.0659970639584718	-0.0726547776850341	0.102	0.154	1
Itm2a	0.066180803315474	0.103375328360443	0.144	0.1	1
Chsy1	0.0661911834289917	-0.0533235015997828	0.064	0.109	1
Pycr1	0.0662063469791921	-0.042500108339554	0.059	0.106	1
Ahctf1	0.0662244157895387	-0.0903959481243787	0.31	0.38	1
Diaph3	0.0663763794838943	0.0830761604098228	0.187	0.136	1
Polr2j	0.0663798128815159	-0.0963214975659132	0.861	0.902	1
Pttg1	0.0665145569443561	-0.0619045296006712	0.369	0.466	1
Psmd7	0.0665497368684129	-0.0531503199741619	0.898	0.935	1
Ak1	0.0666716709038018	0.0573816359256837	0.219	0.159	1
Cops7b	0.0667863393377916	-0.0546769581342669	0.203	0.274	1
Gsta3	0.066896880927722	-0.0737378856755075	0.08	0.131	1
Pcyt2	0.0669373312671987	-0.066567518012783	0.118	0.174	1
Fdx1l	0.0672533504002219	-0.0887417335767848	0.551	0.622	1
Sox4	0.0672893756848693	0.11494506356819	0.187	0.134	1
Lyar	0.0673688819202077	-0.0715029775287865	0.995	0.992	1
Plekha8	0.0674792809595238	-0.0644254718838615	0.123	0.181	1
Usp22	0.0675482505613802	0.0971343592893254	0.251	0.196	1
Man2b1	0.0676156814169645	0.0666364228845367	0.102	0.063	1
Dnaaf2	0.0676828082668744	-0.0871210993793133	0.278	0.352	1
Chmp5	0.0677318329314053	0.052773163826221	0.599	0.552	1
Phip	0.0677780716759451	0.110432796326104	0.412	0.357	1
Dstn	0.0677818846866483	-0.0627463360427072	0.984	0.995	1
Tmcc1	0.0677938670898593	0.0527509392150475	0.112	0.071	1
Csnk1d	0.068128016421457	0.0736802230091986	0.455	0.383	1
Mrgbp	0.0682264078526898	0.0620231509183766	0.176	0.123	1
Naa50	0.0684441576190269	-0.0900055891673883	0.904	0.882	1
Trmt10a	0.0684987065735298	0.0823366622807357	0.241	0.187	1
Usp40	0.0687056043808237	0.0358903030535968	0.102	0.061	1
Znrd1as	0.0687056111040931	-0.0821012280153894	0.198	0.265	1
Dapk3	0.0687894367089555	0.105568197121671	0.353	0.3	1
Stam2	0.0689302881233444	-0.075871009487273	0.15	0.211	1
Dennd5b	0.0690236285590269	-0.0873853269516472	0.187	0.252	1
Rell1	0.0690357165206385	0.0749906345224664	0.171	0.123	1
Tpm1	0.0690422693757643	0.511272607617832	0.487	0.471	1
Ubn1	0.0691431195632214	-0.0534367793960204	0.134	0.194	1
Pnpla6	0.0692908493420099	0.0596444002549187	0.198	0.146	1
Napa	0.0694214673666685	-0.0944676777240133	0.513	0.589	1
Vipas39	0.069499448328223	-0.0623573379887892	0.064	0.109	1
Med9	0.0695341289817104	-0.114660129738879	0.444	0.516	1
Tmem19	0.0699978852668859	0.054888162440706	0.139	0.095	1
Srrd	0.0701564053978741	-0.0624086000387301	0.139	0.197	1
Gemin6	0.0702403742132527	-0.102295101479957	0.588	0.622	1
Rab3gap1	0.0703387805591277	0.0667752024985496	0.166	0.116	1
Bcl7c	0.070487815916468	-0.0773881753499771	0.283	0.35	1
Cst3	0.0706575218625611	0.107594039601852	0.647	0.6	1
Ndufb7	0.0706817370502012	0.0803512532539004	0.888	0.905	1
Nr3c1	0.0708599297434858	0.0668120695448583	0.128	0.086	1
Junb	0.0714113998700368	0.140114914176244	0.316	0.264	1
Agtrap	0.0715232107269131	-0.0921655293736221	0.38	0.466	1
Adam23	0.0716231421880175	-0.057660315018914	0.112	0.172	1
Atp6v0a1	0.0717083455093052	0.0498461420765372	0.118	0.076	1
Ddx50	0.0718051869645882	-0.0722643752999196	0.118	0.171	1
Gpa33	0.0718397578239248	-0.062708864458761	0.219	0.297	1
Pop7	0.0718430063953189	0.0727940752737014	0.422	0.358	1
Dis3	0.0721621478013516	-0.0845076790764187	0.267	0.337	1
Smek2	0.0722138551715225	-0.0900390432677258	0.251	0.305	1
Nat9	0.0722611252027762	-0.0812936793196254	0.102	0.149	1
Rtf1	0.0722617330014077	-0.0752486383519314	0.647	0.7	1
Tgif1	0.0722698499369649	-0.0980126329061324	0.658	0.693	1
Foxj3	0.0722933040673784	0.0307556406416422	0.102	0.061	1
Ddit4l	0.0724829709106413	0.0693365755414285	0.139	0.095	1
Paics	0.0725793291759187	-0.0730451621082022	0.749	0.821	1
Cnbp	0.0729309055597386	-0.0507822454629945	0.995	0.98	1
Vps4a	0.0729579002026605	0.053878078642305	0.187	0.134	1
Ube3c	0.0730550994538201	-0.0789345926425941	0.171	0.229	1
Zfhx2	0.0730764536149672	-0.0997257572153568	0.257	0.322	1
Smyd3	0.0731133511670524	0.0743250515774099	0.15	0.106	1
Dnm1l	0.0732753367485515	0.117666932708812	0.449	0.395	1
Ppme1	0.073344217590115	-0.0632061229799531	0.086	0.133	1
Psme4	0.0736158557901061	0.0850727423573759	0.412	0.348	1
Ddah1	0.0736353208602209	0.12664014330476	0.358	0.307	1
Gstcd	0.0737084173165325	-0.067333650257726	0.102	0.153	1
Foxd3	0.0738995581371487	-0.0405528830679414	0.059	0.104	1
Xrcc6	0.0740012151823097	-0.0605381744297272	0.241	0.317	1
Exoc1	0.0740142658457037	-0.0638716821624532	0.08	0.128	1
Slain2	0.0741199184927913	-0.0687628268274266	0.16	0.221	1
Nup35	0.0743607985096108	-0.0789138737782674	0.267	0.348	1
Btg2	0.0743735832587855	0.12245890589636	0.235	0.176	1
Slc25a46	0.0744948822096496	0.0772847581433778	0.15	0.106	1
Ebpl	0.0745036540582361	-0.0763456527383942	0.316	0.395	1
2700094K13Rik	0.0746769518873556	-0.0425214788130548	0.979	0.983	1
Rps5	0.0747973857091494	0.0376586641184709	1	1	1
Poldip3	0.0748670289804142	-0.069282951895671	0.326	0.415	1
Sars	0.0748699038932614	-0.0855760424183026	0.636	0.703	1
Tbx3	0.0750913705110614	-0.10670881132849	0.535	0.612	1
Setd3	0.0750971789932082	-0.0966901629676609	0.198	0.26	1
Gnai2	0.0751594524932305	-0.0866069946639285	0.727	0.816	1
Nfe2l2	0.0751731508705428	0.0861493898684149	0.337	0.28	1
Zfp91	0.0751876057219371	0.10184109401887	0.449	0.383	1
Wbscr22	0.0752998490260033	-0.0953903611291645	0.46	0.507	1
Gm2694	0.0755180766356594	-0.0710178167548116	0.107	0.159	1
Strn3	0.075523973543141	0.0694566336666783	0.444	0.381	1
Tagln2	0.0757081605145241	0.150362742776893	0.759	0.711	1
Cldn6	0.0761789995741452	0.181476368529403	0.198	0.149	1
Gmcl1	0.0763711682720021	0.0559912603547359	0.225	0.164	1
Trappc2	0.0765519540225	-0.0552774268248144	0.075	0.121	1
Map2k2	0.076786179338346	0.0929926518928113	0.679	0.627	1
Tor1b	0.0767990430277201	-0.0837778700466136	0.15	0.202	1
Atp6v0d1	0.0768274329566466	0.107925460509954	0.46	0.395	1
L2hgdh	0.077074805116864	0.0717280479032898	0.176	0.128	1
Rad51ap1	0.0771095637638507	-0.092524090432228	0.31	0.375	1
Rrn3	0.0771655674283782	0.0978100689601036	0.39	0.328	1
Shkbp1	0.0774487393060241	0.056686664890488	0.16	0.113	1
Gzf1	0.0775547856397729	0.0621318758095953	0.102	0.065	1
Platr27	0.0776144963621576	0.0592119544235732	0.107	0.07	1
Sec61b	0.0777333359573349	0.0749400848094717	0.973	0.95	1
Ap1s1	0.0778237637957729	0.0915338531536371	0.444	0.383	1
Rtca	0.0778711202643815	0.0661375467271554	0.316	0.252	1
Pcbp3	0.0782514322230527	-0.0421738197304699	0.07	0.116	1
Cdk9	0.0784752396197432	0.0945969724110358	0.39	0.337	1
Ndfip1	0.07864594561748	-0.058396901217189	0.112	0.171	1
Glrx5	0.0786479863104672	-0.0668352590421749	0.599	0.672	1
Rheb	0.0787140572332195	0.102567344270676	0.765	0.761	1
Smarca5	0.0790163618957823	-0.0967332037931019	0.925	0.942	1
Smc2	0.0792142476707911	0.119660089973556	0.802	0.808	1
Tmem258	0.0793169439466414	-0.0642891168294515	0.845	0.854	1
Bloc1s4	0.0795828628729771	0.0801182078698214	0.337	0.277	1
Flywch1	0.0796794952134035	-0.0592964918137617	0.086	0.133	1
Ssr3	0.0798283844172039	0.0769856006548818	0.492	0.416	1
Mettl23	0.0798915208022423	-0.0585676603006817	0.096	0.146	1
Wwtr1	0.0801453728828415	0.0733304317421655	0.139	0.096	1
Gm6563	0.0803578953044595	-0.0413458026284157	0.059	0.103	1
Rbm39	0.0804800307719289	-0.0573863255127567	0.968	0.94	1
Ptpn14	0.0805157801757076	0.0736319615854638	0.155	0.111	1
Kxd1	0.0807665905483781	-0.0933254485239609	0.283	0.358	1
Aspm	0.0808529210739311	0.066281493929376	0.198	0.148	1
Dbt	0.0808889302895473	0.0741049505625152	0.23	0.176	1
Mri1	0.0809118241705955	0.0889387157745259	0.289	0.239	1
Mpzl1	0.0809168031902511	0.123659232954787	0.31	0.252	1
B4galt3	0.0814137689699577	0.0725050632350888	0.171	0.126	1
Zfp598	0.0815019597318598	-0.0726249926235027	0.16	0.222	1
Alg1	0.0816947919095596	-0.0482722908015041	0.07	0.116	1
Rnf8	0.0817493069938446	-0.063974979243186	0.144	0.204	1
Tspo	0.0819089349283748	0.0705555982907242	0.198	0.148	1
Ptbp3	0.0819147813409147	0.0699294462959193	0.246	0.187	1
Vcpip1	0.0821792420268332	-0.0459757862859338	0.07	0.116	1
Morn2	0.0822213986833381	-0.0559163389358069	0.123	0.179	1
Mob4	0.0823069346837215	0.0659742285802333	0.583	0.546	1
Uba2	0.0823196191631135	0.0710824344986007	0.888	0.891	1
Ptpn12	0.0823429890755319	-0.0748773375559507	0.128	0.182	1
Stard3nl	0.0823814863543813	-0.0778590958602622	0.465	0.516	1
Nudt9	0.0824921424011484	0.0899928104358841	0.444	0.385	1
Rnf20	0.0825557758766116	0.0562514114190737	0.294	0.232	1
4933404O12Rik	0.0825916375313467	-0.0564402944175696	0.107	0.161	1
Ccnh	0.0825932149189204	0.0595316259260059	0.54	0.454	1
Hmgn1	0.0826218336957618	-0.0418472949843913	1	1	1
Slc16a1	0.0826636495371358	-0.0498237932984228	0.203	0.274	1
Dync1li1	0.0827530926412319	-0.0720461361238054	0.246	0.327	1
Eaf1	0.0828804471046723	-0.057192423109183	0.07	0.113	1
Ercc6l	0.0831551306791349	0.052030553509211	0.139	0.095	1
Dusp9	0.0836735805602162	0.0870557765287302	0.62	0.539	1
H2afx	0.0837354001048952	-0.0831831804702146	0.898	0.935	1
Tfg	0.0837865735159038	-0.0780537995175357	0.353	0.421	1
Mad2l1bp	0.0838533164999687	-0.0551538168646853	0.118	0.171	1
Poc1a	0.0838666278941697	0.0502883426711364	0.166	0.118	1
BC002059	0.0838820718336139	0.0528385564678406	0.144	0.098	1
Aak1	0.0838958577788707	0.0605171471762879	0.107	0.07	1
Trnau1ap	0.0841407566776788	-0.106201241264107	0.551	0.637	1
Ppp2r5c	0.0841710113686288	0.0519919635727965	0.15	0.104	1
Ccm2	0.0843471610011608	0.0866619501893963	0.257	0.207	1
Apoc1	0.0845401601068264	-0.103334648052503	0.246	0.31	1
Cdc45	0.0847416786341007	0.0647246883837119	0.225	0.172	1
Trim41	0.0847452817030882	0.0510061726402219	0.139	0.096	1
Ubl5	0.0848695648107295	0.0700488398888814	0.85	0.833	1
Tacc2	0.0849992107371642	0.0518538919791718	0.198	0.144	1
P3h1	0.0850775635103927	-0.0290797752431119	0.08	0.133	1
Fbxo17	0.085137649260524	-0.057206287356518	0.064	0.104	1
Cnpy2	0.0851402465052408	-0.0930225460343335	0.706	0.761	1
Mtg1	0.0852283005386559	0.0655523452787213	0.187	0.139	1
Dusp14	0.0852888109309465	0.111501171077581	0.139	0.1	1
Atxn7l3b	0.0853171586191743	0.0764775266724778	0.717	0.663	1
Arl6	0.0855288202653326	-0.0946789904411778	0.246	0.308	1
Jund	0.085609242691298	0.0685889163811264	0.337	0.279	1
Mrps31	0.0858039098263059	-0.0679644061586462	0.348	0.428	1
Sh3gl1	0.0859639258949017	-0.0647947213026511	0.23	0.302	1
Plaa	0.0861626920632236	-0.0830590577124787	0.46	0.524	1
Smap1	0.0862969365678827	0.0741070740372518	0.567	0.517	1
Atp13a3	0.0863974972864884	0.0874684684856153	0.262	0.211	1
Wdr61	0.0864937478412937	-0.0628188432299444	0.722	0.758	1
BC003331	0.0865898379848133	0.0441632656409065	0.144	0.098	1
Klf9	0.0866400094370574	-0.0683114750018869	0.551	0.632	1
Txnrd1	0.0867520965999526	-0.0597293237572933	0.658	0.705	1
Fbxo18	0.0868301024956588	0.0412722712268125	0.166	0.116	1
Ndufaf7	0.087101859067628	0.063066539679235	0.23	0.176	1
Krt8	0.0871630344577328	0.837529979561601	0.241	0.202	1
Zfp229	0.0873174500640989	-0.0781061057575936	0.107	0.156	1
Zfp219	0.0873195875594778	-0.0745722839402102	0.241	0.305	1
Ola1	0.0874136447479982	-0.104020226939194	0.61	0.678	1
Eif4e	0.0874297802785477	0.108004563013475	0.765	0.753	1
Tbc1d14	0.0874312043172352	0.0517407369685143	0.112	0.075	1
Gtf2h3	0.0874749000118483	-0.0748458180871854	0.251	0.322	1
Hspe1	0.0877083009526168	-0.0458118521195945	1	1	1
Commd3	0.0877307601425869	0.0525477003759284	0.262	0.202	1
Erh	0.0879469275026378	-0.0343948427641467	1	1	1
Me2	0.0879660327128271	-0.0814886745457137	0.428	0.507	1
Ndufa11	0.0880254870000048	-0.0528761143897472	0.947	0.947	1
Ruvbl1	0.0880641406734051	-0.0893735920371865	0.834	0.847	1
Vps26a	0.0883344201569313	-0.0511234313584947	0.123	0.177	1
Brd1	0.0883627755688932	0.0387405120524225	0.123	0.081	1
Sept1	0.0884016392016857	-0.043686531063149	0.289	0.36	1
Cenph	0.0886399766835783	0.0812694800744392	0.508	0.449	1
Rnf167	0.0888506554614359	0.0906706048767449	0.299	0.25	1
Exosc3	0.0888765733820708	0.07714315511183	0.529	0.481	1
Senp1	0.0891211086128311	0.103781183495598	0.31	0.254	1
Znhit1	0.0891331974375982	-0.0744533449682215	0.417	0.491	1
Ikbkap	0.0893549864336454	-0.0722808308740994	0.267	0.33	1
Ccdc174	0.0893916820307695	-0.061651815891578	0.219	0.284	1
Myef2	0.0894157982140106	0.0644215564246376	0.337	0.279	1
Ergic2	0.0897104071881083	0.0633226721493948	0.594	0.493	1
Arih2	0.0898499564768139	0.0969327666499966	0.417	0.357	1
Eno3	0.0900093968376712	0.0678764411068648	0.112	0.075	1
2810417H13Rik	0.0900568592534583	-0.0831860047028067	0.54	0.62	1
Deptor	0.0901648594361652	0.0395331195419193	0.128	0.086	1
Ctsl	0.0902261446512811	0.106718439648529	0.529	0.476	1
Nes	0.0902598774063605	0.0896249100605978	0.102	0.066	1
Prkd3	0.0903162312843732	-0.0517339144103181	0.086	0.133	1
Gm13051	0.0903191651006159	-0.0651718866851226	0.16	0.219	1
Raver1	0.0904285418161268	-0.0678141819075224	0.144	0.201	1
Bckdhb	0.0904334188341129	-0.0620264722864113	0.225	0.29	1
Pigt	0.0905707267352508	0.0524921204392875	0.123	0.083	1
Spc24	0.0905775979179259	0.0762405223081206	0.781	0.771	1
Kcmf1	0.0908152196476216	-0.0488462046464522	0.433	0.527	1
Hap1	0.0908287970833955	-0.0408992957610663	0.08	0.128	1
Arid3b	0.0910486706484184	0.0611106067160948	0.166	0.121	1
Eef2	0.0912023112589503	0.0796828059560419	0.995	0.995	1
Arhgap17	0.0912751218797578	0.0415836022306734	0.144	0.1	1
Pccb	0.0915684591475116	0.0557502695838779	0.134	0.093	1
Syce2	0.0915786517638111	-0.0905322459405322	0.38	0.438	1
Trappc2l	0.0916479488430441	0.100871317830872	0.385	0.323	1
Emp3	0.0917784636198458	0.0428268472169704	0.134	0.09	1
Pdlim7	0.0918857940678996	0.131224782901411	0.326	0.272	1
Telo2	0.0919162612470459	-0.0811333743730561	0.166	0.221	1
Snrnp48	0.0919456013707192	-0.0796661435846958	0.337	0.41	1
Tprgl	0.0920386544952325	-0.0811684935151752	0.401	0.468	1
Rpn1	0.092192015253841	0.0824500071865348	0.62	0.57	1
Myo10	0.0922930508097453	0.119034796011258	0.594	0.564	1
Aftph	0.092299530075511	-0.0518736826217386	0.086	0.133	1
Zfp710	0.0925115503800129	-0.0513124559537025	0.166	0.226	1
Spag7	0.0925407750936817	-0.0519741302750814	0.134	0.194	1
Mrpl18	0.0925432826131778	-0.0650537645114118	0.984	0.973	1
Usf1	0.0925665432748746	0.0949124859708901	0.332	0.277	1
Zkscan5	0.0925774061754447	0.0574042466771472	0.134	0.093	1
Zfp958	0.0926484325590817	0.0560443452476934	0.112	0.075	1
Ing3	0.0930086837153745	-0.0690401973569877	0.155	0.209	1
Myg1	0.0933152255109814	-0.0692132584637032	0.316	0.396	1
Carnmt1	0.0933338679329104	-0.0764322190857811	0.733	0.774	1
Lzic	0.0933689689373909	0.0656290817439217	0.278	0.222	1
Snap47	0.0934437773764242	-0.0788095577796902	0.353	0.416	1
Srf	0.093479583409934	-0.0447211553730885	0.064	0.106	1
Dnmt3l	0.0937391423730968	-0.0953999005410435	0.476	0.569	1
Glud1	0.0939582081653818	0.0757280469797259	0.759	0.718	1
Cbr3	0.0941144070848614	0.0835926737309689	0.107	0.071	1
Mak16	0.0941968073398845	-0.0926105109603454	0.791	0.851	1
Emg1	0.094298706973177	-0.0448324437120635	0.973	0.977	1
Slc37a3	0.0944140787325411	0.0412796988321973	0.118	0.078	1
Pdzd11	0.0945047725227084	0.0670134066611827	0.358	0.302	1
Bola3	0.0945911660381326	-0.113312322509093	0.54	0.59	1
Lpar6	0.0947029363614731	0.0464979314067824	0.107	0.07	1
mt-Nd4	0.0947711728151796	-0.0392753561560104	1	1	1
Akt1	0.0947869070622602	0.0465740971351747	0.123	0.081	1
Tmem131	0.0948061937998735	-0.0508888642123713	0.182	0.249	1
Coprs	0.094830984652833	-0.0820584374019895	0.567	0.638	1
Fam49b	0.0950325841263303	-0.0745479112247527	0.561	0.63	1
Bambi	0.0950597361284415	0.0566670934989842	0.166	0.121	1
Akirin2	0.0951097641330418	0.0918997556452678	0.61	0.547	1
Wdr76	0.0951830425553917	-0.0459162624463659	0.182	0.25	1
Ndufb8	0.0955575527256774	0.0584528488023017	0.893	0.861	1
Gm17300	0.0957096876011211	-0.0444083620120519	0.08	0.128	1
Mat2a	0.0957323926509945	0.104629266923919	0.93	0.9	1
Tomm40	0.0957465890879637	-0.0659176604757576	0.904	0.927	1
Suco	0.0958282012283888	-0.0328549841465566	0.075	0.121	1
Trps1	0.0958884849741695	-0.0539337890949702	0.128	0.184	1
Cntrl	0.0960480175318749	-0.05394572455678	0.123	0.179	1
Alas1	0.096079619727859	-0.0517562075140609	0.118	0.169	1
Polr2i	0.0961081346410963	-0.0836728571315375	0.829	0.852	1
Senp2	0.0962189021677902	-0.0533625796745211	0.134	0.191	1
Ngrn	0.0963245884778177	-0.117391874148407	0.492	0.541	1
Rbm10	0.0963562697892095	-0.078028036058029	0.364	0.423	1
Dpagt1	0.0967060635138972	0.0474247345554633	0.144	0.1	1
Ap1ar	0.0967253687934086	0.0733632449164569	0.299	0.25	1
Errfi1	0.0969547202886466	0.06208323333846	0.134	0.091	1
Atxn3	0.0972167738264031	-0.0503244376345965	0.155	0.216	1
Gxylt1	0.0974043787130999	0.0537865797514176	0.134	0.093	1
Tmem11	0.0977072307897773	-0.0592072277062913	0.545	0.632	1
Smchd1	0.097808055463935	-0.0401084612136527	0.374	0.474	1
Mpped2	0.0978166796523595	0.0760547095897901	0.171	0.128	1
Magt1	0.0978823379891481	-0.0764552636239587	0.16	0.216	1
Uqcrh	0.0981121153691495	0.0627657615213841	0.984	0.97	1
Erlin1	0.0983338190198937	0.0416466384721995	0.102	0.066	1
Oxa1l	0.0984936616562985	-0.0614077719093344	0.278	0.347	1
Mplkip	0.098635830405297	-0.0564944444570453	0.417	0.499	1
Pou5f1	0.0986360145280241	-0.0610695246266639	0.973	0.978	1
Aup1	0.0987767693548606	-0.0711995826448407	0.176	0.235	1
Gps2	0.0987787691140882	0.0634557474114694	0.193	0.148	1
Meaf6	0.0987960553744331	-0.0523561916867137	0.219	0.285	1
Limk1	0.0988084825631152	0.0552549301214162	0.107	0.071	1
Rsl24d1	0.0988824950834316	-0.0824431332131732	0.791	0.814	1
Skp1a	0.0990229327721691	-0.0849170996517821	0.813	0.804	1
Eif1ad	0.0990659752426723	-0.0862724969075953	0.652	0.708	1
Ep300	0.0991177749228875	-0.0495903016365024	0.123	0.177	1
Sfpq	0.0992401618540219	-0.0725286608367977	0.936	0.942	1
Hat1	0.0993301033986777	-0.0671178868052036	0.84	0.876	1
Sulf2	0.0993700038801887	-0.0697743213330519	0.16	0.212	1
G6pdx	0.0993851330462299	0.059678866514408	0.155	0.111	1
Rpl22l1	0.0993886329787988	-0.0471118453277231	1	0.998	1
Tmem41a	0.0993926858508451	0.0572718867389678	0.155	0.113	1
Nucks1	0.0995258275343116	0.0790121862569666	0.963	0.955	1
G3bp2	0.0995753192404727	-0.0308699771847798	0.984	0.977	1
Coro1b	0.0999190953473564	0.0769919690125442	0.203	0.158	1
Pin4	0.100459727770863	-0.0916274715967119	0.674	0.718	1
Ccnt1	0.100501235804556	-0.0626040792105837	0.267	0.328	1
Ddb1	0.100534584998301	0.080619833224451	0.743	0.753	1
Ssbp4	0.100617564673347	-0.0306613800907329	0.321	0.408	1
Suv420h2	0.100666745385301	-0.0558703189638778	0.128	0.184	1
Pnrc1	0.100709479019384	0.0680048844990327	0.214	0.166	1
1110008L16Rik	0.100990984809104	-0.0580665724591734	0.289	0.371	1
Alkbh7	0.101000823829405	0.0855005545147108	0.342	0.294	1
Gltscr1l	0.101324907185286	-0.0604321456924115	0.123	0.176	1
Mcm3ap	0.101332013606469	0.076484174489006	0.251	0.201	1
Igf2bp2	0.101510187681491	-0.0258017404962175	0.203	0.272	1
Manbal	0.101941050335632	-0.0639177052733874	0.112	0.159	1
Unc45a	0.102141940776535	-0.0644756751753649	0.128	0.179	1
Uqcr10	0.102205619236623	-0.064059716751665	0.984	0.997	1
Mettl1	0.102377010091669	-0.0583824507256581	0.283	0.355	1
Txndc9	0.102440069720624	0.113631995499786	0.61	0.605	1
Eif2ak4	0.102568774629484	0.0425485852013192	0.123	0.083	1
Dhx30	0.102575139417766	0.0683395970015813	0.38	0.322	1
Npepl1	0.102736786647893	-0.0706561463177391	0.118	0.167	1
Mybl2	0.10276831502009	-0.0668637941174043	0.62	0.675	1
Rps15	0.102784345974432	-0.0380901552428932	1	1	1
Brap	0.10285302232188	-0.0528582088797513	0.128	0.181	1
Prpf18	0.103017769353254	-0.0405789460847157	0.07	0.113	1
Gjc1	0.103101378028859	-0.102353167485302	0.353	0.433	1
Pnisr	0.10319908226316	0.0586802920153716	0.706	0.665	1
Ppp2r4	0.103240885670516	-0.0637324067912158	0.235	0.3	1
Ubald2	0.103258151330096	-0.049294222871247	0.738	0.794	1
Mtdh	0.103365152774005	0.0763079041429116	0.77	0.758	1
Ppp2r1a	0.103432934066391	-0.092180350536229	0.481	0.541	1
Igf2bp1	0.103471316245254	-0.0769796445956985	0.85	0.879	1
Mycbp2	0.103791074435747	-0.0652562999353739	0.257	0.32	1
Mrps5	0.104115928586953	-0.0719121496815309	0.797	0.859	1
Fbxw11	0.104277648094472	0.0625697434629843	0.134	0.096	1
Kti12	0.104285145887717	-0.0438888769956663	0.305	0.383	1
Taok1	0.104515576003674	-0.0562643736915408	0.187	0.252	1
Homer3	0.104615317084811	-0.0569236822392276	0.064	0.103	1
Commd4	0.104629113249571	0.0782299372712076	0.519	0.468	1
Psmg4	0.104645095399306	-0.0659946536174878	0.599	0.66	1
Rab24	0.104676906280082	0.0836561630665962	0.326	0.269	1
Rrp1	0.104848591420339	-0.0862795005741075	0.722	0.755	1
Cc2d1b	0.104866990861632	0.0530962757253458	0.128	0.09	1
Klf2	0.104933561331498	-0.0342463695097988	0.904	0.954	1
Ei24	0.104982731300503	0.0807315996033648	0.465	0.425	1
Nae1	0.105011189148871	0.0841344074511969	0.38	0.325	1
Ero1l	0.105534475880094	0.0403852723903527	0.166	0.119	1
Hsp90ab1	0.105677479791287	-0.0362770072731591	1	1	1
Ppp6c	0.105682742718438	0.0972066368759271	0.299	0.254	1
Manf	0.105859622009206	0.112456246548193	0.802	0.794	1
Ufl1	0.105921066046193	-0.0675740645304563	0.171	0.232	1
Atm	0.106210036037753	0.0758838033640509	0.241	0.194	1
Tpgs1	0.106392544856932	0.067846086870014	0.39	0.328	1
Tcerg1	0.106412475308822	0.0844864259340686	0.749	0.7	1
Arhgap35	0.106591354752297	-0.0282197960897078	0.112	0.166	1
Pik3c2a	0.106622522015806	0.0366622523259997	0.112	0.075	1
Tcf12	0.106761185291426	0.0628813948196786	0.139	0.1	1
Pura	0.106930071849888	-0.0776261268293342	0.337	0.406	1
Ssbp1	0.107128206210532	-0.0800589953907025	0.866	0.892	1
Abhd17a	0.107425059320618	-0.0838290635377018	0.449	0.519	1
Aldh7a1	0.10763065315626	0.0807474612851287	0.342	0.29	1
Gsta4	0.107666515656663	-0.0481588767974472	0.877	0.922	1
S1pr2	0.107750282596943	-0.0193727103651732	0.064	0.104	1
Kif13a	0.107796989557147	-0.0357462886573294	0.075	0.119	1
Sft2d1	0.10794997887709	0.0512501878528254	0.102	0.068	1
Mtfp1	0.107975562024325	0.0668948270119165	0.166	0.124	1
Bop1	0.108028569121729	-0.0827087830325522	0.417	0.488	1
Cyfip1	0.108033061754369	0.0695541143231835	0.289	0.239	1
Sept2	0.108111068469244	0.0714563096635588	0.572	0.501	1
Srebf2	0.108172455513537	-0.0485958331435064	0.16	0.222	1
Pycard	0.10820128798858	0.106260352707822	0.513	0.464	1
Nudc	0.108551945014965	-0.0490498322942359	0.898	0.904	1
Dctpp1	0.108593202688144	-0.0626917781550469	0.963	0.987	1
Fam25c	0.108609063617746	0.123619300035983	0.342	0.3	1
Cxxc5	0.108815219478155	-0.075437203022338	0.278	0.338	1
Hexa	0.109007623040034	0.0944268692114762	0.241	0.199	1
Strip1	0.109030397983094	-0.02660888309021	0.075	0.118	1
Epb41l4a	0.109141451252195	-0.0872844466343844	0.321	0.396	1
Tmem9b	0.109290511787103	0.0594237265855809	0.139	0.1	1
Wdfy3	0.10944667710233	0.0414808134557839	0.107	0.071	1
Zfp593	0.109463571377549	-0.0708783044784327	0.444	0.502	1
Fbrsl1	0.109614701552107	0.0701227978894476	0.262	0.216	1
Snrpa1	0.109711765747898	-0.0697178611580644	0.925	0.962	1
2310035C23Rik	0.109983571249723	0.0925859699807323	0.139	0.101	1
Rcn1	0.110206297867037	-0.0771377560349791	0.246	0.31	1
Clk1	0.110585332252647	0.068611895946848	0.396	0.338	1
Tbcd	0.110955670845767	-0.0630268347382366	0.086	0.126	1
Slc24a5	0.111146846338465	0.0911989879085627	0.241	0.192	1
Gstm1	0.11116520118101	0.0804406447313331	0.182	0.139	1
Rragd	0.111188875550584	-0.0516824920340785	0.123	0.176	1
Nme7	0.111198830229912	-0.0306128537195577	0.182	0.254	1
Sall1	0.111316818663443	-0.0643146932914075	0.123	0.176	1
2510046G10Rik	0.111457387876325	0.0469801433541701	0.123	0.085	1
Ndufs7	0.111530109626107	-0.0740294882606864	0.824	0.9	1
Ddx59	0.111774989243623	0.0699873204838741	0.128	0.091	1
Eid1	0.112034777240433	-0.0237588806858629	0.123	0.181	1
Hadh	0.112051706736892	0.0588718688699245	0.465	0.413	1
Psmd3	0.112058837306289	-0.0540305159494103	0.658	0.763	1
Prdm5	0.112094676432446	-0.0347531264581324	0.086	0.131	1
Usp9x	0.112123944322697	0.0871003102735429	0.567	0.526	1
Arid5b	0.112212574486102	-0.0984975057039884	0.294	0.36	1
Sepw1	0.112630056591502	-0.0872165739935102	0.679	0.731	1
Cdkn2aipnl	0.112657500907442	-0.0967857907517543	0.417	0.476	1
Nudt2	0.112815615875953	-0.0549168614822172	0.187	0.245	1
Mpp5	0.112877059180909	0.0598076889408704	0.155	0.113	1
Surf1	0.112979092640458	0.0691162878012413	0.299	0.242	1
1110004E09Rik	0.113157463880644	-0.0921524494120225	0.417	0.496	1
Fth1	0.113318411678109	-0.0426757270647542	1	1	1
Snapin	0.113516988272684	0.078110344678183	0.262	0.217	1
Traf3ip1	0.11396511880822	0.0757968407536076	0.198	0.153	1
Cdkal1	0.113976206734433	-0.0462141800940653	0.086	0.129	1
Ddx58	0.114045714323747	-0.0735089535835687	0.176	0.232	1
Haus7	0.114103648459518	0.0579400831969301	0.283	0.227	1
Cpsf6	0.114164660229416	0.0688798570273107	0.588	0.522	1
Lman1	0.114605151184199	0.0876360927838847	0.588	0.544	1
Tle1	0.114671117043765	0.0404923912696681	0.209	0.154	1
Bckdha	0.115115856838979	-0.0654885359922524	0.262	0.325	1
Tpx2	0.115201199022954	0.0591417216028396	0.615	0.549	1
Tmem216	0.115348218963185	-0.0742574304653912	0.155	0.206	1
Gpr180	0.11554408485274	0.0686345759009064	0.166	0.126	1
Espl1	0.115619097627032	0.0644197399377086	0.193	0.148	1
Celf4	0.115686749630264	0.0567170480233753	0.102	0.068	1
Cyr61	0.115915263186967	0.0626157116176321	0.112	0.076	1
Purb	0.115970484606182	0.0719564597697791	0.289	0.239	1
Krt18	0.115992076706921	0.743976057951622	0.235	0.204	1
H1fx	0.116024281911401	0.0886578747066287	0.283	0.239	1
Pdpn	0.116056942417573	0.0592574439309091	0.102	0.068	1
Mex3a	0.11611568147895	0.0792182668814599	0.166	0.126	1
Phf14	0.116193605932884	-0.0636906335460079	0.326	0.388	1
Snrnp200	0.116337368506901	-0.0698807752092028	0.417	0.469	1
Osgin2	0.116558166241118	-0.052660418000188	0.08	0.121	1
Trim33	0.116814490696346	-0.0381662921988604	0.123	0.174	1
Accsl	0.116946851559542	-0.0515082213931167	0.07	0.109	1
Cops7a	0.117188457638725	0.0745476579975549	0.62	0.592	1
Gtf2e1	0.117191857696671	-0.0636687268845498	0.187	0.25	1
Rabl6	0.117209770310123	-0.0801718531100342	0.31	0.37	1
Ubxn4	0.117242204523684	-0.0393590970143499	0.61	0.695	1
Nap1l1	0.117513500464556	-0.0567598024365519	0.995	0.995	1
Ctnna1	0.117571009408133	0.0901280515500904	0.738	0.723	1
Glce	0.117604897699411	0.0283714902148716	0.107	0.07	1
Atad2	0.11765062910461	-0.0793221307126162	0.348	0.421	1
Fat1	0.117684346302557	0.0590474187463202	0.305	0.259	1
Phpt1	0.117769688058353	0.0522801746165967	0.16	0.116	1
Cfap20	0.117777868900697	-0.0575876734156039	0.406	0.486	1
R3hdm1	0.117837144568056	0.0503934424091796	0.321	0.26	1
Rpusd4	0.117906864589256	-0.0509736803102501	0.15	0.204	1
Utp14b	0.118024204640665	-0.0517499416613857	0.075	0.114	1
Rpl13-ps3	0.118071639145997	0.064862229630687	0.246	0.197	1
Ints9	0.118307562091151	0.0575616132330045	0.166	0.121	1
Abhd11os	0.118319130347273	-0.0505728450980598	0.08	0.124	1
Gm10269	0.11837530960386	0.0551369949409353	0.171	0.129	1
Srxn1	0.118537201519969	0.0430409660375091	0.155	0.113	1
Klf10	0.118821753676676	-0.0505112287577982	0.171	0.226	1
Reep5	0.118868918089279	0.0704408361781942	0.305	0.247	1
Cep120	0.119037076757579	0.0383376386030428	0.102	0.066	1
Impdh1	0.119068350467059	0.0687157288985419	0.299	0.247	1
Cystm1	0.119086908331822	-0.0495308343013087	0.342	0.408	1
Taldo1	0.119280208098847	0.0971763774807932	0.807	0.803	1
Senp3	0.119620345049538	-0.076384989548322	0.332	0.403	1
Top2a	0.119673598078888	0.0756338665041603	0.807	0.803	1
Fancl	0.119857235262891	0.0635729847570474	0.294	0.24	1
Spred2	0.11988529682653	-0.0579611220401387	0.096	0.138	1
Rbm6	0.11993000376616	-0.0727235237726224	0.305	0.373	1
Commd6	0.120312805508657	-0.0669738287787357	0.326	0.406	1
Fbxl14	0.120336890749988	-0.0381024829240196	0.102	0.149	1
Slc38a10	0.120423730018975	-0.0591641590601361	0.112	0.159	1
Pfdn2	0.120545221205502	-0.0554644346907351	0.957	0.968	1
Rps29	0.120728138522401	0.026685036848439	1	1	1
Cox7a2	0.121079362390968	-0.0574794560570915	0.995	0.985	1
Cep44	0.121479101859114	0.0777154135861884	0.198	0.154	1
Pole3	0.121628297408918	-0.112128680879534	0.503	0.579	1
Timm22	0.121734044232561	-0.0883457776216777	0.471	0.556	1
Ttc19	0.121856412095634	-0.0540405561095266	0.155	0.212	1
B930036N10Rik	0.122097905822931	0.0311951889184051	0.107	0.071	1
Zfyve21	0.122242235996414	-0.07743271513537	0.283	0.345	1
Arap2	0.122286587014272	0.0430981455951968	0.107	0.071	1
Phc2	0.122304990978722	0.041799603328825	0.128	0.09	1
Hmgcr	0.122864571570715	-0.0539806502551843	0.23	0.287	1
Spcs1	0.123350261275385	0.0670297651861969	0.69	0.653	1
Psmd12	0.123363413331825	-0.0711527470371895	0.829	0.814	1
Adprm	0.123391706995957	-0.0320315423588729	0.07	0.111	1
Fam50a	0.123397050074586	0.0732453930803159	0.321	0.269	1
Wbp11	0.123551806264675	0.0503162373124888	0.775	0.711	1
Ino80c	0.123620623637339	0.079796372165424	0.342	0.302	1
Eci2	0.123685071537821	0.0637421294084721	0.251	0.201	1
Zfos1	0.123765459849235	0.108105395892549	0.594	0.531	1
Cpne3	0.123881823692058	0.0498558739306445	0.182	0.136	1
Hnrnpll	0.123970493804328	-0.0736053032203628	0.299	0.36	1
Rab3ip	0.123980674579079	-0.0703418021578503	0.385	0.444	1
Ormdl2	0.124166162973881	-0.0722754334052287	0.503	0.584	1
Ech1	0.124379550320507	0.0734578273169231	0.289	0.249	1
Gm26737	0.124574932160359	-0.0533932960128834	0.214	0.274	1
Otud3	0.124595863233627	-0.0465889374536651	0.107	0.153	1
Tonsl	0.124606364289529	-0.0673535245266391	0.412	0.486	1
Ino80e	0.124756677749398	0.0331384274714392	0.642	0.605	1
Dtnb	0.124938112922812	-0.0341580128093579	0.075	0.118	1
1810058I24Rik	0.125002823696024	-0.082220492787163	0.829	0.857	1
Mif	0.125090753865799	-0.0361674096234346	1	1	1
Cebpzos	0.125400389873063	-0.0902027703905218	0.492	0.574	1
Hsd17b12	0.125441221631605	0.0756542195115827	0.524	0.473	1
Myeov2	0.125454576368898	-0.0625276071789993	0.727	0.779	1
Mettl2	0.12551294253372	-0.0430264824661876	0.193	0.25	1
Derl1	0.125600364724115	0.0533216170077566	0.337	0.28	1
Rras2	0.125704396116264	0.0947486381856408	0.337	0.297	1
Cat	0.126064112911237	-0.0600840657546214	0.107	0.151	1
Atp13a1	0.126202128444985	0.0556154339165815	0.182	0.138	1
Zfp277	0.126264307128218	0.0723618302530612	0.273	0.227	1
Bcar1	0.12626433706711	0.0672924423348621	0.155	0.114	1
Calcoco2	0.126304015660621	-0.0858875328319455	0.337	0.41	1
Phgdh	0.126482990484764	0.0565218964822563	0.77	0.728	1
Gadd45a	0.12649292474583	-0.0840565382489941	0.358	0.42	1
Imp4	0.126700097516926	-0.0875261762466472	0.615	0.663	1
Arf5	0.126934416503882	0.100076566579905	0.396	0.362	1
Coil	0.126945664200031	-0.0814856377869347	0.283	0.347	1
Ywhag	0.127006909851762	-0.0892614183274686	0.561	0.624	1
Samd1	0.127052186357581	-0.0268679496388183	0.102	0.149	1
Rab40c	0.127324372818238	-0.0363971661050252	0.07	0.109	1
Thap4	0.127736361486513	0.0410530745456292	0.273	0.209	1
Capzb	0.127983529712259	0.0590940929721742	0.84	0.861	1
Vcl	0.128114084684238	0.0964754172276761	0.209	0.166	1
Cct5	0.128140326088014	-0.0421696699125631	0.957	0.98	1
Becn1	0.128176297614194	0.0476446642387625	0.289	0.224	1
Tspan31	0.128586424981842	-0.0840092994500838	0.321	0.38	1
Uchl5	0.128705188653801	-0.0583570210087769	0.583	0.657	1
Sap18	0.128806457106754	-0.0816968069289453	0.433	0.496	1
Kmt2b	0.128899081964419	0.0550478583414098	0.225	0.179	1
Snrpc	0.128994672492835	-0.0876235259045366	0.829	0.9	1
Tmem150a	0.12930428318787	0.0454526747330079	0.134	0.095	1
Zfp639	0.129385254826402	0.0664798242378028	0.251	0.202	1
Med18	0.129466589150198	-0.0523485879322619	0.086	0.126	1
Pold2	0.129537720706815	-0.085999560980372	0.497	0.536	1
Zcchc9	0.129723530575511	0.0548197992133657	0.294	0.247	1
Scaf11	0.130371618902915	-0.0789473505683692	0.658	0.718	1
Orc6	0.13049023109081	0.0688078053770584	0.652	0.614	1
Gna13	0.130744263182112	-0.0504961695109391	0.23	0.294	1
Zfp688	0.130752443901219	-0.0496939955052516	0.128	0.177	1
Srgap2	0.131042139849046	0.0404992734218916	0.144	0.104	1
Cers2	0.13111710139485	0.0743101301028334	0.219	0.176	1
Rybp	0.131132119282724	0.0860954762772065	0.289	0.252	1
Ccdc18	0.131206147000809	-0.0497908291722957	0.075	0.114	1
Chchd6	0.131650927592093	-0.0707634433142482	0.332	0.395	1
Lamtor5	0.131765887307323	-0.0692203114096005	0.701	0.738	1
Ipo8	0.132157854466197	-0.0615565438430014	0.23	0.282	1
Amdhd2	0.132324394456563	0.0477068119606578	0.118	0.083	1
Eif2b5	0.132762081264743	0.0671940109276266	0.545	0.493	1
Akt1s1	0.132786323946314	-0.0640476605490445	0.198	0.255	1
Hes6	0.132867171155752	0.0134063076556644	0.134	0.093	1
Nedd8	0.132898892768096	-0.0328504124992099	0.995	0.97	1
Donson	0.132970115694429	-0.0375648454747456	0.091	0.136	1
Pcna	0.133695826196761	-0.03386322025332	0.144	0.201	1
Manba	0.134058207012256	-0.0473663532257026	0.171	0.229	1
Psmb4	0.134318634078327	0.0598167785721726	0.952	0.909	1
Phb2	0.134373798681377	-0.0540173844776781	0.979	0.987	1
Ehmt1	0.134416375656009	0.0941452564929474	0.326	0.285	1
Phtf1	0.134438573904772	0.0301076130044912	0.118	0.08	1
Prps1	0.134633297737951	-0.0752555402962443	0.652	0.705	1
Alg5	0.134754645542924	-0.0543694032013821	0.225	0.28	1
2410002F23Rik	0.135019953665066	-0.045826857356707	0.203	0.259	1
Zfp263	0.135410580115959	-0.0622160056713183	0.128	0.172	1
Ubr4	0.135411065674866	0.0823729472053992	0.401	0.357	1
Fscn1	0.135552112607673	-0.0663940444538005	0.824	0.876	1
Mgst3	0.135603991251902	0.0613323781778169	0.187	0.144	1
Mpzl2	0.135606150706929	0.078338656988183	0.198	0.154	1
Rbm27	0.135721969774341	-0.0751302208784089	0.701	0.743	1
Chfr	0.13584923736826	0.0710491004667856	0.15	0.113	1
Rad18	0.135860057400347	0.0721755780044375	0.193	0.153	1
Zc3h15	0.135897676651308	-0.0670169244874983	0.856	0.894	1
Mafg	0.135980077371344	-0.0697208546513872	0.326	0.391	1
Nsfl1c	0.136029950720747	0.0643264527286478	0.631	0.564	1
Pkig	0.136088570496915	-0.0554578720120473	0.144	0.192	1
Shoc2	0.136165627541238	-0.0542495443962124	0.193	0.249	1
Rpl12	0.13643836991523	-0.0464222770450964	1	1	1
Swsap1	0.13662106429731	0.0340201302250854	0.102	0.068	1
Gpatch4	0.136674375941037	-0.0750937562221118	0.62	0.682	1
Capg	0.136762496373554	0.0347361692157241	0.198	0.151	1
Plbd2	0.136909678151961	0.0435948912160928	0.144	0.104	1
Elf3	0.137092260018816	0.0585726607470666	0.171	0.131	1
Tm9sf2	0.137289182961158	0.06979126487963	0.278	0.237	1
B630005N14Rik	0.137397980166301	0.0502723657290789	0.107	0.075	1
Nrf1	0.137608465479677	0.043133878870772	0.369	0.305	1
C78283	0.137878928328295	0.0750421012610057	0.193	0.154	1
Sult4a1	0.13799482345244	-0.0725505321573596	0.316	0.386	1
Rpe	0.138088592396916	-0.0665513458668447	0.193	0.244	1
Nr5a2	0.138088652984442	-0.049498204175506	0.112	0.159	1
Pprc1	0.138104549561233	0.0910671667453007	0.38	0.338	1
Mpp6	0.138311154095569	0.0426287944161239	0.679	0.609	1
Emp1	0.13831711858019	0.0564187732645276	0.107	0.075	1
Fubp3	0.138429070104126	-0.0711732063071845	0.406	0.469	1
Sfn	0.138489603464688	0.361273196687481	0.46	0.428	1
Capza2	0.138760237141723	0.0475391622207327	0.733	0.697	1
Utp23	0.139001430231413	-0.0823843993311605	0.326	0.39	1
Hyal2	0.139072931719966	-0.0421548739396353	0.166	0.227	1
Cmtm7	0.139241959062417	-0.0626433339076318	0.305	0.37	1
Gigyf2	0.139284429950645	0.0559632820281444	0.358	0.313	1
Nfkb1	0.139314577687785	0.0369839882335339	0.134	0.096	1
Ets2	0.139395381527167	0.0389202479998217	0.134	0.095	1
Cox6c	0.139408065196147	0.0598896196140326	0.995	0.997	1
Gpaa1	0.139474743195058	-0.0501650373991343	0.139	0.189	1
Caml	0.139745092367375	0.0708920742509529	0.214	0.176	1
Aoah	0.139829244627121	0.0792296443952377	0.139	0.106	1
Tmem38b	0.139899767089053	-0.0299992693823662	0.128	0.176	1
Asxl2	0.139917077128151	0.0404354569212777	0.283	0.229	1
Ostc	0.140076979226168	-0.0472751354005911	0.759	0.836	1
Ptma	0.140145908790757	-0.0303340199631501	1	1	1
Vps41	0.140419795473549	0.0838682539783819	0.257	0.219	1
Gemin2	0.140661884318689	-0.0946104292131614	0.385	0.428	1
Esd	0.140699708780334	0.0389395180601824	0.578	0.559	1
Rac3	0.141072228598608	-0.0472880533121985	0.075	0.113	1
Lrrfip1	0.141072897788222	0.0288050704140503	0.198	0.146	1
Dcxr	0.141434870742288	0.0607993271628514	0.118	0.083	1
Zmat3	0.14147589510695	0.0434825362941142	0.283	0.234	1
Naf1	0.141927188917788	0.051753774748012	0.455	0.398	1
Aimp2	0.142107089472341	-0.0790161757584585	0.545	0.632	1
Adh5	0.142133225391939	-0.0690236165378153	0.781	0.841	1
Creb1	0.142283474646159	-0.040776365839425	0.096	0.143	1
Phf21a	0.142335242507306	0.0509829043427121	0.144	0.108	1
Pla2g16	0.142369411890295	0.0714716012942996	0.219	0.176	1
Zranb2	0.142414297535245	0.0479480811973353	0.62	0.572	1
Rpl14	0.142477210784291	0.0194291411425778	1	1	1
Ubtf	0.14254135257139	-0.0647061272067254	0.631	0.7	1
Gas2l3	0.142859019370688	-0.0441526528474958	0.075	0.113	1
Kpnb1	0.142954159543049	0.0863536233818873	0.749	0.728	1
Thap3	0.143157871826463	0.050258859201082	0.134	0.1	1
Zfp217	0.143297086866791	0.0463911516185074	0.128	0.093	1
Zfp560	0.143712558779996	-0.0410436270430129	0.144	0.192	1
Rps25	0.143779617131643	0.0401177752619484	1	1	1
Tcea1	0.143903887672497	-0.105592976003124	0.545	0.582	1
Suds3	0.143948358332159	-0.0716957955179495	0.406	0.458	1
Fam60a	0.1442186278971	-0.0866255303726726	0.658	0.735	1
Sar1a	0.144293413239426	0.0683091029252947	0.406	0.357	1
Znrf1	0.144515534883674	0.03482923219922	0.155	0.114	1
Slc15a4	0.144760276081951	0.0493515753707734	0.123	0.088	1
Mpv17l2	0.144824953484041	0.0437026875557963	0.235	0.186	1
Tet2	0.144941347908039	-0.0521826344883491	0.193	0.245	1
Gas2l1	0.144953342135208	0.0503833583241375	0.112	0.08	1
Cep89	0.1450624276116	0.0510439353326056	0.219	0.172	1
Nrp2	0.145311451924374	-0.0379246914262523	0.075	0.114	1
Lrpprc	0.145437637563407	0.0749013183977803	0.214	0.174	1
Bsg	0.145451775297554	0.0551065833884785	0.914	0.909	1
Zkscan3	0.145615947004375	-0.0404492137038034	0.08	0.118	1
Zfp296	0.14592080614248	-0.068319241715045	0.267	0.328	1
Bud13	0.146210883219147	0.0523242757140212	0.209	0.166	1
Epb41l2	0.146270020242519	0.0814436849277761	0.289	0.255	1
Rptor	0.146317365019881	0.056620467322751	0.144	0.108	1
Psma2	0.146358773108855	0.0445743710319515	0.995	0.973	1
Zc3hc1	0.146768098778269	-0.0794899323313735	0.46	0.516	1
Cnpy3	0.146827687840121	0.0394913886453336	0.144	0.104	1
Arl4a	0.146944932642555	0.0702351768506531	0.465	0.418	1
March5	0.147057562047586	0.0655650948474451	0.786	0.778	1
Reps1	0.147150044181257	0.0529032806068526	0.102	0.071	1
Tkt	0.147155708351949	-0.0556050264254652	0.652	0.725	1
Tubb3	0.147160529625131	-0.0457386859301339	0.267	0.328	1
Anp32b	0.147228998453206	-0.0336962500511304	1	0.998	1
Qtrtd1	0.14730842927544	-0.0341904748173707	0.08	0.119	1
Atp6v1e1	0.147343124141303	0.0618857784761424	0.642	0.633	1
Cnot4	0.147410692746405	0.0619622279816327	0.364	0.31	1
Gm364	0.147635472311515	-0.0651336043226109	0.128	0.172	1
Uba6	0.147779357823642	-0.0347849723675927	0.128	0.179	1
Arl6ip1	0.148179090637992	-0.0578671114044811	0.829	0.856	1
Gtf2f1	0.148429006315004	-0.0575367662917784	0.465	0.524	1
Esf1	0.148466345830206	-0.0577528719947087	0.781	0.826	1
Gtf3c2	0.148767239893551	-0.0605370374242575	0.31	0.375	1
Saysd1	0.148802050864455	-0.00880300802819201	0.128	0.181	1
Aagab	0.149028804391475	0.0569849232236184	0.128	0.095	1
Golm1	0.149422476725899	0.059160629030597	0.171	0.129	1
Abl1	0.149485878631526	0.0478980472633962	0.134	0.098	1
Psrc1	0.150025869185475	0.0893726877132327	0.572	0.529	1
Prkcsh	0.150115499647209	0.0762624022757821	0.508	0.464	1
Grb10	0.150716767218269	0.0409830266396874	0.198	0.153	1
Ccni	0.150724402326151	-0.0564930700338289	0.214	0.264	1
Spty2d1	0.150905743204618	0.120901248667193	0.225	0.184	1
Guk1	0.150928750234124	-0.0610260039118726	0.791	0.872	1
Slc3a2	0.150970941549046	-0.0543040263317663	0.615	0.703	1
Pih1d1	0.151164989881253	0.0732289836462092	0.337	0.292	1
Hmg20b	0.151179402498461	0.0698988385456781	0.439	0.39	1
Lefty2	0.151493513050135	-0.0851840183263987	0.123	0.169	1
Rpl7a	0.151681670125724	-0.0248953354012951	1	1	1
Actn1	0.152365038262812	0.122618876790026	0.508	0.473	1
Rnf41	0.152464347019274	0.0362833393826891	0.139	0.101	1
Grhpr	0.152525304824755	-0.0661082419129832	0.316	0.381	1
Rpl19	0.152679096476285	0.02778911874326	1	1	1
Prkab1	0.152744722679709	-0.0252067055972845	0.102	0.148	1
Sf3b5	0.15337067241231	-0.0519133735103257	0.898	0.929	1
Fam208b	0.153416591717085	0.0622542745743833	0.182	0.143	1
Gcc2	0.153585308946121	0.0516191439713244	0.144	0.108	1
Exoc6b	0.153626204582501	0.0404829929368265	0.128	0.093	1
Zfp322a	0.153639123529455	-0.0538057803975127	0.187	0.24	1
Rpf2	0.154094815931032	-0.0893084677863992	0.567	0.602	1
Etfb	0.154194609825569	-0.0417132943082934	0.615	0.715	1
Exosc8	0.154204314231954	-0.0679531303339906	0.583	0.629	1
Tor1a	0.154310629776552	-0.0125029608145039	0.203	0.267	1
Sarnp	0.154425910232732	0.0659836149271508	0.658	0.667	1
Gins4	0.154453692075741	-0.0759694479847999	0.583	0.652	1
Rnft1	0.154462694372055	0.0723324730760252	0.214	0.172	1
Rpl36al	0.154529492708191	-0.0441509749843063	0.995	1	1
Rps27rt	0.154554455288907	0.0584795920701571	0.668	0.619	1
Rnf181	0.154809443449492	-0.0693187355795043	0.209	0.264	1
Pycrl	0.154817832911818	-0.0603598293436653	0.278	0.35	1
Grb2	0.154868681631859	-0.0476109700160607	0.385	0.431	1
Setd1b	0.155053538208167	-0.0547189299577804	0.15	0.197	1
Tnfaip1	0.155287266744984	0.0354987975142388	0.283	0.231	1
Hmgb1	0.155324362801141	-0.0453715597909539	0.968	0.977	1
Ubxn7	0.155588202722587	-0.0296579459583564	0.086	0.126	1
Tomm34	0.155592929888472	-0.0706323364951796	0.209	0.26	1
Psmg1	0.155746320967045	-0.0893963643747452	0.556	0.625	1
Ppia	0.155808149381421	-0.0305253259227904	1	1	1
Tbca	0.155910362516564	-0.048115894664321	0.829	0.879	1
Cldn7	0.156102436009909	0.0682762427093708	0.112	0.078	1
Trp53inp1	0.156122674861061	0.0748675104200199	0.166	0.128	1
Lrrc8d	0.156197358815319	-0.0362375465384128	0.086	0.124	1
Srpk2	0.156238528144414	-0.058395813420083	0.246	0.299	1
Znrd1	0.156379067105525	-0.0606083415652245	0.717	0.765	1
Ddx51	0.156480325376883	0.0362870171494196	0.134	0.096	1
Zfp207	0.156785773519477	0.0586108944347905	0.743	0.738	1
Tuba1b	0.15693356074439	0.0389126305765357	1	1	1
Atp6v1h	0.157215568913846	0.0655033765839337	0.219	0.179	1
Kmt2e	0.157307518318849	0.0508074698991393	0.15	0.111	1
Vps53	0.157388828667629	-0.0268351166884497	0.107	0.153	1
Ccna2	0.157486946898811	0.0761909081216894	0.717	0.665	1
Ndn	0.157590851680931	0.0501161885925493	0.15	0.113	1
Herc2	0.157687994975732	0.0516950224934921	0.198	0.156	1
Ncbp1	0.15770612421216	-0.0669837976644954	0.283	0.347	1
Hspa4	0.157773783605993	-0.0466536730644302	0.957	0.952	1
Pom121	0.157778340185474	0.0734858117843865	0.294	0.249	1
Stx3	0.1578675012806	0.0734820145088014	0.257	0.216	1
Ccdc85b	0.15798814238628	-0.0351191664782226	0.075	0.113	1
Psmb6	0.15811912319812	-0.0425041984897416	1	0.995	1
Hspa13	0.158609910118198	0.0487013211944002	0.112	0.081	1
Tbc1d10b	0.158845143276035	-0.0631551499587816	0.193	0.247	1
Ilkap	0.158874915519787	0.045666695446678	0.46	0.401	1
Klf7	0.159363431003516	0.077305478392273	0.139	0.104	1
Fam53a	0.159715259122482	0.0435816535236528	0.273	0.226	1
Btg1	0.159752047852993	0.0570454483943936	0.193	0.151	1
Psma6	0.15986900243623	-0.0713765494190435	0.93	0.945	1
Arhgap12	0.159918458254302	-0.0423447103541339	0.075	0.111	1
Pelp1	0.160097291427095	-0.0592544236713854	0.535	0.619	1
Synj2bp	0.160115962030716	0.073407627542058	0.332	0.292	1
Bard1	0.160294384670978	-0.0382949167688382	0.086	0.124	1
Gars	0.160297488401834	-0.0709720567107319	0.759	0.796	1
Vamp3	0.160349153284208	0.062132860905704	0.364	0.312	1
Tex10	0.160437006750125	0.0566278759819907	0.551	0.512	1
Gm10263	0.160462193027947	0.047263627401355	0.647	0.638	1
Ccdc137	0.16068705420688	-0.0323550744619218	0.123	0.171	1
Naa38	0.160907615277026	0.0909589860413604	0.77	0.71	1
Dppa4	0.160932540492533	-0.0825840867634777	0.636	0.705	1
Slc35c2	0.160954018709849	0.0528078282722773	0.139	0.104	1
P4hb	0.160972227550261	0.0939806589495594	0.503	0.473	1
Dcaf15	0.161133193035199	0.057857214666235	0.123	0.09	1
Trim44	0.161323950170344	-0.0402422227499311	0.155	0.204	1
Suclg1	0.161351605149442	-0.0760663186388106	0.781	0.828	1
Pdss2	0.161626930185696	0.0450907084705954	0.118	0.085	1
Bend4	0.161626930185696	0.0443812494353783	0.118	0.085	1
Dppa2	0.161859363930002	0.107749654612574	0.668	0.668	1
Snrpe	0.162322145191828	-0.0561984207067643	0.995	0.998	1
Fam81a	0.162563238363242	-0.0595369739919302	0.075	0.108	1
Dusp6	0.162630584983493	0.0567178340071607	0.134	0.1	1
Sav1	0.162686588434051	-0.0395502282172498	0.091	0.131	1
Kri1	0.163113901061138	0.0549779282776274	0.182	0.143	1
Cope	0.163511011852187	0.0825241360799827	0.487	0.446	1
Cggbp1	0.163530798755359	0.078023425766294	0.765	0.713	1
Tulp4	0.163560548180904	0.0305507229898312	0.102	0.07	1
Prmt6	0.163582910159401	-0.0415558536911402	0.128	0.174	1
Tmem70	0.163844200863386	0.0702533999650911	0.342	0.302	1
Tceb2	0.163871188236544	0.0444952541174812	1	0.992	1
Ildr1	0.164001710421998	-0.0368433255274669	0.118	0.163	1
Smg7	0.164040567882779	0.0566018207036833	0.203	0.161	1
Vcp	0.164182241576092	0.0914867721381072	0.866	0.833	1
Tmem209	0.164410041260939	-0.0381878387322017	0.123	0.171	1
2210016F16Rik	0.164528986013304	-0.0597245183258585	0.209	0.259	1
Chd4	0.164581794174217	-0.0484462703267785	0.818	0.828	1
Samhd1	0.164677212998095	0.0424166876738592	0.15	0.111	1
Emc7	0.164700199312452	0.0873627366775522	0.428	0.393	1
Tcf7l2	0.164771166011986	0.0638928110926801	0.107	0.078	1
Glrx2	0.164825550174805	-0.0477502716835851	0.305	0.363	1
Lsg1	0.165094922971313	-0.0798002301660284	0.503	0.557	1
Dtwd2	0.165334618591321	-0.0391829531444011	0.08	0.118	1
Ccnl1	0.165360978906413	-0.0869336154551494	0.449	0.512	1
Pgam1	0.165431445359935	-0.0325728205475686	1	0.998	1
Ift20	0.16572364188581	-0.0411553412101395	0.417	0.474	1
Clspn	0.165879115869512	-0.0305610244086425	0.273	0.338	1
Suv39h1	0.165903366054075	0.043522019308163	0.107	0.075	1
Gnb2	0.166033393268213	-0.0615927684726026	0.695	0.753	1
Cxxc1	0.166130479277194	0.0411044853135748	0.187	0.144	1
Eif3g	0.166576833166855	0.065321655833563	0.947	0.919	1
Nsl1	0.166722413964563	0.0465438233663778	0.102	0.071	1
Zfp574	0.166991555272824	-0.0404280158290648	0.07	0.104	1
Hacd1	0.167018189310993	-0.0358408690309628	0.171	0.226	1
Mrpl10	0.167230227499092	0.0708103801482594	0.369	0.338	1
Hmox2	0.167437065621006	0.0750337360119233	0.273	0.237	1
Tubb6	0.167482883464428	0.228631887617743	0.578	0.584	1
Rps6ka6	0.167538257873417	0.0397998060018401	0.289	0.245	1
Usp50	0.167626681033534	-0.0614546235081935	0.166	0.211	1
Fermt2	0.167699348257276	0.0834686029817575	0.61	0.579	1
Cir1	0.168048219843715	-0.0706604437684012	0.278	0.327	1
Mpp7	0.168505782585175	0.0340126663416438	0.107	0.075	1
Agap1	0.168540392480287	0.0368278183626208	0.134	0.098	1
Atp5f1	0.168584419365063	-0.0417377290149392	0.995	0.98	1
Ehmt2	0.168867396727299	-0.0664933695515098	0.305	0.355	1
Wdr31	0.168916657666896	-0.0490717444515997	0.075	0.109	1
Phf7	0.168982223215043	0.0470059293036531	0.107	0.075	1
Mia3	0.169036686774408	0.044806414286724	0.155	0.118	1
Cetn3	0.16911905667846	-0.103605557643156	0.594	0.675	1
Usp16	0.169331422889585	-0.0641638514545375	0.305	0.367	1
Crabp1	0.169344628665573	-0.057653056981649	0.123	0.163	1
Cdt1	0.169449876385124	-0.0650593470547548	0.401	0.489	1
Gm14820	0.169551945565883	-0.0356342366384054	0.086	0.124	1
Sash1	0.170003204239658	0.0480168989220137	0.102	0.071	1
Mier2	0.170380099093166	0.0705341759190092	0.107	0.078	1
C1qbp	0.170520667593638	-0.037956770475819	0.979	0.982	1
Bsdc1	0.170579970761409	0.042922166821466	0.102	0.073	1
Nrbp1	0.170691812400406	0.0388771797708549	0.241	0.192	1
Rnf111	0.170852057221444	-0.0329404287621014	0.128	0.174	1
Zpr1	0.170928772632782	-0.0714939394350035	0.481	0.547	1
Fkbp9	0.170962338870583	-0.0708731953033006	0.332	0.381	1
Fbxo9	0.172222772494707	-0.0487115466458361	0.176	0.227	1
Rfc3	0.172351157882682	-0.0879454522747448	0.417	0.463	1
Nol6	0.172597192800961	-0.034339170643205	0.171	0.226	1
Urb1	0.172602331421683	0.054228812331787	0.219	0.177	1
0610011F06Rik	0.172607288312452	0.0232592370007136	0.102	0.07	1
Ndufv2	0.17275719408781	-0.0683697165957231	0.759	0.806	1
Rad1	0.172818797065979	0.0553721100357345	0.198	0.153	1
Gpr137b	0.172835930843612	0.0388825010367536	0.102	0.071	1
Snrpa	0.172986537644971	-0.0608512398748989	0.578	0.637	1
Psmd2	0.173094493187871	-0.0731892042067218	0.706	0.755	1
Dirc2	0.173371343349436	-0.0302603952929105	0.075	0.111	1
Dcp2	0.173771041522802	-0.0854244845148185	0.449	0.483	1
Zfp518a	0.174234328715316	-0.0615392422825428	0.182	0.229	1
Coa7	0.174559222947898	0.0786364087371619	0.465	0.426	1
Aff1	0.174587320557163	-0.0554256031778866	0.107	0.144	1
Chd7	0.174645447439281	-0.0478496875494104	0.262	0.325	1
Herc1	0.174689105482276	0.0696838922710668	0.289	0.242	1
Nup50	0.175116015461121	-0.0783083642648119	0.465	0.529	1
Tmbim6	0.175317038656884	-0.0604180053008669	0.636	0.67	1
Fam195b	0.175336959435066	0.0304243525341268	0.262	0.212	1
Cfl2	0.175607721165744	0.0666114894528629	0.401	0.347	1
Rab11b	0.175615992316986	0.087094100415334	0.364	0.33	1
Mcph1	0.175800792135829	0.0672754645596624	0.235	0.197	1
Spin1	0.175863564850342	0.050565868799304	0.358	0.313	1
Atf2	0.175899523106809	0.0577780598803614	0.262	0.221	1
Fam98c	0.176089671541769	-0.0455374821539248	0.166	0.217	1
Hebp1	0.176514381178197	0.0676588472318274	0.273	0.232	1
Mrps7	0.176588848078304	0.0511574952131739	0.754	0.706	1
Platr3	0.176671805880553	-0.0626815338853792	0.46	0.531	1
Mms19	0.176704988587172	-0.0445781681040525	0.128	0.169	1
Dusp12	0.176731682067572	0.0598154195287625	0.396	0.355	1
Pus3	0.177453346710129	-0.0343159472717067	0.096	0.136	1
Itsn2	0.17766798472978	0.0458685479863478	0.15	0.114	1
Lgalsl	0.177719677797472	0.0327721466915837	0.102	0.071	1
Halr1	0.17777749383556	-0.0541831564069629	0.246	0.31	1
Fam213b	0.177927781049866	-0.0318337011578386	0.07	0.104	1
Sdhd	0.178138586287296	0.0540229139661533	0.583	0.541	1
Cept1	0.178387782511732	0.0519082339706005	0.144	0.111	1
Aph1a	0.178507018462634	-0.038694184387117	0.134	0.181	1
Nmral1	0.178516243101288	-0.0765468835855688	0.193	0.24	1
Calm1	0.1786728336643	-0.0433608504575935	0.995	0.993	1
Tmem251	0.178906505247742	0.0384667986787794	0.294	0.239	1
Trmt1	0.178943531406324	-0.0820091215477596	0.31	0.363	1
Ddx10	0.178992478304841	-0.0833103885076079	0.561	0.594	1
Akr1e1	0.179106893588507	0.0533234871406901	0.118	0.086	1
Map4k4	0.179173718810116	-0.0433856262582547	0.251	0.294	1
Snrnp25	0.179191819161136	-0.0783565989068495	0.561	0.612	1
Bax	0.179265232395208	0.0441255345064502	0.995	0.982	1
Psma8	0.179314740440859	-0.0248064466667111	0.102	0.143	1
Pgd	0.179442901364126	0.0896052273312475	0.449	0.421	1
Mis12	0.179463920998822	-0.0456931169009656	0.166	0.212	1
Pop4	0.179466026324029	-0.0441779802561873	0.342	0.413	1
Ddx28	0.179501991753159	0.0488352277676853	0.166	0.129	1
Smco4	0.179514780292069	-0.044123556890895	0.118	0.158	1
Calm3	0.179546793177503	-0.0560088502215852	0.743	0.801	1
Cnnm2	0.179694614910578	-0.0357608169548511	0.07	0.101	1
Acaca	0.179753168652201	0.0304751225852302	0.16	0.121	1
Kdm6b	0.17976562735191	0.0468772659354792	0.15	0.113	1
Fn1	0.180398978334281	0.108500951898112	0.54	0.519	1
Brix1	0.180420615076666	-0.0449745036406795	0.679	0.73	1
B9d2	0.180534946191845	0.0506609317720613	0.102	0.073	1
Idh1	0.180654023746776	-0.0721653669833512	0.23	0.282	1
Eif2s1	0.180784422654544	-0.0628285586616293	0.936	0.952	1
Vill	0.180942421466113	-0.0405307099170739	0.075	0.109	1
Crip2	0.181044332032278	0.127857648143774	0.428	0.39	1
Fam160a2	0.181289033448215	-0.0303155582396385	0.086	0.123	1
Dbp	0.181573223730388	-0.041706226544012	0.08	0.116	1
Zfp646	0.182044912155782	-0.0499466893257312	0.107	0.144	1
Pim2	0.182118415729101	0.0641154001143831	0.128	0.096	1
Mdh1	0.182277737258897	0.0901252169699094	0.834	0.791	1
Plin2	0.182799681438947	0.176126667659776	0.166	0.131	1
Nub1	0.182929678843211	0.048310403722572	0.31	0.267	1
Zswim1	0.182962273148807	0.0566978492339663	0.241	0.197	1
Rps6kb2	0.183012365512235	-0.0426486095257563	0.07	0.101	1
Ttc27	0.183070662892188	-0.0497419415556833	0.112	0.151	1
Smc3	0.183244568860225	0.0697498444285154	0.872	0.889	1
Tmem29	0.18336591708863	-0.0448855143084334	0.262	0.317	1
Rmi1	0.183518102379523	-0.0510697919661487	0.134	0.177	1
Sept9	0.18368438365344	-0.0436844637653176	0.171	0.216	1
Ggnbp2	0.183824461713104	0.07842176747805	0.465	0.421	1
Lifr	0.184037637773966	-0.0355060524383394	0.08	0.116	1
Skiv2l2	0.18420183755896	0.0430958797843866	0.321	0.275	1
Cox6b1	0.184229375967809	0.0384931305464542	0.963	0.957	1
Gm9493	0.184362262163452	0.0688396801446635	0.481	0.426	1
Amz2	0.184366852046861	-0.0418866231867634	0.112	0.151	1
Snx17	0.184643429661761	0.0704640269923137	0.353	0.313	1
Agpat3	0.184751819551531	-0.0364526942178416	0.096	0.133	1
Ptpn11	0.18477740571798	0.0498993634753364	0.321	0.267	1
Atp5b	0.184973601140338	0.046053557059389	1	1	1
Snx2	0.18513223423414	0.0899537254838154	0.444	0.41	1
AU018091	0.185407889177649	-0.0327437886685482	0.31	0.375	1
Prkar1a	0.185540700813117	-0.0559767390442566	0.433	0.501	1
Abcf3	0.185618738873088	0.0392615683067307	0.134	0.1	1
Prmt3	0.185740724492633	-0.0685680230634543	0.321	0.381	1
Ing4	0.185844150861739	0.0451865959845931	0.16	0.124	1
Utp3	0.185904734912222	-0.0725071981231769	0.765	0.768	1
Casc4	0.186001795524802	0.0514939031774455	0.198	0.159	1
Mcm4	0.186030477766721	0.0715337234166858	0.572	0.552	1
Ctnnb1	0.186254702148253	-0.0697640278267456	0.717	0.735	1
Kmt2c	0.186439155508725	-0.0486213232362331	0.107	0.146	1
Pitpnc1	0.186507950986635	-0.0235670474767589	0.112	0.156	1
Angptl4	0.186623201316738	-0.0415162830859204	0.176	0.226	1
Plk4	0.186679152663018	-0.0437428366803312	0.198	0.25	1
Spry4	0.18722655831951	-0.0506062562101252	0.118	0.156	1
Dnph1	0.187499082421371	-0.0636109943789334	0.444	0.501	1
Mta1	0.18755015630194	-0.0527294559911196	0.15	0.191	1
Rhoc	0.187585290093937	0.0766824798951304	0.289	0.247	1
Pot1a	0.187874826370917	-0.041594963424252	0.102	0.141	1
Eci1	0.188043095186301	0.0649310285750776	0.439	0.393	1
Sat1	0.188106163895838	0.118358659672636	0.321	0.284	1
Slbp	0.188111274000719	-0.0700796962507915	0.717	0.769	1
Anp32a	0.188143667851721	-0.0669582791900336	0.743	0.808	1
A830080D01Rik	0.188172067419479	-0.0623024156390681	0.193	0.245	1
Armc8	0.188181776177244	-0.0447105194049497	0.144	0.186	1
Vdac1	0.188308447567561	0.0478730494145767	0.909	0.912	1
Map4	0.188469586618618	0.0662865151647237	0.278	0.237	1
Mok	0.188561157629428	0.0339791929547909	0.118	0.086	1
Cstb	0.188782446002956	0.08712284381493	0.524	0.493	1
Ppp1cc	0.18886814164879	0.0508553555148448	0.92	0.929	1
Lyrm4	0.188922946549349	0.0462127249263126	0.144	0.111	1
Rprd2	0.189057724306775	0.0378095009313592	0.187	0.148	1
Ilf3	0.189262157139045	-0.0412956139532902	0.348	0.416	1
Kif20b	0.189448265050871	-0.0617154052554331	0.455	0.502	1
Rps27	0.189511931044406	0.0320556893821471	1	1	1
Mrps9	0.189630024821572	0.0833687772488664	0.556	0.547	1
Rpl30	0.189697633800394	-0.0220997485398082	1	1	1
Npm1	0.189697644577818	0.022920831520115	1	1	1
Ccdc9	0.189720504799322	0.0596579271425153	0.214	0.177	1
Mlf2	0.189754566871223	0.060492140205286	0.813	0.829	1
Carkd	0.189802797753454	0.0461398465333143	0.144	0.111	1
Ndufaf4	0.189831306601757	-0.0520236670158876	0.599	0.652	1
Ctps	0.189858187916958	-0.0682125813497177	0.422	0.491	1
Polr2g	0.189972300837869	0.0523343206521176	0.834	0.793	1
Fyn	0.190015153514153	0.0291588285002513	0.128	0.093	1
Agps	0.190103969793652	0.0720592544229657	0.214	0.179	1
Snapc5	0.190177362846898	0.0751444701388453	0.492	0.444	1
Cttnbp2nl	0.190305423722057	0.0443174037522346	0.112	0.081	1
Tm7sf3	0.190768570109606	0.0429078717121064	0.321	0.274	1
Nptx2	0.191095041346952	-0.0421078859637601	0.096	0.134	1
Pdap1	0.191186842444928	0.0456633128367505	0.989	0.98	1
Tmco1	0.191328070396562	-0.0382350402317204	0.604	0.683	1
Apopt1	0.191635408059866	-0.0566608284691602	0.187	0.235	1
Atl2	0.191648843037779	0.0565850275626488	0.209	0.171	1
Rpusd3	0.192266722427	-0.044717068232795	0.102	0.139	1
Zc3h18	0.192413330489965	-0.0317783436127571	0.406	0.459	1
Nt5dc2	0.192571249419909	-0.0702894322370244	0.428	0.478	1
Sac3d1	0.192706153585012	-0.0474498001046277	0.299	0.345	1
Chd2	0.192783868872794	0.0603379121352008	0.262	0.224	1
Plpp2	0.192810664601345	0.0430989077419963	0.139	0.104	1
Myl6	0.192994241431549	0.0781117451373625	0.963	0.972	1
Tmem120a	0.193106839229425	-0.0398519514917161	0.171	0.221	1
Scp2	0.193143483504383	-0.0455608651057321	0.364	0.443	1
Arl14ep	0.193504459064247	-0.0301741330167953	0.102	0.143	1
Rpl38	0.193565504752995	0.0235350277764965	1	1	1
Yeats2	0.193859396056545	0.0323912143686298	0.118	0.086	1
Mpv17l	0.193953726202024	0.0398624480700363	0.118	0.088	1
2900011O08Rik	0.19402334166584	0.0491203135628827	0.144	0.111	1
Slc2a1	0.194225185987415	0.118523682648768	0.551	0.547	1
Apobec3	0.194279870720626	-0.0478614648349979	0.257	0.32	1
Slc35a1	0.194322638411084	0.0645622622935018	0.23	0.187	1
Tmem138	0.194409742672738	0.0600251969013507	0.225	0.186	1
Mtx1	0.194537437140371	-0.0518643408980524	0.471	0.527	1
Hells	0.194619842967202	-0.0395335203064513	0.952	0.96	1
Nsrp1	0.194724139429359	0.0568987846258988	0.503	0.463	1
Gfer	0.194977620950453	0.0828458966078934	0.604	0.594	1
Cdca4	0.194986671183173	-0.0464091673811353	0.235	0.289	1
Hspb11	0.195019987913463	0.048688640579974	0.171	0.136	1
Nosip	0.19511733234793	-0.0271900186460768	0.374	0.461	1
Pmpca	0.19520926233844	0.0408178755247627	0.342	0.294	1
Fbxo7	0.195434275689344	0.0371065932504149	0.123	0.091	1
Pdcd2	0.195924893198182	-0.062831735700683	0.422	0.479	1
Ubc	0.196023777405016	0.103279853324008	0.449	0.438	1
Alms1	0.196234968564802	-0.0415275749369272	0.07	0.101	1
Gorasp2	0.196326280359898	-0.0540191824097767	0.364	0.415	1
Rock2	0.19675490578328	0.0568854642735122	0.267	0.224	1
Ccar1	0.196776102784403	0.0324715248778427	0.556	0.498	1
Sde2	0.196942012398334	0.0525274693490059	0.674	0.632	1
Pcgf5	0.197392818060167	0.0509851725158197	0.198	0.159	1
Lyrm5	0.197404570994499	0.0451471827831434	0.171	0.134	1
Tmem259	0.197447527488418	-0.046617524735408	0.102	0.139	1
Mpst	0.197521147182243	-0.0459842181321544	0.075	0.106	1
Trappc13	0.197713553463544	-0.0590919272799663	0.444	0.502	1
Glmp	0.197761799754847	-0.0310664414014499	0.278	0.342	1
Tmed4	0.19778109040676	0.059194088830553	0.209	0.167	1
Brca2	0.197979293270216	-0.062996614646598	0.31	0.362	1
Taf11	0.198052944089812	-0.0483463179673183	0.369	0.426	1
Uchl3	0.198298219625416	-0.0646959999331647	0.872	0.889	1
Snap23	0.198471259652761	0.0643720354134301	0.283	0.242	1
Nudcd3	0.198613928123579	0.0586027205371628	0.487	0.449	1
Thyn1	0.198791925849552	-0.0583411989373429	0.492	0.592	1
Ttc33	0.198860208109008	0.0324174319156721	0.203	0.163	1
Cdc42se1	0.198929980645508	0.0565559986631115	0.273	0.227	1
Axin1	0.19894711374136	-0.0365455097290397	0.091	0.126	1
Fbxo22	0.198980283335741	-0.0747462771250522	0.471	0.502	1
Cotl1	0.199321227348648	-0.0853812868936712	0.241	0.29	1
Tspan17	0.199329352112958	-0.0314826206684222	0.07	0.103	1
Hsd17b10	0.199414274750566	-0.08218689165082	0.465	0.521	1
Gls2	0.199468167749906	-0.0508680167280689	0.086	0.118	1
Wdr83	0.199680582645244	-0.0457194428669629	0.182	0.231	1
Brd8	0.199971210822734	0.0831394522503295	0.54	0.521	1
Rpl36	0.200376393121787	-0.0320842714958109	1	1	1
Ppan	0.200448500080898	-0.045667810274866	0.701	0.771	1
Arhgdia	0.200830865044927	0.0574235108291448	0.807	0.798	1
Gm27234	0.200866286932813	0.039735246324507	0.112	0.083	1
Ubb	0.20108635027556	0.0423236836338821	1	1	1
Mtf2	0.201166714413492	-0.0446666668585565	0.872	0.905	1
H2afz	0.201409695974007	-0.0481678962360856	1	1	1
Kpna1	0.201538758018867	-0.0488663105482748	0.332	0.381	1
Tmem245	0.20167484134719	-0.0327348494378851	0.257	0.312	1
Ybx3	0.202028381486273	-0.072107684177741	0.684	0.687	1
Tmem41b	0.202092266520981	-0.0405185019560876	0.214	0.272	1
Eif5b	0.202304648493349	-0.0451715108797077	0.952	0.965	1
Itsn1	0.202339899451381	-0.0328755551889131	0.086	0.121	1
Zfyve19	0.202461997260476	0.0253722093877257	0.107	0.076	1
Maz	0.202613234954658	0.0526837127392727	0.396	0.353	1
Tsix	0.202915488910356	-0.0480269056428401	0.144	0.184	1
Wdr77	0.202955140938051	0.0642891825565246	0.658	0.635	1
Pigyl	0.203004418587936	-0.0501080872254925	0.209	0.262	1
Pfdn5	0.203531160482566	-0.052722509680506	0.85	0.917	1
Galnt1	0.20365819117335	0.0576711565071656	0.166	0.133	1
Uaca	0.2037369521607	0.0430134644006622	0.187	0.151	1
Ndufb6	0.20453974068124	0.0647524021795276	0.877	0.866	1
Pwwp2a	0.20476619797339	-0.0601013098728293	0.171	0.214	1
Dnajc19	0.204787367351532	-0.0407366123936377	0.877	0.889	1
Rfx7	0.205063727316009	0.036239775172929	0.171	0.133	1
Gpx7	0.205543236189583	0.0430279600897696	0.134	0.101	1
Pithd1	0.205701276086902	0.0358202182250079	0.225	0.182	1
Cgref1	0.206128131494591	0.0305679159742971	0.112	0.081	1
Lama5	0.206484771373518	0.09308865573099	0.155	0.126	1
Zscan21	0.206496824596947	0.0498250876876616	0.144	0.109	1
Slc38a4	0.20679452333088	-0.0517323268298987	0.385	0.438	1
Tfip11	0.206886413693498	0.0447747794817603	0.16	0.126	1
Glb1	0.207093220913999	-0.0276578864533351	0.091	0.129	1
Heatr1	0.207101367033166	-0.0463486256240705	0.16	0.206	1
Pdia4	0.207129422190249	-0.0627806623765189	0.364	0.423	1
Smim13	0.207286997250277	-0.0391332799038807	0.144	0.191	1
Gm10076	0.207498907511791	-0.0468041499671111	0.578	0.635	1
Mrps35	0.207569943612439	-0.0594698878192064	0.417	0.504	1
Mgea5	0.207620033434173	0.102446349206928	0.471	0.416	1
Mest	0.207835626265122	-0.0536278684890775	0.353	0.41	1
Qrsl1	0.207972857837265	-0.0395898145044728	0.112	0.153	1
Etl4	0.208449756161595	0.0565501453005673	0.15	0.119	1
Ctsa	0.208472737011806	-0.0580412021564055	0.096	0.129	1
Ash2l	0.208523077036124	-0.0861612283348969	0.77	0.816	1
Epha2	0.208597674534259	0.0620406955547131	0.219	0.181	1
Fdx1	0.208714679964178	0.0381989896031187	0.396	0.353	1
Sec61g	0.20875175023414	0.0385360614768762	0.989	0.998	1
Eif2ak2	0.208776875634042	0.0669043176840049	0.123	0.095	1
Nvl	0.208819665750059	0.0518529282624176	0.476	0.43	1
Spats2	0.208878086316623	0.0293630410838703	0.182	0.141	1
Brox	0.209053423855782	0.0286750358174778	0.102	0.071	1
Far1	0.209382696085169	0.0763607339299268	0.273	0.239	1
Setd2	0.209680188709168	-0.0421938011157634	0.23	0.28	1
Rnf145	0.209749711363846	-0.0329469339883258	0.112	0.151	1
Gnl1	0.209787377878204	-0.0475654982898001	0.299	0.365	1
Nono	0.210136450650527	0.0449017125821864	0.786	0.793	1
Ndufv1	0.210331094742487	-0.0488493066198834	0.62	0.685	1
Wdr33	0.210449380753215	-0.053836382934006	0.337	0.4	1
Mapk14	0.210460500313522	0.0686092493747704	0.332	0.287	1
Slc7a7	0.210733550586663	0.0645932500586527	0.246	0.206	1
Tanc1	0.210859709705376	-0.0319794846005633	0.16	0.207	1
Lsm8	0.211207379048311	0.0760422012629319	0.695	0.69	1
Ccdc191	0.211231780970901	0.0370176617309254	0.182	0.143	1
Ranbp17	0.211379848128306	0.0389708709868842	0.107	0.08	1
Gadd45gip1	0.211461903879583	-0.057044752269176	0.631	0.708	1
Tmem183a	0.211691974662824	-0.0717782247588971	0.471	0.512	1
AU019823	0.211699915198626	-0.0352032830994337	0.171	0.216	1
March2	0.21174741204166	-0.0415903706589	0.128	0.166	1
Trmt11	0.212029248859845	-0.0608820100955804	0.182	0.224	1
Dqx1	0.212124820402856	-0.0859865552640056	0.219	0.172	1
Eprs	0.212296727709331	-0.0589987093949957	0.904	0.892	1
Hexb	0.212394799924649	-0.0291319372435189	0.123	0.163	1
Gar1	0.212545686176473	0.0404942822451335	0.802	0.799	1
Senp6	0.212567500904627	-0.0485064584135976	0.46	0.509	1
Sf3a3	0.212733044459686	-0.0631179955282118	0.583	0.627	1
Endog	0.212755773422618	0.0598992716250803	0.401	0.353	1
Nars	0.212769619706079	-0.0760258148391944	0.791	0.866	1
Mfn1	0.213013022225392	-0.0312304249822717	0.134	0.177	1
Rab11a	0.213536063763795	0.0704311283196892	0.433	0.386	1
Ddhd2	0.213560712683968	-0.0173993410967209	0.107	0.144	1
Mettl16	0.21375781233041	-0.0186440711737359	0.626	0.697	1
Ska2	0.213999656650152	-0.0467286451350795	0.118	0.154	1
Acbd3	0.214182902530754	0.0263595913291988	0.241	0.194	1
Ift52	0.214282145053774	-0.0412921079508609	0.075	0.106	1
Igsf3	0.214424014041953	-0.0301914351748482	0.075	0.108	1
Tia1	0.214534210394239	0.0361186295425663	0.299	0.252	1
Faap100	0.21459157831086	-0.0333710751981877	0.091	0.128	1
Lmbr1l	0.214712094469801	0.0425634840517603	0.144	0.111	1
Jak1	0.214777450583094	0.0499980709468932	0.23	0.192	1
D5Ertd579e	0.214851182171878	-0.0318280160330781	0.134	0.179	1
Tst	0.214944210187891	-0.0586357215606086	0.214	0.262	1
Nkap	0.215178699921712	0.0830961117325023	0.316	0.275	1
Tubb5	0.215265676380242	-0.0289356193032595	1	0.998	1
Pgm3	0.21541948586071	0.0463635223009138	0.198	0.164	1
Rps23	0.215877395826066	0.0266448562978736	1	1	1
Prkaca	0.216024568839471	-0.0411488941451622	0.23	0.272	1
Plec	0.216079371133985	0.0652149650854783	0.182	0.148	1
Lamb1	0.216174577901781	0.0617097574640038	0.182	0.144	1
Fau	0.216217772317041	-0.0397514256365006	1	1	1
Phf11d	0.216404304072651	0.0363710175649291	0.144	0.111	1
Tmx3	0.216440216337582	0.0512252504142882	0.155	0.124	1
Rfesd	0.216580863968079	0.0392396872923773	0.102	0.075	1
Efna4	0.216699107263391	0.029149734697119	0.155	0.119	1
Atp6v0a2	0.217060130919425	0.0490828696084497	0.107	0.081	1
Rep15	0.217207893145582	0.0771721389181138	0.112	0.083	1
Hibch	0.217207893145582	0.0368349605658998	0.112	0.083	1
Tmem14c	0.217259945311742	-0.0598280425107417	0.626	0.665	1
Add1	0.217445800667846	-0.0465126375514711	0.144	0.186	1
Racgap1	0.217452819939793	-0.0451993187154843	0.31	0.365	1
Gtf2h2	0.217545560100476	-0.0525318707636608	0.214	0.259	1
Baz2a	0.217598092270675	-0.0821003558751493	0.513	0.552	1
Capns1	0.217760180557696	0.0747046889868432	0.743	0.731	1
Sypl	0.217795559056293	-0.0655991970405084	0.182	0.222	1
Mastl	0.217862416691492	-0.0274339086363474	0.091	0.128	1
Emd	0.218498472119809	0.0594417058390107	0.455	0.448	1
Nipa2	0.218631103204174	0.0454336092391114	0.321	0.269	1
Mcm5	0.219036592849352	-0.0448974130514341	0.684	0.738	1
Ecsit	0.219105770103739	-0.0664010287468055	0.225	0.277	1
Minpp1	0.21920425073861	0.0640301318776384	0.289	0.255	1
Ormdl1	0.21922487543131	0.0573273913000789	0.182	0.148	1
Borcs8	0.219275844368458	-0.0579085320355557	0.155	0.192	1
Glmn	0.21958135137806	-0.0319746140885194	0.155	0.202	1
Ercc3	0.219693356900508	-0.0460693496001242	0.139	0.172	1
Fam32a	0.219772945808914	0.0545825535795855	0.588	0.541	1
Fkbp8	0.219954821770022	0.0527422212619375	0.626	0.594	1
Ppif	0.219992105265777	-0.0223020172773977	0.401	0.473	1
Fancm	0.220098304354299	-0.0344361893050975	0.139	0.177	1
Gcsh	0.220195379366477	-0.055297600738746	0.845	0.881	1
Ptges2	0.220262400225866	-0.0266168972331108	0.112	0.151	1
Dnajc7	0.220301823606753	0.0555202962560111	0.754	0.753	1
Znhit2	0.220468726168622	0.0477622009040811	0.193	0.159	1
Kars	0.220504405387352	-0.082036084392037	0.668	0.703	1
Rnh1	0.220834119257163	0.0594454678595803	0.39	0.353	1
Comt	0.220847843175253	0.0411323717544368	0.556	0.506	1
Dnajc30	0.221000812397812	0.0533991558313974	0.214	0.177	1
Haus1	0.221062819482624	0.0672814281112083	0.39	0.358	1
2010111I01Rik	0.221112010993747	0.0395847099855042	0.193	0.154	1
Cops3	0.221198759973986	-0.0534707349602738	0.545	0.61	1
Mad2l2	0.221381379929091	-0.0217940358908605	0.278	0.322	1
Mtg2	0.221586191462254	0.018147049766937	0.273	0.231	1
Irak1bp1	0.221647740045473	0.0636438238797019	0.262	0.226	1
Gldc	0.221729856245316	-0.0458414405695794	0.289	0.347	1
Ezh2	0.221828758059326	0.0550349966751837	0.807	0.813	1
Gbx2	0.221973616160758	-0.0353306105590998	0.134	0.172	1
Pla2g12a	0.222134425741973	-0.0874548956642123	0.449	0.479	1
Fundc1	0.222623536745914	-0.0478659139124776	0.128	0.164	1
Lrrc42	0.222682832220355	0.0883151260921783	0.278	0.247	1
Shmt2	0.222952289725964	-0.0749262388697982	0.417	0.471	1
Nefh	0.222971146271654	-0.0607216198431569	0.241	0.292	1
Nolc1	0.223211429342563	-0.0490148138119633	0.941	0.949	1
[truncated: 4,426 more rows]
