# Supplementary material for: Detection of gene cis-regulatory element perturbations in single-cell transcriptomes
Source: PLoS Comput Biol. 2021 Mar 12;17(3):e1008789. doi: 10.1371/journal.pcbi.1008789 (PMC8011753; doi:10.1371/journal.pcbi.1008789)
Supplement: S2 File — (ZIP) [file pcbi.1008789.s015.zip › S2_File/GFPChe_txm.TdgfSC1_vs_ZfpSC1.DESeq2.csv]

	p_val	avg_logFC	pct.1	pct.2	p_val_adj
ENSMUSG00000032494	1.60104992268845e-23	-0.339127930538464	0.373	0.653	2.85082949233905e-19
Dpy30	0.000370879469503364	0.0859888939489084	0.981	0.975	1
Krt42	0.000416748228889207	0.109402596442285	0.392	0.303	1
Gabarapl2	0.000416967497221432	-0.0967261311233563	0.969	0.955	1
Tubb2b	0.00062823705407855	0.101913791624707	0.78	0.719	1
Rbm27	0.000704952394677194	-0.09003078004655	0.704	0.736	1
Zfp42	0.000836901858662098	0.094368843599907	0.998	0.988	1
Eif4a1	0.00100019363650157	-0.062903637151956	1	1	1
Smarcc1	0.00139183280118626	0.0922214512506426	0.718	0.665	1
Tpi1	0.0018632709452917	0.0950283054542166	0.735	0.718	1
Rfc5	0.00204490631845863	-0.0801061424898751	0.722	0.775	1
Atp5k	0.00221201673378363	0.0783342368770612	0.959	0.936	1
Trim28	0.00257767201570638	-0.0634568503850228	0.969	0.964	1
mt-Nd2	0.00322644676673488	0.0692592847292766	0.998	0.991	1
H2afx	0.00323864298812937	-0.0733746426965738	0.96	0.94	1
Gsta4	0.00380378802309481	0.0821768198512234	0.935	0.937	1
Zfp207	0.00410271568961868	0.0841699412696105	0.773	0.704	1
Hmgn2	0.00487415515888884	-0.0709204064010632	0.778	0.834	1
Setd8	0.00499704197419114	0.0823935483644647	0.448	0.371	1
H3f3a	0.00544755948575836	0.0597901408340156	1	0.998	1
Prpf4b	0.0055540116972857	0.0806466778573622	0.534	0.462	1
Ccnd1	0.00615000658326136	-0.075181258603236	0.706	0.72	1
Chd1	0.00741756150340253	-0.0693423632801321	0.692	0.749	1
Mcm3	0.00761600496331647	0.0752637079951648	0.832	0.794	1
Rpn1	0.00822917080017521	0.07707334633911	0.593	0.513	1
Avpi1	0.00823201975134619	-0.0853921463860092	0.701	0.731	1
Nop58	0.00853455681925703	-0.0585840690430544	0.959	0.969	1
Rpl39l	0.00875803922523137	-0.102740147513466	0.529	0.57	1
Chchd10	0.00937572473913859	0.0728934954438447	0.998	0.993	1
Mdm2	0.00959376381833186	0.0832776919689143	0.46	0.412	1
Snrpc	0.0100767870017739	0.0720041926167738	0.866	0.847	1
G3bp2	0.0103521190866219	-0.051896169650703	0.985	0.996	1
Nipsnap1	0.0103539133770188	0.0754728975769182	0.426	0.345	1
Psmd8	0.0104225554567179	0.0737998075131756	0.808	0.765	1
Stmn2	0.0108239167438532	0.0804175754944914	0.966	0.947	1
Srsf3	0.011302988266086	0.059738252562817	0.997	0.988	1
Tomm22	0.0113135598910871	-0.0643008934755511	0.802	0.828	1
Mrpl11	0.0116697438536068	0.0723944282924305	0.799	0.742	1
Fam96a	0.0120626027252382	-0.0662562963044256	0.576	0.641	1
Rps29	0.0121651353173264	-0.0170422099930296	1	1	1
Npepps	0.0132217884749484	0.0722397447942731	0.462	0.4	1
Hnrnpa3	0.0135046268962906	0.0679813252571004	0.948	0.932	1
Tmsb10	0.0139397351324802	-0.0447420750333642	0.993	0.993	1
Akap9	0.0141859746236796	0.0800919580155329	0.344	0.263	1
Bop1	0.0143957141996265	0.0698080190177204	0.478	0.398	1
Fkbp3	0.0151010610925813	0.061061704624767	0.985	0.976	1
Id3	0.0160312900860937	-0.101645350360311	0.543	0.608	1
Asna1	0.0169114647944129	-0.0599555224951254	0.703	0.746	1
Ifitm1	0.0179360452945304	-0.0804955603977311	0.768	0.815	1
Stra13	0.0179934866524992	0.0688788259012818	0.62	0.57	1
Jtb	0.0183542839193799	0.0682915186492218	0.479	0.44	1
Slc9b1	0.0188195652807035	0.0685300526406065	0.395	0.353	1
Ralbp1	0.0191259209034554	0.0707227727310612	0.787	0.769	1
Akap12	0.0192140259548315	0.0796573861649459	0.746	0.707	1
Trp53	0.0192658143858694	-0.0506052188501722	0.983	0.986	1
Snrpg	0.019443935926812	-0.0551223772786407	0.88	0.912	1
Ndufa11	0.0203795923061588	0.0612684532721193	0.959	0.94	1
Anp32a	0.0208336130847852	0.0691085991026279	0.83	0.795	1
Dctn3	0.0208634758655442	0.0688098089187631	0.704	0.645	1
Rab7	0.0209719820061809	0.0671928560963571	0.684	0.623	1
Hmgcs1	0.0216981872068571	0.0692576926755351	0.393	0.348	1
Dppa2	0.0224455208057338	-0.0628911454017158	0.699	0.727	1
Llph	0.0227989627739881	-0.0532781442133932	0.899	0.903	1
Gm9843	0.023423342784713	0.0658779315150481	0.595	0.547	1
Usp14	0.0236176126081174	0.0669424519100327	0.603	0.556	1
Metap2	0.0236566008967975	-0.04571922587292	0.969	0.969	1
Cops7a	0.0238753635267668	-0.0593753054918356	0.548	0.616	1
Acin1	0.0245841687411776	0.0666558609547658	0.809	0.751	1
Rbmxl1	0.0250305682980328	0.0648625030273253	0.883	0.847	1
Arpc3	0.0252801582631487	-0.0584898623569208	0.598	0.65	1
Gm10116	0.0255615797499082	0.0428648185259548	1	1	1
Ewsr1	0.0262286485332661	-0.0571699939417989	0.675	0.732	1
Laptm4a	0.0274592532982858	0.0644394485582447	0.646	0.6	1
Arid4b	0.0280501097450519	0.0733046852959904	0.34	0.274	1
Ldha	0.0290618823816191	0.0551670886726141	0.995	0.996	1
Krtcap2	0.0293433602080089	-0.0538068338446291	0.808	0.845	1
Phb	0.0299538623201702	-0.0545777613981536	0.71	0.777	1
Hells	0.0300407554391402	-0.0486504133330847	0.952	0.949	1
Clic4	0.0300477287055694	0.0955571856690995	0.249	0.203	1
Wbscr22	0.030560306549364	0.0641973471165585	0.448	0.406	1
Alpl	0.0307481633445663	-0.0586361852047034	0.373	0.418	1
Mlec	0.0309318228112498	0.0664935593769088	0.541	0.513	1
Cd164	0.0310058974778194	0.0670454612991266	0.347	0.31	1
Tars	0.0311033449119452	-0.0570264086159723	0.61	0.616	1
Abhd17a	0.0313479668183371	-0.0557160553341438	0.445	0.515	1
Lsm3	0.0314103746053648	-0.0468425636408458	0.95	0.944	1
Rbm6	0.031833414203907	0.0642624915744169	0.404	0.366	1
Mrpl38	0.0326640599369505	-0.0561902334935914	0.515	0.552	1
Pole4	0.0326709862228962	0.0636661568094292	0.821	0.807	1
Sms	0.0330252813552126	-0.0541796891512909	0.897	0.9	1
Agpat2	0.0332443919136656	-0.0645291474059541	0.289	0.347	1
Arl6ip4	0.033359187429602	-0.0561424492758662	0.421	0.477	1
1110001J03Rik	0.0333736371649563	0.0635514814034152	0.443	0.409	1
Slc25a4	0.034076468946852	-0.0683648363452398	0.971	0.98	1
Iws1	0.0342017536953948	0.0617365645767349	0.459	0.409	1
Rnf138	0.0348203329186718	-0.0562630327355244	0.538	0.57	1
Hnrnph1	0.0350680235556941	-0.0538901845427397	0.576	0.639	1
Sdc4	0.0356283997231065	-0.0640531255464014	0.318	0.364	1
Mpdu1	0.0356552925815968	-0.0569302584342963	0.61	0.639	1
Pfdn2	0.0358007349143927	0.0561400910731791	0.962	0.959	1
Zfp644	0.0358033157943504	-0.0573690602495243	0.356	0.399	1
Prrc2c	0.0361888144970021	0.0597517075306333	0.914	0.897	1
Glrx2	0.0364684621835059	-0.061816585006362	0.301	0.348	1
Tsen34	0.036583090737072	-0.0546299228831679	0.577	0.614	1
Ndufa3	0.0368750007949924	-0.0541919328748524	0.619	0.66	1
Dppa5a	0.0373988246865976	-0.0338960109246824	1	1	1
Sars	0.0395161036748139	0.0598902337319535	0.753	0.699	1
Gtf2e2	0.0397613195735474	0.0600080027313633	0.637	0.597	1
Pias2	0.0399632731285575	0.0595207103279586	0.517	0.474	1
Cdk4	0.040274748676251	0.0524062333017352	0.969	0.959	1
Cggbp1	0.0405164485760679	-0.0547346737294234	0.641	0.682	1
Gcsh	0.0406671008566569	-0.051002757655519	0.837	0.865	1
Eif4b	0.0407664202854878	0.0623886851446488	0.689	0.66	1
Arl4a	0.0408818193095891	0.0628598597619458	0.399	0.354	1
Calcoco2	0.0409600789162535	-0.0772095582541446	0.471	0.487	1
Snrnp70	0.0411354015680546	-0.0511959328736087	0.792	0.816	1
Gtf3c2	0.0412303998033928	-0.0558147955595694	0.342	0.396	1
Nup62	0.0414339270913006	-0.0535075665914237	0.514	0.555	1
Aqr	0.0420932258687454	0.060018009726253	0.442	0.398	1
Uqcrc1	0.0424600370894016	-0.0454755021433575	0.893	0.916	1
Cenpm	0.0432696065375062	-0.0562231694003198	0.569	0.624	1
Eif1a	0.0436352044723691	0.059307361822367	0.849	0.825	1
Tm2d3	0.0436842460546683	-0.0574601797704751	0.294	0.357	1
Rpl8	0.0438502195423814	-0.0112036042564641	1	1	1
Gm26917	0.0439517933940583	0.0661029249588252	0.881	0.872	1
Glud1	0.0448242380073016	-0.0534623611671581	0.696	0.717	1
Gm26825	0.0451005598256452	0.0608897021999924	0.443	0.373	1
Pfn1	0.04518743545342	0.0496846713320913	0.991	0.992	1
Upp1	0.0453848669330335	0.0561011692746827	0.959	0.927	1
Malat1	0.0455193387960622	0.066804494300857	1	1	1
Rps3a1	0.0455860563530578	0.0324651041477577	1	1	1
Pias4	0.0466651320472075	-0.0704470456152366	0.21	0.278	1
Tacc3	0.0468017222687044	-0.0548364704414774	0.363	0.403	1
Sde2	0.0468135400932523	-0.0539179696527012	0.615	0.66	1
Gm13154	0.0470779911322014	-0.0559475569760834	0.438	0.462	1
Ppm1b	0.0476181841500668	0.0601130245234817	0.371	0.307	1
Sfxn1	0.0476310135142311	-0.0525225308616772	0.686	0.703	1
Coprs	0.0480939867123539	0.0587461070915349	0.636	0.57	1
Kcmf1	0.0481003344674814	-0.0540677324151508	0.479	0.512	1
Isyna1	0.0486336013740426	-0.0532885558679017	0.383	0.418	1
Kat6b	0.0488588916042239	0.057453793173044	0.541	0.495	1
Rpl22l1	0.0491191675208578	0.0436090826255984	1	0.999	1
Oaz1	0.0495389497912964	-0.0272542023611813	0.998	0.999	1
Mtf2	0.049741883263377	-0.042582615195494	0.945	0.943	1
Tmem192	0.0498068371108589	-0.0540645676628956	0.354	0.392	1
Luc7l2	0.0510951443614951	0.0596587614135505	0.679	0.641	1
Psmd4	0.0524513857971967	-0.0428426241669786	0.912	0.935	1
Eif3l	0.0526566426613122	-0.0457729279715808	0.825	0.855	1
Rnf10	0.0527475888759775	0.0577092791810208	0.644	0.621	1
Thoc3	0.0530912644106098	-0.0510603318150467	0.651	0.659	1
Vdac2	0.0536936213357069	0.0531508173927859	0.928	0.914	1
Ghitm	0.0543230230159247	0.0572126584490886	0.725	0.687	1
Fgf4	0.0543559311428843	0.0621555059821899	0.344	0.302	1
N4bp1	0.0557551289536516	-0.049245554185825	0.471	0.527	1
Tbx3	0.0557598180690148	-0.053261666966411	0.672	0.668	1
Lrpap1	0.0558164210725957	-0.0554717944780951	0.517	0.527	1
Mien1	0.0558741593485605	-0.0519323797493225	0.405	0.468	1
Pop1	0.0560230907955895	-0.0518724259137578	0.356	0.397	1
Usp39	0.056079469305249	0.0549237103312294	0.46	0.441	1
Ccnb1ip1	0.0572586156164677	0.06851538630498	0.306	0.22	1
Psma3	0.0573919974715401	0.0503724086594299	0.962	0.961	1
Gdf3	0.0575815445485788	0.0570853150387137	0.643	0.61	1
Psmb1	0.057633473143713	-0.0370892262571456	0.966	0.983	1
Hmgxb4	0.0577924253462489	-0.0521546740946252	0.318	0.378	1
Arf4	0.0579952469798548	0.058116873874506	0.646	0.62	1
Gm2000	0.0592276832219399	0.0567933819104809	0.576	0.543	1
Lactb2	0.0601680264654463	0.0549416485966895	0.502	0.481	1
Fip1l1	0.0604407300759821	0.0562887618990908	0.445	0.423	1
Zdbf2	0.0605320206196165	0.0707797629846037	0.29	0.223	1
Cdc20	0.0606775198278987	-0.0557848149220621	0.863	0.845	1
Polr2l	0.0615689890437347	0.0550382709912242	0.565	0.55	1
Fh1	0.0617808783236863	0.0552722115375699	0.454	0.386	1
Phf14	0.0618502684250434	0.057331727330577	0.402	0.332	1
Strbp	0.0622933392227468	0.0562320986249409	0.388	0.34	1
Vbp1	0.0627782041154123	0.0564283184766554	0.674	0.614	1
Tmed10	0.0630779620184897	0.0575185431466739	0.732	0.72	1
Cbr1	0.0634311516515279	-0.0579847610465518	0.273	0.312	1
Nolc1	0.0636552990310551	0.0526167323375268	0.969	0.95	1
Sec11a	0.0643091775484843	0.0545956998319528	0.617	0.553	1
Cltc	0.0651648701065155	0.0553277186438619	0.486	0.44	1
Exosc5	0.0651763173204356	-0.0478907287543243	0.636	0.669	1
Rrs1	0.0652046275324305	0.0539840784724728	0.565	0.527	1
Kdm3a	0.0663787992008219	-0.0514202027297519	0.359	0.384	1
Ssb	0.0669372435940417	0.0531836878312166	0.888	0.868	1
Dnmt3l	0.0673615365093659	-0.0585753371145871	0.503	0.578	1
Agtrap	0.0683637308193727	-0.0507422014514715	0.375	0.424	1
Polr1c	0.0693455242047666	0.0535589489115028	0.826	0.795	1
Esco2	0.0701196983625813	0.0551411459507585	0.481	0.46	1
Mrps22	0.0717156205543392	0.0543034690588859	0.361	0.314	1
Hspb1	0.0719137420900432	-0.0401075775816504	0.998	0.998	1
Prmt5	0.0720408703158321	0.0534923653888514	0.514	0.479	1
Srp54b	0.0724549442987495	-0.0461268376582094	0.486	0.533	1
Csnk1e	0.0724981768362403	0.0618634508601591	0.316	0.243	1
Mrpl32	0.0727358339254773	-0.0473706770826999	0.503	0.557	1
Luzp1	0.0728579101975724	0.0549117503493287	0.572	0.563	1
Rpl13	0.0733650802109191	-0.0099252628363522	1	1	1
Upf3b	0.0736170670624224	0.0552945249884652	0.49	0.467	1
Fbxo15	0.0741661764328583	-0.0518686605770708	0.653	0.671	1
Krt18	0.0743273135635979	0.157025109427628	0.179	0.158	1
Pno1	0.0757108812508855	0.055281002063727	0.665	0.654	1
Gart	0.0762204354211999	0.0517757203735202	0.832	0.791	1
Kxd1	0.0768553111063699	-0.0528554766200325	0.296	0.325	1
Eif4a3	0.0771174695194132	-0.0438199471075702	0.759	0.786	1
Commd6	0.0774258765395513	-0.0469360555062439	0.356	0.41	1
Bcat2	0.0778448555813692	0.0579299923798303	0.33	0.276	1
Nxf1	0.0780758817242323	0.0519538503936887	0.502	0.438	1
Uchl1	0.0782961394787045	0.0549643386481561	0.395	0.351	1
Lap3	0.0783356764471459	0.0504653378682687	0.876	0.845	1
Exoc3	0.0796410320034228	-0.0495706762351479	0.308	0.355	1
Dlgap5	0.0806000276120912	0.0622802251608536	0.294	0.245	1
Mylpf	0.0808041171989942	-0.0564955091653105	0.921	0.921	1
Amd1	0.0810403597641882	-0.0450019448484333	0.46	0.518	1
Ddx56	0.0818218520491654	-0.045161418540666	0.431	0.463	1
Atp2a2	0.0818670888838877	0.051458321339129	0.476	0.44	1
Gtf3c6	0.0830628140400482	-0.0443041153604967	0.473	0.506	1
Wdr70	0.0832291380934367	-0.0502495510972249	0.292	0.336	1
Pcid2	0.0835928191205892	0.091139219422209	0.235	0.145	1
Polr3g	0.0836607729731808	0.0514288172256322	0.46	0.424	1
Prelid1	0.0838466045840283	0.0508795964902862	0.888	0.88	1
Rnf187	0.0838794871967708	-0.0437716191271511	0.667	0.713	1
Cse1l	0.0841908760391511	0.0515543802861728	0.505	0.489	1
Csnk1d	0.0843524023778493	0.0506506256462098	0.443	0.424	1
Tefm	0.0843955318978087	-0.0620825307650097	0.213	0.27	1
Phlda2	0.0844071988364123	0.0734774616137008	0.706	0.678	1
Ap2s1	0.0847940740111063	-0.0434605561257102	0.646	0.669	1
Smtnl2	0.0860130326761327	-0.0691355799593649	0.194	0.243	1
Zmat2	0.0860514324295901	0.0505263416622543	0.708	0.678	1
Sfr1	0.0863473714408448	-0.0358012253998823	0.921	0.955	1
Gltp	0.0866475328088571	0.0581665973865672	0.311	0.274	1
1700123O20Rik	0.0873721207311705	-0.0452642436176015	0.388	0.416	1
Carnmt1	0.0874149803399302	0.0506785665679268	0.816	0.795	1
Rpl7a	0.0877919136359073	-0.0197039587601409	1	1	1
Folr1	0.0880796695914945	-0.0483514770719358	0.541	0.565	1
Cpsf6	0.0888929579622886	-0.0465220870210749	0.431	0.474	1
Timm9	0.08895752866838	0.0516205983578878	0.407	0.367	1
Sec61a1	0.0889815306814652	0.0512828894425581	0.404	0.35	1
Dlc1	0.0890371883865141	0.0532283157459847	0.361	0.316	1
Sdhd	0.0893527225334364	-0.0440736084843213	0.505	0.547	1
Rps19bp1	0.0894545210147678	0.0507215124400298	0.759	0.744	1
Taldo1	0.0899510610239641	0.0507987301227959	0.814	0.795	1
Bckdha	0.0907828698435848	-0.0529474108328607	0.258	0.307	1
Top3b	0.0910031500545845	-0.050819248396213	0.278	0.329	1
Cops4	0.0915520312239092	-0.0428377169814851	0.658	0.693	1
Raly	0.0918712304546176	0.0501203720560804	0.607	0.579	1
Rbpms	0.0919347647793833	0.0505839774928944	0.438	0.392	1
Safb	0.0922162055488099	0.0516094647763815	0.495	0.444	1
Immt	0.0925922125703298	-0.0393327836495183	0.844	0.853	1
Plk1	0.0928385182126747	0.0508129636749258	0.478	0.455	1
Spcs2	0.0929833340430181	0.0504843492871613	0.792	0.771	1
Gtf2f2	0.0932558125246238	0.0480394381787282	0.545	0.483	1
Btbd1	0.0936407143772151	-0.0442058539197399	0.387	0.421	1
Fdps	0.0936676941668488	0.054637912075889	0.34	0.301	1
Hk2	0.0936820702256429	0.0531667678155143	0.734	0.729	1
Ftsj3	0.0938140763121275	-0.0415727793089786	0.699	0.732	1
Mrps15	0.0941343070485727	-0.0425538063915214	0.632	0.645	1
Birc6	0.0947554984627075	-0.048139182377798	0.359	0.414	1
Wrb	0.0949333741599545	0.080344878135478	0.242	0.167	1
Naa38	0.0951430019100088	0.0519039876488403	0.725	0.687	1
Fbxo5	0.0955639911810738	-0.0438943708479658	0.505	0.513	1
Pelo	0.0955930095969476	-0.0483818606647978	0.313	0.361	1
Rad50	0.0960162985999644	-0.0422770685356494	0.509	0.537	1
Zc3h8	0.0972023143389354	-0.0785737781436287	0.158	0.22	1
Ube2n	0.097497841214373	0.0491879062089797	0.883	0.876	1
Luc7l3	0.0975770849784072	-0.0412331464982398	0.739	0.767	1
Larp7	0.097653229440076	-0.0436631698433522	0.438	0.487	1
Dtl	0.0980207188391743	-0.0506043157337883	0.28	0.326	1
Ptp4a1	0.0982637420821647	-0.0436530381824184	0.579	0.608	1
St13	0.0986796173313531	-0.0344828023679913	0.942	0.948	1
Srp19	0.0986814926522404	0.0490444227097482	0.816	0.814	1
Larp4b	0.0991308514481431	0.0514395842743222	0.418	0.374	1
Ube2e3	0.100483074126795	0.0485679739181746	0.503	0.456	1
Fam207a	0.100488098183475	-0.044278784415659	0.357	0.404	1
Ppp2r2d	0.100842228419242	0.0496795160772968	0.662	0.617	1
Gm9493	0.100949224717054	-0.0414881076180504	0.423	0.45	1
Tead2	0.101280501201939	-0.0457790685932338	0.306	0.353	1
Cd63	0.101474886318122	-0.0424103667209025	0.649	0.672	1
Hax1	0.1016132922761	-0.0411737254721569	0.715	0.754	1
Pdcd7	0.101793415022056	-0.04590442177599	0.328	0.365	1
Ppcs	0.102026615362363	0.0491820934383226	0.509	0.461	1
Adrm1	0.102534546459395	0.0494613351159636	0.737	0.688	1
Epb41l4a	0.102556163961231	0.0558094063985762	0.491	0.459	1
Hspbap1	0.102867064929274	-0.0485981470287858	0.299	0.339	1
Sf3b1	0.103076673908967	0.0459741768304647	0.943	0.914	1
Calm3	0.103530749898957	-0.0395494248171133	0.751	0.774	1
Etfb	0.104750446927376	-0.0402871492128214	0.643	0.677	1
Polr1a	0.106008499247151	0.0507971534048237	0.371	0.333	1
Fkbp9	0.10673454953209	0.0509321034856345	0.387	0.332	1
Pim3	0.107094289440667	-0.0427332070477208	0.435	0.48	1
Uqcr10	0.107139650932843	-0.0223755512564767	0.998	1	1
Mcm6	0.108373737805996	-0.0405535678108557	0.758	0.764	1
Pabpc1	0.108762670860144	0.0417605452115097	0.997	0.993	1
Atp6v0e	0.108778251766736	-0.0380445906266947	0.756	0.781	1
Pttg1	0.10879032142169	-0.0474868458373079	0.369	0.405	1
Gtsf1l	0.108889271057222	0.0507743267844178	0.395	0.333	1
Gtf2f1	0.109026621890493	-0.0430662635471943	0.454	0.494	1
Prep	0.109853421664313	-0.0531486743209892	0.232	0.28	1
Hif1a	0.110221731946054	0.0552606072888674	0.306	0.259	1
Cbx3	0.110412775004277	-0.0571995530674418	0.735	0.746	1
Ehmt1	0.110702677339442	-0.0497764862193826	0.263	0.301	1
Asxl1	0.110813119908465	0.0522224481004047	0.314	0.274	1
Rpa2	0.11136517422879	0.0496207081146821	0.667	0.661	1
Slc25a3	0.111572636632169	0.0400980249193132	0.988	0.995	1
Lig1	0.111947261933376	-0.0387458505857743	0.765	0.797	1
Commd10	0.112006628134354	-0.0440720321060347	0.351	0.387	1
Pak1ip1	0.112038347391522	-0.0385368902301855	0.778	0.786	1
Dqx1	0.112202137036994	-0.0866072742743238	0.174	0.192	1
Mid1	0.112729932956494	0.048067965186675	0.474	0.447	1
Atp1b3	0.113016517899089	-0.0416882407507582	0.436	0.461	1
Rpl32	0.113081084641699	0.0226564226631756	1	1	1
Pop5	0.113388662451534	-0.0404752468313763	0.715	0.733	1
Prmt3	0.113589322942166	-0.0423334436894581	0.38	0.406	1
Polr2k	0.114005045694744	-0.0386919975967279	0.694	0.718	1
Dctpp1	0.114112565092408	-0.0310390375696723	0.985	0.977	1
Caprin1	0.114213467067664	-0.0381083275022677	0.775	0.802	1
Smarca5	0.114511778142098	0.0470043867361434	0.945	0.914	1
Cox7c	0.11457581213393	-0.0187545726374077	1	1	1
Ccna2	0.116151709061994	0.0477721939853605	0.631	0.613	1
Eif3h	0.117299254928507	0.0417672107894655	0.976	0.976	1
Mtfr1	0.117862961475735	-0.0428740329448971	0.373	0.427	1
Ccdc25	0.117881042611073	-0.0501587314498457	0.253	0.29	1
Anapc13	0.117962514674019	-0.0371809578190497	0.768	0.786	1
Uhrf1	0.118267412610563	-0.0414281042958971	0.495	0.519	1
Tex264	0.118879489413598	0.0611804079738661	0.268	0.222	1
2210016F16Rik	0.119060019231668	-0.0539314930041484	0.237	0.274	1
Npm3	0.119069302914561	0.0430059180436455	0.943	0.938	1
Wdr61	0.119098161663253	0.0476753456198677	0.729	0.743	1
Sec61g	0.119157160691215	0.036060512123619	0.997	0.994	1
Zfp706	0.119306412096198	0.0429514144240897	0.973	0.957	1
Parl	0.119676210348637	0.0481868934730585	0.722	0.69	1
Stt3a	0.120015326975594	0.047820317835236	0.371	0.334	1
Rnf115	0.120050069993982	0.0586179011413214	0.282	0.226	1
Cfdp1	0.120907285413896	0.0447454197392927	0.912	0.903	1
Ddah1	0.121239425717243	-0.0444312250069442	0.395	0.422	1
Cdk1	0.121363753596161	0.0463648708210023	0.773	0.741	1
Sec13	0.121394667788051	-0.0389636305018821	0.589	0.602	1
Nadk	0.121553935784171	-0.0411167766691153	0.462	0.491	1
Tmem59	0.121814094156955	-0.0396654311467117	0.588	0.613	1
Fam49b	0.122262862678291	0.0457445083849219	0.648	0.578	1
Wdr89	0.122494202242644	-0.0395663738419797	0.485	0.518	1
Eif1ad	0.122804345201574	-0.0383462150480609	0.667	0.687	1
Cox11	0.123441533838977	-0.0462429431698685	0.275	0.321	1
Snrpd1	0.123676354081175	-0.0306992828875494	0.976	0.973	1
Cox17	0.123892831497209	-0.0390425889389107	0.651	0.664	1
Sf3b5	0.124648727371177	-0.0312602432549933	0.923	0.944	1
G3bp1	0.125006413986381	-0.0314799740902192	0.962	0.979	1
Prmt1	0.125115194604525	0.0404487882716476	0.976	0.963	1
Ctsd	0.125223929736584	0.0483603713994664	0.474	0.462	1
Eif5	0.125401473650178	0.0424489329488271	0.955	0.956	1
Srsf10	0.125824025056738	0.0455267772142384	0.758	0.699	1
Agfg1	0.126220353006163	0.0471017517428137	0.369	0.323	1
Slc35b1	0.126481276215357	0.0492742630389086	0.338	0.32	1
Rap1b	0.126909331530959	0.0466441878689695	0.61	0.579	1
Tecr	0.127470195991393	0.0483629023594343	0.569	0.559	1
Arhgdia	0.127677767110725	0.0455062696520745	0.771	0.762	1
Cyb5b	0.127833676251922	0.0460392121735156	0.67	0.62	1
Mrps33	0.128142316029048	0.0476155788410273	0.79	0.782	1
Use1	0.128929843143156	-0.0387380850731919	0.679	0.682	1
Ipo5	0.129354111468728	0.0470744501716063	0.667	0.643	1
Kpnb1	0.129629378044717	-0.036980702635106	0.698	0.737	1
Spg21	0.130234101116117	0.045553680992876	0.452	0.412	1
Cd9	0.130657686665946	0.050342951409262	0.816	0.765	1
Zfp326	0.130938158516076	0.0518587652009416	0.304	0.257	1
Rrp15	0.131220079722412	-0.0381915915284112	0.708	0.723	1
Rab2a	0.131318593873867	0.0475116811496016	0.686	0.661	1
Nup93	0.13192215250193	-0.0408836827932215	0.363	0.39	1
Fubp1	0.132291448960252	0.0442369527878339	0.881	0.879	1
Yrdc	0.132742947761852	-0.0393286634513518	0.509	0.547	1
Chic2	0.13291101219718	0.0459481684644391	0.567	0.507	1
Tcea3	0.133090202449337	-0.0430536814331727	0.692	0.688	1
Dus1l	0.133538888858516	-0.0386936288103262	0.462	0.482	1
Aplp2	0.133780633668923	-0.0378982933887517	0.469	0.489	1
Mfsd5	0.134349997019853	-0.0508467891450477	0.23	0.277	1
Fmr1	0.134885263973856	-0.0478307022568954	0.242	0.303	1
Med29	0.135341954719507	-0.036623165396393	0.61	0.681	1
Spns1	0.135364128013608	0.0461405633693159	0.443	0.399	1
Pgd	0.136182764280343	-0.0392199678403811	0.359	0.408	1
Lsm5	0.136878804845794	0.0411088147913483	0.93	0.942	1
Timm10	0.137216468032074	-0.037433212706204	0.644	0.654	1
Mrpl41	0.137402357821421	0.0453253943474571	0.454	0.414	1
Hnrnpd	0.137662301290474	0.0466198769813373	0.833	0.834	1
Ttc5	0.137701019191997	-0.0478307022568954	0.241	0.299	1
Zmym1	0.137741773268651	-0.0407694345316251	0.527	0.547	1
Cebpzos	0.13787291815712	0.0459146403888635	0.57	0.558	1
Ndufb9	0.138146619944606	-0.0304397919038031	0.924	0.935	1
Pigx	0.138199189955793	-0.0419397133173939	0.304	0.357	1
Sar1b	0.138343569915925	0.04426671162768	0.443	0.383	1
Mydgf	0.138728825948284	0.0465830721579928	0.371	0.323	1
Hmox1	0.138851575270915	0.0437514629353088	0.385	0.361	1
Cul2	0.139512664920964	0.0451683987688844	0.378	0.344	1
Sdccag3	0.139578630940193	-0.0490231589886447	0.232	0.284	1
Rsl24d1	0.139838417204917	0.0446327303778118	0.811	0.808	1
Eno1	0.139866041487533	0.0427802013275027	0.95	0.95	1
Ppp1r11	0.140150253000729	-0.0379484942227083	0.564	0.614	1
Nop16	0.140209938650167	-0.0378153247715836	0.49	0.494	1
Aurkb	0.140260291065804	-0.0431232306679658	0.323	0.352	1
Wfdc2	0.141015520099759	0.0454989008625822	0.411	0.392	1
Nup50	0.141481376268594	0.0446285907755198	0.507	0.476	1
Zfp462	0.141745134012723	-0.0526770106036068	0.223	0.263	1
S100a6	0.142049922504984	0.0966002478995125	0.485	0.43	1
Glg1	0.14221107389365	-0.0474849330654435	0.253	0.284	1
Mrpl15	0.142264943075915	0.042255328742915	0.94	0.931	1
Sgta	0.142673178445809	0.0429698850004618	0.473	0.422	1
Mbtps1	0.143452237214588	0.0495246078085004	0.309	0.258	1
Rpl7	0.143675778998585	0.0255708433857857	1	1	1
Hibadh	0.143908678929593	0.0436814948245922	0.522	0.492	1
Exosc9	0.145477667393162	0.050699869392626	0.311	0.243	1
Cnot1	0.145956321607621	0.0438608068223941	0.412	0.353	1
Gapdh	0.146134649153467	0.0324499076524845	0.998	0.999	1
Serpinh1	0.146497994014532	0.0646289086567385	0.284	0.244	1
Kansl2	0.146533891734155	0.0431391833608883	0.533	0.502	1
Triml2	0.147055217136569	-0.0431888595305213	0.273	0.335	1
Nudt21	0.147288850157664	-0.0306304735127687	0.93	0.928	1
Clpb	0.147570397314949	0.0456631656487108	0.354	0.305	1
A830080D01Rik	0.148440032523539	0.054993956837958	0.277	0.223	1
Hsd17b10	0.148979155006435	0.0435258664849637	0.519	0.491	1
Snapc5	0.149032441574703	0.0437751731022293	0.455	0.409	1
Golgb1	0.149126964154811	0.0443631922297935	0.387	0.359	1
Ppm1a	0.149447223186403	-0.0459889669231487	0.246	0.305	1
Zc3h14	0.14988255422029	-0.0446740423418397	0.265	0.3	1
Rock2	0.150363328188209	-0.0655920568237626	0.165	0.224	1
Cenph	0.150941518239931	0.0416642847561583	0.479	0.448	1
Atp5g3	0.150963819883111	0.0446166464123632	0.863	0.838	1
Polr3d	0.150969688007687	-0.0440564205527043	0.301	0.345	1
Pspc1	0.151217381064051	-0.0420203401101239	0.311	0.332	1
Atp6v1g1	0.151738065995639	0.0440864514516717	0.842	0.831	1
Cdc26	0.152521534846683	0.0445348322037733	0.732	0.691	1
Swi5	0.152599065789549	0.0408625368302702	0.935	0.937	1
Dtd2	0.152792312747965	0.0493817220223969	0.308	0.263	1
Gm13225	0.153497815352063	-0.0358427942066558	0.46	0.506	1
Rras2	0.153996841633864	0.0536898897214078	0.284	0.241	1
Dazap1	0.154119905353553	-0.034951968448627	0.751	0.744	1
Rab5a	0.154328168605086	0.0435213864892646	0.435	0.41	1
Tomm40	0.154548215923131	0.0427760506266222	0.916	0.936	1
Ly6e	0.154717790802752	-0.0445893042868889	0.265	0.294	1
Ccnd3	0.154827319987144	0.04445400511738	0.759	0.731	1
Nfatc2ip	0.155061050731995	-0.0375946640069712	0.629	0.653	1
L1td1	0.155162112656304	-0.0316319445227877	0.935	0.93	1
Chmp4b	0.156086752646401	0.049598547695406	0.301	0.257	1
Elavl1	0.15611607667092	0.0447163661998432	0.641	0.61	1
Pde6d	0.156282905413473	-0.0550309737778228	0.203	0.245	1
Rps7	0.156303645746641	0.027853134790877	1	1	1
Ubxn2a	0.157163423231447	0.0431428619841024	0.588	0.546	1
Nono	0.157299632816668	-0.0337830612436452	0.775	0.786	1
Sub1	0.157600399898913	0.0313023411270321	0.998	0.998	1
Acp1	0.158008041522529	-0.0307755401796899	0.847	0.86	1
Pdcd10	0.15847282222524	0.0432515120076676	0.56	0.527	1
Aurka	0.158965531539577	0.0399274546250352	0.479	0.461	1
Mrpl27	0.159504535081862	-0.0377247297289777	0.368	0.377	1
1110008P14Rik	0.159525198468036	-0.0372135963404344	0.38	0.414	1
Uck2	0.160194332567417	0.0436132210396857	0.617	0.615	1
Psmd3	0.160257286878114	0.0424639491588261	0.687	0.688	1
Rest	0.160285765468548	0.0446855401478561	0.899	0.911	1
Naa15	0.160492455743325	-0.0347163324266435	0.57	0.603	1
Dnaaf2	0.161098609819048	-0.0451816940853185	0.249	0.297	1
Agpat5	0.161357514437312	-0.0374393724467557	0.32	0.382	1
Nup35	0.16193711991759	0.0444975314364919	0.321	0.3	1
Pycard	0.162212324442642	0.0446119655935008	0.448	0.415	1
Pycrl	0.16288639538816	0.0457262419633172	0.333	0.301	1
Tgs1	0.16366462564795	0.0412167142478705	0.464	0.442	1
Rnf126	0.164029596459951	0.0425739327584416	0.473	0.47	1
Atic	0.164038309066783	-0.0354367742052742	0.491	0.55	1
Rps27	0.16410331612233	0.0282005934958227	1	1	1
Diaph1	0.164648403938849	0.0436081799421381	0.351	0.307	1
Tmem258	0.165661599981149	0.0410610169425791	0.866	0.855	1
Wbp11	0.165942935175115	0.0453043976811026	0.689	0.665	1
Aen	0.166620578838909	-0.0337830612436451	0.598	0.641	1
Cdc5l	0.166741745151902	-0.0327092932890853	0.778	0.786	1
Tmem261	0.167102899357739	-0.0350055552834262	0.562	0.594	1
Gemin5	0.167145882340894	-0.0411059455719521	0.278	0.312	1
Ncoa3	0.167442439240253	-0.0437033496296376	0.253	0.313	1
Ctcf	0.168244505062633	-0.0337830612436452	0.698	0.717	1
Spp1	0.169515967071946	0.0711083580214042	0.838	0.818	1
Pex13	0.169613175130817	-0.0375467088929489	0.412	0.423	1
Morf4l2	0.169712006789423	0.0431428619841021	0.924	0.909	1
Cwf19l2	0.170287001591732	0.0511485922927353	0.285	0.254	1
Zfp330	0.170616946104887	0.041304055216249	0.431	0.406	1
Rpl3	0.171333117350929	0.0231959678853793	1	1	1
Jarid2	0.171569428090383	-0.0365802658647061	0.79	0.79	1
Eif2s1	0.171775239725222	0.0380341010050684	0.952	0.922	1
Ahsa1	0.17177902587455	-0.0300948760067137	0.883	0.892	1
Aimp2	0.172422957633009	-0.035583241747793	0.579	0.597	1
Rheb	0.172602527042091	0.0429669203729156	0.759	0.748	1
Gnb2	0.172756937908151	0.0424639491588261	0.706	0.681	1
Gjc1	0.1733644889783	-0.0348658983824769	0.43	0.453	1
Calu	0.17337597274059	-0.0416882407507583	0.265	0.299	1
Ift20	0.17450839414094	0.0420571129714722	0.485	0.415	1
mt-Co3	0.174756101293189	0.0291679891210492	1	1	1
Lsm7	0.174866707982215	0.041512700573422	0.378	0.35	1
H3f3b	0.174947580729316	-0.0165241464220629	1	1	1
Kras	0.175258355513755	0.0419387126718275	0.56	0.555	1
Rabggtb	0.175349766247668	0.0420033146317044	0.531	0.511	1
Gnl1	0.175476998494695	-0.0382500737477445	0.321	0.361	1
Fn1	0.175525312929985	0.0474133515240353	0.5	0.494	1
Ccdc12	0.176473135727804	0.0412783160796872	0.624	0.585	1
Cetn3	0.176797388323634	0.0412027456409176	0.696	0.662	1
Nup88	0.177233645595049	0.0491311487619144	0.289	0.236	1
Cox6a1	0.1782370618798	0.0394270616068115	0.945	0.949	1
Slc3a2	0.178733583878362	0.0408964619722888	0.749	0.707	1
Apoa1bp	0.179177660977295	-0.040148455110721	0.282	0.316	1
Pgam1	0.17918190733317	0.0339660829509323	1	0.994	1
Nfu1	0.179767003515006	0.0409747456073584	0.715	0.666	1
Dnajb6	0.18012374951349	-0.0292220499160825	0.943	0.93	1
Slc25a11	0.180370183759535	0.0449186243702673	0.332	0.287	1
Klf13	0.180854553790453	0.0568807498505348	0.27	0.212	1
Ythdf2	0.181114743399376	0.0397864772707182	0.541	0.52	1
Lypla1	0.181298115952061	-0.0360077562657564	0.4	0.429	1
Tada2a	0.181783865262644	-0.0528756086029447	0.191	0.25	1
D10Wsu102e	0.182121295413751	0.0444691356561031	0.332	0.269	1
Txndc17	0.183348331190004	0.0396151037112229	0.875	0.877	1
Mrpl51	0.184396819512162	-0.0290924518857911	0.868	0.87	1
Sept11	0.18490779559099	0.0441180189061777	0.584	0.596	1
Cdca7	0.184972860820064	-0.0331918699760566	0.589	0.634	1
E130012A19Rik	0.185630613510864	-0.045617518890648	0.861	0.87	1
Nme4	0.186209578945035	-0.0348474572994317	0.448	0.461	1
Hsph1	0.187153430021102	0.039757465018085	0.526	0.502	1
Sgol1	0.187336920459253	0.0413005487389085	0.38	0.364	1
Cul1	0.187371878237294	-0.033450005453722	0.507	0.524	1
Rps10	0.187686285248255	-0.0103926689124894	1	1	1
Rpl36a	0.187931060889018	0.0278142557095804	1	1	1
Luc7l	0.188006778041436	-0.0325568195204008	0.558	0.573	1
mt-Co2	0.188038090526786	0.0266512274690367	1	1	1
Cyb5r3	0.18824922340955	0.0413355876118464	0.625	0.581	1
Etv5	0.188732385508818	0.0395702822686372	0.493	0.45	1
Trmt6	0.189280267841957	-0.0337830612436451	0.531	0.575	1
Prpf19	0.189381047371736	-0.0314383942843909	0.67	0.699	1
Fbl	0.18944808197956	-0.0287361867966063	0.861	0.87	1
0610009B22Rik	0.19010052126918	0.0393172169458645	0.455	0.422	1
Ska1	0.190534146103597	-0.044535853019907	0.241	0.276	1
Ogt	0.190704986435813	0.0396997155161584	0.364	0.333	1
Rab10	0.190774892053408	0.0397194007492815	0.603	0.572	1
Ndufa4	0.191605219250028	0.030308997411221	0.998	0.994	1
Brd2	0.192011065338071	-0.0307249548848241	0.708	0.706	1
Mdh2	0.192392486230354	0.0361930181674754	0.966	0.944	1
Eif3c	0.192467209706033	0.0375040345684354	0.988	0.974	1
Tjap1	0.192933961618343	-0.0728485973007543	0.125	0.199	1
Smarcd1	0.19313378186986	0.0404336573895167	0.617	0.597	1
Utp6	0.19362924985339	-0.0407944834814491	0.265	0.296	1
Snrpa1	0.193675866863349	-0.0249724315614901	0.942	0.937	1
Pdcd6	0.193816688469703	0.040518886043073	0.713	0.664	1
Pdha1	0.193912693934356	-0.0309780103160365	0.686	0.716	1
Thoc7	0.193963852799609	0.0400501478914501	0.646	0.623	1
Mrps24	0.194331008240263	-0.0291747581574506	0.847	0.842	1
Spint1	0.195303038636696	0.0458414988176937	0.299	0.256	1
Mkks	0.195334975627309	0.0389970958180353	0.412	0.368	1
Csde1	0.19553217813755	-0.0310892920134035	0.716	0.739	1
Commd2	0.195909179573719	0.038423674534105	0.541	0.506	1
Ppp1ca	0.196426131258778	-0.0238000377901926	0.96	0.954	1
Ubfd1	0.196695539995191	0.0382663587258553	0.497	0.453	1
Ebpl	0.196934235215727	0.0390874177319155	0.371	0.328	1
Med10	0.197933506180007	-0.0311181695932682	0.517	0.532	1
Rps21	0.198196046204115	-0.0123143188174479	1	1	1
Mad2l2	0.198454867253503	0.0410541552233753	0.332	0.284	1
Rpl21	0.19931685209722	-0.00911843471032725	1	1	1
Ddx55	0.199527281366436	0.0477584155788791	0.277	0.237	1
U2af1	0.199554833532719	-0.0202944214822969	0.986	0.988	1
Mrpl48	0.199580719657114	-0.0337830612436449	0.385	0.411	1
Sf3b2	0.199594175755378	0.0370976948514046	0.933	0.924	1
Pam16	0.199639901114209	0.0410549978228452	0.526	0.501	1
Srpr	0.200237403305913	0.0409969539461231	0.404	0.386	1
Mis18bp1	0.200948220102508	-0.0319796342444942	0.385	0.427	1
Cttn	0.201076012545991	-0.0389112776105645	0.285	0.319	1
Spr	0.201735243163756	-0.0313864153990455	0.576	0.597	1
Mybl2	0.202294690849241	0.0395005394465959	0.716	0.684	1
Mier1	0.202605057386495	0.0472311266256494	0.29	0.255	1
Enah	0.204686498915428	0.0401446105291547	0.722	0.686	1
Tsr3	0.204699375362621	0.0389097808282255	0.369	0.313	1
Mcrs1	0.204947115190247	0.0386565488314229	0.601	0.53	1
Pgls	0.205170100543301	-0.0301701540878745	0.694	0.71	1
Phf3	0.205302847139407	0.0403711120235317	0.567	0.528	1
Drap1	0.205352029156578	-0.0362924728490707	0.299	0.331	1
Mphosph6	0.205531246658885	0.0392044893236848	0.555	0.512	1
Rad51	0.205902729368354	-0.0341529521300521	0.404	0.438	1
Mrps18b	0.20663916492005	-0.0315343533025825	0.756	0.762	1
Tiprl	0.20681610707427	0.0392900607188043	0.359	0.31	1
Znhit3	0.206955581237938	-0.0319957506695493	0.598	0.601	1
Larp4	0.207024856357674	0.0403556191967104	0.354	0.307	1
Ruvbl2	0.207070450632732	0.037870202685237	0.71	0.709	1
Arl6	0.207174315717038	0.042352075601846	0.318	0.291	1
Slc2a3	0.207866352971724	0.0480172565332326	0.79	0.81	1
Cdc37	0.208084798314157	-0.0302211696772845	0.765	0.773	1
Klhdc2	0.208649374722669	0.0406053502669042	0.34	0.302	1
Ccz1	0.208679498695979	0.0380554983620779	0.593	0.547	1
Hirip3	0.208807947640816	0.0382508668190853	0.483	0.459	1
Rnf20	0.208863483222755	-0.0501042442425614	0.198	0.242	1
Txnl1	0.209087264380674	0.0361240263667095	0.866	0.858	1
Lmo4	0.209262227208788	0.0546723593182184	0.244	0.197	1
Vps72	0.209576573123198	0.0466822114055433	0.294	0.242	1
Rpl37	0.209624546077216	-0.00616326958837332	1	1	1
Rbm4b	0.209779678013907	0.036427651769986	0.454	0.414	1
Psph	0.209835290707154	0.0397194007492815	0.577	0.568	1
Dync1li1	0.209916457765813	0.0397608420787251	0.323	0.303	1
Vps4b	0.209929155412463	-0.0319232875999222	0.404	0.447	1
Cetn2	0.209985742608444	0.0380902731086604	0.409	0.387	1
Pvrl2	0.210118525181151	0.0400368509916222	0.393	0.346	1
Gm8186	0.210129895874588	-0.0310638209548921	0.485	0.514	1
Pgp	0.210298884861455	0.0390782870212266	0.586	0.534	1
Thoc2	0.210356300695557	-0.0313771484144387	0.467	0.504	1
Ndufs7	0.210362887576079	0.0383458379016539	0.868	0.854	1
Wdr5	0.210513042646891	0.038610959834235	0.607	0.575	1
Aurkaip1	0.210633436913806	0.0378198313001199	0.878	0.867	1
Apobec3	0.211065483496041	0.0392185010966881	0.368	0.332	1
Gm11808	0.211705308522031	-0.0367211535985488	0.304	0.326	1
Mrpl16	0.211848922396811	0.0374561608696805	0.45	0.43	1
Prmt7	0.211916073226179	0.0380426733276104	0.424	0.38	1
Ola1	0.21203325200643	0.0373389806715118	0.646	0.62	1
Pum3	0.212070630134922	0.0391440897915469	0.637	0.611	1
Snx3	0.21220374349593	0.0371317789302761	0.838	0.842	1
Zfp91	0.212319338902145	-0.0310881606713826	0.368	0.412	1
Xpo1	0.212448668379567	-0.0310495743479846	0.584	0.6	1
Vrk3	0.212462310001455	0.0565284470794132	0.239	0.185	1
Snap47	0.21256617379701	-0.0337830612436451	0.369	0.389	1
Ifitm2	0.212665205730301	-0.023308223112682	0.966	0.969	1
Cox6b1	0.212956279945857	-0.0209017204065731	0.973	0.975	1
Mcm5	0.212980840620675	-0.0300827795007892	0.79	0.763	1
Uqcc3	0.212987093053386	-0.0292392294392366	0.72	0.756	1
Rad21	0.213427039900374	-0.0315972680236649	0.411	0.45	1
Nhp2	0.21407397589418	0.030802205248615	0.991	0.994	1
Ect2	0.214078795495691	0.0415950749319782	0.32	0.276	1
Rars	0.214610232099153	-0.0314855300779071	0.603	0.626	1
Aplp1	0.215373057813547	0.0379088672124713	0.351	0.313	1
Fau	0.215554117910223	0.0239604167610969	1	0.999	1
Pdcl3	0.21571916624228	0.0362245236738529	0.495	0.459	1
Riok3	0.21603914558913	-0.0303192545244573	0.488	0.501	1
Coq3	0.21604407987529	-0.0386406552510902	0.265	0.289	1
Lgals1	0.217123884482119	0.0704446220593635	0.543	0.518	1
Cnot11	0.217243095176278	-0.0304707031306621	0.5	0.538	1
Arglu1	0.217273105535889	0.0389126237793413	0.851	0.82	1
Timm8b	0.217411597502896	-0.0283922126087686	0.887	0.879	1
Akap8	0.217594089114054	-0.031289738491594	0.442	0.477	1
Kcnq1ot1	0.217988064803798	0.0398101633823678	0.507	0.428	1
Wdr43	0.218300103905919	0.0397502908792695	0.842	0.821	1
Ube2e1	0.218411719794352	0.0356712422287297	0.435	0.417	1
Ube2a	0.218631852232837	-0.0280741970233249	0.759	0.8	1
Nfkbib	0.218778216984275	0.0441225252138819	0.323	0.257	1
Sra1	0.219153212923474	-0.0295874765833787	0.517	0.551	1
Lars	0.219777994444135	0.0388177516195055	0.79	0.77	1
Srpk1	0.219850730650978	-0.0291518918680769	0.794	0.784	1
Tuba4a	0.220034173184246	0.0383117902413103	0.574	0.507	1
Tbrg1	0.220626082763989	0.0386624001364633	0.648	0.586	1
Coa3	0.220931804488318	-0.0296529572829657	0.684	0.701	1
Rer1	0.221248866024907	-0.0313992698883688	0.591	0.596	1
Sys1	0.221510991241227	-0.0298069128640056	0.509	0.546	1
Strap	0.221584674190086	0.0378533717769568	0.754	0.725	1
Eif1ax	0.221801601414063	0.0367510383932401	0.861	0.864	1
mt-Nd5	0.221821319735995	0.0409848462603657	0.593	0.569	1
Prim1	0.221951153143957	-0.0329736722880866	0.33	0.358	1
Nras	0.222445892050504	0.0395263637082806	0.478	0.453	1
Upf3a	0.222795035163375	-0.0326017261978141	0.34	0.377	1
Eif4g2	0.223693801381679	0.0358542439694913	0.954	0.954	1
Mrpl1	0.223966548943139	-0.0305851052083288	0.522	0.564	1
Rpl30	0.224057392087426	0.0272183933245458	1	1	1
Pcm1	0.224296254678334	0.0389219200947467	0.512	0.491	1
Psmb10	0.224554909272413	-0.0304307282348913	0.488	0.506	1
Smc5	0.224593012215624	0.0463313335871677	0.273	0.237	1
Rbfa	0.225282592155086	0.0373593969596272	0.603	0.551	1
Emg1	0.225323627862911	-0.0236011550985256	0.952	0.96	1
Sec22b	0.225591200755427	-0.0325989284824284	0.356	0.397	1
Gm8730	0.226196490092486	-0.00750233204691364	1	1	1
2700029M09Rik	0.226289666486315	0.0370685468379318	0.555	0.526	1
Mthfd1	0.226787353772179	-0.0298304869278218	0.502	0.545	1
Ptms	0.22708860514199	-0.0333856839286605	0.338	0.359	1
Sf3b4	0.22768994009851	-0.0289474618791172	0.744	0.743	1
Tsen15	0.228413308260271	-0.0333985198045669	0.393	0.392	1
Arfrp1	0.229125125164344	-0.0428493064813982	0.222	0.262	1
Gjb3	0.229181506392234	-0.0319294925943222	0.522	0.556	1
Spcs1	0.229212388156219	-0.0288528951357864	0.648	0.668	1
Prkrip1	0.229266087840232	-0.0301923931129165	0.43	0.46	1
Nrd1	0.229417973763593	0.0387124407945086	0.364	0.344	1
Tmem11	0.229764906966284	-0.0287061502343562	0.598	0.618	1
Minos1	0.229937575898102	0.0358102305555503	0.96	0.936	1
Ppil4	0.23049793253746	0.0353522502406984	0.495	0.48	1
Nrf1	0.230546676871253	0.0403249109100768	0.314	0.286	1
Rab9	0.231453480961131	0.0366853412922274	0.392	0.351	1
Pex7	0.231498662882709	-0.050288977125936	0.189	0.226	1
Ndufs4	0.231499291826366	-0.027527709598143	0.601	0.652	1
Timm17a	0.23217922387372	0.0352755543017109	0.907	0.91	1
H2afj	0.232391414893582	-0.0267654885849986	0.837	0.87	1
Rmnd5b	0.233209900121835	-0.0354910035888011	0.28	0.313	1
Cdkn1a	0.233275412410018	0.046732284094407	0.285	0.271	1
Fblim1	0.233515556250293	0.0388767686232293	0.682	0.653	1
Sdf2	0.233717258792647	0.0523767859822261	0.244	0.192	1
Egln2	0.233781774384672	-0.0318588736189741	0.376	0.409	1
Bag1	0.233872799762285	0.0373610527134961	0.768	0.763	1
Rbmxl2	0.233961164075486	0.0370083718792212	0.785	0.764	1
Hdac2	0.234125119899691	-0.0292147572732652	0.576	0.616	1
Tsnax	0.234202803160737	-0.0368525659558062	0.271	0.29	1
Snrpe	0.234369420080669	-0.0178063173250853	0.997	0.991	1
Mplkip	0.234412930856539	0.0366990137947741	0.467	0.442	1
Rnaseh2a	0.234811383702436	-0.0311549388373755	0.503	0.524	1
Dnajb1	0.234833016387334	-0.0346308781659846	0.292	0.314	1
Rbmx2	0.234988876092105	-0.0325148302556499	0.299	0.339	1
Get4	0.235156536623445	0.0367729681399077	0.662	0.588	1
Bex4	0.23562775357564	0.0340697504343475	0.904	0.898	1
Yae1d1	0.235961708209211	0.0344294746594253	0.44	0.396	1
Vamp3	0.236008377894638	0.0370537467309035	0.371	0.348	1
Prdx6	0.236245779824918	-0.0229003567715071	0.981	0.988	1
Chchd3	0.236643273209911	0.0370197654885458	0.632	0.595	1
Rpl10-ps3	0.237301466296119	0.0411648941598018	0.297	0.265	1
Cct4	0.238065312462231	-0.0206134751818672	0.957	0.973	1
Lzic	0.238570022710761	-0.0506848720462483	0.172	0.231	1
Itm2b	0.238763606963324	0.0368865121070441	0.457	0.428	1
Ubb	0.238863591374795	-0.0165801725386414	1	1	1
Tfcp2l1	0.239421448502998	-0.0321995296380005	0.672	0.664	1
Atp5h	0.239667585554428	-0.0199604062864094	0.973	0.975	1
Fdft1	0.239995329769127	0.0353671542763585	0.414	0.383	1
Apela	0.240016968395834	-0.038808197446318	0.27	0.302	1
Smarce1	0.240283346965218	0.0357610022098588	0.524	0.511	1
Snx17	0.240330958555661	0.0371094740561024	0.338	0.31	1
Fmr1nb	0.240552680560191	0.0386064021523761	0.442	0.417	1
Dnm1l	0.240903434555305	-0.0321753438555482	0.344	0.361	1
Apex1	0.241164740154981	0.0344921927026427	0.878	0.865	1
Zcchc10	0.241470237038187	0.0377921953307928	0.656	0.642	1
Rpa1	0.242101459274455	-0.0293874497706069	0.545	0.565	1
Mettl6	0.242110773726136	-0.0406370976714372	0.229	0.259	1
Prpsap1	0.242930444917298	-0.0298025964259303	0.435	0.46	1
Prrc1	0.243173212290372	0.0393144850674385	0.646	0.618	1
Tuba1c	0.243700567133343	0.0344812127611659	0.491	0.445	1
Nucks1	0.243921600968205	-0.0216525106751375	0.94	0.95	1
Cs	0.244714053796351	0.0350469305296145	0.381	0.355	1
Copg1	0.244894879227859	0.0369324635547527	0.345	0.306	1
Ubtf	0.245231045583598	0.0380689216313153	0.699	0.684	1
Mrpl30	0.245548397243904	-0.0243789040376177	0.849	0.853	1
Eif3e	0.245665324186749	-0.024289319051394	0.943	0.948	1
Mkln1	0.245815410368785	0.0473610894314311	0.251	0.217	1
Pole3	0.246051736450153	-0.0299807752939064	0.54	0.557	1
Mtpn	0.246354684435832	-0.0290669269808454	0.414	0.467	1
Glrx5	0.246436515869393	0.0372807685288485	0.677	0.659	1
E2f5	0.246592569603242	0.046552086847241	0.258	0.218	1
Alkbh5	0.246831537012355	0.0434857195471662	0.268	0.251	1
Yipf5	0.246839059101877	0.0347368851931109	0.414	0.384	1
Rpl7l1	0.247127909123818	0.0352098102433063	0.832	0.829	1
Acer2	0.247573280762479	0.0391337255399237	0.325	0.319	1
Surf4	0.247711122058467	0.0397331304122184	0.338	0.287	1
Hsbp1	0.247791976744135	-0.0277835886534195	0.641	0.668	1
Hspa4	0.247803827043628	0.0344126798702882	0.936	0.932	1
Ppat	0.247837502335329	0.0350713923594946	0.529	0.5	1
A430005L14Rik	0.247967840330401	0.0361062692903433	0.588	0.546	1
Ago2	0.248115782199667	0.0345975340876413	0.442	0.418	1
Endog	0.248286602343741	0.0367111867869045	0.357	0.328	1
Tor1aip2	0.248645134047189	-0.031705354283872	0.311	0.336	1
Zfp553	0.248823373489212	-0.0354822969966048	0.292	0.308	1
Pitpna	0.248856275344915	0.0368253194799609	0.4	0.363	1
Cmss1	0.249221139936888	0.0495985476954058	0.237	0.204	1
Sat1	0.249489757055012	0.040844589943553	0.325	0.302	1
Tbl3	0.250375475015769	0.044225648924927	0.271	0.226	1
Cirh1a	0.250767648239024	-0.0291726335288625	0.543	0.596	1
Pdia3	0.250915954278663	-0.0277806422615463	0.569	0.616	1
C1qbp	0.251833871518916	-0.0182724187422063	0.986	0.976	1
Adat2	0.252823696728284	-0.031705354283872	0.313	0.35	1
Dapk3	0.25319775067217	-0.0337830612436451	0.289	0.32	1
Smc3	0.253321058761701	0.0344993306397079	0.892	0.877	1
Mta3	0.253324782722764	-0.0293560150212853	0.466	0.504	1
Mkrn1	0.253415541705571	-0.0246658353885127	1	0.999	1
Syncrip	0.253952581118852	0.0360759861311555	0.801	0.791	1
Iqgap1	0.254008226523771	-0.0333583426133489	0.284	0.319	1
Psmg4	0.254334924344107	0.0360533362317454	0.601	0.592	1
Rpl38	0.254663446213107	0.0247750804928848	1	1	1
Supt20	0.255274157803823	0.0379411195548006	0.338	0.31	1
Ccni	0.255395988341421	0.0441667650684099	0.268	0.233	1
Frg1	0.255728956203243	-0.0272895319330969	0.517	0.556	1
Eef1e1	0.255913815092382	0.0350211131958553	0.759	0.757	1
Mdk	0.256355421680447	-0.0295036336932066	0.682	0.71	1
Noc3l	0.256406023173604	-0.0355086872111149	0.258	0.299	1
Gm14698	0.256463103814517	-0.0455340777791639	0.192	0.235	1
Ubr4	0.256598090162389	0.0365729046782499	0.352	0.3	1
Mak16	0.256823928397859	-0.0247550131654466	0.814	0.833	1
Med6	0.25703285862563	-0.0317001610946357	0.311	0.344	1
Rps18	0.257139174362661	0.0178005092039135	1	1	1
Ndfip2	0.257908159070166	-0.037419428887029	0.225	0.267	1
Oaz2	0.258113056716819	-0.0285814890475719	0.531	0.526	1
Ssna1	0.258220229577292	-0.0273659269230116	0.457	0.48	1
Adgrl1	0.258403360956522	0.0499652758092258	0.244	0.199	1
Eprs	0.258593396629594	-0.0241768394382051	0.893	0.896	1
Atp6v1c1	0.259372099737949	0.0339134237386212	0.399	0.374	1
H2afz	0.259414253423095	-0.0121528483867008	1	1	1
Erdr1	0.259592219091956	0.0343984511724271	0.393	0.36	1
Commd4	0.259626119503988	0.0342142900018049	0.517	0.473	1
Lamtor4	0.259722533308763	-0.0273521709133547	0.526	0.57	1
Jade1	0.259951416837797	0.0382447139384603	0.806	0.791	1
Perp	0.260134607701578	0.0591577396181527	0.254	0.229	1
Cdc123	0.260249452417679	-0.0273521709133547	0.526	0.558	1
Oxnad1	0.26045395851113	-0.0313935738462637	0.344	0.365	1
Cdk12	0.260465468295311	-0.027581490980364	0.689	0.681	1
Dnaja2	0.260469256666561	0.0353850029557375	0.825	0.781	1
Gtf2h1	0.26051824293423	-0.0293010678761985	0.459	0.491	1
Spint2	0.261187624888778	0.039264080571347	0.686	0.687	1
Snrnp48	0.261610327834251	-0.0314709214852654	0.387	0.387	1
Tuba1b	0.262833373159921	0.0256461369923509	0.998	0.996	1
Pepd	0.263443840665194	-0.043888797224581	0.204	0.242	1
Utf1	0.263445006246759	-0.0303529319120486	0.933	0.919	1
Rbbp4	0.263511248838813	0.0359187787239066	0.727	0.718	1
Osgep	0.263812854762808	-0.0301488961294255	0.357	0.368	1
Tlk2	0.264296302241195	-0.0346598697171795	0.266	0.286	1
Tmf1	0.264473982781494	0.0532283157459846	0.229	0.179	1
Ptgis	0.264551583268931	-0.0445082748011822	0.196	0.237	1
2810474O19Rik	0.264716866870726	-0.0277975795006075	0.627	0.61	1
Orc2	0.264823139106437	-0.0286810093597495	0.521	0.55	1
Trappc4	0.264884666203327	0.0340287852388952	0.56	0.54	1
Ctps	0.265032956349044	-0.0287633303733325	0.435	0.468	1
Rpl4	0.265107599978176	0.0202481300929582	1	1	1
Nat10	0.265316571891814	0.0375663779975337	0.314	0.263	1
Rps12-ps3	0.265544193199873	0.0358678493107013	0.682	0.661	1
Ss18	0.266199147002345	-0.0301043323861825	0.335	0.355	1
Hnrnpr	0.266661779700921	-0.0257790165115034	0.687	0.722	1
Timm22	0.267033852858757	-0.0272256606974861	0.469	0.513	1
Tonsl	0.267073388072904	0.0344660392904616	0.466	0.432	1
Eef1d	0.267204361173739	-0.0207885570162578	0.986	0.98	1
Sertad2	0.267340479294406	0.037238208504699	0.351	0.32	1
Ndufaf2	0.267382507784006	0.0342905517137341	0.443	0.409	1
Rasgrp2	0.267400652791039	-0.0356085931106411	0.601	0.62	1
Atp5g1	0.267615972548572	0.0268683493247304	1	0.999	1
Utp14a	0.268119424291851	-0.0277285523349388	0.502	0.501	1
Eif3j2	0.268536851241197	-0.0263768126093196	0.536	0.545	1
Fus	0.269238474634485	0.0342732015495237	0.833	0.812	1
Enoph1	0.269291007430333	0.0350391472170367	0.34	0.331	1
Gm8797	0.269917849799677	-0.0316576619313315	0.301	0.325	1
Tomm20	0.270286964446745	0.0265186153092047	1	0.999	1
Prpf31	0.270488806426603	0.0332848818337218	0.54	0.501	1
Smarcad1	0.270709385883243	-0.0267350515857798	0.632	0.665	1
Mcts1	0.270845899210054	0.0336748905252227	0.454	0.409	1
Bbx	0.271322109618173	-0.0329430779939201	0.278	0.312	1
Pfdn4	0.271395620028081	0.0355878106258075	0.758	0.75	1
Mesdc2	0.271620048951128	0.0341281443725653	0.536	0.518	1
Tmem237	0.271901570333459	0.0463325566409987	0.254	0.214	1
Zfp936	0.272036708401096	-0.0420818640583402	0.208	0.244	1
Hnrnpk	0.272482933223144	0.0299253024936972	0.986	0.988	1
D030056L22Rik	0.27256734097311	0.0327066800251878	0.419	0.386	1
Mrps14	0.273575240548578	0.0334443449921884	0.912	0.903	1
Cdc25a	0.273881834552414	-0.0296181239443608	0.316	0.341	1
Sin3a	0.273944813939129	-0.031705354283872	0.301	0.336	1
Mras	0.274275661784658	0.0367563351670636	0.333	0.296	1
Tfrc	0.274407060192589	-0.0325018310875964	0.285	0.305	1
Gm10076	0.274765585621328	-0.0270828686738255	0.637	0.641	1
Lsm8	0.274894824429466	-0.0267919061217157	0.648	0.671	1
Usp36	0.275069274473475	-0.0351137334293501	0.253	0.287	1
Eif5b	0.275100230007894	-0.0191418655872717	0.96	0.96	1
Ahnak	0.275248125023232	0.0647494629171516	0.199	0.174	1
Ngdn	0.275455052843575	-0.0283393896624685	0.646	0.661	1
Polr2b	0.275695586451845	0.0331133734167782	0.448	0.44	1
Gm6792	0.276360112293535	-0.032975632859044	0.308	0.338	1
Qars	0.276433554601669	0.0329083132550271	0.387	0.372	1
Wasf2	0.276993053844569	-0.0278297301715142	0.529	0.56	1
Ncbp2	0.277399752126989	-0.0274864372916568	0.51	0.532	1
Mrpl22	0.277478069391523	0.0343044231284937	0.567	0.546	1
Ltbp4	0.277547181823692	-0.027212735373545	0.521	0.547	1
Dnmt3b	0.277700752999178	-0.0272683802224513	0.405	0.434	1
Pgrmc2	0.278011337664958	0.0466276317146326	0.249	0.21	1
Synj2bp	0.278210305503481	-0.0333517478878105	0.268	0.296	1
Uchl5	0.27854047328622	0.0341096328815568	0.613	0.598	1
Tfg	0.278563452957287	-0.0287724514157847	0.368	0.405	1
Actr1b	0.278741549103071	-0.0324919054800253	0.277	0.305	1
Derl2	0.278848287456206	0.0443457702476071	0.249	0.218	1
Dbr1	0.279522327662893	0.037551520761288	0.297	0.273	1
Tmem131	0.279653083498101	0.044225648924927	0.27	0.216	1
Pebp1	0.279843019626893	0.0284511826592095	0.995	0.992	1
Ttc3	0.279949895753539	0.0336666000605008	0.426	0.404	1
Rpp21	0.279959852749367	0.0347033529015111	0.356	0.323	1
Smad7	0.280206845917292	-0.0269570961732453	0.462	0.488	1
Ccnd2	0.280271958232429	-0.0383492792232263	0.258	0.28	1
Ppan	0.280310421590264	-0.0248382415418313	0.753	0.735	1
Atp5b	0.28054307988388	-0.0128235639776957	1	0.999	1
Hnrnpdl	0.28054445039745	-0.0250344724238779	0.78	0.78	1
Dhx36	0.280725079256032	0.0327990813373523	0.464	0.443	1
Nudt9	0.280802937597784	-0.027054359822654	0.357	0.389	1
Taf13	0.281075762427051	-0.0276113226481447	0.418	0.443	1
Pfdn1	0.281182979999554	0.0330103225701768	0.921	0.906	1
Msh2	0.281194083651518	-0.0272379233387364	0.56	0.564	1
Pabpn1	0.281226329160311	-0.0355498461555309	0.253	0.276	1
Ap1s1	0.28145318576703	-0.0275622013685426	0.376	0.4	1
Socs3	0.281953335301695	0.0340463429800084	0.371	0.327	1
Atp1b1	0.282009298379208	0.0376759027384997	0.316	0.267	1
Psmb4	0.282066237975223	-0.0202360560375001	0.907	0.935	1
Coa7	0.282255244483835	-0.0275018656433105	0.421	0.435	1
Eef1g	0.282502190218992	0.0207600382761699	1	1	1
Tial1	0.282513965859944	-0.0279589329576564	0.381	0.387	1
Csnk2a1	0.282622617476137	0.0327066800251878	0.357	0.344	1
Ap2a2	0.282713781120362	-0.026103374569417	0.421	0.447	1
Dpys	0.283035618261735	0.0395911330600153	0.436	0.389	1
Cxxc5	0.283397819512111	-0.031248205640457	0.301	0.316	1
Smarca4	0.283442243820863	0.0338583756743307	0.593	0.6	1
Calm2	0.283473320885764	0.0281650219817782	0.986	0.985	1
Dyrk3	0.283650211520511	0.0332390426486399	0.376	0.346	1
Zfp296	0.283727168408466	-0.0341880015204885	0.308	0.34	1
Slc20a1	0.283757953066973	0.0362778060728378	0.318	0.274	1
Rps24	0.284192330579246	0.021228282328714	1	1	1
Unc50	0.284621383918347	0.0363995783788951	0.351	0.312	1
Lyrm9	0.28471142508299	-0.0316576619313315	0.29	0.31	1
Baz2a	0.284790191242737	0.0348188543511826	0.564	0.518	1
Ywhag	0.284795265042656	-0.0253784327237876	0.589	0.629	1
Mrps21	0.285050193696247	-0.0252700344090603	0.627	0.646	1
Evi5	0.285096124336817	0.0380782238270988	0.297	0.263	1
Hmbs	0.285298412012742	-0.026125291176727	0.521	0.515	1
Map2k2	0.285666036614047	0.0336451472292624	0.62	0.588	1
Phrf1	0.285751532704064	0.0382847877951326	0.294	0.269	1
Mphosph10	0.285939606095867	0.0347592583095753	0.656	0.645	1
Glo1	0.286379258154737	0.0312049991237935	0.955	0.943	1
Elp6	0.286420246008109	-0.0517840338063118	0.158	0.206	1
Tcf4	0.286568093027073	0.0511448539959406	0.23	0.184	1
Hmgb1	0.286590608737728	0.0293465007440215	0.973	0.973	1
Naa10	0.286741484490738	0.0332983728980384	0.579	0.564	1
Cinp	0.287027379212773	-0.0299638331766496	0.294	0.315	1
Frrs1	0.28742213745782	-0.0276197135359764	0.383	0.409	1
Hspd1	0.287530842157845	-0.0133812074764106	1	1	1
Snx6	0.287563553459931	0.0331507297660545	0.405	0.39	1
Fam162a	0.28784996379613	0.0396840906382274	0.608	0.613	1
Higd2a	0.287861643301649	0.0332860390596431	0.637	0.572	1
Echdc2	0.28798193672801	-0.0291426816871429	0.381	0.396	1
Hspbp1	0.288059383054097	0.0364668814333574	0.299	0.269	1
Sap30	0.288178268313591	-0.0243327200800051	0.747	0.771	1
Aldoa	0.288214573946832	0.0305288207251753	0.993	0.996	1
Ccdc43	0.288446771114547	0.0327471339178692	0.436	0.422	1
Got1	0.288596039365309	0.0327914293790247	0.644	0.592	1
Gspt1	0.288630743090576	-0.0227664250371431	0.921	0.892	1
Dph3	0.288974615743033	0.033073759480418	0.844	0.816	1
Tceb1	0.289127501412687	-0.0205820281656741	0.936	0.925	1
Dis3	0.289299532179053	-0.0292960049695837	0.344	0.359	1
Cnot2	0.28954234648502	-0.0287955197326061	0.318	0.339	1
Mgat2	0.290343670475446	0.0361143783737333	0.306	0.264	1
Dcun1d5	0.290559609184319	0.033097381339007	0.835	0.834	1
Rps27rt	0.290582539874063	-0.0249098885631586	0.591	0.618	1
Fam111a	0.290666302910428	-0.0346575693885777	0.251	0.287	1
Selt	0.291932759380272	0.0317980020889697	0.552	0.504	1
Tmem57	0.292051601677185	-0.0351244430678464	0.234	0.278	1
1110037F02Rik	0.292486905534124	-0.0431552010725082	0.187	0.235	1
Car2	0.292512427070969	-0.0352847885119018	0.531	0.543	1
Cks1b	0.292665943521864	-0.0185836371548007	0.967	0.96	1
Fdx1l	0.293181875933255	0.0330068966122645	0.617	0.601	1
Nop10	0.293439979886516	0.0297734517511348	0.998	0.996	1
Imp4	0.29348114235635	-0.0263353041015912	0.603	0.627	1
Hn1	0.293533932508109	0.0321215038421483	0.875	0.833	1
Psme1	0.293832261942527	-0.030367174062238	0.29	0.323	1
Polr2d	0.293897146489467	0.0341998366692589	0.588	0.594	1
Brd7	0.294141118774544	0.0339696922731836	0.412	0.408	1
Atp5j2	0.294160573182762	0.0281501148072882	0.995	0.996	1
Haus4	0.294589697138541	-0.0312090572484721	0.275	0.316	1
Npc2	0.29492533122318	0.0330372635080401	0.668	0.646	1
Timp1	0.294928564953274	0.0348713434944329	0.34	0.322	1
Gemin7	0.295024486535283	-0.0261535964424882	0.407	0.454	1
Nop14	0.295143877560661	0.0331243037522851	0.754	0.727	1
Arl14epl	0.295213346489909	0.0334496689776174	0.361	0.342	1
Morc1	0.295450743850101	-0.0303297439586985	0.631	0.636	1
Mbtd1	0.296048146808457	0.0346910931918208	0.318	0.297	1
Ap2m1	0.296679124444344	0.0344490646759973	0.667	0.659	1
Psmb7	0.296873103871435	-0.0205398054204824	0.943	0.936	1
Gm5617	0.297398637200465	-0.0342291910748234	0.249	0.271	1
4930453N24Rik	0.297420140924733	0.0321917792017992	0.421	0.386	1
Tdh	0.297975377935045	0.0347930567469639	0.924	0.917	1
Sf3b6	0.298016395123322	-0.0222865504193184	0.856	0.874	1
Gins4	0.298447795520427	-0.0250836939070894	0.634	0.648	1
Fgfr1	0.298742128161965	0.0539757930450206	0.208	0.171	1
Pdlim7	0.299761541338641	-0.0465401442444161	0.184	0.213	1
Vdac1	0.30040368801084	0.0311402892996415	0.919	0.905	1
March5	0.300755612605087	0.033643206227562	0.782	0.757	1
Cstb	0.300939585724331	0.0360480332596949	0.464	0.487	1
Dcp2	0.301483011256033	0.0318475207210345	0.51	0.482	1
Cep164	0.301813513818602	-0.0299442849364793	0.289	0.308	1
Leo1	0.30230488942534	-0.0280523865346601	0.38	0.405	1
Clns1a	0.302676301625022	-0.0211898782188182	0.923	0.941	1
Wash1	0.303334417946392	0.0505072256316239	0.22	0.18	1
1810043H04Rik	0.303485298298386	-0.0258148915944681	0.512	0.537	1
Exosc4	0.303547217054716	-0.0239855513873253	0.653	0.691	1
Sult4a1	0.303573957656905	-0.0280259929535774	0.375	0.392	1
Klf2	0.304053075811162	-0.0237869587241868	0.969	0.967	1
Chchd4	0.304237052564343	-0.0237407997061481	0.823	0.815	1
Atox1	0.304362004011516	-0.0143090345227348	0.96	0.97	1
Nup43	0.305176042880986	-0.0246401404109708	0.624	0.646	1
Nop9	0.305343237999793	0.0312371720458279	0.474	0.43	1
Usp7	0.305454428609407	0.0331283733008703	0.576	0.547	1
Hspa14	0.305583912341623	-0.0232887611501797	0.734	0.732	1
Rpl19	0.305764577574811	0.0184089310124249	1	1	1
Tex19.1	0.305795039853006	0.0315417639481634	0.655	0.613	1
Zmynd19	0.30603233247938	0.032370085625575	0.375	0.332	1
Pdk1	0.306193988599133	-0.0274438957999095	0.335	0.37	1
Arid5b	0.306331445487076	0.0344164742239104	0.387	0.373	1
Ccdc127	0.307028025235379	0.0344984461727604	0.325	0.277	1
Clptm1l	0.307374844067728	-0.0346884483584577	0.227	0.263	1
Platr10	0.307556125677929	0.0332030811274633	0.62	0.602	1
Gatad1	0.307632100936721	-0.0265846971433856	0.387	0.417	1
Slc29a1	0.307643072446342	-0.0263910944338043	0.522	0.527	1
Rhox13	0.308467794756348	-0.0414841185560583	0.211	0.227	1
Trappc3	0.308674288045308	0.0323020856255488	0.352	0.321	1
Abce1	0.308730506595846	-0.0246086849676039	0.632	0.647	1
Timeless	0.308961366389696	0.0327863010292508	0.43	0.431	1
Gng5	0.30907023459864	0.0293998077423465	0.988	0.991	1
Tdp2	0.309099005389797	0.0307086773625146	0.46	0.411	1
Rad51ap1	0.309730629383155	-0.0290771702062324	0.297	0.312	1
Oxsr1	0.310001777179492	-0.0298844208279877	0.287	0.303	1
Dctn2	0.310076681595317	-0.0246183865940817	0.466	0.482	1
Ptpn2	0.310680483392379	0.0334476952499069	0.313	0.295	1
Ccdc124	0.311415886701842	0.0325867831363684	0.66	0.649	1
F2rl1	0.311425531045918	0.0524854656437297	0.211	0.172	1
Nip7	0.311573380264948	0.0309969299648842	0.907	0.902	1
Ufd1l	0.311602582524097	0.0411084097834255	0.253	0.213	1
Rbm10	0.311620790820599	0.0316486080589803	0.426	0.411	1
Btf3	0.311664181346722	0.0224619556096428	1	0.999	1
Ppp1cc	0.3119566467305	0.0301738954692767	0.926	0.912	1
Mta2	0.311995668266053	-0.0307520998412102	0.284	0.299	1
Lamtor5	0.312065360801899	0.0329322432836247	0.754	0.732	1
Zcchc8	0.312460306366827	-0.0408303067590482	0.196	0.23	1
Rpl11	0.312793753562394	-0.00621093366762526	1	1	1
Copb1	0.313161074133382	0.0323020856255488	0.349	0.31	1
Tcf25	0.313310163691339	0.0342120827618372	0.656	0.668	1
Myef2	0.314167602662016	-0.0329301827271274	0.268	0.297	1
Rab4a	0.314883494600092	-0.0295760714460157	0.304	0.32	1
Slc24a5	0.315185437645074	-0.0483749887807677	0.174	0.198	1
Nans	0.315245575739721	-0.0237098647762045	0.543	0.547	1
Tuba1a	0.316011841736857	-0.0218426208717273	0.692	0.697	1
Zfand6	0.317706181414872	0.0301539186857727	0.569	0.544	1
Ctr9	0.318098867641877	-0.0271932515645896	0.311	0.346	1
Birc5	0.318147342313578	0.0304651990785023	0.936	0.934	1
Tmem208	0.318199789307796	-0.0242136102274945	0.54	0.558	1
Glod4	0.318199821201871	-0.0255428733581892	0.364	0.403	1
Rab6a	0.318421805415283	0.0304693777864107	0.45	0.408	1
Pdia6	0.318728433116713	0.0307305194392604	0.832	0.808	1
Wdfy1	0.319204684674788	0.0425330266292366	0.246	0.207	1
Cenpv	0.319537239191218	-0.0233117613763498	0.448	0.475	1
Ing5	0.319743957012339	0.0341416242773974	0.301	0.276	1
Rnmt	0.320938734078408	-0.023826338551577	0.521	0.546	1
Cd2ap	0.321195316536681	0.0314228624394273	0.375	0.339	1
Capzb	0.321272083673137	0.0322678131306506	0.851	0.839	1
Ccdc59	0.321699811881495	-0.0236124680392681	0.586	0.591	1
Nfx1	0.321751531895518	0.0311321786778125	0.457	0.415	1
Myl12b	0.321825519108441	0.0306069928162278	0.39	0.383	1
Btbd2	0.322274273399457	-0.0360792735039953	0.216	0.251	1
Rpl36-ps3	0.322696191690178	0.0435006125779725	0.235	0.21	1
Mif	0.322726586593847	0.0227598247617684	1	1	1
Aard	0.322847447743304	-0.0266958593605903	0.404	0.419	1
Isy1	0.324252342940655	-0.0264029539460226	0.328	0.345	1
Lin28a	0.324575666140046	-0.0303584003622809	0.294	0.288	1
Rps6kb1	0.324810007681928	0.0318142212421681	0.363	0.321	1
Rps28	0.325277458712256	0.0241921244510883	1	1	1
Srrm2	0.325353045106889	-0.0149671384970402	0.978	0.972	1
Afg3l1	0.325544308965971	0.0304592074847084	0.423	0.382	1
2810428I15Rik	0.325576288152896	-0.0226880569186573	0.595	0.629	1
Rab11a	0.325755115252897	-0.025657653799728	0.387	0.393	1
Cacna1a	0.327172988399374	0.0452854622320479	0.232	0.19	1
Ube2s	0.327854903003062	-0.0167948756045462	0.988	0.993	1
Ppil1	0.32828628815586	-0.0258348913944708	0.78	0.786	1
Usp1	0.32853120926912	-0.0237789221093695	0.665	0.677	1
Trappc13	0.329088858591041	-0.0258396590896089	0.464	0.482	1
3110082I17Rik	0.329220845646039	0.0439350231341765	0.239	0.197	1
Dcaf8	0.330059517166264	-0.033783061243645	0.225	0.252	1
Nif3l1	0.330357704844865	-0.0278583718859455	0.29	0.313	1
Gigyf2	0.330372000050736	-0.0263480827561271	0.309	0.344	1
Cox6b2	0.330390570758473	-0.0265186439027115	0.363	0.387	1
Rnf220	0.330462536806888	-0.0240195589757941	0.393	0.416	1
Sccpdh	0.33074132102214	-0.0471420385388431	0.174	0.201	1
Trmt10c	0.331163249168622	-0.0298537831037555	0.261	0.295	1
Calr	0.331401720081556	0.0359622775030748	0.923	0.915	1
Prpf38a	0.331773927189679	0.030755459893926	0.62	0.597	1
Nol12	0.331887953098162	0.0295768276640238	0.462	0.453	1
Acot9	0.332404338751046	0.0302294802447258	0.4	0.365	1
Tipin	0.332878257577037	0.0294027913630148	0.902	0.886	1
Gfod2	0.333381651330749	-0.0568110832128376	0.16	0.148	1
Fntb	0.333685233218251	0.0445320762402125	0.235	0.19	1
Snrpb	0.333703823386875	0.0306908249199191	0.959	0.976	1
Epn1	0.333791252892232	0.0362981470095386	0.28	0.262	1
Ddx10	0.334094242257016	0.0300031186915187	0.591	0.585	1
Lrrc2	0.334156108748783	0.0923439372066676	0.155	0.077	1
Ddx42	0.334551554294685	0.031657875968949	0.54	0.531	1
Nsd1	0.334672144091982	0.0313894839504401	0.588	0.586	1
1810037I17Rik	0.334942755133863	0.0346388302834644	0.866	0.867	1
Morf4l1	0.335149468753554	0.02885186671044	0.995	0.989	1
Seh1l	0.335286921101667	0.0300048537950047	0.581	0.541	1
Gtf2h2	0.335468631962736	0.0374502891491588	0.259	0.232	1
Ints5	0.335865744621652	0.0425330266292366	0.232	0.207	1
Bloc1s4	0.336294852620472	-0.0320084378852765	0.249	0.269	1
Aup1	0.336582340851081	0.0491438989037599	0.227	0.171	1
Pak2	0.336636494040392	0.0312494090272094	0.397	0.371	1
Slu7	0.336642408116648	0.0366685997069665	0.284	0.257	1
Ankrd11	0.336704435994229	0.0318758564235491	0.869	0.841	1
Ssr2	0.336933877655301	-0.0195836433569758	0.947	0.951	1
Sep15	0.336971921903493	0.0313938998006928	0.78	0.767	1
Slc25a36	0.337022086284382	-0.0299045819150744	0.268	0.3	1
Oard1	0.337618212854786	-0.0228710277926624	0.553	0.572	1
Asun	0.338059625715952	0.0376596371540364	0.258	0.222	1
Pet100	0.338135823866832	0.0287720197684579	0.45	0.411	1
Sall4	0.338370151816298	-0.0230089281015655	0.612	0.608	1
Sin3b	0.33850025650975	0.0291724702806294	0.548	0.509	1
Sept9	0.338743889862472	0.0508552427532285	0.223	0.158	1
Tnpo3	0.339030007658924	-0.0228648386397718	0.485	0.518	1
Mycbp2	0.33908490630003	-0.0282048446765889	0.29	0.306	1
Paip2b	0.339204098528023	-0.0379700875978616	0.206	0.227	1
Fam76a	0.339492958886068	0.0433399363265564	0.239	0.198	1
Tspan3	0.339889756837806	-0.0229015610561109	0.436	0.45	1
Xrcc1	0.340133325807789	0.0382100000054509	0.268	0.224	1
Dynll2	0.340144333429556	0.0317844340715003	0.821	0.789	1
Mrfap1	0.340446377922885	-0.0145022583081396	0.976	0.98	1
Golt1b	0.340732476587893	0.0346681473249442	0.284	0.269	1
Myo1f	0.341029931186153	0.0473803458635614	0.22	0.172	1
Cox19	0.341098424957607	0.0318561754701115	0.323	0.291	1
Nudc	0.341332159601033	-0.0188574110269693	0.866	0.88	1
Mrpl2	0.341530075233634	0.0303067946654318	0.711	0.695	1
Pold1	0.341747567892283	-0.0384933855438283	0.192	0.23	1
Ing1	0.342323850723471	-0.0227751687267179	0.399	0.43	1
Cmc1	0.342768601511868	0.0391494082473867	0.266	0.218	1
Pop4	0.343585383088784	0.0290319333355775	0.393	0.383	1
Ywhab	0.34395935000878	-0.0225990494775204	0.531	0.552	1
Farsa	0.345098476509016	-0.0234271978575541	0.515	0.551	1
Zfp322a	0.345241832807366	0.0440550767582726	0.227	0.186	1
Rab3ip	0.345406174824481	0.0284151250202202	0.433	0.38	1
Sumo3	0.345436736644478	0.031188602119526	0.89	0.85	1
Fcf1	0.345745487246232	-0.0222404357145272	0.663	0.684	1
Ufm1	0.345795483160743	-0.0228094443052287	0.564	0.571	1
Rnps1	0.345926339872686	0.0291724702806295	0.787	0.795	1
Cenpt	0.346190240361129	-0.0277511601459386	0.289	0.319	1
Halr1	0.346202769256272	0.0310169319832703	0.345	0.322	1
Tomm7	0.34623861789702	0.0282277524048664	0.964	0.974	1
Ppp1cb	0.346425365252419	0.0304085831503589	0.639	0.616	1
Tmbim6	0.347156963542666	0.0303593561095569	0.625	0.649	1
Ap1g1	0.347200668299561	-0.0419034784476398	0.172	0.214	1
Snhg6	0.347270081905925	0.0296075546946365	0.4	0.378	1
Rcor2	0.347786676767549	-0.0250002891719591	0.438	0.48	1
H2-T23	0.349002074982225	-0.0478575473968721	0.507	0.517	1
Sdf4	0.34942738569386	0.0293147879936862	0.421	0.371	1
Fkbp11	0.349505236407786	0.0308432986220777	0.5	0.456	1
Got2	0.34992846931924	-0.0217514491912456	0.555	0.586	1
Idi1	0.350082243083212	0.0315668189648052	0.318	0.293	1
Myg1	0.350547108086484	-0.0256595397221656	0.34	0.365	1
Tnks2	0.350573182962555	-0.0225289231692218	0.344	0.366	1
Rab11b	0.350832107449101	0.0297175770815061	0.352	0.351	1
Mcph1	0.351485911471808	0.0512101515897476	0.211	0.16	1
Manba	0.35151600584116	-0.0319989394501438	0.249	0.255	1
Ubr7	0.35166732161014	-0.0245144073421101	0.338	0.378	1
Melk	0.352211102451972	-0.0324178733183051	0.222	0.261	1
0610037L13Rik	0.352465857151245	-0.0297803874539875	0.249	0.282	1
Nupr1	0.35265514742665	-0.034504301808628	0.373	0.376	1
Ndufa6	0.352732746261492	0.0297396011237949	0.861	0.854	1
Ube2d2a	0.353204996956483	-0.0202951869140435	0.833	0.822	1
Echs1	0.353753984684328	0.0292817307183801	0.4	0.383	1
Ppp1r8	0.353963822263319	0.0297493846629903	0.356	0.345	1
Polr3k	0.354391105284546	0.0288679037180221	0.512	0.459	1
Idh2	0.354436518082453	-0.0319893387896182	0.227	0.263	1
Emc8	0.35456763723604	-0.0172481814098546	0.881	0.88	1
Rpp25	0.354643550860292	-0.0232677172441221	0.459	0.482	1
Nanog	0.354854527059029	-0.0239091466846515	0.835	0.847	1
Rsrp1	0.354954724755601	0.029365605604872	0.742	0.712	1
Tmed1	0.355088288313437	-0.0246201483221254	0.311	0.345	1
Mrto4	0.355215586664694	0.0295243874745057	0.716	0.682	1
1190007I07Rik	0.355510345880587	0.0401878025256842	0.247	0.203	1
Rpl13a-ps1	0.355648035510874	-0.0186767212083492	0.789	0.821	1
Mest	0.355697018521812	-0.0255038891746245	0.34	0.348	1
Mrps18c	0.356081295347678	-0.0209417932953206	0.675	0.7	1
Suclg1	0.356522826351925	-0.0197274350537864	0.797	0.825	1
BC003965	0.356835979247853	0.0304425198193959	0.601	0.589	1
Fam114a2	0.357734962637583	-0.0227255885254201	0.469	0.495	1
Gm5900	0.357802252422752	-0.0399632568118374	0.186	0.216	1
Orc1	0.357870579615102	0.0367068165108996	0.266	0.224	1
Ergic2	0.358001016985005	-0.02273322505706	0.488	0.509	1
Fen1	0.35884139023908	-0.0225733976702971	0.452	0.46	1
Cdc42se2	0.358884791488612	0.032155824217436	0.306	0.258	1
Ppp1r2	0.358990759343516	-0.0204301777953514	0.598	0.603	1
Cenpw	0.359371777629507	-0.0189679754585046	0.711	0.726	1
H2-M5	0.3595504627819	0.0308063129540199	0.373	0.336	1
Txlng	0.359693367831611	0.0388500096840243	0.251	0.2	1
Aifm1	0.359759737258707	-0.0223753938357212	0.414	0.448	1
Rfc3	0.359808748763689	-0.0222706368679392	0.479	0.504	1
Adss	0.359989777346726	-0.0225822884954103	0.662	0.656	1
2700094K13Rik	0.360006767001738	-0.0133243047632876	0.985	0.985	1
Rps2	0.36034586606467	-0.00532988004521551	1	1	1
PISD	0.36094408947675	-0.02530330116453	0.326	0.368	1
Tmem245	0.361276593521108	0.0326313816553621	0.311	0.282	1
Ruvbl1	0.361655360646624	-0.0198455533998636	0.82	0.838	1
Idh3b	0.361731612313992	-0.0218967780414493	0.55	0.555	1
Gabarap	0.361925720674711	0.0292020260365093	0.474	0.453	1
Lamtor1	0.362307358644658	0.0301703957291322	0.684	0.684	1
Eif4ebp1	0.362485595882591	-0.0162418665324537	0.991	0.994	1
Eif4a2	0.362506388727294	-0.0214044770110051	0.619	0.604	1
Sycp3	0.362821076825288	0.0332644563713398	0.296	0.264	1
Mrpl18	0.362863921589232	-0.0167003089674151	0.976	0.961	1
Wdr77	0.36387302115191	0.0289401972297112	0.689	0.652	1
Rab18	0.364191802653249	-0.0233004060629144	0.421	0.46	1
Carhsp1	0.364204233842072	0.0303920217652663	0.405	0.393	1
Maoa	0.364643686273327	0.0410181518390533	0.23	0.198	1
Ddx3x	0.365379848993126	0.028425092178434	0.699	0.672	1
Ssu72	0.365538204966434	-0.0183365831071534	0.849	0.853	1
Hnrnpa1	0.365811096538479	0.0270929115858007	0.995	0.985	1
Gtf2i	0.366064370273703	-0.0221963122924841	0.4	0.422	1
Mrpl28	0.36659534055952	0.0288869467304749	0.784	0.774	1
U2surp	0.367487918856696	0.0295216534449976	0.833	0.832	1
Cdk5rap3	0.368110789989017	-0.0222472447814809	0.416	0.462	1
Atp6v1d	0.368234228934753	0.0274605639970735	0.493	0.472	1
Tcf3	0.368503232182253	0.0297434488352244	0.347	0.307	1
Wdr35	0.368799243218478	-0.0653699969929653	0.096	0.161	1
Thap11	0.368974062774671	-0.024894113826399	0.294	0.331	1
Gpatch11	0.369165908523974	0.0317492840688606	0.285	0.268	1
Ccdc58	0.369339289266844	-0.0198322959873125	0.801	0.8	1
Uba5	0.36935505305513	-0.0227419396160382	0.349	0.37	1
Stk11	0.369484337137672	0.0280592019087299	0.376	0.342	1
Pcbd2	0.369490398786538	0.042250715528446	0.225	0.184	1
Sept1	0.369685781608688	0.0331188528688331	0.502	0.483	1
Cad	0.370243934263802	-0.0289658852982059	0.244	0.297	1
Ass1	0.370299561543682	0.0389516293893017	0.251	0.214	1
Malsu1	0.370732444453215	0.0295001102283536	0.486	0.444	1
4933434E20Rik	0.370883433292525	-0.0342439969512758	0.208	0.242	1
Mgme1	0.371155416032192	-0.0385472436707633	0.182	0.22	1
Gatsl3	0.371475120763794	-0.0337830612436451	0.199	0.251	1
Rnf7	0.371774864800812	-0.0168958018789762	0.967	0.962	1
B230118H07Rik	0.371794786323952	-0.0324215906453241	0.22	0.255	1
Actr6	0.372649649531218	-0.0347137267365981	0.201	0.237	1
Actb	0.372719848974498	-0.027074636236176	1	1	1
Ypel3	0.373280851036002	-0.0424411239867597	0.167	0.205	1
Zfyve21	0.373397715913573	0.0287766836495438	0.328	0.306	1
Sac3d1	0.373487776742811	0.0284379617535636	0.383	0.347	1
Vps50	0.37387348400873	-0.0495780589151346	0.134	0.185	1
Ppp4c	0.374085934923587	0.0297111710453893	0.753	0.738	1
Wdr1	0.374128731754178	0.0295973821732985	0.352	0.358	1
Cwc25	0.37422512450389	-0.033783061243645	0.213	0.229	1
C87436	0.37445291711651	-0.0608048429962822	0.103	0.167	1
Dot1l	0.374688211343699	-0.0394327937857641	0.177	0.223	1
Tex10	0.374971917295145	0.0282989327034593	0.517	0.505	1
L3mbtl2	0.375378253825682	0.0272877700309095	0.447	0.396	1
Nipsnap3b	0.375645372670655	0.0281414813162498	0.368	0.359	1
Ube2l3	0.375859215655558	0.0289437686646601	0.655	0.654	1
Hdgfrp2	0.376436480738937	-0.0223950378160794	0.457	0.488	1
Pmm1	0.376648055238194	-0.020428331762264	0.771	0.786	1
Bak1	0.376881370144151	0.0285486698765242	0.366	0.341	1
Rbm19	0.37754142577396	-0.028042263847694	0.259	0.283	1
Tbpl1	0.377707192004749	-0.0261591361329857	0.299	0.316	1
Ccnl2	0.377779248014759	-0.0244806685813315	0.304	0.333	1
Oat	0.378038229253797	-0.0235307672195281	0.335	0.34	1
Impa1	0.378160281259802	-0.0237249493706101	0.381	0.4	1
Sfn	0.378564951178599	0.0480443652527538	0.395	0.38	1
Tceb2	0.378570954532214	-0.00935260786753922	0.997	0.995	1
Myh10	0.378805319677891	0.0368766316311607	0.268	0.225	1
Nudt1	0.378808435867115	-0.0213116163692252	0.509	0.518	1
Smek2	0.378809090651942	0.0312593651703988	0.304	0.273	1
Mut	0.379092653950428	0.0434516151384101	0.22	0.178	1
Rrp9	0.379275612338582	-0.0197093340319832	0.687	0.688	1
Tpst2	0.379395332679707	0.0352098102433064	0.261	0.218	1
Wdr74	0.379530664591717	-0.0197784559881209	0.789	0.783	1
Emb	0.380045478502099	0.027357834960621	0.378	0.352	1
Topors	0.380854985592808	-0.021639053988846	0.569	0.57	1
2210013O21Rik	0.381087404832972	0.0286194291232708	0.335	0.309	1
Acot8	0.381106179586866	0.0436140422563101	0.211	0.181	1
Rexo2	0.381107236861518	-0.0183435724076992	0.797	0.825	1
Wsb2	0.381358929576644	0.0339102649012208	0.271	0.238	1
Cdc6	0.381401451463781	0.0352098102433063	0.246	0.219	1
Nacc1	0.381502123641557	0.0328039610214219	0.282	0.242	1
Med30	0.381698540626525	0.0277517271961022	0.442	0.397	1
Hmmr	0.381792117834582	0.0283406337952521	0.512	0.496	1
Cnpy2	0.381924717810035	-0.0199018507545767	0.751	0.739	1
Gm42418	0.382240201111857	-0.0210387983149114	0.801	0.808	1
Asf1b	0.382260064559196	0.0299991255581111	0.301	0.267	1
Zfp638	0.382407197926428	0.0274124997832746	0.44	0.422	1
Mcm7	0.382553589771443	-0.0224322015749557	0.689	0.699	1
Wasl	0.382717334946919	-0.0245042093480555	0.296	0.325	1
1700020I14Rik	0.382805395857331	-0.021708912612485	0.364	0.41	1
Rdm1	0.38302896785536	-0.0228745460763031	0.39	0.412	1
Sugt1	0.383090035390004	-0.0170462688881212	0.873	0.877	1
Myl12a	0.383282230199297	-0.0162553103710765	0.947	0.931	1
Bcl10	0.383752951184669	0.0317492840688606	0.28	0.255	1
Impact	0.383764565968469	0.0290178399953852	0.313	0.276	1
Poldip2	0.383820094702853	-0.0206508961601869	0.514	0.528	1
Gm13157	0.383831712724787	-0.0521595406180538	0.132	0.175	1
Lman1	0.383887144803414	0.0273927466968543	0.462	0.464	1
Dld	0.384303624785535	-0.024261151172142	0.306	0.339	1
H1f0	0.384516657845351	0.0289608176996523	0.335	0.328	1
Skiv2l2	0.384612707670005	0.0267443268715124	0.39	0.363	1
Bod1l	0.384857739879789	-0.0203600409115045	0.546	0.553	1
Naa20	0.385085770376813	-0.0205243254526986	0.479	0.509	1
Psmd14	0.385187724621194	0.0280155346092792	0.729	0.7	1
Ppil2	0.385242646084697	-0.0310395752978942	0.22	0.257	1
Sec23ip	0.385441144435263	0.0457961470009677	0.208	0.169	1
Ehd1	0.385539760370051	0.0282328651450481	0.483	0.453	1
Mdm4	0.385899697020142	-0.0217256431266097	0.388	0.415	1
Tprkb	0.385925665729265	-0.0310395752978942	0.222	0.252	1
Snrpn	0.38648850842774	-0.019240875743871	0.524	0.532	1
Sec11c	0.386496931945472	-0.036117874351932	0.184	0.237	1
Usp15	0.386696929192164	0.0287372957376889	0.356	0.313	1
Sec61b	0.386746332739575	0.0282626576403209	0.952	0.95	1
Selk	0.386919106077893	0.0279105077616947	0.667	0.667	1
Cox4i1	0.387085901553131	-0.00536036910795135	0.998	1	1
Kat8	0.387102300776927	-0.0380657230356459	0.182	0.214	1
Gsr	0.387427272471519	0.0272177597119687	0.51	0.477	1
Dhx16	0.38763540664959	-0.0207329918049761	0.787	0.791	1
Trmt10a	0.387988002953584	-0.0351767896922489	0.191	0.226	1
Anxa6	0.388321083913011	0.0447261389985612	0.21	0.172	1
Ppa2	0.388504968787565	0.026922469994736	0.548	0.511	1
Snrnp25	0.388596959572816	0.0281675276178935	0.582	0.577	1
Hars	0.389343199923325	0.0275001671732534	0.399	0.371	1
Rtn3	0.38938924990822	0.0276134633513716	0.411	0.405	1
Pecr	0.389989985337978	-0.0356592344018729	0.184	0.231	1
Ddost	0.390051853085843	0.0268024744073331	0.555	0.538	1
Zfp106	0.390460751046702	-0.019537806107596	0.725	0.756	1
Nol7	0.390749851293581	-0.0182716957248699	0.778	0.759	1
Syf2	0.390772718128649	-0.0210764099745302	0.557	0.549	1
Set	0.391049566990152	0.022347462072815	1	1	1
Nol10	0.391091060926654	-0.0310619711292845	0.225	0.256	1
Rpap3	0.39111775105992	-0.0245042093480555	0.296	0.319	1
Adap1	0.391268967978581	-0.0429863231027827	0.163	0.194	1
Otub1	0.391440262208066	-0.0215877881498268	0.397	0.411	1
Cct7	0.391506075749457	0.0210984923191888	0.988	0.975	1
Ckap5	0.391855678341524	0.0300316895758849	0.304	0.286	1
Eif3g	0.392181629719535	0.0258834620192063	0.902	0.868	1
Akr1b3	0.392414354415612	0.0230452307088307	0.969	0.969	1
Rpl35a	0.392423666405903	-0.00197570375756273	1	1	1
Rpl27a	0.392512533461728	0.016896287505491	1	1	1
Ehmt2	0.392634286832062	-0.0238574214436751	0.301	0.325	1
Ubl5	0.392682371725155	-0.0178230416649159	0.823	0.813	1
Skap2	0.392708382083193	-0.0271736518559711	0.249	0.289	1
1810058I24Rik	0.393086734855122	0.0280578591212777	0.866	0.842	1
Smu1	0.39317883019243	0.0252897649662986	0.663	0.637	1
Rrm1	0.393358314524046	0.0267171901976528	0.524	0.496	1
Ppid	0.394152636324689	0.0250428911029157	0.888	0.886	1
Vps29	0.394638898175312	-0.0202065754697024	0.725	0.744	1
Preb	0.394825492236902	0.029833453206926	0.32	0.267	1
Rfxap	0.394907216238357	-0.033312804945301	0.203	0.225	1
Nrde2	0.394951363436687	0.05041537436937	0.189	0.154	1
Dhx8	0.395050202841952	-0.0200307538150864	0.424	0.421	1
R3hcc1	0.395107499767457	-0.0441000282145775	0.151	0.194	1
Lrrc42	0.395630581149126	0.0313313309147356	0.28	0.239	1
1500009L16Rik	0.395640013861417	-0.0187752758099555	0.478	0.5	1
Akirin2	0.395867366457335	0.0273870845620973	0.601	0.558	1
Pim1	0.395921582692371	-0.0235054784854047	0.457	0.462	1
Ankrd10	0.395978008324828	-0.0218483671296205	0.371	0.397	1
Cirbp	0.396507845641126	-0.019724883550632	0.474	0.487	1
Pdzd11	0.396508090719204	-0.0259398837826192	0.28	0.29	1
Mrps34	0.396652147615111	0.0273257409208024	0.579	0.584	1
Ssrp1	0.397129616882504	-0.0162167375257458	0.875	0.865	1
Twistnb	0.397222324007306	0.0275356951636038	0.674	0.639	1
Wars	0.3972254329637	0.0272310445115013	0.363	0.339	1
Zfp36l1	0.397293945805752	-0.0191842618224926	0.356	0.405	1
Zfp277	0.397415214729322	-0.038602347679594	0.175	0.206	1
Crcp	0.397665044258644	0.0384926170922316	0.235	0.197	1
Txnrd1	0.398596574713685	-0.0195823113849178	0.627	0.635	1
mt-Co1	0.399144178258663	0.0204703245606348	1	1	1
Jmjd6	0.400032309790957	-0.0201154225149812	0.423	0.424	1
Nop56	0.400421047848122	-0.0158005586932126	0.959	0.953	1
Sar1a	0.400522451310401	0.0278478138022373	0.388	0.359	1
Jup	0.400581231217162	0.029310088116118	0.357	0.319	1
1700037H04Rik	0.400641909706824	-0.0212506450968373	0.404	0.438	1
Gtf2h5	0.400667728649563	0.0282653378904953	0.749	0.72	1
Myl6	0.400841418245208	-0.00949712117682466	0.974	0.983	1
Zfp57	0.400918749395324	-0.0205897873299068	0.44	0.48	1
Eif3k	0.401107622519776	0.0247002321314467	0.99	0.992	1
Rnf8	0.401351308778196	0.0502752417632449	0.199	0.141	1
Sec23b	0.401873043318628	0.0291034694301666	0.296	0.277	1
Ecd	0.402578112122139	-0.0258359995511133	0.256	0.278	1
Dcaf13	0.402901598877464	-0.0215949803506042	0.368	0.387	1
Serf2	0.402907462526783	0.0237001409067799	1	1	1
Actr2	0.403017213131089	0.0266594277974933	0.433	0.415	1
Mrpl57	0.403126232803829	0.0277094278435782	0.773	0.752	1
Trib3	0.40344968631055	0.0538678246249775	0.194	0.133	1
Senp6	0.403524864256393	0.0262844455569873	0.495	0.442	1
Ahsa2	0.403723896466731	0.0447926346237278	0.211	0.164	1
Prpf4	0.403754526617434	0.0250574387792883	0.418	0.409	1
Tmed2	0.40385831677695	-0.0173954513458312	0.675	0.716	1
Pmvk	0.404266684055675	0.0263106084666758	0.381	0.34	1
Rps25	0.404320003165239	-0.0034051307944214	1	1	1
Sarnp	0.404400790604483	-0.0187371030383737	0.689	0.691	1
March7	0.404555641054367	-0.0207499220027118	0.419	0.437	1
Wdr3	0.40461073598741	-0.0214788774383506	0.363	0.377	1
Cul3	0.405005444655165	0.0303020479614248	0.284	0.259	1
Mycbp	0.405010264846765	0.025678363977754	0.405	0.387	1
Mapk6	0.405089509865885	-0.0385746372535445	0.17	0.207	1
Rpl23a-ps3	0.405242713608113	0.0282086147843227	0.672	0.65	1
Gltscr2	0.405285073617448	-0.0163078205682428	0.842	0.861	1
Snx2	0.40560026055214	0.0269806136217517	0.404	0.387	1
Dync1h1	0.405952942619085	-0.0305594802803975	0.216	0.245	1
Ezh2	0.406218460133272	0.0278079839675412	0.792	0.776	1
Ppie	0.406329160782379	-0.0200480328534925	0.483	0.483	1
Stt3b	0.406632554059146	-0.0210544968662646	0.323	0.348	1
Pnkd	0.406757405443179	0.026970268984062	0.694	0.673	1
Msantd3	0.406889881792649	0.034461167123931	0.254	0.22	1
Gnl3	0.406901080887805	-0.0147406700192689	0.902	0.914	1
Yipf4	0.406986931636664	-0.025064610203764	0.282	0.291	1
Eef1a1	0.407497270110431	-0.00141654783502698	1	1	1
Cep83	0.407826504879731	-0.0371347521955569	0.18	0.21	1
Erf	0.407931656266359	-0.0221685288229521	0.352	0.371	1
Yars2	0.408028825307809	0.0309572384282572	0.27	0.239	1
Nup54	0.408080590652451	-0.0258569959712243	0.261	0.287	1
Pdcd5	0.408516186511666	0.0273529387480862	0.959	0.938	1
Tarbp2	0.408745241649495	-0.0204622172679845	0.522	0.566	1
Nap1l4	0.408993655846816	0.0255836714915319	0.46	0.447	1
Taf6l	0.409193805045292	0.0286194291232708	0.32	0.302	1
Cox5b	0.409341830449496	0.0257973049276774	0.969	0.963	1
Pla2g12a	0.409402039725635	0.0268415605727896	0.474	0.454	1
Sfmbt2	0.409726011519869	-0.0370140818250914	0.18	0.206	1
Gadd45a	0.409763462341191	-0.0208796564077371	0.426	0.441	1
9430016H08Rik	0.410298930046199	0.0268933861279825	0.32	0.295	1
Rif1	0.410380214223019	-0.0184896450741467	0.639	0.626	1
Cox5a	0.410473434401445	-0.00852919392244189	0.998	0.998	1
Mad2l1	0.410483195496808	0.0249151811504832	0.498	0.457	1
Itpa	0.410588222200864	-0.0194570610166986	0.565	0.577	1
Cry1	0.410639570721746	-0.0328462930252582	0.199	0.233	1
Apopt1	0.410706879814775	0.0377605817627093	0.237	0.188	1
Prkci	0.411301737515535	0.0371553361487977	0.237	0.195	1
Gps1	0.411510530094479	-0.0200669609774913	0.643	0.648	1
Fat1	0.411552966128279	-0.026665593474781	0.218	0.27	1
Txndc9	0.411667796861709	0.0260190383744001	0.57	0.568	1
Sephs2	0.411799944587641	0.0270613787526383	0.68	0.691	1
Eif3i	0.41224538533207	0.0261298834194259	0.902	0.915	1
Rpf2	0.412663777019507	-0.0191842618224923	0.612	0.617	1
Laptm4b	0.412856059382563	0.0394602030409676	0.223	0.193	1
Topbp1	0.413575484578105	-0.0232455559408593	0.297	0.315	1
Cct3	0.413617311746811	-0.012976872444056	0.981	0.969	1
Usp22	0.413859421936702	-0.0366199425788448	0.184	0.216	1
Cdipt	0.413920021681023	0.0405003095038297	0.216	0.181	1
Srsf11	0.414003552451854	0.0271010131293539	0.918	0.889	1
Atad3a	0.41402279364228	-0.0182015680708667	0.533	0.591	1
Lcmt1	0.414673912170454	0.0280025718383572	0.299	0.261	1
Gtf2b	0.414780256478526	-0.0241885698498841	0.278	0.293	1
Ckap4	0.414806128313992	0.030755459893926	0.292	0.267	1
Ganab	0.41495834010037	-0.0237371152154067	0.266	0.291	1
Cbl	0.415258586775349	-0.0430945717957141	0.146	0.192	1
Pin4	0.415477855068638	0.0281537245190978	0.665	0.65	1
Dhx15	0.415571183835952	-0.0184905731651888	0.67	0.667	1
Denr	0.416161811719054	0.0264878495510037	0.923	0.912	1
Wdr82	0.416440541628946	0.0276012658436977	0.33	0.309	1
Snx27	0.417163286922522	0.0331360985000839	0.256	0.227	1
Polr3c	0.417262196877167	-0.0333114743450208	0.187	0.224	1
Ntpcr	0.417546120351257	-0.0361577952021983	0.182	0.218	1
Riok1	0.418026971384685	-0.0242385202400754	0.277	0.29	1
Ak1	0.418558631921268	-0.0356752093956832	0.186	0.216	1
Eif3a	0.418881429112683	0.0258284359178613	0.957	0.943	1
Csrp2	0.419281817113244	-0.017016201386578	0.816	0.841	1
Thumpd3	0.419315319388047	-0.0215372040845194	0.351	0.38	1
Acbd6	0.419912842577994	0.024642414909459	0.519	0.504	1
Rrp1	0.41998219506724	0.0267246083476405	0.747	0.733	1
Cby1	0.419993965971722	-0.0301133323546827	0.216	0.244	1
Hmgb2	0.420026555314976	-0.00571039858581868	1	1	1
Cnbp	0.420509121476143	-0.0127296520458127	0.973	0.982	1
Rpl28	0.421211251892726	0.0182700919795202	1	1	1
Trim24	0.421382262602252	-0.0220478050252241	0.299	0.331	1
Snrpb2	0.42186575143006	-0.0163127965208212	0.835	0.84	1
Csnk2b	0.422076508075916	-0.0196556819844345	0.491	0.514	1
Tssc1	0.422269440436875	-0.0305325359761971	0.215	0.225	1
Socs2	0.422364008459704	0.0281444923532057	0.533	0.523	1
Mrpl13	0.422691373440696	0.0262934651904747	0.692	0.674	1
Ubn2	0.422759757491971	-0.026994168909959	0.225	0.264	1
Zcchc17	0.422937058155767	-0.0191329310727957	0.579	0.589	1
Ubac2	0.423145051150376	0.0253762107741902	0.332	0.319	1
Rcc1	0.423324955750563	0.0252746883999561	0.436	0.428	1
Foxp1	0.423674334656186	0.0301269844725866	0.301	0.281	1
Lrrc59	0.423980764035705	0.0256241237477621	0.828	0.81	1
Cdk16	0.424626077027257	-0.0366607610712603	0.172	0.211	1
Nme7	0.42486912224361	-0.0291297257180038	0.208	0.244	1
Deb1	0.425034443860746	-0.0203600409115043	0.333	0.355	1
Vars	0.4250466552813	-0.0183744358908	0.493	0.494	1
Fzr1	0.425155597379308	0.0279982405277458	0.321	0.307	1
Rpn2	0.425177212387436	-0.020785315301675	0.345	0.36	1
Smim15	0.425251544960402	-0.0212141605085314	0.368	0.363	1
Actg1	0.425433390950305	0.0346235831152382	1	0.999	1
Praf2	0.425902625446865	0.0323942288431427	0.258	0.227	1
Thoc6	0.426004798614999	-0.0224126191958917	0.356	0.373	1
1810022K09Rik	0.426041235007963	-0.0163070927406903	0.775	0.802	1
Psma6	0.42610202433443	-0.0131872050424686	0.936	0.953	1
Rps23	0.426630208545004	0.0201163959025954	1	1	1
Tead1	0.427019612461866	-0.0210230609921496	0.318	0.345	1
Usp9x	0.427455937064468	0.0271511101805859	0.56	0.533	1
Gm10020	0.427499867116914	0.030929539448722	0.261	0.239	1
Pdlim1	0.427701818389849	-0.0201154225149812	0.385	0.404	1
Atm	0.427809131415513	-0.0376515380215653	0.162	0.207	1
Zrsr2	0.427951514759441	0.0267486280881728	0.703	0.69	1
Purb	0.42853148895382	-0.0224341834349907	0.253	0.3	1
Ckb	0.428610629538047	-0.0152754385876597	0.746	0.768	1
Tmem60	0.428726610296745	0.0296686395720927	0.302	0.269	1
Ddx19a	0.429007749141019	-0.022830049224448	0.263	0.284	1
Dennd5b	0.429624369229809	0.03373813963185	0.261	0.227	1
Bckdhb	0.429735724372392	0.0323567412608999	0.256	0.216	1
Dpcd	0.429856920111381	0.0300351544532889	0.277	0.242	1
Terf1	0.429861215097325	-0.0173056386211278	0.691	0.682	1
Smim4	0.430219236529029	-0.03666906613278	0.167	0.209	1
Platr3	0.430250135703812	-0.0307755401796899	0.555	0.527	1
Adk	0.431082198655822	-0.0296593440597831	0.208	0.245	1
Gm10709	0.431243153878283	0.0271053084313675	0.727	0.745	1
Arcn1	0.431994948526858	-0.0282581853116752	0.222	0.245	1
Pold3	0.43213453145516	0.0255827804161421	0.344	0.314	1
Pmpca	0.432146350172235	-0.0229157515118945	0.271	0.305	1
Trappc6b	0.432211929742472	0.0255997871610176	0.485	0.482	1
Emc4	0.432331749849574	0.0251878476111606	0.498	0.486	1
AU019823	0.432573688360512	0.0385605574406319	0.225	0.185	1
Nptn	0.433022405888651	-0.0300201217141027	0.201	0.235	1
Kif22	0.43327182450227	0.0247603943689652	0.514	0.511	1
N6amt2	0.433639057826676	-0.0193050420629918	0.497	0.485	1
Tra2a	0.433668791725671	-0.020797826695323	0.572	0.577	1
Srp14	0.433811594940904	0.025322034372496	0.94	0.925	1
Arpp19	0.434035646474281	0.023904073481765	0.979	0.963	1
Kctd5	0.434214300686009	0.0260298722165371	0.344	0.313	1
Eif4g1	0.434412239168324	0.0264442318391671	0.713	0.697	1
Nenf	0.43452013401692	0.0342514968014947	0.239	0.211	1
Elovl6	0.434574560405632	-0.0195131983735983	0.402	0.398	1
Bzw2	0.434585179154735	-0.0178321184695952	0.665	0.719	1
Hadh	0.435007678790076	0.0240890127297494	0.418	0.409	1
Psmc3	0.43500820115363	-0.016368019641967	0.771	0.79	1
Akt1s1	0.435334511419322	-0.0323716284052373	0.192	0.225	1
Krit1	0.435927663086933	-0.024517607797855	0.254	0.287	1
Ddc	0.435934731701573	-0.0242136102274944	0.271	0.287	1
Rcc2	0.436081043474529	-0.0147071278682955	0.926	0.915	1
Polr2g	0.436198702464896	0.025531137172056	0.784	0.783	1
Kti12	0.43659783986078	-0.0197124773467028	0.349	0.377	1
Setd6	0.436617518183407	0.0363798571786623	0.23	0.191	1
Rps20	0.436673333503999	-3.58212951039327e-05	1	1	1
Gm10036	0.436702982028089	0.0249809189032132	0.718	0.68	1
Mrpl24	0.436704575096231	-0.0177827198972039	0.649	0.674	1
Mrps30	0.436765225487608	0.0260354339672652	0.555	0.541	1
Mnat1	0.437146826319566	0.0246207839201394	0.557	0.546	1
Rps9	0.437302057866974	-0.00143676899647582	1	1	1
Cdt1	0.437320209545558	-0.0183224581372669	0.473	0.476	1
Igf2bp2	0.437717974907896	-0.0273874250072401	0.225	0.254	1
Sf3a2	0.437884405165421	0.0327399695273465	0.242	0.222	1
Ldhb	0.438383593637107	-0.0231357205344199	0.57	0.581	1
Klf3	0.43845778158415	0.025159474389805	0.564	0.544	1
Lsm1	0.438767228137629	-0.0195760345992956	0.658	0.682	1
Cycs	0.438787359301661	0.0260410957440438	0.79	0.813	1
Atp6v1b2	0.439158182871641	-0.0193289586828231	0.321	0.34	1
Nefl	0.439398847266138	-0.0203600409115043	0.285	0.312	1
Ptpn1	0.439414594522887	-0.0209914694564365	0.333	0.336	1
Ccnt2	0.439578621739542	-0.019678455062103	0.347	0.367	1
Guk1	0.439743325529227	0.0254320224664775	0.856	0.865	1
Slc2a1	0.440233393801145	-0.0201650568752045	0.569	0.54	1
Tprgl	0.440496419964797	-0.0176772958287915	0.424	0.436	1
Grpel1	0.441134178891855	-0.0160446424049063	0.856	0.86	1
Thop1	0.441237426397551	-0.0194596722622888	0.459	0.473	1
Supt4a	0.441246802508854	0.0257200195555578	0.814	0.825	1
Msi2	0.441481200177631	0.031994069271069	0.247	0.218	1
Meaf6	0.441739899989137	0.0250065533732118	0.313	0.284	1
Arl6ip6	0.441793304139458	-0.0192900539410782	0.352	0.351	1
Erp29	0.44210994520337	0.0266099450535147	0.751	0.746	1
Ptges3	0.442181429273277	0.0233378143542151	0.974	0.963	1
Alkbh1	0.442360476015591	0.0254763726474497	0.534	0.508	1
Ddx1	0.4428013279672	-0.0178879608991954	0.641	0.654	1
Cks2	0.443545697275541	0.0254704343798722	0.907	0.918	1
Leprotl1	0.444351641359504	0.024770247507929	0.357	0.329	1
Qk	0.444608273389639	-0.0205597280689558	0.314	0.334	1
Prosc	0.444704907133846	-0.0337830612436451	0.186	0.213	1
Ccnf	0.444886499337961	-0.0182676859590852	0.442	0.445	1
Wdr33	0.444974518880277	-0.0180407511204136	0.371	0.404	1
Mcl1	0.445058776936537	-0.0182879405209513	0.6	0.609	1
Adh5	0.445130349725608	0.0247648557567692	0.863	0.861	1
Hnrnpc	0.445660361351481	0.0219686269523842	0.995	0.987	1
Mrpl39	0.445753189658663	-0.0176062378890866	0.438	0.431	1
Samd4b	0.445790585010949	0.0379457900621811	0.222	0.185	1
Cep55	0.446362989405971	-0.0221924614287353	0.277	0.322	1
Siva1	0.446816779642346	-0.0109419490810356	0.957	0.968	1
Anp32b	0.446977833804729	0.0210405394880162	0.997	0.996	1
Atp5d	0.447488119913068	0.0246855160777033	0.943	0.944	1
Suds3	0.447528038545427	-0.0174917367358012	0.392	0.414	1
Igfbp2	0.447626821848641	-0.0200842168854832	0.742	0.69	1
Pgs1	0.447630192042482	0.0255511737740547	0.342	0.332	1
Ctnna1	0.447708637912536	0.0263017494935545	0.711	0.694	1
Psmc2	0.447800532622194	-0.0163153682032542	0.744	0.737	1
Dap3	0.447838552002788	-0.0166620204635338	0.691	0.691	1
Alkbh7	0.447853095929764	0.0255892122563238	0.304	0.288	1
Adsl	0.448075847094491	0.0248656658378626	0.424	0.432	1
Copz1	0.448183909043816	0.0251241143360538	0.634	0.63	1
Rps6ka6	0.448275487903004	0.0334808692689662	0.244	0.203	1
Zmat3	0.448338063838932	0.0306669290630065	0.258	0.213	1
Pigf	0.448441045648317	-0.0233117613763497	0.256	0.287	1
Cnih4	0.448672111003046	0.0275087037950562	0.668	0.656	1
Aatf	0.448681905585346	-0.0217760559299212	0.284	0.315	1
Pqbp1	0.448759886846617	-0.0232288735649548	0.28	0.273	1
Polr2f	0.449586981307737	0.0239461359498898	0.942	0.929	1
Scfd1	0.449955347913653	-0.0286703380451325	0.216	0.236	1
Emsy	0.45086567236094	0.0298977127584164	0.259	0.22	1
Gm364	0.451440896888827	-0.0361921204670382	0.162	0.207	1
Utp15	0.451613561257601	-0.0295784299616132	0.198	0.232	1
Srpk2	0.4518943307944	0.0283269719864969	0.294	0.251	1
Atf2	0.451999919366468	0.0359802263060657	0.232	0.194	1
Brd9	0.452274120481005	0.0457128354956713	0.194	0.153	1
Chaf1b	0.452288783681101	0.0284039346211755	0.275	0.249	1
Cdc23	0.452461024402745	-0.0227519778113714	0.28	0.315	1
Ccnl1	0.452620806463552	-0.0175752510167917	0.438	0.447	1
Zswim7	0.45266556907149	-0.0210764099745303	0.301	0.315	1
Gpd2	0.452734768269785	0.0267359472231643	0.29	0.259	1
Psmg1	0.4530144229807	0.0247962398748388	0.613	0.596	1
Crnkl1	0.453181486742809	0.0258995440922106	0.34	0.323	1
Psmd9	0.453291824934667	0.0247277140964089	0.347	0.319	1
Pacsin2	0.453504796042442	-0.0356914587694054	0.175	0.197	1
Mrps16	0.453625306299707	-0.0152676613208049	0.842	0.819	1
Kit	0.454035850611554	-0.0473477002777837	0.124	0.168	1
Cmtm7	0.454077589519878	0.0237018405681221	0.405	0.382	1
Ube2v2	0.45432631194564	0.0249382599214764	0.727	0.682	1
Bub3	0.454605473245631	0.0236630395948354	0.797	0.78	1
Dnaja1	0.45462685965903	-0.0108781258822357	0.966	0.975	1
Phf23	0.454903733697487	0.0257310662887626	0.469	0.456	1
Ccdc47	0.454911386405452	-0.0285980390215979	0.198	0.232	1
Ep400	0.455046217803014	0.0277477681563281	0.287	0.257	1
Ddx46	0.455200003799921	0.0242070088043156	0.837	0.813	1
Coq6	0.455383307024669	-0.0381786727166831	0.158	0.191	1
Ube3a	0.455491429095226	0.0249766339632773	0.674	0.647	1
Hddc2	0.456022667282652	-0.0176772958287915	0.423	0.457	1
Rad23a	0.456495338101597	-0.0178200981841612	0.371	0.382	1
AK010878	0.456560490918895	0.0288641375872132	0.266	0.238	1
Hmces	0.456993775257901	-0.0218734325825498	0.636	0.604	1
Casc5	0.457104524663492	0.0328927595831937	0.242	0.197	1
Cops6	0.457242126979886	0.0249441098845486	0.751	0.72	1
Dppa4	0.457363436414574	-0.017448516775721	0.67	0.671	1
Utp23	0.45739002520102	-0.0185691926078173	0.368	0.398	1
Gldc	0.457456843921882	-0.023500194288061	0.278	0.297	1
Leprot	0.457538167325579	0.0277679154329204	0.275	0.248	1
Zdhhc3	0.457631475464153	0.0251947919832677	0.316	0.305	1
Ccdc90b	0.457838710502096	-0.0362131960969367	0.163	0.192	1
Pcmt1	0.457985209506251	-0.0191842618224924	0.519	0.533	1
Triap1	0.458230426533674	-0.0216511966751244	0.278	0.302	1
Ankrd13c	0.458413574754526	0.0286951292221126	0.258	0.237	1
Chka	0.458588251248485	-0.0210440354662152	0.294	0.322	1
Mrps18a	0.458600934095811	0.0244377132613951	0.586	0.566	1
Lsm10	0.458746344316154	0.0277679154329204	0.266	0.25	1
Ilf3	0.458904163767966	-0.0174258192188733	0.416	0.445	1
Dync1i2	0.459103786502825	0.0255563785426637	0.476	0.441	1
2810004N23Rik	0.45955969062149	-0.0145577939223356	0.804	0.796	1
Pgam5	0.459651734454018	-0.0323595734587913	0.174	0.223	1
Dnajc21	0.460009609656925	0.0263471229854609	0.71	0.668	1
Pelp1	0.460322507188191	-0.016275822660625	0.588	0.607	1
Zfp110	0.460480433576258	-0.0286416617432264	0.208	0.224	1
Cyba	0.460566549001767	0.0437306187570596	0.189	0.165	1
Cnn3	0.460643524466753	-0.0144539748584098	0.823	0.82	1
Plin3	0.460866140026091	-0.021868026665774	0.287	0.32	1
Zfp292	0.460964698782207	0.0243585677889316	0.33	0.328	1
Psmd11	0.460991641728007	-0.0151744111384158	0.863	0.868	1
Bmyc	0.461389930079049	0.0237649882918622	0.395	0.389	1
Ap3b1	0.461426625450178	-0.0235766269586159	0.253	0.27	1
Cpsf4l	0.4616150657815	0.029414859920467	0.247	0.224	1
Polr2i	0.461810498001902	-0.0137009752356709	0.857	0.852	1
Acaa1a	0.462425880001906	-0.0381915915284111	0.153	0.188	1
Dido1	0.462509721835099	0.0242041964067043	0.354	0.335	1
Nefh	0.462561349990569	0.0299650429760112	0.296	0.274	1
Ap3m1	0.462644637413247	0.0398222720455109	0.203	0.16	1
Ppp1r15b	0.463150495073243	-0.0361991049412504	0.167	0.191	1
Hsp90b1	0.46327563490372	0.0324078348461114	0.892	0.89	1
Btf3l4	0.463385440210539	-0.0166090108422752	0.605	0.617	1
Rqcd1	0.463428602055673	-0.0272804837560782	0.213	0.238	1
Stk19	0.463578226326776	0.0495985476954059	0.175	0.134	1
Ctnnal1	0.463720412005517	-0.0193385613799588	0.424	0.449	1
Aip	0.463781066472136	0.0393968365975229	0.213	0.162	1
Sptlc2	0.463855437768677	-0.0286416617432264	0.201	0.227	1
Fkbp5	0.464617694734901	0.0251069547605814	0.323	0.309	1
Ube2r2	0.464628511072899	-0.020657360085826	0.337	0.335	1
Cpsf3l	0.465391458663872	0.0236536483151286	0.538	0.515	1
Sgol2a	0.465533264417591	-0.0205268604965105	0.311	0.328	1
Cops5	0.465548014535736	-0.0169599379337054	0.552	0.555	1
Nsf	0.465705376551478	-0.0213923878717365	0.29	0.297	1
Scp2	0.465978045611279	-0.0173525198475493	0.399	0.424	1
Psmd1	0.466313929872602	-0.0159769481616153	0.718	0.716	1
Ak2	0.466790710143931	-0.013098155090133	0.875	0.871	1
Pnrc1	0.467217527007575	0.0439116763443934	0.192	0.147	1
Bnip2	0.467264846438634	-0.0219486035966423	0.271	0.286	1
Ncapd3	0.467398989441976	0.0258974220290134	0.304	0.273	1
Mrps28	0.46780034170536	-0.0176772958287915	0.443	0.44	1
Ppm1g	0.467885579371386	-0.0146876267164269	0.718	0.726	1
Sp1	0.467942173148087	-0.0281964545350052	0.21	0.236	1
Zfand5	0.467987056063774	0.0243311798009102	0.375	0.355	1
Cope	0.468039194462463	-0.0173525198475493	0.404	0.422	1
Tsg101	0.468040033261441	-0.0166541789806778	0.514	0.512	1
Rps27l	0.468080237160605	-0.00427474341281275	1	1	1
Rnf2	0.468224777275694	-0.0190446944810237	0.364	0.371	1
Rps19	0.468254131845371	0.00284464938825968	1	1	1
Suz12	0.46853867469953	0.0233104996503358	0.421	0.376	1
Cox6c	0.468833204591807	-0.0069149291889623	0.997	0.999	1
Dhrs4	0.46918460668615	-0.031416196233379	0.177	0.214	1
Creld2	0.46954215356726	0.0229415534385076	0.447	0.429	1
Psme4	0.469751412964392	-0.0190407795064418	0.32	0.352	1
Igf2bp3	0.469822596699744	-0.0211988205363989	0.261	0.289	1
Msn	0.470218696864242	0.0269467849639007	0.282	0.262	1
Ppdpf	0.470635370227779	-0.0156886278010118	0.686	0.712	1
Ppp2r1a	0.470768962913251	0.0234882640174137	0.515	0.539	1
Mzt1	0.471052058046437	0.0352098102433062	0.223	0.197	1
Ino80b	0.471103467548671	0.0321132333543863	0.229	0.199	1
Grb2	0.471240954518168	0.0232449319896628	0.407	0.395	1
Gm13075	0.47139067489785	-0.0315434186501403	0.194	0.207	1
Ahctf1	0.471629042418743	0.0233059057404819	0.376	0.344	1
Zfp219	0.471630198388542	-0.0195984262516886	0.284	0.308	1
Macf1	0.471851327682762	0.0219727384039693	0.443	0.406	1
Ywhaz	0.472215975475463	-0.0137666502423142	0.749	0.764	1
Nedd4	0.472886777151043	0.0246424149094591	0.888	0.879	1
Alkbh2	0.473192811062816	0.0306669290630065	0.256	0.216	1
Mrpl40	0.473194118692048	-0.014988934249049	0.821	0.828	1
Mrpl46	0.473462352508547	-0.0168812504410417	0.56	0.577	1
Cdk2ap1	0.473616231229384	-0.0209459144829643	0.29	0.302	1
Tsc22d4	0.474172643531382	0.0425002435059857	0.194	0.147	1
Trip13	0.474204936175185	0.0218681933057322	0.442	0.44	1
Atad5	0.474354889300566	-0.0286845565722613	0.192	0.229	1
Ctbp1	0.474835925692764	-0.0184254055893252	0.361	0.379	1
Mllt10	0.475520891730966	0.0237107767432783	0.378	0.364	1
Rnf113a2	0.475753402414353	0.0271111096188703	0.271	0.25	1
Gid4	0.47598678940398	0.0302165215893156	0.244	0.209	1
Ube2c	0.476107773352516	-0.0226043300096739	0.864	0.859	1
Egfl7	0.47672809009536	-0.0188944487498945	0.299	0.326	1
Surf2	0.476903065973106	0.024220688667711	0.416	0.391	1
Dnajc7	0.476924702751016	-0.0155334795470079	0.72	0.741	1
Foxp4	0.47703425549915	0.0363798571786623	0.213	0.187	1
Nol11	0.477063996175621	-0.0161195585296307	0.524	0.502	1
C77370	0.477655100801796	0.0276697179700186	0.261	0.226	1
Hsp90ab1	0.477841052694288	2.38757797039746e-05	1	1	1
Mat2a	0.477881821888163	-0.0135563157535064	0.904	0.919	1
Ccny	0.477883227978278	-0.0309136188156923	0.174	0.217	1
Wdr75	0.478328039280898	0.0225603091792336	0.524	0.476	1
Atg3	0.478404236166247	-0.0209311227701918	0.239	0.282	1
Emc2	0.478497579646242	-0.0180572189381809	0.459	0.462	1
Arpc5	0.478588868987372	0.0231739224415284	0.596	0.597	1
Haus8	0.47862787757049	-0.0352418507073051	0.156	0.197	1
Lsm14a	0.478906224642181	-0.0174490751590228	0.474	0.468	1
Akr7a5	0.479250989369061	-0.0208462702129255	0.277	0.303	1
Trim59	0.479264960267902	-0.0228011806141519	0.254	0.277	1
Gpx4	0.479319870580018	-0.0148218190141907	0.998	0.999	1
Vdac3	0.479328478271157	-0.01589726093657	0.486	0.47	1
Sesn2	0.480189193875191	-0.0225518416741448	0.254	0.291	1
Lsm2	0.480567320784449	0.0234889179816959	0.892	0.891	1
Arf3	0.480572914758325	-0.0204981004844292	0.302	0.303	1
Slc25a5	0.481026113216861	0.0191707978451308	0.998	0.999	1
Ash2l	0.481045140454425	0.0239757729085475	0.765	0.787	1
Atp6ap2	0.48117867384416	0.0319289040868871	0.239	0.209	1
Uri1	0.481218375867548	-0.0154712576013073	0.5	0.505	1
Spred1	0.481229460887353	-0.0295547251341239	0.194	0.218	1
Marcksl1	0.481646093446422	-0.00879221169032718	0.978	0.976	1
Tmem242	0.481648663439454	0.0266276339488057	0.273	0.257	1
Top1	0.481892750210631	0.024357087245128	0.586	0.573	1
Cox8a	0.482623919141761	-0.00515981572654978	1	0.998	1
Smek1	0.482629297520989	-0.0211725536517154	0.297	0.314	1
Ak4	0.482996030252317	-0.025064610203764	0.254	0.263	1
Ube2k	0.483635281604384	0.0217630400447577	0.904	0.895	1
Rtfdc1	0.484240152206364	0.0243035992052364	0.46	0.418	1
Gpi1	0.484245521221208	0.0235112129320877	0.686	0.675	1
Tmem39b	0.484435067995355	-0.0377200742029846	0.149	0.182	1
Gmppb	0.48452623361055	0.0338390081095277	0.222	0.186	1
Aars	0.485438669616258	0.0233753525963034	0.869	0.864	1
Gaa	0.485568745811131	0.0481689548858115	0.177	0.129	1
Hdhd2	0.485871364277752	0.0346276815764356	0.225	0.194	1
Cdk2	0.486019883225362	0.0435763522620917	0.191	0.145	1
Tdg	0.48670775406921	0.0225096958084355	0.397	0.378	1
Fam53a	0.487096573120217	-0.0246086849676038	0.22	0.248	1
Nid2	0.487191185506002	0.0242537013572094	0.294	0.294	1
Khdrbs1	0.48720700651515	0.0229170924492783	0.598	0.559	1
Cnot7	0.487675233304598	0.0224977746549445	0.39	0.357	1
Spen	0.487887127777146	0.0261365140376316	0.282	0.248	1
Gm7325	0.48807160255293	-0.015678707777657	0.507	0.531	1
Sp3os	0.488132130442744	-0.0245579035688193	0.218	0.251	1
Nsun2	0.488158061673042	-0.0137398758515255	0.83	0.82	1
Pkp4	0.48823232681364	0.0292049132351039	0.253	0.227	1
Diablo	0.488399183019431	0.0220772532021537	0.457	0.445	1
Pard3	0.488743431546231	-0.0362203034932488	0.158	0.186	1
Pitpnc1	0.488952930161958	0.0428959322245579	0.187	0.153	1
Pdss1	0.489382724377019	0.0372098109099735	0.199	0.171	1
Cstf1	0.489399092900066	0.0280548183182625	0.258	0.222	1
Chmp5	0.489745158385187	-0.0162191417446692	0.562	0.547	1
Timm50	0.489936070626963	0.0220453883092967	0.39	0.385	1
Rhebl1	0.490090194853521	-0.0202579184666042	0.299	0.315	1
Eif2s2	0.490094598940247	-0.0101270253392194	0.995	0.991	1
Txn1	0.490100956011204	-0.00915918571553131	0.983	0.98	1
Cyb5a	0.490543074251254	0.0244326214172564	0.749	0.769	1
Ssr1	0.490962657545756	-0.0151712140490459	0.438	0.466	1
Rpl10a	0.491154860067729	0.0171664376933531	0.998	1	1
Rad17	0.491365842590676	-0.020325076487802	0.277	0.301	1
Emc10	0.491385314244105	-0.0160458101374207	0.457	0.476	1
Poglut1	0.491971489930205	0.0275022807818279	0.247	0.235	1
Thap7	0.4920983963295	-0.0428056788432827	0.125	0.169	1
Gm19705	0.492242161443603	-0.0240613761927447	0.251	0.254	1
Nbeal1	0.492324918790876	0.0469782954008133	0.174	0.133	1
Rpl9-ps6	0.492677725094118	-0.0202190816837277	0.263	0.296	1
AU018091	0.492744258350865	-0.0164187733343089	0.351	0.37	1
Srsf2	0.492908580973056	-0.0114515781210227	0.974	0.969	1
Crls1	0.493020627014021	0.0268956745910394	0.273	0.248	1
Tlcd1	0.493153377238507	-0.0245833643452216	0.223	0.248	1
BC005561	0.49317897079328	0.0282240365305276	0.251	0.23	1
Sec62	0.493179004287982	-0.0131749566586484	0.653	0.664	1
Cdc42se1	0.493207951206527	-0.0227636659940345	0.229	0.248	1
Sptan1	0.493226672636844	0.0262977571986837	0.249	0.243	1
Sdad1	0.493279719551993	0.0237570423961881	0.543	0.543	1
Wtap	0.493754404006526	-0.0189239468398953	0.469	0.462	1
Atf4	0.494089232082895	0.0232793971195712	0.591	0.562	1
Ddb1	0.494092618009109	0.0237184057729097	0.715	0.701	1
Wnk1	0.494217019085391	0.0251087142568024	0.464	0.463	1
M6pr	0.494560702967952	0.0221245706946509	0.607	0.56	1
Eed	0.494805130830137	0.0211815240801181	0.907	0.889	1
Cenpq	0.495490844487199	0.0287372957376888	0.246	0.213	1
Wdr45b	0.496378797457024	0.0215605967412349	0.364	0.335	1
Tra2b	0.496527810765803	0.0224346187545834	0.885	0.877	1
Nufip1	0.496652757521796	-0.0150335772722819	0.493	0.52	1
Top2a	0.496853951394596	0.0209574273787956	0.808	0.823	1
Sfrp1	0.496888054239655	0.0338390081095277	0.215	0.187	1
Bfar	0.497245046631193	0.0405072961446737	0.191	0.153	1
Mrpl36	0.497561373054451	0.0226668863959298	0.759	0.739	1
Anln	0.497739398899667	0.0264598707729051	0.27	0.244	1
Coq7	0.497758069530672	0.0222946219172464	0.572	0.559	1
Dazap2	0.498188554365781	-0.0362346437414501	0.149	0.187	1
Atxn7l3b	0.498213478590746	0.0238164058385787	0.696	0.693	1
Rcn1	0.49834135177136	0.0233038806311515	0.316	0.312	1
Trub1	0.498479065585977	-0.0267654885849984	0.211	0.224	1
Tle4	0.498640929976597	0.0225603091792336	0.498	0.467	1
Fzd5	0.498688824195453	0.0438058517131042	0.18	0.139	1
Ctdsp2	0.498918782737625	-0.0241609938795829	0.227	0.249	1
Hypk	0.499001438002114	-0.0172002747761892	0.349	0.367	1
Prorsd1	0.499039478463495	-0.0170656169622072	0.454	0.434	1
Spin1	0.499430886311085	0.023888267060745	0.306	0.288	1
Knstrn	0.499632062270749	-0.023796596042969	0.234	0.255	1
Ints7	0.500040010202619	-0.041318891932348	0.129	0.171	1
Tmem14c	0.500043442941367	-0.0151377458068191	0.632	0.658	1
Cenpu	0.500378347423926	0.0255335159127743	0.268	0.248	1
Fbxw2	0.500457439753943	-0.015052024537582	0.481	0.504	1
Xpo4	0.500566736571255	-0.0418071765136932	0.131	0.167	1
Ndufa12	0.500726087686556	0.0225341266775492	0.895	0.882	1
Mum1	0.501013582467281	0.0236739937811422	0.296	0.274	1
Prr13	0.501313590925929	0.0235177925936956	0.338	0.295	1
Gadd45gip1	0.501426767767744	-0.0147442861498329	0.734	0.719	1
Arl3	0.501561331800253	0.0282240365305276	0.249	0.226	1
Psmg3	0.501717445421323	-0.01875739784333	0.349	0.346	1
Arl5a	0.502572929997857	0.0303951644477659	0.227	0.2	1
Ttc14	0.502627825522916	0.022320778282908	0.388	0.396	1
Cth	0.502635573594504	0.0215725758325868	0.452	0.427	1
Ccnh	0.502720272058064	0.0222226147164951	0.44	0.395	1
S100a11	0.502920920396208	-0.0101657273725033	0.373	0.424	1
Mbip	0.503035902209547	0.0344197647746005	0.201	0.184	1
Arhgap11a	0.503224650608717	0.0325034486455635	0.23	0.19	1
Usf1	0.503502222345347	-0.0216289615929619	0.241	0.268	1
Nsmce1	0.504088735174665	0.0221197163375012	0.526	0.505	1
Hdgf	0.504454773714535	0.0210058551265413	0.986	0.979	1
Rnf6	0.505177258443361	0.0334330848721556	0.215	0.184	1
Rps15a	0.505467658125073	0.0159772267824803	1	1	1
Dpf2	0.505783915084622	-0.0189550529740274	0.285	0.299	1
Abt1	0.506200504523568	0.0207144156050778	0.388	0.351	1
Sdhc	0.506484252971661	0.0207128386314164	0.536	0.519	1
Zfp428	0.506504010973197	-0.0148221848389176	0.797	0.814	1
Ppp1r12a	0.506626435392338	-0.0162420255635219	0.404	0.419	1
Naf1	0.506970650441832	0.0222331480175266	0.383	0.372	1
Arl2	0.507060873749883	0.0212844329117053	0.321	0.309	1
Wbp5	0.507222777522093	0.0299327531424625	0.871	0.879	1
Ttc27	0.508225402552106	0.0378326302680112	0.199	0.16	1
Plekha8	0.508368094257932	-0.0377434624597421	0.143	0.175	1
Ddx58	0.508607222744499	0.0247893063202481	0.278	0.246	1
1700007K13Rik	0.508778498779012	0.0346276815764356	0.199	0.185	1
Taf11	0.508791093472584	0.02234839486805	0.416	0.403	1
Adprh	0.509015414526274	0.0232137625498988	0.691	0.667	1
Arl1	0.509117839841942	-0.0144935614709111	0.629	0.634	1
Safb2	0.509169101400311	0.0218973237899119	0.517	0.5	1
Thyn1	0.50922666354472	0.0219017542944421	0.574	0.552	1
Atp5j	0.509372905220145	-0.00529030161828015	0.995	0.998	1
Daxx	0.509857548312733	-0.0178230416649157	0.311	0.322	1
Wdr12	0.509886993521016	-0.0132130941630357	0.732	0.731	1
Gnai3	0.51009064601958	-0.0176636793637619	0.332	0.345	1
Mcts2	0.510327430180437	0.022025410684236	0.455	0.431	1
Trmt112	0.510345466489857	0.0223292179679953	0.595	0.581	1
Ildr1	0.510364347440649	-0.0308970563545102	0.172	0.201	1
Chd8	0.510414460554206	0.0230841893972746	0.306	0.296	1
Grk6	0.510468751162305	-0.032326396747181	0.168	0.192	1
Cdk9	0.510474035988473	-0.0165516190607624	0.364	0.368	1
BC005624	0.510808830511135	0.0226421609804978	0.299	0.291	1
Atrx	0.511676460240567	-0.00657326075649922	0.765	0.778	1
Rpl31	0.51202063348257	-0.000636737419043243	1	1	1
Gtf2e1	0.512157978487206	-0.0244806685813315	0.21	0.233	1
Sh3bgrl3	0.512244861914073	-0.012760531969233	0.696	0.739	1
Gm16286	0.51228521549066	-0.0137310953859653	0.756	0.759	1
Twf1	0.512431932623714	-0.0157428846859107	0.354	0.37	1
Chd1l	0.512434843215324	0.0294350107494225	0.239	0.2	1
Pla2g16	0.512518868263517	-0.0277040151672628	0.199	0.22	1
Bag6	0.512723375610413	-0.016256629326912	0.328	0.354	1
Hagh	0.51302625656676	0.0219690803915502	0.338	0.314	1
Gpn1	0.513078289594324	-0.0158316901104323	0.503	0.507	1
Thg1l	0.513636356782132	-0.0188478572367418	0.292	0.312	1
Hmox2	0.513704643261015	0.025244512019007	0.258	0.245	1
Lrrc47	0.513853082582158	-0.0165199938198645	0.325	0.357	1
Mpnd	0.513874158598493	0.0311475162344275	0.218	0.203	1
Tc2n	0.513880542245011	0.0572374582191283	0.227	0.252	1
Zcchc11	0.514518669450303	0.0307854498472939	0.229	0.205	1
Psmd12	0.514813518193134	-0.0130698103535345	0.804	0.788	1
Eif5a	0.515130643590228	-0.00267479911972757	1	1	1
Xrn1	0.515178276293404	0.0440367176009011	0.175	0.139	1
Uxt	0.515476551129791	0.0300388708270741	0.242	0.205	1
Dnajc24	0.515764122276019	-0.0168299986151844	0.323	0.355	1
2310039H08Rik	0.515862023382155	-0.0262429689703572	0.198	0.218	1
Plekhf2	0.515990775273857	0.022853077554401	0.589	0.573	1
Ski	0.515996861755217	0.0537600892230202	0.158	0.105	1
Orc3	0.515997987556238	0.0318610432016757	0.22	0.186	1
Ndufs2	0.51647993943163	-0.0121266088658262	0.763	0.758	1
4921524J17Rik	0.516544082231031	-0.0193754773803727	0.273	0.283	1
Uqcrfs1	0.516813552040388	0.0217970196192612	0.888	0.855	1
Gsk3b	0.517028808506871	-0.0192217761248245	0.289	0.29	1
Mrpl20	0.517126037882609	-0.0106596821460883	0.888	0.905	1
Cox7a2	0.517446059174597	-0.00721178747524975	0.986	0.988	1
Ywhae	0.51772196610675	-0.00743199708228826	0.991	0.995	1
Pold2	0.518159067452585	-0.0159431431153141	0.526	0.514	1
Nsa2	0.518256184912135	0.0219966471074993	0.758	0.707	1
Ifrd1	0.518488460322727	-0.017189973612298	0.368	0.367	1
Aggf1	0.518674025321734	-0.0142944180153536	0.521	0.53	1
1110004F10Rik	0.51905122613274	-0.0118343063392576	0.761	0.773	1
Palld	0.519095520556951	-0.0178631607129172	0.304	0.319	1
Rps16	0.519334448994333	0.0148277614346526	1	1	1
Bola3	0.519579462005823	-0.0138345709854594	0.54	0.551	1
Sh3glb1	0.519868444140722	0.0206962253036002	0.412	0.405	1
Ik	0.520046922981756	-0.014646878490626	0.509	0.525	1
Ino80c	0.520389741680442	0.0224041523406663	0.297	0.281	1
Akap1	0.520568000808284	-0.0194505683428695	0.273	0.294	1
Yap1	0.520727167305354	-0.024532301471494	0.199	0.236	1
2310022A10Rik	0.520837306000583	0.032258504608726	0.213	0.186	1
Acly	0.521003594023439	-0.0145808542597091	0.514	0.5	1
Atp5g2	0.521064281362249	-0.00667558648580746	0.979	0.983	1
Ybx1	0.521126266016134	-0.00130442969403122	1	1	1
Rtn4	0.521134560923252	-0.0110791517861222	0.794	0.794	1
Sucla2	0.521284814057772	0.0205719475591943	0.411	0.397	1
Dnase2a	0.521315917164536	0.0261949391470909	0.27	0.239	1
Tsc22d1	0.52174160890597	0.025073626426495	0.641	0.636	1
Limk2	0.52187954936574	0.0311023254336447	0.266	0.248	1
Trmt11	0.521943722637144	0.02634433672895	0.253	0.229	1
Tubb6	0.52200285390496	-0.0106697955073872	0.521	0.541	1
Csrp1	0.522132624205971	0.0299327531424626	0.259	0.242	1
Nrbp1	0.522248723868614	-0.0248857887834208	0.211	0.224	1
Akirin1	0.523234288247616	-0.015492292876656	0.361	0.377	1
Rbm25	0.523429858739094	-0.00919336637064982	0.942	0.931	1
l7Rn6	0.523430757508719	0.024030617674464	0.68	0.687	1
Zmym4	0.523459897493192	0.0316741554109987	0.218	0.185	1
Ogdh	0.523484621564653	0.032258504608726	0.21	0.19	1
Ten1	0.523556623904435	0.027451232200376	0.242	0.219	1
Erc1	0.523686568777106	0.0300039756773026	0.227	0.199	1
Gnpda1	0.523746199120021	-0.0280687599802066	0.179	0.211	1
Xaf1	0.523756624338226	-0.023410927671224	0.227	0.248	1
Cox7a2l	0.523895237188226	0.022417039154492	0.905	0.909	1
Calml4	0.524381266411971	0.0282653378904952	0.289	0.248	1
Dcakd	0.524486384969418	-0.0134906718490286	0.548	0.56	1
Rangap1	0.524501258006046	-0.0136491923404912	0.558	0.575	1
Rplp1	0.524656693800901	0.0152527428189404	1	1	1
Rpl12	0.524702916804117	-0.00128823344098983	1	1	1
Fbxo22	0.52488865757326	-0.0149084364887374	0.507	0.536	1
Pdap1	0.525061793015468	0.0208916646253294	0.983	0.991	1
Mea1	0.52507705766176	0.0208326948195994	0.39	0.372	1
Serpinb6a	0.525396939329314	-0.0161685145426628	0.357	0.368	1
Lsr	0.525619389659136	0.0273470791613627	0.237	0.213	1
Rpl41	0.525794168975603	0.00220991819268246	1	1	1
Slain2	0.525814223599162	0.0314626408848568	0.222	0.182	1
Ndufa13	0.526687536111097	-0.00986096365222644	0.878	0.88	1
Gpaa1	0.526988185089824	-0.0284780090139519	0.177	0.204	1
Trap1	0.527025854634906	0.0208547501953555	0.416	0.406	1
Arih2	0.52723892041921	-0.0153917382722216	0.381	0.404	1
Ddx24	0.527367670063859	-0.0101785034742243	0.871	0.893	1
Paip2	0.527402205350903	-0.0129922915745713	0.835	0.821	1
Nfyc	0.527547988065612	0.0200668301407428	0.356	0.339	1
Supt5	0.527724061057718	0.0212173223479333	0.457	0.461	1
Gid8	0.527759377424794	0.0192859068865833	0.404	0.391	1
Znhit1	0.527803594529342	-0.0139804339474655	0.455	0.496	1
Appbp2	0.527809782907268	-0.0142482552230028	0.421	0.425	1
Mfge8	0.528186002431111	-0.0173082240401401	0.323	0.334	1
Ndufs1	0.528249835888454	0.0205000168712102	0.371	0.361	1
Heatr1	0.528268914645351	0.0382539526245344	0.187	0.15	1
Rae1	0.52880856721988	-0.0131195056861355	0.663	0.666	1
Ssbp1	0.528994506461703	-0.0111221647742592	0.873	0.872	1
Ppp1r10	0.529217012980065	-0.0160834841442442	0.34	0.359	1
Fnbp4	0.529353822970334	0.0226421609804978	0.309	0.274	1
Dnttip2	0.530317104367831	0.0210880946201998	0.799	0.77	1
1700019D03Rik	0.530534280428593	-0.0156222778720492	0.342	0.368	1
Dusp27	0.530993336080471	0.0233753525963036	0.284	0.282	1
Ict1	0.531194232934022	0.0223664096077106	0.667	0.687	1
Cuta	0.531502506856832	-0.0141127294959131	0.438	0.438	1
Npm1	0.531661768190499	-0.00318357374356548	1	1	1
Mrps25	0.531713652316268	0.0222153404020994	0.662	0.649	1
Srfbp1	0.53217083371576	0.0237578934372027	0.266	0.248	1
Ppic	0.532284077930696	-0.016954185113488	0.296	0.303	1
Dera	0.532384134304809	-0.0204317280687809	0.251	0.264	1
Ucp2	0.532885865336395	0.0340314911753139	0.213	0.172	1
Mtg2	0.533087271291812	-0.0253678643183605	0.206	0.219	1
Rbm17	0.533137238198194	0.0222295237282648	0.892	0.884	1
Hnrnpul2	0.533226833151388	0.0201989230678337	0.383	0.367	1
Mfsd10	0.5332973020567	0.0208796513245342	0.393	0.361	1
Sco1	0.533394532479507	0.0504288738057688	0.163	0.105	1
Tbca	0.533645729641133	0.0216698749772755	0.851	0.85	1
Nub1	0.533992361787284	-0.0194971039961686	0.237	0.27	1
Flywch1	0.534420042409311	0.0497685651226019	0.162	0.109	1
Gar1	0.534677413120512	-0.0123737928199658	0.756	0.758	1
Sri	0.534716985938726	0.0226206096876503	0.363	0.342	1
Bex1	0.534973693600808	0.0225608866646367	0.99	0.992	1
Mat2b	0.535301589603762	-0.0140239112631826	0.43	0.441	1
Crip1	0.535541570530332	0.0199656126001894	0.412	0.415	1
Vkorc1	0.535574589843101	-0.0372962392610822	0.131	0.168	1
Ddx5	0.535636664025586	-0.006887916546229	0.998	0.998	1
Akr1a1	0.535712026292718	0.0225386279439806	0.761	0.768	1
Akip1	0.535762930126705	-0.0303709204727086	0.163	0.192	1
mt-Atp6	0.536029831497287	0.0145835669785361	1	1	1
Ssr4	0.536147643743561	-0.0129922915745714	0.655	0.668	1
Dhx38	0.536166334176135	0.027177638546042	0.239	0.209	1
Gtf2h4	0.536729225435033	-0.0152017794581747	0.366	0.378	1
As3mt	0.536852968646658	0.0382539526245344	0.179	0.154	1
Zmiz2	0.536890374233387	0.045615731404423	0.172	0.124	1
Maged1	0.536985658596891	0.0213976714883656	0.347	0.325	1
Tubb4b	0.537090653807721	-0.01178056377716	0.986	0.989	1
Gnai2	0.53711986010688	-0.0101094613718443	0.751	0.784	1
Dnpep	0.537139303506144	0.0214796174314044	0.323	0.294	1
Cited2	0.5372003773999	-0.0108462759005469	0.349	0.384	1
Rpf1	0.537761321933796	0.0205992695297894	0.548	0.546	1
Ran	0.537871188125423	-0.00183146143704249	1	1	1
Dynlt1f	0.537953833991088	-0.0270360476970507	0.186	0.203	1
Ap2b1	0.538160398895745	-0.0194971039961686	0.242	0.268	1
Dnajc9	0.538161172627571	-0.0138223186811071	0.514	0.519	1
Tanc1	0.538229794255387	-0.0280359189880771	0.182	0.201	1
Gsto1	0.538288847516378	0.0206962253036002	0.405	0.384	1
Puf60	0.538419415593876	0.0207432563213116	0.54	0.496	1
Stard3nl	0.538690877462761	-0.0138558155910202	0.486	0.485	1
Mrps11	0.538831667448649	0.0204461899377066	0.595	0.585	1
Comt	0.539057986696919	-0.0149613070030573	0.517	0.508	1
Rab1a	0.539439243906277	0.0214485697266034	0.749	0.731	1
Slmo2	0.539683030517426	0.0201508222485071	0.588	0.555	1
Uba52	0.539772218438664	0.0225638139483482	0.302	0.268	1
Rbpj	0.539968746773205	0.0229397176514918	0.608	0.597	1
Ngfrap1	0.540284904361848	0.0227785489478027	0.993	0.991	1
Fam133b	0.540325227432727	0.0209464939499205	0.392	0.4	1
Nae1	0.540474901820852	0.0203764109492054	0.316	0.299	1
Ttf2	0.540661614874766	-0.0337830612436452	0.143	0.179	1
Glipr2	0.540886458639307	-0.0201114039734305	0.246	0.252	1
Kpna3	0.541558745649163	0.0196559009119152	0.412	0.39	1
Smg5	0.54159294450384	-0.0262000865191899	0.189	0.214	1
Mdh1	0.542228578107501	0.0220786158682373	0.814	0.801	1
[truncated: 4,088 more rows]
