# Supplementary material for: Detection of gene cis-regulatory element perturbations in single-cell transcriptomes
Source: PLoS Comput Biol. 2021 Mar 12;17(3):e1008789. doi: 10.1371/journal.pcbi.1008789 (PMC8011753; doi:10.1371/journal.pcbi.1008789)
Supplement: S2 File — (ZIP) [file pcbi.1008789.s015.zip › S2_File/GFPChe_txm.TdgfSC1_vs_ZfpSC1.MAST.csv]

	p_val	avg_logFC	pct.1	pct.2	p_val_adj
ENSMUSG00000032494	1.5823614860248e-27	-0.3983481099449	0.373	0.653	2.81755286201575e-23
Lrrc2	1.21067687815603e-05	0.116864226706747	0.155	0.077	0.215573124924462
Pcid2	4.75712314739701e-05	0.114637461172623	0.235	0.145	0.847053347625512
Zfp42	6.32211591172941e-05	0.07233304646559	0.998	0.988	1
Gabarapl2	0.000121381528497098	-0.103419301881846	0.969	0.955	1
Kcnq1ot1	0.000384032919798629	0.033302900044311	0.507	0.428	1
H2afx	0.000563050346033531	-0.0810087267428188	0.96	0.94	1
Tpi1	0.000570399041990016	0.0960170820263582	0.735	0.718	1
Krt42	0.000711725401888033	0.135141844332285	0.392	0.303	1
Sept9	0.000774760947642611	0.0550313072885863	0.223	0.158	1
Rbm27	0.000917376337157938	-0.104099761838111	0.704	0.736	1
Cwc25	0.00101413450530892	-0.0624987376126321	0.213	0.229	1
Tjap1	0.00106734156202106	-0.0872611298077324	0.125	0.199	1
Ccnb1ip1	0.00138146271674681	0.092905779403136	0.306	0.22	1
Napepld	0.00141062647784425	0.069769885877295	0.105	0.053	1
Wdr35	0.00158010017365375	-0.0836869442986412	0.096	0.161	1
Zfp281	0.00197599380969185	-0.0181692340396531	0.359	0.327	1
C87436	0.00211277364790314	-0.0736901614658421	0.103	0.167	1
Wrb	0.00221503071918746	0.0927515204455523	0.242	0.167	1
Smtnl2	0.00239017802178533	-0.0899133642594048	0.194	0.243	1
Srrd	0.00240293209444619	-0.0268023421038651	0.163	0.162	1
Slc9b1	0.00283239069624093	0.0904133421049977	0.395	0.353	1
Ric8	0.00284816024240513	0.0723004966196161	0.148	0.089	1
Rpap1	0.00292259229799092	0.00841644748262088	0.285	0.246	1
Trim28	0.00298852347516208	-0.0720014881835238	0.969	0.964	1
Nln	0.00303886766997369	0.0749031330143675	0.151	0.096	1
Tars2	0.00307961963582441	0.0190743947900766	0.287	0.238	1
Dpy30	0.00384664777842244	0.0785155505013984	0.981	0.975	1
mt-Nd2	0.00391401416741965	0.0608346407110596	0.998	0.991	1
Nfkbib	0.00408787326231817	0.0451369479742744	0.323	0.257	1
Ccp110	0.00410049958822933	0.0105699999104179	0.129	0.103	1
Fam129b	0.00410670867408706	0.0285060729849827	0.127	0.089	1
Gadd45b	0.00427620342435912	-0.0685181283430969	0.11	0.146	1
G3bp2	0.00445516936406706	-0.0647440628316529	0.985	0.996	1
Akap9	0.00450469508047945	0.0838555855859756	0.344	0.263	1
Sec11c	0.00451736601878327	-0.0362336017859244	0.184	0.237	1
Ccnd1	0.00463363652041424	-0.0991718874743686	0.706	0.72	1
1110034G24Rik	0.00504891814542775	0.0464471694841863	0.131	0.082	1
Smarcc1	0.00518694240691146	0.10637148795119	0.718	0.665	1
Trib3	0.00530550382569622	0.064369043218394	0.194	0.133	1
Prep	0.00546832276164529	-0.081631328799755	0.232	0.28	1
Zc3h8	0.00547942920752667	-0.0928954792362766	0.158	0.22	1
Tubb2b	0.00588058391423027	0.104242369080119	0.78	0.719	1
Zdbf2	0.00608241112966387	0.0927644012071171	0.29	0.223	1
Rpn1	0.00621254382374076	0.0948087507344495	0.593	0.513	1
Tssc1	0.00630745792863417	-0.0462018118852251	0.215	0.225	1
Sco1	0.00638629416234102	0.0666717227235257	0.163	0.105	1
Igfbp2	0.00644501642992701	-0.0273736878213739	0.742	0.69	1
Ift20	0.00667412591043149	0.0385330206961935	0.485	0.415	1
Pias4	0.00677792845806331	-0.0915998087948289	0.21	0.278	1
Flywch1	0.00691620190706497	0.0705320362385523	0.162	0.109	1
Elp6	0.00696100633645034	-0.0722890290932501	0.158	0.206	1
Usp39	0.00696373831622027	0.0765922306111381	0.46	0.441	1
Eif4a1	0.00732550788131723	-0.0602526475216831	1	1	1
Sft2d2	0.00744587858541636	0.0612841368154765	0.113	0.066	1
Slc39a1	0.00751094691176953	0.0398289267036313	0.148	0.102	1
Zfp207	0.0075357992819072	0.0869821978067546	0.773	0.704	1
Foxo4	0.00755585402337321	0.0569289642867799	0.105	0.059	1
Ccdc25	0.00759272719536554	-0.0729836101954853	0.253	0.29	1
Nipsnap1	0.00798939923497606	0.0838245824516709	0.426	0.345	1
Exoc4	0.00823008046901269	-0.0183518382574543	0.198	0.186	1
Gspt1	0.00825246847118718	-0.0217364012351657	0.921	0.892	1
Fam98a	0.0083317839604941	-0.000538012539054611	0.16	0.192	1
Bop1	0.00858720339498564	0.0937902435475273	0.478	0.398	1
Preb	0.00879062965064441	0.0294213439952478	0.32	0.267	1
Rfc5	0.00892640432919554	-0.102654327371216	0.722	0.775	1
Mknk2	0.00896387395295222	0.0650252967160345	0.112	0.072	1
Rock2	0.00959071667054047	-0.0812067222202587	0.165	0.224	1
Csnk1e	0.00961412713034335	0.082142689910022	0.316	0.243	1
Eif2s3y	0.00980676382254917	0.066882270251296	0.113	0.073	1
Upp1	0.0103785070975564	0.0607795471790593	0.959	0.927	1
Zbtb12	0.0105630072783998	-0.0374628949942478	0.091	0.134	1
Glg1	0.0105894696891018	-0.0703122440482896	0.253	0.284	1
Pqbp1	0.0110353282579234	-0.0333656220911192	0.28	0.273	1
Exosc9	0.0112001005490403	0.0606526862403771	0.311	0.243	1
Fbxw9	0.0113056990905969	-0.0225103583263043	0.127	0.121	1
Vps50	0.0117605220688654	-0.0733741379455231	0.134	0.185	1
Setd8	0.0124510583503288	0.080624070183332	0.448	0.371	1
Fam96a	0.0125785136043327	-0.0924876292903021	0.576	0.641	1
Gigyf1	0.012620759965932	0.0668465196075836	0.149	0.1	1
Calu	0.0126628709047971	-0.0714928236202147	0.265	0.299	1
Bsdc1	0.0129705302079384	0.0223720038862139	0.103	0.073	1
Trmt10b	0.0130196037125403	-0.0469858780092431	0.174	0.188	1
D10Wsu102e	0.0131214065812053	0.0452849698685992	0.332	0.269	1
Phb	0.0131566275869513	-0.0675304600883722	0.71	0.777	1
Gdi1	0.0132432875548663	-0.0593865924189218	0.1	0.135	1
Get4	0.013438341942013	0.0452195753819515	0.662	0.588	1
Lin28a	0.0135789925630454	-0.0376961853172604	0.294	0.288	1
Klf13	0.0136790307665709	0.0451053483636341	0.27	0.212	1
Gm16586	0.0138855803970017	-0.0570378550853038	0.07	0.116	1
Arid4b	0.0140700101266646	0.0840365206773319	0.34	0.274	1
Rnf8	0.0141187730911478	0.0628305156756142	0.199	0.141	1
Pex3	0.0141743586621647	0.0619313975695702	0.137	0.089	1
Tars	0.0142529114403649	-0.066706459674325	0.61	0.616	1
Hmgn2	0.0143110722179644	-0.0755784200363285	0.778	0.834	1
Srxn1	0.0143924943765131	0.0441694783859662	0.103	0.085	1
Ski	0.0144273765119664	0.0684720599664347	0.158	0.105	1
Mrpl11	0.0151662647475369	0.0833125787651483	0.799	0.742	1
Rsl1d1	0.0153214011984893	-0.00918357620029076	0.955	0.924	1
Tomm22	0.015850543289072	-0.0731695278547237	0.802	0.828	1
Eva1b	0.0160647233267034	-0.0418370248994058	0.21	0.213	1
Gm9493	0.0164778117153921	-0.0718209691088056	0.423	0.45	1
Tuba4a	0.0170926234675983	0.0404605013548367	0.574	0.507	1
Ralbp1	0.017173987546658	0.0762221154296059	0.787	0.769	1
Whsc1	0.0173458143901699	-0.0639963120522997	0.088	0.122	1
Qtrtd1	0.017368304460264	-0.0371596076185862	0.096	0.113	1
Cnot1	0.0174925662312067	0.0367360337807386	0.412	0.353	1
Wwc1	0.0177090174331169	0.035963311126588	0.189	0.145	1
1500011B03Rik	0.0180189670028263	-0.025527098633822	0.162	0.16	1
Gsta4	0.0183251822968083	0.0743538563764237	0.935	0.937	1
Foxn3	0.0183414004686753	0.0237321093771517	0.101	0.071	1
Wasf1	0.0185555362274579	0.0598183195636315	0.156	0.105	1
Heatr1	0.0185608453422978	0.0611112905562027	0.187	0.15	1
Ddx51	0.0186560079242582	0.0505150950980866	0.141	0.095	1
Clic4	0.018869142320095	0.119104471822539	0.249	0.203	1
Rad1	0.018875169353262	0.0436618034337449	0.184	0.167	1
Lzic	0.018897629022283	-0.0799603936777772	0.172	0.231	1
Suv420h2	0.0190138103674146	0.0307462888783427	0.156	0.149	1
Polr2l	0.0190259544494136	0.0660550130118095	0.565	0.55	1
Med29	0.0192740704943427	-0.0574218214309011	0.61	0.681	1
Bard1	0.0193839169835036	0.0237671006177997	0.117	0.086	1
Mcm3	0.0199476567904947	0.0879684511859438	0.832	0.794	1
Dmwd	0.0200512261621457	0.00102111033058948	0.103	0.086	1
Nol11	0.0201884658079699	-0.0246056346418296	0.524	0.502	1
Cad	0.0202667075191021	-0.037620566942737	0.244	0.297	1
Oxct1	0.0202924881956809	0.00529590418989634	0.263	0.233	1
Platr26	0.0203235757459262	-0.0133047427903752	0.074	0.101	1
Dnmt3l	0.0205633190445514	-0.0699287388717585	0.503	0.578	1
Stx6	0.0209974035489908	-0.010119357042414	0.096	0.122	1
Stmn2	0.0212362667992409	0.0712222253024426	0.966	0.947	1
Tm2d3	0.0213618443866	-0.0841526070691601	0.294	0.357	1
Aup1	0.0214421826677313	0.0543569115695053	0.227	0.171	1
Ehmt1	0.0215248773581865	-0.0710089774576032	0.263	0.301	1
Tagln2	0.0215837795043491	0.00905988575977035	0.732	0.674	1
Rpl39l	0.0217547495066352	-0.11675723799148	0.529	0.57	1
Tbx3	0.0219804829512592	-0.0629018674323115	0.672	0.668	1
Zfp229	0.0220976466241875	-0.0493084888973888	0.141	0.165	1
Ccdc18	0.0221744455149709	-0.0590822687423637	0.093	0.135	1
Phf14	0.0223973387104558	0.0666060903113078	0.402	0.332	1
Mcrs1	0.0224969359772711	0.0476771756447899	0.601	0.53	1
Mfsd5	0.0225688221249108	-0.0743287415064719	0.23	0.277	1
Pcbp1	0.0226478179694326	0.0152538570090266	0.935	0.957	1
Tmem131	0.0227152851585818	0.0410553269738331	0.27	0.216	1
Slc24a5	0.0228136518289278	-0.0697572128473872	0.174	0.198	1
Rab26os	0.0229245053714879	-0.0437783308098302	0.101	0.122	1
Snx15	0.0229256704132681	-0.0552759522558541	0.072	0.11	1
Nop16	0.0230586835988513	-0.0602465305467016	0.49	0.494	1
Chchd10	0.0230880698560253	0.0490137599366878	0.998	0.993	1
Phlda1	0.0232801240362566	-0.0289621275104614	0.129	0.115	1
Acin1	0.0235821833415756	0.0716045309084543	0.809	0.751	1
Pdss2	0.0239845391756493	0.0388798667908741	0.103	0.066	1
Ahsa2	0.0240696675977991	0.0698392540757563	0.211	0.164	1
Pvt1	0.0242899431107639	0.0594554029153834	0.158	0.109	1
Chd1	0.0243598250300148	-0.0819414134843965	0.692	0.749	1
Zfp513	0.0248028718310336	-0.0343177234467636	0.095	0.107	1
Rps29	0.0251921285993329	-0.0354329206854835	1	1	1
Mospd3	0.0253204952712455	0.0277252019840886	0.216	0.174	1
Prpf4b	0.0255690093559445	0.0775977242265925	0.534	0.462	1
Sfr1	0.0259390095014288	-0.0426681476392714	0.921	0.955	1
mt-Nd6	0.0264122870573408	0.0548544714952255	0.12	0.086	1
Dqx1	0.0268594207384613	-0.135116890478662	0.174	0.192	1
Abhd17a	0.0271189053205189	-0.0757359406966611	0.445	0.515	1
Ppp2r1a	0.0271310969187383	0.0257444588338978	0.515	0.539	1
Ccny	0.0271631296835513	-0.0286472857767432	0.174	0.217	1
H3f3a	0.0272752633705499	0.0541958495201023	1	0.998	1
Pex7	0.0275795105301588	-0.0629627698886253	0.189	0.226	1
Vdac3	0.0276919581956638	-0.0292564414896272	0.486	0.47	1
Ppm1b	0.0277779131190851	0.0798562470906556	0.371	0.307	1
Nop58	0.0278419912756785	-0.0596818812784541	0.959	0.969	1
Fam49b	0.027922017025941	0.0625810623226795	0.648	0.578	1
Lgmn	0.0284138855185202	0.00387711854743428	0.218	0.19	1
Ly6e	0.0284550012468984	-0.0682227328719319	0.265	0.294	1
Pcbp3	0.0289137013513713	0.0261083229249378	0.107	0.073	1
Lsm3	0.0293166208532251	-0.0583985874337911	0.95	0.944	1
Asna1	0.0293572637882644	-0.0837234332378883	0.703	0.746	1
Tada2a	0.0297627810416973	-0.0651828630202306	0.191	0.25	1
Mcm10	0.0297686426859167	-0.00750450320288609	0.383	0.352	1
Gm26825	0.0298738322370929	0.0673893966344697	0.443	0.373	1
Tmem141	0.0300957043684844	-0.0478082129631928	0.062	0.101	1
Brd9	0.0301106257092245	0.0672003996690166	0.194	0.153	1
Jtb	0.0301267036872949	0.073520041389568	0.479	0.44	1
Higd2a	0.0313346963559937	0.0376642998352894	0.637	0.572	1
Mcm5	0.0318963309968643	-0.0386634648355713	0.79	0.763	1
Snrpg	0.0321044874129485	-0.0600938599548224	0.88	0.912	1
Nvl	0.0323938323163914	-0.00974332446958548	0.45	0.421	1
Srsf3	0.0324775017504008	0.0554756551051181	0.997	0.988	1
Wdr46	0.0327491886891321	0.0262913524820882	0.261	0.218	1
Maz	0.0329204409654841	-0.0357368664140846	0.349	0.341	1
Drosha	0.0334414131071886	0.00349933250726714	0.325	0.293	1
Platr3	0.0334775302151301	-0.0336900806988112	0.555	0.527	1
Cops7a	0.0341931901896737	-0.0707131311294972	0.548	0.616	1
Rbmxl1	0.0343705807424775	0.0635323435264994	0.883	0.847	1
Bnip3	0.0352580857409374	0.0580125335442967	0.153	0.107	1
Ino80b	0.0355511487163377	0.0577773858205849	0.229	0.199	1
Rab7	0.0358708213786987	0.076160264613112	0.684	0.623	1
Zc3h10	0.0359054288051018	0.0469996246246522	0.12	0.079	1
Zmiz2	0.0359134644823019	0.0499482206718968	0.172	0.124	1
Id3	0.03591918105245	-0.0872912598972713	0.543	0.608	1
Sord	0.0360031615774934	-0.0579692331109869	0.082	0.124	1
Wdr61	0.0361546519296	0.0457205960208189	0.729	0.743	1
Dnph1	0.0364681750211252	0.0105303458611409	0.51	0.466	1
Atp5k	0.0365210421775119	0.0723345275747607	0.959	0.936	1
Tmsb10	0.037341160013774	-0.0625668288104508	0.993	0.993	1
Insig2	0.0373618795199116	0.0335566316970165	0.211	0.166	1
Pdlim7	0.0377757685644218	-0.0603758094882579	0.184	0.213	1
Cinp	0.0378872562852654	-0.0544776121317008	0.294	0.315	1
Rprd2	0.0379287844547015	0.030562042042261	0.158	0.154	1
Hist1h1c	0.037981534436207	0.0271385783751207	0.11	0.079	1
Hmgxb4	0.0381321676737495	-0.0821052137828261	0.318	0.378	1
Tefm	0.0384110237635114	-0.0689945309358962	0.213	0.27	1
Ssx2ip	0.0385057870957035	0.0618286140696854	0.139	0.101	1
Vrk3	0.0386083370351681	0.073422755920816	0.239	0.185	1
Sdc4	0.0392482103862205	-0.103779980205828	0.318	0.364	1
Dlgap5	0.0394535847667406	0.0807160077382791	0.294	0.245	1
Rnf115	0.0395374770898392	0.071303159006846	0.282	0.226	1
Fh1	0.0395525112037787	0.0629278887679071	0.454	0.386	1
Rbbp6	0.0395884599996344	0.0193837296592817	0.436	0.387	1
Fmr1	0.0396645844120937	-0.0653287994603955	0.242	0.303	1
Cstb	0.0399155360128555	0.0331276885344649	0.464	0.487	1
Ccdc88a	0.0400776883938261	-0.0256843772157257	0.148	0.153	1
Cic	0.0401579820472164	-0.0460286785680172	0.129	0.174	1
Gtsf1l	0.0406203950414789	0.0496536070034783	0.395	0.333	1
Hnrnpul1	0.0408060840932622	-0.0028778516980173	0.265	0.239	1
Pacsin2	0.04103174220565	-0.0546560306405951	0.175	0.197	1
Pard3	0.0411753108655387	-0.0546640150474253	0.158	0.186	1
Bloc1s6	0.0413185721461071	-0.0250344976468818	0.144	0.18	1
Setd2	0.0415458596624983	-0.00181593879702718	0.285	0.261	1
Gaa	0.0417480663541743	0.0632992768934313	0.177	0.129	1
Kit	0.041963011159328	-0.0469672638635789	0.124	0.168	1
Pgam5	0.0419861165676908	-0.0436890820738031	0.174	0.223	1
Triml2	0.0421438621822051	-0.0586537780424499	0.273	0.335	1
Ncoa3	0.0423247297105883	-0.059108367487276	0.253	0.313	1
Psmd8	0.0423425233737239	0.072462687194867	0.808	0.765	1
Copb2	0.0424756931000216	0.024297874705267	0.459	0.409	1
Golga4	0.0426285763962637	0.0112904574803978	0.445	0.4	1
Ewsr1	0.0429654574780481	-0.073442646025569	0.675	0.732	1
Ift27	0.0429681990070424	-0.00338135078756838	0.189	0.174	1
Tle3	0.0429835280875592	-0.0456271214694746	0.103	0.147	1
Lsm5	0.0429968743640347	0.0463235678676879	0.93	0.942	1
Lrrc58	0.0431205031933082	0.00990701763456753	0.309	0.273	1
Pnrc1	0.0434575812484147	0.042173817482667	0.192	0.147	1
Dapp1	0.0437938316579426	-0.0482801381709392	0.076	0.104	1
Sar1b	0.0438429952109585	0.042471562328433	0.443	0.383	1
Apopt1	0.0439100236181478	0.0416017577986743	0.237	0.188	1
Trmt5	0.0439756726438994	-0.0469287385306347	0.082	0.111	1
Sptan1	0.0439903965297301	0.037026600957747	0.249	0.243	1
Gmppa	0.0443114613952806	0.0231942970044816	0.148	0.148	1
Exoc3	0.0443394754184493	-0.0724562706827809	0.308	0.355	1
Coprs	0.0443662575782588	0.0654578310165915	0.636	0.57	1
Bzw2	0.044402338178547	-0.0279025738356534	0.665	0.719	1
Clu	0.0444782205905585	0.0415334908532964	0.127	0.088	1
Cd24a	0.0447160905715252	-0.015295033904394	0.182	0.217	1
Psma8	0.0448677511851724	0.0546852003018139	0.16	0.126	1
Actr3b	0.045294580173089	0.00136282056541329	0.16	0.14	1
1110037F02Rik	0.045345368586307	-0.0383665973992945	0.187	0.235	1
Fkbp3	0.045432393522355	0.0646862708701872	0.985	0.976	1
Mpg	0.0454556993868292	-0.0277317570302695	0.242	0.239	1
Trrap	0.0456558375803281	0.0424997188324539	0.122	0.083	1
Dctn3	0.0459993128623325	0.0727146624509422	0.704	0.645	1
Agpat2	0.0460211579347201	-0.0785087826851191	0.289	0.347	1
Anp32a	0.0462643429090149	0.0755338383650415	0.83	0.795	1
Gde1	0.046375803707444	0.0121788825252427	0.342	0.308	1
Tmem110	0.0463964356087027	0.0470594219958536	0.177	0.154	1
Thap1	0.0466158203146975	-0.0338892544172069	0.129	0.168	1
Stk19	0.0467778798238141	0.0599968706995924	0.175	0.134	1
Pecr	0.0469600561588444	-0.039894616408833	0.184	0.231	1
Ppp1r15b	0.0469622706598528	-0.0563950767865513	0.167	0.191	1
Fam210a	0.0471371330164482	-0.0272593625081378	0.146	0.153	1
Rad54l2	0.0471841404307154	0.0444324516851063	0.134	0.115	1
Cep55	0.0474905244678116	-0.0245038588201509	0.277	0.322	1
Atr	0.0475170038573462	-0.00420458065692386	0.108	0.097	1
Nhp2l1	0.0477059675204437	0.000277969944984413	0.997	0.985	1
Mcph1	0.0477522499414631	0.0579220735553309	0.211	0.16	1
Srsf10	0.0478453104539314	0.0672435326386414	0.758	0.699	1
Zfp746	0.0479535573481784	0.0363895300978991	0.101	0.068	1
Ftsj1	0.0481513686858749	0.00849267347143656	0.189	0.161	1
Tsc22d4	0.0481717722156751	0.0627779186349053	0.194	0.147	1
Gtf2f2	0.0486335558743804	0.0702188911971191	0.545	0.483	1
Tfb2m	0.048648905996115	-0.055581953115393	0.093	0.13	1
Chmp4b	0.0487668445013774	0.0724384902325676	0.301	0.257	1
Gars	0.0489092753372402	-0.0052129393372824	0.835	0.801	1
Gm9843	0.0489762480861468	0.0705525719975463	0.595	0.547	1
Trappc2	0.0489883714569492	0.0539986491458847	0.12	0.085	1
Nptx2	0.0490698656207549	0.0548404786349517	0.127	0.092	1
Mpzl1	0.0490915774650535	-0.0156653520274457	0.278	0.263	1
Tbc1d1	0.0491580723993365	0.0528346831251985	0.136	0.102	1
Dync1li1	0.0491692364542807	0.0544154591260494	0.323	0.303	1
Psmb1	0.049189610354355	-0.0421943369598932	0.966	0.983	1
Bbc3	0.0491982860151525	-0.0249391488994108	0.16	0.195	1
Stx8	0.0492565806707711	0.0487836073449828	0.163	0.134	1
Ppm1a	0.049645236232444	-0.0600065548850125	0.246	0.305	1
Mtmr2	0.05012503569616	0.0288823948576966	0.177	0.14	1
Sdf2	0.0501669652174471	0.0697730581400147	0.244	0.192	1
Tbc1d20	0.0502085206796766	0.0260061163448859	0.132	0.1	1
Mael	0.0503575834410509	-0.0356524994781384	0.136	0.147	1
Hnrnph1	0.0503966841881631	-0.0794824890782315	0.576	0.639	1
Uqcr10	0.0510407136892835	-0.0429251883246002	0.998	1	1
Ttc5	0.0511364179476715	-0.0641870387537852	0.241	0.299	1
Ccdc191	0.0513486905300721	-0.0476751280435925	0.124	0.148	1
Snx12	0.0513659401423748	0.0144004392284159	0.198	0.168	1
Tbrg1	0.0517412224700466	0.040568167519151	0.648	0.586	1
Eif2s1	0.0517444833546239	0.0460423975779074	0.952	0.922	1
Aip	0.0518050272691918	0.0621372385355224	0.213	0.162	1
Amn1	0.0521925571343927	0.0323592413071171	0.108	0.075	1
Tmem87a	0.0522318116833673	0.0211580186165276	0.103	0.077	1
Arpc3	0.0524862684320494	-0.0750720807417614	0.598	0.65	1
Gatsl3	0.0525733737274966	-0.0499373100534815	0.199	0.251	1
Fat1	0.0531604573857254	-0.0457717744654844	0.218	0.27	1
Man1a2	0.0534637604089988	-0.0360832580933665	0.29	0.294	1
Rsrc1	0.053487404629097	0.00753146262113208	0.235	0.207	1
2900011O08Rik	0.0535496963259579	0.0226653484590129	0.11	0.11	1
Zfp462	0.0542203148581001	-0.0716361751977707	0.223	0.263	1
Cstf2t	0.0542356304189499	-0.0487579567052199	0.096	0.13	1
Mdm2	0.0543297841811778	0.103889174048266	0.46	0.412	1
Ppan	0.0543400249970381	-0.0352419873855958	0.753	0.735	1
Cbl	0.0543881410631282	-0.0582065293335451	0.146	0.192	1
Epb41l4aos	0.0544004623252868	-0.0190405435116701	0.524	0.501	1
Wash1	0.0545687240550518	0.0675995970998638	0.22	0.18	1
Txlng	0.0547937276400554	0.0633640808209769	0.251	0.2	1
Agpat5	0.0550056121765864	-0.0611895106237152	0.32	0.382	1
Nrde2	0.0550461600719082	0.058697201977706	0.189	0.154	1
F2rl1	0.0553902760647583	0.0627874281098431	0.211	0.172	1
S100a6	0.0554153187528601	0.0487681886881767	0.485	0.43	1
Acy1	0.05543334621484	-0.0203586176824082	0.107	0.111	1
Atxn3	0.0555135532498885	-0.0273105521971316	0.18	0.181	1
Dhcr7	0.0559361547966126	0.0492659476416356	0.12	0.082	1
Gpt2	0.0561106154042941	-0.0247372305504199	0.096	0.13	1
Sars	0.0562494360883434	0.076385368674796	0.753	0.699	1
Sec11a	0.0568649878263491	0.0612341025318803	0.617	0.553	1
Zfp644	0.0572701612381481	-0.0752117736362613	0.356	0.399	1
Mks1	0.0573124307992993	0.0471110598080066	0.11	0.073	1
Rnf14	0.0574666182871306	0.0358240307138349	0.162	0.122	1
Tmem192	0.0575538679791041	-0.0718413275206712	0.354	0.392	1
Nr6a1	0.0576728587732351	-0.041901431614502	0.153	0.173	1
Zc3h14	0.0576835868027589	-0.0605441131522215	0.265	0.3	1
Arhgap12	0.0576913027416099	0.00206250823692891	0.103	0.116	1
Ptp4a2	0.0579747818018093	-0.0187854374292098	0.682	0.648	1
Vkorc1	0.0581332970999109	-0.0548678423248897	0.131	0.168	1
Kpna1	0.0582103327410616	-0.0266355790796712	0.344	0.334	1
Thap7	0.0582994886013288	-0.0588944348952094	0.125	0.169	1
Sumf2	0.05840476161468	-0.0345108332624433	0.211	0.217	1
Chic2	0.0586032377958896	0.0400318344929675	0.567	0.507	1
Capsl	0.059023896976156	-0.0186353246284653	0.127	0.127	1
Cdk10	0.0593520398102134	-0.0376791095613346	0.069	0.103	1
Coa4	0.0596811293423444	0.0494405916598516	0.158	0.115	1
N4bp1	0.0597893904116377	-0.0744804632287089	0.471	0.527	1
Aurka	0.0601704861304979	0.0699578355990917	0.479	0.461	1
Pced1b	0.0603708426595366	0.0299712535467767	0.132	0.1	1
Ypel3	0.0604339680580963	-0.0620924829002174	0.167	0.205	1
Rasip1	0.0604374172196692	0.0546076001291322	0.134	0.096	1
Tmbim6	0.0605196681712812	0.0277819209846325	0.625	0.649	1
Sms	0.0606185499794016	-0.0662107132503655	0.897	0.9	1
Lrpap1	0.0609248347077193	-0.0726300067686473	0.517	0.527	1
Acot8	0.0615429472211489	0.0600986126409729	0.211	0.181	1
Sdccag3	0.061545506455611	-0.0649981940136426	0.232	0.284	1
Alkbh2	0.0615490099958689	0.0254711688932996	0.256	0.216	1
Usp47	0.0616644699286627	0.0467848417168386	0.191	0.146	1
Xiap	0.0619399083526375	0.0380000742149167	0.131	0.094	1
Fam208b	0.0620423958481822	-0.0384619252470153	0.079	0.115	1
Zfp518b	0.0620654931014485	0.0226956448581981	0.129	0.1	1
Nxf1	0.0621278120754267	0.0654265442286834	0.502	0.438	1
Riok3	0.0623294815492577	-0.050358614788965	0.488	0.501	1
Isyna1	0.0623594227401513	-0.0717026996625837	0.383	0.418	1
Rpl35	0.0624017665320506	0.00181543081813684	1	0.993	1
Gtf3c2	0.0625052016879504	-0.0709037960352185	0.342	0.396	1
Hspb8	0.062803509174177	0.0168924382821346	0.12	0.095	1
Asxl1	0.0629461810728642	0.0695317453327837	0.314	0.274	1
Gbf1	0.0629506798108335	0.0439358028284129	0.158	0.133	1
Ggps1	0.0630051550133429	-0.0211968833834381	0.084	0.111	1
Uxt	0.0630251864284051	0.0204052515448674	0.242	0.205	1
Cep135	0.063348461781449	0.0426502478966646	0.101	0.076	1
Surf4	0.0634702201252877	0.0382847260484752	0.338	0.287	1
Mgme1	0.0638331776379117	-0.0558143970549737	0.182	0.22	1
Fahd1	0.0640416684624027	-0.0459518162773496	0.095	0.121	1
Dnajb11	0.0641019288980767	0.00191799954739691	0.512	0.475	1
Ifitm1	0.064235821113425	-0.0909711420574679	0.768	0.815	1
Dcaf4	0.0642582598339459	0.0192468959972396	0.208	0.173	1
Slc25a3	0.0643265361472152	0.0301153548561164	0.988	0.995	1
Setd6	0.0643588922816113	0.0287045881491702	0.23	0.191	1
Npepps	0.06450485683591	0.0744009557508047	0.462	0.4	1
Cdk2	0.0645807120507171	0.0481807072754321	0.191	0.145	1
Rnf111	0.0648124277727792	-0.0346579495204505	0.167	0.179	1
Mien1	0.0648770471494159	-0.0569190488437418	0.405	0.468	1
Cdc20	0.0650845653710736	-0.0447321463335475	0.863	0.845	1
Rps18-ps3	0.0651792759671676	0.00371403167796225	0.208	0.185	1
Rxrb	0.0652817420971952	0.033833013437172	0.156	0.121	1
Tead2	0.0653559215051094	-0.0710735973640146	0.306	0.353	1
Cnot3	0.0653568025021562	0.0180048707926823	0.622	0.664	1
Hnrnpa3	0.0654837431764443	0.0533091604805589	0.948	0.932	1
Iws1	0.0655333987893947	0.0782990843585905	0.459	0.409	1
Acbd5	0.065814232779918	0.0114193941118522	0.113	0.092	1
Vat1	0.0660966538228884	0.0581752799572656	0.165	0.123	1
Rps6ka6	0.0661388018697491	0.0331496397959953	0.244	0.203	1
Ep300	0.066358001383223	0.0152527369333245	0.146	0.122	1
Ptprs	0.066451833238654	-0.00781025624916129	0.112	0.101	1
Fbxl18	0.0664892922300992	-0.0438082532394353	0.105	0.128	1
Bcat2	0.0665003147924626	0.0684857393892079	0.33	0.276	1
Coq2	0.0669208203921024	-0.00885119138529067	0.265	0.301	1
A830080D01Rik	0.0669345382778626	0.0632450881642596	0.277	0.223	1
Snd1	0.0672042725911342	0.0210808497721059	0.172	0.174	1
Rbm48	0.067321641556467	-0.0150978965747202	0.201	0.194	1
Atp1b1	0.0673531377927155	0.0405380271956567	0.316	0.267	1
Vbp1	0.0677278499178881	0.0489801238363519	0.674	0.614	1
Cyb561d2	0.0677493742206702	-0.0209404433896352	0.103	0.133	1
Ahnak	0.0678178637571976	0.0578121790845569	0.199	0.174	1
Sptlc2	0.0680041692688446	-0.0513177728241668	0.201	0.227	1
Top3b	0.0681478084647968	-0.0756277218537324	0.278	0.329	1
Pycr1	0.0684666428079947	0.0472541836941018	0.125	0.09	1
Pde6d	0.0685923568083807	-0.0659442762764056	0.203	0.245	1
Adgrl1	0.0688064140121549	0.0647543175910592	0.244	0.199	1
Cd9	0.0691302134374632	0.0359580154020043	0.816	0.765	1
Mrps22	0.0692294392127768	0.0724880893641495	0.361	0.314	1
Nagpa	0.0693206007613464	-0.0349911367911162	0.096	0.114	1
Ing4	0.0696654141414158	-0.0143645308938248	0.107	0.104	1
Lima1	0.0696939793083914	0.0131244155694355	0.216	0.185	1
Rac3	0.0700728315062706	0.0124735143235646	0.113	0.092	1
Tmf1	0.0700751027763064	0.058952179956572	0.229	0.179	1
Stra13	0.0701167718230889	0.0659106859910723	0.62	0.57	1
Dus3l	0.0703873752015046	-0.0306074487319809	0.213	0.218	1
Bbip1	0.0707244134549051	0.0243390317517395	0.162	0.158	1
Gm13157	0.0707585298654431	-0.0572661056712171	0.132	0.175	1
Bckdha	0.0708267667111612	-0.0662305013791246	0.258	0.307	1
Snrpc	0.0709011817405815	0.0703091295710023	0.866	0.847	1
Pias2	0.0711461057509306	0.0681510649387805	0.517	0.474	1
Hus1	0.0712117093831541	-0.0370914473291267	0.12	0.159	1
Fbxo28	0.0712153489431507	0.00736243647448281	0.229	0.203	1
Cep104	0.0715585451966167	0.0363082670754238	0.113	0.079	1
Polr3k	0.0720418894637055	0.0315038676279918	0.512	0.459	1
Utp14b	0.0721434171433183	0.0266513306382264	0.119	0.088	1
Cog2	0.0724606516511221	0.0456361776378609	0.113	0.079	1
Fam53b	0.0725254665946498	0.0135686971172683	0.11	0.088	1
Sec61g	0.0725972693417782	0.0385806904599018	0.997	0.994	1
Metap2	0.0728039545884202	-0.0517551449102787	0.969	0.969	1
Gng2	0.0734190167066612	0.00981548153853545	0.237	0.254	1
Mapk7	0.0734527561325943	0.0301476828736446	0.151	0.141	1
Mpp5	0.0738122466827322	-0.0490433003777239	0.103	0.14	1
Myo1f	0.0738728816385356	0.0674371303447329	0.22	0.172	1
Atad3a	0.0738793963531752	-0.0389604057310268	0.533	0.591	1
Gm14698	0.0740552471886518	-0.0597171726805877	0.192	0.235	1
Cdk4	0.0740974754608988	0.0521507567438901	0.969	0.959	1
Hmgcs1	0.0741294548095025	0.0809898776087758	0.393	0.348	1
Mrpl18	0.0743207294101844	-0.0193420216236571	0.976	0.961	1
Smarca5	0.074446254001354	0.0360395760033654	0.945	0.914	1
Senp6	0.0746555410661014	0.0337921502926314	0.495	0.442	1
Park7	0.0747796372960349	-0.00124375400860277	0.966	0.982	1
Sumo3	0.0749766253697339	0.0284681933061555	0.89	0.85	1
Llph	0.0749824034233948	-0.0585433146140084	0.899	0.903	1
Twf2	0.0753164158638809	0.0122875374603414	0.423	0.382	1
Prr12	0.0754221374013369	0.0324406437647305	0.12	0.107	1
Fkbp9	0.0755068585019942	0.0466672491456543	0.387	0.332	1
Zmat2	0.0755890814091514	0.0716711637974934	0.708	0.678	1
Vps72	0.0756158626178717	0.0509481362754077	0.294	0.242	1
C1qbp	0.0757638021259579	-0.03373923037774	0.986	0.976	1
Glrx2	0.0758396551507514	-0.0866666765274717	0.301	0.348	1
Samd1	0.0762399178270868	-0.0405636806885681	0.107	0.132	1
Mpv17l2	0.076310659099896	0.0315681789710079	0.182	0.145	1
Dtymk	0.0764266788284681	0.0237278524541065	0.983	0.967	1
Usp42	0.0768471661519666	0.0342727083381407	0.122	0.088	1
Rps19bp1	0.0768563810288555	0.0548713837718033	0.759	0.744	1
Map2k4	0.0769300719889445	-0.0202473542427369	0.122	0.122	1
Ogdh	0.0770445781155109	0.0431380866892433	0.21	0.19	1
Khsrp	0.0772081353504779	-0.0481812728574661	0.101	0.135	1
Pgam1	0.0772811695983631	0.024098822624028	1	0.994	1
Prr13	0.0773560284236317	0.0284782597835384	0.338	0.295	1
Knop1	0.077484841888466	0.00802240294596412	0.873	0.903	1
Nup88	0.0775112004645843	0.0541451357722021	0.289	0.236	1
Chmp1a	0.0777077513071234	0.000122598384586947	0.237	0.214	1
Mobp	0.0778175696777328	-0.00555449259240745	0.127	0.152	1
Gm6563	0.0778216992266267	-0.0404815441778657	0.077	0.113	1
Nup35	0.0781946014796833	0.0494474180784548	0.321	0.3	1
Tsix	0.0785262946281417	0.0188226067277799	0.163	0.136	1
Cacna1a	0.078892155165831	0.0602896744090198	0.232	0.19	1
Bok	0.0789384784277311	0.00186697022015833	0.186	0.165	1
Hnrnpab	0.0790796666227222	0.00307736438978412	0.962	0.981	1
Cmss1	0.0795573671158264	0.062862546106234	0.237	0.204	1
Mpc1	0.0795680511846165	-0.0136124998190342	0.533	0.502	1
Cpne5	0.0796279026881709	-0.00353399075273744	0.091	0.108	1
Gtf3c4	0.0797032746865332	-0.0477116271876414	0.101	0.141	1
Tbl3	0.0800140021256187	0.037898428322071	0.271	0.226	1
Laptm4a	0.0803050505713461	0.0785516123347476	0.646	0.6	1
Csnk2a1	0.081616850342544	0.0476411848778764	0.357	0.344	1
Pdlim5	0.0817109025927726	-0.0426515769359476	0.081	0.101	1
1110001J03Rik	0.0817998444901582	0.0679154656113109	0.443	0.409	1
Klhdc3	0.0821021645544793	0.0131578454804409	0.218	0.232	1
Ddx17	0.0821404705446379	0.0160002229424924	0.388	0.351	1
Lmo4	0.0822740018268658	0.0680657818186892	0.244	0.197	1
Nelfa	0.0823394209963061	0.0166250323360443	0.323	0.283	1
Csk	0.082675617759695	0.0290410633845042	0.125	0.094	1
Clptm1l	0.0828902307578077	-0.0593808800176029	0.227	0.263	1
Nsa2	0.0829116219078545	0.0258847078903082	0.758	0.707	1
Slc35b2	0.0829330601349272	-0.0215949045592036	0.134	0.135	1
Tmem19	0.0829919871451335	0.032432564139461	0.119	0.086	1
Zmym3	0.0831661435385693	-0.00346042580648545	0.144	0.164	1
Kat6b	0.0832059095927622	0.074086203432028	0.541	0.495	1
Dxo	0.0832990589082742	0.0516177999300917	0.155	0.12	1
Nolc1	0.0834626098413271	0.0488646415157206	0.969	0.95	1
Gpatch1	0.0836639677702716	0.0474165433324768	0.122	0.088	1
Arl2bp	0.0837633241210128	0.0234990732832389	0.285	0.248	1
Arfrp1	0.0841838151592177	-0.0601519797873203	0.222	0.262	1
Camta1	0.0842385141198574	0.0135569459458073	0.378	0.339	1
Jup	0.0846775775954269	0.0199731100266272	0.357	0.319	1
Vac14	0.0848525399176786	0.0288262955492544	0.156	0.123	1
Tsr3	0.0850191631861766	0.0597188165545816	0.369	0.313	1
Hells	0.0855474514995493	-0.0529774571248465	0.952	0.949	1
Lmnb2	0.0855937943678264	0.0053898481495859	0.177	0.156	1
Mylpf	0.0858788304840947	-0.0590378270429786	0.921	0.921	1
Fgfr1	0.086023766637514	0.0602954741127628	0.208	0.171	1
Icam1	0.0860704269685482	0.0153006362645695	0.182	0.155	1
Ccdc127	0.0863062595376635	0.0365577492241448	0.325	0.277	1
Ccnh	0.0864741439416372	0.0188529915232744	0.44	0.395	1
Fzd5	0.0868084908296258	0.0595958105564593	0.18	0.139	1
Kxd1	0.0869347008870788	-0.0573394093318	0.296	0.325	1
Ctc1	0.0872157770399685	0.03934906644402	0.167	0.127	1
Sf3b1	0.087604523075556	0.0438411229533355	0.943	0.914	1
Prorsd1	0.0876676027881851	-0.0233678720977202	0.454	0.434	1
Atm	0.0877323819009094	-0.054049474245708	0.162	0.207	1
Bcl2l13	0.0879107195632	0.0352529979783502	0.141	0.105	1
Smarca4	0.0880595669842926	0.0333374478722949	0.593	0.6	1
Ap1g1	0.0881623727063459	-0.0570772163889777	0.172	0.214	1
Zw10	0.0882403181376815	0.0552909684382951	0.167	0.129	1
Cbx7	0.0882782511580137	0.00504034173956852	0.357	0.325	1
Ptpn11	0.0883979391774673	0.00590757999841596	0.299	0.27	1
Rab3ip	0.0884101639548667	0.0501840135533538	0.433	0.38	1
Snrpb	0.0885802882566628	0.0100327365876898	0.959	0.976	1
Nat10	0.088694563982704	0.0486505800223712	0.314	0.263	1
Gm13154	0.0890812566555406	-0.0677053667071531	0.438	0.462	1
Tbc1d7	0.089166584281463	0.0513700680037809	0.187	0.155	1
Sdf4	0.0894876768209402	0.0323553712920746	0.421	0.371	1
Strn3	0.0895007362350235	0.00808363726468203	0.32	0.341	1
Pcbd2	0.0898366268202076	0.0626434084707768	0.225	0.184	1
Kat2a	0.0899552820741409	-0.00687672565467845	0.314	0.291	1
Zfp260	0.0902427057410484	0.0453789725257765	0.124	0.091	1
Mrgbp	0.0902642458460526	-0.0429640920090741	0.079	0.114	1
Rnf20	0.0905696302992683	-0.0583340010596794	0.198	0.242	1
Psmd4	0.0907230926717926	-0.0568167865384948	0.912	0.935	1
Pop1	0.0908256383351209	-0.0656410754110789	0.356	0.397	1
Rif1	0.0909112892453966	-0.039236750620457	0.639	0.626	1
Gm364	0.0910335419524613	-0.0496206590955056	0.162	0.207	1
Sec23b	0.0913449302544511	0.0430215169435847	0.296	0.277	1
Wdr75	0.091399789446707	0.0281861769573225	0.524	0.476	1
Sec13	0.0914048938570831	-0.0520607117363413	0.589	0.602	1
Hn1	0.0918074010038017	0.041237969724726	0.875	0.833	1
Kras	0.0920062651170612	0.0469357311297263	0.56	0.555	1
Pepd	0.0924119880513837	-0.0596009970827073	0.204	0.242	1
Ttf2	0.0925840206804559	-0.0333307463655373	0.143	0.179	1
Mgst3	0.0926467889835938	0.00589638126238964	0.151	0.132	1
Cnep1r1	0.0929522746572677	0.0167076994259788	0.186	0.192	1
Ints7	0.0930053396958893	-0.0487832898867853	0.129	0.171	1
Hgs	0.0932243215573522	-0.0387273204928709	0.137	0.178	1
Pdcd4	0.0932390596492521	0.0229145820965648	0.155	0.156	1
Pld3	0.0933223671627715	-0.0499402523918828	0.11	0.148	1
Cenph	0.0933847224202078	0.0668352452400465	0.479	0.448	1
Wdr70	0.0935589336828967	-0.0686494966627007	0.292	0.336	1
Ywhaq	0.0935637181880616	-0.00886395222863001	0.995	1	1
Plac8	0.0938193618609164	-0.0135878211869449	0.136	0.128	1
Zfp706	0.0940391382934964	0.0460855178531041	0.973	0.957	1
L3mbtl2	0.0941840607200537	0.0381058975191108	0.447	0.396	1
Cd164	0.0944190841909641	0.0665150253703435	0.347	0.31	1
Mvp	0.094593144301715	-0.0441402140107019	0.095	0.132	1
Nbeal1	0.0948776361274254	0.0525345799204263	0.174	0.133	1
Rnf138	0.0949384275600761	-0.0703074129744963	0.538	0.57	1
Rad51ap1	0.0949827212636843	-0.046999087276558	0.297	0.312	1
Atic	0.0950105786204791	-0.0512030361024147	0.491	0.55	1
Arl6ip4	0.0951113705109447	-0.0728996480063713	0.421	0.477	1
Pdxdc1	0.0951199747434933	-0.0124316175515135	0.156	0.15	1
Tcf4	0.0951490719093426	0.0517596880768389	0.23	0.184	1
Cenpm	0.0951738573246035	-0.0672720421880407	0.569	0.624	1
Mtf2	0.095451979117915	-0.0573023102466979	0.945	0.943	1
Xpo4	0.0954840286114988	-0.0513596064285237	0.131	0.167	1
Tex264	0.0955845104087268	0.061048947521252	0.268	0.222	1
Parg	0.0963197662902595	-0.0309409875839796	0.18	0.19	1
Top2b	0.096319822764352	0.0314630140854534	0.105	0.075	1
Ndfip2	0.0966283710459325	-0.0559241111894961	0.225	0.267	1
Pdss1	0.0973002130209415	0.0510660439495025	0.199	0.171	1
Zfp574	0.0973947677860268	-0.0315719048745485	0.095	0.108	1
Birc6	0.0979078406539031	-0.0673614926271237	0.359	0.414	1
Hmbs	0.0980139420469021	-0.0307213121414809	0.521	0.515	1
Slc31a1	0.0982647053641759	0.0192480363637884	0.232	0.239	1
Hmox1	0.0986203803013005	0.0729906457552687	0.385	0.361	1
Ppil4	0.0987309856391662	0.0535509278099779	0.495	0.48	1
Prpf3	0.0992112071499574	0.0168860272695719	0.282	0.296	1
Cnpy3	0.0992177873710409	-0.0421619403137944	0.088	0.117	1
Strbp	0.0994104664167385	0.0722202610357637	0.388	0.34	1
Faap24	0.0994626655852403	-0.0302764864383686	0.127	0.164	1
Cbr1	0.0996106412957649	-0.0603595903734648	0.273	0.312	1
Cyfip1	0.0996635056461587	-0.0297977781400001	0.232	0.241	1
Lman1	0.099987981868808	0.03672559372416	0.462	0.464	1
Ufd1l	0.10003353892929	0.0643224823356816	0.253	0.213	1
Cmas	0.100139857899962	0.0221179435867238	0.333	0.34	1
Aptx	0.100194812801556	-0.0299420925287895	0.12	0.154	1
Gak	0.100300651456822	0.0278492154036012	0.115	0.085	1
Oaz1	0.100651841978113	-0.0385555771457891	0.998	0.999	1
Fntb	0.10078894931851	0.0479149803882304	0.235	0.19	1
Malsu1	0.100801676212623	0.0137811481913791	0.486	0.444	1
Srsf7	0.100898899343073	0.0136512052226057	0.985	0.967	1
Gas2l1	0.100941642918758	0.0397289407345944	0.103	0.071	1
Pus7	0.101056560477187	0.0242188344801617	0.225	0.19	1
Katnbl1	0.101789887374425	0.0077229049844354	0.289	0.258	1
Nfkbia	0.101847101414849	-0.0232091389618277	0.287	0.28	1
Tfcp2l1	0.101850505024007	-0.0322469404970454	0.672	0.664	1
Polr3f	0.102113640705315	0.0484342128290664	0.168	0.141	1
Trmt10a	0.102259546662908	-0.0583519221169621	0.191	0.226	1
Amd1	0.102508576039669	-0.0612701099075625	0.46	0.518	1
Plpp2	0.102535839514428	-0.0455941887267744	0.086	0.121	1
Tacc3	0.102834662394961	-0.0671914947152569	0.363	0.403	1
Prune2	0.102845103460545	-0.0299146244380623	0.091	0.103	1
Dbr1	0.103229160456486	0.0508278363967983	0.297	0.273	1
Gcc2	0.10370375443236	-0.0450633228014826	0.096	0.133	1
Cwf19l2	0.103765966894158	0.0573256362123685	0.285	0.254	1
Dot1l	0.103829878584713	-0.0504922176096125	0.177	0.223	1
Commd6	0.103835158961568	-0.0648857544528345	0.356	0.41	1
Cmc1	0.104233677585093	0.0531155832033501	0.266	0.218	1
Ermp1	0.104407037958665	-0.0406400371088149	0.101	0.137	1
R3hcc1	0.104562037870492	-0.0530408384324098	0.151	0.194	1
Scamp2	0.104641054155797	0.00655349993704624	0.124	0.133	1
Dctpp1	0.104665617965879	-0.0278470485384079	0.985	0.977	1
Ubr4	0.104783889030409	0.0465787381245711	0.352	0.3	1
Snapc3	0.105064660950222	0.00846934967095866	0.201	0.177	1
Tomm40	0.105321538507863	0.0310052391874349	0.916	0.936	1
Mob1a	0.105383205376788	-0.0418619651563487	0.132	0.156	1
Krtcap2	0.105569176199641	-0.0682093681096914	0.808	0.845	1
Usp14	0.105632304894002	0.0700857893998073	0.603	0.556	1
Klhdc10	0.105841082944659	-0.0437223856171461	0.165	0.187	1
Gtf2e2	0.105861909469691	0.0658338806557626	0.637	0.597	1
Agap1	0.105907927454047	0.0185401606392447	0.11	0.085	1
Tspan5	0.106036057931653	0.0380126293362126	0.134	0.098	1
Fibp	0.10607033899288	0.000905199392562978	0.187	0.171	1
Adam23	0.106183085935241	-0.0422485695569979	0.153	0.195	1
Fnbp1l	0.106272369039195	0.0227237823174262	0.246	0.209	1
Dhx8	0.106284386658165	-0.0361484376938513	0.424	0.421	1
Slc25a39	0.106421750014286	0.00857117047866374	0.495	0.457	1
Uaca	0.106447296576125	0.0463923658481357	0.151	0.121	1
Mrpl35	0.106622153164793	0.0119609912335792	0.771	0.797	1
Cuedc2	0.106752231262309	0.00996060775561347	0.49	0.451	1
Coq6	0.106773552834271	-0.0530494860311306	0.158	0.191	1
Myh9	0.106842379498185	0.0177501333071875	0.239	0.205	1
Acyp1	0.107393957945321	0.038688016785483	0.167	0.129	1
Med10	0.107750501391421	-0.0539728400985392	0.517	0.532	1
Ap1b1	0.107755446619077	0.041499514776842	0.139	0.115	1
Trip11	0.108166953751003	-0.0413476668754534	0.093	0.124	1
Cdc27	0.108372127190801	0.052385314158804	0.153	0.116	1
Ppp1r12c	0.10863434738097	0.0432409305236185	0.122	0.092	1
Phf21a	0.108698789140541	0.0203918417057632	0.113	0.088	1
Cab39l	0.108735422938419	0.0501453320565684	0.139	0.107	1
Alpl	0.108835537287588	-0.0699703480892528	0.373	0.418	1
Mbtps1	0.108873201936026	0.0496736105430255	0.309	0.258	1
Psma3	0.109476736615598	0.0504836445696917	0.962	0.961	1
Wbscr22	0.10960552516958	0.0660173418004528	0.448	0.406	1
Cox20	0.10962694149793	0.0437351659549784	0.237	0.192	1
Acaa1a	0.109693854942203	-0.0553221559094873	0.153	0.188	1
AU019823	0.109701794685862	0.0353719991993635	0.225	0.185	1
Gm26917	0.110263307234403	0.0566085713342743	0.881	0.872	1
Atp5l	0.11050924662322	0.00977031984574728	0.993	0.999	1
Ap3m1	0.110683837510914	0.0492438798137143	0.203	0.16	1
Sec61a1	0.110989337044907	0.0620353439491249	0.404	0.35	1
Obfc1	0.111164194500192	-0.0423599469262214	0.091	0.118	1
Sept11	0.111171087947957	0.0370915285093393	0.584	0.596	1
Pank1	0.111174671803953	-0.0124790802057679	0.129	0.126	1
Uqcrc1	0.111229084565279	-0.0525089629251365	0.893	0.916	1
Atg101	0.11123791790838	-0.00867568204621805	0.589	0.562	1
Incenp	0.111422759269283	0.0144517879662617	0.562	0.523	1
Gemin5	0.1116657220321	-0.0556658741537183	0.278	0.312	1
Lyplal1	0.111823071858454	-0.00686889542119751	0.332	0.313	1
Gfod2	0.111887935553166	-0.0912659301792235	0.16	0.148	1
Sde2	0.111942805472715	-0.0604171389746334	0.615	0.66	1
Taok2	0.111976816115591	-0.0252765240408109	0.095	0.105	1
Mtfr1	0.112106096395044	-0.0440545316589196	0.373	0.427	1
Tc2n	0.112263896495671	0.0427192000419432	0.227	0.252	1
Eif4a2	0.112329305478855	-0.0347830269793155	0.619	0.604	1
Slc2a3	0.112529841047334	0.0283544882204174	0.79	0.81	1
Tmem219	0.11266830107131	-0.0248692635823425	0.12	0.129	1
Pttg1ip	0.112902890389808	0.0152336723190115	0.153	0.159	1
Exosc3	0.112936711981684	-0.00692222646488105	0.495	0.464	1
Glud1	0.113438305953978	-0.0598822492799727	0.696	0.717	1
Pttg1	0.113497616515889	-0.0727206717899127	0.369	0.405	1
Adrm1	0.113594335504873	0.0479409792080254	0.737	0.688	1
Srbd1	0.113678844944815	0.0188270959340014	0.237	0.203	1
Rhox13	0.113989063391519	-0.0546271822544912	0.211	0.227	1
Pigx	0.114044786955082	-0.0561265468278128	0.304	0.357	1
Ints3	0.114053807590145	-0.0264877876245805	0.148	0.154	1
Lactb2	0.114107763964558	0.0622717934226872	0.502	0.481	1
Pmvk	0.114639005408716	0.024413818194125	0.381	0.34	1
Nol7	0.114640675707435	-0.0329392570930469	0.778	0.759	1
Gemin7	0.114692162530432	-0.03116841127121	0.407	0.454	1
Cirh1a	0.115406161247037	-0.0380124253620462	0.543	0.596	1
Trp53	0.115509712773164	-0.0524925734316386	0.983	0.986	1
Hnrnpa1	0.115700139045591	0.0172426800324179	0.995	0.985	1
2210016F16Rik	0.115894877758858	-0.0567690448734973	0.237	0.274	1
Atg3	0.115998834346461	-0.0354070607972891	0.239	0.282	1
Gli2	0.116130513410232	-0.0116396870311729	0.108	0.129	1
Tomm40l	0.116174410809832	0.0158952363112153	0.11	0.088	1
Serinc3	0.116763009154126	-0.0293962589527287	0.12	0.126	1
Zfp936	0.116879730335538	-0.0511034223113374	0.208	0.244	1
Spred1	0.116899749486597	-0.0460562594244929	0.194	0.218	1
Aagab	0.117280689848143	0.00835946366772677	0.107	0.089	1
Ptgis	0.117388271769599	-0.0571471063075688	0.196	0.237	1
Mtpn	0.117440611376205	-0.0459432459953063	0.414	0.467	1
Aldh18a1	0.117579530362021	0.00462379352125375	0.112	0.098	1
Copg2	0.117877044032065	-0.004323379406555	0.132	0.121	1
Ndufa11	0.117894000584041	0.0456948537940531	0.959	0.94	1
Suz12	0.117917472226803	0.0262134692084633	0.421	0.376	1
Brd2	0.118040428387271	-0.0526847265390035	0.708	0.706	1
Fxn	0.118472285103459	0.0207387771010337	0.33	0.293	1
Fam53a	0.118576503447965	-0.0512537300434215	0.22	0.248	1
Luzp1	0.119480515313173	0.0541550707585228	0.572	0.563	1
Rad50	0.119523836996773	-0.0597064799586118	0.509	0.537	1
Minos1	0.119544408898258	0.0260056662147501	0.96	0.936	1
Slc2a1	0.119600894530074	-0.0184528567932154	0.569	0.54	1
Casc5	0.11982661597279	0.047411212508734	0.242	0.197	1
Aplp2	0.120109736564617	-0.0591563065229852	0.469	0.489	1
Nploc4	0.120679317418332	0.0368444947242541	0.143	0.108	1
Mrpl45	0.121475847516631	-0.00780676846427353	0.787	0.759	1
Dppa2	0.121484353686622	-0.0734142697123632	0.699	0.727	1
Zmym5	0.121526803875588	-0.0208152841704161	0.112	0.139	1
Lgr4	0.121614378193407	-0.0127916024656627	0.091	0.111	1
Nid2	0.121617437399672	0.0372782290592177	0.294	0.294	1
Mta2	0.121661246858558	-0.0475039812839855	0.284	0.299	1
Gart	0.121673801035969	0.0619889006713994	0.832	0.791	1
Thoc3	0.121820289805888	-0.0600942779081728	0.651	0.659	1
Ppme1	0.122164258827819	0.0408784930019877	0.136	0.118	1
Ext1	0.122175878505356	-0.0393379851779146	0.12	0.145	1
2810474O19Rik	0.122204220057091	-0.0287383788680232	0.627	0.61	1
Zcchc6	0.122220835830376	0.0190352640876387	0.107	0.084	1
Arf4	0.122249004876979	0.0554819956191449	0.646	0.62	1
Purb	0.122266912624037	-0.0394872192787784	0.253	0.3	1
Braf	0.122283289200757	-0.0180813736394306	0.079	0.102	1
Pelo	0.122460801881036	-0.0668530637658057	0.313	0.361	1
Zmat3	0.122754828353757	0.0420291952689255	0.258	0.213	1
Lrrc57	0.122803088792011	-0.0442918864123315	0.084	0.113	1
Tsr2	0.122824726215345	0.0416991666775403	0.206	0.193	1
Dmtn	0.122924044244367	-0.0333726638232548	0.103	0.134	1
Dnaja2	0.123336646359025	0.041795860544001	0.825	0.781	1
Lyar	0.123557780079754	0.0133897451086309	0.988	0.973	1
Dnaaf2	0.12407298374375	-0.0591469481083707	0.249	0.297	1
Tspan17	0.124459793875893	-0.0415733106125239	0.079	0.111	1
Rsl24d1	0.124490181985074	0.0433326924202357	0.811	0.808	1
Ndufa3	0.124643422473659	-0.0600766685076858	0.619	0.66	1
Vdac2	0.124649004503793	0.0511056386130362	0.928	0.914	1
Mdh2	0.124848443049278	0.039013404252114	0.966	0.944	1
Npepl1	0.124936613615263	-0.0506262437204194	0.131	0.166	1
Kif5b	0.125076301885605	-0.00794063071597373	0.778	0.749	1
Tcea3	0.125586778639274	-0.0506152782406244	0.692	0.688	1
Mcm6	0.126158046443291	-0.0443905198360237	0.758	0.764	1
Dph6	0.126332043981365	0.0458842593827321	0.194	0.153	1
Angptl4	0.126444900928917	-0.0215977756436504	0.21	0.243	1
Dcaf8	0.126474051415467	-0.0481515081167715	0.225	0.252	1
Rbfa	0.126525003827709	0.0360752811534831	0.603	0.551	1
Dhx9	0.126551278746067	0.0228312566155949	0.476	0.432	1
Ddx25	0.126567950223072	-0.0436999947541702	0.101	0.134	1
Bcl7b	0.126710819900878	0.0340084345913843	0.192	0.155	1
Pick1	0.126832546951103	-0.0312948035480451	0.201	0.207	1
Utp14a	0.126889308813577	-0.0366888706847165	0.502	0.501	1
Wdr83os	0.127477042987321	0.0296504597355221	0.158	0.126	1
Arhgap19	0.127617746084825	-0.0467553866465625	0.113	0.15	1
Sfmbt2	0.128030867656347	-0.0618411790555674	0.18	0.206	1
Tcf7	0.128031534311845	0.0267361924954743	0.101	0.089	1
Pnma5	0.128078064611367	0.044880839210107	0.16	0.122	1
Sparc	0.128327459801973	-0.0240621859187117	0.486	0.459	1
1190007I07Rik	0.128409495856326	0.0466707848397686	0.247	0.203	1
Stag2	0.1289342434666	-0.0449448073303154	0.151	0.179	1
Gm13212	0.128942682150872	-0.00537700672709368	0.122	0.14	1
Ubxn7	0.129143932327223	-0.0229489281185767	0.119	0.122	1
Cct7	0.129200907523487	0.0353314992154645	0.988	0.975	1
Dtwd2	0.129685009361102	-0.0215527749765963	0.105	0.132	1
Grk6	0.129834155237	-0.0445994621454405	0.168	0.192	1
Mrpl39	0.130105893664657	-0.027115698703731	0.438	0.431	1
Cnpy2	0.13031189174145	-0.0243474825094974	0.751	0.739	1
Hif1a	0.130938267265613	0.063736682805268	0.306	0.259	1
Pfdn2	0.130967405023442	0.0471249205088839	0.962	0.959	1
Cops8	0.131125389779003	0.0204440998433613	0.596	0.55	1
Cebpzos	0.131440270357547	0.0495661742604885	0.57	0.558	1
Edc4	0.131524519826195	-0.00460922759280308	0.151	0.171	1
Avpi1	0.131616357832779	-0.0753524938088732	0.701	0.731	1
Tsc22d2	0.131797705570911	0.0242037032381117	0.105	0.079	1
Rbbp7	0.13208783753961	-0.0131525017191789	0.82	0.853	1
Slc25a46	0.132090353163637	-0.0423185057943641	0.107	0.134	1
Fkbp11	0.132112556322938	0.0242624299161758	0.5	0.456	1
Pop7	0.132191240298062	0.0173037902523457	0.344	0.352	1
Timm9	0.132387156788303	0.0610385202783255	0.407	0.367	1
Zcchc8	0.132593706002556	-0.0549067787104717	0.196	0.23	1
Pnpla8	0.132862609596111	-0.0445639708082505	0.105	0.133	1
Nup133	0.133105185012787	0.029864115249408	0.308	0.309	1
Btg1	0.133445325024556	0.020145604305777	0.172	0.143	1
Tlk2	0.133660357129255	-0.0471457326494856	0.266	0.286	1
Swi5	0.133802708160378	0.035142842588392	0.935	0.937	1
Aplp1	0.133872432553082	0.0572192126449736	0.351	0.313	1
Pgap2	0.134043910404727	0.027248190349272	0.112	0.083	1
Rbm12	0.134192545627761	-0.0389099313225539	0.082	0.104	1
Csnk1a1	0.135273007212832	-0.00412396857175068	0.912	0.884	1
Bpgm	0.135427859233416	0.00389425745928634	0.146	0.156	1
Vps53	0.135599675362131	0.0286337304995869	0.131	0.118	1
Clpb	0.135855078639076	0.057990076764402	0.354	0.305	1
Mut	0.136054813194413	0.0413177697557804	0.22	0.178	1
Srp19	0.136215307511837	0.0521942530198425	0.816	0.814	1
Daam1	0.136233893049597	-0.0386731978132342	0.081	0.113	1
Ttc13	0.136355368531486	0.0286248501422528	0.165	0.156	1
Rfx7	0.136451805917524	0.019457405366742	0.149	0.147	1
Shfm1	0.136463834543649	-0.0110627200909112	0.957	0.975	1
Sh3bgrl3	0.136472444581653	-0.0277478498277441	0.696	0.739	1
Chmp3	0.136757069529803	0.00069077351318575	0.349	0.372	1
Nfu1	0.136826019074841	0.0506115651919288	0.715	0.666	1
Rnf145	0.13684704768793	0.00778679348416381	0.137	0.12	1
Mtus2	0.13685685693676	-0.00939823016299488	0.148	0.143	1
G6pdx	0.136872776962087	0.0407128312615307	0.12	0.088	1
Scaf11	0.137116956440842	-0.00822447399604398	0.68	0.718	1
Acp1	0.137334259625645	-0.045295210622567	0.847	0.86	1
Pus10	0.137397252344987	-0.0468214984540027	0.105	0.139	1
Akap12	0.137428388671419	0.0621053318320171	0.746	0.707	1
Psmb4	0.137428728918512	-0.036068308328614	0.907	0.935	1
Haus8	0.137476553668159	-0.0445131659579357	0.156	0.197	1
Tln2	0.137508307200746	0.00135341668163935	0.218	0.199	1
Snrnp70	0.13771865986173	-0.0605282689211966	0.792	0.816	1
Elovl6	0.137791891157665	-0.0286391169122228	0.402	0.398	1
Brd3	0.137812466293034	-0.0164553414849804	0.629	0.605	1
Pdcd6	0.138297013682968	0.0378293381877284	0.713	0.664	1
Mrpl32	0.13835108417542	-0.0504127394841997	0.503	0.557	1
Vezf1	0.138411170415712	-0.0137486368161699	0.091	0.111	1
Slc50a1	0.138435788735672	0.00110265108735949	0.108	0.097	1
Syce1	0.138476442273063	-0.0222525771752288	0.239	0.241	1
Sik1	0.13847746900698	0.0266970055490024	0.113	0.085	1
Smim4	0.138928745622108	-0.0481503311272918	0.167	0.209	1
Zfp444	0.139175800364979	0.0350425104380357	0.143	0.109	1
Tmed10	0.139192919617035	0.0490260065732586	0.732	0.72	1
Rnf126	0.139441530540847	0.0442920033200234	0.473	0.47	1
Got1	0.139710904929485	0.0470237341593274	0.644	0.592	1
Snf8	0.139893687535993	0.00111034391211673	0.704	0.671	1
Mageb16	0.139970580590872	-0.0229738370937501	0.244	0.246	1
Sf3a1	0.140074825311295	0.0177062600863105	0.519	0.544	1
Lap3	0.140232189709108	0.0575627366630176	0.876	0.845	1
Sesn2	0.140317742012514	-0.0210922386670288	0.254	0.291	1
Eif3l	0.140437498104733	-0.0575795422215855	0.825	0.855	1
Stk10	0.140554855864726	0.0474031464701608	0.144	0.113	1
Coq4	0.140965664852149	-0.00469535935305129	0.124	0.111	1
Cyb5b	0.141154264142214	0.0569230201389135	0.67	0.62	1
Ube2v2	0.141504501981342	0.0252524729417647	0.727	0.682	1
Aars2	0.141549027503633	-0.0451579134827281	0.105	0.136	1
Arhgdia	0.141768549470446	0.055747740532089	0.771	0.762	1
Etf1	0.142166384949916	0.00418280533543136	0.916	0.941	1
Sbf2	0.142223004953761	0.025047297979676	0.103	0.077	1
Plekhj1	0.142271949078172	-0.0383341546258462	0.577	0.627	1
Mad2l2	0.142287852476259	0.0403841289098488	0.332	0.284	1
Xrcc1	0.142527130708549	0.0404251654593774	0.268	0.224	1
Ucp2	0.142613440279382	0.0443705998656181	0.213	0.172	1
Sec14l1	0.143189552396439	0.00958240332981949	0.187	0.197	1
Tpst2	0.14330469057258	0.0431182676287413	0.261	0.218	1
Chd7	0.143342297696607	-0.00664911629583909	0.266	0.252	1
Fundc1	0.143505657571176	-0.0156932332884931	0.125	0.124	1
Trim8	0.143720173680232	0.0287294362362323	0.196	0.161	1
Psen1	0.143925464252591	0.0259700187307763	0.103	0.096	1
Pcbp2	0.144051990764254	-0.0177094732485619	0.966	0.982	1
Nub1	0.144574212014363	-0.0151301698658079	0.237	0.27	1
Cdc42se2	0.144894745057547	0.0522952142393887	0.306	0.258	1
Pold1	0.144922048978203	-0.0521882683402364	0.192	0.23	1
Agfg1	0.145178760766416	0.0632156174666132	0.369	0.323	1
Pim3	0.145239972939895	-0.0661503998082437	0.435	0.48	1
Col18a1	0.145263391408894	0.00494522160822858	0.345	0.318	1
Ccdc28b	0.145332779815718	0.0391125142886101	0.131	0.097	1
Spry2	0.145633867765603	-0.0177792969014007	0.175	0.205	1
Tm9sf4	0.146213773678375	0.0203123144633534	0.124	0.124	1
Rnf187	0.14633266366733	-0.0569432660295403	0.667	0.713	1
Rnf114	0.146413596598228	-0.0230709736807142	0.156	0.16	1
Mprip	0.146530224877182	0.0237748287454683	0.215	0.216	1
Capn10	0.146634292191757	-0.0430406541006557	0.108	0.139	1
Anxa2	0.146670017757896	0.047444303599197	0.11	0.079	1
Ddx19a	0.146766075742718	-0.0472122351592072	0.263	0.284	1
Rnf216	0.146774343970987	0.0130032273319944	0.146	0.124	1
Tmem9	0.147274771824357	0.0312933284984975	0.241	0.203	1
Eif3g	0.147348810554776	0.0298803810494987	0.902	0.868	1
Mkln1	0.147358119557936	0.0565521395471363	0.251	0.217	1
Zfp326	0.14754424403079	0.0540509937662472	0.304	0.257	1
Pgp	0.147817535758611	0.0378843941227324	0.586	0.534	1
Zfp639	0.147837967290646	0.0277897256143632	0.235	0.231	1
Cisd1	0.147878092312135	0.00438154243874989	0.871	0.897	1
Zfp277	0.147928165144879	-0.0495009889968745	0.175	0.206	1
Dusp12	0.14817958476782	0.0180265105296726	0.393	0.355	1
Arf3	0.148363170793864	-0.0289992442987091	0.302	0.303	1
Vapa	0.148404374099052	0.011151701293947	0.878	0.844	1
Bfar	0.148823448651479	0.0511843148468986	0.191	0.153	1
Stt3a	0.149013140086253	0.0588655569853117	0.371	0.334	1
Mrpl38	0.149162554322562	-0.0663235230538064	0.515	0.552	1
Agtrap	0.149232328767481	-0.0588898818370288	0.375	0.424	1
Hras	0.149379945947482	-0.00668191669134177	0.582	0.556	1
Eif4a3	0.149443570950539	-0.0599697921355107	0.759	0.786	1
Trmt61a	0.14956735481678	-0.0280847859558251	0.125	0.156	1
Fancm	0.149658340179906	-0.0423371867952068	0.144	0.182	1
Eif3c	0.149791021178641	0.0288642615953496	0.988	0.974	1
Ruvbl2	0.149881759426662	0.0517876417980373	0.71	0.709	1
Otud5	0.149913091580418	-0.0307394195441715	0.182	0.195	1
Smim14	0.149918554319943	-0.0116011915405703	0.237	0.225	1
Dpys	0.150309852955796	0.0365931678579441	0.436	0.389	1
Araf	0.150506746882953	-0.0262951152515635	0.198	0.199	1
Dnttip1	0.150890459352721	-0.0108961859538551	0.139	0.164	1
S100a11	0.150926714512665	-0.0475542811253311	0.373	0.424	1
Cers5	0.151086540580335	0.0147636087831682	0.234	0.204	1
Bmp4	0.151267752860408	-0.0367581598844039	0.113	0.129	1
Idh3a	0.151278118000161	0.0110935247338283	0.521	0.539	1
Dppa5a	0.151457631274956	-0.0425343623005365	1	1	1
Spr	0.151710700523428	-0.0510415247489856	0.576	0.597	1
Lin9	0.151749896187792	0.0187124515164044	0.108	0.085	1
Dazl	0.151837557338897	-0.00857332955752038	0.12	0.114	1
Rai14	0.151966304713598	0.00682785531963567	0.131	0.114	1
Ppm1d	0.152043715129861	0.0494272162803461	0.172	0.135	1
Myh10	0.152347795053077	0.03975850674514	0.268	0.225	1
Impdh2	0.152681471396392	0.0115792076657768	0.974	0.955	1
Zfand3	0.152914506479264	0.0535565678572719	0.162	0.128	1
Tdp2	0.153030866103888	0.0415822025435745	0.46	0.411	1
Rps6kb1	0.153379502638139	0.0275337339083832	0.363	0.321	1
Clock	0.153398908325149	0.0442067262251222	0.162	0.134	1
Cr1l	0.153628406700301	-0.00792132120887654	0.168	0.19	1
Jmjd6	0.154012738550526	-0.035233969540615	0.423	0.424	1
Arhgap11a	0.154495740404133	0.0485633283776934	0.23	0.19	1
Ndufs4	0.154675484864582	-0.0580653310131237	0.601	0.652	1
Morc3	0.15493727160319	-0.0130621495437631	0.399	0.383	1
Exosc5	0.155023133803268	-0.058299854466762	0.636	0.669	1
Tfrc	0.155243110324669	-0.0436734430947376	0.285	0.305	1
Cdk1	0.155374846101869	0.0623384413283785	0.773	0.741	1
Tsen15	0.155686898886489	-0.0283113308490679	0.393	0.392	1
Ilkap	0.155707317932638	0.00217124050195239	0.393	0.422	1
Alkbh8	0.156023736084838	0.0017673547642152	0.108	0.096	1
Slc20a1	0.156081967632847	0.0356273016525017	0.318	0.274	1
Mrps16	0.156092694952769	-0.0185133230092938	0.842	0.819	1
Actr6	0.156163906081806	-0.0497075997593552	0.201	0.237	1
Mrpl27	0.15642093596809	-0.0448727524523279	0.368	0.377	1
Paxip1	0.156586822839343	0.000472000586077964	0.179	0.162	1
Lyrm9	0.157237828048389	-0.0432830906425302	0.29	0.31	1
Fip1l1	0.157549750017677	0.0481160795609472	0.445	0.423	1
Myadm	0.157605608078053	-0.0355626814181707	0.084	0.103	1
Poli	0.157621394252167	-0.0401437313221177	0.093	0.121	1
Mydgf	0.157662952241695	0.0396231249013024	0.371	0.323	1
Tiprl	0.157881769245535	0.0517736219232519	0.359	0.31	1
3110082I17Rik	0.158144254302982	0.0557676279172827	0.239	0.197	1
Tmem57	0.15816665093367	-0.0501890593929291	0.234	0.278	1
Smagp	0.158195914686664	-0.0496094172467531	0.131	0.159	1
Dtd1	0.158300794455302	-0.0146335494748415	0.254	0.249	1
BC031181	0.15869610408583	0.0148634443642192	0.6	0.56	1
Hspbap1	0.158698369202679	-0.0604397527599534	0.299	0.339	1
Gclc	0.158803901840477	-0.0314788391899357	0.113	0.129	1
Scfd1	0.158963887013178	-0.0384584186194062	0.216	0.236	1
Nup62	0.159208937724392	-0.0600870232052557	0.514	0.555	1
Cdk7	0.159221655080041	0.0228048424003754	0.302	0.264	1
Jund	0.159337814595643	0.0244499925026603	0.29	0.252	1
Hexb	0.159735642076039	0.0303177131295963	0.155	0.123	1
Sgta	0.159907457716082	0.0565667019121132	0.473	0.422	1
G3bp1	0.160107220347703	-0.0330367324968024	0.962	0.979	1
Ist1	0.160175952281387	-0.00749429480939412	0.105	0.121	1
Cox11	0.160505202310446	-0.0493134630031961	0.275	0.321	1
Osgepl1	0.160773061560935	-0.0256269412335367	0.112	0.122	1
Pfn1	0.16108403683673	0.0416717678142215	0.991	0.992	1
Ttc27	0.161135598963349	0.0452297032632525	0.199	0.16	1
Mns1	0.161201352564358	-0.0116629368489815	0.277	0.262	1
Frmd8	0.161264497633695	0.0374113570957291	0.105	0.078	1
Use1	0.161499432698992	-0.0396691609848807	0.679	0.682	1
Rab10os	0.161626993606887	0.0164285899288137	0.117	0.095	1
Tfip11	0.161896681661729	-0.041853157303411	0.117	0.145	1
Sec23ip	0.161934106760369	0.0477303041647296	0.208	0.169	1
Eif2a	0.161982717722572	-0.0245878107011628	0.62	0.664	1
Rab11b	0.16217384264454	0.0329567295877544	0.352	0.351	1
Myl12a	0.162273836201791	-0.0190808385541794	0.947	0.931	1
As3mt	0.162471408248287	0.0471001569827511	0.179	0.154	1
Zfp322a	0.162696422900043	0.0528635424084179	0.227	0.186	1
2010107E04Rik	0.162775490562911	0.00945689656545401	0.966	0.979	1
Aes	0.16297573566422	-0.021199281410213	0.385	0.427	1
Ldha	0.162992005191191	0.0475610492092238	0.995	0.996	1
Ddx55	0.163218301172102	0.0555988733375962	0.277	0.237	1
Tgs1	0.163657027010896	0.0548132232407456	0.464	0.442	1
Cct3	0.163710836004413	-0.0248864278880128	0.981	0.969	1
Usp15	0.16374921229283	0.0323950069278169	0.356	0.313	1
E2f5	0.163892855666521	0.0543537310840816	0.258	0.218	1
mt-Atp8	0.163967944099667	0.0255930157800716	0.215	0.18	1
Pak1ip1	0.164011067695491	-0.0518348099737416	0.778	0.786	1
Hspa14	0.164025596178739	-0.0371163899100584	0.734	0.732	1
Ino80d	0.164165699420891	0.00326611444508029	0.22	0.199	1
Spred2	0.164419826494917	0.0362845446793848	0.129	0.097	1
Esf1	0.164619869192167	-0.0169702568308792	0.784	0.821	1
Slc25a19	0.164629659895948	0.04070203484979	0.165	0.129	1
Fpgs	0.164990424185981	-0.0169946288825792	0.246	0.239	1
Fam76a	0.16501828402218	0.0545236183158999	0.239	0.198	1
Srp54b	0.165218698999284	-0.0601961633697198	0.486	0.533	1
Mme	0.165286337001616	-0.0430489618080771	0.108	0.141	1
Ppp1r11	0.165563558317254	-0.0449639651354179	0.564	0.614	1
Agk	0.165705720313935	-0.0161462927675489	0.115	0.12	1
Fau	0.165733587729196	0.0276854094131376	1	0.999	1
Cycs	0.165742713661836	0.0210028940879889	0.79	0.813	1
Zfp771	0.165933063845055	-0.00505785444793425	0.165	0.154	1
Mt1	0.165976428514921	-0.0020151560644166	0.978	0.961	1
Krit1	0.166102764785822	-0.0172661456443991	0.254	0.287	1
Arl4a	0.166156834965442	0.0650582461411021	0.399	0.354	1
Ssb	0.166396143608429	0.0521109457731184	0.888	0.868	1
Zfp36l1	0.166447899057342	-0.0484187919593918	0.356	0.405	1
Nif3l1	0.16651009196015	-0.0517183581430112	0.29	0.313	1
Socs3	0.166753794660556	0.0302325936393461	0.371	0.327	1
Decr2	0.166893200147047	0.0326124682967838	0.103	0.075	1
Zdhhc20	0.167041095040888	-0.0401778362075508	0.093	0.124	1
Pgd	0.167095090279382	-0.0559600020121314	0.359	0.408	1
Safb	0.167181808304939	0.0601520697203457	0.495	0.444	1
Bdh1	0.167346163337832	0.0382886399193041	0.105	0.076	1
Palm3	0.167379947797332	0.00472885462362138	0.163	0.147	1
Slc25a51	0.167572612170852	0.0366877857278313	0.168	0.134	1
Tti2	0.167587125093904	-0.0318856886988101	0.088	0.117	1
Trim41	0.167787160147566	-0.0365462883439124	0.093	0.124	1
Gltp	0.167930128352806	0.0594531793002203	0.311	0.274	1
Cttn	0.16798653011931	-0.0527514264677957	0.285	0.319	1
Ubald1	0.167988675416719	0.0191696420691303	0.174	0.146	1
Nono	0.168374616174188	-0.0416925420964629	0.775	0.786	1
Rpl8	0.168451161639477	-0.0184983303929704	1	1	1
Prkci	0.168537857599051	0.0506155702061767	0.237	0.195	1
Rac1	0.168538403075267	0.00856089815165317	0.833	0.799	1
Wrap73	0.168592197413515	0.0362474266624025	0.186	0.149	1
Urm1	0.16900676494509	0.00282461316039306	0.338	0.359	1
Cltc	0.169291802215967	0.0641469739753041	0.486	0.44	1
Snrpn	0.169353014457914	-0.0485253935031373	0.524	0.532	1
Cdk16	0.169598840721658	-0.0485399062224492	0.172	0.211	1
B4galt3	0.169738543964397	-0.0429942552631073	0.11	0.143	1
Nap1l1	0.169779381849537	-0.00268924028040463	0.988	0.996	1
Dazap2	0.169850495803705	-0.0429666294587716	0.149	0.187	1
Kpnb1	0.170012250352816	-0.0567234961654839	0.698	0.737	1
Tuba1a	0.170126545499096	-0.0489147798709374	0.692	0.697	1
Tmem59	0.170753283830793	-0.0668169080478151	0.588	0.613	1
Tle1	0.171171168059179	0.0246305569105828	0.168	0.164	1
Drap1	0.171266397131643	-0.05938011894974	0.299	0.331	1
Xrn1	0.171408428310916	0.0456458490052576	0.175	0.139	1
Dlc1	0.171466491791969	0.0660079841209538	0.361	0.316	1
Atp13a1	0.171802008752872	-0.0133348375893856	0.139	0.135	1
Eif3j2	0.172270894500305	-0.0428222938784825	0.536	0.545	1
Uba52	0.172442895652736	0.0248554241227988	0.302	0.268	1
Uqcrfs1	0.172553125772149	0.023561439930891	0.888	0.855	1
D2Wsu81e	0.172592891295032	0.00225484384165567	0.194	0.177	1
Rspry1	0.1727385963236	-0.0472545193199927	0.141	0.172	1
Pex14	0.172822325160328	-0.00718323373199536	0.199	0.188	1
Nit1	0.172827574792608	0.0228689004046089	0.208	0.177	1
Rcan3	0.172968787225725	0.0217649692345837	0.108	0.102	1
Snrpf	0.173085514010357	0.00230782535840524	0.954	0.969	1
Arl6	0.173306314315935	0.0508281233793305	0.318	0.291	1
Hmces	0.173306624553355	-0.0197906680416299	0.636	0.604	1
Cdipt	0.173353406273679	0.0490678779998546	0.216	0.181	1
Znhit1	0.173533567961662	-0.024824755057532	0.455	0.496	1
Dnajb6	0.173604886781715	-0.0414032093704335	0.943	0.93	1
Smc5	0.173966691465657	0.0527426613974879	0.273	0.237	1
Ect2	0.174172149361408	0.0533136666627035	0.32	0.276	1
Fbxo5	0.174305002467268	-0.0410276576835183	0.505	0.513	1
Gss	0.174361682776874	0.0237455712608208	0.108	0.083	1
Prps2	0.174518054042917	0.0463043831570394	0.249	0.227	1
Cdk12	0.174695734669141	-0.0315243222986651	0.689	0.681	1
Cby1	0.175045455871012	-0.0447450452111247	0.216	0.244	1
Psme1	0.175330228634675	-0.0485522711131257	0.29	0.323	1
Ctsb	0.175751636141703	-0.00436323808679462	0.299	0.284	1
Cabin1	0.175978410353761	0.0105118982153736	0.218	0.227	1
Hist1h2bc	0.176393763803067	-0.035925316537741	0.131	0.14	1
Tacc1	0.176527247701991	0.0420484389573177	0.141	0.114	1
Zfp688	0.176607728401876	-0.0399335340597991	0.12	0.147	1
Pnkp	0.176624605370747	-0.0147511828704439	0.125	0.127	1
Wipi2	0.176783223273876	-0.0161763418865496	0.483	0.463	1
Larp4	0.176916282500384	0.0470616872850008	0.354	0.307	1
Rcor2	0.177130184099494	-0.0209290044653963	0.438	0.48	1
Mcts1	0.177143931359775	0.0353696827600425	0.454	0.409	1
Rpl7a	0.177454469224751	-0.0332466209461777	1	1	1
Ptges2	0.17765272749153	-0.00649426269109254	0.144	0.137	1
Tomm6	0.177758478951906	-0.036455422511174	0.086	0.116	1
Sec61a2	0.177817328818737	-0.0406307421831761	0.103	0.132	1
Btbd2	0.177847599421988	-0.054107137798944	0.216	0.251	1
Cstf1	0.17805425858155	0.030679320818134	0.258	0.222	1
Sfn	0.178113144997636	0.0415025704717481	0.395	0.38	1
Prrc2a	0.178642749784109	-0.0274682649260837	0.273	0.275	1
Aldh9a1	0.178696266461453	-0.0249902892668873	0.167	0.177	1
Adprm	0.178832143235336	-0.0302129867781203	0.105	0.12	1
Cep164	0.178835749101992	-0.0449092894343444	0.289	0.308	1
Jam2	0.178973158083746	-0.00249896860638721	0.534	0.502	1
Rtfdc1	0.179013502300727	0.0195759330849438	0.46	0.418	1
Maoa	0.179132236687049	0.0547633864908718	0.23	0.198	1
Fdps	0.179377035536785	0.0660627456124617	0.34	0.301	1
Cyp51	0.179492025001057	-0.000600479420647476	0.175	0.16	1
A330069E16Rik	0.179597865669314	0.0541336011173475	0.107	0.078	1
Tcf12	0.179639856642192	0.0375587192282435	0.101	0.076	1
Exo1	0.179650550141978	0.0105657020383574	0.311	0.323	1
Faf1	0.179683404784509	0.00439783838296426	0.582	0.549	1
Tm2d1	0.179818516525929	-0.0087272998361943	0.22	0.245	1
Orc3	0.180027119210282	0.0285417710882073	0.22	0.186	1
Aqr	0.180379658250036	0.0577301365286997	0.442	0.398	1
Setd3	0.18051670131017	0.0283532560358749	0.23	0.225	1
Gmeb1	0.180567957449676	0.00541843343315473	0.191	0.174	1
Mrps24	0.180744948017907	-0.040974593037995	0.847	0.842	1
Dtl	0.180836493902798	-0.0500753216290082	0.28	0.326	1
Fubp1	0.180940632131058	0.0453717147670567	0.881	0.879	1
Ube2a	0.180959158931801	-0.0461197675034957	0.759	0.8	1
1700097N02Rik	0.181046322341009	0.0205990110504768	0.375	0.332	1
Ltv1	0.181203847497279	-0.0158914441260758	0.46	0.496	1
Atp6ap2	0.181287051413774	0.0216864081612043	0.239	0.209	1
Snrpe	0.1813359236656	-0.017749846760998	0.997	0.991	1
Nepro	0.181649002180971	-0.037358214477116	0.124	0.143	1
Pvrl2	0.181678192325159	0.0480718249032557	0.393	0.346	1
Ubac2	0.181785867749539	0.0404773656125562	0.332	0.319	1
Gdf3	0.18206310993563	0.0548179665981869	0.643	0.61	1
Zc3hav1	0.182067285126964	-0.0394878533930485	0.077	0.104	1
Dtd2	0.182561678354221	0.051947249116602	0.308	0.263	1
Orc1	0.182611869691226	0.0551351564372332	0.266	0.224	1
1700029P11Rik	0.18270840802802	0.0145579320150314	0.141	0.118	1
Emc3	0.182723433821636	0.013299655932017	0.225	0.198	1
Srpk2	0.18305821128792	0.0404661259229119	0.294	0.251	1
Chd4	0.183144845305626	-0.0184459063664788	0.802	0.788	1
Gpatch4	0.183327675048838	-0.00402917343179321	0.637	0.671	1
Dnajc21	0.183377652670924	0.0207820159430306	0.71	0.668	1
Med8	0.183648001472293	-0.0067266237920881	0.402	0.383	1
Cd63	0.183790652523283	-0.0661469654781185	0.649	0.672	1
Snrpa1	0.18397718938133	-0.0373210086042071	0.942	0.937	1
Psmd3	0.184012865497346	0.0462739753525891	0.687	0.688	1
Plk1	0.184017520247662	0.0542622895582249	0.478	0.455	1
Prmt5	0.184197760882373	0.0655620270808095	0.514	0.479	1
Hccs	0.184225934907731	-0.00519560832595944	0.172	0.162	1
Dazap1	0.184519969776729	-0.03855789262404	0.751	0.744	1
Bnip1	0.184881700501986	-0.0343731040956619	0.186	0.198	1
Med6	0.185398895028989	-0.0506996166516561	0.311	0.344	1
Tmem237	0.185503556022584	0.0550760270812559	0.254	0.214	1
Tnks2	0.185563042802175	-0.0488840797625518	0.344	0.366	1
Fam207a	0.18585432751067	-0.0562407677523003	0.357	0.404	1
Uchl1	0.18592183612611	0.0618876989195853	0.395	0.351	1
Diaph1	0.18599200347328	0.0613647464023798	0.351	0.307	1
Fanci	0.186426503409497	0.0311633111573186	0.103	0.076	1
Smim20	0.186561538474079	0.0343662585085352	0.28	0.27	1
Clpp	0.186596485819783	0.0182735819450905	0.826	0.789	1
Echdc2	0.187150627347393	-0.0437282170978421	0.381	0.396	1
Ola1	0.187200576847088	0.0572225464654963	0.646	0.62	1
Sipa1l1	0.187502766497216	0.00479433933543211	0.132	0.117	1
Pi4k2a	0.187570288969926	0.0370171373606439	0.105	0.077	1
Cuta	0.18787055031092	-0.0272782016176351	0.438	0.438	1
Ubl5	0.188089450802935	-0.0257823903879542	0.823	0.813	1
Cntrl	0.188124048618928	0.0037539930830682	0.165	0.149	1
Plekha5	0.188522495859821	0.0168823243944846	0.137	0.114	1
Prkar1a	0.188982101991168	0.0155134510014778	0.459	0.474	1
Nsun5	0.18910783214627	-0.0175730630600782	0.242	0.271	1
Polr2k	0.189280417307924	-0.0522583448251593	0.694	0.718	1
Snapc5	0.189290481387076	0.0374046960285586	0.455	0.409	1
Nfx1	0.189529650651872	0.0259647188326029	0.457	0.415	1
Rras2	0.189601832487485	0.0500510060187624	0.284	0.241	1
Larp7	0.189652254950354	-0.0580174319249206	0.438	0.487	1
Srsf11	0.189901281346135	0.0249302142441969	0.918	0.889	1
Rab13	0.189959040409807	0.0345609935897706	0.101	0.077	1
Cops4	0.190166526249883	-0.0551068086763424	0.658	0.693	1
Mis12	0.190218942606161	-0.00497886292834657	0.204	0.191	1
Armc6	0.190385112811738	-0.0111788838591254	0.182	0.175	1
Pcbp4	0.190516845796877	0.00146414096241876	0.376	0.35	1
Calcoco2	0.190907653711547	-0.092746571717032	0.471	0.487	1
Urod	0.1909082929661	-0.0436097633746474	0.198	0.226	1
Slain2	0.190996638654481	0.0418731658161275	0.222	0.182	1
Gm5617	0.191005741088699	-0.0467869330717539	0.249	0.271	1
Ubxn2a	0.19114142214505	0.0533701895205989	0.588	0.546	1
Mycbp2	0.191520531599765	-0.043096356310507	0.29	0.306	1
Fgf4	0.191808477872948	0.0649948579007572	0.344	0.302	1
Idh2	0.192277307468488	-0.0532341603761051	0.227	0.263	1
Pdzd11	0.19241311272481	-0.0377089833199133	0.28	0.29	1
Eef1d	0.192446714761438	-0.0189107331388108	0.986	0.98	1
Uck2	0.192514376377164	0.0427535021131599	0.617	0.615	1
Slc25a11	0.192987062793169	0.0490387503306369	0.332	0.287	1
Rbm8a	0.193012451093391	0.00580584729748646	0.964	0.944	1
Ube2e1	0.193133395831035	0.055615006662055	0.435	0.417	1
Eif5	0.193163463810838	0.0373592460148511	0.955	0.956	1
Rasa1	0.193241685498302	0.0354105247226459	0.122	0.101	1
Rhox9	0.193442197702424	0.0155368983032337	0.105	0.109	1
Pknox1	0.19350409622305	-0.0250420530690773	0.11	0.12	1
Asun	0.193639049940832	0.0510177135505939	0.258	0.222	1
Rpl22l1	0.193742096487739	0.0363316238210758	1	0.999	1
Commd3	0.193872280827851	-0.0139470749437223	0.189	0.185	1
Cnot2	0.194067290363656	-0.0456110544126132	0.318	0.339	1
Smpd2	0.194111762435945	-0.0400539968496403	0.1	0.126	1
Serpinh1	0.194308501858994	0.0520176221381354	0.284	0.244	1
Immt	0.194420844296304	-0.0527313032006882	0.844	0.853	1
Pgrmc2	0.194421249159831	0.0528110606877713	0.249	0.21	1
Cox7c	0.194834798216303	-0.0299230121996534	1	1	1
Spint1	0.194961074119518	0.0483642002270835	0.299	0.256	1
Dnmt1	0.195057264949051	-0.020482573415204	0.45	0.489	1
Tmem5	0.195493241627792	-0.0300790834116714	0.284	0.289	1
Nudt5	0.195505626267367	0.00392761488647819	0.704	0.729	1
Htra2	0.195751873489837	0.005292786131563	0.203	0.186	1
Gtf3c6	0.19660884252741	-0.0645951548307283	0.473	0.506	1
Gm2694	0.19698812886991	-0.0323659268524062	0.124	0.135	1
Malat1	0.197076290883683	0.0505311462965543	1	1	1
Yae1d1	0.197101993125621	0.0556307787129574	0.44	0.396	1
Abhd10	0.197309137334391	0.0182025933335533	0.191	0.165	1
Cdk5rap3	0.197380791612925	-0.0406582410627083	0.416	0.462	1
Dync1h1	0.197447763348186	-0.0483225044847034	0.216	0.245	1
Selt	0.197732720468629	0.0431166314873485	0.552	0.504	1
Rrs1	0.197776047846089	0.0583431762822845	0.565	0.527	1
Slc35b1	0.198153970612251	0.0482360857096773	0.338	0.32	1
Mrpl16	0.198466379667737	0.0514110852573245	0.45	0.43	1
Add1	0.198469061349717	-0.0401834472806012	0.132	0.158	1
Pspc1	0.198708450944482	-0.0514279924020282	0.311	0.332	1
4921524J17Rik	0.198763856427318	-0.0304266354114682	0.273	0.283	1
Mul1	0.199117973298347	0.0183604670588161	0.227	0.199	1
Coro1b	0.199209689531861	-0.0174214531509729	0.156	0.155	1
Ndufb8	0.199319418201507	-0.0110178978811946	0.878	0.855	1
Bckdhb	0.199374806059774	0.0430470586098877	0.256	0.216	1
Chd1l	0.199520536935231	0.0414035756352326	0.239	0.2	1
Anxa6	0.199712023933684	0.0491415350232037	0.21	0.172	1
Oat	0.199849399931434	-0.0403309408653144	0.335	0.34	1
Cggbp1	0.199883353595698	-0.0512866885389097	0.641	0.682	1
Fscn1	0.200294412206838	0.00738139787838099	0.881	0.852	1
Tsen2	0.200332284775205	0.037991280988534	0.177	0.159	1
Sigmar1	0.200396970788316	-0.00386777478669653	0.436	0.47	1
Hnrnpll	0.200465710418411	0.0148985863084354	0.314	0.327	1
Pdia3	0.200492362018029	-0.0466987442773046	0.569	0.616	1
Ndfip1	0.20058488714088	-0.0351362072196056	0.115	0.134	1
Arpp19	0.200844064326792	0.0200676095730772	0.979	0.963	1
Slc25a4	0.201028772382256	-0.0658457122336493	0.971	0.98	1
Cct4	0.201303623658412	-0.0339003906709094	0.957	0.973	1
Tsen34	0.201477487813116	-0.0599450785010489	0.577	0.614	1
Hexa	0.20158465430891	-0.0500867933001452	0.165	0.201	1
Atf2	0.20177793087857	0.037097278699311	0.232	0.194	1
Chfr	0.20207876132607	-0.0210763136230747	0.088	0.113	1
Bambi	0.202194107399411	-0.0379573600517936	0.1	0.12	1
Baz2a	0.202346917956602	0.0323775408054514	0.564	0.518	1
Cyhr1	0.202378131664146	0.0422821153088654	0.151	0.118	1
Ppp2r5d	0.202453019363065	-0.0125905258309669	0.155	0.179	1
Cks2	0.203060033989876	0.0245749388950907	0.907	0.918	1
Sf3b5	0.203160159983207	-0.0476514514639452	0.923	0.944	1
Hck	0.203361268228256	0.00588858817389923	0.149	0.133	1
Fam103a1	0.203575067981241	0.0205079056945225	0.402	0.365	1
Oaz2	0.203751886564292	-0.0347920458794004	0.531	0.526	1
Luc7l3	0.203758227468201	-0.0564095839809378	0.739	0.767	1
Ythdf2	0.203820144856429	0.0595402164975271	0.541	0.52	1
Evi5	0.203931343493573	0.0544802324542962	0.297	0.263	1
Mycn	0.204047650254743	0.00990797606544347	0.471	0.437	1
Pawr	0.20410669440017	0.0264904051163325	0.136	0.108	1
Phip	0.204135170949266	-0.0276701091251741	0.364	0.36	1
Mpv17	0.204183050527716	-0.0333643562078663	0.103	0.121	1
U2af1	0.204239868693539	-0.0320060727998301	0.986	0.988	1
Pprc1	0.204279645871218	0.0358498071031985	0.313	0.273	1
Gm26829	0.204637122324465	0.0450378626520525	0.139	0.109	1
Ugp2	0.204672019558701	-0.0376183236889803	0.16	0.181	1
Ssrp1	0.205055198861996	-0.0256180564324191	0.875	0.865	1
Ube2e3	0.205162600111746	0.0549238780449416	0.503	0.456	1
1700020I14Rik	0.205369856562701	-0.033283007145999	0.364	0.41	1
Csnk1g1	0.205499765022835	-0.00395848868091683	0.117	0.109	1
BC004004	0.205503269423878	0.0464850088429427	0.189	0.156	1
Ndufab1	0.205509572366738	-0.00142674987299718	0.948	0.929	1
Cul2	0.205598719173601	0.0525081056274457	0.378	0.344	1
Vangl1	0.20581996492134	0.00338078806405279	0.373	0.35	1
Pkig	0.206015479168091	0.0445009778114282	0.191	0.165	1
Bcdin3d	0.206077512102883	-0.0384580669669332	0.136	0.159	1
Ttc14	0.206101228541687	0.0173989377491505	0.388	0.396	1
Opa3	0.206102804616748	0.0350769566126389	0.143	0.123	1
Casc3	0.206410505221111	0.0239465262743889	0.151	0.124	1
Vamp3	0.206468993282742	0.0458869127454894	0.371	0.348	1
Por	0.206529962429394	0.0412643017317907	0.194	0.173	1
Adap1	0.206633273093183	-0.0477834723621183	0.163	0.194	1
Pak1	0.206875098580861	0.0282022429372075	0.172	0.14	1
Zfp36l2	0.206973249678782	-0.0365722846334594	0.122	0.154	1
Slc3a2	0.207151750140736	0.0513875870803511	0.749	0.707	1
Stx16	0.207169938470759	0.00877949379255522	0.359	0.331	1
Cenpb	0.20723115275603	-0.0394169092587497	0.143	0.178	1
Naa30	0.207247831576845	-0.0161006514161609	0.103	0.107	1
Mapk6	0.20725015146331	-0.0416744954186413	0.17	0.207	1
Snx3	0.207417131473656	0.0475007378838037	0.838	0.842	1
Nbr1	0.207418126786773	-0.025984337048692	0.163	0.174	1
Pibf1	0.207507876686583	-0.0337919978282961	0.074	0.101	1
Nipbl	0.207531252578766	0.00913063046583579	0.369	0.34	1
Pno1	0.207725771233675	0.0486885351152467	0.665	0.654	1
Csnk1d	0.207734672139394	0.0597699599544997	0.443	0.424	1
Ppcs	0.207925234183829	0.0454321100836125	0.509	0.461	1
Hbs1l	0.208089454097113	0.00398520563891569	0.271	0.29	1
Ttc39b	0.208219301722143	-0.0236531314704284	0.158	0.165	1
Med30	0.208280644948589	0.0322675281329756	0.442	0.397	1
Cdc23	0.208351268343665	-0.0290634652991517	0.28	0.315	1
Pi4ka	0.208447603108946	-0.0326997502752125	0.103	0.133	1
Ints5	0.208540285800027	0.0461171609499571	0.232	0.207	1
Pkmyt1	0.208654913018493	-0.0360823130137719	0.081	0.108	1
Noc3l	0.208750082164229	-0.0537434842591963	0.258	0.299	1
H2afj	0.208963452029728	-0.0340545765700082	0.837	0.87	1
Acly	0.209131628319854	-0.0201196722428385	0.514	0.5	1
Polr1c	0.20932924063596	0.0526232727375655	0.826	0.795	1
Rbpms	0.209426718777623	0.0499235103193156	0.438	0.392	1
Mterf3	0.20954224058601	-0.0343534327160986	0.112	0.135	1
Hax1	0.209602198889551	-0.0511588223307113	0.715	0.754	1
9430016H08Rik	0.209646856771777	0.0471311544348293	0.32	0.295	1
Haus4	0.209732908706171	-0.0397387289030377	0.275	0.316	1
Rab23	0.21005279437419	-0.0306347525070307	0.148	0.179	1
Aen	0.210212519062571	-0.0569587867451701	0.598	0.641	1
Gabarapl1	0.210251890268779	0.0248615850254763	0.105	0.081	1
Sympk	0.210407281654084	-0.0416057008832842	0.124	0.154	1
M6pr	0.210427466912468	0.0296523317106487	0.607	0.56	1
Ccne2	0.210507685757025	0.00836126943486035	0.101	0.085	1
Tmed3	0.210541238570938	-0.0285627827030328	0.16	0.193	1
Rbm6	0.21056393683059	0.0526683367135147	0.404	0.366	1
Rnf214	0.21094087351559	0.0206837698221885	0.107	0.083	1
Hspbp1	0.210946887472094	0.0533619552079154	0.299	0.269	1
Polr2m	0.210990588108974	0.0021415995115901	0.871	0.897	1
Akirin2	0.211027415605243	0.027466935093734	0.601	0.558	1
Insig1	0.211134525529133	-0.0316774580038755	0.101	0.13	1
Ndufa4	0.211139226657465	0.0337396410658237	0.998	0.994	1
Nudt2	0.2111688015708	0.0249719815766313	0.21	0.201	1
Irf2bp1	0.211401661569111	0.0324880075228718	0.155	0.14	1
Pphln1	0.211493138855265	0.0379693919945952	0.203	0.185	1
Tex19.1	0.211591939781743	0.0449430209466882	0.655	0.613	1
Apoa1bp	0.211740644650223	-0.0557251922417312	0.282	0.316	1
Cisd3	0.212037174188908	0.0140180585656999	0.369	0.385	1
1700123O20Rik	0.212039064339181	-0.0501236278507183	0.388	0.416	1
Pex11b	0.21218824326789	-0.0276330922461296	0.17	0.203	1
Pus3	0.212255309412273	0.0180012791873403	0.124	0.124	1
Mest	0.212310403915053	-0.0395746242713291	0.34	0.348	1
Tmem248	0.212542772034208	0.0291724495869254	0.457	0.416	1
Bcam	0.212771398633965	0.027404849877419	0.246	0.212	1
Eif4b	0.212933407686679	0.0500560441596805	0.689	0.66	1
Agpat4	0.213207411761419	-0.0415349623829696	0.174	0.191	1
Fam104a	0.213493966843071	-0.000379389308510669	0.838	0.809	1
Bdp1	0.21357537023395	-0.00362125813948699	0.332	0.313	1
Ghitm	0.213621445307072	0.0422990563800623	0.725	0.687	1
Ptch1	0.21376058266443	-0.0224886808704579	0.122	0.148	1
Tarbp2	0.2139028179668	-0.0257102206137007	0.522	0.566	1
Lsm7	0.213905512774002	0.0570287766653826	0.378	0.35	1
Crcp	0.214195061780094	0.0441759922258043	0.235	0.197	1
Tceb1	0.214320053837264	-0.0213839088429013	0.936	0.925	1
Nup50	0.214446815624125	0.0463306707919854	0.507	0.476	1
Prpf19	0.214531051835456	-0.0525299131801615	0.67	0.699	1
Tmem216	0.21466705594025	0.0253104643415323	0.194	0.187	1
Lrrc42	0.214781657002623	0.047418511434754	0.28	0.239	1
Rad23a	0.215162888837255	-0.0374099846351241	0.371	0.382	1
Synrg	0.215192498782524	-0.00576367869613462	0.091	0.103	1
Rcbtb2	0.215604689060939	0.00355648022482905	0.103	0.091	1
2510039O18Rik	0.21586686044765	0.00873898104220752	0.137	0.12	1
Luc7l2	0.215932816865107	0.0468656338072638	0.679	0.641	1
Dhrs4	0.216023590567937	-0.04027587559194	0.177	0.214	1
Kpna6	0.216234861275386	-0.0125260309128611	0.101	0.121	1
Ttf1	0.216345418706919	-0.0100410485428357	0.182	0.175	1
Polr3d	0.216511736100487	-0.0457114515287356	0.301	0.345	1
Api5	0.216770323644017	0.0055186761596755	0.493	0.46	1
Gtf2e1	0.21694912059224	-0.0397763652617797	0.21	0.233	1
Polr3c	0.217350385565035	-0.0461446000941133	0.187	0.224	1
Pitpnc1	0.218032152728491	0.0417844571294795	0.187	0.153	1
Mrps26	0.218086219259728	0.0167131929900171	0.649	0.609	1
Gm11808	0.218216661544222	-0.0436490460399965	0.304	0.326	1
Fam25c	0.218538021757096	-0.0265790225940188	0.399	0.391	1
Alyref	0.218593570329068	-0.00914562616057057	0.716	0.69	1
Rps3a1	0.218597898788054	0.0295762065707468	1	1	1
Zfp91	0.218624096055401	-0.049864332393907	0.368	0.412	1
Fastkd3	0.218683629785446	-0.041091801853804	0.141	0.174	1
Ubn2	0.219010384786856	-0.0487014674905534	0.225	0.264	1
Tspan6	0.219152112636405	0.0132738901920075	0.158	0.137	1
Hist1h1a	0.219176128972545	0.0351245047828912	0.113	0.092	1
Gtf2a1	0.219389086452645	0.0443062861576689	0.179	0.145	1
N4bp2	0.21965901847674	-0.0325299525844936	0.144	0.178	1
Ino80	0.219752964766295	-0.0186729066640748	0.265	0.299	1
Cse1l	0.219793949645437	0.0458394534599549	0.505	0.489	1
Srek1	0.21983720699602	0.0165754019191204	0.381	0.346	1
Zfp148	0.219902856121152	-0.00603079634863771	0.155	0.174	1
Calml4	0.220304790415347	0.0464695444797744	0.289	0.248	1
Mkks	0.220403856515612	0.0531123847156119	0.412	0.368	1
Yap1	0.220938096743834	-0.0312472769684864	0.199	0.236	1
Commd4	0.221236919237304	0.0309403917529175	0.517	0.473	1
Mpdu1	0.221317714040023	-0.0510514757298958	0.61	0.639	1
E2f1	0.221532116363291	-0.0399428859945433	0.113	0.145	1
Pcnxl4	0.221611653630078	0.0299513034998092	0.16	0.13	1
Lancl1	0.221635556499994	-0.0402617826094133	0.125	0.154	1
Gnl3l	0.221638296177867	0.0170420237513721	0.213	0.216	1
Smpdl3b	0.221746610627118	-0.0386135659038311	0.131	0.155	1
Ubn1	0.221765815593533	0.0232735539836853	0.186	0.159	1
Zfp57	0.221829354631677	-0.0206222923219358	0.44	0.48	1
Bst2	0.222270914319143	-0.00154030629434321	0.239	0.223	1
Fopnl	0.222593758047215	-0.0326758925221263	0.175	0.187	1
Rnf6	0.222788238024361	0.026253216101711	0.215	0.184	1
Bre	0.222859666834111	0.00212898381017446	0.359	0.336	1
Nbn	0.22294098904662	-0.0123750563208385	0.103	0.121	1
Cdc26	0.223002856349371	0.0482610618080022	0.732	0.691	1
Clstn3	0.223036464069664	-0.0304890953295861	0.139	0.172	1
Ccni	0.223039159153372	0.0308902040471331	0.268	0.233	1
Mad1l1	0.22321290118951	-0.0223139231108012	0.122	0.148	1
Pgs1	0.223294404266557	0.0341615558640989	0.342	0.332	1
B2m	0.223394139196599	0.0432558467795092	0.162	0.129	1
Sephs2	0.223506761067259	0.0336470225451418	0.68	0.691	1
Wdhd1	0.223513384357815	-0.0414036794463481	0.16	0.184	1
Fbxo30	0.223665147286212	0.0396862658176438	0.156	0.124	1
Elovl5	0.223949719110458	-0.0237437450288397	0.194	0.2	1
Ccdc47	0.22397327522289	-0.042839751238442	0.198	0.232	1
Mcat	0.224010232767916	0.0278166211341533	0.261	0.227	1
Dynlt1f	0.22451981128771	-0.0327035462406574	0.186	0.203	1
Taf3	0.224611247503817	-0.00753345127438321	0.273	0.263	1
Gm13075	0.225134189221983	-0.0474895750633838	0.194	0.207	1
Plekha8	0.225423157371346	-0.0421140461113138	0.143	0.175	1
Slc41a1	0.225427300910692	-0.030266404460666	0.081	0.108	1
Eya3	0.225488566578102	0.0275739151516848	0.149	0.122	1
Prpsap2	0.22556348117793	-0.0134613913396389	0.122	0.142	1
Wdfy1	0.225637174766464	0.040769547301469	0.246	0.207	1
Hectd1	0.225850862933403	-0.0248369653926495	0.251	0.249	1
Tspyl1	0.225957954136453	0.0383756632204736	0.149	0.118	1
Tmem201	0.226017122428519	0.0233316613440719	0.108	0.097	1
Sat1	0.22614447800137	0.0466525268033203	0.325	0.302	1
Gm4950	0.22618532828921	0.034709984293179	0.165	0.134	1
Bcs1l	0.226320097278715	-0.0309196349652588	0.115	0.133	1
Emsy	0.226400471027572	0.0398365684695524	0.259	0.22	1
Larp4b	0.226634362202096	0.054934571873392	0.418	0.374	1
Ccdc59	0.226969047965171	-0.0373759153414522	0.586	0.591	1
Cox19	0.226974946816812	0.0455159482874294	0.323	0.291	1
Fig4	0.227228895094048	0.00899719485856637	0.129	0.11	1
Bex2	0.227263694698009	0.00613160058679141	0.62	0.589	1
Ergic3	0.227399780250658	-0.00410033930653636	0.234	0.219	1
Nans	0.227548783702801	-0.0370902677902909	0.543	0.547	1
Ddx47	0.22772727984816	0.00309338882169963	0.435	0.411	1
Abi1	0.227821296653154	-0.00041961255404413	0.144	0.133	1
Fam162a	0.227897357341067	0.031774201520912	0.608	0.613	1
Mtap	0.227936715949544	-0.0111521284016586	0.323	0.353	1
Akip1	0.228359056231349	-0.0411890630671016	0.163	0.192	1
Mgat2	0.228403591581166	0.0429616370591058	0.306	0.264	1
Map1s	0.228623056963381	-0.0349348918364938	0.137	0.155	1
Prmt1	0.228847411338003	0.0403764330344278	0.976	0.963	1
Tpm1	0.229376134309235	-0.0169244481448553	0.46	0.488	1
Fam222b	0.229452134683149	-0.0259454301435642	0.088	0.113	1
Ass1	0.229600024516811	0.0314690416385777	0.251	0.214	1
Ppp1r37	0.229607240182994	0.0142401561797294	0.115	0.114	1
Fbxo9	0.229621891888445	-0.0118052727945606	0.213	0.207	1
Ppp6r3	0.229652272545519	-0.0406715729306836	0.146	0.175	1
Ccdc53	0.229849631794873	-0.016375972842644	0.21	0.238	1
Timm22	0.23031750311492	-0.0328238399157202	0.469	0.513	1
Polr1a	0.230348346039255	0.0520854163497662	0.371	0.333	1
Ppp2r2d	0.23063185681289	0.0533267404914677	0.662	0.617	1
Pole4	0.230669543264032	0.0558619690696378	0.821	0.807	1
4930461G14Rik	0.231052941596253	-0.0150887314891057	0.136	0.16	1
Hif1an	0.231160382566271	-0.0160231027394392	0.103	0.107	1
Pnpo	0.231345946220148	0.0360656061252323	0.12	0.092	1
Champ1	0.231374284334137	-0.0228882639033944	0.187	0.191	1
Etfb	0.231431639956091	-0.0602159717734501	0.643	0.677	1
Srpk1	0.231672817448652	-0.0303778346799812	0.794	0.784	1
Nop9	0.231851933525882	0.0416663178418448	0.474	0.43	1
Ccdc107	0.231877881806065	0.0100392898405254	0.189	0.166	1
Myl6	0.232097166645459	-0.0346837757296046	0.974	0.983	1
Tuba1c	0.23245743825197	0.0498218952454302	0.491	0.445	1
Pdcd5	0.232522938345122	0.0182464504794537	0.959	0.938	1
Wdr34	0.232743632119036	0.0294953834883699	0.101	0.094	1
Rnf19b	0.23274910372069	-0.0270798608928802	0.103	0.115	1
Mrpl15	0.232763003931502	0.0369757283939789	0.94	0.931	1
5430416N02Rik	0.232805875581556	-0.00447500412490237	0.125	0.118	1
Cyb5r3	0.232900336838398	0.0547753540487109	0.625	0.581	1
Tmem39b	0.232927865069662	-0.0435603121533603	0.149	0.182	1
Mpzl2	0.232986792847334	-0.0120042816994201	0.174	0.2	1
Epc1	0.233005352949429	-0.0151044590951479	0.115	0.114	1
Kat6a	0.233177048414082	-0.0145944908407346	0.112	0.113	1
Rpl10-ps3	0.2332839510793	0.0517426719777724	0.297	0.265	1
Pramef12	0.233284847961906	-5.36171807858643e-05	0.144	0.133	1
Arglu1	0.233923868694243	0.0377688827812432	0.851	0.82	1
Ash2l	0.233931748605521	0.0206226078273419	0.765	0.787	1
Samd4b	0.233979476600802	0.0390039896334756	0.222	0.185	1
Arih1	0.234246264342302	-0.0202095603370877	0.292	0.291	1
Dse	0.234449043451014	0.0175857332626977	0.182	0.158	1
Ccz1	0.234502837549816	0.045615866313844	0.593	0.547	1
Prmt7	0.234514482308811	0.039587315302492	0.424	0.38	1
Psmf1	0.234515251544712	0.0398975631768014	0.163	0.139	1
Ero1l	0.234878236174606	-0.0282751831080231	0.129	0.145	1
Gm13225	0.234972871780723	-0.0572320435209073	0.46	0.506	1
Cdca7	0.235494940693635	-0.0408301433420935	0.589	0.634	1
Gpalpp1	0.235699258621927	-0.031140254976672	0.105	0.12	1
Tmem222	0.235731665267361	-0.00889180383417371	0.271	0.257	1
Zmynd19	0.235785430686525	0.0381684309270904	0.375	0.332	1
Gngt2	0.236356229134566	0.0416280671623016	0.144	0.115	1
Hmgb1	0.236489681169935	0.0325981273278826	0.973	0.973	1
Unc45a	0.236491503159113	-0.0375197797142953	0.127	0.153	1
Ccdc9	0.236552093313986	0.0404434143579269	0.179	0.153	1
Melk	0.236725099103035	-0.0458719264471789	0.222	0.261	1
Ctdp1	0.236727122647254	0.0436640568814205	0.172	0.146	1
Fam96b	0.236830458537543	0.015634005681179	0.54	0.556	1
Huwe1	0.237011712197793	-0.00751462591324126	0.469	0.453	1
Nacc1	0.237048088719911	0.0429463475722859	0.282	0.242	1
Atp2c1	0.237232743082003	-0.0343872884259142	0.137	0.153	1
Nup155	0.237806228599814	-0.0362246367678269	0.139	0.16	1
2510002D24Rik	0.238003853111675	0.0369367390655307	0.17	0.153	1
Impact	0.238193920947983	0.0526975154037373	0.313	0.276	1
Dym	0.23873748398736	0.016423449748395	0.124	0.103	1
Lig1	0.239071378664625	-0.0508335718329256	0.765	0.797	1
Cpsf4l	0.239251344475546	0.0443601606495839	0.247	0.224	1
Wdr83	0.23939089492687	0.0231432254844088	0.211	0.182	1
Pcgf6	0.239450178098259	0.0276608512629673	0.354	0.355	1
Ntpcr	0.23956760520405	-0.0449815331815713	0.182	0.218	1
Nudt3	0.239586168817358	0.042440340748413	0.186	0.168	1
Cox7b	0.239706137725766	0.000860079035504446	0.985	0.972	1
Kcmf1	0.239818830030084	-0.051470855302254	0.479	0.512	1
Gmppb	0.239929332295448	0.0431299318842568	0.222	0.186	1
Atp1b3	0.240087931310064	-0.0530386665560542	0.436	0.461	1
Cdc42se1	0.240492964326688	-0.0358322436400686	0.229	0.248	1
Tro	0.240503638355514	0.0255514851278803	0.144	0.118	1
Prpf4	0.24068154207656	0.0338871437063659	0.418	0.409	1
Pop4	0.240834945586512	0.0378517118631059	0.393	0.383	1
Ppil2	0.24096383696629	-0.0346360819897307	0.22	0.257	1
Atp6v0e	0.241299617813158	-0.0564430326089476	0.756	0.781	1
Rilpl1	0.24131558168765	0.0344142245632532	0.112	0.09	1
Rgl2	0.24141545083285	-0.0365800869756209	0.086	0.113	1
Erc1	0.241510437659465	0.0464966001367563	0.227	0.199	1
Kctd6	0.241521316509026	-0.0427346220547194	0.132	0.158	1
Mief1	0.242127869149756	0.0331520750281384	0.112	0.091	1
Rtn1	0.242265350122458	0.0246690922645236	0.149	0.123	1
Bcl2l11	0.242528599109256	-0.0331375184706789	0.105	0.123	1
Polr3g	0.242558388640995	0.051599891111325	0.46	0.424	1
Abhd12	0.242617872869042	-0.00974578489861895	0.105	0.103	1
Mageh1	0.242819423233014	-0.0276107876469688	0.124	0.139	1
Rpl36-ps3	0.242949100629819	0.0449089770518743	0.235	0.21	1
Abhd17b	0.2430148902753	0.039005937308674	0.155	0.126	1
Srp72	0.243080845688475	-0.0229304655412464	0.596	0.591	1
Fbxo8	0.243090545890145	-0.0191038711335498	0.139	0.141	1
Ptms	0.243119893105458	-0.049760669463675	0.338	0.359	1
Vps26a	0.2434203144953	0.0233584049337743	0.175	0.149	1
Psmb2	0.243487315534442	-0.00554991816797101	0.943	0.962	1
Bclaf1	0.243596111350714	0.00843610882958457	0.711	0.681	1
Puf60	0.243618660556849	0.022449691245757	0.54	0.496	1
Eno1	0.243721327411339	0.0369786031638502	0.95	0.95	1
Wfdc2	0.244127187879889	0.05314544851334	0.411	0.392	1
Sgsm3	0.244337312923095	0.0317352626010696	0.113	0.086	1
BC030336	0.244385105231326	-0.0369525537475737	0.11	0.135	1
Cry1	0.244516766843214	-0.0310077764921778	0.199	0.233	1
Plgrkt	0.244773807961859	0.0135441251100539	0.18	0.182	1
Plekha7	0.244830424332605	-0.00886342302616644	0.153	0.146	1
Itpka	0.244981719575509	0.0166741413080719	0.113	0.092	1
Tcf20	0.245021905701596	-0.0215335702010195	0.148	0.153	1
Fam208a	0.245085568656224	-0.0163928759387666	0.192	0.219	1
Ebpl	0.245106590430513	0.0467664389092781	0.371	0.328	1
Txndc9	0.245336040492309	0.0331395253842264	0.57	0.568	1
Tomm7	0.24543727453692	0.0213304937899705	0.964	0.974	1
Ildr1	0.245476900206944	-0.0422960315556399	0.172	0.201	1
Rptor	0.245897017169804	-0.0059027989868467	0.11	0.104	1
Skap2	0.246182537452505	-0.0366919870440185	0.249	0.289	1
Ubap1	0.246228171925763	-0.0405628381132052	0.18	0.207	1
Sirt3	0.246423753261299	0.0388840059831491	0.137	0.114	1
Uqcrh	0.246434229509295	-0.014883855880941	0.993	0.985	1
Cd2bp2	0.246668819205269	0.0122194779937303	0.349	0.364	1
Rbm4b	0.246693162280151	0.0584814887201434	0.454	0.414	1
Msh2	0.246708407595454	-0.0374012823078471	0.56	0.564	1
Rara	0.246818317961055	0.00229811326742621	0.122	0.11	1
Cenpa	0.247425956973147	0.0190413570934294	0.741	0.703	1
Ftsj3	0.247794554748102	-0.0626852316247445	0.699	0.732	1
Rcc2	0.24785293573496	-0.0173812405733602	0.926	0.915	1
E130012A19Rik	0.248042624184822	-0.0337091229376316	0.861	0.87	1
Shkbp1	0.248107565738379	-0.0240259466690447	0.112	0.121	1
Fam98c	0.248339255371699	-0.0146741926266251	0.186	0.187	1
Acads	0.248378158097016	-0.0355993990931056	0.192	0.211	1
Mitd1	0.248411450266976	0.0176573104764693	0.352	0.319	1
Isy1	0.248598996585006	-0.0371457089129961	0.328	0.345	1
Ubfd1	0.249294419794727	0.0496704027348457	0.497	0.453	1
Krt10	0.249440176886215	-0.0363731409403627	0.124	0.153	1
Umps	0.249463601556332	-0.0107587316849916	0.644	0.678	1
Fam204a	0.249883332060491	0.000724894328312853	0.387	0.366	1
Nt5c3b	0.2498985327916	0.0106948078715093	0.198	0.177	1
Ercc6l2	0.249947347069453	0.0232995244595617	0.184	0.156	1
Cd68	0.249976721447003	-0.0275192271983185	0.115	0.142	1
Slc30a9	0.250102824965492	-0.0248275742731637	0.127	0.137	1
Map7	0.250171216783426	-0.00150435933015364	0.177	0.166	1
Sall1	0.250778658941531	0.0414237183471792	0.187	0.165	1
Pdcd7	0.25081500828934	-0.0527194034638622	0.328	0.365	1
Spns1	0.25088894795003	0.0427709728176755	0.443	0.399	1
Krt18	0.251100127660799	0.0894843553837015	0.179	0.158	1
Gcsh	0.251111912027775	-0.0450939512644257	0.837	0.865	1
Gnpda1	0.2512811266929	-0.0421370170891645	0.179	0.211	1
Id1	0.251377655334016	0.0198705642578273	0.364	0.331	1
Mrps34	0.251391583447307	0.0227383282577456	0.579	0.584	1
Naa15	0.251396813317748	-0.0498854906143921	0.57	0.603	1
Alkbh5	0.252095309077269	0.0370347811193419	0.268	0.251	1
Eif1a	0.252168152281053	0.0543963187875705	0.849	0.825	1
Cdc5l	0.252194651028381	-0.0464085986474136	0.778	0.786	1
Phlda2	0.252253205210457	0.0632977978213045	0.706	0.678	1
Smyd2	0.252358255575402	-0.0254789623436001	0.275	0.277	1
Eif4g3	0.252373632897537	0.0115335559797109	0.115	0.117	1
Ezr	0.25249959599635	2.43215832729238e-06	0.662	0.635	1
Fam168b	0.252536715178663	-0.00319360427541387	0.191	0.21	1
Ppp1r2	0.252633034030844	-0.0364295082957025	0.598	0.603	1
Cfdp1	0.252698125505066	0.043399813782482	0.912	0.903	1
Adk	0.252730086908391	-0.0409164750056645	0.208	0.245	1
Glod4	0.253027875889243	-0.0273717205570366	0.364	0.403	1
Trmt6	0.253117710725395	-0.0377272238014988	0.531	0.575	1
1810013L24Rik	0.253308332043527	-0.0245624306060465	0.091	0.116	1
Chaf1a	0.253519096266621	-0.011942651144746	0.424	0.408	1
Dus1l	0.253994615537425	-0.0471593366361006	0.462	0.482	1
Gys1	0.254186790086626	0.0103609470187792	0.117	0.101	1
Pde12	0.254423124304469	0.0113366952933336	0.215	0.192	1
Ube2d2a	0.254459475185582	-0.026168850289064	0.833	0.822	1
Dfna5	0.254600963328155	-0.0178300537010836	0.215	0.214	1
PISD	0.254610407169277	-0.0388965370397722	0.326	0.368	1
Praf2	0.254688900776865	0.0494214710653214	0.258	0.227	1
Klhl22	0.254950645747692	-0.0387300162094422	0.12	0.143	1
Lamtor4	0.255112848990024	-0.045360783868246	0.526	0.57	1
Chmp5	0.255220211140553	-0.0165600011253189	0.562	0.547	1
Tnpo2	0.255831909886253	-0.0283866205532895	0.132	0.162	1
Mto1	0.2558498390605	0.00704506087789461	0.175	0.184	1
Slc7a6os	0.256106663666441	-0.0151539221846277	0.211	0.209	1
Steap1	0.256254174037641	-0.0403471642972505	0.12	0.146	1
Eea1	0.256309246186429	0.034329011958629	0.119	0.092	1
Npm3	0.256684236857034	0.0434138567792364	0.943	0.938	1
2310033P09Rik	0.256883558228509	0.00801854270294106	0.311	0.322	1
Lias	0.256922020889885	-0.00185110921796056	0.292	0.276	1
Gm27234	0.256947551876592	-0.0370819388273747	0.088	0.114	1
Atad5	0.257485854724633	-0.0427176272165431	0.192	0.229	1
Ss18	0.257508566502883	-0.0431501075216589	0.335	0.355	1
Fbxo11	0.257571523535114	0.035156027424299	0.134	0.105	1
Timm8b	0.257684587138145	-0.021412844640909	0.887	0.879	1
Ralb	0.25792506261213	0.00475291148898838	0.192	0.177	1
Tmem9b	0.257944188530981	0.030412655622301	0.105	0.079	1
Iqgap1	0.257948950575439	-0.0512765129407634	0.284	0.319	1
Pla2g1b	0.258010614420253	-0.0200632481010536	0.765	0.746	1
Prdm4	0.258188061223704	-0.0346566440042596	0.105	0.127	1
Eif1	0.258222255010145	0.00703642928337977	1	0.996	1
Morn2	0.258458579176773	0.0354512794346355	0.167	0.135	1
Col4a3bp	0.258547482744515	-0.0321863636694916	0.095	0.116	1
Adpgk	0.258638462389498	-0.0185583252121069	0.18	0.209	1
Zfp598	0.258789416780497	0.0189550611239833	0.199	0.198	1
Trim33	0.258848133493665	-0.010982553855524	0.16	0.158	1
Mphosph6	0.259018037787429	0.0445466835473496	0.555	0.512	1
Lxn	0.25907121158612	-0.0062067744037107	0.119	0.111	1
Kdsr	0.259645421415426	-0.0329806430875076	0.139	0.158	1
2310011J03Rik	0.259648105220101	0.0336409163419209	0.246	0.211	1
Foxp4	0.259649935728367	0.0430543457061636	0.213	0.187	1
Smc2	0.260126464671151	0.00212228088082123	0.809	0.782	1
Vps36	0.260324909659769	-0.0163819667397641	0.541	0.577	1
Esco2	0.260446090976391	0.0486084947858555	0.481	0.46	1
A230046K03Rik	0.260608756122703	-0.0289157029586807	0.156	0.169	1
Rest	0.26069856199039	0.0322638721330628	0.899	0.911	1
Mlec	0.261280437508378	0.0521587540931728	0.541	0.513	1
N6amt2	0.261491226496949	-0.0165669200914035	0.497	0.485	1
Vwa9	0.261576153372018	-0.0345525255453424	0.101	0.129	1
Psmb10	0.262033430422535	-0.0424533583525432	0.488	0.506	1
Tmed2	0.262202030309292	-0.0392277114982776	0.675	0.716	1
Rpl9-ps6	0.262415654795783	-0.0268031051162132	0.263	0.296	1
Tma7	0.263125357210153	-0.00427236463493896	0.991	0.998	1
Kctd10	0.263317887554483	0.0337247328270285	0.165	0.134	1
Adat2	0.263750666248292	-0.0471775450761018	0.313	0.35	1
Cmtm6	0.263799697937996	-0.00708764934568137	0.127	0.122	1
Cbx6	0.263859053361453	-0.0192584759109989	0.11	0.133	1
Senp1	0.263953830995853	-0.0175432102735592	0.237	0.264	1
Copg1	0.263988987383098	0.0490867278906422	0.345	0.306	1
Ogt	0.264174541199377	0.0515100149835886	0.364	0.333	1
Klf6	0.264221575236665	0.0132648956965697	0.124	0.103	1
Snip1	0.264328321558611	-0.0370574286295353	0.112	0.136	1
Snx10	0.264528133552659	-0.0231836673723871	0.196	0.226	1
Epn1	0.264718145349462	0.0428290575814144	0.28	0.262	1
Rapgef6	0.265098082585649	0.00382636773709219	0.151	0.139	1
Son	0.265466813024899	0.00282924603614454	0.93	0.908	1
Cep295	0.265481393404183	-0.0149578893857777	0.287	0.281	1
Cks1b	0.265703996854761	-0.0278084248867017	0.967	0.96	1
Utp15	0.26570793865518	-0.0320992199964049	0.198	0.232	1
Hnrnpc	0.266456552830265	0.0174248456082626	0.995	0.987	1
Fam175b	0.266487805503566	-0.0323992956573833	0.115	0.145	1
Angel2	0.26650638279433	0.0171781232462943	0.266	0.238	1
Afg3l1	0.266747888045133	0.035122545428666	0.423	0.382	1
Tfap2c	0.266751082870999	0.000567960151287683	0.253	0.269	1
Abtb1	0.266880702717666	0.0405617389706637	0.168	0.139	1
Lcmt1	0.266921725458798	0.0454265613594653	0.299	0.261	1
Txndc17	0.266927682102187	0.040940537727487	0.875	0.877	1
Derl2	0.267049682774344	0.0467109216552198	0.249	0.218	1
Gm10116	0.267500554449221	0.0256056660209865	1	1	1
Chtop	0.267531685202591	0.0293192655871378	0.703	0.662	1
Sec63	0.26772097641983	0.000295841678638997	0.149	0.14	1
Clstn1	0.268018138825692	0.0178292257903918	0.115	0.094	1
Zfhx3	0.268356815394589	0.0351499597251795	0.125	0.104	1
Gm10709	0.268509607254659	0.00761170384914478	0.727	0.745	1
Alg5	0.268625568330815	0.0308410916932905	0.247	0.214	1
Vps4b	0.269000910868367	-0.0466635037476777	0.404	0.447	1
Ubr7	0.269053713500995	-0.033214998683687	0.338	0.378	1
Diexf	0.269491030218258	0.0316496659205992	0.131	0.103	1
Tob1	0.269663227806734	-0.00724658432418204	0.117	0.111	1
Trim32	0.269665344220859	-0.0341765135198282	0.1	0.126	1
Tmem120a	0.269681406441228	0.0018230733035646	0.182	0.169	1
Akt1s1	0.269717024720698	-0.030087759897533	0.192	0.225	1
Uqcc3	0.269960575944534	-0.035766813140079	0.72	0.756	1
Hsf1	0.2707378164404	-0.0304347696539681	0.095	0.121	1
Eif3i	0.270818703003809	0.0198561851172923	0.902	0.915	1
Ccna2	0.270856386502324	0.0490654026097374	0.631	0.613	1
Prrc2c	0.2708658240644	0.0520181103272053	0.914	0.897	1
Reep5	0.271018038140661	0.0104127538031983	0.189	0.198	1
Sra1	0.271149751601071	-0.0542065306390765	0.517	0.551	1
Sccpdh	0.27177379470143	-0.0477879342075154	0.174	0.201	1
Nmt1	0.272148454846505	-0.000790893589947883	0.66	0.63	1
Cherp	0.272388958884907	0.0367622309425515	0.337	0.319	1
Mthfd1	0.272446703742341	-0.0411427468567562	0.502	0.545	1
Acer2	0.272519785087769	0.0368474081468129	0.325	0.319	1
Tgm1	0.272561724709641	0.0370003720476093	0.146	0.117	1
Taok1	0.272576489343227	0.00313818776244618	0.192	0.206	1
Dctn1	0.272827988319833	0.0219399528403043	0.196	0.194	1
Tab2	0.273063996275295	0.0316383499479225	0.162	0.132	1
Mapk8	0.273429793373719	-0.0231367316337776	0.091	0.102	1
Rbmx2	0.273718656040986	-0.0441208524747291	0.299	0.339	1
Ctdspl2	0.273747479073504	-0.0367141754312701	0.11	0.139	1
Rab9	0.274014026925375	0.038924025086491	0.392	0.351	1
Prelid1	0.274169792138018	0.0424371553361549	0.888	0.88	1
AK010878	0.274170157538002	0.0432926638913846	0.266	0.238	1
Nr5a2	0.274172510769152	0.00954792124857107	0.187	0.166	1
Cdkn1a	0.274174532748765	0.0472566973884126	0.285	0.271	1
Actr1b	0.274239789228107	-0.0406115065527022	0.277	0.305	1
Gtf2f1	0.274287024476942	-0.0508288227938206	0.454	0.494	1
Kdm3a	0.274407934678338	-0.0519532457596216	0.359	0.384	1
Atp5c1	0.274428752808765	0.00738424161924445	0.95	0.963	1
Cyb5a	0.274501511286347	0.0123322213485069	0.749	0.769	1
C78283	0.274537560329294	0.0367653451352912	0.192	0.16	1
1110012L19Rik	0.274700337485854	0.0278213544722569	0.222	0.211	1
Nme7	0.27475880080718	-0.0376558113781361	0.208	0.244	1
Lyrm2	0.274795782267355	-0.037646725216662	0.134	0.165	1
Znrf1	0.274853736982421	-0.0354863528038187	0.112	0.14	1
Hdgfrp2	0.274950160027948	-0.0118389160351701	0.457	0.488	1
Mybl2	0.275285361907831	0.0451812464376395	0.716	0.684	1
Mtmr14	0.27573599783511	0.0216926776988101	0.261	0.229	1
Gapvd1	0.275807368718425	0.0116239990093838	0.308	0.284	1
Drg1	0.275944740712668	-0.0013703087070408	0.615	0.59	1
Mrps2	0.276170842195307	0.0384847902234011	0.232	0.197	1
Syf2	0.276451877432052	-0.0203669475351257	0.557	0.549	1
Polr2b	0.276982630055027	0.035283358619143	0.448	0.44	1
Bptf	0.277228681338902	0.00716557034280474	0.577	0.6	1
Pus1	0.277382498066737	0.0175655630833871	0.32	0.328	1
Srrm2	0.277433063663515	-0.0279022782113276	0.978	0.972	1
Trip10	0.277707046332259	-0.024961990823391	0.196	0.201	1
Rab6a	0.277812999464474	0.0393858781372169	0.45	0.408	1
Dld	0.278042916873794	-0.0203160911911445	0.306	0.339	1
Josd2	0.278215494040329	0.0137115555421164	0.119	0.101	1
Zdhhc16	0.278291267070259	0.0383438651190662	0.227	0.192	1
Msto1	0.278534647562319	0.0101897744972856	0.211	0.192	1
Mapkapk3	0.278657347126674	0.034546802383434	0.12	0.102	1
Uri1	0.278795343149718	-0.0326933524989731	0.5	0.505	1
Rhox6	0.278938450902401	-0.029564533969778	0.153	0.161	1
Mrpl1	0.279202442669543	-0.0438399566727244	0.522	0.564	1
Zcchc7	0.279262264495245	0.0385699045771384	0.266	0.23	1
Raly	0.27927689456362	0.0496888303822937	0.607	0.579	1
Etv5	0.2793704676614	0.0405495706114705	0.493	0.45	1
Casp8ap2	0.279439275255386	-0.0335352425030405	0.435	0.438	1
Fam111a	0.279622638289468	-0.0530515115424863	0.251	0.287	1
Mettl10	0.279685841046666	-0.034133834251199	0.095	0.117	1
Xpo1	0.279709756236369	-0.041481796411131	0.584	0.6	1
Cdk13	0.27978515974068	0.0318482222260497	0.148	0.127	1
Rnaseh2b	0.279881706797561	0.010244645927266	0.447	0.416	1
Ccdc66	0.279981645301092	-0.0188283292433069	0.11	0.117	1
Cep63	0.280289455986136	0.0146961520008359	0.136	0.116	1
Gm10093	0.280372055476352	0.00511137248016341	0.187	0.199	1
Rab22a	0.280435823114879	-0.0348161282162907	0.134	0.165	1
Sec22b	0.28045007241239	-0.0409212888136547	0.356	0.397	1
Tcf3	0.280652469774484	0.0393876764698343	0.347	0.307	1
Cxxc5	0.280727087504521	-0.0379978644795731	0.301	0.316	1
Tmem33	0.280848014664592	-0.0214666484325439	0.378	0.372	1
Mis18bp1	0.28086345290966	-0.0555766995775464	0.385	0.427	1
Tekt1	0.280865369812399	-0.0354970822979842	0.11	0.132	1
Sertad2	0.28099828995189	0.0436759073693287	0.351	0.32	1
Ska2	0.281170438212328	0.0393149421165561	0.17	0.143	1
Actl6a	0.281187859534744	-0.00276549408743043	0.759	0.787	1
Sin3a	0.281284770352501	-0.0488821214636511	0.301	0.336	1
Mtg2	0.281684488423709	-0.0333112299002988	0.206	0.219	1
Rbm33	0.281691221697279	0.018797384752605	0.146	0.122	1
Pdcl3	0.281701882838194	0.0559745639182565	0.495	0.459	1
Ppie	0.281807334187498	-0.0274441375757151	0.483	0.483	1
Gnl1	0.28183221242092	-0.0522497139346275	0.321	0.361	1
Arl6ip6	0.281893584566741	-0.0251057577671205	0.352	0.351	1
Ap3b1	0.282058958412076	-0.0398264419072913	0.253	0.27	1
Higd1a	0.282108804178592	-0.00978095287165193	0.842	0.867	1
Cpsf6	0.282186628986503	-0.0431999409245263	0.431	0.474	1
Ap1s1	0.28253200857	-0.0434772053228664	0.376	0.4	1
Uhrf1	0.283394243179212	-0.0512914356773309	0.495	0.519	1
Psip1	0.283689002661159	0.000401331457605236	0.88	0.902	1
Isca2	0.283705188758362	0.0154791686957638	0.139	0.137	1
Hmgn3	0.283749587245498	-0.0349143808058058	0.117	0.146	1
Fer	0.283885495526565	0.0183569923900088	0.124	0.103	1
Arfgap1	0.284149336695543	0.0060904522818982	0.124	0.11	1
Inip	0.284238274129399	-0.000279468355027263	0.165	0.154	1
Cetn3	0.284416847094349	0.0423562684112678	0.696	0.662	1
Mtx2	0.284424049810525	-0.00543441832227898	0.625	0.604	1
Mad2l1	0.284558966778104	0.0353490009330868	0.498	0.457	1
Tnip1	0.284793814876268	0.0271809237941115	0.112	0.096	1
Mtch2	0.284911433312083	0.00366365769372989	0.907	0.887	1
Cep192	0.285015286248404	-0.0289690765185122	0.12	0.148	1
Cdk8	0.285273816613737	-0.0351610013163124	0.22	0.236	1
Dcaf12l1	0.285668409800131	-0.00235136363714755	0.105	0.095	1
Dzip3	0.285748917674245	0.0356388536306154	0.146	0.121	1
0610037L13Rik	0.285813963097732	-0.0467434418330404	0.249	0.282	1
Slk	0.28587583273428	-0.0280521645054591	0.103	0.13	1
Ywhag	0.286066123272862	-0.042610878179689	0.589	0.629	1
Aurkb	0.286252413570172	-0.0519647812150485	0.323	0.352	1
Bag4	0.286301863433879	-0.015461526269979	0.251	0.244	1
Zmym4	0.286373084013631	0.0357425505968144	0.218	0.185	1
Ndufs8	0.286661845068256	0.00333446109233015	0.622	0.596	1
Ifrd2	0.286802800259916	0.0123676769187198	0.33	0.302	1
Gm6792	0.287050768190112	-0.0544571219169914	0.308	0.338	1
Pdap1	0.28708537779078	0.0102004007595817	0.983	0.991	1
Atp2a2	0.287551352214258	0.0542958953473762	0.476	0.44	1
Shisa5	0.287565466957276	0.00151644407376472	0.125	0.116	1
Prss36	0.287570488590258	0.00892951829968069	0.117	0.102	1
Pop5	0.287694410068993	-0.0446191504534112	0.715	0.733	1
2310035C23Rik	0.28785561166057	-0.0321522213086134	0.084	0.109	1
Ipo5	0.287992870226165	0.0441110392311754	0.667	0.643	1
Trps1	0.288024649660085	-0.0264271262702653	0.139	0.147	1
Lig3	0.288120540039364	-0.0242301589234485	0.113	0.139	1
Otud4	0.288626533320778	-0.00667938360362264	0.239	0.227	1
Gid4	0.288660565339132	0.037906768652601	0.244	0.209	1
Git2	0.288813597114776	0.0140467995707736	0.177	0.178	1
Pkm	0.288872146529815	-0.00862963268042982	1	0.998	1
Arhgdig	0.288957410215589	-0.00203279871780074	0.134	0.124	1
Mier1	0.288958844794298	0.0482864152232989	0.29	0.255	1
Ubr2	0.289399401749846	-0.012343787069864	0.141	0.14	1
Cap1	0.289516141051638	0.0195489095322351	0.414	0.417	1
Tceal8	0.289806197513724	0.00123556141925807	0.68	0.655	1
Pabpn1	0.290255863985481	-0.045372365552991	0.253	0.276	1
Cdc40	0.2902692732847	0.0370250985710855	0.241	0.219	1
Smim12	0.290458225486101	-0.00196173395985372	0.388	0.371	1
Hook1	0.290511698946653	0.00451096833258535	0.254	0.236	1
Tor1aip1	0.290589904215167	0.0338557139496661	0.125	0.105	1
Cep83	0.291004403641302	-0.0431482807696213	0.18	0.21	1
Sdhd	0.291033153987304	-0.0448703216326829	0.505	0.547	1
Adi1	0.291315159059231	0.000707622954892545	0.117	0.104	1
C77370	0.291380874177008	0.0328952358179302	0.261	0.226	1
Psmd12	0.291646553873199	-0.0206322902463332	0.804	0.788	1
Lsm10	0.291648738885212	0.0352364669377487	0.266	0.25	1
Igf2bp2	0.291846136738128	-0.0411697231109985	0.225	0.254	1
Ago2	0.291964830599006	0.0497043239113184	0.442	0.418	1
Mettl6	0.291964902923646	-0.0481385733364464	0.229	0.259	1
Hdhd2	0.292425440562663	0.0300819978436731	0.225	0.194	1
Tprkb	0.292478651252334	-0.03948393160288	0.222	0.252	1
Nol12	0.292588832255484	0.0328945435622769	0.462	0.453	1
Pwp2	0.292593330497804	0.0439783280328147	0.192	0.169	1
Fbxo15	0.292629288256242	-0.0606068754578589	0.653	0.671	1
Prim1	0.292890751692192	-0.0522855246346735	0.33	0.358	1
Snrpd1	0.292969926711257	-0.0285224782168423	0.976	0.973	1
Unc50	0.29299813681281	0.0350323889942648	0.351	0.312	1
Luc7l	0.293050252204975	-0.0440581303833116	0.558	0.573	1
Copa	0.29358946906893	-0.0241246996290795	0.132	0.159	1
Zc3h7b	0.29379393831089	-0.0277805597346321	0.089	0.115	1
Pla2g10	0.293898698363795	0.0349358135665311	0.103	0.081	1
Nasp	0.294010179743162	-0.00648602649993468	0.978	0.969	1
Naa38	0.294223779791806	0.0411879311422781	0.725	0.687	1
Tnfrsf12a	0.294467572506825	-0.0193758970544085	0.112	0.11	1
Eef1g	0.294638979061546	0.0199468859122529	1	1	1
Cenpw	0.295382848045405	-0.046984004975139	0.711	0.726	1
Ccdc12	0.295394283889211	0.0445592791320341	0.624	0.585	1
Ap2s1	0.295506778038873	-0.0570658168649526	0.646	0.669	1
Sypl	0.295526060530485	-0.000645694651614681	0.201	0.188	1
Zfp512	0.295545193306413	0.0396518365604863	0.143	0.117	1
Nf2	0.295705074877862	-0.00619946218039319	0.21	0.201	1
Asb6	0.296062628773757	0.0129649579216206	0.129	0.111	1
Cdc25a	0.296126599436532	-0.0401158382128693	0.316	0.341	1
Tsfm	0.296197157216461	-0.00492493170234765	0.579	0.557	1
Tmed1	0.29637067867011	-0.047186109135811	0.311	0.345	1
Psph	0.296505268015145	0.0405391360176838	0.577	0.568	1
Msantd3	0.296626193071535	0.0327487366202185	0.254	0.22	1
Abcc5	0.296689074940118	-0.0183287236885867	0.177	0.203	1
Ppfibp1	0.2967357179971	-0.00466697305657301	0.151	0.145	1
Top2a	0.296931968648227	0.0271502795063596	0.808	0.823	1
A430005L14Rik	0.297646393505524	0.0381703416060958	0.588	0.546	1
Gtf2b	0.29769717791859	-0.0320571961065104	0.278	0.293	1
Carkd	0.297850241094216	-0.0267443214310745	0.098	0.114	1
Ppp4r1	0.297984505822069	0.0195383882689984	0.144	0.122	1
Gm5900	0.298017940365408	-0.0458745771412961	0.186	0.216	1
Gins2	0.298081548879938	-0.0229998004808357	0.392	0.389	1
Rpl13a-ps1	0.298136685766392	-0.0393213910332637	0.789	0.821	1
Sptlc1	0.298218543336913	0.0234080933795119	0.148	0.123	1
Glmn	0.298320860383748	0.0387816590791675	0.204	0.173	1
Agtpbp1	0.298386630511725	-0.0202579710554761	0.132	0.137	1
Rab35	0.298755373670701	-0.0176756724810206	0.247	0.276	1
Dhx38	0.298868112420872	0.0468143118460734	0.239	0.209	1
Usf2	0.298871979349326	-0.0226552606212802	0.174	0.181	1
Zfp110	0.299528037058702	-0.0337650856086741	0.208	0.224	1
Jarid2	0.299579216609713	-0.0505070121246314	0.79	0.79	1
Ahctf1	0.299713925371766	0.0172171464010787	0.376	0.344	1
Zfp787	0.29982337518562	-0.0311755213334973	0.156	0.172	1
Tmem11	0.29994380388889	-0.0421386622822184	0.598	0.618	1
Bud13	0.300488397178913	0.0247558127326316	0.174	0.147	1
Osgep	0.300519029122448	-0.0305961984984577	0.357	0.368	1
Ict1	0.300652120966475	0.00769643698699629	0.667	0.687	1
Ndufaf6	0.300816910381954	0.0192772430337139	0.332	0.3	1
Nol10	0.300911523104612	-0.0407322442989405	0.225	0.256	1
Atxn2	0.301667947415634	-0.0345011057464898	0.163	0.188	1
Ska1	0.30234185900083	-0.0474984891154725	0.241	0.276	1
Ddx54	0.302463449924409	0.0149820183736429	0.483	0.453	1
Kctd3	0.302569882019526	0.0280248308149381	0.139	0.113	1
Arid3b	0.302841420737536	0.0338924114540014	0.143	0.115	1
Atp5g3	0.302907595709668	0.0359871324763152	0.863	0.838	1
Numa1	0.302950791155292	0.030017168652584	0.235	0.204	1
Zfp217	0.302979728011802	-0.0289002979743142	0.1	0.117	1
Gm10036	0.302998501412242	0.0354572566661757	0.718	0.68	1
Cdc6	0.30304279299544	0.0469805036574754	0.246	0.219	1
Stk38l	0.30307998854297	0.0319912261584819	0.101	0.083	1
Fbxo18	0.30331809854392	0.00824384852765783	0.115	0.101	1
Fnbp4	0.303624935462483	0.0229921446974951	0.309	0.274	1
Tial1	0.303642546537443	-0.0296619240086247	0.381	0.387	1
Rpusd4	0.303695545910701	0.0396750317576711	0.196	0.168	1
Arhgef1	0.303726789009416	-0.0312596503842678	0.124	0.145	1
Alkbh4	0.303736357762742	-0.0251438796638967	0.081	0.104	1
Nptn	0.303910811117886	-0.0409616237677277	0.201	0.235	1
Gm2000	0.304225405047925	0.0531786956353956	0.576	0.543	1
Rrp1b	0.304229228176894	0.00454725835442948	0.777	0.799	1
2810004N23Rik	0.304317280913169	-0.0254813007826793	0.804	0.796	1
Klhdc2	0.30441456463402	0.0430064231124469	0.34	0.302	1
Ppp1r1a	0.304433098518531	0.0244279412878259	0.215	0.186	1
Chmp2b	0.304704934943954	-0.0211179286433531	0.158	0.162	1
Mrrf	0.3047784023213	-0.0155300418733945	0.222	0.22	1
Prpf31	0.304834265694782	0.048761183269255	0.54	0.501	1
Prdm2	0.304980231094208	-0.00528548219156172	0.098	0.109	1
Rpl21	0.30501505186321	-0.016269127825292	1	1	1
Prdx6	0.305163632171688	-0.028638310299256	0.981	0.988	1
Wwc2	0.305207919875972	-0.0115488484673873	0.132	0.15	1
Kat8	0.305294789107131	-0.0413185327109552	0.182	0.214	1
Hdac5	0.305377201237664	-0.0303727973087962	0.105	0.132	1
Ttc32	0.305569954452754	-0.0277311560406084	0.162	0.191	1
Hdac2	0.305584419244858	-0.0339507070353168	0.576	0.616	1
Gm11496	0.305994462443694	0.033149022543571	0.187	0.156	1
Eif4ebp2	0.306080493303675	-0.00336921795317338	0.112	0.105	1
Dnajc4	0.306080617877777	0.031612828449276	0.125	0.1	1
Zbtb45	0.306148970402874	-0.0297388209927407	0.184	0.198	1
Zfand6	0.30616211899484	0.0453853763783758	0.569	0.544	1
Ankrd13a	0.30669812178735	-0.0321670333718488	0.107	0.133	1
Brca1	0.306716482969053	-0.0118168384095863	0.146	0.143	1
Gnpnat1	0.306959456849318	0.0265586535742985	0.656	0.617	1
B230118H07Rik	0.307338375991492	-0.0393434786164743	0.22	0.255	1
Cox4i1	0.307442027883886	-0.0183257217218324	0.998	1	1
Prmt6	0.307633719962008	-0.0320472698804294	0.146	0.164	1
Pex19	0.307704444035413	-0.010999979760712	0.244	0.233	1
Uspl1	0.307719075608844	0.00590297163498249	0.289	0.264	1
Cox7a1	0.307741586059574	-0.0196931449601104	0.139	0.165	1
Sap30l	0.307867412197916	0.0341218350765119	0.192	0.175	1
Prkag1	0.307885115015693	0.0178974809440628	0.194	0.171	1
H2-M5	0.308555590843378	0.0272630715167486	0.373	0.336	1
Nudt9	0.308781669798852	-0.0430237469572859	0.357	0.389	1
Pigq	0.309082056546239	-0.0115117532716887	0.105	0.105	1
Enoph1	0.309206608904687	0.0415005899340817	0.34	0.331	1
1700037H04Rik	0.309551629418582	-0.0229442531444451	0.404	0.438	1
Myl12b	0.309564165417296	0.0321021986448987	0.39	0.383	1
Psmb6	0.309646457148241	-0.00731881829173719	0.988	0.995	1
Spdl1	0.309778646501013	-0.0321425317853627	0.153	0.184	1
Poc5	0.310128283411129	0.0359114999575718	0.119	0.094	1
Hsph1	0.310281141610907	0.0448459078523268	0.526	0.502	1
Rps21	0.310305766890778	-0.0222523804992893	1	1	1
Clgn	0.310517200803208	0.0275733853467133	0.101	0.078	1
Phpt1	0.310685694295175	-0.0169335607995608	0.122	0.129	1
Rnps1	0.310825173925139	0.0460540049583926	0.787	0.795	1
Dcaf7	0.310870157268918	0.0309706546429425	0.131	0.104	1
Copb1	0.310888410681433	0.0390143532156434	0.349	0.31	1
Efcab14	0.31095097435916	0.0276244657399285	0.149	0.123	1
Appbp2	0.311100866408864	-0.0328651089263167	0.421	0.425	1
Pdha1	0.311283140592421	-0.0455412944628418	0.686	0.716	1
Usp36	0.311519869821528	-0.046139030423733	0.253	0.287	1
Golga5	0.311803313885849	0.0350895390330209	0.115	0.092	1
Med13	0.311953299103717	0.0322552178354924	0.124	0.098	1
Anapc4	0.312064317771922	-0.0330788544624278	0.201	0.219	1
Txlna	0.312392121161541	-0.0294210806910712	0.294	0.303	1
Zfp329	0.312443359807281	0.0319791759004583	0.132	0.111	1
Dtx2	0.312535928484847	0.0301104845186443	0.151	0.135	1
Ccdc90b	0.31266738109529	-0.0398763012680903	0.163	0.192	1
Khdrbs1	0.312704024013366	0.028500792309344	0.598	0.559	1
Sub1	0.312934206320944	0.0277085705927558	0.998	0.998	1
Akap8l	0.313229226315602	0.0157128924567325	0.222	0.219	1
Crbn	0.313311480520326	0.029741270216828	0.131	0.11	1
Calm3	0.313761152552369	-0.0449106959539156	0.751	0.774	1
Cux1	0.313788959996786	-0.0330469828443642	0.1	0.122	1
Gm8730	0.313851998611782	-0.0225931693185144	1	1	1
Atp5sl	0.31412682409839	0.0296319734033874	0.192	0.162	1
Ecd	0.31428315229939	-0.0433497482354543	0.256	0.278	1
Bad	0.314543285324794	0.0387956489487929	0.194	0.164	1
Ube2n	0.314648145024654	0.0373266642135301	0.883	0.876	1
Ankrd11	0.314657083023828	0.0247642742192693	0.869	0.841	1
Ythdf3	0.314822909094136	-0.0354521635354528	0.143	0.169	1
Cript	0.314870672746615	0.016350164565333	0.674	0.691	1
Ppp2r5c	0.314902568479068	0.0329898895854337	0.136	0.109	1
Fdft1	0.31497536191394	0.0464701847571384	0.414	0.383	1
Enah	0.315357775756025	0.0341375079690769	0.722	0.686	1
Khdc3	0.31540526225771	-0.0297459247693352	0.105	0.118	1
Cln3	0.315512280177729	0.0309383380093067	0.112	0.089	1
Carnmt1	0.315722209606805	0.0561941302394324	0.816	0.795	1
Seh1l	0.315898675672119	0.0345945754927057	0.581	0.541	1
Klf2	0.31590919056277	-0.033010841101119	0.969	0.967	1
Idh3b	0.316046051281258	-0.0368836029731286	0.55	0.555	1
Slc7a1	0.316262016018541	-0.0404630784892702	0.175	0.203	1
Tex14	0.316293179078906	0.0297524522377674	0.113	0.089	1
Ankrd26	0.316609522879152	0.0382543208523365	0.194	0.169	1
Haus7	0.316717909422838	-0.00936496510592316	0.237	0.23	1
Slmap	0.317199008681447	-0.018339319469805	0.186	0.212	1
Utf1	0.317241128855128	-0.0227562927021046	0.933	0.919	1
Dynll2	0.317405171124654	0.0251291527794617	0.821	0.789	1
Nfya	0.317431961957718	0.0288794042148896	0.103	0.083	1
Ndufa7	0.317647485279207	-0.026987730574197	0.931	0.95	1
Ppp1ca	0.317671212343998	-0.0310507806661877	0.96	0.954	1
Uba5	0.317745772162468	-0.0438612837155983	0.349	0.37	1
Dctn2	0.317758634060909	-0.0382766771590675	0.466	0.482	1
Eif2b4	0.317966739002982	0.00561418090723587	0.44	0.411	1
Tmem261	0.317975747659347	-0.0459349724733844	0.562	0.594	1
Mid1	0.318456837935554	0.0556126325618376	0.474	0.447	1
Wtap	0.318754212473304	-0.0269471818782254	0.469	0.462	1
Cnot11	0.319423118373333	-0.0489746854297549	0.5	0.538	1
Sco2	0.319639006669284	-0.00196735869605674	0.167	0.155	1
Ptpn1	0.319774073441489	-0.0246404660222371	0.333	0.336	1
Ubr3	0.319959009165651	-0.0251958030686276	0.129	0.142	1
Anapc13	0.319999191636991	-0.0502195148555165	0.768	0.786	1
Wdr1	0.320199648139707	0.0206866308820196	0.352	0.358	1
Thoc2	0.320282294494023	-0.0436584469460007	0.467	0.504	1
Dnaja1	0.320391119484218	-0.0219583354261055	0.966	0.975	1
Impad1	0.320462735561825	-0.0360476175343789	0.137	0.165	1
Lpcat1	0.320468425460197	-0.00173883576817674	0.124	0.136	1
Txnl4a	0.320487960358942	0.00283107462243626	0.957	0.942	1
Rad21	0.320674539049509	-0.0452338276426898	0.411	0.45	1
Map3k7	0.321141470021105	-0.00724755449168552	0.117	0.113	1
Hnrnpdl	0.321454866530453	-0.0372883507520041	0.78	0.78	1
Fam43a	0.321457112886408	0.0286661686620635	0.124	0.098	1
Ankfy1	0.321492372938787	0.0152725361524716	0.186	0.164	1
Bpnt1	0.321509377792725	-0.00460484107907772	0.134	0.148	1
Commd10	0.321899116517563	-0.0497031120127921	0.351	0.387	1
Erdr1	0.322024459187181	0.0440521723823032	0.393	0.36	1
Gtf2h2	0.322127334730791	0.0445164561714635	0.259	0.232	1
Polr2c	0.322271207574788	0.0196678088918714	0.832	0.803	1
Prmt3	0.322362884717079	-0.0456745777965762	0.38	0.406	1
Trip13	0.322392297764015	0.0342886867748203	0.442	0.44	1
Exosc4	0.322662056265232	-0.0333344523167376	0.653	0.691	1
Mrpl41	0.322766933049764	0.048739927405729	0.454	0.414	1
Ndufb7	0.322813253746009	0.00983025511612046	0.89	0.866	1
Tdrp	0.3228690486337	-0.0347309877768574	0.098	0.121	1
4933434E20Rik	0.323120147085432	-0.0372818783928557	0.208	0.242	1
Asf1b	0.323132199243735	0.0420397287501565	0.301	0.267	1
Akap13	0.323184221634024	0.0202546653492512	0.12	0.098	1
Sfxn1	0.323188483190955	-0.0437836242960885	0.686	0.703	1
Pmpca	0.323551857577387	-0.0454074692939512	0.271	0.305	1
[truncated: 4,089 more rows]
