# Supplementary material for: Detection of gene cis-regulatory element perturbations in single-cell transcriptomes
Source: PLoS Comput Biol. 2021 Mar 12;17(3):e1008789. doi: 10.1371/journal.pcbi.1008789 (PMC8011753; doi:10.1371/journal.pcbi.1008789)
Supplement: S2 File — (ZIP) [file pcbi.1008789.s015.zip › S2_File/GFPChe_txm.TdgfSC1_vs_ZfpSC1.wilcox.csv]

	p_val	avg_logFC	pct.1	pct.2	p_val_adj
ENSMUSG00000032494	9.33960505799886e-28	-0.3983481099449	0.373	0.653	1.66301007662728e-23
Lrrc2	2.69056946281876e-06	0.116864226706747	0.155	0.077	0.0479082798549509
Pcid2	7.60114928705271e-06	0.114637461172623	0.235	0.145	0.13534606420526
Krt42	0.000218507273471945	0.135141844332285	0.392	0.303	1
Napepld	0.000275780843692964	0.069769885877295	0.105	0.053	1
Eif4a1	0.000338523853083322	-0.0602526475216831	1	1	1
Tjap1	0.00034612578501247	-0.0872611298077324	0.125	0.199	1
Dpy30	0.000470248982908462	0.0785155505013984	0.981	0.975	1
Wrb	0.000475967618054902	0.0927515204455523	0.242	0.167	1
Wdr35	0.000506189351341505	-0.0836869442986412	0.096	0.161	1
Ccnb1ip1	0.000520937326061767	0.092905779403136	0.306	0.22	1
Ric8	0.000623243740161938	0.0723004966196161	0.148	0.089	1
Zfp42	0.000681348297730046	0.07233304646559	0.998	0.988	1
C87436	0.000961713513556876	-0.0736901614658421	0.103	0.167	1
Nln	0.00105681562180784	0.0749031330143675	0.151	0.096	1
Rpn1	0.00111107394780687	0.0948087507344495	0.593	0.513	1
Sco1	0.00135305179426506	0.0666717227235257	0.163	0.105	1
Gabarapl2	0.00138166119900543	-0.103419301881846	0.969	0.955	1
H3f3a	0.00147287803908909	0.0541958495201023	1	0.998	1
Tpi1	0.00148857507377883	0.0960170820263582	0.735	0.718	1
Rbm27	0.00150296375858002	-0.104099761838111	0.704	0.736	1
Foxo4	0.00166159653770183	0.0569289642867799	0.105	0.059	1
Tubb2b	0.00171122403611288	0.104242369080119	0.78	0.719	1
Sft2d2	0.00172934441342083	0.0612841368154765	0.113	0.066	1
Zdbf2	0.00197994814798346	0.0927644012071171	0.29	0.223	1
Csnk1e	0.00205542135733536	0.082142689910022	0.316	0.243	1
Akap9	0.00216243718446674	0.0838555855859756	0.344	0.263	1
Bop1	0.0021856519166896	0.0937902435475273	0.478	0.398	1
Setd8	0.00221894406354813	0.080624070183332	0.448	0.371	1
Fam96a	0.00236928898537918	-0.0924876292903021	0.576	0.641	1
Smarcc1	0.00239209912855805	0.10637148795119	0.718	0.665	1
Zc3h8	0.00247605552470173	-0.0928954792362766	0.158	0.22	1
Nipsnap1	0.00248984807037123	0.0838245824516709	0.426	0.345	1
Flywch1	0.00251135659889752	0.0705320362385523	0.162	0.109	1
Trib3	0.00251942803138178	0.064369043218394	0.194	0.133	1
mt-Nd2	0.00257159184320455	0.0608346407110596	0.998	0.991	1
Pias4	0.00290880983189874	-0.0915998087948289	0.21	0.278	1
Arid4b	0.00293181990266232	0.0840365206773319	0.34	0.274	1
Trim28	0.00308337287665513	-0.0720014881835238	0.969	0.964	1
Pex3	0.00331447363319332	0.0619313975695702	0.137	0.089	1
1110034G24Rik	0.00341555604861	0.0464471694841863	0.131	0.082	1
Gigyf1	0.00350291977140512	0.0668465196075836	0.149	0.1	1
Rock2	0.0036378636158709	-0.0812067222202587	0.165	0.224	1
Zfp207	0.00365316306951171	0.0869821978067546	0.773	0.704	1
Rnf8	0.00365371173094008	0.0628305156756142	0.199	0.141	1
Tmsb10	0.0036677906226309	-0.0625668288104508	0.993	0.993	1
Tomm22	0.0036702617858281	-0.0731695278547237	0.802	0.828	1
Rfc5	0.00385166788404629	-0.102654327371216	0.722	0.775	1
Ski	0.00401094473360527	0.0684720599664347	0.158	0.105	1
Sept9	0.00407691246007819	0.0550313072885863	0.223	0.158	1
Wasf1	0.0042581686004837	0.0598183195636315	0.156	0.105	1
Gm16586	0.00474481366818495	-0.0570378550853038	0.07	0.116	1
Abhd17a	0.00524336780448639	-0.0757359406966611	0.445	0.515	1
Pvt1	0.0058208441281546	0.0594554029153834	0.158	0.109	1
Mrpl11	0.00582811741932586	0.0833125787651483	0.799	0.742	1
Lzic	0.00597933968939778	-0.0799603936777772	0.172	0.231	1
Gm26825	0.00636242909677803	0.0673893966344697	0.443	0.373	1
H2afx	0.00697138109751906	-0.0810087267428188	0.96	0.94	1
Hmgn2	0.00717078553516699	-0.0755784200363285	0.778	0.834	1
Gtf2f2	0.00740127177590246	0.0702188911971191	0.545	0.483	1
Vps50	0.00744415684606088	-0.0733741379455231	0.134	0.185	1
Exosc9	0.00749878572919327	0.0606526862403771	0.311	0.243	1
Eif2s3y	0.00750714594210203	0.066882270251296	0.113	0.073	1
Prpf4b	0.00756535220358424	0.0775977242265925	0.534	0.462	1
Mknk2	0.00765598100176693	0.0650252967160345	0.112	0.072	1
Phb	0.00767383377923773	-0.0675304600883722	0.71	0.777	1
Rbmxl1	0.00801265746730095	0.0635323435264994	0.883	0.847	1
Bnip3	0.00810832931242148	0.0580125335442967	0.153	0.107	1
Gsta4	0.00844372744889709	0.0743538563764237	0.935	0.937	1
Ppm1b	0.00850952623569488	0.0798562470906556	0.371	0.307	1
Metap2	0.00851499076916052	-0.0517551449102787	0.969	0.969	1
Stmn2	0.00852923981886457	0.0712222253024426	0.966	0.947	1
Dnmt3l	0.00856968322240601	-0.0699287388717585	0.503	0.578	1
Chd1	0.00858968582188378	-0.0819414134843965	0.692	0.749	1
Psmd8	0.00861016136807462	0.072462687194867	0.808	0.765	1
Nop58	0.00887692371241686	-0.0596818812784541	0.959	0.969	1
G3bp2	0.00899130176292392	-0.0647440628316529	0.985	0.996	1
Tm2d3	0.00903305419551247	-0.0841526070691601	0.294	0.357	1
Id3	0.00903617291601	-0.0872912598972713	0.543	0.608	1
Mcm3	0.00927000743714808	0.0879684511859438	0.832	0.794	1
Ddx51	0.00932178400264851	0.0505150950980866	0.141	0.095	1
Rab7	0.00938273399331347	0.076160264613112	0.684	0.623	1
Tada2a	0.00949012177872865	-0.0651828630202306	0.191	0.25	1
Tmem141	0.00976638926461709	-0.0478082129631928	0.062	0.101	1
Cops7a	0.0100044048640951	-0.0707131311294972	0.548	0.616	1
Fmr1	0.0101539302705636	-0.0653287994603955	0.242	0.303	1
Rnf115	0.0103935080285484	0.071303159006846	0.282	0.226	1
Ralbp1	0.0106120209749348	0.0762221154296059	0.787	0.769	1
Elp6	0.010782947828627	-0.0722890290932501	0.158	0.206	1
Zc3h10	0.0109563562638608	0.0469996246246522	0.12	0.079	1
Gaa	0.0110498807785356	0.0632992768934313	0.177	0.129	1
Aup1	0.0110976301747505	0.0543569115695053	0.227	0.171	1
Sord	0.0114769603779695	-0.0579692331109869	0.082	0.124	1
Rps3a1	0.0115639718805085	0.0295762065707468	1	1	1
Acin1	0.0117344576047455	0.0716045309084543	0.809	0.751	1
Ccdc18	0.011787609725614	-0.0590822687423637	0.093	0.135	1
Asna1	0.0120564461874396	-0.0837234332378883	0.703	0.746	1
Anp32a	0.0122303106037366	0.0755338383650415	0.83	0.795	1
Tefm	0.0126615517965474	-0.0689945309358962	0.213	0.27	1
Slc39a1	0.0128426150864446	0.0398289267036313	0.148	0.102	1
Gm9843	0.0128465683059176	0.0705525719975463	0.595	0.547	1
Snrpg	0.0129130225715705	-0.0600938599548224	0.88	0.912	1
Phf14	0.0129873834280596	0.0666060903113078	0.402	0.332	1
Snx15	0.0131527667780103	-0.0552759522558541	0.072	0.11	1
Tsc22d4	0.01326474541437	0.0627779186349053	0.194	0.147	1
Triml2	0.0134068817815793	-0.0586537780424499	0.273	0.335	1
Fh1	0.0135253665114475	0.0629278887679071	0.454	0.386	1
Ahsa2	0.0136205345251717	0.0698392540757563	0.211	0.164	1
Vrk3	0.0136342895959452	0.073422755920816	0.239	0.185	1
Rps29	0.0139233921308393	-0.0354329206854835	1	1	1
Txlng	0.0139909508274985	0.0633640808209769	0.251	0.2	1
Upp1	0.0140172520058216	0.0607795471790593	0.959	0.927	1
Mcph1	0.0142508722390076	0.0579220735553309	0.211	0.16	1
Stra13	0.0142850944633326	0.0659106859910723	0.62	0.57	1
Smtnl2	0.0142898284907361	-0.0899133642594048	0.194	0.243	1
Aip	0.0145712150891926	0.0621372385355224	0.213	0.162	1
Sdf2	0.0146462942475203	0.0697730581400147	0.244	0.192	1
Mcrs1	0.0146668974238179	0.0476771756447899	0.601	0.53	1
Zmiz2	0.0148611623263392	0.0499482206718968	0.172	0.124	1
Arpc3	0.0150697340045617	-0.0750720807417614	0.598	0.65	1
Tle3	0.0151981837004636	-0.0456271214694746	0.103	0.147	1
Pdss2	0.015198451324084	0.0388798667908741	0.103	0.066	1
Mks1	0.015710270128262	0.0471110598080066	0.11	0.073	1
Trrap	0.016026637451948	0.0424997188324539	0.122	0.083	1
Agpat2	0.0167961610881869	-0.0785087826851191	0.289	0.347	1
Zbtb12	0.016899978547875	-0.0374628949942478	0.091	0.134	1
Ncoa3	0.0170188160929191	-0.059108367487276	0.253	0.313	1
Slc9b1	0.0172791724414336	0.0904133421049977	0.395	0.353	1
Lsm3	0.0175635245748543	-0.0583985874337911	0.95	0.944	1
Nfkbib	0.0176684332317461	0.0451369479742744	0.323	0.257	1
Dhcr7	0.0178717406636032	0.0492659476416356	0.12	0.082	1
Hnrnpa3	0.0178855537887872	0.0533091604805589	0.948	0.932	1
N4bp1	0.0179188329804104	-0.0744804632287089	0.471	0.527	1
Ewsr1	0.0179248005821109	-0.073442646025569	0.675	0.732	1
Clu	0.0180220512468275	0.0415334908532964	0.127	0.088	1
Mien1	0.0180919871006525	-0.0569190488437418	0.405	0.468	1
Cbl	0.0182395565055775	-0.0582065293335451	0.146	0.192	1
Fkbp3	0.0183621156417564	0.0646862708701872	0.985	0.976	1
Prep	0.0184953096842808	-0.081631328799755	0.232	0.28	1
Ppm1a	0.0185902976297162	-0.0600065548850125	0.246	0.305	1
Thap7	0.0194167590897495	-0.0588944348952094	0.125	0.169	1
Bcat2	0.0195330787016981	0.0684857393892079	0.33	0.276	1
Dctn3	0.0195882932036541	0.0727146624509422	0.704	0.645	1
Sdccag3	0.0198842360006918	-0.0649981940136426	0.232	0.284	1
Hmgxb4	0.0199232987900523	-0.0821052137828261	0.318	0.378	1
Agpat5	0.0199471033667254	-0.0611895106237152	0.32	0.382	1
Rpl39l	0.0200509155789935	-0.11675723799148	0.529	0.57	1
Klf13	0.0201370795631317	0.0451053483636341	0.27	0.212	1
Coa4	0.0203185642135735	0.0494405916598516	0.158	0.115	1
Tmf1	0.0207096699471241	0.058952179956572	0.229	0.179	1
Mfsd5	0.0209848918732408	-0.0743287415064719	0.23	0.277	1
Stk19	0.0215457450581703	0.0599968706995924	0.175	0.134	1
Ssx2ip	0.0219484543740492	0.0618286140696854	0.139	0.101	1
Cdk2	0.0227015304853052	0.0481807072754321	0.191	0.145	1
Ttc5	0.0231629996445266	-0.0641870387537852	0.241	0.299	1
D10Wsu102e	0.0231633658415867	0.0452849698685992	0.332	0.269	1
Snrpc	0.0231850503272503	0.0703091295710023	0.866	0.847	1
Rasip1	0.0233710928745008	0.0546076001291322	0.134	0.096	1
Ccnd1	0.0234362658614399	-0.0991718874743686	0.706	0.72	1
Gtsf1l	0.0234691327259342	0.0496536070034783	0.395	0.333	1
Vat1	0.0237380510704837	0.0581752799572656	0.165	0.123	1
Myo1f	0.0237588759711714	0.0674371303447329	0.22	0.172	1
Tfb2m	0.0238695403680712	-0.055581953115393	0.093	0.13	1
Gm13157	0.0241900195414356	-0.0572661056712171	0.132	0.175	1
Gm364	0.0241994669107326	-0.0496206590955056	0.162	0.207	1
Gtf3c2	0.024605164960975	-0.0709037960352185	0.342	0.396	1
Get4	0.0246761552927273	0.0452195753819515	0.662	0.588	1
A830080D01Rik	0.0250408707576288	0.0632450881642596	0.277	0.223	1
Cog2	0.0250652529465982	0.0456361776378609	0.113	0.079	1
Zfp746	0.0253022304120858	0.0363895300978991	0.101	0.068	1
Pias2	0.0254521918453367	0.0681510649387805	0.517	0.474	1
Pycr1	0.025802295388184	0.0472541836941018	0.125	0.09	1
Bckdha	0.0259878993094184	-0.0662305013791246	0.258	0.307	1
Gtf3c4	0.0262960433850273	-0.0477116271876414	0.101	0.141	1
Tsr3	0.0263678865889462	0.0597188165545816	0.369	0.313	1
Trappc2	0.0266845152625398	0.0539986491458847	0.12	0.085	1
Uqcr10	0.0267184514159498	-0.0429251883246002	0.998	1	1
Srsf3	0.0271610026848953	0.0554756551051181	0.997	0.988	1
Atm	0.0272818274156766	-0.054049474245708	0.162	0.207	1
Mdm2	0.0273127061657323	0.103889174048266	0.46	0.412	1
Cic	0.0280139219568568	-0.0460286785680172	0.129	0.174	1
mt-Nd6	0.0281126929674282	0.0548544714952255	0.12	0.086	1
Gm6563	0.0281430357243979	-0.0404815441778657	0.077	0.113	1
Adrm1	0.0282773842328153	0.0479409792080254	0.737	0.688	1
Gadd45b	0.0286947842197077	-0.0685181283430969	0.11	0.146	1
Fam208b	0.0287022597831434	-0.0384619252470153	0.079	0.115	1
Brd9	0.028780416550425	0.0672003996690166	0.194	0.153	1
Fam129b	0.0288303389969794	0.0285060729849827	0.127	0.089	1
Clic4	0.0292092008800465	0.119104471822539	0.249	0.203	1
Nxf1	0.0293393496486335	0.0654265442286834	0.502	0.438	1
Gas2l1	0.029435595951259	0.0397289407345944	0.103	0.071	1
Mvp	0.029448501067909	-0.0441402140107019	0.095	0.132	1
Pnrc1	0.0295677176486616	0.042173817482667	0.192	0.147	1
Nptx2	0.0297839642679455	0.0548404786349517	0.127	0.092	1
Cdk10	0.029894712563261	-0.0376791095613346	0.069	0.103	1
Mrgbp	0.0299100968098765	-0.0429640920090741	0.079	0.114	1
Nbeal1	0.0301442624380615	0.0525345799204263	0.174	0.133	1
Ints7	0.0301796338473486	-0.0487832898867853	0.129	0.171	1
Fzd5	0.0301857279311812	0.0595958105564593	0.18	0.139	1
Whsc1	0.0302131117985056	-0.0639963120522997	0.088	0.122	1
Lmo4	0.0302774305909593	0.0680657818186892	0.244	0.197	1
Iws1	0.0305353684437588	0.0782990843585905	0.459	0.409	1
Sec11a	0.0306387469452779	0.0612341025318803	0.617	0.553	1
Ldha	0.0306918025182882	0.0475610492092238	0.995	0.996	1
Gdi1	0.0307377673429669	-0.0593865924189218	0.1	0.135	1
Cacna1a	0.0307426698073098	0.0602896744090198	0.232	0.19	1
Tmem131	0.0308002828123727	0.0410553269738331	0.27	0.216	1
Gpatch1	0.0308099336212642	0.0474165433324768	0.122	0.088	1
Adgrl1	0.0310210108998861	0.0647543175910592	0.244	0.199	1
Dlgap5	0.0310804941949987	0.0807160077382791	0.294	0.245	1
Ap3m1	0.0311374096525666	0.0492438798137143	0.203	0.16	1
Ap1g1	0.0312437308303893	-0.0570772163889777	0.172	0.214	1
Xiap	0.0314365935287261	0.0380000742149167	0.131	0.094	1
Kit	0.0314957703262581	-0.0469672638635789	0.124	0.168	1
Kat6b	0.0316198136382637	0.074086203432028	0.541	0.495	1
Exoc3	0.0317192342901957	-0.0724562706827809	0.308	0.355	1
Nup88	0.0317958624128436	0.0541451357722021	0.289	0.236	1
Mpp5	0.0318060477286506	-0.0490433003777239	0.103	0.14	1
Usp47	0.0318677378351849	0.0467848417168386	0.191	0.146	1
Pigx	0.0320476520005797	-0.0561265468278128	0.304	0.357	1
Cdk4	0.0322357958118599	0.0521507567438901	0.969	0.959	1
Sms	0.0323413148627167	-0.0662107132503655	0.897	0.9	1
Psmd4	0.032585947455996	-0.0568167865384948	0.912	0.935	1
Amn1	0.0330189073828152	0.0323592413071171	0.108	0.075	1
Pld3	0.0333357289076708	-0.0499402523918828	0.11	0.148	1
Cep104	0.0334798240866465	0.0363082670754238	0.113	0.079	1
Pgam5	0.0335727233048724	-0.0436890820738031	0.174	0.223	1
Chchd10	0.033932117115469	0.0490137599366878	0.998	0.993	1
Sde2	0.0339565490116748	-0.0604171389746334	0.615	0.66	1
Tex264	0.0342810912188509	0.061048947521252	0.268	0.222	1
Gatsl3	0.0343519505946376	-0.0499373100534815	0.199	0.251	1
Usp14	0.0343709444317819	0.0700857893998073	0.603	0.556	1
Top3b	0.0349179076039889	-0.0756277218537324	0.278	0.329	1
Sars	0.0350135912770864	0.076385368674796	0.753	0.699	1
Jtb	0.0350674848617383	0.073520041389568	0.479	0.44	1
Apopt1	0.035393005898211	0.0416017577986743	0.237	0.188	1
Sdc4	0.0355935111284397	-0.103779980205828	0.318	0.364	1
Plpp2	0.0357149917659626	-0.0455941887267744	0.086	0.121	1
Gcc2	0.0358536918277123	-0.0450633228014826	0.096	0.133	1
R3hcc1	0.0358730692543313	-0.0530408384324098	0.151	0.194	1
Birc6	0.035880871738923	-0.0673614926271237	0.359	0.414	1
Pcbp3	0.0360089428204409	0.0261083229249378	0.107	0.073	1
Heatr1	0.0360842257624057	0.0611112905562027	0.187	0.15	1
Tead2	0.0362154776527886	-0.0710735973640146	0.306	0.353	1
Npepps	0.0363710719773188	0.0744009557508047	0.462	0.4	1
Chmp4b	0.0363783749399678	0.0724384902325676	0.301	0.257	1
Dot1l	0.0367196689626985	-0.0504922176096125	0.177	0.223	1
Mrps22	0.0373775365412466	0.0724880893641495	0.361	0.314	1
Acp1	0.0375105132012774	-0.045295210622567	0.847	0.86	1
Gm14698	0.0376411174874692	-0.0597171726805877	0.192	0.235	1
Coprs	0.0377076158924846	0.0654578310165915	0.636	0.57	1
Tspan5	0.0379938537396944	0.0380126293362126	0.134	0.098	1
Mbtps1	0.0379955879642371	0.0496736105430255	0.309	0.258	1
Ctc1	0.0380911350298955	0.03934906644402	0.167	0.127	1
Fat1	0.0381492046631002	-0.0457717744654844	0.218	0.27	1
Sar1b	0.0384504619953951	0.042471562328433	0.443	0.383	1
Laptm4a	0.0385370691860288	0.0785516123347476	0.646	0.6	1
Pnma5	0.0386775021054698	0.044880839210107	0.16	0.122	1
Cstf2t	0.0387223455577464	-0.0487579567052199	0.096	0.13	1
Snrnp70	0.0388375936690071	-0.0605282689211966	0.792	0.816	1
Ccdc25	0.038854324352401	-0.0729836101954853	0.253	0.29	1
Sec11c	0.0390480295556013	-0.0362336017859244	0.184	0.237	1
F2rl1	0.0392748137871986	0.0627874281098431	0.211	0.172	1
Tbc1d1	0.0394978540754567	0.0528346831251985	0.136	0.102	1
Zmat2	0.0395706946804189	0.0716711637974934	0.708	0.678	1
Commd6	0.0397842279059312	-0.0648857544528345	0.356	0.41	1
Rnf20	0.039880355024498	-0.0583340010596794	0.198	0.242	1
Usp42	0.0399400708741175	0.0342727083381407	0.122	0.088	1
Cox20	0.0400065701412519	0.0437351659549784	0.237	0.192	1
Ndufa3	0.0400568511582692	-0.0600766685076858	0.619	0.66	1
Vkorc1	0.0401035069652412	-0.0548678423248897	0.131	0.168	1
Tcf4	0.0402661807778149	0.0517596880768389	0.23	0.184	1
Casc5	0.0403970449196925	0.047411212508734	0.242	0.197	1
Sec61a1	0.0404042666371311	0.0620353439491249	0.404	0.35	1
Ubr4	0.0407698813603144	0.0465787381245711	0.352	0.3	1
Adam23	0.041034440611233	-0.0422485695569979	0.153	0.195	1
Atp5k	0.0415605114039725	0.0723345275747607	0.959	0.936	1
Llph	0.0417934107041132	-0.0585433146140084	0.899	0.903	1
Trp53	0.0418196247627868	-0.0524925734316386	0.983	0.986	1
Fam49b	0.0420580949391779	0.0625810623226795	0.648	0.578	1
Zw10	0.0420867865402819	0.0552909684382951	0.167	0.129	1
Insig2	0.0422266888174048	0.0335566316970165	0.211	0.166	1
Dph6	0.0422741328440522	0.0458842593827321	0.194	0.153	1
Ubxn2a	0.0423770979137353	0.0533701895205989	0.588	0.546	1
Vps72	0.0423862106620213	0.0509481362754077	0.294	0.242	1
Wbscr22	0.0425592599372479	0.0660173418004528	0.448	0.406	1
Arf4	0.0428822431366921	0.0554819956191449	0.646	0.62	1
Clpb	0.0429523060797219	0.057990076764402	0.354	0.305	1
Rnf14	0.0429640135528504	0.0358240307138349	0.162	0.122	1
Cdc27	0.0434386332466238	0.052385314158804	0.153	0.116	1
Zfp260	0.0435437373025787	0.0453789725257765	0.124	0.091	1
G6pdx	0.0440282583469593	0.0407128312615307	0.12	0.088	1
Tspan17	0.0440534779638452	-0.0415733106125239	0.079	0.111	1
Cdc42se2	0.0440630035607999	0.0522952142393887	0.306	0.258	1
Arhgap11a	0.0441381608822789	0.0485633283776934	0.23	0.19	1
Hells	0.0446551240272212	-0.0529774571248465	0.952	0.949	1
Dxo	0.0452349142704433	0.0516177999300917	0.155	0.12	1
Wwc1	0.0455129647353029	0.035963311126588	0.189	0.145	1
Ndfip2	0.045601242771408	-0.0559241111894961	0.225	0.267	1
Ghitm	0.0456136675755953	0.0422990563800623	0.725	0.687	1
Zfp644	0.0459850671072117	-0.0752117736362613	0.356	0.399	1
Ehmt1	0.0460294370964744	-0.0710089774576032	0.263	0.301	1
Daam1	0.0460832119151764	-0.0386731978132342	0.081	0.113	1
Khsrp	0.0461463603492956	-0.0481812728574661	0.101	0.135	1
Ucp2	0.046151025947318	0.0443705998656181	0.213	0.172	1
Gtf2e2	0.046235816750362	0.0658338806557626	0.637	0.597	1
Ifitm1	0.0464747581280403	-0.0909711420574679	0.768	0.815	1
Arhgap19	0.0467365756129287	-0.0467553866465625	0.113	0.15	1
Wash1	0.0468590161548414	0.0675995970998638	0.22	0.18	1
Cmc1	0.0469937415759642	0.0531155832033501	0.266	0.218	1
Atic	0.0470161974641288	-0.0512030361024147	0.491	0.55	1
Pde6d	0.0470887817875804	-0.0659442762764056	0.203	0.245	1
Pelo	0.0472234323165795	-0.0668530637658057	0.313	0.361	1
Rps19bp1	0.0475054589436315	0.0548713837718033	0.759	0.744	1
Bcl2l13	0.047523284167707	0.0352529979783502	0.141	0.105	1
Ermp1	0.047581468110364	-0.0406400371088149	0.101	0.137	1
Uqcrc1	0.0476544079424615	-0.0525089629251365	0.893	0.916	1
Agtrap	0.0479376879188065	-0.0588898818370288	0.375	0.424	1
Fntb	0.0480522244690483	0.0479149803882304	0.235	0.19	1
Strbp	0.0481956341914934	0.0722202610357637	0.388	0.34	1
Dppa5a	0.0483139690280546	-0.0425343623005365	1	1	1
Pcbd2	0.0483371494503156	0.0626434084707768	0.225	0.184	1
Pecr	0.0484188198198056	-0.039894616408833	0.184	0.231	1
Hif1a	0.0485838149251119	0.063736682805268	0.306	0.259	1
Hmgcs1	0.0488651328021893	0.0809898776087758	0.393	0.348	1
Trip11	0.0489435103165543	-0.0413476668754534	0.093	0.124	1
Hgs	0.0489920790150379	-0.0387273204928709	0.137	0.178	1
1190007I07Rik	0.048993784714978	0.0466707848397686	0.247	0.203	1
Med29	0.0491020765940806	-0.0574218214309011	0.61	0.681	1
Gdf3	0.0493387940527844	0.0548179665981869	0.643	0.61	1
Akap12	0.0494097233937761	0.0621053318320171	0.746	0.707	1
Psma8	0.0495075832514043	0.0546852003018139	0.16	0.126	1
Hnrnph1	0.0496580565199191	-0.0794824890782315	0.576	0.639	1
Ptgis	0.0496662782124406	-0.0571471063075688	0.196	0.237	1
Ccdc28b	0.0497786971785281	0.0391125142886101	0.131	0.097	1
Anxa2	0.050033618608634	0.047444303599197	0.11	0.079	1
Zfp326	0.0500712526780412	0.0540509937662472	0.304	0.257	1
Dnaaf2	0.0501174345631768	-0.0591469481083707	0.249	0.297	1
Psma3	0.0501261160185784	0.0504836445696917	0.962	0.961	1
Mut	0.0501488751719011	0.0413177697557804	0.22	0.178	1
Cenpm	0.0501680513312983	-0.0672720421880407	0.569	0.624	1
Mylpf	0.0502520265346652	-0.0590378270429786	0.921	0.921	1
Ypel3	0.0502931607023394	-0.0620924829002174	0.167	0.205	1
Amd1	0.050627504338432	-0.0612701099075625	0.46	0.518	1
Tex19.1	0.0506314427964128	0.0449430209466882	0.655	0.613	1
S100a11	0.0507866253054601	-0.0475542811253311	0.373	0.424	1
Mgme1	0.0510167305179593	-0.0558143970549737	0.182	0.22	1
Avpi1	0.0510954129073993	-0.0753524938088732	0.701	0.731	1
Pfdn2	0.0512391247858786	0.0471249205088839	0.962	0.959	1
Zfp462	0.0513058150057205	-0.0716361751977707	0.223	0.263	1
Pex7	0.051495947563143	-0.0629627698886253	0.189	0.226	1
Smim4	0.0515409244704257	-0.0481503311272918	0.167	0.209	1
Acyp1	0.0515535331042766	0.038688016785483	0.167	0.129	1
Sgta	0.0516394578007712	0.0565667019121132	0.473	0.422	1
Higd2a	0.051744000354555	0.0376642998352894	0.637	0.572	1
Hus1	0.0518217437064422	-0.0370914473291267	0.12	0.159	1
Nat10	0.0518366049204115	0.0486505800223712	0.314	0.263	1
Gm26917	0.0523622209433631	0.0566085713342743	0.881	0.872	1
Pop1	0.0526259481579269	-0.0656410754110789	0.356	0.397	1
Fgfr1	0.0531269121669302	0.0602954741127628	0.208	0.171	1
Rbpms	0.0532636110081762	0.0499235103193156	0.438	0.392	1
1110037F02Rik	0.0534158508514959	-0.0383665973992945	0.187	0.235	1
Xpo4	0.0536476139649093	-0.0513596064285237	0.131	0.167	1
Ppm1d	0.0538877626852636	0.0494272162803461	0.172	0.135	1
Zfp706	0.053904204298814	0.0460855178531041	0.973	0.957	1
Pim3	0.0541495246694259	-0.0661503998082437	0.435	0.48	1
Foxn3	0.0546214477558704	0.0237321093771517	0.101	0.071	1
Tmem19	0.0546239193026832	0.032432564139461	0.119	0.086	1
Alpl	0.0546548386351987	-0.0699703480892528	0.373	0.418	1
Top2b	0.0547573187749084	0.0314630140854534	0.105	0.075	1
Ift20	0.0548707259265975	0.0385330206961935	0.485	0.415	1
Dapp1	0.0551017223354441	-0.0482801381709392	0.076	0.104	1
Cab39l	0.0551762694917876	0.0501453320565684	0.139	0.107	1
Nploc4	0.0551936515139911	0.0368444947242541	0.143	0.108	1
Tiprl	0.0553363679927854	0.0517736219232519	0.359	0.31	1
Vbp1	0.0554256108428106	0.0489801238363519	0.674	0.614	1
Glrx2	0.0555046480084092	-0.0866666765274717	0.301	0.348	1
Tmem57	0.05571288148227	-0.0501890593929291	0.234	0.278	1
Krtcap2	0.0558406517892713	-0.0682093681096914	0.808	0.845	1
Gpt2	0.0561547739315501	-0.0247372305504199	0.096	0.13	1
Pus10	0.0564471194723836	-0.0468214984540027	0.105	0.139	1
Ect2	0.0567034213981835	0.0533136666627035	0.32	0.276	1
Prkci	0.0567055875289395	0.0506155702061767	0.237	0.195	1
Ddx25	0.0567843186917351	-0.0436999947541702	0.101	0.134	1
Sec23ip	0.056785526222941	0.0477303041647296	0.208	0.169	1
Ttc27	0.0568662605651556	0.0452297032632525	0.199	0.16	1
Rpl7a	0.0569944815644306	-0.0332466209461777	1	1	1
Wdr5	0.0579081326587348	0.0346762553211737	0.607	0.575	1
Bfar	0.0579466937037334	0.0511843148468986	0.191	0.153	1
Decr2	0.0579710765991217	0.0326124682967838	0.103	0.075	1
Nfu1	0.058646524783495	0.0506115651919288	0.715	0.666	1
Nrde2	0.058922282770736	0.058697201977706	0.189	0.154	1
Cad	0.059018207789002	-0.037620566942737	0.244	0.297	1
Ppp1r12c	0.0591141903625192	0.0432409305236185	0.122	0.092	1
Larp4	0.0592861734841725	0.0470616872850008	0.354	0.307	1
Luc7l2	0.0594108681095133	0.0468656338072638	0.679	0.641	1
Mtf2	0.059517485375808	-0.0573023102466979	0.945	0.943	1
Dppa2	0.0595237742360551	-0.0734142697123632	0.699	0.727	1
Agfg1	0.0597715113744394	0.0632156174666132	0.369	0.323	1
Bdh1	0.059829830992891	0.0382886399193041	0.105	0.076	1
Zfp444	0.0598323038256421	0.0350425104380357	0.143	0.109	1
Cnpy3	0.059840117276941	-0.0421619403137944	0.088	0.117	1
3110082I17Rik	0.0600044896654437	0.0557676279172827	0.239	0.197	1
Xrcc1	0.0600316786523008	0.0404251654593774	0.268	0.224	1
Trmt5	0.0601521714714351	-0.0469287385306347	0.082	0.111	1
Mme	0.0604480080473562	-0.0430489618080771	0.108	0.141	1
Purb	0.0605787056022042	-0.0394872192787784	0.253	0.3	1
Exosc5	0.0607241134238759	-0.058299854466762	0.636	0.669	1
Dtl	0.0607408483259567	-0.0500753216290082	0.28	0.326	1
Zfp936	0.0608155287658568	-0.0511034223113374	0.208	0.244	1
Hist1h1c	0.0608730586214348	0.0271385783751207	0.11	0.079	1
Glud1	0.0611178373118802	-0.0598822492799727	0.696	0.717	1
Thap1	0.0611497547476302	-0.0338892544172069	0.129	0.168	1
Arfrp1	0.0612783118973566	-0.0601519797873203	0.222	0.262	1
Srsf10	0.0614818634723446	0.0672435326386414	0.758	0.699	1
Ssb	0.061559266668522	0.0521109457731184	0.888	0.868	1
Psmb1	0.0616928959426999	-0.0421943369598932	0.966	0.983	1
Pepd	0.0617942816352332	-0.0596009970827073	0.204	0.242	1
Tbrg1	0.0621560990514893	0.040568167519151	0.648	0.586	1
Got1	0.0621742004682523	0.0470237341593274	0.644	0.592	1
Eif4a3	0.0627060995108159	-0.0599697921355107	0.759	0.786	1
Zfp322a	0.0629748123822024	0.0528635424084179	0.227	0.186	1
Surf4	0.0629820908635705	0.0382847260484752	0.338	0.287	1
Cdk1	0.0632269220852604	0.0623384413283785	0.773	0.741	1
Vdac2	0.0632554733755541	0.0511056386130362	0.928	0.914	1
Timm9	0.0632785669482577	0.0610385202783255	0.407	0.367	1
Spred2	0.0633995728476304	0.0362845446793848	0.129	0.097	1
Zdhhc20	0.0634955045161864	-0.0401778362075508	0.093	0.124	1
Cdk16	0.0638247323803428	-0.0485399062224492	0.172	0.211	1
Kcnq1ot1	0.0638742488889483	0.033302900044311	0.507	0.428	1
Tacc3	0.0639988681395116	-0.0671914947152569	0.363	0.403	1
A330069E16Rik	0.0641995773513806	0.0541336011173475	0.107	0.078	1
Zmat3	0.064213150224981	0.0420291952689255	0.258	0.213	1
Orc1	0.0644301593656553	0.0551351564372332	0.266	0.224	1
Tmem192	0.0645122986809228	-0.0718413275206712	0.354	0.392	1
Slc25a19	0.0647985414420882	0.04070203484979	0.165	0.129	1
Xrn1	0.0649184165072985	0.0456458490052576	0.175	0.139	1
Trim41	0.0649605741254498	-0.0365462883439124	0.093	0.124	1
Mtfr1	0.0651234758357407	-0.0440545316589196	0.373	0.427	1
Fkbp9	0.0652326197574393	0.0466672491456543	0.387	0.332	1
Serpinh1	0.0652964335747602	0.0520176221381354	0.284	0.244	1
Hmgb1	0.0653402265638069	0.0325981273278826	0.973	0.973	1
Crcp	0.0653406816090209	0.0441759922258043	0.235	0.197	1
Faap24	0.0653456221880854	-0.0302764864383686	0.127	0.164	1
Arl6ip4	0.0655139241981694	-0.0728996480063713	0.421	0.477	1
Fancm	0.0655486461775062	-0.0423371867952068	0.144	0.182	1
Haus8	0.0657686968076047	-0.0445131659579357	0.156	0.197	1
Mgat2	0.0660671707098517	0.0429616370591058	0.306	0.264	1
Csk	0.0661090444484448	0.0290410633845042	0.125	0.094	1
B4galt3	0.0661210566435273	-0.0429942552631073	0.11	0.143	1
Nono	0.0662614797653273	-0.0416925420964629	0.775	0.786	1
Npepl1	0.0663135044472257	-0.0506262437204194	0.131	0.166	1
Asxl1	0.0664751019027989	0.0695317453327837	0.314	0.274	1
Aars2	0.0668297657624679	-0.0451579134827281	0.105	0.136	1
Utp14b	0.0669176223670005	0.0266513306382264	0.119	0.088	1
Skap2	0.066981109406262	-0.0366919870440185	0.249	0.289	1
Cggbp1	0.067003798358445	-0.0512866885389097	0.641	0.682	1
Tomm6	0.0670119806099423	-0.036455422511174	0.086	0.116	1
Slain2	0.0672136295054013	0.0418731658161275	0.222	0.182	1
Bsdc1	0.0673065437990278	0.0223720038862139	0.103	0.073	1
E130012A19Rik	0.0675160084956625	-0.0337091229376316	0.861	0.87	1
Zfp91	0.0676440613870548	-0.049864332393907	0.368	0.412	1
Zfp36l1	0.0677568636153468	-0.0484187919593918	0.356	0.405	1
Rxrb	0.0678736920154497	0.033833013437172	0.156	0.121	1
Ddx55	0.0678963564001801	0.0555988733375962	0.277	0.237	1
Srp54b	0.0680395478584398	-0.0601961633697198	0.486	0.533	1
Mospd3	0.0680753414294187	0.0277252019840886	0.216	0.174	1
Dtd2	0.0681485906651317	0.051947249116602	0.308	0.263	1
Swi5	0.0681561494549946	0.035142842588392	0.935	0.937	1
Fam76a	0.0684430113424907	0.0545236183158999	0.239	0.198	1
Pi4k2a	0.0685837804196392	0.0370171373606439	0.105	0.077	1
Lrrc42	0.0685838797715669	0.047418511434754	0.28	0.239	1
Cbr1	0.068612528183992	-0.0603595903734648	0.273	0.312	1
Zc3h14	0.0693952256351736	-0.0605441131522215	0.265	0.3	1
Clptm1l	0.0694105994249135	-0.0593808800176029	0.227	0.263	1
Myh10	0.069449579538859	0.03975850674514	0.268	0.225	1
Aplp1	0.0698090259127325	0.0572192126449736	0.351	0.313	1
Gak	0.0699691603111903	0.0278492154036012	0.115	0.085	1
Cyb5b	0.070153586167096	0.0569230201389135	0.67	0.62	1
Tbc1d20	0.0702766191175337	0.0260061163448859	0.132	0.1	1
Wdr70	0.0704212367498452	-0.0686494966627007	0.292	0.336	1
E2f5	0.0704306209493124	0.0543537310840816	0.258	0.218	1
Sub1	0.0704789615740652	0.0277085705927558	0.998	0.998	1
Cltc	0.0710326382568089	0.0641469739753041	0.486	0.44	1
Samd4b	0.0710696047959082	0.0390039896334756	0.222	0.185	1
Eif4b	0.0711223299243648	0.0500560441596805	0.689	0.66	1
Tmem237	0.0712917553966309	0.0550760270812559	0.254	0.214	1
Capn10	0.07160720303898	-0.0430406541006557	0.108	0.139	1
Yae1d1	0.0717388420317593	0.0556307787129574	0.44	0.396	1
Stk10	0.0718507552455111	0.0474031464701608	0.144	0.113	1
Zfand3	0.0718787244392907	0.0535565678572719	0.162	0.128	1
Gm9493	0.072000098983086	-0.0718209691088056	0.423	0.45	1
Pttg1	0.0720652628779983	-0.0727206717899127	0.369	0.405	1
Trmt10a	0.0720722115068693	-0.0583519221169621	0.191	0.226	1
Arl4a	0.0721810083999792	0.0650582461411021	0.399	0.354	1
Uaca	0.0721987746689594	0.0463923658481357	0.151	0.121	1
Dhrs4	0.0723910832713446	-0.04027587559194	0.177	0.214	1
Ccny	0.072570080383369	-0.0286472857767432	0.174	0.217	1
Cyhr1	0.0726084061290925	0.0422821153088654	0.151	0.118	1
Mapk6	0.0726803432990229	-0.0416744954186413	0.17	0.207	1
Pgap2	0.0727543568224501	0.027248190349272	0.112	0.083	1
Rras2	0.0728529223797109	0.0500510060187624	0.284	0.241	1
Noc3l	0.0728778077504949	-0.0537434842591963	0.258	0.299	1
Nup62	0.0729351600730493	-0.0600870232052557	0.514	0.555	1
Dazap2	0.0735905935037781	-0.0429666294587716	0.149	0.187	1
Pgrmc2	0.0739172194765708	0.0528110606877713	0.249	0.21	1
Cops4	0.0739822200604618	-0.0551068086763424	0.658	0.693	1
Frmd8	0.0739887389027373	0.0374113570957291	0.105	0.078	1
Isyna1	0.0740334589508381	-0.0717026996625837	0.383	0.418	1
Lrrc57	0.0741436001376963	-0.0442918864123315	0.084	0.113	1
Pitpnc1	0.074149179447559	0.0417844571294795	0.187	0.153	1
Cep135	0.0741843297334972	0.0426502478966646	0.101	0.076	1
Pfn1	0.0743238043346638	0.0416717678142215	0.991	0.992	1
Ppp1r11	0.0743598893157282	-0.0449639651354179	0.564	0.614	1
1110001J03Rik	0.0746333938925604	0.0679154656113109	0.443	0.409	1
Acaa1a	0.0746592140299077	-0.0553221559094873	0.153	0.188	1
Hexa	0.0750440376505061	-0.0500867933001452	0.165	0.201	1
Tspyl1	0.0752930372093165	0.0383756632204736	0.149	0.118	1
Calu	0.0753192251932516	-0.0714928236202147	0.265	0.299	1
Mphosph6	0.0753832960112959	0.0445466835473496	0.555	0.512	1
Cenpb	0.0757477501626409	-0.0394169092587497	0.143	0.178	1
Atp1b1	0.0759790436434424	0.0405380271956567	0.316	0.267	1
Cdipt	0.0760684997688456	0.0490678779998546	0.216	0.181	1
Glg1	0.0761919989774691	-0.0703122440482896	0.253	0.284	1
Atad3a	0.0762587152114465	-0.0389604057310268	0.533	0.591	1
Anxa6	0.0764837020191887	0.0491415350232037	0.21	0.172	1
Pold1	0.07655187887312	-0.0521882683402364	0.192	0.23	1
Mkks	0.0767065542514474	0.0531123847156119	0.412	0.368	1
Sec61g	0.076733770204843	0.0385806904599018	0.997	0.994	1
Rpl13	0.0767773945487904	-0.0166580548147026	1	1	1
Fanci	0.0768721206112928	0.0311633111573186	0.103	0.076	1
Wrap73	0.0769594376751465	0.0362474266624025	0.186	0.149	1
Rbm6	0.0773273157268914	0.0526683367135147	0.404	0.366	1
Actr6	0.0773277435059359	-0.0497075997593552	0.201	0.237	1
Pced1b	0.0775440058769312	0.0299712535467767	0.132	0.1	1
Rnf187	0.0776287281200739	-0.0569432660295403	0.667	0.713	1
Cd9	0.0776507497481387	0.0359580154020043	0.816	0.765	1
Fam207a	0.0778010812303551	-0.0562407677523003	0.357	0.404	1
Aqr	0.0778590435354192	0.0577301365286997	0.442	0.398	1
Mpv17l2	0.0779614133952128	0.0315681789710079	0.182	0.145	1
Gm8730	0.0781281715111262	-0.0225931693185144	1	1	1
Pibf1	0.078137481431297	-0.0337919978282961	0.074	0.101	1
Ufd1l	0.078173609331241	0.0643224823356816	0.253	0.213	1
Diaph1	0.0783254542339821	0.0613647464023798	0.351	0.307	1
Mydgf	0.0786572409681192	0.0396231249013024	0.371	0.323	1
Stx8	0.0787406147874885	0.0487836073449828	0.163	0.134	1
Lap3	0.0790645376097492	0.0575627366630176	0.876	0.845	1
Mad2l2	0.0791258923884719	0.0403841289098488	0.332	0.284	1
Bard1	0.0795761782269109	0.0237671006177997	0.117	0.086	1
Hspbap1	0.0799307382974439	-0.0604397527599534	0.299	0.339	1
Luc7l3	0.0800853957752769	-0.0564095839809378	0.739	0.767	1
B2m	0.0802075163245321	0.0432558467795092	0.162	0.129	1
Obfc1	0.0806013117133682	-0.0423599469262214	0.091	0.118	1
Kpnb1	0.0807194322861854	-0.0567234961654839	0.698	0.737	1
Fbxo30	0.0809361379551043	0.0396862658176438	0.156	0.124	1
Polr2k	0.0810688574719028	-0.0522583448251593	0.694	0.718	1
Rpl8	0.0812182340516556	-0.0184983303929704	1	1	1
Zc3hav1	0.0813175795196434	-0.0394878533930485	0.077	0.104	1
Mybl2	0.0814601498907687	0.0451812464376395	0.716	0.684	1
2210016F16Rik	0.0814873986942305	-0.0567690448734973	0.237	0.274	1
Tti2	0.0816964638317885	-0.0318856886988101	0.088	0.117	1
Tcf12	0.0817066850307376	0.0375587192282435	0.101	0.076	1
Uchl1	0.0821938161335544	0.0618876989195853	0.395	0.351	1
Nup50	0.0824980044657603	0.0463306707919854	0.507	0.476	1
Ubn2	0.0825582934807507	-0.0487014674905534	0.225	0.264	1
Tbl3	0.082607979156013	0.037898428322071	0.271	0.226	1
1700020I14Rik	0.0826253344422367	-0.033283007145999	0.364	0.41	1
Aptx	0.0826755872624316	-0.0299420925287895	0.12	0.154	1
Pgd	0.0828211824449336	-0.0559600020121314	0.359	0.408	1
Asun	0.0829550080683814	0.0510177135505939	0.258	0.222	1
Mtmr2	0.0829757309794622	0.0288823948576966	0.177	0.14	1
Polr3c	0.0831527689880661	-0.0461446000941133	0.187	0.224	1
AU019823	0.0832447468739566	0.0353719991993635	0.225	0.185	1
Eif2s1	0.0833547171102538	0.0460423975779074	0.952	0.922	1
Fastkd3	0.0834185389488957	-0.041091801853804	0.141	0.174	1
Rps10	0.0837844853040936	-0.0246608057927484	1	1	1
Gm26829	0.0838804425792071	0.0450378626520525	0.139	0.109	1
Gmppb	0.0840066337851875	0.0431299318842568	0.222	0.186	1
Npm3	0.0843620945761364	0.0434138567792364	0.943	0.938	1
Ccdc127	0.0852821979762184	0.0365577492241448	0.325	0.277	1
Smc5	0.0852992216477282	0.0527426613974879	0.273	0.237	1
Bcl7b	0.0854394835914027	0.0340084345913843	0.192	0.155	1
Preb	0.0854475328134394	0.0294213439952478	0.32	0.267	1
Rsl24d1	0.0856347928635341	0.0433326924202357	0.811	0.808	1
Rrs1	0.0857739236589898	0.0583431762822845	0.565	0.527	1
Mrpl32	0.085836513019552	-0.0504127394841997	0.503	0.557	1
Tbc1d7	0.0859770891685133	0.0513700680037809	0.187	0.155	1
Slc25a51	0.0864013964825653	0.0366877857278313	0.168	0.134	1
Sgsm3	0.0865804209552486	0.0317352626010696	0.113	0.086	1
Chic2	0.0866749179844536	0.0400318344929675	0.567	0.507	1
Pvrl2	0.0867717604121415	0.0480718249032557	0.393	0.346	1
Calml4	0.0868795900359276	0.0464695444797744	0.289	0.248	1
Gltp	0.0871628857907494	0.0594531793002203	0.311	0.274	1
Gtf2a1	0.0872772625599208	0.0443062861576689	0.179	0.145	1
Poli	0.087445170178167	-0.0401437313221177	0.093	0.121	1
Idh2	0.0875250907428718	-0.0532341603761051	0.227	0.263	1
Tpst2	0.0877482448770491	0.0431182676287413	0.261	0.218	1
Srpk2	0.0877829805348771	0.0404661259229119	0.294	0.251	1
Ino80b	0.0878598480280545	0.0577773858205849	0.229	0.199	1
Uqcc3	0.0879395717456903	-0.035766813140079	0.72	0.756	1
Eif3l	0.0880293377607929	-0.0575795422215855	0.825	0.855	1
E2f1	0.0880414907628911	-0.0399428859945433	0.113	0.145	1
Pkmyt1	0.0881687322915251	-0.0360823130137719	0.081	0.108	1
Slc41a1	0.088573740573337	-0.030266404460666	0.081	0.108	1
Sec61a2	0.0885942972631866	-0.0406307421831761	0.103	0.132	1
Sik1	0.0885976112827664	0.0266970055490024	0.113	0.085	1
Prpf19	0.0887070131989949	-0.0525299131801615	0.67	0.699	1
Mrpl1	0.0888112723105441	-0.0438399566727244	0.522	0.564	1
Ola1	0.0889456682259955	0.0572225464654963	0.646	0.62	1
Polr3g	0.0892825327794978	0.051599891111325	0.46	0.424	1
M6pr	0.0898374644148243	0.0296523317106487	0.607	0.56	1
Ube2e3	0.0898700460018676	0.0549238780449416	0.503	0.456	1
Cetn3	0.0900985443840571	0.0423562684112678	0.696	0.662	1
Coq6	0.0901067172999636	-0.0530494860311306	0.158	0.191	1
Ccdc47	0.0901359913491482	-0.042839751238442	0.198	0.232	1
Pnpo	0.0905889560294218	0.0360656061252323	0.12	0.092	1
Fgf4	0.090864797810666	0.0649948579007572	0.344	0.302	1
Slc20a1	0.0908693529308076	0.0356273016525017	0.318	0.274	1
Tars2	0.090949989378506	0.0190743947900766	0.287	0.238	1
Safb	0.0911500406458433	0.0601520697203457	0.495	0.444	1
Larp4b	0.0912173064255502	0.054934571873392	0.418	0.374	1
Fbxo11	0.0912439089290389	0.035156027424299	0.134	0.105	1
Plekha8	0.0914639806075762	-0.0421140461113138	0.143	0.175	1
Pnpla8	0.09147890257875	-0.0445639708082505	0.105	0.133	1
Impact	0.0916665172614882	0.0526975154037373	0.313	0.276	1
Melk	0.0917668929119356	-0.0458719264471789	0.222	0.261	1
Phlda2	0.0924159540158206	0.0632977978213045	0.706	0.678	1
Cox6b1	0.0924325124864822	-0.0315780990657935	0.973	0.975	1
Zcchc8	0.0924629526579019	-0.0549067787104717	0.196	0.23	1
Emsy	0.0927293309104947	0.0398365684695524	0.259	0.22	1
Ntpcr	0.0927604090735945	-0.0449815331815713	0.182	0.218	1
Ndufa11	0.0927669505082373	0.0456948537940531	0.959	0.94	1
Nacc1	0.0928686074367194	0.0429463475722859	0.282	0.242	1
Slc25a11	0.0930414705419501	0.0490387503306369	0.332	0.287	1
Morn2	0.0931112683576602	0.0354512794346355	0.167	0.135	1
Klhdc2	0.0931330840068722	0.0430064231124469	0.34	0.302	1
Rab13	0.0931701980555347	0.0345609935897706	0.101	0.077	1
Tcf3	0.0931851817109749	0.0393876764698343	0.347	0.307	1
Cd164	0.0933608400065278	0.0665150253703435	0.347	0.31	1
Ppcs	0.0934282873854427	0.0454321100836125	0.509	0.461	1
Pgp	0.0934853954525656	0.0378843941227324	0.586	0.534	1
Tmed10	0.0937287939974746	0.0490260065732586	0.732	0.72	1
BC004004	0.0938848341432557	0.0464850088429427	0.189	0.156	1
Arglu1	0.0945163453626922	0.0377688827812432	0.851	0.82	1
Atf2	0.0945512128320559	0.037097278699311	0.232	0.194	1
Atad5	0.0948806472952913	-0.0427176272165431	0.192	0.229	1
N4bp2	0.0958649128040295	-0.0325299525844936	0.144	0.178	1
Nolc1	0.0960651493181448	0.0488646415157206	0.969	0.95	1
Ywhag	0.0963097520075318	-0.042610878179689	0.589	0.629	1
Cfdp1	0.0963875403266087	0.043399813782482	0.912	0.903	1
Gart	0.0964928792249809	0.0619889006713994	0.832	0.791	1
Enah	0.096504744952596	0.0341375079690769	0.722	0.686	1
Sbf2	0.0965707115064976	0.025047297979676	0.103	0.077	1
Hax1	0.0965730989131838	-0.0511588223307113	0.715	0.754	1
Rnf138	0.0966059392813448	-0.0703074129744963	0.538	0.57	1
Polr2l	0.0966952792915694	0.0660550130118095	0.565	0.55	1
Rpl22l1	0.0970222615518077	0.0363316238210758	1	0.999	1
Tsen34	0.097128378638332	-0.0599450785010489	0.577	0.614	1
Mrps2	0.0973334060453232	0.0384847902234011	0.232	0.197	1
Sympk	0.0975797909107239	-0.0416057008832842	0.124	0.154	1
Ccdc12	0.0977052062157888	0.0445592791320341	0.624	0.585	1
Zfp36l2	0.0977892841630671	-0.0365722846334594	0.122	0.154	1
Platr26	0.0978472539366054	-0.0133047427903752	0.074	0.101	1
Bckdhb	0.0980485210759555	0.0430470586098877	0.256	0.216	1
Spr	0.0981659654944949	-0.0510415247489856	0.576	0.597	1
Tmem39b	0.0985250604588508	-0.0435603121533603	0.149	0.182	1
Spint1	0.0986841653010791	0.0483642002270835	0.299	0.256	1
Diexf	0.0987205181597884	0.0316496659205992	0.131	0.103	1
Dlc1	0.0988920624080668	0.0660079841209538	0.361	0.316	1
Mrpl38	0.0990616054050153	-0.0663235230538064	0.515	0.552	1
Ebpl	0.0992078767902238	0.0467664389092781	0.371	0.328	1
Thoc2	0.0992321936810876	-0.0436584469460007	0.467	0.504	1
Fahd1	0.0992344922486512	-0.0459518162773496	0.095	0.121	1
Stt3a	0.0993089416863358	0.0588655569853117	0.371	0.334	1
Slk	0.0994103905444122	-0.0280521645054591	0.103	0.13	1
Wdr46	0.0997971765793838	0.0262913524820882	0.261	0.218	1
Rad50	0.0998488839517261	-0.0597064799586118	0.509	0.537	1
Cmss1	0.10002478437757	0.062862546106234	0.237	0.204	1
Lcmt1	0.10037287405989	0.0454265613594653	0.299	0.261	1
Mcm6	0.100376776249949	-0.0443905198360237	0.758	0.764	1
Polr3d	0.101007008705542	-0.0457114515287356	0.301	0.345	1
Wdr83os	0.10121061502524	0.0296504597355221	0.158	0.126	1
Pdlim7	0.101969304193029	-0.0603758094882579	0.184	0.213	1
Hexb	0.102173756406513	0.0303177131295963	0.155	0.123	1
Copg1	0.10251901982011	0.0490867278906422	0.345	0.306	1
Cenph	0.102570061234395	0.0668352452400465	0.479	0.448	1
Clstn3	0.102629501849993	-0.0304890953295861	0.139	0.172	1
Ttf2	0.102793225745116	-0.0333307463655373	0.143	0.179	1
Pak1	0.102866675352429	0.0282022429372075	0.172	0.14	1
Pi4ka	0.103114649730584	-0.0326997502752125	0.103	0.133	1
Rgl2	0.103122942441789	-0.0365800869756209	0.086	0.113	1
Abt1	0.103323493887032	0.030879404213346	0.388	0.351	1
PISD	0.103572781023454	-0.0388965370397722	0.326	0.368	1
Wdfy1	0.103735485930542	0.040769547301469	0.246	0.207	1
Gngt2	0.103968525241403	0.0416280671623016	0.144	0.115	1
Zfp518b	0.104315781475807	0.0226956448581981	0.129	0.1	1
Lsm5	0.104414687080784	0.0463235678676879	0.93	0.942	1
Socs3	0.10443149608017	0.0302325936393461	0.371	0.327	1
Tmem9b	0.104465005145265	0.030412655622301	0.105	0.079	1
Aen	0.104504728748163	-0.0569587867451701	0.598	0.641	1
Cnot1	0.104598928665513	0.0367360337807386	0.412	0.353	1
Tuba1c	0.104641124618657	0.0498218952454302	0.491	0.445	1
Psme1	0.104869693875535	-0.0485522711131257	0.29	0.323	1
Acot8	0.105023895171672	0.0600986126409729	0.211	0.181	1
Smc3	0.105089840699687	0.036107973949266	0.892	0.877	1
Gtf2f1	0.105146470643011	-0.0508288227938206	0.454	0.494	1
Med6	0.105191802208237	-0.0506996166516561	0.311	0.344	1
Puf60	0.105283279219286	0.022449691245757	0.54	0.496	1
Gid4	0.105424363387887	0.037906768652601	0.244	0.209	1
Tuba4a	0.105551308907462	0.0404605013548367	0.574	0.507	1
Chd1l	0.105581094472348	0.0414035756352326	0.239	0.2	1
Lancl1	0.105613258843488	-0.0402617826094133	0.125	0.154	1
Zmynd19	0.105644903478261	0.0381684309270904	0.375	0.332	1
Fam175b	0.105687807016594	-0.0323992956573833	0.115	0.145	1
Clock	0.10591418041162	0.0442067262251222	0.162	0.134	1
Eif5	0.106088005887595	0.0373592460148511	0.955	0.956	1
Fdps	0.106173869865884	0.0660627456124617	0.34	0.301	1
Abhd17b	0.106193243156091	0.039005937308674	0.155	0.126	1
Rspry1	0.106363803495235	-0.0472545193199927	0.141	0.172	1
Immt	0.106381578454332	-0.0527313032006882	0.844	0.853	1
Vac14	0.106517152115974	0.0288262955492544	0.156	0.123	1
Dmtn	0.10654249513661	-0.0333726638232548	0.103	0.134	1
Mkln1	0.106581440891001	0.0565521395471363	0.251	0.217	1
Insig1	0.106808205788086	-0.0316774580038755	0.101	0.13	1
Sdf4	0.10718259449875	0.0323553712920746	0.421	0.371	1
Slc25a46	0.107225809895808	-0.0423185057943641	0.107	0.134	1
Pdcd6	0.107594052631969	0.0378293381877284	0.713	0.664	1
Sfr1	0.107675095445428	-0.0426681476392714	0.921	0.955	1
Tmem87a	0.107697681560835	0.0211580186165276	0.103	0.077	1
Gm27234	0.107770887254566	-0.0370819388273747	0.088	0.114	1
Malat1	0.107782666444034	0.0505311462965543	1	1	1
Vwa9	0.108110557709599	-0.0345525255453424	0.101	0.129	1
Znrf1	0.108342392738981	-0.0354863528038187	0.112	0.14	1
Eea1	0.108532896275805	0.034329011958629	0.119	0.092	1
Kctd10	0.108623046733379	0.0337247328270285	0.165	0.134	1
Tmem9	0.108625813615113	0.0312933284984975	0.241	0.203	1
Ggps1	0.109008609792618	-0.0211968833834381	0.084	0.111	1
Pole4	0.109113795988075	0.0558619690696378	0.821	0.807	1
Cul2	0.109173316611415	0.0525081056274457	0.378	0.344	1
Yap1	0.109198601265785	-0.0312472769684864	0.199	0.236	1
Pard3	0.109301695976656	-0.0546640150474253	0.158	0.186	1
Ipo5	0.109333506306781	0.0441110392311754	0.667	0.643	1
Maoa	0.109605868089795	0.0547633864908718	0.23	0.198	1
Zdhhc16	0.109692050076425	0.0383438651190662	0.227	0.192	1
Cttn	0.109841918545392	-0.0527514264677957	0.285	0.319	1
Tgm1	0.109923893621265	0.0370003720476093	0.146	0.117	1
Tfip11	0.11010835427071	-0.041853157303411	0.117	0.145	1
Dpcd	0.11031216227965	0.0358796103072708	0.277	0.242	1
Setd6	0.110389105492097	0.0287045881491702	0.23	0.191	1
Cyb561d2	0.110968937125309	-0.0209404433896352	0.103	0.133	1
Rbmx2	0.111071472467085	-0.0441208524747291	0.299	0.339	1
Tsc22d2	0.111077927116827	0.0242037032381117	0.105	0.079	1
Rbm4b	0.111295517370929	0.0584814887201434	0.454	0.414	1
Rbfa	0.111491017890583	0.0360752811534831	0.603	0.551	1
Glmn	0.111522194827158	0.0387816590791675	0.204	0.173	1
Atg3	0.111532573051394	-0.0354070607972891	0.239	0.282	1
Prpf31	0.111748240854857	0.048761183269255	0.54	0.501	1
Trim8	0.111781534153711	0.0287294362362323	0.196	0.161	1
Gemin5	0.111788373416448	-0.0556658741537183	0.278	0.312	1
Ccz1	0.111804699853081	0.045615866313844	0.593	0.547	1
Usp39	0.112450923044843	0.0765922306111381	0.46	0.441	1
Btbd2	0.112610358390709	-0.054107137798944	0.216	0.251	1
Cwf19l2	0.112620689971538	0.0573256362123685	0.285	0.254	1
Asf1b	0.112676955621698	0.0420397287501565	0.301	0.267	1
Krt10	0.112805645241277	-0.0363731409403627	0.124	0.153	1
Bloc1s6	0.112943968221451	-0.0250344976468818	0.144	0.18	1
Lyrm2	0.113142065998412	-0.037646725216662	0.134	0.165	1
Med30	0.113154079955823	0.0322675281329756	0.442	0.397	1
Cox7c	0.113260400314178	-0.0299230121996534	1	1	1
Gnpda1	0.113559572432407	-0.0421370170891645	0.179	0.211	1
C78283	0.113714351304647	0.0367653451352912	0.192	0.16	1
Rab6a	0.113762164488393	0.0393858781372169	0.45	0.408	1
Ppp6r3	0.113830892037942	-0.0406715729306836	0.146	0.175	1
Cox19	0.114169368964347	0.0455159482874294	0.323	0.291	1
Lig1	0.114187485472025	-0.0508335718329256	0.765	0.797	1
Tab2	0.114727925955453	0.0316383499479225	0.162	0.132	1
Fam43a	0.114746938052355	0.0286661686620635	0.124	0.098	1
B230118H07Rik	0.114820035075496	-0.0393434786164743	0.22	0.255	1
Ubfd1	0.114841967309428	0.0496704027348457	0.497	0.453	1
Abtb1	0.114926696363214	0.0405617389706637	0.168	0.139	1
Zc3h7b	0.115094425256784	-0.0277805597346321	0.089	0.115	1
Larp7	0.115238128734375	-0.0580174319249206	0.438	0.487	1
Ube2n	0.115413776679825	0.0373266642135301	0.883	0.876	1
A430005L14Rik	0.115450241036138	0.0381703416060958	0.588	0.546	1
Adat2	0.115617275723709	-0.0471775450761018	0.313	0.35	1
Smpd2	0.115647738981652	-0.0400539968496403	0.1	0.126	1
Bad	0.115863168144512	0.0387956489487929	0.194	0.164	1
Mpdu1	0.115917558558496	-0.0510514757298958	0.61	0.639	1
Cox11	0.11605434232848	-0.0493134630031961	0.275	0.321	1
Pdss1	0.116525050048872	0.0510660439495025	0.199	0.171	1
Gss	0.11660190793849	0.0237455712608208	0.108	0.083	1
Evi5	0.116605552449405	0.0544802324542962	0.297	0.263	1
Pdcd7	0.11668347397252	-0.0527194034638622	0.328	0.365	1
Tacc1	0.116847713656043	0.0420484389573177	0.141	0.114	1
Cdca7	0.116957544574406	-0.0408301433420935	0.589	0.634	1
Rps6ka6	0.117019437301678	0.0331496397959953	0.244	0.203	1
Alkbh2	0.11723567239921	0.0254711688932996	0.256	0.216	1
Selt	0.117645585314249	0.0431166314873485	0.552	0.504	1
Erdr1	0.117919567200426	0.0440521723823032	0.393	0.36	1
Sin3a	0.118561533448491	-0.0488821214636511	0.301	0.336	1
C1qbp	0.118567247236762	-0.03373923037774	0.986	0.976	1
Ctdspl2	0.118821528392096	-0.0367141754312701	0.11	0.139	1
Trim32	0.118880563164942	-0.0341765135198282	0.1	0.126	1
Rab22a	0.119046140972389	-0.0348161282162907	0.134	0.165	1
Hspb1	0.119048049339421	-0.0375738012613076	0.998	0.998	1
2310035C23Rik	0.119112314477355	-0.0321522213086134	0.084	0.109	1
Tdp2	0.119120347126089	0.0415822025435745	0.46	0.411	1
Ppil2	0.119294043126649	-0.0346360819897307	0.22	0.257	1
Arid3b	0.11948994764482	0.0338924114540014	0.143	0.115	1
Smagp	0.119767429267121	-0.0496094172467531	0.131	0.159	1
Nme7	0.119860790564142	-0.0376558113781361	0.208	0.244	1
Eno1	0.119863929224263	0.0369786031638502	0.95	0.95	1
Sertad2	0.120385113759004	0.0436759073693287	0.351	0.32	1
Polr1a	0.120585829048759	0.0520854163497662	0.371	0.333	1
Snapc5	0.120602727998308	0.0374046960285586	0.455	0.409	1
Fubp1	0.120644597547682	0.0453717147670567	0.881	0.879	1
Arhgdia	0.120747810139498	0.055747740532089	0.771	0.762	1
Pdia3	0.120897133933788	-0.0466987442773046	0.569	0.616	1
mt-Atp8	0.12110499092829	0.0255930157800716	0.215	0.18	1
Samd1	0.121192258534018	-0.0405636806885681	0.107	0.132	1
Tars	0.121728271131697	-0.066706459674325	0.61	0.616	1
Snrpa1	0.122151028221568	-0.0373210086042071	0.942	0.937	1
Cep55	0.122460629112673	-0.0245038588201509	0.277	0.322	1
Mras	0.122620903661569	0.0417141543947899	0.333	0.296	1
1700097N02Rik	0.122685254568952	0.0205990110504768	0.375	0.332	1
Prrc2c	0.122994532119592	0.0520181103272053	0.914	0.897	1
Pdha1	0.123393487603578	-0.0455412944628418	0.686	0.716	1
Ass1	0.123671477648627	0.0314690416385777	0.251	0.214	1
Gm4950	0.123828540249374	0.034709984293179	0.165	0.134	1
Pawr	0.12394000374856	0.0264904051163325	0.136	0.108	1
Ube2a	0.12431306247226	-0.0461197675034957	0.759	0.8	1
Kcmf1	0.124472062103042	-0.051470855302254	0.479	0.512	1
Polr1c	0.124543850932775	0.0526232727375655	0.826	0.795	1
Pdcl3	0.124596352809335	0.0559745639182565	0.495	0.459	1
Atp6v0e	0.124696359399383	-0.0564430326089476	0.756	0.781	1
Tnpo2	0.124709206712812	-0.0283866205532895	0.132	0.162	1
Nptn	0.124819829505232	-0.0409616237677277	0.201	0.235	1
Hmgn3	0.12489856683346	-0.0349143808058058	0.117	0.146	1
Trmt61a	0.124956789259504	-0.0280847859558251	0.125	0.156	1
Polr3f	0.125034416205278	0.0484342128290664	0.168	0.141	1
Apoa1bp	0.125199385094282	-0.0557251922417312	0.282	0.316	1
Gm11496	0.125204017284612	0.033149022543571	0.187	0.156	1
Dcaf4	0.125500401965758	0.0192468959972396	0.208	0.173	1
Mier1	0.125591253391567	0.0482864152232989	0.29	0.255	1
Epb41l4a	0.125627475447482	0.0517675052063736	0.491	0.459	1
Ly6e	0.125683147159607	-0.0682227328719319	0.265	0.294	1
Spns1	0.126115533762546	0.0427709728176755	0.443	0.399	1
Tmed3	0.12618230061873	-0.0285627827030328	0.16	0.193	1
Etfb	0.127108548159924	-0.0602159717734501	0.643	0.677	1
Etv5	0.127566992985017	0.0405495706114705	0.493	0.45	1
Usp15	0.127609914357062	0.0323950069278169	0.356	0.313	1
Cdc26	0.127644994314558	0.0482610618080022	0.732	0.691	1
Kat8	0.127665664435057	-0.0413185327109552	0.182	0.214	1
Gbf1	0.127682628868112	0.0439358028284129	0.158	0.133	1
Zfp277	0.127695330451225	-0.0495009889968745	0.175	0.206	1
Adk	0.127747642521849	-0.0409164750056645	0.208	0.245	1
Spdl1	0.127824181638324	-0.0321425317853627	0.153	0.184	1
Hsf1	0.127968778763988	-0.0304347696539681	0.095	0.121	1
Zfp688	0.128038935873626	-0.0399335340597991	0.12	0.147	1
Calm3	0.128324505938284	-0.0449106959539156	0.751	0.774	1
Uxt	0.128345522079426	0.0204052515448674	0.242	0.205	1
Ildr1	0.128488727743958	-0.0422960315556399	0.172	0.201	1
Ppp2r5c	0.128597228709799	0.0329898895854337	0.136	0.109	1
Mthfd1	0.128656071428166	-0.0411427468567562	0.502	0.545	1
Tex14	0.12883212200595	0.0297524522377674	0.113	0.089	1
Phf21a	0.128915904398424	0.0203918417057632	0.113	0.088	1
Stag2	0.129308668481185	-0.0449448073303154	0.151	0.179	1
Iqgap1	0.129694555787288	-0.0512765129407634	0.284	0.319	1
Adap1	0.130305405797557	-0.0477834723621183	0.163	0.194	1
Gm2000	0.130481652835424	0.0531786956353956	0.576	0.543	1
Naa15	0.131014179875962	-0.0498854906143921	0.57	0.603	1
Rad21	0.131028533937514	-0.0452338276426898	0.411	0.45	1
Gabarapl1	0.131031286460274	0.0248615850254763	0.105	0.081	1
Ankrd13a	0.13142819338219	-0.0321670333718488	0.107	0.133	1
Pprc1	0.131515758338475	0.0358498071031985	0.313	0.273	1
Prmt7	0.131673508482544	0.039587315302492	0.424	0.38	1
Cirh1a	0.131729174120927	-0.0380124253620462	0.543	0.596	1
Gcsh	0.131813899792541	-0.0450939512644257	0.837	0.865	1
Fnbp1l	0.132027960426941	0.0227237823174262	0.246	0.209	1
Mis18bp1	0.132129539033418	-0.0555766995775464	0.385	0.427	1
Dcaf7	0.132372942229954	0.0309706546429425	0.131	0.104	1
Hdac5	0.132375981861575	-0.0303727973087962	0.105	0.132	1
Fdft1	0.132722418499657	0.0464701847571384	0.414	0.383	1
Cd63	0.132790536934777	-0.0661469654781185	0.649	0.672	1
Trmt2a	0.132935567522147	-0.034307213250262	0.151	0.181	1
Rps7	0.133081132463988	0.0197595905191323	1	1	1
Agap1	0.13339592601489	0.0185401606392447	0.11	0.085	1
Mrpl15	0.133433194619999	0.0369757283939789	0.94	0.931	1
Nol10	0.133652790515541	-0.0407322442989405	0.225	0.256	1
Utp15	0.133662882772341	-0.0320992199964049	0.198	0.232	1
Tmed1	0.133781302759975	-0.047186109135811	0.311	0.345	1
Zcchc7	0.13384551514198	0.0385699045771384	0.266	0.23	1
Haus4	0.133868358376712	-0.0397387289030377	0.275	0.316	1
Usp36	0.133878537212488	-0.046139030423733	0.253	0.287	1
BC030336	0.134085287047925	-0.0369525537475737	0.11	0.135	1
Prmt5	0.134145236293371	0.0655620270808095	0.514	0.479	1
Sra1	0.134190169237767	-0.0542065306390765	0.517	0.551	1
Urod	0.134448159393961	-0.0436097633746474	0.198	0.226	1
Chfr	0.134668268196059	-0.0210763136230747	0.088	0.113	1
Dnajc4	0.135115753983739	0.031612828449276	0.125	0.1	1
Rnf214	0.135136947662343	0.0206837698221885	0.107	0.083	1
Spg21	0.13523408556937	0.0432274179368201	0.452	0.412	1
Sf3b1	0.135262503929534	0.0438411229533355	0.943	0.914	1
Cln3	0.135325046540107	0.0309383380093067	0.112	0.089	1
Oaz1	0.135633944081537	-0.0385555771457891	0.998	0.999	1
Pak1ip1	0.135901720201322	-0.0518348099737416	0.778	0.786	1
Slc3a2	0.13617196514451	0.0513875870803511	0.749	0.707	1
Sirt1	0.136272583324521	0.0299100194246871	0.132	0.107	1
Cpsf6	0.136274314417093	-0.0431999409245263	0.431	0.474	1
Clgn	0.136349219222026	0.0275733853467133	0.101	0.078	1
Ndufaf2	0.136467844869958	0.0364100619381794	0.443	0.409	1
Smyd3	0.136763738021923	-0.0285418198715819	0.088	0.111	1
Sf3b5	0.137286633284647	-0.0476514514639452	0.923	0.944	1
Med13	0.137365536976583	0.0322552178354924	0.124	0.098	1
Kctd3	0.13776603448669	0.0280248308149381	0.139	0.113	1
Cep192	0.137889388933152	-0.0289690765185122	0.12	0.148	1
Mtpn	0.138087777745363	-0.0459432459953063	0.414	0.467	1
Bbc3	0.138151530140104	-0.0249391488994108	0.16	0.195	1
Vps4b	0.138538724362071	-0.0466635037476777	0.404	0.447	1
Ap1b1	0.138611948104709	0.041499514776842	0.139	0.115	1
1810013L24Rik	0.138674965696364	-0.0245624306060465	0.091	0.116	1
Zmym4	0.139110564470223	0.0357425505968144	0.218	0.185	1
Spata5	0.139208486399246	0.035858787794121	0.218	0.186	1
Pdcd10	0.139290143665554	0.0349508369874157	0.56	0.527	1
Akip1	0.140085456311263	-0.0411890630671016	0.163	0.192	1
Pus7	0.140164759031701	0.0242188344801617	0.225	0.19	1
Mdh2	0.140567697782223	0.039013404252114	0.966	0.944	1
Poc5	0.140707769283229	0.0359114999575718	0.119	0.094	1
Dzip3	0.140728428662509	0.0356388536306154	0.146	0.121	1
Ska2	0.140968429501106	0.0393149421165561	0.17	0.143	1
Fnbp4	0.140994130557731	0.0229921446974951	0.309	0.274	1
Prelid1	0.141122231072032	0.0424371553361549	0.888	0.88	1
Pla2g10	0.141133883508907	0.0349358135665311	0.103	0.081	1
Tor3a	0.141477668877865	-0.0299907865707867	0.132	0.158	1
Alkbh4	0.141830162021371	-0.0251438796638967	0.081	0.104	1
Atp5g3	0.142064549205087	0.0359871324763152	0.863	0.838	1
Pcnxl4	0.142302526847697	0.0299513034998092	0.16	0.13	1
Tmem60	0.142303539592485	0.0335806332266004	0.302	0.269	1
Dpys	0.142347124029018	0.0365931678579441	0.436	0.389	1
4933434E20Rik	0.142504040778967	-0.0372818783928557	0.208	0.242	1
Sf3b2	0.142675887834764	0.0276505200793062	0.933	0.924	1
Msantd3	0.142886390145966	0.0327487366202185	0.254	0.22	1
Mynn	0.142926899494019	0.0325818120134649	0.132	0.107	1
Pop5	0.143091780210958	-0.0446191504534112	0.715	0.733	1
Chd9	0.143711070920032	-0.0343977913477636	0.158	0.186	1
Cenpq	0.1441052604498	0.0370499095677823	0.246	0.213	1
Sptlc2	0.144177334361805	-0.0513177728241668	0.201	0.227	1
Fam111a	0.144490027136437	-0.0530515115424863	0.251	0.287	1
Pycard	0.14475690520363	0.0444813994796875	0.448	0.415	1
Unc45a	0.144986124192634	-0.0375197797142953	0.127	0.153	1
Fam222b	0.145007352875139	-0.0259454301435642	0.088	0.113	1
Gnpda2	0.145350194582789	0.0309752318303411	0.187	0.158	1
Spp1	0.14536185620151	0.045335520542845	0.838	0.818	1
Cfap97	0.145452999768124	0.0360322822680222	0.168	0.14	1
Zfand6	0.145463449047862	0.0453853763783758	0.569	0.544	1
Jund	0.145997256819905	0.0244499925026603	0.29	0.252	1
Ccdc191	0.146188690207055	-0.0476751280435925	0.124	0.148	1
Ccdc50	0.146341393102534	0.0350163077211299	0.198	0.167	1
Gm13225	0.14657624584053	-0.0572320435209073	0.46	0.506	1
2310011J03Rik	0.147139602411869	0.0336409163419209	0.246	0.211	1
Fbxw11	0.147225607335633	0.0264132140887631	0.115	0.091	1
Rbm12	0.147271460238007	-0.0389099313225539	0.082	0.104	1
Derl2	0.147345341381743	0.0467109216552198	0.249	0.218	1
Kxd1	0.147468218522729	-0.0573394093318	0.296	0.325	1
Tprkb	0.147497854549176	-0.03948393160288	0.222	0.252	1
Commd2	0.147551267619814	0.046967389929094	0.541	0.506	1
Gripap1	0.147995110581344	-0.0280787385815467	0.093	0.117	1
Commd4	0.148257838654628	0.0309403917529175	0.517	0.473	1
Add1	0.148324630469346	-0.0401834472806012	0.132	0.158	1
Atp5sl	0.148345992293103	0.0296319734033874	0.192	0.162	1
Eif1a	0.148580491287088	0.0543963187875705	0.849	0.825	1
Srbd1	0.148617015936764	0.0188270959340014	0.237	0.203	1
Zfp512	0.148622757849594	0.0396518365604863	0.143	0.117	1
AK010878	0.148790308181727	0.0432926638913846	0.266	0.238	1
Emg1	0.148823269128892	-0.0234325602421142	0.952	0.96	1
Cdk7	0.149298185198045	0.0228048424003754	0.302	0.264	1
Sec13	0.14930477078313	-0.0520607117363413	0.589	0.602	1
Dtwd2	0.149368483865274	-0.0215527749765963	0.105	0.132	1
Srp19	0.149615013343208	0.0521942530198425	0.816	0.814	1
Fau	0.149910781820543	0.0276854094131376	1	0.999	1
Agrn	0.14992305246474	0.032043591094547	0.179	0.15	1
Prmt1	0.150182256197914	0.0403764330344278	0.976	0.963	1
Praf2	0.150450358214514	0.0494214710653214	0.258	0.227	1
Dhx38	0.150464001700312	0.0468143118460734	0.239	0.209	1
Fbxl18	0.15046771060896	-0.0438082532394353	0.105	0.128	1
Ythdf3	0.150628322617546	-0.0354521635354528	0.143	0.169	1
L3mbtl2	0.150916059737971	0.0381058975191108	0.447	0.396	1
Nfatc2ip	0.151408167443136	-0.0457548841550274	0.629	0.653	1
Impad1	0.151505081723061	-0.0360476175343789	0.137	0.165	1
Tmem261	0.151686730844251	-0.0459349724733844	0.562	0.594	1
Rpusd4	0.151851829556528	0.0396750317576711	0.196	0.168	1
Golph3	0.151870254981293	-0.0313363913294741	0.137	0.166	1
2010111I01Rik	0.151972586250038	-0.0346855311841987	0.115	0.142	1
Cnot11	0.152058483234016	-0.0489746854297549	0.5	0.538	1
Steap1	0.152470592641096	-0.0403471642972505	0.12	0.146	1
Unc50	0.152868939559911	0.0350323889942648	0.351	0.312	1
Tbx3	0.153024366746795	-0.0629018674323115	0.672	0.668	1
Ext1	0.153104310696428	-0.0393379851779146	0.12	0.145	1
Dab1	0.153235135502829	0.0259718888421759	0.124	0.1	1
Rab23	0.153249066350813	-0.0306347525070307	0.148	0.179	1
Gnb2	0.153290212560038	0.0423955213432452	0.706	0.681	1
Gm10116	0.15329027714061	0.0256056660209865	1	1	1
0610009B22Rik	0.153463194973239	0.0481331816578237	0.455	0.422	1
Copb1	0.153501698801348	0.0390143532156434	0.349	0.31	1
Cstf1	0.154050563314585	0.030679320818134	0.258	0.222	1
Actr1b	0.154203138873709	-0.0406115065527022	0.277	0.305	1
Slc25a3	0.154233872228222	0.0301153548561164	0.988	0.995	1
Sp3os	0.15465389378748	-0.0330000840161409	0.218	0.251	1
Gnl1	0.154850955272218	-0.0522497139346275	0.321	0.361	1
Nit1	0.154945671200651	0.0228689004046089	0.208	0.177	1
Gm8186	0.155058793842044	-0.0457159065548096	0.485	0.514	1
Atp2a2	0.155111484126962	0.0542958953473762	0.476	0.44	1
Tdh	0.155209620953389	0.0206334923813316	0.924	0.917	1
Mlec	0.155446754300812	0.0521587540931728	0.541	0.513	1
Dync1h1	0.155477710332005	-0.0483225044847034	0.216	0.245	1
C77370	0.155638666656621	0.0328952358179302	0.261	0.226	1
Wsb2	0.1560291736519	0.0341081332090975	0.271	0.238	1
Upf1	0.156066256914435	0.0306691431013861	0.167	0.139	1
Ahnak	0.156137813283289	0.0578121790845569	0.199	0.174	1
Aamdc	0.156205795165902	0.036718595218108	0.137	0.113	1
Zfp229	0.156409053449631	-0.0493084888973888	0.141	0.165	1
Wdr77	0.15643894401605	0.0357126193563383	0.689	0.652	1
Smarcad1	0.156684771427529	-0.036929720179964	0.632	0.665	1
Dbr1	0.156717868743735	0.0508278363967983	0.297	0.273	1
Hspb8	0.156750734940693	0.0168924382821346	0.12	0.095	1
Rab9	0.156800483089194	0.038924025086491	0.392	0.351	1
Rpl11	0.15688064196274	-0.0163688867485399	1	1	1
Golga5	0.157476483841193	0.0350895390330209	0.115	0.092	1
Hnrnpr	0.157497436373565	-0.0371046664283666	0.687	0.722	1
Mob1a	0.157536272207352	-0.0418619651563487	0.132	0.156	1
Pex11b	0.157910840328126	-0.0276330922461296	0.17	0.203	1
Orc3	0.157958734980839	0.0285417710882073	0.22	0.186	1
Yipf5	0.157982334960264	0.0416977958484993	0.414	0.384	1
Fam118a	0.158323463799918	-0.0291171554243377	0.103	0.127	1
Ccdc90b	0.158606827479845	-0.0398763012680903	0.163	0.192	1
Laptm4b	0.15890052336251	0.0453684267788871	0.223	0.193	1
Atxn2	0.158968349982289	-0.0345011057464898	0.163	0.188	1
Cinp	0.158994650510776	-0.0544776121317008	0.294	0.315	1
Mta3	0.159080511344093	-0.0381622142930511	0.466	0.504	1
Cep83	0.159299976259682	-0.0431482807696213	0.18	0.21	1
Kctd6	0.159600543757391	-0.0427346220547194	0.132	0.158	1
Snip1	0.159757849104431	-0.0370574286295353	0.112	0.136	1
Mterf3	0.159826296734534	-0.0343534327160986	0.112	0.135	1
Nop9	0.159941860396686	0.0416663178418448	0.474	0.43	1
Rilpl1	0.160044997046657	0.0344142245632532	0.112	0.09	1
Vill	0.160138169949735	-0.0304095899650165	0.089	0.113	1
Stx6	0.160392820352362	-0.010119357042414	0.096	0.122	1
Naa38	0.160716253288994	0.0411879311422781	0.725	0.687	1
Zmym5	0.160819063492636	-0.0208152841704161	0.112	0.139	1
Exosc4	0.160965610314773	-0.0333344523167376	0.653	0.691	1
Ctdp1	0.161568649047236	0.0436640568814205	0.172	0.146	1
Gtf3c6	0.161607369674934	-0.0645951548307283	0.473	0.506	1
Ddx58	0.161661492119384	0.0423369364210284	0.278	0.246	1
Sycp3	0.161720788883493	0.0432544566713395	0.296	0.264	1
Hmgb2	0.161727301917759	-0.0271550372591358	1	1	1
Ska1	0.16188563304381	-0.0474984891154725	0.241	0.276	1
Msi2	0.161950357175884	0.040590018616302	0.247	0.218	1
Ube2k	0.162115229864474	0.0348250282844944	0.904	0.895	1
0610037L13Rik	0.162173325245531	-0.0467434418330404	0.249	0.282	1
Rpp21	0.162331136248506	0.0367105086071289	0.356	0.323	1
Dnaja1	0.162409768767992	-0.0219583354261055	0.966	0.975	1
Mettl10	0.162433904489329	-0.034133834251199	0.095	0.117	1
Afg3l1	0.162807673663755	0.035122545428666	0.423	0.382	1
Fam53a	0.162864579695472	-0.0512537300434215	0.22	0.248	1
Cd68	0.162911025353648	-0.0275192271983185	0.115	0.142	1
Pigf	0.162922179400405	-0.0369297958056452	0.256	0.287	1
Spryd4	0.163003967032231	0.0324432408187401	0.22	0.191	1
Slc24a5	0.1631234460466	-0.0697572128473872	0.174	0.198	1
Mtmr14	0.163177934879288	0.0216926776988101	0.261	0.229	1
Arl6	0.16330903684233	0.0508281233793305	0.318	0.291	1
Lin9	0.163342684927025	0.0187124515164044	0.108	0.085	1
Taldo1	0.163784650685833	0.0470827918111238	0.814	0.795	1
Pitpna	0.163838286648066	0.0340091224381462	0.4	0.363	1
Gjb3	0.163928074953023	-0.0433751254400531	0.522	0.556	1
Mrpl36	0.16399757766516	0.0246830433757386	0.759	0.739	1
Carnmt1	0.164000772057624	0.0561941302394324	0.816	0.795	1
Atg13	0.164062445192743	-0.0265427457535752	0.11	0.135	1
Fip1l1	0.164366444472734	0.0481160795609472	0.445	0.423	1
Braf	0.164591707083443	-0.0180813736394306	0.079	0.102	1
Cby1	0.164641873500804	-0.0447450452111247	0.216	0.244	1
Erc1	0.164660890646133	0.0464966001367563	0.227	0.199	1
Aurka	0.164692785171543	0.0699578355990917	0.479	0.461	1
Tdrp	0.164934172160503	-0.0347309877768574	0.098	0.121	1
Cebpzos	0.165254308872933	0.0495661742604885	0.57	0.558	1
Elf2	0.165323462814886	0.0320171087372358	0.218	0.188	1
Hsph1	0.165772953030407	0.0448459078523268	0.526	0.502	1
Ccdc9	0.166276781593682	0.0404434143579269	0.179	0.153	1
Raly	0.166355692066933	0.0496888303822937	0.607	0.579	1
Cdk5rap3	0.166401237913093	-0.0406582410627083	0.416	0.462	1
Pet100	0.166949363612369	0.0367143532494671	0.45	0.411	1
Ftsj3	0.166983516350284	-0.0626852316247445	0.699	0.732	1
Commd10	0.167256253543607	-0.0497031120127921	0.351	0.387	1
Spen	0.167518756435688	0.0319862404037354	0.282	0.248	1
Larp1b	0.167810944779506	0.0286061838617118	0.108	0.086	1
Eya3	0.167844629881519	0.0275739151516848	0.149	0.122	1
Myl6	0.168173892977689	-0.0346837757296046	0.974	0.983	1
Akt1s1	0.168307889176881	-0.030087759897533	0.192	0.225	1
Dennd5b	0.168714761131575	0.0347695700547732	0.261	0.227	1
Nras	0.168985295574543	0.032861664947347	0.478	0.453	1
Reps1	0.16906152944174	-0.0261179784644593	0.089	0.113	1
Vdac1	0.169097999930956	0.0331429825912652	0.919	0.905	1
Rab3ip	0.169159354453579	0.0501840135533538	0.433	0.38	1
Eaf1	0.169160250846472	0.024222553673781	0.108	0.086	1
Pmpca	0.169230242194454	-0.0454074692939512	0.271	0.305	1
Sfxn1	0.169304403568762	-0.0437836242960885	0.686	0.703	1
Igf2bp2	0.169415232943523	-0.0411697231109985	0.225	0.254	1
Mettl6	0.169605949553213	-0.0481385733364464	0.229	0.259	1
Hist1h1a	0.169728312131799	0.0351245047828912	0.113	0.092	1
Sesn2	0.169808757912265	-0.0210922386670288	0.254	0.291	1
Ythdf2	0.169831561294718	0.0595402164975271	0.541	0.52	1
Apex1	0.169900608204709	0.0418071437866481	0.878	0.865	1
Polr3k	0.16999815035643	0.0315038676279918	0.512	0.459	1
Dcaf8	0.170040518001373	-0.0481515081167715	0.225	0.252	1
Slc7a1	0.170122257298002	-0.0404630784892702	0.175	0.203	1
Rps6kb1	0.170231020840464	0.0275337339083832	0.363	0.321	1
Smpdl3b	0.170270644477994	-0.0386135659038311	0.131	0.155	1
Gatc	0.170336756733073	0.0217933218334478	0.129	0.105	1
Rmnd5b	0.170522066305169	-0.0423686635285645	0.28	0.313	1
Gm10036	0.170626002597097	0.0354572566661757	0.718	0.68	1
Mesdc2	0.170691962448933	0.0369408683536103	0.536	0.518	1
U2af1	0.170938773037718	-0.0320060727998301	0.986	0.988	1
Cyb5r3	0.171010203558951	0.0547753540487109	0.625	0.581	1
Cry1	0.17107061652321	-0.0310077764921778	0.199	0.233	1
Ddx46	0.17117462570702	0.0352561267322118	0.837	0.813	1
Rbbp5	0.171342996435149	-0.0320779221184853	0.156	0.184	1
Pard6g	0.171451833934667	0.0235794463289249	0.11	0.088	1
Bag5	0.17160004269515	0.0341677226478529	0.168	0.143	1
Utp6	0.171650055515957	-0.0416347691710353	0.265	0.296	1
Plin3	0.171792283347702	-0.0270982220253999	0.287	0.32	1
Col4a3bp	0.172082565503531	-0.0321863636694916	0.095	0.116	1
Sys1	0.172412762426214	-0.0468798060173939	0.509	0.546	1
Pycrl	0.172572830801968	0.0447823402298173	0.333	0.301	1
Tfg	0.172685005402988	-0.0322796570807954	0.368	0.405	1
Rab26os	0.173069124441024	-0.0437783308098302	0.101	0.122	1
Cux1	0.173245467827688	-0.0330469828443642	0.1	0.122	1
Efcab14	0.173297647287613	0.0276244657399285	0.149	0.123	1
Casc3	0.173411286880517	0.0239465262743889	0.151	0.124	1
Tmem110	0.173418686385914	0.0470594219958536	0.177	0.154	1
Ogt	0.173430325190485	0.0515100149835886	0.364	0.333	1
Sirt3	0.173454394469324	0.0388840059831491	0.137	0.114	1
Aplp2	0.17345774887842	-0.0591563065229852	0.469	0.489	1
Gm13154	0.173543069960616	-0.0677053667071531	0.438	0.462	1
Spred1	0.173577047847923	-0.0460562594244929	0.194	0.218	1
Hspbp1	0.173629889002113	0.0533619552079154	0.299	0.269	1
Rtn1	0.173996558879808	0.0246690922645236	0.149	0.123	1
Drap1	0.174280012671823	-0.05938011894974	0.299	0.331	1
Myh9	0.174387841221085	0.0177501333071875	0.239	0.205	1
Psmf1	0.174402009910544	0.0398975631768014	0.163	0.139	1
H3f3b	0.174503546681526	-0.0235648615375577	1	1	1
Pkig	0.174545315908646	0.0445009778114282	0.191	0.165	1
Ctcf	0.17474766091023	-0.0290538969116639	0.698	0.717	1
Ttc32	0.174952980521949	-0.0277311560406084	0.162	0.191	1
Rasa1	0.174985091619741	0.0354105247226459	0.122	0.101	1
Ubap1	0.175062643735641	-0.0405628381132052	0.18	0.207	1
Aifm1	0.175195336749934	-0.0387663187996596	0.414	0.448	1
Rpl10-ps3	0.175381366192573	0.0517426719777724	0.297	0.265	1
Cd24a	0.175810510598968	-0.015295033904394	0.182	0.217	1
Upf3a	0.176089374494973	-0.0404741995314922	0.34	0.377	1
Suz12	0.176292562175772	0.0262134692084633	0.421	0.376	1
Zfc3h1	0.17634518382374	-0.0273524218774811	0.115	0.14	1
Bcdin3d	0.176436626148434	-0.0384580669669332	0.136	0.159	1
Pdlim5	0.176606355282766	-0.0426515769359476	0.081	0.101	1
Foxp4	0.176849466143412	0.0430543457061636	0.213	0.187	1
Senp6	0.176853966299227	0.0337921502926314	0.495	0.442	1
Kansl3	0.176878851097099	-0.0262164335834292	0.101	0.123	1
Baz2a	0.177083836080968	0.0323775408054514	0.564	0.518	1
Gigyf2	0.177288205074787	-0.0410989734252343	0.309	0.344	1
Sccpdh	0.177495435344407	-0.0477879342075154	0.174	0.201	1
Cdc25a	0.177596226646603	-0.0401158382128693	0.316	0.341	1
Ndufs4	0.177622700849341	-0.0580653310131237	0.601	0.652	1
Sac3d1	0.177673970716959	0.0401767937007911	0.383	0.347	1
Plk1	0.177831341469152	0.0542622895582249	0.478	0.455	1
Prr13	0.17786521995538	0.0284782597835384	0.338	0.295	1
Spcs2	0.178013494191466	0.0444168698975573	0.792	0.771	1
Eif1ad	0.1781050507078	-0.0408698924024343	0.667	0.687	1
Sfmbt2	0.178168139148545	-0.0618411790555674	0.18	0.206	1
Riok3	0.178339748787802	-0.050358614788965	0.488	0.501	1
Zfhx3	0.178374876547757	0.0351499597251795	0.125	0.104	1
Them4	0.178659386534293	-0.0296684450318914	0.093	0.115	1
Prdm4	0.178665970515301	-0.0346566440042596	0.105	0.127	1
Sec22b	0.178793537017677	-0.0409212888136547	0.356	0.397	1
Gm5900	0.1789691607473	-0.0458745771412961	0.186	0.216	1
Lig3	0.17907495538899	-0.0242301589234485	0.113	0.139	1
Bub3	0.17912187945646	0.0387322834966479	0.797	0.78	1
Nudt9	0.179192608209661	-0.0430237469572859	0.357	0.389	1
Rps21	0.179709497229516	-0.0222523804992893	1	1	1
Mrto4	0.17972857608114	0.0327450902911729	0.716	0.682	1
Bphl	0.179971119168712	-0.029642508831552	0.117	0.142	1
Cacul1	0.179995972518302	0.0304377515268592	0.168	0.142	1
Aatf	0.180034012194433	-0.0205435907165596	0.284	0.315	1
Tipin	0.180099071393677	0.0315725557901627	0.902	0.886	1
Map2k2	0.180189740106128	0.0413340154341628	0.62	0.588	1
Tmem59	0.180279035940857	-0.0668169080478151	0.588	0.613	1
Dnaja2	0.180375992264992	0.041795860544001	0.825	0.781	1
Thap11	0.180395821529152	-0.0397600220762445	0.294	0.331	1
Ing1	0.180444730644218	-0.0296699656293472	0.399	0.43	1
Ccnh	0.180530131970247	0.0188529915232744	0.44	0.395	1
Itm2b	0.180718747509756	0.0340406517741604	0.457	0.428	1
Dctpp1	0.180984510133841	-0.0278470485384079	0.985	0.977	1
Syncrip	0.18102963568665	0.0360545969947705	0.801	0.791	1
Wdr33	0.181229063244135	-0.0357119040270448	0.371	0.404	1
Slc25a4	0.181773837379168	-0.0658457122336493	0.971	0.98	1
Porcn	0.181877415495297	-0.0280544466645436	0.191	0.222	1
Lancl2	0.181902490804218	0.0297710269430624	0.124	0.102	1
Tacc2	0.181934252902065	0.0346142563863367	0.172	0.146	1
Ak1	0.182057773165394	-0.0343905896616227	0.186	0.216	1
Ears2	0.182324763060206	-0.0292403214328205	0.1	0.122	1
Ccdc92	0.182412414658753	0.0332688715470348	0.137	0.114	1
Tmem248	0.182599372540515	0.0291724495869254	0.457	0.416	1
Nfya	0.182616535458429	0.0288794042148896	0.103	0.083	1
Ubald1	0.182683437245342	0.0191696420691303	0.174	0.146	1
2310022A10Rik	0.182961604108833	0.0366572879655165	0.213	0.186	1
Slc1a3	0.183062125828149	0.0330239722295649	0.146	0.122	1
S100a6	0.183073327911822	0.0487681886881767	0.485	0.43	1
Usp22	0.183085345618915	-0.0380018983634783	0.184	0.216	1
Trim13	0.183959490250986	0.0327025604700189	0.175	0.148	1
Ptch1	0.183968828546217	-0.0224886808704579	0.122	0.148	1
Ppp1r15b	0.184363012985225	-0.0563950767865513	0.167	0.191	1
Btg1	0.184446623538629	0.020145604305777	0.172	0.143	1
9430016H08Rik	0.184569859322222	0.0471311544348293	0.32	0.295	1
Bcam	0.18462464909474	0.027404849877419	0.246	0.212	1
Zcchc6	0.18469203971406	0.0190352640876387	0.107	0.084	1
1700123O20Rik	0.184728152338435	-0.0501236278507183	0.388	0.416	1
Sin3b	0.18508443298901	0.0396359915917504	0.548	0.509	1
Zfp296	0.185153929812161	-0.0371633580951992	0.308	0.34	1
Klhl22	0.185760919225307	-0.0387300162094422	0.12	0.143	1
Orc2	0.185790655258444	-0.0248291470920724	0.521	0.55	1
Mrps14	0.185872746231547	0.0226169895672468	0.912	0.903	1
Frg1	0.185911729661158	-0.04578272015623	0.517	0.556	1
Psmb4	0.185996588110113	-0.036068308328614	0.907	0.935	1
Hibadh	0.186105034977823	0.0459470269799267	0.522	0.492	1
Tmem11	0.186248886044946	-0.0421386622822184	0.598	0.618	1
C330007P06Rik	0.186554797485907	0.0285689328004038	0.137	0.113	1
Gspt1	0.186684658560262	-0.0217364012351657	0.921	0.892	1
Nfx1	0.186946712760764	0.0259647188326029	0.457	0.415	1
As3mt	0.187160763327141	0.0471001569827511	0.179	0.154	1
Ldlr	0.187232419735998	-0.0246728661615402	0.084	0.104	1
Trmt6	0.187678070111497	-0.0377272238014988	0.531	0.575	1
Ino80	0.187775735496855	-0.0186729066640748	0.265	0.299	1
Fam98a	0.187808174847376	-0.000538012539054611	0.16	0.192	1
Rps19	0.187865119002948	-0.0123198150288211	1	1	1
Mrpl18	0.188164434343331	-0.0193420216236571	0.976	0.961	1
Mcts1	0.188294598076609	0.0353696827600425	0.454	0.409	1
Alg5	0.188699560653183	0.0308410916932905	0.247	0.214	1
Rtfdc1	0.188777654055062	0.0195759330849438	0.46	0.418	1
Copa	0.188851535796479	-0.0241246996290795	0.132	0.159	1
Nuf2	0.188878712354984	0.0373799514788327	0.223	0.194	1
Tgs1	0.188909507397206	0.0548132232407456	0.464	0.442	1
Hddc2	0.188935104939732	-0.0330996236206982	0.423	0.457	1
Ccnd3	0.189055510744684	0.0491721794353317	0.759	0.731	1
Tro	0.189435030765833	0.0255514851278803	0.144	0.118	1
Hspa14	0.189511421673836	-0.0371163899100584	0.734	0.732	1
Plekhj1	0.189603249843001	-0.0383341546258462	0.577	0.627	1
Rbbp6	0.189615141207729	0.0193837296592817	0.436	0.387	1
Ndufb9	0.190170558525211	-0.0417449968451353	0.924	0.935	1
Snx10	0.190347050115594	-0.0231836673723871	0.196	0.226	1
Mief1	0.190683743987988	0.0331520750281384	0.112	0.091	1
Dph3	0.190878853238993	0.0304809553288656	0.844	0.816	1
Ctr9	0.19092606483006	-0.0426505585141319	0.311	0.346	1
Fam53b	0.191004810583462	0.0135686971172683	0.11	0.088	1
Cenpw	0.191332250551792	-0.046984004975139	0.711	0.726	1
Kat5	0.191366075204799	-0.0308036636944103	0.124	0.148	1
Ddx3x	0.191385790061383	0.0371328871199604	0.699	0.672	1
Pdk1	0.191519701218587	-0.0368056856544888	0.335	0.37	1
Hdac2	0.191520393035986	-0.0339507070353168	0.576	0.616	1
B4galt6	0.191524757893151	-0.0310450638149302	0.182	0.21	1
Rbm45	0.191602820839717	-0.0318252647451463	0.172	0.199	1
Anapc13	0.191667832799073	-0.0502195148555165	0.768	0.786	1
Atp6v1g1	0.191850259548897	0.0363694694421615	0.842	0.831	1
Rnf6	0.192250877506739	0.026253216101711	0.215	0.184	1
Slc30a5	0.192271175836556	0.0288221557678776	0.127	0.105	1
Mrps24	0.193036105883469	-0.040974593037995	0.847	0.842	1
Rab18	0.193111870316676	-0.0318575630748125	0.421	0.46	1
Ppp1r14d	0.193127390880149	0.0258374494285963	0.113	0.092	1
Hmox1	0.193129326252109	0.0729906457552687	0.385	0.361	1
Ccp110	0.193292194004495	0.0105699999104179	0.129	0.103	1
Rbm33	0.193331869365067	0.018797384752605	0.146	0.122	1
Hsbp1	0.19354559843771	-0.0437201404472853	0.641	0.668	1
Dlg1	0.194018249365982	-0.0329646990622282	0.113	0.136	1
Adpgk	0.194104111956956	-0.0185583252121069	0.18	0.209	1
Polr1b	0.194121459092958	-0.0321593243983536	0.144	0.168	1
Srxn1	0.194132711126268	0.0441694783859662	0.103	0.085	1
Tst	0.194193551293861	0.0294837849577623	0.256	0.226	1
Bex4	0.194421932353277	0.0416740265524138	0.904	0.898	1
H2afy	0.194433229227995	0.0255161198169779	0.629	0.6	1
Zfp850	0.194488930336914	-0.0289847232042558	0.117	0.14	1
Mrpl41	0.194567925688056	0.048739927405729	0.454	0.414	1
Nup35	0.194710559528771	0.0494474180784548	0.321	0.3	1
Comtd1	0.195068241394636	0.037767286790915	0.16	0.135	1
Trim24	0.195135154249861	-0.0321261977895974	0.299	0.331	1
Arl2bp	0.195189018976822	0.0234990732832389	0.285	0.248	1
Tarbp2	0.195231847191677	-0.0257102206137007	0.522	0.566	1
Gtf2h2	0.195278431053975	0.0445164561714635	0.259	0.232	1
Dynll2	0.195665541627362	0.0251291527794617	0.821	0.789	1
Arl5a	0.196025471195704	0.0393609994574938	0.227	0.2	1
Ppp2r2d	0.196132022928945	0.0533267404914677	0.662	0.617	1
Ptk7	0.196208201446148	0.022938231273433	0.156	0.132	1
Ppil4	0.196333311737116	0.0535509278099779	0.495	0.48	1
Mlh1	0.19642913399568	0.0255212227688891	0.115	0.095	1
Gm6792	0.196771039219353	-0.0544571219169914	0.308	0.338	1
Cwc22	0.196825596538085	-0.0295463659933759	0.18	0.207	1
H2afz	0.19688025605939	-0.0195350214010044	1	1	1
Cd2ap	0.197027129284972	0.040789576783657	0.375	0.339	1
Armcx2	0.19718112895956	0.026545197330786	0.113	0.094	1
Tomm40l	0.19722346003051	0.0158952363112153	0.11	0.088	1
Mad1l1	0.197298584503434	-0.0223139231108012	0.122	0.148	1
Snrpd1	0.197467177138217	-0.0285224782168423	0.976	0.973	1
Gtf2e1	0.197633433469437	-0.0397763652617797	0.21	0.233	1
Trmt10c	0.198371152818883	-0.0359118862970741	0.261	0.295	1
D030056L22Rik	0.19841726090873	0.0484425439261162	0.419	0.386	1
Noa1	0.198427952888089	-0.0350829648504299	0.125	0.149	1
Atg4d	0.198494375345304	-0.0285746110663101	0.093	0.114	1
Dnajc24	0.198560140634567	-0.0249427850283003	0.323	0.355	1
Psmc3	0.198721267616054	-0.0207114404751954	0.771	0.79	1
Uhrf1	0.198739298679937	-0.0512914356773309	0.495	0.519	1
Clstn1	0.198776757403363	0.0178292257903918	0.115	0.094	1
Bcl10	0.198922597167747	0.0434743011017525	0.28	0.255	1
Lgals3	0.199007198549973	-0.0441395300665388	0.268	0.297	1
Ccna2	0.19914990741887	0.0490654026097374	0.631	0.613	1
Aldh16a1	0.199180178858725	0.0237102013261644	0.119	0.097	1
Nhp2	0.199342963457489	0.0276124352451479	0.991	0.994	1
Prosc	0.199416653457806	-0.0308479204353521	0.186	0.213	1
Yrdc	0.19949670460217	-0.0432428200295206	0.509	0.547	1
Cdip1	0.199536251649976	0.0276330421145055	0.112	0.091	1
Gemin7	0.199942859633419	-0.03116841127121	0.407	0.454	1
Gpd2	0.200286913638124	0.0319353372168714	0.29	0.259	1
Cks1b	0.200295293283673	-0.0278084248867017	0.967	0.96	1
Apobec3	0.200420847075368	0.0393754878624445	0.368	0.332	1
Fblim1	0.2006071747797	0.0362401819818315	0.682	0.653	1
Ptp4a1	0.200662532181381	-0.0490405017519501	0.579	0.608	1
Rbmxl2	0.200859020590076	0.03865898422537	0.785	0.764	1
Pacsin2	0.201650573706104	-0.0546560306405951	0.175	0.197	1
Meaf6	0.201810949678539	0.0404911247394371	0.313	0.284	1
Spty2d1	0.202000400810231	-0.0387706416491777	0.148	0.173	1
Phf6	0.20200866092761	-0.0330389143519775	0.158	0.184	1
Tyw5	0.202097494262996	0.0293804126535055	0.203	0.174	1
Nenf	0.202196627240326	0.0363851929647762	0.239	0.211	1
Bud13	0.202234274885009	0.0247558127326316	0.174	0.147	1
Igbp1	0.202259181109387	-0.032247508387854	0.292	0.326	1
Cited2	0.202598118111005	-0.0394702458633227	0.349	0.384	1
Ccnl2	0.202758470886204	-0.0377757104026328	0.304	0.333	1
Rap1b	0.202767017214815	0.0531592181079698	0.61	0.579	1
Amer1	0.20277335843766	-0.0235409914318552	0.093	0.114	1
Skiv2l2	0.203051280517123	0.0315091249415206	0.39	0.363	1
Hdhd2	0.203123547418728	0.0300819978436731	0.225	0.194	1
Fam216a	0.203162262238198	0.02966671266283	0.263	0.236	1
Ddx56	0.203256353313048	-0.0458704532426101	0.431	0.463	1
Fmr1nb	0.203396629197943	0.0394854394361348	0.442	0.417	1
Srsf11	0.203739684141735	0.0249302142441969	0.918	0.889	1
Rpl7	0.203939777616081	0.0158576359188545	1	1	1
Sptlc1	0.20402491707756	0.0234080933795119	0.148	0.123	1
Esco2	0.204025820928376	0.0486084947858555	0.481	0.46	1
Adh5	0.204462292005539	0.0223836003556612	0.863	0.861	1
Slc15a4	0.204569023075277	0.019648903293242	0.11	0.09	1
Fbxo15	0.204726826653698	-0.0606068754578589	0.653	0.671	1
Gm26518	0.205117325332585	-0.0255528723398723	0.266	0.294	1
Mcat	0.205426755884135	0.0278166211341533	0.261	0.227	1
Tekt1	0.205440865276368	-0.0354970822979842	0.11	0.132	1
Plekha5	0.205786806529066	0.0168823243944846	0.137	0.114	1
Gjc1	0.206113349919477	-0.0406317233076184	0.43	0.453	1
Srrm2	0.206204190837646	-0.0279022782113276	0.978	0.972	1
4930444M15Rik	0.20636601339955	0.03063976246526	0.143	0.12	1
Cox7a1	0.206478456363606	-0.0196931449601104	0.139	0.165	1
Abcb1b	0.206483542385687	-0.03032335419322	0.179	0.205	1
Npc2	0.206497290573294	0.0307784995092683	0.668	0.646	1
Cdc5l	0.206739445649737	-0.0464085986474136	0.778	0.786	1
Nsa2	0.207453865450198	0.0258847078903082	0.758	0.707	1
Ankrd26	0.207509077946828	0.0382543208523365	0.194	0.169	1
Cep290	0.207927773121913	0.0274742249031257	0.187	0.162	1
Bambi	0.208027950386739	-0.0379573600517936	0.1	0.12	1
Ccni	0.20812054880613	0.0308902040471331	0.268	0.233	1
Rpl36-ps3	0.208283719585935	0.0449089770518743	0.235	0.21	1
Ubb	0.208305521284891	-0.0182532565930345	1	1	1
Thoc5	0.208536537130873	-0.0254718778239692	0.153	0.18	1
Renbp	0.208835000643936	0.0233679085608234	0.101	0.082	1
mt-Co3	0.208897446494161	0.0142875138783065	1	1	1
Dtymk	0.209011660214679	0.0237278524541065	0.983	0.967	1
Armt1	0.209016166718799	0.0345046506407829	0.153	0.129	1
Myadm	0.209197862386812	-0.0355626814181707	0.084	0.103	1
Cdk13	0.209224292352202	0.0318482222260497	0.148	0.127	1
Txndc17	0.209244619474028	0.040940537727487	0.875	0.877	1
Atp5h	0.210057148370579	-0.026788564088847	0.973	0.975	1
B230354K17Rik	0.210083047561399	-0.0212122817127988	0.131	0.155	1
Numa1	0.210276768930346	0.030017168652584	0.235	0.204	1
Hars	0.210425266894285	0.0346211752295223	0.399	0.371	1
Rab10os	0.210508705824856	0.0164285899288137	0.117	0.095	1
Grk6	0.210538807214275	-0.0445994621454405	0.168	0.192	1
Cdc6	0.210558085668673	0.0469805036574754	0.246	0.219	1
Eef1d	0.210560059869395	-0.0189107331388108	0.986	0.98	1
Arfip2	0.210697760101677	0.0290288128310695	0.192	0.167	1
Spry2	0.210840409048891	-0.0177792969014007	0.175	0.205	1
Paf1	0.211318133475483	-0.0231289822172535	0.179	0.206	1
H2-M5	0.211388868539522	0.0272630715167486	0.373	0.336	1
Ercc6l2	0.211464853092486	0.0232995244595617	0.184	0.156	1
Zfp329	0.211570496450126	0.0319791759004583	0.132	0.111	1
Yars2	0.21161356497239	0.0421550730211639	0.27	0.239	1
Pnkd	0.211743050396402	0.0289979163485293	0.694	0.673	1
Snx17	0.211773556695243	0.0452052776031808	0.338	0.31	1
Cct4	0.211794783654575	-0.0339003906709094	0.957	0.973	1
Hspd1	0.211851367327023	-0.019382328847517	1	1	1
Sat1	0.211935036861307	0.0466525268033203	0.325	0.302	1
Twistnb	0.212822210841582	0.0274495186434957	0.674	0.639	1
Angptl4	0.212825936350896	-0.0215977756436504	0.21	0.243	1
Cpsf4l	0.212990826511629	0.0443601606495839	0.247	0.224	1
Nub1	0.213120426437929	-0.0151301698658079	0.237	0.27	1
Mif	0.213195265145255	0.017972158544493	1	1	1
Setd1b	0.213274473260822	0.0325293852297865	0.218	0.19	1
Btbd1	0.213416686621909	-0.0458931402723184	0.387	0.421	1
Wdr89	0.213422880325973	-0.0482894931243335	0.485	0.518	1
Dync1li1	0.213573946958426	0.0544154591260494	0.323	0.303	1
Rpl13a-ps1	0.213687809374453	-0.0393213910332637	0.789	0.821	1
Perp	0.21393875628497	0.0437701859875363	0.254	0.229	1
Atf5	0.213999919675195	0.0290322693798782	0.158	0.134	1
Tuba1a	0.214295120674015	-0.0489147798709374	0.692	0.697	1
Lrr1	0.214323705545731	0.0287301752388626	0.168	0.145	1
Tor1aip1	0.214409256155829	0.0338557139496661	0.125	0.105	1
Sall1	0.214436794506274	0.0414237183471792	0.187	0.165	1
Ina	0.214465322777289	0.0269957070317465	0.199	0.174	1
Crbn	0.214466318739739	0.029741270216828	0.131	0.11	1
Mak16	0.214555703123201	-0.035774025160358	0.814	0.833	1
Nucks1	0.21472674295214	-0.0320710922282739	0.94	0.95	1
Ints5	0.214737081350448	0.0461171609499571	0.232	0.207	1
Pno1	0.214775174194485	0.0486885351152467	0.665	0.654	1
Vwa3b	0.214946283808557	0.0242481131482007	0.156	0.133	1
Cit	0.215026005203706	0.0313478286024135	0.204	0.179	1
Xpo1	0.215061423774657	-0.041481796411131	0.584	0.6	1
Coq2	0.215068530737439	-0.00885119138529067	0.265	0.301	1
Stk11	0.215372861035293	0.0294850615523441	0.376	0.342	1
Ibtk	0.216091438413085	0.0335274887598337	0.198	0.174	1
Wdhd1	0.21612372530154	-0.0414036794463481	0.16	0.184	1
Akap13	0.216244758866591	0.0202546653492512	0.12	0.098	1
Plpp1	0.216286495533275	0.0384899855781531	0.187	0.164	1
Snx27	0.216301377284943	0.035846336809824	0.256	0.227	1
Slu7	0.216700517885248	0.0322430400997085	0.284	0.257	1
Aurkb	0.216841175358553	-0.0519647812150485	0.323	0.352	1
Cox4i1	0.217020093314986	-0.0183257217218324	0.998	1	1
Prps2	0.217186837400203	0.0463043831570394	0.249	0.227	1
Abce1	0.217472413316758	-0.0262760575464239	0.632	0.647	1
Parl	0.217522521029151	0.0399998593212346	0.722	0.69	1
Tomm20	0.217922866659612	0.0217468656918274	1	0.999	1
Stk38l	0.217961255662679	0.0319912261584819	0.101	0.083	1
Rab10	0.218043428828764	0.0476987350942423	0.603	0.572	1
4930453N24Rik	0.218179003895718	0.0285373177927039	0.421	0.386	1
Trabd	0.218525058304391	0.0223565816630122	0.141	0.118	1
Ppp1r1a	0.218830718727024	0.0244279412878259	0.215	0.186	1
Sfrp1	0.21887534175364	0.0384082828562644	0.215	0.187	1
Peli1	0.218980580960366	-0.0309167794263048	0.151	0.178	1
Dnase2a	0.219049887284644	0.0311106511997336	0.27	0.239	1
Smg5	0.219296415826243	-0.0345930824562428	0.189	0.214	1
Chtop	0.2194773680972	0.0293192655871378	0.703	0.662	1
Cbx6	0.219481321949844	-0.0192584759109989	0.11	0.133	1
Zfand2b	0.219567504352771	-0.0267357798269999	0.119	0.141	1
Prkrip1	0.219580813418984	-0.0448604890988898	0.43	0.46	1
Gpaa1	0.219596851042465	-0.0331955036147278	0.177	0.204	1
Use1	0.219681493019102	-0.0396691609848807	0.679	0.682	1
D11Wsu47e	0.219747524094023	0.036130747601829	0.167	0.143	1
Ap1s1	0.219802746995799	-0.0434772053228664	0.376	0.4	1
Smg8	0.219839657061272	-0.0221848369047235	0.091	0.111	1
Egfl7	0.219879321961155	-0.0391069675467979	0.299	0.326	1
Acot9	0.220527711497847	0.0278132289076417	0.4	0.365	1
2810428I15Rik	0.220570830950675	-0.0430384113135979	0.595	0.629	1
Timm22	0.220715643311715	-0.0328238399157202	0.469	0.513	1
Gabpb1	0.220739419691199	-0.0329508156473588	0.127	0.149	1
Gm5611	0.220782959087979	0.0243745377383523	0.101	0.082	1
Anp32b	0.220795349695806	0.0179803579165188	0.997	0.996	1
Itpka	0.220835873091234	0.0166741413080719	0.113	0.092	1
Kras	0.220841745035052	0.0469357311297263	0.56	0.555	1
Vamp3	0.221028040611347	0.0458869127454894	0.371	0.348	1
Nif3l1	0.221062117716154	-0.0517183581430112	0.29	0.313	1
Cradd	0.221371209327217	-0.0285363740318645	0.101	0.122	1
D16Ertd472e	0.221538416500495	0.0266217503204399	0.141	0.118	1
Napg	0.221804841245461	0.0237973443149053	0.227	0.198	1
Mrpl16	0.221984803247262	0.0514110852573245	0.45	0.43	1
Lima1	0.222090147599881	0.0131244155694355	0.216	0.185	1
Ogdh	0.222125769086256	0.0431380866892433	0.21	0.19	1
Sf3b6	0.222326633624609	-0.0284892331971556	0.856	0.874	1
Dmtf1	0.222361495342868	0.0259970324381846	0.16	0.137	1
Sfn	0.222551469439039	0.0415025704717481	0.395	0.38	1
Ubr7	0.22256278061554	-0.033214998683687	0.338	0.378	1
Nup93	0.222891113302839	-0.0398331198974149	0.363	0.39	1
Camta1	0.222965187826851	0.0135569459458073	0.378	0.339	1
Kctd5	0.223809110756884	0.0210672215632763	0.344	0.313	1
D5Ertd605e	0.2239154041086	0.0237757808201192	0.11	0.09	1
Psme4	0.223954438114139	-0.0298609950028104	0.32	0.352	1
Mzt1	0.224048519296965	0.0310450089260938	0.223	0.197	1
Arhgef1	0.224097591513414	-0.0312596503842678	0.124	0.145	1
Wdr83	0.224193470709867	0.0231432254844088	0.211	0.182	1
Ncor2	0.224218579749013	0.0228611757853528	0.117	0.096	1
R3hdm2	0.22425123931246	-0.0206272418309496	0.091	0.111	1
Gm14820	0.224497826578754	-0.0273777487806276	0.139	0.16	1
Smg1	0.225503017208369	-0.0358246879642858	0.129	0.153	1
Agpat3	0.225598687630718	0.0279082795783342	0.134	0.113	1
Srgap2	0.225686156829414	-0.0158336974147846	0.089	0.109	1
Rnft1	0.226045768135727	0.0345048974992592	0.18	0.158	1
Tfam	0.226236972379016	0.00747184280603364	0.653	0.63	1
Rps18	0.226244831234673	0.00992966108152693	1	1	1
Fbxo31	0.226412927540274	0.0291390502793263	0.287	0.259	1
Klhdc10	0.226535259659192	-0.0437223856171461	0.165	0.187	1
Synj2bp	0.22654312132418	-0.0484011105187521	0.268	0.296	1
Mpzl2	0.226718693845129	-0.0120042816994201	0.174	0.2	1
Zfp219	0.227077109612366	-0.036565434235357	0.284	0.308	1
Frrs1	0.22772106463382	-0.0369141581341679	0.383	0.409	1
Tsix	0.227805784601182	0.0188226067277799	0.163	0.136	1
Golgb1	0.227893882706216	0.0378396440213137	0.387	0.359	1
Lrrc58	0.228141341786523	0.00990701763456753	0.309	0.273	1
Cers5	0.228163237948418	0.0147636087831682	0.234	0.204	1
Ugp2	0.228193614997388	-0.0376183236889803	0.16	0.181	1
Gapdh	0.228233978457989	0.0309142700061082	0.998	0.999	1
Sdhd	0.228279202965205	-0.0448703216326829	0.505	0.547	1
Sun1	0.228686359997275	0.0305322617975077	0.186	0.162	1
Rab5a	0.229034305629964	0.0454877980593795	0.435	0.41	1
Ybx1	0.229068566571842	-0.00982441964840142	1	1	1
Glod4	0.2292212273773	-0.0273717205570366	0.364	0.403	1
Cops8	0.229258573052937	0.0204440998433613	0.596	0.55	1
Trmt1	0.229469067447606	-0.0300692431516326	0.323	0.348	1
Cct7	0.229548307368294	0.0353314992154645	0.988	0.975	1
Nrf1	0.229928351194262	0.0357062853016624	0.314	0.286	1
Icam1	0.229944980265733	0.0153006362645695	0.182	0.155	1
Hp1bp3	0.230547014325162	-0.0219271507982135	0.134	0.158	1
Trip6	0.230972597964345	-0.0258014193337896	0.168	0.193	1
Nelfa	0.23109754650982	0.0166250323360443	0.323	0.283	1
Golga4	0.231144419924979	0.0112904574803978	0.445	0.4	1
Ctps	0.23137518453725	-0.0373769998766206	0.435	0.468	1
Mobp	0.23170931708171	-0.00555449259240745	0.127	0.152	1
Mpc2	0.231770838537156	-0.0241158505031502	0.354	0.385	1
Cdc40	0.231799969704772	0.0370250985710855	0.241	0.219	1
Ncapd3	0.231931054783552	0.0262767525409042	0.304	0.273	1
Ndufa4	0.231968388368999	0.0337396410658237	0.998	0.994	1
Farsa	0.232110490592211	-0.0134903516074816	0.515	0.551	1
Pes1	0.232138436114784	-0.0310011474937921	0.574	0.61	1
Mfap5	0.232163081171225	-0.0261501308308895	0.105	0.126	1
Bcl2l11	0.232307449343598	-0.0331375184706789	0.105	0.123	1
Nr6a1	0.232369587988151	-0.041901431614502	0.153	0.173	1
Smad7	0.232388878257242	-0.0478388707411849	0.462	0.488	1
Dqx1	0.232406920812165	-0.135116890478662	0.174	0.192	1
Lactb2	0.232410382562251	0.0622717934226872	0.502	0.481	1
Rabggtb	0.233025569351789	0.0343330595211132	0.531	0.511	1
0610009O20Rik	0.233154292206533	0.0266157713304331	0.134	0.114	1
Prpsap1	0.233470080832822	-0.0417087306637858	0.435	0.46	1
Dnttip1	0.233630088868762	-0.0108961859538551	0.139	0.164	1
Atp6ap2	0.233656928683271	0.0216864081612043	0.239	0.209	1
Hspa4	0.233669199725902	0.0263878657814913	0.936	0.932	1
Trappc4	0.23374903291128	0.0461204278200473	0.56	0.54	1
Rcor2	0.233764142322019	-0.0209290044653963	0.438	0.48	1
Pwp2	0.233902367534497	0.0439783280328147	0.192	0.169	1
Smarca5	0.23413124001145	0.0360395760033654	0.945	0.914	1
Golph3l	0.234236939004011	0.0255803287496181	0.108	0.089	1
Gosr1	0.234291441889132	0.0242211954117997	0.119	0.098	1
Ftsj1	0.234390474238353	0.00849267347143656	0.189	0.161	1
1110008P14Rik	0.234393349225765	-0.042716418567552	0.38	0.414	1
Fxn	0.23447114370029	0.0207387771010337	0.33	0.293	1
Tceb2	0.234559225226947	-0.0197596564618543	0.997	0.995	1
Dnpep	0.234731786874528	0.0249583588350588	0.323	0.294	1
Fam103a1	0.234785510008816	0.0205079056945225	0.402	0.365	1
Med24	0.234960486082833	-0.0275993090876432	0.091	0.11	1
Sp1	0.23503674584586	-0.0282098327182487	0.21	0.236	1
Mkrn1	0.235126300384458	-0.0241739037832227	1	0.999	1
Gnpnat1	0.235197283039451	0.0265586535742985	0.656	0.617	1
Prmt3	0.235442145318641	-0.0456745777965762	0.38	0.406	1
Txnl1	0.235557800041889	0.0473897439393447	0.866	0.858	1
Zfp57	0.235950551151779	-0.0206222923219358	0.44	0.48	1
Dapk3	0.236075427127713	-0.0326758717641428	0.289	0.32	1
Pi4k2b	0.23615597259331	0.025103833683198	0.141	0.12	1
Nob1	0.236996280190664	0.0317454883445859	0.533	0.515	1
Rad51	0.23701650056764	-0.031091830866898	0.404	0.438	1
Atf4	0.23705230294297	0.0316512621745176	0.591	0.562	1
Copb2	0.237176237778092	0.024297874705267	0.459	0.409	1
Rad54l2	0.23722594338427	0.0444324516851063	0.134	0.115	1
Narfl	0.237351145694368	-0.0263305196255108	0.117	0.137	1
Creb1	0.237541610194959	0.0263015719656098	0.143	0.122	1
Fastkd2	0.237720377397807	-0.0399245244307099	0.204	0.229	1
Nup155	0.237732869123484	-0.0362246367678269	0.139	0.16	1
Pak2	0.23780102078145	0.0280801595070147	0.397	0.371	1
Cadm1	0.237970884225861	0.0289394409102945	0.234	0.207	1
Lars	0.238017672062498	0.0353878670235039	0.79	0.77	1
Atp1b3	0.238158603082206	-0.0530386665560542	0.436	0.461	1
Snx12	0.238207030653265	0.0144004392284159	0.198	0.168	1
Srek1	0.238253770558963	0.0165754019191204	0.381	0.346	1
Aes	0.238369132408083	-0.021199281410213	0.385	0.427	1
Hn1	0.238380107679479	0.041237969724726	0.875	0.833	1
Acbd5	0.238392319331388	0.0114193941118522	0.113	0.092	1
Ubn1	0.238665550735609	0.0232735539836853	0.186	0.159	1
Tnks2	0.239061768470799	-0.0488840797625518	0.344	0.366	1
Tmsb4x	0.239357854897802	-0.0127383452355008	0.995	0.996	1
Actb	0.239357868022236	-0.032675436234662	1	1	1
Prim1	0.239463587130394	-0.0522855246346735	0.33	0.358	1
Opa3	0.239473651438483	0.0350769566126389	0.143	0.123	1
Ndufaf6	0.239796847061841	0.0192772430337139	0.332	0.3	1
Elavl1	0.239826143542123	0.0386047767682769	0.641	0.61	1
Eprs	0.239894960763383	-0.0315672259235953	0.893	0.896	1
Cnpy2	0.239952849166511	-0.0243474825094974	0.751	0.739	1
Ap2s1	0.240069195497154	-0.0570658168649526	0.646	0.669	1
Cnot7	0.240090768009501	0.0283830416904608	0.39	0.357	1
Leprotl1	0.240207501631221	0.0331569947742898	0.357	0.329	1
Klf6	0.240537600347229	0.0132648956965697	0.124	0.103	1
Mplkip	0.240572911763282	0.033674417151896	0.467	0.442	1
Ago2	0.241005239258067	0.0497043239113184	0.442	0.418	1
Thumpd3	0.241089754148463	-0.029726731318634	0.351	0.38	1
Nagpa	0.24123276174737	-0.0349911367911162	0.096	0.114	1
Ahsa1	0.241311860742904	-0.0378056597225636	0.883	0.892	1
Clasrp	0.241335083880885	0.0248550664117343	0.112	0.092	1
4930461G14Rik	0.241562987635181	-0.0150887314891057	0.136	0.16	1
Kansl2	0.241563372730799	0.0397462880643763	0.533	0.502	1
Slc25a36	0.241758104034032	-0.0323987658259776	0.268	0.3	1
Snx3	0.24263757889629	0.0475007378838037	0.838	0.842	1
Lypla1	0.242681242468458	-0.0416218552294639	0.4	0.429	1
Mitd1	0.242762919621956	0.0176573104764693	0.352	0.319	1
Dus1l	0.242774957552272	-0.0471593366361006	0.462	0.482	1
Tmem245	0.242945369666155	0.0317713365049006	0.311	0.282	1
Gm10020	0.242948694889408	0.0369503097421879	0.261	0.239	1
Rpl3	0.243087803385663	0.0119813265987254	1	1	1
Pmvk	0.243384501638638	0.024413818194125	0.381	0.34	1
Calm2	0.243483425933168	0.0304632244414265	0.986	0.985	1
Apela	0.2435652087634	-0.0420496402144623	0.27	0.302	1
Trappc3	0.244083388188545	0.0288742208107331	0.352	0.321	1
Rpl21	0.244331308643044	-0.016269127825292	1	1	1
Lamtor4	0.244428400022922	-0.045360783868246	0.526	0.57	1
Ddah1	0.244581098124425	-0.0464954031758638	0.395	0.422	1
Ormdl3	0.244902342207724	0.0232096170953968	0.129	0.109	1
Wdr20	0.245008639071982	0.0219202025436384	0.113	0.095	1
Tmem243	0.245180451892422	0.0320264829792511	0.22	0.197	1
Zmym1	0.245292391636129	-0.0360725450739708	0.527	0.547	1
Vegfb	0.245544344633917	-0.0282554748279002	0.082	0.101	1
Dusp12	0.245775482005467	0.0180265105296726	0.393	0.355	1
Ddhd2	0.245977452777199	-0.0274673533701302	0.137	0.16	1
Glo1	0.24599876254548	0.0289764797036129	0.955	0.943	1
Ctdsp2	0.246248410877721	-0.0326586574611041	0.227	0.249	1
Vps26a	0.246291474146836	0.0233584049337743	0.175	0.149	1
1700029P11Rik	0.246398450191512	0.0145579320150314	0.141	0.118	1
Espl1	0.246618520798705	0.0265852493787651	0.148	0.126	1
Bbx	0.246660483362114	-0.0322958610530247	0.278	0.312	1
Lsm8	0.246904132168392	-0.0291298731015998	0.648	0.671	1
Por	0.246951008242623	0.0412643017317907	0.194	0.173	1
Scfd1	0.24730906290497	-0.0384584186194062	0.216	0.236	1
Krt18	0.247351012234126	0.0894843553837015	0.179	0.158	1
Spats2	0.247377774275935	-0.0210454394502921	0.12	0.142	1
Inhbb	0.248020035698877	0.0368997957329816	0.191	0.168	1
Med10	0.248035073971734	-0.0539728400985392	0.517	0.532	1
Rpusd3	0.248241104089243	0.0188733514279621	0.148	0.126	1
Rpl32	0.248356608181189	0.0109076006134261	1	1	1
Cwc25	0.248368316159923	-0.0624987376126321	0.213	0.229	1
Cenpt	0.248460637389708	-0.0248293293281175	0.289	0.319	1
Wdr43	0.24852569021657	0.0327999869893818	0.842	0.821	1
Rad1	0.248541259506875	0.0436618034337449	0.184	0.167	1
Pum1	0.2487647918267	-0.0328369216312654	0.766	0.78	1
Akirin2	0.249134988446213	0.027466935093734	0.601	0.558	1
Myo1c	0.249184082056508	0.0196363945062504	0.124	0.103	1
Cherp	0.249187596689071	0.0367622309425515	0.337	0.319	1
Sec23b	0.249234564149355	0.0430215169435847	0.296	0.277	1
Qtrtd1	0.249236218973454	-0.0371596076185862	0.096	0.113	1
Fgfr1op2	0.24927115018439	-0.0313096784338036	0.356	0.385	1
Fdx1l	0.249391022568118	0.0374759012334974	0.617	0.601	1
Nav1	0.24974605773446	0.0180700804092085	0.143	0.121	1
Nepro	0.249930354448687	-0.037358214477116	0.124	0.143	1
Ehmt2	0.250061183245224	-0.0317067631661101	0.301	0.325	1
Gm11808	0.25014241547854	-0.0436490460399965	0.304	0.326	1
Tonsl	0.250217882157697	0.0324078770278186	0.466	0.432	1
Mapkapk3	0.250235424520011	0.034546802383434	0.12	0.102	1
Rac3	0.250458712402335	0.0124735143235646	0.113	0.092	1
Ckap4	0.250532102210853	0.0337633047454905	0.292	0.267	1
Abhd10	0.2505795608476	0.0182025933335533	0.191	0.165	1
Rsrp1	0.250703958068875	0.0393999006122736	0.742	0.712	1
Snapin	0.250798548088291	0.0325945613750735	0.229	0.209	1
Lyrm9	0.250839684264594	-0.0432830906425302	0.29	0.31	1
Zfand1	0.250930593435942	0.0257327809376773	0.268	0.239	1
Kansl1	0.250934840595744	0.0235042369926962	0.215	0.188	1
Luc7l	0.250974670679524	-0.0440581303833116	0.558	0.573	1
Ep400	0.251368549238462	0.0250203086486559	0.287	0.257	1
Nadk	0.251509503852444	-0.0343306005483253	0.462	0.491	1
Tpp1	0.251835887468743	0.0245153260087731	0.155	0.133	1
Mrpl51	0.252055359489108	-0.036320147658532	0.868	0.87	1
Pkp4	0.2523946607852	0.0294348803427605	0.253	0.227	1
Abracl	0.25259227881541	-0.0345087906516912	0.421	0.443	1
Ppp4r1	0.252825375710424	0.0195383882689984	0.144	0.122	1
Gm5617	0.252877518633141	-0.0467869330717539	0.249	0.271	1
Fbl	0.252889058642701	-0.0396015855708887	0.861	0.87	1
Csrp2bp	0.252891016085123	-0.0338914025948399	0.194	0.218	1
Rpl9-ps6	0.253015284423499	-0.0268031051162132	0.263	0.296	1
Khdrbs1	0.253029657889681	0.028500792309344	0.598	0.559	1
Akap8	0.253112470866657	-0.0353320200977931	0.442	0.477	1
Mrps27	0.253122343872975	-0.0222714103057987	0.141	0.165	1
Tsr1	0.253194891367473	0.0245614138367041	0.321	0.295	1
Pcbp1	0.253290848715676	0.0152538570090266	0.935	0.957	1
Slmap	0.253321529509656	-0.018339319469805	0.186	0.212	1
Mllt6	0.253336207831824	-0.0285176091064881	0.179	0.203	1
Vezf1	0.253388562160816	-0.0137486368161699	0.091	0.111	1
Mid1	0.253503851740669	0.0556126325618376	0.474	0.447	1
Clns1a	0.253525759129068	-0.021881470824809	0.923	0.941	1
Ppa2	0.25354655189245	0.0283061081496264	0.548	0.511	1
Piezo1	0.253590566423139	0.0180859057100572	0.115	0.096	1
Mrps18c	0.253601523022046	-0.0287092275733176	0.675	0.7	1
Strn4	0.254000586706417	0.020137851629864	0.215	0.19	1
Lonp1	0.254080573986555	0.0345608790722716	0.392	0.361	1
Psmd9	0.25423830229476	0.0291914249406783	0.347	0.319	1
G3bp1	0.254462269393801	-0.0330367324968024	0.962	0.979	1
Id2	0.254777828411062	-0.0310608006534244	0.091	0.109	1
Ndfip1	0.254998183737807	-0.0351362072196056	0.115	0.134	1
Mad2l1	0.255001833578508	0.0353490009330868	0.498	0.457	1
Suclg1	0.255217294279123	-0.0269935233787679	0.797	0.825	1
Pold3	0.255369655874581	0.0243076987952672	0.344	0.314	1
Mdm4	0.255415743324496	-0.0383630546797485	0.388	0.415	1
Ubtf	0.25542891600039	0.0295966151178323	0.699	0.684	1
Tead1	0.25543553453106	-0.0369114417503748	0.318	0.345	1
Tmem258	0.25553279619584	0.0420833229470983	0.866	0.855	1
Lifr	0.255701937698206	-0.0269304814177034	0.112	0.13	1
Fbxw2	0.255999602684215	-0.023658132425397	0.481	0.504	1
Lgr4	0.256337163067868	-0.0127916024656627	0.091	0.111	1
AU018091	0.256458749938554	-0.0331574194078555	0.351	0.37	1
Dym	0.256737696265715	0.016423449748395	0.124	0.103	1
BC005561	0.256823364510137	0.0365099559312813	0.251	0.23	1
Naa10	0.257115377534117	0.0344199803077054	0.579	0.564	1
mt-Nd5	0.257207983594029	0.0272335313737879	0.593	0.569	1
Gatad1	0.25727668358558	-0.0351047223018398	0.387	0.417	1
Mrps21	0.257309858684898	-0.0409623659511831	0.627	0.646	1
Wasl	0.257320085642373	-0.0341183770108502	0.296	0.325	1
Ss18	0.257856692748585	-0.0431501075216589	0.335	0.355	1
Caprin1	0.257944701862079	-0.0478697826523098	0.775	0.802	1
Siva1	0.258238440118078	-0.0265570741983596	0.957	0.968	1
Leprot	0.258738147054381	0.0347162114272668	0.275	0.248	1
Rbbp4	0.258989870387964	0.0256934435634182	0.727	0.718	1
Supt20	0.259101418328282	0.0361053646515215	0.338	0.31	1
Cse1l	0.259712634424766	0.0458394534599549	0.505	0.489	1
Cnot2	0.259785960672329	-0.0456110544126132	0.318	0.339	1
Wdr45	0.25982013869255	-0.0280746004416679	0.125	0.147	1
Ep300	0.260458768809054	0.0152527369333245	0.146	0.122	1
Mrps26	0.260525254835409	0.0167131929900171	0.649	0.609	1
Bcs1l	0.260722991788632	-0.0309196349652588	0.115	0.133	1
4931406P16Rik	0.260793765473759	0.0249967240201454	0.179	0.158	1
Slmo2	0.260927820148581	0.0255649072247174	0.588	0.555	1
Fer	0.261182788544557	0.0183569923900088	0.124	0.103	1
Appl1	0.261210587682427	-0.0307501702239013	0.258	0.284	1
Dnmt3b	0.261472985191685	-0.0445647972127613	0.405	0.434	1
Krit1	0.261706012038152	-0.0172661456443991	0.254	0.287	1
Klf2	0.261729434986959	-0.033010841101119	0.969	0.967	1
Rnf220	0.262086900880051	-0.0410220697542949	0.393	0.416	1
Arpp19	0.262120382478913	0.0200676095730772	0.979	0.963	1
Vps29	0.26218766409327	-0.0167497043518885	0.725	0.744	1
Atox1	0.262284879533706	-0.0396240205889098	0.96	0.97	1
Rexo2	0.262358291609447	-0.0289230118491681	0.797	0.825	1
Ndufv3	0.262589812502583	-0.0292237690336659	0.814	0.842	1
Usf1	0.262637784367039	-0.0260709120177317	0.241	0.268	1
Emc3	0.262968896390662	0.013299655932017	0.225	0.198	1
Dbi	0.263036487659358	0.00824553315359311	0.904	0.886	1
Pabpn1	0.263136569814235	-0.045372365552991	0.253	0.276	1
Gsr	0.263174560366803	0.0315203096540401	0.51	0.477	1
Ganab	0.263406662371153	-0.0357833811024543	0.266	0.291	1
Pam16	0.263644839739068	0.0292158963357202	0.526	0.501	1
Fcf1	0.263975142819679	-0.0326490765134522	0.663	0.684	1
Atrx	0.264125133781399	-0.0399091321182508	0.765	0.778	1
Slc39a7	0.264260547423541	0.024377198084049	0.265	0.238	1
Mul1	0.264325911226281	0.0183604670588161	0.227	0.199	1
Psmb10	0.264344818228873	-0.0424533583525432	0.488	0.506	1
Mpv17	0.26436050651231	-0.0333643562078663	0.103	0.121	1
Ankrd10	0.264455025085021	-0.0370776242485476	0.371	0.397	1
Lrrc47	0.26467887643714	-0.022002224278478	0.325	0.357	1
Kank3	0.264996660865354	0.0295366740246709	0.192	0.171	1
Zfp217	0.265580643710676	-0.0289002979743142	0.1	0.117	1
Tfrc	0.265591867649198	-0.0436734430947376	0.285	0.305	1
Lrpap1	0.265651300277344	-0.0726300067686473	0.517	0.527	1
Snhg12	0.265782854065442	0.0204051327186645	0.251	0.224	1
Dhx9	0.265958071158899	0.0228312566155949	0.476	0.432	1
Tor1aip2	0.266392417052452	-0.0440608665413859	0.311	0.336	1
Lsm7	0.266455133134758	0.0570287766653826	0.378	0.35	1
Bag1	0.266821134495446	0.025561286205009	0.768	0.763	1
Ppat	0.267515891219127	0.0393678632807376	0.529	0.5	1
Dscr3	0.268491422941568	0.0175542189038768	0.134	0.114	1
Ddx19a	0.268520008827219	-0.0472122351592072	0.263	0.284	1
Chchd3	0.268967152850034	0.0331510842718126	0.632	0.595	1
Aimp2	0.26913453351329	-0.0354392597799424	0.579	0.597	1
Vamp8	0.269178578368769	-0.0368973344790632	0.148	0.168	1
Wbp11	0.26945265159596	0.0327203440852751	0.689	0.665	1
Platr10	0.269645846227576	0.025133983548164	0.62	0.602	1
Tfcp2l1	0.269841303721257	-0.0322469404970454	0.672	0.664	1
Mycbp	0.270079720722334	0.0385260249109052	0.405	0.387	1
Abcc5	0.270222189707227	-0.0183287236885867	0.177	0.203	1
Platr4	0.270469165968421	0.024542095133237	0.117	0.098	1
Mrpl2	0.270730667770885	0.0287120392271709	0.711	0.695	1
Ccdc53	0.270831368264897	-0.016375972842644	0.21	0.238	1
Tmed2	0.271151094879036	-0.0392277114982776	0.675	0.716	1
Angel2	0.271522294791657	0.0171781232462943	0.266	0.238	1
Pigp	0.271864735170453	-0.0331553703725241	0.182	0.204	1
Vamp4	0.272279946952498	0.0238248220861847	0.182	0.159	1
Eef1g	0.272451658600202	0.0199468859122529	1	1	1
Raver1	0.272485896462472	-0.0308345725010128	0.156	0.178	1
Luzp1	0.272564937434425	0.0541550707585228	0.572	0.563	1
Mrpl30	0.272721382704696	-0.0384034654317835	0.849	0.853	1
Pvrl3	0.272892488292806	0.0207000837458527	0.144	0.124	1
Ankrd24	0.273090846533162	-0.0144387868524873	0.089	0.108	1
Cdca4	0.273127089923592	-0.0263977776244569	0.242	0.267	1
Mfap1a	0.273281521614848	-0.0233501878949108	0.163	0.187	1
Dctn2	0.273637439379444	-0.0382766771590675	0.466	0.482	1
Haus6	0.273848203654718	0.0300918458993436	0.175	0.155	1
Endog	0.273850112100034	0.0361210443667723	0.357	0.328	1
Ube2s	0.274084134950147	-0.0222438395721478	0.988	0.993	1
Fam208a	0.27446279626744	-0.0163928759387666	0.192	0.219	1
Ddost	0.274491442232355	0.0318596826566918	0.555	0.538	1
Aff1	0.274605175066829	0.0177951407758699	0.158	0.136	1
Ssna1	0.274880884623394	-0.0433132611246969	0.457	0.48	1
Nae1	0.274896227905181	0.0333499347869802	0.316	0.299	1
G2e3	0.274915766658727	0.0223736749400807	0.155	0.134	1
Xpa	0.275321274007474	-0.019874394608333	0.149	0.173	1
2500002B13Rik	0.275431129019115	-0.0278521800585796	0.141	0.162	1
Igf2bp3	0.27584456370135	-0.0305300138962941	0.261	0.289	1
Ssr2	0.275865686471733	-0.0270232838999793	0.947	0.951	1
Rlf	0.275921027475351	0.0236007292321584	0.107	0.09	1
Nr2f6	0.275951408160219	-0.0279980828847318	0.1	0.117	1
Tnip1	0.275959838526384	0.0271809237941115	0.112	0.096	1
Gm8797	0.276065752879202	-0.0369907636050448	0.301	0.325	1
Rqcd1	0.276168598020073	-0.0325449645370353	0.213	0.238	1
Rab14	0.276187080876409	0.0351051725517112	0.648	0.61	1
Csde1	0.276779917943032	-0.0414807975769953	0.716	0.739	1
Prrc1	0.276926851512141	0.0472466584556434	0.646	0.618	1
Gtf2h1	0.277015174558686	-0.0286366954251659	0.459	0.491	1
Myef2	0.277200522286371	-0.0382902620372885	0.268	0.297	1
Malsu1	0.277466004472988	0.0137811481913791	0.486	0.444	1
Dse	0.277550959951641	0.0175857332626977	0.182	0.158	1
Kdm3a	0.277729001484651	-0.0519532457596216	0.359	0.384	1
Tmem14c	0.277741366037638	-0.0144638868218063	0.632	0.658	1
Wdr45b	0.278451778499083	0.0326446366978448	0.364	0.335	1
Crebzf	0.278523328011742	-0.0183505297198748	0.093	0.11	1
Akr1b3	0.279102441827928	0.0275836025100933	0.969	0.969	1
Amacr	0.279277287308037	0.0279556003430653	0.141	0.122	1
Lpar1	0.279607220993043	-0.025541094107976	0.086	0.103	1
Rfc3	0.279703320198405	-0.0326645624725808	0.479	0.504	1
Vegfc	0.28031681163763	0.0206300323894211	0.125	0.107	1
Dld	0.280337457467843	-0.0203160911911445	0.306	0.339	1
4930566F21Rik	0.280370235691957	0.0234170223265777	0.265	0.237	1
Taf13	0.280446009420245	-0.032202895218724	0.418	0.443	1
Rabgap1	0.280449432809653	-0.0268030462964869	0.155	0.174	1
Gm26699	0.280733507634981	0.0263065981805926	0.148	0.127	1
Dcp2	0.280734075468477	0.0348260855234155	0.51	0.482	1
Gtf2i	0.281029826511081	-0.0444471160164347	0.4	0.422	1
Fkbp11	0.281165861084349	0.0242624299161758	0.5	0.456	1
Ppp2r5d	0.281340573649276	-0.0125905258309669	0.155	0.179	1
Twf2	0.281602536435484	0.0122875374603414	0.423	0.382	1
Cetn2	0.281756493984707	0.0380533766218182	0.409	0.387	1
Commd9	0.282058364097005	0.0254253007775792	0.254	0.227	1
Prpf38a	0.282132052007695	0.0352145686841859	0.62	0.597	1
Rnf26	0.282340022401731	0.0163911687735495	0.18	0.159	1
Mesdc1	0.28268775228736	0.0306509659561176	0.167	0.146	1
Cdc37	0.282783647791742	-0.032942366672563	0.765	0.773	1
Sirt6	0.282817996220191	0.0278693502592997	0.143	0.124	1
Egln2	0.28307881650064	-0.0289387795024868	0.376	0.409	1
Ubl5	0.283304941642716	-0.0257823903879542	0.823	0.813	1
Pfdn4	0.283350861736422	0.0278511040042111	0.758	0.75	1
Pum3	0.28352797649688	0.0402329018287625	0.637	0.611	1
Ecd	0.283733390452461	-0.0433497482354543	0.256	0.278	1
Nefl	0.283807885295935	-0.0416268707219596	0.285	0.312	1
Pabpc1	0.28393226842246	0.0251446616142705	0.997	0.993	1
Rnf10	0.284152233237995	0.0530684023648004	0.644	0.621	1
Bmp4	0.284294633841779	-0.0367581598844039	0.113	0.129	1
Stt3b	0.284391682867116	-0.0393053762832389	0.323	0.348	1
Id1	0.284411785156065	0.0198705642578273	0.364	0.331	1
Nup153	0.284473112069261	-0.0284370378039194	0.244	0.275	1
Hnrnpa1	0.284549805161191	0.0172426800324179	0.995	0.985	1
Ppme1	0.284767157303007	0.0408784930019877	0.136	0.118	1
Htra1	0.284790683964749	-0.0206817238858238	0.095	0.113	1
Palb2	0.285090924054707	0.0180324102337725	0.124	0.105	1
Uba52	0.285544900762667	0.0248554241227988	0.302	0.268	1
Morf4l1	0.285965608424746	0.0179565134333801	0.995	0.989	1
Wdr75	0.286024000881441	0.0281861769573225	0.524	0.476	1
Cldnd1	0.286378592324439	-0.0303926083209733	0.21	0.233	1
Eftud2	0.287147968078696	0.0292256485296575	0.486	0.466	1
Rnf165	0.287195723839663	-0.0213764509159587	0.112	0.13	1
Dync1i2	0.287342037286802	0.0155372052559047	0.476	0.441	1
Coq3	0.28734432797579	-0.0407353896281467	0.265	0.289	1
Actr8	0.287367501904013	0.0221677843270709	0.163	0.142	1
2210013O21Rik	0.287447800795322	0.0423378052871985	0.335	0.309	1
Aktip	0.287788967008291	0.0232204021319578	0.156	0.136	1
Macf1	0.287909486869914	0.034014123110775	0.443	0.406	1
Smek2	0.288234532146218	0.0292621112588729	0.304	0.273	1
Wars	0.288373580720106	0.0321323869562144	0.363	0.339	1
Cdc23	0.288397164247108	-0.0290634652991517	0.28	0.315	1
Dtnb	0.288701001251267	-0.019392450598418	0.101	0.121	1
Pex2	0.288874556075242	0.0248695291189441	0.101	0.085	1
Thoc3	0.288981786440078	-0.0600942779081728	0.651	0.659	1
Naprt	0.289167322229799	-0.0310324545921483	0.113	0.132	1
Rpl36a	0.289346871297583	0.0125663060452368	1	1	1
Slc35b1	0.289463123293915	0.0482360857096773	0.338	0.32	1
Pphln1	0.290045078896421	0.0379693919945952	0.203	0.185	1
Tlk2	0.290110905477116	-0.0471457326494856	0.266	0.286	1
Setx	0.290464618184907	-0.0190054702832458	0.306	0.327	1
Kpna6	0.290599064348224	-0.0125260309128611	0.101	0.121	1
Cul7	0.290626676381322	-0.0256462454003407	0.105	0.123	1
Cul3	0.291058723438235	0.0393301284411028	0.284	0.259	1
Kdsr	0.291207984864728	-0.0329806430875076	0.139	0.158	1
Rrp15	0.291454326783862	-0.0412984640276137	0.708	0.723	1
Dctn6	0.29155013311864	0.027268018406706	0.149	0.13	1
Asrgl1	0.291750677844987	0.0153674645223752	0.244	0.219	1
Polr2i	0.291974799357475	-0.0234130945850111	0.857	0.852	1
0610010K14Rik	0.291992766357069	0.0295715418829199	0.222	0.199	1
Csnk1g2	0.291999482924416	0.017983625293819	0.253	0.227	1
Tagln2	0.292220434079657	0.00905988575977035	0.732	0.674	1
Sugp1	0.292389721396059	-0.019829765248563	0.084	0.101	1
Ccdc107	0.292574766713892	0.0100392898405254	0.189	0.166	1
Jup	0.292919963677306	0.0199731100266272	0.357	0.319	1
Nup160	0.29302261323886	-0.0217641560750045	0.139	0.159	1
Mfsd10	0.293066215219926	0.0211950431375892	0.393	0.361	1
Gja1	0.293184420123187	0.0289042028741402	0.167	0.148	1
Pck2	0.293593819084845	-0.0240840478910229	0.117	0.134	1
Timm8b	0.293622114240267	-0.021412844640909	0.887	0.879	1
Scyl1	0.293901466525521	-0.0263542329452625	0.127	0.146	1
Chka	0.293984510593501	-0.02897222666327	0.294	0.322	1
Akap1	0.29404994018066	-0.0293507355545324	0.273	0.294	1
Uba3	0.294276622705228	0.0321701063719888	0.301	0.275	1
Rnaseh2a	0.294302327310268	-0.0411792499968129	0.503	0.524	1
Cyba	0.294374252494972	0.032316229691864	0.189	0.165	1
Acbd6	0.294492286300585	0.0386952546646673	0.519	0.504	1
Gli2	0.294498323985626	-0.0116396870311729	0.108	0.129	1
D10Jhu81e	0.294884411870355	-0.0254870869356829	0.16	0.182	1
Cryz	0.295056093039319	-0.0293149900186678	0.17	0.192	1
Sap30	0.295076779792686	-0.0319773858541406	0.747	0.771	1
Vamp7	0.295156691658778	-0.0198836684163965	0.124	0.143	1
Oxa1l	0.295267442265177	0.0375582540586715	0.313	0.294	1
Idi1	0.295347854765088	0.0302587021806154	0.318	0.293	1
Lsr	0.295434849005159	0.0260558119433402	0.237	0.213	1
Timm10	0.295607111759518	-0.0371691976429112	0.644	0.654	1
Rnf216	0.295777275360069	0.0130032273319944	0.146	0.124	1
Nadk2	0.296037317406355	-0.0218394114178889	0.158	0.178	1
Ppp1ca	0.29629075243246	-0.0310507806661877	0.96	0.954	1
Ppp1r18	0.296672060157479	-0.0181013300385847	0.115	0.135	1
Mbtd1	0.296681883586157	0.0400784882106356	0.318	0.297	1
Sltm	0.296741136203105	0.0201529988966046	0.689	0.662	1
Itgb3bp	0.297319847234395	-0.0225691084308373	0.192	0.214	1
Cyb5r4	0.297503602522694	0.023870571357174	0.318	0.29	1
Ngdn	0.297508987457653	-0.0210538469405674	0.646	0.661	1
Sept2	0.297911850067561	-0.0222347653091617	0.481	0.507	1
Tceb1	0.298350243463329	-0.0213839088429013	0.936	0.925	1
Seh1l	0.298460868581012	0.0345945754927057	0.581	0.541	1
Zmpste24	0.298866945356852	0.0240021817910816	0.187	0.167	1
mt-Nd4	0.298889807858551	0.00936968625616297	0.998	1	1
Tet2	0.298938587156286	-0.0246842903206799	0.244	0.269	1
Sike1	0.299080530596189	-0.0313461819642769	0.187	0.213	1
Ssr1	0.299107959695214	-0.0377336250017622	0.438	0.466	1
Arf6	0.299168093144129	-0.032178919700423	0.524	0.553	1
Trim59	0.299176772306239	-0.0268670825451931	0.254	0.277	1
Mrpl48	0.299231433177299	-0.0386266708604804	0.385	0.411	1
Tnpo3	0.299279094253787	-0.0415974205472359	0.485	0.518	1
Rab35	0.29942002529848	-0.0176756724810206	0.247	0.276	1
Sav1	0.299595378665272	0.020386938854652	0.124	0.107	1
Hirip3	0.299783866453941	0.0330884917023394	0.483	0.459	1
Eif3h	0.299891893296869	0.0227633180481157	0.976	0.976	1
Chac2	0.300158817409521	0.0228542121058242	0.103	0.088	1
Lgmn	0.300198037394059	0.00387711854743428	0.218	0.19	1
Phf3	0.300439750880287	0.0366976477324763	0.567	0.528	1
Naa20	0.300667804837484	-0.0320390752473571	0.479	0.509	1
Imp4	0.300738435105337	-0.0340077100402105	0.603	0.627	1
Pebp1	0.300841578035776	0.0277517192377275	0.995	0.992	1
Vps26b	0.301053111953481	-0.0283901609113101	0.129	0.148	1
Rps12-ps3	0.301416487714226	0.0224121661823626	0.682	0.661	1
Trmt11	0.301572379063406	0.0250224088416554	0.253	0.229	1
Ahctf1	0.301593578874169	0.0172171464010787	0.376	0.344	1
Nudc	0.301709917743178	-0.0328250236560854	0.866	0.88	1
Ssrp1	0.301857385134939	-0.0256180564324191	0.875	0.865	1
Rpap1	0.301945129300024	0.00841644748262088	0.285	0.246	1
Gpr107	0.30196747024612	-0.026042867576439	0.216	0.239	1
Anxa3	0.302083397276748	0.0299605003755714	0.132	0.115	1
Eif3g	0.30222224391215	0.0298803810494987	0.902	0.868	1
Zfp106	0.302439181621008	-0.0145380351380047	0.725	0.756	1
Mrps18a	0.302718902426201	0.0195692671954314	0.586	0.566	1
Tsen2	0.303215327082245	0.037991280988534	0.177	0.159	1
Crls1	0.303235055132521	0.0215528947094817	0.273	0.248	1
Leo1	0.303957189648975	-0.0263169540453136	0.38	0.405	1
Gclc	0.304047819182072	-0.0314788391899357	0.113	0.129	1
Eed	0.304161345285144	0.0343184100041847	0.907	0.889	1
Hnrnpdl	0.304214298572143	-0.0372883507520041	0.78	0.78	1
Tbc1d10b	0.304249872036162	0.0244970047707033	0.253	0.227	1
Sgol1	0.304336385257426	0.0355955986195738	0.38	0.364	1
Cyp20a1	0.304350770354964	-0.0144728979975471	0.122	0.142	1
H1fx	0.304585467871364	-0.0234059546386462	0.234	0.261	1
Papd4	0.304757457346204	0.0254222400871226	0.222	0.195	1
Ing5	0.305084285241535	0.0392857210688772	0.301	0.276	1
Rps27rt	0.305265939576269	-0.0419959217540915	0.591	0.618	1
mt-Nd3	0.3053400928107	0.00941227904074871	0.947	0.938	1
Cmtm7	0.30540890051186	0.031023098191591	0.405	0.382	1
Wfdc2	0.305439160977819	0.05314544851334	0.411	0.392	1
Aagab	0.305771465706778	0.00835946366772677	0.107	0.089	1
Cenpn	0.306029713268834	-0.0325919255582615	0.179	0.198	1
Pomp	0.306032242569674	-0.0154103864316129	0.948	0.947	1
Acads	0.306065618548763	-0.0355993990931056	0.192	0.211	1
Map1s	0.306252277652661	-0.0349348918364938	0.137	0.155	1
Ddx49	0.306378539889609	0.0246368483540772	0.297	0.271	1
Shoc2	0.306461483036994	0.0332687816705247	0.216	0.194	1
Ubap2l	0.306553781966827	-0.0184353867744121	0.677	0.701	1
Katnbl1	0.306619353978423	0.0077229049844354	0.289	0.258	1
Sppl3	0.306674131420874	0.0183457013177035	0.211	0.188	1
Rpl35a	0.306840970134569	-0.0133992056940371	1	1	1
Gin1	0.307056359401268	-0.0263785750872955	0.091	0.107	1
Phrf1	0.307279593097449	0.034305029945921	0.294	0.269	1
Folr1	0.307452474633889	-0.0613277600627186	0.541	0.565	1
Hps4	0.307880652446576	0.0223812687849747	0.112	0.096	1
Mrps10	0.308152800823341	-0.0220032456457998	0.555	0.589	1
Mdk	0.30823640400208	-0.0328100204612202	0.682	0.71	1
Carkd	0.308341983828223	-0.0267443214310745	0.098	0.114	1
Rinl	0.308513015633781	0.0215015177554697	0.215	0.191	1
6030458C11Rik	0.308526020034179	0.0263458914666619	0.146	0.129	1
Armcx1	0.308573556569165	-0.0226905602525336	0.119	0.136	1
Lgals1	0.308750828308758	0.0271748325071731	0.543	0.518	1
Ap2b1	0.30919697662372	-0.0255839333582544	0.242	0.268	1
[truncated: 4,089 more rows]
