# Supplementary material for: Detection of gene cis-regulatory element perturbations in single-cell transcriptomes
Source: PLoS Comput Biol. 2021 Mar 12;17(3):e1008789. doi: 10.1371/journal.pcbi.1008789 (PMC8011753; doi:10.1371/journal.pcbi.1008789)
Supplement: S2 File — (ZIP) [file pcbi.1008789.s015.zip › S2_File/GFPChe_txm.TdgfSC2_vs_ZfpSC1.DESeq2.csv]

	p_val	avg_logFC	pct.1	pct.2	p_val_adj
ENSMUSG00000032494	1.09669612550061e-33	-0.363547119775825	0.337	0.653	1.95277712106639e-29
Zfp42	3.57503788514901e-05	0.0853951017636914	0.987	0.988	0.636571245829633
Ldha	0.000191584947897419	0.0660352718160109	0.994	0.996	1
Immp1l	0.000314163520351373	0.0832802779846917	0.525	0.447	1
Eif2s2	0.000330954490086998	-0.0765506143943218	0.994	0.991	1
Smarcc1	0.000440697109057908	0.0809017550162247	0.712	0.665	1
Nhp2	0.000528740226525271	0.0556313100606185	0.997	0.994	1
Tpi1	0.000687453026660998	0.0824479484199379	0.758	0.718	1
Wasf2	0.000699484998308861	-0.0826485486211023	0.511	0.56	1
Rpl39l	0.00115324012178172	-0.118766891185632	0.495	0.57	1
Gabarapl2	0.00117246111542973	-0.0897472771694128	0.947	0.955	1
Nop58	0.00132868291540784	-0.0699431051543438	0.962	0.969	1
Mkrn1	0.00169779974074331	-0.066517244942299	0.995	0.999	1
Tuba4a	0.00182987709248186	0.0755813034528593	0.586	0.507	1
Ccnd1	0.00196148550793282	-0.0798642879289789	0.708	0.72	1
Slc25a4	0.0023585511728633	-0.0796585393119127	0.973	0.98	1
Dppa5a	0.00257949923908463	-0.0542432720574411	0.999	1	1
Rps19	0.00322485370967471	-0.0274524789007553	1	1	1
Nop16	0.00351196294944997	-0.0720940442669412	0.458	0.494	1
Rpl39	0.00399422425051861	0.0261887184965439	1	1	1
Serf2	0.00449375885429723	0.0408961644508099	0.999	1	1
Tsen34	0.00481921495727649	-0.0688061456851297	0.532	0.614	1
Gfer	0.00502011089199056	0.0650484749122009	0.57	0.515	1
Rps10	0.0052646785928971	-0.0363194301618548	1	1	1
Hk2	0.00527452237471548	0.0669425369795643	0.73	0.729	1
Sec61a1	0.00553806795682292	0.065226426122262	0.409	0.35	1
Cdc37	0.00607674735104935	-0.0667594232383751	0.761	0.773	1
Smarcad1	0.00676752203550084	-0.0660334563863106	0.618	0.665	1
Get4	0.00722942932249182	0.0626060427773987	0.646	0.588	1
Mrpl1	0.00724184633821911	-0.0652010034838851	0.487	0.564	1
Chchd10	0.00792322658048134	0.0552922999668359	0.996	0.993	1
Rest	0.00850226346683544	0.055718194351468	0.919	0.911	1
Prelid1	0.0086217640161478	0.0553159068647726	0.905	0.88	1
Trp53	0.00873124143120448	-0.0550957856084002	0.993	0.986	1
Mgat2	0.00893818838179741	0.0679419695555458	0.324	0.264	1
Uri1	0.00957487634189453	-0.0624394023048692	0.451	0.505	1
Mcts2	0.00975371477110886	0.0600394153488652	0.482	0.431	1
Rap1b	0.0100034592684596	0.0594918030305905	0.615	0.579	1
Gpx1	0.0102002700066097	-0.0580240714088007	0.93	0.943	1
Eif4a1	0.0103239710260898	-0.0514743370197688	1	1	1
Ubxn1	0.0107041825326318	-0.0579323524218676	0.876	0.899	1
Gadd45a	0.0110550592122931	-0.0642780462636429	0.39	0.441	1
Yae1d1	0.0117524601108179	0.0580446191036159	0.431	0.396	1
G3bp2	0.0127178305505925	-0.0525378291398786	0.983	0.996	1
Suclg1	0.013090820147627	-0.0582118101072631	0.798	0.825	1
Yif1b	0.0132713773246576	0.0567982576417151	0.578	0.533	1
Cd9	0.0133889241262104	0.0606855317301166	0.792	0.765	1
Cyb5b	0.0137228540632083	0.055903383513332	0.672	0.62	1
Prpf40a	0.0137387319068315	-0.0591857010553389	0.826	0.852	1
Cdk4	0.0138882063707407	0.0450078214257117	0.959	0.959	1
Rps15	0.0140352555935939	-0.0291568044964015	1	1	1
Setd8	0.0147992401351872	0.0575903529782864	0.414	0.371	1
Siva1	0.0148669052425476	0.0458556493120976	0.967	0.968	1
Cdc20	0.01490511448094	-0.0692907051539073	0.85	0.845	1
Gnai2	0.01524038612278	-0.0590789799351282	0.761	0.784	1
Pole4	0.0156691313163839	0.0533775486566603	0.826	0.807	1
Mylpf	0.0162066964128207	-0.081325339462736	0.923	0.921	1
Aurka	0.0162309026822376	0.0568673222964158	0.493	0.461	1
U2af1	0.0163085375587166	-0.0464830162823773	0.991	0.988	1
Zcchc17	0.0165133103336522	-0.0626530865300696	0.549	0.589	1
Eif4a2	0.0165175514855185	-0.0588940088264234	0.584	0.604	1
Uck2	0.0170095777579523	0.0542871737388836	0.642	0.615	1
Prdx5	0.0170932990731485	0.0544185559182392	0.615	0.583	1
Rnf7	0.0171461787167407	-0.0579877656712575	0.959	0.962	1
Rpn1	0.0173454019474236	0.0546240740816304	0.579	0.513	1
Ssb	0.0178897665893858	0.0501619421173654	0.892	0.868	1
mt-Nd2	0.0182437498016125	0.0387113628007192	0.994	0.991	1
Tubb2b	0.0185145238613673	0.0551620195380295	0.755	0.719	1
Fdps	0.0186399327225739	0.0585278008249847	0.348	0.301	1
Pebp1	0.0186685271812734	0.0374438769545755	0.99	0.992	1
Phlda2	0.0187446424954073	0.0786355813507915	0.699	0.678	1
Epb41l4aos	0.019261048439773	0.0562650626894584	0.553	0.501	1
Gdf3	0.0194031279363673	0.0550148139880077	0.629	0.61	1
Gm9843	0.0199029758857951	0.0531436946369498	0.59	0.547	1
Gm10116	0.0202295804376156	0.027426466204552	1	1	1
Wbscr22	0.0203200951314563	0.0536914320580075	0.455	0.406	1
Atp6v1a	0.0210287163132092	0.0558945282295421	0.447	0.431	1
Calcoco2	0.0213929565501433	-0.0790097797801225	0.455	0.487	1
Cox6c	0.0214478054655841	-0.0406162146494631	1	0.999	1
Oaz1	0.021649598908818	-0.0370855952743034	0.999	0.999	1
Hnrnpa3	0.0216521864294482	0.0468382006952288	0.949	0.932	1
Prmt3	0.0219648507928207	-0.0574338837022021	0.355	0.406	1
Rps14	0.022246874209629	-0.0213379205562623	1	1	1
Zfos1	0.0226921129416072	0.053288960398661	0.542	0.519	1
Klhdc2	0.022845190962807	0.0586606752986648	0.343	0.302	1
Strn3	0.023329385986511	0.055237338302583	0.372	0.341	1
Adk	0.0237701625160667	0.0626724072644587	0.304	0.245	1
Ftsj3	0.0238121383881922	-0.0566639037637158	0.72	0.732	1
Rbm27	0.024241703764201	-0.0546320543554835	0.706	0.736	1
Clpp	0.0246125275615842	0.0485183536578814	0.825	0.789	1
Jtb	0.0247129485061411	0.051312546093145	0.472	0.44	1
Aldoa	0.0247492407765406	0.035498954716048	0.996	0.996	1
Rps15a	0.0248088326467185	-0.0259314623862794	1	1	1
Bax	0.0255667672029673	-0.0440189434209499	0.968	0.98	1
Gm2000	0.0256630147592437	0.0509973756839555	0.597	0.543	1
Emc2	0.026030853774465	-0.0538645041695268	0.417	0.462	1
Capza2	0.0262614604162546	-0.0546188272249851	0.663	0.707	1
Mif	0.0266341424980719	0.0265413358266788	1	1	1
Txndc17	0.0275877651986132	0.045705160448742	0.877	0.877	1
Mad2l2	0.0276321808833494	0.0562983065019568	0.329	0.284	1
Fam25c	0.0281486375806745	-0.0647775210531253	0.371	0.391	1
Gtf2e2	0.0282566923130704	0.049379160153796	0.635	0.597	1
Pdgfa	0.0287317711219959	-0.0589185698617526	0.649	0.695	1
Polr2f	0.0290135541029468	0.0421590717109104	0.947	0.929	1
Nip7	0.0292904217834693	0.0465577161409163	0.921	0.902	1
Ppp1r12a	0.0293572154800019	-0.0542603908587913	0.375	0.419	1
Ccdc12	0.0294619308371714	0.0500612505492836	0.608	0.585	1
Prdx6	0.0296434832451173	-0.0484759023826926	0.979	0.988	1
Prpf31	0.0301654597032822	0.0495063628997922	0.552	0.501	1
Asna1	0.0301806661150184	-0.0523061741754708	0.735	0.746	1
Ppcs	0.0317674597298237	0.0491957445886368	0.509	0.461	1
Hnrnpu	0.0319120343163325	-0.0505774903773348	0.848	0.887	1
Endog	0.032134916910795	0.0506068830953579	0.388	0.328	1
Yeats4	0.0329077963708343	0.0489748843370627	0.578	0.531	1
Diaph1	0.0329644049636642	0.0517864485067822	0.359	0.307	1
Tdg	0.0331020446690683	0.0504349416748849	0.41	0.378	1
Atp6v0e	0.0332651502360824	0.0475933868133086	0.804	0.781	1
Bzw1	0.0338945128013036	0.0443870093086509	0.871	0.848	1
mt-Atp6	0.034345858778662	0.0201634614633948	1	1	1
Cyb5a	0.0346033820811066	0.0471729200143074	0.776	0.769	1
Mrpl55	0.0352452080866076	0.0478719254559812	0.577	0.539	1
Sfxn1	0.0363133174928844	-0.0516862938791482	0.685	0.703	1
Atp5d	0.0373646640136042	0.0395899506819883	0.943	0.944	1
1110001J03Rik	0.0387353299215813	0.0478860016466975	0.454	0.409	1
Impa1	0.0389548973503008	-0.0515092627167434	0.352	0.4	1
Actn4	0.0390787743359356	-0.053218113553728	0.757	0.799	1
Ctnnbl1	0.0391133094577721	-0.0500956306019619	0.4	0.449	1
Wac	0.0391322385447392	-0.0530224275884216	0.326	0.366	1
Rbbp4	0.0391808125964131	0.0464045587050842	0.746	0.718	1
Aurkb	0.0394943342685981	-0.0574308021029957	0.293	0.352	1
Myl12b	0.0396323941311101	0.0469706236610208	0.424	0.383	1
Ifitm1	0.0400217219023854	-0.0618762394518879	0.792	0.815	1
Coprs	0.0402053656316149	0.0464419457960736	0.619	0.57	1
mt-Co2	0.0407318796642775	0.0213788797142804	1	1	1
Timm17b	0.0408687853206674	0.0459385108771041	0.513	0.469	1
Pfdn2	0.0411558772501817	0.0380545505935435	0.965	0.959	1
Plk1	0.0414108096486195	0.0459565050512035	0.5	0.455	1
Gtf3c2	0.0416268297433451	-0.0505966172884895	0.34	0.396	1
Hnrnph1	0.0417694062540756	-0.0496779717835986	0.58	0.639	1
Sepw1	0.0425875914052869	-0.0499766799965822	0.685	0.71	1
Yipf5	0.0426487813334486	0.0469041839965165	0.433	0.384	1
Pcbp4	0.0428635710797936	0.0498307899413141	0.38	0.35	1
Rps9	0.0432487276957532	-0.024698747737101	1	1	1
Gpbp1	0.0434375249187315	0.0462004761616437	0.528	0.494	1
Rps17	0.0436417909186017	-0.0239595081807127	1	1	1
Chic2	0.0438356320644729	0.0468900280117198	0.562	0.507	1
Fh1	0.0443462136676597	0.0469436994283198	0.433	0.386	1
Ppp2r2d	0.0447771387092119	0.0451776988262073	0.648	0.617	1
Ngdn	0.0449198081163104	-0.0502299625574972	0.632	0.661	1
Dnajb11	0.0450537881600969	0.0471758266382852	0.504	0.475	1
Eif4g1	0.0455598358525653	0.0453381595826022	0.72	0.697	1
Tprgl	0.0461979085155221	-0.0494397402696508	0.399	0.436	1
Sfr1	0.0463436828508631	-0.0438351923551521	0.942	0.955	1
Zfp706	0.046369703903728	0.0387981776958459	0.964	0.957	1
Tcf25	0.0468241632412177	0.0469845712889756	0.671	0.668	1
Dpy30	0.046996246754228	0.036226602436392	0.979	0.975	1
Atp5g1	0.047542907694188	0.0258501378545892	1	0.999	1
Vps4b	0.0475667965764459	-0.0489932579656147	0.381	0.447	1
Bcat2	0.0478659700380297	0.0512746649641234	0.315	0.276	1
Myl12a	0.0485140539507204	-0.0483971024013012	0.936	0.931	1
Ccna2	0.0492864535780847	0.0448222554733251	0.627	0.613	1
Gab1	0.0500854130781431	0.0457737227074689	0.455	0.421	1
Tssc4	0.0510099241131772	0.0573310366566844	0.282	0.235	1
Abt1	0.0514428617608866	0.0452116798959523	0.399	0.351	1
Gadd45gip1	0.0521982763138632	-0.0477226393494111	0.715	0.719	1
Adprh	0.0522693679309503	0.0488082441809444	0.719	0.667	1
Marcksl1	0.0523530352839396	-0.0451675229152515	0.964	0.976	1
Gm26737	0.0524556016408505	0.0817184873740879	0.292	0.284	1
Mrpl38	0.0524902215658856	-0.047383841640196	0.522	0.552	1
Dnajc7	0.0525912672155599	-0.0466634401995046	0.708	0.741	1
Idh3b	0.0527483841433872	-0.0480889622709914	0.539	0.555	1
Selt	0.0530711493573765	0.0438281080911014	0.563	0.504	1
Atp5g2	0.0537846783864214	0.0332341237806826	0.982	0.983	1
Cd164	0.0538091469927061	0.0468509749190354	0.34	0.31	1
Eif3k	0.0541360672764849	-0.0385606088395103	0.989	0.992	1
Hint1	0.0541459846787966	0.0277107867954123	0.997	0.995	1
Rbmxl2	0.054207969429994	0.0433399664429951	0.788	0.764	1
Fdx1l	0.0542112127706487	0.044064054313752	0.612	0.601	1
Hmbs	0.054292381763815	-0.0468055700561737	0.492	0.515	1
Ndufa13	0.0543498840262701	0.0393768446609368	0.907	0.88	1
Myl6	0.0551901148020434	-0.0398125130108238	0.977	0.983	1
Mrps18a	0.0552679570984079	0.0439183371828265	0.583	0.566	1
Glud1	0.0553623283465823	-0.0471307666033843	0.702	0.717	1
Tubb6	0.0555343366129574	0.0502829773089163	0.559	0.541	1
Mrpl57	0.0556495926669972	0.0418879789711812	0.803	0.752	1
Cdkn2aipnl	0.0556611533598067	0.0442374436873293	0.47	0.437	1
Dcaf13	0.0560914975085568	-0.0476683784304715	0.347	0.387	1
Platr10	0.056996269205877	0.0445429078108367	0.62	0.602	1
Pfn1	0.0570437762077958	0.0295458666405453	0.993	0.992	1
Usp14	0.0570753591984065	0.0438375196496312	0.581	0.556	1
Rpl23	0.0571143653568847	-0.0218237318701604	1	1	1
Wfdc2	0.0574517403019158	0.0529575105598509	0.389	0.392	1
Klf13	0.0577737503122938	0.0566134287803002	0.28	0.212	1
Nsmce4a	0.0579411848977086	-0.0476910225888459	0.766	0.794	1
Prmt5	0.0583281542963829	0.0426303146790369	0.532	0.479	1
9130401M01Rik	0.0584116292895325	0.043509016773557	0.693	0.678	1
Minos1	0.0591236027091637	0.0356818463962953	0.94	0.936	1
Folr1	0.0594521421897002	-0.0510306796728909	0.537	0.565	1
Fastkd2	0.0595097562002914	0.0534196402435443	0.287	0.229	1
Pin4	0.0597690478764102	0.0430901797855979	0.686	0.65	1
Pgs1	0.0599662435666024	0.0451795051020406	0.371	0.332	1
Ogt	0.0602840480789463	0.0464757705622632	0.361	0.333	1
Anapc13	0.0604052522846802	-0.0454721969379717	0.756	0.786	1
Med4	0.0606588496253807	-0.0460969259138708	0.388	0.442	1
mt-Nd5	0.0617321226699229	0.0438489676902772	0.628	0.569	1
Cirbp	0.0621854652682408	-0.0456275070689255	0.478	0.487	1
Mettl5	0.0626958712067056	-0.0453247290785724	0.477	0.52	1
Mplkip	0.0629445560798703	0.0426443447235981	0.468	0.442	1
Aen	0.0636411538415967	-0.0458353382839107	0.596	0.641	1
Ash2l	0.0640939577496348	0.0402243921213552	0.815	0.787	1
Atox1	0.0642067610316184	0.0365940196017558	0.976	0.97	1
Stra13	0.0644135156903527	0.0415007392646407	0.62	0.57	1
Polr2i	0.0645014626734851	-0.0443718866938767	0.835	0.852	1
Jarid2	0.0646830695330772	-0.0508962016625323	0.772	0.79	1
4930453N24Rik	0.0652499330568697	0.0426834025693697	0.416	0.386	1
Amd1	0.0654833775986682	-0.0451969204135265	0.478	0.518	1
Eras	0.0655086335040015	-0.047135548107626	0.422	0.463	1
Ppp1r8	0.0667285959100082	0.0432842980042019	0.384	0.345	1
Eef1a1	0.066858214209376	-0.021698068244127	1	1	1
Hrsp12	0.0672421911887928	0.0432330144832452	0.394	0.352	1
Uba5	0.0676677867898891	-0.047867801125384	0.329	0.37	1
Mthfd2	0.0683329815443153	0.042541129165678	0.621	0.581	1
Cope	0.0687253597265218	-0.0444503796295528	0.388	0.422	1
Cript	0.0688045600798916	-0.0440807244966993	0.622	0.691	1
Gtf2h5	0.0688226254839043	0.0422900271690106	0.721	0.72	1
Snrpa1	0.0690928056074115	-0.0395263585692984	0.936	0.937	1
Dhx36	0.0693031254610491	0.041808268683211	0.455	0.443	1
2410141K09Rik	0.0695627187025511	0.0454656312974986	0.337	0.297	1
Aebp2	0.0698828156110552	-0.0473631987223613	0.371	0.397	1
Eprs	0.0698941025857506	-0.0425887492596975	0.891	0.896	1
Ccdc59	0.0699301686988008	-0.0451583494575503	0.568	0.591	1
Wdr45b	0.0700360481920123	0.0426040542897688	0.379	0.335	1
Hspb1	0.0706697781599949	-0.0468671800193139	0.997	0.998	1
Tet1	0.070861910674662	-0.0440631407553296	0.44	0.461	1
Manf	0.0721644601530691	0.0431647279778735	0.794	0.764	1
Prrc2c	0.0729453101919664	0.0362282616352809	0.908	0.897	1
Trip13	0.0734207427579495	0.0397606594897579	0.467	0.44	1
Rraga	0.0737126195792931	0.0403419652794066	0.566	0.553	1
Coa6	0.0743361020795109	0.0441868587447216	0.356	0.293	1
Ndufb8	0.0744055423377628	0.0368657987252488	0.886	0.855	1
Pank2	0.0764174653807669	0.0466373595356063	0.311	0.261	1
Zcchc7	0.0764350208125483	0.0516772107076059	0.29	0.23	1
1700037H04Rik	0.0768888568607676	-0.0442602984281018	0.396	0.438	1
Fignl1	0.0768942090000438	0.0450431767158009	0.32	0.274	1
Tars	0.0770542890994752	-0.0443196714626819	0.599	0.616	1
Bop1	0.0771734848904081	0.0404764493659721	0.441	0.398	1
Prim1	0.077225662232587	-0.0459083389774498	0.32	0.358	1
Rpl32	0.0775996774824565	0.0105373900905841	1	1	1
Ctr9	0.078039955281517	-0.0467068679882852	0.308	0.346	1
Eno1	0.0781257011649482	0.035568964681147	0.956	0.95	1
Gjc1	0.078214064174385	-0.0436222513851645	0.419	0.453	1
Aurkaip1	0.0785386780411274	0.0362617883057506	0.868	0.867	1
Zfp622	0.0785908935125395	-0.0437223110415049	0.589	0.616	1
Ndufs2	0.0789067130171012	0.0388043237990755	0.777	0.758	1
Noc4l	0.079008790667161	0.0393200087178709	0.506	0.462	1
Igfbp2	0.07932406915199	-0.0520625401995082	0.687	0.69	1
Rps13	0.079508844415816	-0.0211067545154897	1	1	1
Dgcr6	0.0795738296076083	0.0415097533067548	0.379	0.339	1
Arhgdia	0.0801017404237567	0.0377026069398496	0.77	0.762	1
Rnf10	0.0805121059457	0.0387896111012813	0.643	0.621	1
Rpp25l	0.0805344812133236	0.0391741241510085	0.536	0.504	1
Calm1	0.0810592321627948	0.0266904557692698	0.986	0.989	1
Fnbp4	0.0811406513090014	0.0446228598396621	0.326	0.274	1
Riok3	0.0813651373304932	-0.041902606473385	0.461	0.501	1
Bckdha	0.0821384561385349	-0.0496528735869027	0.26	0.307	1
Maea	0.0823961640124737	0.0412940711057499	0.362	0.319	1
Cox8a	0.0824158075609116	-0.0296438003606156	0.998	0.998	1
Rcl1	0.0824257849767378	-0.0427158382857312	0.517	0.573	1
Rpa2	0.0824389121626359	0.0387574578340739	0.698	0.661	1
Srsf3	0.0825141102132416	0.0277588393608272	0.985	0.988	1
Ctnnal1	0.0827886893343352	-0.0450078344103461	0.442	0.449	1
Polr2l	0.0828699698892992	0.0392218299342272	0.55	0.55	1
Acadm	0.0829873687672083	0.0396074985657765	0.603	0.589	1
Snrnp200	0.0831438992483762	0.0395838442033197	0.455	0.421	1
Pnn	0.0834020357494231	0.0395387014827456	0.661	0.647	1
Glo1	0.0834842005730072	0.0324196839655402	0.955	0.943	1
Aplp1	0.0836852222449063	0.0431125714379905	0.342	0.313	1
Rbm4b	0.0840416687837842	0.0404067339269369	0.431	0.414	1
Hsbp1	0.0841074140257195	-0.0436056356414914	0.649	0.668	1
Tbrg1	0.0845440747032072	0.039949599099369	0.626	0.586	1
Mdn1	0.0863884103201186	0.0388571983056976	0.445	0.421	1
Timm9	0.0864031312492543	0.0400223564088357	0.403	0.367	1
Uchl1	0.0867577482291406	0.0403543540130923	0.39	0.351	1
Mrps35	0.0868888208741582	0.0397295472481394	0.464	0.422	1
Gemin7	0.0876394260699295	-0.0415410426650913	0.412	0.454	1
Anapc10	0.0877702624139752	-0.0427081985983888	0.483	0.5	1
Pcgf6	0.0878712418105515	0.0397795540954177	0.381	0.355	1
Adh5	0.0886566111704605	0.0345244743658615	0.878	0.861	1
1810037I17Rik	0.0886773559533546	0.0364695705800957	0.914	0.867	1
Psmd14	0.0890657849130857	0.0374171533634071	0.744	0.7	1
Tcp1	0.0891987879553059	0.0325435439888722	0.965	0.95	1
Dnajc2	0.0892788517477229	0.0332363018472721	0.905	0.893	1
Bex1	0.0895102066824872	0.0317252323850754	0.994	0.992	1
Tmem192	0.0898702286252816	-0.043369694242769	0.358	0.392	1
Fkbp4	0.0901068386065378	0.0295480657325951	0.956	0.961	1
Ufc1	0.0909469355403316	0.0392185883573299	0.473	0.45	1
Ddx56	0.0927318092663562	-0.0408113819249477	0.428	0.463	1
Wbp11	0.0931001639692174	0.0406141348363903	0.697	0.665	1
Erh	0.0932262359487018	0.0210578410988291	0.999	1	1
Cdc123	0.0946644525288334	-0.0407923732284684	0.531	0.558	1
Vmp1	0.0947653820396952	0.0402639111235572	0.357	0.314	1
Eif4a3	0.0953491533469635	-0.0407253352329255	0.778	0.786	1
Trim27	0.0953928498770896	0.0368785972672391	0.681	0.634	1
Ddb1	0.0956086997888807	0.0383368764730239	0.708	0.701	1
Trappc5	0.0961604378181618	0.0427962478530945	0.32	0.278	1
Sh3bgrl3	0.0962505159113825	-0.0408515605860662	0.703	0.739	1
D030056L22Rik	0.096406427403888	0.0382732947972413	0.434	0.386	1
Rpl24	0.096530632457288	0.0126473927535775	1	1	1
Utf1	0.0967598591529624	-0.0452701957346648	0.938	0.919	1
Hnrnpr	0.0968198508687771	-0.0413078459244093	0.681	0.722	1
Psmd12	0.0968653956151844	-0.0435934007198735	0.788	0.788	1
Fscn1	0.0970003289465175	-0.0409880924050186	0.83	0.852	1
Mrpl45	0.0972458341751967	0.0361594990482931	0.781	0.759	1
Alpl	0.0978541785255292	-0.0414337860901272	0.392	0.418	1
Tmem234	0.0985069066552096	0.03639361182062	0.726	0.698	1
Lgals1	0.0987961398426013	0.068142873060584	0.534	0.518	1
Rnf167	0.0989763771250569	0.049379589320571	0.265	0.224	1
Hspbap1	0.0994049612831833	-0.0448771616003049	0.31	0.339	1
Ssna1	0.0999451224769592	-0.0394743937902718	0.437	0.48	1
Park7	0.100298114448021	0.0263432408721653	0.985	0.982	1
Nipsnap1	0.100734295197241	0.0391673716459345	0.386	0.345	1
Cnn3	0.100961376001734	-0.0418303866271141	0.808	0.82	1
Cir1	0.101051521692999	-0.0470101575377073	0.273	0.313	1
Sec61b	0.101202067548232	0.0319261881375625	0.938	0.95	1
Surf4	0.101738420271959	0.0430114438654717	0.327	0.287	1
Trim6	0.102310595851651	-0.0405748794805563	0.356	0.4	1
Vbp1	0.102357986082381	0.03805049353233	0.653	0.614	1
Tmem238	0.103602576794138	0.047458952689389	0.274	0.226	1
Elof1	0.103621343146121	0.0373693382167549	0.561	0.541	1
Phb	0.103834583203093	-0.0397965136329685	0.725	0.777	1
Nolc1	0.103955112398015	-0.0362782436816875	0.964	0.95	1
Scd2	0.103963198012482	0.0413816766472546	0.327	0.312	1
Naa38	0.104144584042146	0.0365182594282351	0.711	0.687	1
Nfatc2ip	0.104192091451199	-0.0430878046295532	0.64	0.653	1
Ctps	0.104553931371467	-0.040238369036808	0.44	0.468	1
Clp1	0.105222452627093	-0.0509162538382944	0.23	0.293	1
Wars	0.105443477766895	0.0379799468458716	0.368	0.339	1
Cirh1a	0.10601674807595	-0.0405068060789425	0.556	0.596	1
Pgp	0.106109517675771	0.0366879208926979	0.574	0.534	1
Sh3glb1	0.106403331737445	0.0365321987460483	0.428	0.405	1
Birc5	0.106553331126914	0.0304199228674866	0.928	0.934	1
mt-Co3	0.10678891619858	0.0187668678816859	1	1	1
Etv4	0.107777199972875	0.0378069856258166	0.492	0.457	1
Stmn2	0.108189717370788	0.0339682093186509	0.954	0.947	1
Nucks1	0.108485726408271	-0.0378911489511271	0.941	0.95	1
Lsm6	0.109203528662738	0.0336077768319938	0.834	0.82	1
Mta3	0.109529124593688	-0.0395310813919998	0.462	0.504	1
Actb	0.109701496499299	0.0332332955480221	0.999	1	1
Guk1	0.109708199459659	0.033104466205919	0.859	0.865	1
Lsm7	0.109785591041659	0.0373847145463523	0.373	0.35	1
Serpinb6a	0.110218956477065	-0.0411332027097306	0.324	0.368	1
Cenph	0.110232574626261	0.0366751360299751	0.467	0.448	1
Mrpl20	0.110623894348273	0.0327352938223058	0.901	0.905	1
Pole3	0.110642246028465	-0.0397512487200578	0.521	0.557	1
Cox5b	0.110864768184402	-0.0339453527214499	0.969	0.963	1
Mydgf	0.110908373444621	0.0382713343223752	0.359	0.323	1
Anp32a	0.111228492604231	0.0348894096644838	0.815	0.795	1
Rps12-ps3	0.111511770708809	0.0358319070255504	0.688	0.661	1
Ccni	0.111970255185054	0.0449295129312896	0.281	0.233	1
Baz2a	0.112174960671984	0.0378556012946563	0.574	0.518	1
Gtsf1l	0.11223607180523	0.0383189996808161	0.374	0.333	1
Bclaf1	0.112879950399431	0.0367425562472495	0.706	0.681	1
Cd63	0.112997229142405	-0.0430002576924514	0.652	0.672	1
Mtx2	0.11328401264498	-0.0384726000385733	0.574	0.604	1
Cttn	0.113310096285679	-0.0435535346697965	0.286	0.319	1
2010107E04Rik	0.113314146776624	0.026807047576872	0.977	0.979	1
Chaf1b	0.114310610628566	0.0439851064313632	0.287	0.249	1
Srp19	0.114322790352443	0.0327176059355561	0.849	0.814	1
Adss	0.11433384448606	-0.0396626315903088	0.646	0.656	1
Ift20	0.114568226800751	0.0365466195066998	0.458	0.415	1
Brd4	0.114683271302784	0.0358330074200418	0.552	0.518	1
1500011K16Rik	0.114895738163739	0.0370580214565238	0.385	0.348	1
Pop5	0.115181625893366	-0.0404276827089849	0.72	0.733	1
Frg1	0.115193898665701	-0.0383862041441536	0.522	0.556	1
Pitpnb	0.115580206424181	-0.0391540555103116	0.343	0.384	1
Pop1	0.115614091344542	-0.0390726265483115	0.362	0.397	1
Agtrap	0.115647342615776	0.0378516045799558	0.435	0.424	1
Chmp4b	0.116195806426357	0.0409385685532819	0.31	0.257	1
Nsun2	0.116529039082124	0.0328194441147773	0.838	0.82	1
Strbp	0.117001540042544	0.0373733745681355	0.369	0.34	1
Taf12	0.118053112811464	-0.0384130402855924	0.411	0.45	1
Thoc3	0.119560847780536	-0.0399091309928381	0.647	0.659	1
Tagln2	0.119704380179916	-0.045416521066865	0.64	0.674	1
Trap1a	0.119947690166488	-0.043514757695559	0.8	0.784	1
Gnpnat1	0.120293369447858	-0.0391804724488543	0.588	0.617	1
Ptbp1	0.120486757733822	0.0351531674609977	0.646	0.633	1
Snrnp48	0.12088985684585	-0.0397761395117107	0.376	0.387	1
E130012A19Rik	0.121190284084751	-0.0481975058642472	0.851	0.87	1
Pdk1	0.121262676877498	-0.0396999653538065	0.337	0.37	1
C1qbp	0.122923127925602	-0.0314673252487119	0.978	0.976	1
Gmps	0.123031779586187	-0.0394175325916013	0.569	0.585	1
Txnl4a	0.123174179544499	-0.0328224423987868	0.95	0.942	1
Ndufs6	0.123292685392852	0.026897453684483	0.962	0.949	1
Ndufv2	0.124108016655097	0.0330448470234292	0.792	0.794	1
Ubl7	0.124127462455035	-0.0465580013100298	0.236	0.288	1
Wsb2	0.124306852889572	0.0443482782875189	0.276	0.238	1
Prep	0.124331585133091	-0.0477251736158614	0.23	0.28	1
Zranb2	0.124573947649907	-0.0380901884476986	0.675	0.713	1
Caprin1	0.124634145526628	-0.0383877892178316	0.787	0.802	1
Zfp330	0.12489728243492	0.0343856151475225	0.423	0.406	1
mt-Nd1	0.125211198612348	0.0146553210539029	1	1	1
Snrpa	0.125642917564877	-0.0372996393103463	0.618	0.662	1
Cmc2	0.125777959401783	0.0353783926871752	0.475	0.437	1
Atp5f1	0.12625994790243	-0.0304948369188593	0.974	0.98	1
Irf2bpl	0.126579855285535	-0.0384489892389925	0.385	0.412	1
Cul3	0.126769650963821	0.0418447761368201	0.291	0.259	1
Npepps	0.126920878655339	0.0347661062050852	0.431	0.4	1
Gm6792	0.127380842808641	-0.0437458756524826	0.301	0.338	1
Dtd2	0.127697073151897	0.0415884716383686	0.298	0.263	1
Rbm26	0.127892265887319	0.0347916545254416	0.487	0.46	1
Mcm3	0.12823448222495	0.0316024278667604	0.813	0.794	1
Rif1	0.128781208967276	0.0341028667508388	0.669	0.626	1
Psmc2	0.128782741334629	-0.0382996635553435	0.717	0.737	1
Zc3h15	0.129062524318518	0.0312052387602364	0.88	0.865	1
Zfp936	0.129556244440163	-0.0564484212335848	0.194	0.244	1
Thyn1	0.129699509986202	0.0341274887747929	0.566	0.552	1
Rnf115	0.129740652622	0.0442668299551285	0.275	0.226	1
Lsg1	0.130034950767439	-0.0381297925604341	0.472	0.505	1
1110004F10Rik	0.130504434894851	-0.0371893980211975	0.739	0.773	1
Atp5k	0.130902615863584	0.0275087571775399	0.951	0.936	1
Uqcrc1	0.130988451587438	-0.0344760093862508	0.916	0.916	1
Csnk1g2	0.131002698478558	0.0444124327509592	0.277	0.227	1
Mdm2	0.131040023064368	0.0389378724153415	0.439	0.412	1
Dhfr	0.131161138441377	-0.0381717034980215	0.375	0.412	1
Kras	0.131351953581125	0.0345695042225628	0.553	0.555	1
Tlk2	0.131701588694477	-0.0460189058284687	0.25	0.286	1
Lamtor1	0.131742007647821	0.0354896726706565	0.693	0.684	1
Polr3k	0.131957406282007	0.0338964501424153	0.489	0.459	1
Ing2	0.132234222938877	0.0379265941075295	0.309	0.286	1
Aard	0.132246093260237	-0.0440278054873181	0.399	0.419	1
Sephs2	0.132349628862336	-0.0378241674788	0.665	0.691	1
Gsr	0.133161599227643	0.034417313962073	0.503	0.477	1
Smarca4	0.133531327560332	0.0337398307421063	0.604	0.6	1
Cox17	0.133603865715303	-0.0382561342611011	0.635	0.664	1
Sod1	0.133897600003958	-0.0365416836827248	0.765	0.793	1
Ago2	0.134221191475343	0.0353029681728314	0.414	0.418	1
Pmvk	0.134366608089055	0.0369127777057775	0.366	0.34	1
2410004B18Rik	0.13457352183249	0.0338008947775222	0.43	0.386	1
Rpl13a	0.134763074088905	-0.0157763037525993	1	1	1
Pum3	0.134766014859578	0.0341229420182215	0.629	0.611	1
Eif2a	0.134904588823415	-0.0372010459821214	0.612	0.664	1
Trmt112	0.135288189433997	0.0340733627743712	0.583	0.581	1
Eif1	0.135298151722729	0.0163163872858525	1	0.996	1
Ino80c	0.135424218277728	0.0395173927989052	0.297	0.281	1
Fkbp9	0.136609646042822	0.0349023442637869	0.375	0.332	1
Tnpo3	0.136771160322005	-0.036922210634415	0.493	0.518	1
Tmem160	0.13707392619338	0.0330550431263514	0.781	0.737	1
Dynll1	0.137655031152617	0.0221421861739333	1	0.999	1
Fgd1	0.13795415563824	-0.046891166361928	0.244	0.269	1
Slc25a3	0.138404739478983	0.0239782982514152	0.995	0.995	1
Crip1	0.138979258279813	0.0341423206187622	0.437	0.415	1
Glipr2	0.139631125442386	0.045176176803683	0.287	0.252	1
Atp5g3	0.140095648814214	0.030625728704053	0.853	0.838	1
Acp6	0.140132196006342	0.0328194441147774	0.665	0.64	1
Msh2	0.140157666975971	-0.0386221480496669	0.531	0.564	1
Tmbim6	0.140308936503063	0.0329634429630354	0.661	0.649	1
Atp5h	0.14032256241856	-0.0312909031776736	0.962	0.975	1
Dut	0.140749625535914	0.0289119841302607	0.938	0.942	1
Ndufa11	0.140758668555866	0.0271132945379229	0.938	0.94	1
Dstn	0.141003917021471	-0.0360140013056742	0.983	0.991	1
Rpl26	0.141806960816327	-0.0160272541039883	1	1	1
Dctn3	0.142016994649485	0.0328194441147774	0.681	0.645	1
Mrpl11	0.142933933641238	0.0316167981490172	0.766	0.742	1
Rap1a	0.143188757956483	-0.0360325272765129	0.442	0.477	1
Hmgn1	0.144051130624577	0.0178829427808558	1	1	1
Rcc2	0.144579514954852	-0.0350766627176398	0.914	0.915	1
Kpna3	0.14500834986432	0.0328194441147774	0.408	0.39	1
Naa10	0.14513361361672	0.0325011248378577	0.59	0.564	1
Ttc14	0.145551086848451	0.0330170530473445	0.427	0.396	1
Nudt19	0.145913181639775	0.0340007791606086	0.406	0.395	1
Mrps24	0.146053913875238	-0.035884785430496	0.84	0.842	1
Nop14	0.146282602637225	0.0320751195549204	0.734	0.727	1
Cops7a	0.146873635631855	-0.0362477464238971	0.595	0.616	1
Pus1	0.147063039888867	-0.0399675877241196	0.29	0.328	1
Ak6	0.147536514444885	0.0313077280294556	0.72	0.706	1
BC005624	0.147713957380748	0.0361121701717536	0.324	0.291	1
Lactb2	0.147895297885723	-0.0359155957348039	0.412	0.481	1
Ap2s1	0.148439593550301	-0.0361161027139564	0.67	0.669	1
Btbd1	0.148829808115849	-0.0351042164301598	0.384	0.421	1
Mid1	0.149022067300611	0.03373813963185	0.454	0.447	1
Bak1	0.149437685964071	0.033648975477153	0.382	0.341	1
Gapdh	0.151213539291971	0.0184174510074842	1	0.999	1
Fam32a	0.151349634407895	-0.0365469354663619	0.53	0.549	1
Cks1b	0.151637961325178	-0.0336555431173418	0.959	0.96	1
Fasn	0.151716492947117	0.0360359152056118	0.328	0.312	1
Acat2	0.152428107959615	0.0326473714997096	0.516	0.521	1
Rhoa	0.153087357103532	-0.0347201180962653	0.845	0.853	1
Pcm1	0.153291330040402	0.0323027817421375	0.524	0.491	1
Ormdl2	0.153457997094852	0.0324961856668358	0.557	0.544	1
Zfp91	0.153846843369394	-0.0355815769966903	0.364	0.412	1
Nop10	0.15387190374715	0.0225360720151859	0.996	0.996	1
Tcea1	0.154743675610406	0.0321859312649551	0.573	0.575	1
Dcaf8	0.154848027412152	-0.0509504389506811	0.197	0.252	1
Cul2	0.15493286750277	0.0336531248633549	0.365	0.344	1
Slc9b1	0.154957221955001	0.031996737363314	0.377	0.353	1
Polr1d	0.155157634927578	0.0274347067166321	0.948	0.938	1
Jade1	0.155265576474225	0.0299930480599404	0.815	0.791	1
Mrpl3	0.155886071054022	-0.0343735543225095	0.417	0.459	1
Nit2	0.15632268611343	0.0315375100503836	0.472	0.46	1
Prps1	0.156495009325629	0.0319008691535277	0.713	0.681	1
Uba52	0.15707853896468	0.0363530166960888	0.321	0.268	1
Golga7	0.157239375664646	-0.0357110982923311	0.511	0.515	1
Pdia6	0.157239482365257	0.0288210381480825	0.837	0.808	1
Pstk	0.157505911043976	-0.0364546817686279	0.353	0.378	1
Tmsb10	0.157849756087067	-0.0283943044270747	0.988	0.993	1
Wdr74	0.157988480522878	0.0313860682698268	0.795	0.783	1
Upf3b	0.158133902757092	0.0326395718236188	0.488	0.467	1
Actr3	0.158414180359838	0.0328194441147777	0.656	0.658	1
Tm2d3	0.158763676723908	-0.0359975104045288	0.327	0.357	1
Ptrh2	0.158812812418198	0.033456995937457	0.356	0.316	1
Snrpb2	0.15934347079374	-0.0333838282891892	0.824	0.84	1
Tmem59	0.159774146064679	-0.0365400634899381	0.583	0.613	1
Rock1	0.160186386939765	-0.0351146660239318	0.385	0.406	1
Fus	0.160318321559129	0.0288755067955715	0.821	0.812	1
Rps24	0.16090253159907	-0.0184768874739314	1	1	1
Nosip	0.161201516763643	-0.0353075976201253	0.405	0.422	1
Klhl13	0.161354300902779	-0.0447112353164466	0.335	0.354	1
Nop2	0.161414782656373	0.030791457210037	0.393	0.363	1
Odc1	0.161724499928882	0.0276254976138546	0.967	0.961	1
Tmem97	0.161863263780741	0.0325053244325967	0.583	0.568	1
Snrnp70	0.162064570874634	-0.0345331492316046	0.816	0.816	1
Shcbp1	0.162205732611457	0.0405577873379489	0.27	0.218	1
Letm1	0.162387452886293	0.0349891130067033	0.33	0.294	1
Kdm3a	0.162642443258627	-0.0365481229364154	0.372	0.384	1
Smarca5	0.163875606243329	0.028649138188342	0.918	0.914	1
Trh	0.164047341225475	0.0546438723809572	0.704	0.723	1
Rars	0.164077078470239	-0.0348291411549271	0.618	0.626	1
Sept1	0.164981595779595	-0.0385307355322042	0.459	0.483	1
4921524J17Rik	0.165107928237082	-0.0425070497169291	0.244	0.283	1
Kcmf1	0.165365973075319	-0.0352057373875153	0.493	0.512	1
Higd2a	0.16540323816141	0.0310160171156268	0.637	0.572	1
Rab10	0.165511677807609	0.0309344294190063	0.604	0.572	1
Rpl8	0.165552218011294	-0.0139290407970019	1	1	1
Tial1	0.16561433046669	-0.0354643997529556	0.365	0.387	1
Htatsf1	0.166034976589241	0.0330274091773967	0.364	0.344	1
Rps4x	0.166058069857606	-0.0187874371389039	1	1	1
Upp1	0.166070311053049	0.025650954636165	0.925	0.927	1
Hcfc1r1	0.166250204026587	-0.0406204360846448	0.266	0.29	1
L1td1	0.166303029075001	-0.0357649355423373	0.921	0.93	1
Cth	0.167164084582276	-0.0363406912570746	0.404	0.427	1
Cdk12	0.167388322845628	-0.0347303455876342	0.663	0.681	1
Zc3h13	0.16747642589028	0.0307551321470921	0.574	0.539	1
Nap1l4	0.16802149708734	0.0304215825951088	0.474	0.447	1
Snx10	0.168691334955688	-0.0583873241049549	0.165	0.226	1
Lyar	0.169133720137184	0.0232163277675002	0.982	0.973	1
Zwint	0.169573325594929	0.0319744926492133	0.645	0.635	1
Gng5	0.169654099233675	0.0223154024493	0.986	0.991	1
Snrpc	0.169804008984514	0.0279294588205858	0.842	0.847	1
Mtch2	0.170257270524517	0.0262976818683902	0.893	0.887	1
Mkks	0.170663756287067	0.030643164692182	0.404	0.368	1
Pspc1	0.170689047412088	-0.0361587784697425	0.315	0.332	1
Cox6b1	0.170865625608329	0.0238879836651038	0.972	0.975	1
Epb41l4a	0.171022493825447	0.0355723708361828	0.483	0.459	1
Rpl22l1	0.171042576002784	0.015411433525188	1	0.999	1
Ppp2r4	0.171267768183479	0.033920159690963	0.318	0.294	1
Kpnb1	0.171295025329014	-0.0336856459948341	0.729	0.737	1
Ube2e1	0.171412540135274	0.030316313896659	0.421	0.417	1
Pak1ip1	0.171423190237164	-0.0344327828943898	0.765	0.786	1
Glrx2	0.171485442016259	-0.0362163541176893	0.327	0.348	1
Sdhd	0.171786250723474	0.0305050109441101	0.56	0.547	1
Lncenc1	0.171946275760906	-0.0338573930702447	0.596	0.632	1
Timm50	0.173540946581358	0.0304242333888227	0.406	0.385	1
Sec13	0.173662791003194	0.0299277291402921	0.626	0.602	1
Lman1	0.173696164628034	0.0304735078227926	0.478	0.464	1
Aprt	0.173711985164233	0.027377575722489	0.955	0.956	1
Sec23b	0.174102725850571	0.0339378873585343	0.311	0.277	1
Snapc5	0.174646475128024	0.0316667062349691	0.442	0.409	1
Gclm	0.17492649959168	-0.035463268847864	0.572	0.594	1
Psmd3	0.175039341202832	0.0289307365660098	0.719	0.688	1
Ccnb2	0.175245797223424	-0.0347856234307731	0.565	0.598	1
Tmem70	0.175347748125132	0.0357857897011944	0.293	0.261	1
Abhd11	0.176116656128606	-0.0381132921900004	0.274	0.316	1
Eif5	0.176136526502458	0.0245868600964696	0.955	0.956	1
Oat	0.176233560275233	-0.0365120785132048	0.313	0.34	1
Dkc1	0.176425378793271	-0.0332432841286787	0.813	0.829	1
Ppib	0.176448627353124	-0.0317937903105867	0.837	0.854	1
Rras2	0.176529075558532	0.0397207827554707	0.27	0.241	1
Ddx24	0.176674222895859	-0.0324270416541337	0.857	0.893	1
Srp9	0.176949163307784	0.0271326937171266	0.915	0.902	1
mt-Cytb	0.177112977306452	0.0150975904932951	1	1	1
Arpc5l	0.177306959763132	0.0292028036445892	0.713	0.707	1
AU018091	0.177331144519639	-0.0349088723908937	0.345	0.37	1
Gnl2	0.177702149956306	-0.0338076948192098	0.397	0.431	1
Apoa1bp	0.177862917534676	-0.0368081465302648	0.287	0.316	1
Pir	0.17862039221466	0.0477615469766275	0.221	0.187	1
Pigx	0.17862929706568	-0.0354628756496426	0.333	0.357	1
Cacna1a	0.179004451519636	0.04563858204927	0.235	0.19	1
Mtf2	0.179510707620339	-0.0350789076788243	0.928	0.943	1
Ntan1	0.179516701897271	0.0379608436151962	0.273	0.227	1
Nup35	0.179549164609645	0.0323792063792939	0.324	0.3	1
Prim2	0.179558828669483	-0.0534218134682881	0.181	0.224	1
Supt5	0.17964464803248	-0.0330503396999913	0.411	0.461	1
Tmem167	0.1800621247316	0.0289721173077768	0.833	0.822	1
Rala	0.18007261156469	0.0297862141592351	0.661	0.652	1
Ccdc25	0.180858032168571	-0.0392982090996581	0.254	0.29	1
Aqr	0.181267455555094	0.0304469637611472	0.411	0.398	1
Hmgcs1	0.182059685521415	0.0315991877095482	0.371	0.348	1
Tmem33	0.182185518307517	0.0304242333888227	0.403	0.372	1
Pttg1	0.182262105705174	-0.0397743564831118	0.392	0.405	1
Prpf38b	0.183025696581845	0.0305277423424396	0.567	0.532	1
Tyms	0.183397630117078	-0.0338573930702447	0.631	0.667	1
H2afx	0.183420735654942	-0.0331569584829874	0.95	0.94	1
Esco2	0.183473220001768	0.0300804667793453	0.48	0.46	1
Mak16	0.183520387347232	-0.0334133773191865	0.803	0.833	1
Lsm1	0.183545586205125	0.0304318584202762	0.705	0.682	1
Ltbp4	0.183784485171168	-0.0334344564762129	0.486	0.547	1
Klf4	0.184074468119932	-0.0397031513710142	0.633	0.652	1
Metap2	0.184402835323213	-0.0282131275369033	0.961	0.969	1
Rpl13	0.184502141344461	-0.0147507899852193	1	1	1
Rab6a	0.18460882869581	0.0305284923682217	0.433	0.408	1
Abhd17a	0.184780415559408	-0.0322701930466628	0.471	0.515	1
Med9	0.185047022643589	0.0306030933652147	0.53	0.514	1
Hsph1	0.185735023990903	0.0298800454392196	0.506	0.502	1
Tsta3	0.18587612260342	-0.034761269746138	0.332	0.373	1
Rpl9	0.186369589448796	-0.0194029692847053	1	1	1
Pim1	0.186648989751119	0.0312686554865862	0.506	0.462	1
U2surp	0.186769549019161	0.0272552875646281	0.831	0.832	1
Smap1	0.186829538719686	-0.0332746905073583	0.519	0.53	1
Rps5	0.187610620832071	-0.0145941870206814	1	1	1
Derl1	0.187825672325728	0.034391948089269	0.3	0.264	1
Phgdh	0.188442734515995	0.0294483838551935	0.733	0.723	1
Capza1	0.188458789435248	0.0307664768570834	0.383	0.347	1
Gpd2	0.188941378117273	0.0352849838597762	0.286	0.259	1
Smchd1	0.189073893756733	-0.0330464129598729	0.403	0.443	1
Ctsd	0.189771389437812	0.0299375977398886	0.471	0.462	1
Cltb	0.189875255215492	0.0294200074133136	0.442	0.437	1
Pop7	0.190013369343968	0.0303411281003104	0.367	0.352	1
Tecr	0.190042657687762	0.0301104949639414	0.567	0.559	1
Orc1	0.190413598031449	0.0391197799710283	0.263	0.224	1
Txlna	0.190436931173681	0.0317412768944322	0.342	0.303	1
Kif22	0.190717600641664	0.0281307145038722	0.508	0.511	1
Dppa2	0.19082957314264	-0.0369400112451311	0.706	0.727	1
Thoc7	0.191043540358178	0.0286688303884644	0.647	0.623	1
Atic	0.191086219924552	-0.0323802340716712	0.512	0.55	1
Tubb5	0.191345130450562	-0.0241518214630982	1	0.999	1
Fip1l1	0.191922297049727	0.0299417442871625	0.432	0.423	1
Ndufaf2	0.192648575834351	0.0291757542075799	0.434	0.409	1
Myo1f	0.193320828607412	0.0508769950859088	0.22	0.172	1
Mycbp	0.193663403341561	0.0288590428986807	0.428	0.387	1
Echs1	0.194216644023506	0.0290182991958805	0.407	0.383	1
Rad51	0.194633044969485	0.0291143639222322	0.471	0.438	1
Ccnh	0.194639391202716	0.0293572363863067	0.431	0.395	1
Exosc4	0.195110205755465	0.0290871017388497	0.696	0.691	1
Paip2b	0.195577285994932	-0.0506530009710665	0.189	0.227	1
Rpl41	0.1958683875917	0.00974239709340718	1	1	1
Ppp5c	0.195889646164966	0.0280913029188317	0.518	0.489	1
Anapc11	0.195908123016814	0.0274180069705515	0.761	0.72	1
Mtdh	0.195935472919859	-0.031461488904768	0.77	0.79	1
Acer2	0.195944805086291	0.0321782129289714	0.333	0.319	1
Ppm1b	0.196339877611807	0.0315232676533307	0.34	0.307	1
Anp32b	0.196460664589274	0.0155230020693633	0.999	0.996	1
Tdp2	0.197059027823444	-0.0329173995149025	0.394	0.411	1
Kmt2a	0.197165515068935	0.0420886726911399	0.242	0.207	1
Snrpn	0.197655282327756	0.0318424044669509	0.544	0.532	1
Rbmx2	0.197692421277261	-0.0347694098404166	0.29	0.339	1
Chmp3	0.198309151845747	-0.0335020420789652	0.332	0.372	1
Tacc3	0.198674599623831	-0.0329544076307862	0.378	0.403	1
Ndufb10	0.198731886613906	-0.0310621187160163	0.877	0.87	1
Lin28a	0.198922599139181	-0.0389492686159571	0.271	0.288	1
Sap30	0.199589446765861	-0.0334807018815013	0.756	0.771	1
Cpsf3l	0.200165986468579	0.0298089049619064	0.534	0.515	1
Cdc5l	0.200868394601549	-0.0319769529858851	0.792	0.786	1
Commd10	0.20117549768221	-0.032664405594847	0.359	0.387	1
Ppp1r10	0.20148462047208	-0.033018622364879	0.326	0.359	1
Utp14a	0.202037391071859	-0.032529121619538	0.478	0.501	1
Arl2	0.202079878398487	0.0317384797894358	0.322	0.309	1
Ccdc174	0.203272565612648	-0.044205467674176	0.215	0.246	1
Psmb1	0.205038648379861	-0.0270407590403523	0.971	0.983	1
Ubl5	0.205068639269831	0.0266616584398878	0.833	0.813	1
Ing5	0.205814407693375	0.0317067256289886	0.311	0.276	1
Ftl1	0.205830771631827	-0.0321931230141311	0.599	0.601	1
Ankrd17	0.205946547220729	0.0291307641669241	0.46	0.441	1
Sec61g	0.206722342055656	0.0177366638355121	0.994	0.994	1
Ccdc34	0.206873100575979	0.0280396466910162	0.525	0.518	1
Sep15	0.207096513048051	0.0266462255121336	0.779	0.767	1
Tdh	0.207600936730015	-0.0310050462891367	0.922	0.917	1
Sdccag3	0.207910960013835	-0.038145375468322	0.241	0.284	1
Cenpm	0.207974901217911	0.0283425791027222	0.615	0.624	1
Apopt1	0.208398663707416	0.0435669828383591	0.225	0.188	1
Rpl10	0.208418858145623	-0.019938339027989	1	1	1
Rsf1	0.208504877421494	0.0279532544636046	0.399	0.366	1
Arpc3	0.208568821843002	-0.0328547954867212	0.639	0.65	1
Srek1	0.208799752955345	0.0303594182739154	0.367	0.346	1
Rab7	0.208815818093901	0.0278966326515608	0.639	0.623	1
Bcat1	0.20924910840598	-0.0311113589852507	0.815	0.836	1
Srsf2	0.209253946022317	-0.0286702941734351	0.975	0.969	1
Pfkl	0.209759384682721	0.0281977137941234	0.405	0.368	1
Got1	0.210217770638784	0.0278251091024018	0.624	0.592	1
Nhp2l1	0.210759071219604	0.0184646602142227	0.981	0.985	1
Cnot1	0.211436546866425	0.0293297556713705	0.371	0.353	1
Rpl36-ps3	0.212209811244187	0.040534043610108	0.239	0.21	1
Zpr1	0.212320677648882	-0.0309204612476182	0.508	0.532	1
Glrx5	0.212455083526521	0.0274860981394149	0.686	0.659	1
Golgb1	0.212506054345828	0.0284997829702611	0.373	0.359	1
Marc2	0.21255591748501	0.0288265839187138	0.365	0.334	1
Calr	0.213841573209476	0.0264296460160065	0.915	0.915	1
PISD	0.213877501123164	0.0285524458697873	0.381	0.368	1
Ppic	0.215263783539558	0.0315131082007221	0.32	0.303	1
Rpp38	0.215386231336132	0.0412299226233741	0.232	0.212	1
Mrps15	0.21556983891408	-0.0316064073139256	0.598	0.645	1
Dhx15	0.215575760410525	-0.0313889168921327	0.641	0.667	1
Fam204a	0.215810219265325	-0.0321988083824379	0.343	0.366	1
Cd2bp2	0.215972658291727	-0.0320464628499115	0.33	0.364	1
Rps3	0.216015866099821	-0.015941887363129	1	1	1
Psmb2	0.216017022861242	0.0218903735825873	0.955	0.962	1
Mrpl10	0.216371692977616	0.0298514538079881	0.355	0.314	1
Alkbh7	0.216459693932386	0.0301563266952938	0.31	0.288	1
Ppp4c	0.216472587610933	0.0269447943841357	0.741	0.738	1
Rtn4	0.216644916538851	-0.0306797559522766	0.783	0.794	1
Polr3g	0.217699084297832	0.0275063386370081	0.449	0.424	1
Ube2s	0.217699814089299	-0.0286870436564013	0.991	0.993	1
Atp6v1d	0.218050941494371	0.0270131464617552	0.506	0.472	1
Chd4	0.218584730726091	0.0258683892707348	0.831	0.788	1
Slc38a2	0.218654353793385	0.0315398534091523	0.331	0.302	1
Szrd1	0.218751629862541	-0.0302853850209449	0.455	0.459	1
Uqcc3	0.218998356894637	-0.0311439787609926	0.718	0.756	1
Echdc2	0.219056957909549	-0.0326497425157469	0.371	0.396	1
Dnajc8	0.219057678729864	-0.0286909449774504	0.949	0.951	1
Nrde2	0.219352714860647	0.0530425802328206	0.199	0.154	1
Lrrc59	0.219365727729114	0.0249795904201773	0.815	0.81	1
Chtf18	0.219711396649541	0.0570831807320277	0.194	0.136	1
Mrpl18	0.219877930223217	-0.0279128678556506	0.972	0.961	1
Sfswap	0.220045185780536	0.0368208617169265	0.253	0.227	1
Myh10	0.220219516115426	0.0365197258576335	0.272	0.225	1
Abcf1	0.220565379838232	0.0254713414258212	0.77	0.75	1
Ckap4	0.22132081050494	0.0328194441147774	0.305	0.267	1
Arl6ip4	0.221406275169696	-0.0302935600315727	0.437	0.477	1
Chd8	0.221504298491487	0.0304148085698184	0.31	0.296	1
Ddx46	0.221848303471627	0.0254038374295158	0.841	0.813	1
1110038F14Rik	0.221919730938465	-0.0307087572428361	0.437	0.453	1
Ino80	0.22249772248643	0.0306085212597073	0.305	0.299	1
Rab11a	0.22279733658579	0.0275608868613106	0.438	0.393	1
Dnajc19	0.222957628837049	0.0244511944442609	0.875	0.887	1
Taf11	0.223341833333931	-0.030334354899847	0.386	0.403	1
Cdk1	0.223933973369665	0.0256115872697383	0.775	0.741	1
Prrc1	0.223968724969405	0.0315332703040333	0.642	0.618	1
Rps20	0.224170909683578	-0.0152864630584006	1	1	1
Gm15013	0.224820093637464	-0.0314766821603778	0.574	0.588	1
Nol12	0.225217537623324	0.0272607861109501	0.461	0.453	1
Brix1	0.225665383945094	-0.0336218365974217	0.705	0.718	1
Dusp9	0.225837645598454	0.0293411797384527	0.513	0.508	1
Ndufa8	0.226144326059139	-0.0301645383212747	0.785	0.807	1
Ddx5	0.226373836899639	0.0176140220541359	1	0.998	1
Hmces	0.226385715250866	-0.0370581180022139	0.617	0.604	1
Bex4	0.226482200140442	0.0222917012830828	0.895	0.898	1
Ube2m	0.227626036845367	0.0264775375894933	0.416	0.4	1
Srpr	0.227752662222416	-0.0303083079197758	0.358	0.386	1
Thg1l	0.228152282772873	-0.0349918385349853	0.271	0.312	1
Fam60a	0.228235416883349	0.0261118317987874	0.705	0.714	1
Pim3	0.228401589508073	-0.0299386204817822	0.442	0.48	1
Phrf1	0.228485222420837	0.0307793209998334	0.298	0.269	1
Derl2	0.229314115031005	0.0380637946326638	0.247	0.218	1
Tfg	0.229323721827517	0.0268122562021911	0.433	0.405	1
Rbm17	0.229447697358118	0.0248597310894629	0.874	0.884	1
Tmem245	0.229669978105233	0.0364608747209723	0.299	0.282	1
Kat6b	0.229722399982626	0.0261918389220451	0.525	0.495	1
Mrpl48	0.230052787226062	-0.030485270573865	0.385	0.411	1
Prkcsh	0.230124987740457	-0.0305328372632873	0.42	0.443	1
Copb2	0.230418840906705	0.0262237356657554	0.455	0.409	1
Ctnnb1	0.231202372581785	-0.0304218658445281	0.719	0.729	1
Rnf187	0.231203861132828	-0.030700228233691	0.697	0.713	1
Lars	0.231575227853854	0.0260775843347293	0.796	0.77	1
Nup43	0.23174461943767	-0.0305716299663167	0.629	0.646	1
Rp9	0.232008577562761	0.0272028860770455	0.542	0.514	1
Ubfd1	0.232376491568961	0.0266048381145902	0.472	0.453	1
Polr1c	0.232497804504228	-0.030309136711675	0.792	0.795	1
Twf2	0.232673312725895	-0.0314090475675123	0.366	0.382	1
Wbp5	0.233046626822727	0.0283031325812428	0.874	0.879	1
Sec22b	0.233120006695533	-0.0307716586667537	0.35	0.397	1
Gtf2e1	0.23340799072492	-0.0433755353813236	0.201	0.233	1
Zfp106	0.233648010933814	-0.0300943812957916	0.731	0.756	1
Mzt1	0.23413698088762	0.0393577892382391	0.238	0.197	1
Cops6	0.234189555818624	0.0256045851030798	0.752	0.72	1
Zfp36l1	0.234451972460065	-0.0292453590019154	0.382	0.405	1
Tomm20	0.23554824553118	0.0144075187017392	1	0.999	1
Nat10	0.235657508898555	0.0319115911245977	0.287	0.263	1
Txndc5	0.236140923307066	0.0290147470711137	0.354	0.319	1
Gpn3	0.236284520795353	-0.0312448811710248	0.351	0.378	1
Rcn1	0.236535797855383	0.0298132146658512	0.316	0.312	1
Gde1	0.236587817326242	0.0289459725189809	0.329	0.308	1
Acot8	0.23757690577389	0.0411263572624424	0.23	0.181	1
Tomm70a	0.237763549188866	0.0258665959563188	0.657	0.623	1
U2af2	0.237893367821933	0.0267189275227802	0.579	0.556	1
Pla2g1b	0.23839356533642	0.0271162234545802	0.767	0.746	1
Zfp326	0.238487233135539	0.0312214526778216	0.29	0.257	1
Rfc2	0.238613230271042	0.0254393368171549	0.686	0.678	1
Ubr5	0.239112868216838	-0.0293065306174097	0.558	0.6	1
Slc25a5	0.239726240386182	0.0149515177476633	0.999	0.999	1
Ddx54	0.239992390449431	-0.0294029208049634	0.426	0.453	1
Arf4	0.240464338837227	0.0268037264645402	0.635	0.62	1
Hmmr	0.240622433112845	0.0238870513626173	0.528	0.496	1
Gm10263	0.240673588720458	0.0256865250522539	0.603	0.562	1
Snx6	0.240797521000638	0.0272660779982222	0.381	0.39	1
Tmed1	0.240921527577496	-0.0315517270098519	0.298	0.345	1
Eif3g	0.241040192113972	0.0220235879113175	0.898	0.868	1
Hcfc1	0.241267867062867	0.0282636275789169	0.371	0.352	1
Npr1	0.24143412361294	0.0321398654273935	0.276	0.263	1
Pdha1	0.241491053325212	-0.0298821543713571	0.683	0.716	1
Pum2	0.241504963373818	0.0297090217003851	0.31	0.273	1
Supt4a	0.241749557625876	-0.0285757209727615	0.818	0.825	1
Nifk	0.241812916929124	-0.0307439428645874	0.721	0.738	1
Nol11	0.24190704961819	-0.0288445284689232	0.488	0.502	1
Sub1	0.242035462829048	0.0114312484816281	0.999	0.998	1
Rfxap	0.242111689863056	-0.0482232930547293	0.173	0.225	1
Dbr1	0.243281781943914	-0.03623783753612	0.235	0.273	1
Ncbp2	0.243402388005254	-0.0290630329646773	0.513	0.532	1
Med29	0.244118661663062	-0.0288870162230752	0.621	0.681	1
Nudcd3	0.244143770334982	0.0266988129459884	0.48	0.468	1
Pfdn4	0.244345298974841	-0.0290760700094403	0.756	0.75	1
Angel2	0.244923970055345	0.0337406786340985	0.273	0.238	1
Elac2	0.24513218543233	0.0275222604176425	0.362	0.318	1
Cox7b	0.245500314657147	-0.0258577772728026	0.985	0.972	1
Alkbh2	0.246367634492585	0.0349418361389282	0.256	0.216	1
Rnf34	0.24665725471649	-0.0369250846518603	0.234	0.271	1
Naa25	0.246728990345614	-0.0351086084099653	0.253	0.277	1
Pold2	0.246825389311967	-0.0301203556590967	0.512	0.514	1
Ccdc86	0.247722609407204	-0.0293656461587525	0.484	0.489	1
Rfc4	0.247761999102347	-0.0284096421214263	0.466	0.519	1
Mphosph10	0.247817641860562	0.0256144966509508	0.67	0.645	1
Ppih	0.247874346914516	0.0253706201017869	0.601	0.579	1
Mrpl40	0.247950812480239	0.025140094442202	0.844	0.828	1
Hjurp	0.248036577669162	0.0349239696196929	0.257	0.23	1
Sugt1	0.249644747460522	-0.0297519554105279	0.868	0.877	1
Thap11	0.249779107213545	-0.0310390361941381	0.301	0.331	1
Fbxo22	0.24993201750856	-0.0293565611582154	0.513	0.536	1
Vdac2	0.250308688112118	0.020578053092654	0.927	0.914	1
Larp7	0.250377484594698	-0.028914026095185	0.46	0.487	1
Rps11	0.251179601879083	0.00654596244839745	1	1	1
Hmgxb4	0.251254402660324	-0.0291334259377709	0.338	0.378	1
Thop1	0.251909609954736	0.0250482993898909	0.511	0.473	1
Psma6	0.252200618380518	-0.0273657650726837	0.93	0.953	1
Tcof1	0.252325457664981	0.0235135180645989	0.881	0.838	1
Gigyf2	0.252954867472678	-0.0307245468562853	0.309	0.344	1
Rpap3	0.253188030293542	-0.0323972730474319	0.291	0.319	1
Hsp90b1	0.253312181280546	0.0238836531864186	0.906	0.89	1
Impa2	0.253622505706065	0.0254934040227046	0.602	0.596	1
Katna1	0.254265725483572	-0.029912985077939	0.326	0.359	1
Snx17	0.254564519019657	-0.03189195281197	0.276	0.31	1
Golga4	0.254633928524488	0.0254393368171549	0.424	0.4	1
Hnrnpm	0.255244073475701	0.0219467672101226	0.88	0.882	1
Cyth2	0.255278980662259	0.0264256923138587	0.373	0.35	1
Cox11	0.255280769388315	-0.0322315909145964	0.275	0.321	1
Sat1	0.255416640975787	0.0280994181881165	0.328	0.302	1
Cebpz	0.255562040549705	-0.029208765501915	0.751	0.777	1
Krr1	0.255749489223922	-0.027573379643087	0.415	0.44	1
Fgf4	0.256347345636575	0.0284885581769375	0.329	0.302	1
Set	0.257577533049247	0.0130027794909018	1	1	1
Pabpc1	0.257797446376444	0.0176914261952965	0.997	0.993	1
Mrpl49	0.257851434667347	0.0249100962649764	0.511	0.5	1
Psma2	0.258497047065922	-0.0249960572420245	0.98	0.974	1
Clspn	0.258794250626782	0.0278630715074931	0.34	0.31	1
Eed	0.259004109811524	-0.0293055030535223	0.857	0.889	1
Wsb1	0.259200063254019	0.0339979946342218	0.259	0.22	1
Wash1	0.259622482256076	0.0428969535121184	0.211	0.18	1
Elp3	0.259794001822522	0.0263788080981714	0.428	0.4	1
Hist1h1b	0.25989373215114	0.0328194441147776	0.375	0.368	1
Mrpl37	0.260728001140626	-0.0283645927279768	0.424	0.456	1
Oxa1l	0.260997809925752	0.0280378657804188	0.327	0.294	1
Nono	0.261293961941712	-0.0281219508419441	0.768	0.786	1
Pih1d1	0.261445048735758	-0.0332868850261934	0.264	0.295	1
Tomm34	0.26150910686916	0.0406472727350243	0.224	0.184	1
Rpl18	0.262524140630525	0.00569982460068674	1	1	1
Ubqln4	0.262747599498526	0.0292796174096535	0.301	0.287	1
Kdelr2	0.26278362260598	0.0260531834624662	0.544	0.552	1
Mrps33	0.262825052361278	0.0243029559167963	0.771	0.782	1
Ap1s1	0.262968273779191	-0.0289149000801061	0.365	0.4	1
Lrwd1	0.26319785982944	-0.0336730700061694	0.256	0.278	1
Zfp322a	0.263840455034541	0.0397058461444108	0.22	0.186	1
Rps18	0.264232287343359	-0.0123591506360468	1	1	1
Rbm8a	0.264378492049689	-0.0283130239367353	0.932	0.944	1
Ubxn4	0.264443986916002	-0.0281698275116521	0.638	0.647	1
Eif3l	0.264458292971036	-0.0286213449547843	0.831	0.855	1
Mpzl1	0.264913004826384	-0.036869607900909	0.238	0.263	1
2810417H13Rik	0.265956159951848	0.0278521726685698	0.591	0.594	1
Atpif1	0.266088582735231	0.016322079546645	0.985	0.986	1
Pnrc1	0.266337537514812	0.0486987947894518	0.198	0.147	1
Gtf2f2	0.266426702329031	0.0243627340965542	0.489	0.483	1
Rac1	0.2670485199348	-0.0267315355117546	0.801	0.799	1
Taldo1	0.267056084619246	0.0231794488497173	0.804	0.795	1
Ogdh	0.267778660413354	0.0399160112764781	0.219	0.19	1
Rab8a	0.267840301826011	-0.031374902178577	0.287	0.307	1
Exosc10	0.267875599757233	-0.0384629283357338	0.218	0.252	1
Bbs2	0.267909386752145	0.0431325226904312	0.206	0.187	1
Mpc1	0.268404020573295	-0.0300310937615161	0.502	0.502	1
Clint1	0.268434651062065	0.0285348507972869	0.3	0.261	1
Trmt10c	0.268513085332451	-0.0329446746549775	0.262	0.295	1
Taf1d	0.268576312372604	0.0240671706221466	0.743	0.752	1
Upf3a	0.268588066884047	-0.0287290677136043	0.358	0.377	1
Ankrd10	0.268939098347804	-0.0284710655060108	0.373	0.397	1
Bre	0.268941876700303	0.0257168447972901	0.368	0.336	1
Bbx	0.26915995473557	-0.0327279891648741	0.292	0.312	1
Sgol2a	0.269927650251743	0.0254949371618914	0.355	0.328	1
Rps6	0.270353711778046	0.00634031695324655	1	1	1
Tada3	0.270669627456347	-0.0293200354883274	0.351	0.374	1
Mrto4	0.270959733908046	0.023723079237511	0.721	0.682	1
Csrp1	0.272159759103993	0.0346326812389583	0.269	0.242	1
Zmat3	0.27229892995083	0.0328194441147777	0.255	0.213	1
Psmd11	0.272678568305211	-0.0279695413213141	0.852	0.868	1
Usp15	0.272707220479734	0.0272863378510958	0.337	0.313	1
Ahctf1	0.273971620337498	0.0259207024236209	0.351	0.344	1
Prpsap1	0.274035247188923	0.0242622685483579	0.465	0.46	1
mt-Nd3	0.274306847343847	0.0194036271221052	0.955	0.938	1
Rbpms	0.274695476528069	0.0251610856240967	0.409	0.392	1
Mcmbp	0.274920245781192	-0.0290559596033098	0.367	0.391	1
Wdr61	0.27499830005266	0.0224372131370877	0.746	0.743	1
Nfkbia	0.276060924960436	-0.0343108711302225	0.254	0.28	1
Psmg4	0.276459880133301	0.0246487223077276	0.594	0.592	1
Tbpl1	0.276636997166871	-0.0310390361941381	0.291	0.316	1
Ddx42	0.276907592449944	0.0240814444076264	0.553	0.531	1
Sertad2	0.276995974776886	0.0270924160529739	0.343	0.32	1
Cox14	0.277068779288941	0.0244140342279842	0.592	0.564	1
Baz1a	0.277246427675526	-0.0278295349741312	0.345	0.379	1
Timp1	0.277273991646434	0.0270924160529739	0.34	0.322	1
Vdac1	0.277427292943177	0.0214366630274976	0.91	0.905	1
Arglu1	0.277576859461368	0.0213629392281796	0.844	0.82	1
Id3	0.277655114318916	-0.0427398649747831	0.605	0.608	1
Ebpl	0.277855491921435	0.0247634327697941	0.345	0.328	1
Ccnt1	0.27806164002771	-0.030546252895729	0.306	0.321	1
Myg1	0.278460264196038	-0.0287870012945642	0.33	0.365	1
Tmem126a	0.278887845983094	0.0224198242898592	0.709	0.712	1
Cdc6	0.279089364868674	0.0325828976914391	0.251	0.219	1
Fubp1	0.279291705914064	0.0213287046993074	0.876	0.879	1
Commd6	0.279649343691979	-0.0269648314295604	0.393	0.41	1
Arl6ip1	0.279655809221206	-0.0338953564453892	0.848	0.852	1
Haus1	0.280080171419562	-0.0289246312164903	0.321	0.359	1
Nup62	0.280339542132759	-0.0270425291388918	0.522	0.555	1
Gm13154	0.280690918906604	-0.0290781692400721	0.46	0.462	1
Mphosph6	0.280877848556223	0.0244455884503323	0.546	0.512	1
Cdc42se2	0.280929045009126	0.0283250545269384	0.297	0.258	1
Rab35	0.281093020672524	0.0276211049140671	0.293	0.276	1
Srsf1	0.281621231662483	0.0226817758303225	0.767	0.759	1
Cxxc5	0.281628629125287	-0.030028459544886	0.295	0.316	1
Sfpq	0.281638394951531	0.0198066133685917	0.933	0.916	1
Hars	0.281925415852592	0.0245856391876739	0.38	0.371	1
Ptges3	0.282305639771038	0.0180144429903637	0.983	0.963	1
Tpm3	0.282948319321529	-0.0259926826868004	0.794	0.815	1
Wdr83	0.282958337291558	0.0389341751642215	0.227	0.182	1
Srpk1	0.282989496054022	-0.0269559031588811	0.777	0.784	1
Mycn	0.283103676052944	-0.0335401884037302	0.435	0.437	1
Srp14	0.28407207270519	0.0195985110265418	0.925	0.925	1
Atrx	0.284448917887328	-0.0308137644223827	0.765	0.778	1
Ahsa1	0.284546807439154	-0.02535709340146	0.882	0.892	1
Patz1	0.284562916011269	0.029841547056741	0.279	0.246	1
Atf4	0.284931238114477	0.0263216954572577	0.586	0.562	1
Sra1	0.285086647682461	0.0243750938392244	0.576	0.551	1
Mcm5	0.285345561148009	-0.0263581250947971	0.749	0.763	1
Ewsr1	0.285349097418106	0.0236062786743397	0.722	0.732	1
Fis1	0.285478619602772	-0.0256287629508187	0.495	0.514	1
Mien1	0.285527410608057	0.023422916718695	0.486	0.468	1
Mrpl4	0.285849505677547	0.0238507741320171	0.524	0.499	1
Pkm	0.286380203512707	0.0127583954630701	0.998	0.998	1
Ccdc53	0.286603395981246	0.0309485361789659	0.262	0.238	1
Mdm4	0.286934978637588	-0.0273314461091128	0.399	0.415	1
Cenpa	0.287128238898246	0.0215212327147618	0.73	0.703	1
Impact	0.287167300687436	0.0275143918850843	0.293	0.276	1
Fam114a2	0.287250371879963	-0.0271430446321427	0.482	0.495	1
Rad50	0.287413307102307	-0.0261393571031359	0.52	0.537	1
Atpaf1	0.287426227254994	-0.0347785592977167	0.238	0.261	1
Usp5	0.288115996144688	-0.0305097825850183	0.273	0.308	1
Mrpl14	0.288816711076421	0.0237652960100904	0.584	0.576	1
Mrpl13	0.289332396509	0.0223539120751165	0.683	0.674	1
Pip5k1a	0.289416431457497	0.0325822243295352	0.247	0.222	1
Rps12	0.290063777093783	0.0106793207473475	1	1	1
Rpl28	0.290544599667604	-0.0159910154635572	1	1	1
Tex261	0.290857593440049	0.0241122918077438	0.399	0.365	1
Cdipt	0.291271120750142	0.0384518821715885	0.216	0.181	1
Ndufc1	0.291522038772399	-0.0265304802696567	0.821	0.847	1
Rrm2	0.291612195877317	0.0249686881690696	0.754	0.73	1
Avpi1	0.292019265390333	-0.0375505370617635	0.732	0.731	1
Eif3e	0.292160827331863	-0.0259066432214705	0.946	0.948	1
Krit1	0.292453749209985	-0.0317190770227936	0.253	0.287	1
Usp48	0.292631709114932	-0.0271651465694358	0.699	0.7	1
Ccnd2	0.293378457589825	-0.0416390362794765	0.265	0.28	1
Med7	0.293649597267033	0.026073021715923	0.357	0.347	1
Glul	0.293762550677836	-0.0294437631856582	0.589	0.604	1
Eif2d	0.293944984579566	-0.0264943347469228	0.493	0.526	1
Ndufs7	0.293998244966349	0.0203748390666936	0.854	0.854	1
Ndc1	0.294084863554587	-0.0294859746604629	0.294	0.313	1
Tmem208	0.294452431739669	0.023642852309873	0.572	0.558	1
Mcm6	0.294562075900622	-0.0269620784189368	0.756	0.764	1
Calm3	0.295102493240315	-0.0271298078391528	0.758	0.774	1
Txn1	0.295187883944305	-0.0248491673102487	0.983	0.98	1
Rplp1	0.295379494905251	0.0087245140116341	1	1	1
Kat7	0.295522303745929	0.023723079237511	0.409	0.39	1
Cse1l	0.295550926404092	0.0230891594722014	0.495	0.489	1
Ifrd1	0.295584078620297	-0.0287662424893491	0.342	0.367	1
Atad5	0.295871901854334	-0.0406810488800244	0.189	0.229	1
Ybx3	0.296162877853665	0.0230555454618788	0.685	0.685	1
Arl1	0.296390527397077	-0.0266158416376162	0.617	0.634	1
Btbd2	0.296769964713276	-0.0357639437253237	0.219	0.251	1
Eif2s1	0.296955201587197	0.0184307066626781	0.933	0.922	1
Akap9	0.297574555834728	0.0285348507972869	0.286	0.263	1
Rps26	0.29806187088744	0.0103079924614158	1	0.999	1
Nrf1	0.29836309991166	0.0261660596240411	0.306	0.286	1
Ddx47	0.298566543796211	-0.0256584524111026	0.392	0.411	1
Sfrp1	0.29860544782848	0.0374564261877958	0.219	0.187	1
Mrpl21	0.298814945672216	-0.0262568437944666	0.798	0.818	1
Zfp644	0.2988526790389	-0.0266039763560231	0.371	0.399	1
Znrd1	0.299132080690396	0.0238079863664591	0.684	0.678	1
Cyb5r3	0.299368596295194	0.023590238730296	0.605	0.581	1
Polr2m	0.299867555996985	-0.0262506506744036	0.854	0.897	1
Sptbn1	0.299880277769775	0.0240515491241586	0.433	0.44	1
Cltc	0.300321213911516	0.0229020074574317	0.464	0.44	1
Ctcf	0.300465468949636	-0.026044152996769	0.705	0.717	1
Mif4gd	0.300605528564923	0.0233977045780916	0.396	0.366	1
Basp1	0.301329247913531	0.0223365894981914	0.65	0.617	1
Cycs	0.301334405096403	0.0213453553013379	0.812	0.813	1
Erdr1	0.301651962590501	0.0224249757176901	0.388	0.36	1
Eef2	0.301996033424537	0.0165827343508802	0.986	0.989	1
Phf12	0.302035895028859	-0.0368604765232122	0.2	0.256	1
Fn1	0.302691583183786	0.0227070946802821	0.5	0.494	1
Mrpl44	0.303023746447494	0.0222745309381626	0.429	0.397	1
Ndufa9	0.303050470111874	-0.0264407243762305	0.582	0.591	1
Rps6ka1	0.303650671590499	-0.0333146805879853	0.242	0.276	1
Hn1l	0.304081369912523	0.0238287828185851	0.372	0.355	1
Actn1	0.30458572388534	-0.0250319922761401	0.43	0.474	1
Rpl7a	0.305025764898545	-0.0175558148040622	1	1	1
Ncaph2	0.305385599568475	-0.0248159138233574	0.433	0.461	1
Acot9	0.305535511760497	-0.0266039763560232	0.355	0.365	1
Mrpl32	0.305583853732027	-0.0258116098921006	0.517	0.557	1
Bag1	0.305820655861781	-0.0253722198015978	0.745	0.763	1
Use1	0.306135722740827	0.0215701430138432	0.703	0.682	1
Ptma	0.306212539519665	0.00740043471080343	1	1	1
Commd9	0.306798523184477	0.0302241849018275	0.258	0.227	1
Coq3	0.306925385370294	-0.0301344301554058	0.264	0.289	1
Zdhhc12	0.30731847792992	0.0247009135116094	0.328	0.296	1
Mtfr1l	0.307503998436162	0.0233061652022193	0.395	0.364	1
Nt5dc2	0.307746276859843	0.0216547468142964	0.428	0.414	1
Exosc2	0.307804585117597	-0.0322554138551731	0.244	0.277	1
Sf3b1	0.307873070076712	0.0178658944477192	0.927	0.914	1
Ubc	0.308008828225996	-0.0247630532090113	0.405	0.43	1
Taf1	0.308204554841771	0.0264470966525189	0.28	0.262	1
Nae1	0.308275755223904	0.0246794805687699	0.32	0.299	1
Rpl14	0.308809989963197	-0.0112405456792528	1	1	1
Ppil2	0.308863757266256	0.027309788303808	0.278	0.257	1
Iws1	0.309006360091841	0.0229785542773312	0.427	0.409	1
Mrps16	0.309704465850416	-0.025614487565194	0.815	0.819	1
Mark2	0.309866913857744	0.028655662942998	0.266	0.251	1
Gmfb	0.309874395151657	-0.029999386143267	0.265	0.305	1
2700060E02Rik	0.31025136368596	0.0158755098037984	0.99	0.986	1
Llph	0.310715537957229	-0.0262367502775098	0.888	0.903	1
Pnkd	0.3107328157137	0.0219564978300721	0.68	0.673	1
Gps1	0.31208507135666	-0.0269951901593534	0.637	0.648	1
G3bp1	0.312094179596772	-0.0227668767563427	0.971	0.979	1
Chd1	0.312242695104363	-0.0256241517552972	0.713	0.749	1
Cenpp	0.312293447953393	0.0307045332101517	0.251	0.22	1
mt-Nd4	0.312520720291601	0.0123904109900064	1	1	1
Taf13	0.312948069372661	-0.0254749559582957	0.433	0.443	1
Top3b	0.313033486627644	-0.0283463925441543	0.296	0.329	1
Ndnl2	0.313139327653767	-0.0251341983953096	0.404	0.43	1
Fblim1	0.313148734552007	-0.0272988229386989	0.637	0.653	1
Phax	0.313191134791546	-0.026158806442157	0.566	0.585	1
Rpl15	0.313265934003909	-0.0231604192057266	0.951	0.957	1
Ifitm3	0.314484073633687	0.0234297037649387	0.56	0.577	1
Sf1	0.314498481533812	-0.025612593159574	0.503	0.528	1
Egln2	0.315067920510833	-0.0258809900769863	0.393	0.409	1
Drap1	0.315401167310301	-0.0278835015708964	0.309	0.331	1
Rps29	0.316348550244681	-0.0130066089662413	1	1	1
Pgrmc2	0.316409519489099	0.0318620481584502	0.242	0.21	1
Stt3b	0.316412599031548	-0.0267726530874681	0.318	0.348	1
Pnisr	0.316564290033343	-0.0259706641119297	0.649	0.655	1
Zfp961	0.31708354433707	-0.0311896496743292	0.257	0.278	1
Krt42	0.317715582065523	0.0257973916410578	0.32	0.303	1
Rab4a	0.317769233375625	-0.0280159925016368	0.304	0.32	1
Rangap1	0.317775494893574	-0.0254807536101019	0.546	0.575	1
Smc1a	0.318186093185569	0.0229913551785149	0.594	0.585	1
Tmem60	0.318453443610456	0.0261125108580594	0.299	0.269	1
Slc20a1	0.318793333149031	0.0258943633847085	0.301	0.274	1
Cab39	0.318893975240317	-0.0326277549590117	0.23	0.255	1
Mrps10	0.318965360153924	-0.0258649156939265	0.547	0.589	1
Ezr	0.319151622826276	-0.0257830367276971	0.636	0.635	1
Hirip3	0.319307661281365	-0.0252138137493456	0.439	0.459	1
Psmc1	0.319555138492196	-0.0259415930768534	0.717	0.717	1
Wdr70	0.319753686648454	-0.0273734241869532	0.306	0.336	1
Enoph1	0.319825807112305	0.0233894556757111	0.34	0.331	1
Cenpv	0.31985727241758	-0.0245866784210129	0.443	0.475	1
Hmox1	0.320110505109379	0.0234428168115771	0.376	0.361	1
Lsm2	0.320165912561077	0.0188380009384184	0.893	0.891	1
Tra2b	0.320289071625153	0.0188828641897993	0.887	0.877	1
Dis3	0.320339745433362	-0.0269878503165583	0.32	0.359	1
Hn1	0.320382851895027	0.019918367532342	0.83	0.833	1
Banf1	0.320570867203521	-0.0242811879668561	0.837	0.845	1
Tpst2	0.320710224548777	0.0288170844459344	0.26	0.218	1
Gtf2h4	0.320768061160726	0.0221885145879525	0.399	0.378	1
Snrpd1	0.320871010182381	-0.0225641316165759	0.976	0.973	1
Ipo5	0.321023831876056	0.0216022765838525	0.652	0.643	1
Pycr2	0.321361787078056	0.0223281700142423	0.56	0.54	1
Tor1aip2	0.321683112600702	-0.0267398136231863	0.314	0.336	1
Rbm10	0.321848883694988	0.0221366193965913	0.413	0.411	1
1810022K09Rik	0.321878585103813	-0.0251139213294813	0.789	0.802	1
Hnrnpf	0.322292092042833	-0.0230950831214551	0.994	0.995	1
Tmem242	0.322444194955355	0.0268928254451382	0.282	0.257	1
Uqcr10	0.322561165101777	-0.0189796881813868	0.995	1	1
Rhox13	0.322618488342126	-0.0389654855435608	0.206	0.227	1
Ik	0.322676198240129	0.0221026637181156	0.534	0.525	1
Phf23	0.322761568081951	-0.0250649225701202	0.437	0.456	1
Ywhag	0.322983985129251	-0.0254523743743182	0.612	0.629	1
Hnrnpd	0.323033425307969	0.0201517242679674	0.836	0.834	1
Gm26917	0.323616722111272	0.0196018603828234	0.874	0.872	1
Rps23	0.32379276040643	-0.0116921980396918	1	1	1
Cct4	0.323808860000548	-0.0226565587925802	0.958	0.973	1
Rbpms2	0.323826286491687	0.0209592058522181	0.758	0.742	1
Cfdp1	0.324014046084956	0.0182789626407562	0.92	0.903	1
Mat2b	0.324719474524188	0.0211103613553491	0.456	0.441	1
Psmb4	0.325202314271925	0.0177498636044016	0.934	0.935	1
Gatsl3	0.325886270078576	-0.0341094431513224	0.217	0.251	1
Chchd7	0.325897549873087	0.0218475472135289	0.41	0.382	1
Tefm	0.326021492756639	-0.030819391851896	0.236	0.27	1
Adipor1	0.326397856336914	0.0216166910382241	0.57	0.558	1
Tmem14c	0.32670840544723	0.0208094092572454	0.676	0.658	1
Pgam1	0.327158999564002	0.013409859960142	0.996	0.994	1
M6pr	0.327899403418651	0.0213476439138987	0.57	0.56	1
Glmp	0.328048188377613	-0.027617909278579	0.293	0.308	1
Mfsd10	0.328776874479391	0.0216416018915226	0.395	0.361	1
Bod1	0.329788567723536	0.0206361533111344	0.43	0.387	1
Ptcd2	0.329960567036685	0.0260027851356798	0.285	0.263	1
Bet1	0.330332914624721	0.0244216047059799	0.313	0.289	1
Tcf4	0.33054412752038	0.0362415936290665	0.216	0.184	1
Wdr5	0.330584757009382	0.0217170303104723	0.581	0.575	1
Tmem165	0.330663428248278	0.0220001731983989	0.431	0.4	1
Eef1g	0.330928517329676	-0.0167131426307758	1	1	1
Fam192a	0.331409134185612	0.0220636087497594	0.433	0.435	1
Hsp90aa1	0.332273871125713	0.00514466629830945	1	1	1
Fmr1nb	0.332851020276503	0.0218497329232278	0.444	0.417	1
Aff4	0.333148283889173	0.0231325746965564	0.33	0.307	1
Dhrs7b	0.333499121362132	0.0213076538542796	0.388	0.374	1
Nfu1	0.334520980412267	0.0208368032652646	0.68	0.666	1
Kank3	0.334801523236193	0.0382663503769095	0.204	0.171	1
Rbm19	0.334806413574316	-0.0297723460301474	0.249	0.283	1
Nudt2	0.334980962403604	0.0320903153912613	0.228	0.201	1
Chrac1	0.335210028030265	0.0212515830043192	0.389	0.359	1
Srp54b	0.335239074312284	-0.0237930117503728	0.51	0.533	1
Fxr1	0.335364316402181	0.020755689694014	0.743	0.756	1
Gm5617	0.335427640000173	-0.0297584668234069	0.25	0.271	1
Ndufs5	0.335649876659712	0.0176322858818341	0.904	0.904	1
Tuba1b	0.335698993872385	0.0101512801635728	0.997	0.996	1
Rhno1	0.335864147755446	0.0316305247023486	0.231	0.219	1
Baz1b	0.33624031620788	-0.0275203304764439	0.448	0.476	1
Nme4	0.336320749681416	0.0221241549980297	0.492	0.461	1
Atp5b	0.336594823634719	-0.0178567064051149	1	0.999	1
Zmynd8	0.336601477876376	0.0247440301092323	0.294	0.27	1
Nelfa	0.336951019536288	-0.03189195281197	0.265	0.283	1
Prmt1	0.337174017232995	0.0155124612554771	0.97	0.963	1
Chd2	0.33720742388865	0.0283409451738629	0.256	0.223	1
Btf3l4	0.337273251412773	0.0210059576428951	0.631	0.617	1
Mcrs1	0.337376943804951	0.0210820314481994	0.569	0.53	1
Ywhaz	0.337397273769195	-0.0256493931259049	0.751	0.764	1
Mtif2	0.33794762963549	0.0265672528557276	0.267	0.242	1
Sp3os	0.337954594259941	0.0260775843347293	0.273	0.251	1
Khdrbs1	0.33807659139988	-0.0269655791330824	0.555	0.559	1
Ints10	0.338295065998803	0.0263409392715747	0.271	0.25	1
Akt2	0.338482381742387	0.0432032274234865	0.189	0.146	1
Bnip2	0.338607886510716	-0.0299569620293944	0.254	0.286	1
H13	0.338610788917051	0.0272638742701756	0.275	0.239	1
Uqcrb	0.339001824094075	0.0137391795316417	0.991	0.989	1
Cox7a2l	0.3393307994133	0.0182616592444746	0.873	0.909	1
Pias4	0.339645033370143	-0.0304754062575363	0.24	0.278	1
Coil	0.340028371647928	-0.0253528300229501	0.309	0.323	1
Ppp1cc	0.340304403729542	0.0173515941279343	0.912	0.912	1
Slc29a1	0.34040641228499	-0.0258011387427349	0.531	0.527	1
Cap1	0.340594473717422	-0.0251506580814236	0.378	0.417	1
Zfp110	0.340964805803075	-0.0375467088929488	0.196	0.224	1
Tm9sf2	0.341335656314044	0.0287828720898368	0.245	0.22	1
Esrrb	0.341397185848944	-0.02495975725841	0.401	0.41	1
Aco2	0.341494849103073	-0.0240562042772244	0.549	0.566	1
Alad	0.341551787695126	0.0263409392715747	0.264	0.244	1
Phf14	0.341710025635087	0.0239396748743969	0.354	0.332	1
Rsl1d1	0.341813037130571	-0.0267492407374526	0.947	0.924	1
Luc7l3	0.341968700590058	-0.0251728490992402	0.758	0.767	1
Tsn	0.342530788434552	0.0187015625689926	0.897	0.885	1
Atp6v0d1	0.342579601396919	0.021679024115458	0.358	0.339	1
Gm11808	0.342648323968142	-0.0265355523323219	0.31	0.326	1
Platr3	0.343046708316306	-0.0411832172139474	0.556	0.527	1
Zrsr2	0.343240893319598	-0.0248966942237329	0.69	0.69	1
Krcc1	0.344971851941348	-0.0263100036587817	0.297	0.323	1
Atp6v1g1	0.345665770150909	0.018919606425744	0.839	0.831	1
Rps6ka6	0.345898972641425	0.0311385696645161	0.233	0.203	1
Socs2	0.34633092837282	0.0257869513161798	0.516	0.523	1
Tgs1	0.34652625788971	0.0202499625464063	0.462	0.442	1
Grwd1	0.346825715857749	-0.0245228101521985	0.484	0.491	1
Eif4ebp1	0.347127396264568	-0.0209731814362724	0.997	0.994	1
Bad	0.347862934382222	0.0388254681749894	0.197	0.164	1
Lzic	0.34808348619127	-0.0343295577146407	0.208	0.231	1
Nudt9	0.348245068205526	-0.0233349418549414	0.365	0.389	1
Sptssa	0.34851029000882	0.0213061590423979	0.379	0.354	1
Ndufs8	0.348679195741467	-0.0240701597453259	0.574	0.596	1
Mrpl41	0.348712137741913	0.0206055518208397	0.44	0.414	1
Mrps9	0.348818193539995	-0.022906196687668	0.511	0.572	1
Fth1	0.348920047039948	0.0120560506992486	1	1	1
Cactin	0.349282473481485	0.0285367823227767	0.242	0.222	1
Nras	0.34941688552031	-0.0235334924363541	0.453	0.453	1
Synj2bp	0.349478229732941	-0.0274142920711621	0.285	0.296	1
Luc7l	0.34957750722289	-0.0246277158471513	0.562	0.573	1
Zfp462	0.349602751309024	-0.0306501298338886	0.242	0.263	1
Trim44	0.350050836898241	0.0362617883057504	0.2	0.182	1
Ooep	0.350154131734266	-0.0271380217625743	0.651	0.642	1
Nmd3	0.350235884286093	-0.0244445830747965	0.59	0.609	1
Fam207a	0.350238589926483	-0.0244754605463752	0.38	0.404	1
Ldhb	0.35053920412285	-0.0275587291993448	0.573	0.581	1
Mapk6	0.350892603718724	-0.0428708941900141	0.158	0.207	1
Cwf19l2	0.351782877432894	0.0258701458215717	0.264	0.254	1
Cdk11b	0.352034299492553	-0.0242215978490143	0.635	0.639	1
Gnl3	0.352046465448585	-0.0223506100085828	0.909	0.914	1
Rcc1	0.352236430215144	0.0205775161735122	0.427	0.428	1
Pigp	0.352347041261827	-0.0426460524168566	0.168	0.204	1
Dynll2	0.352364155083067	-0.0265614247941617	0.796	0.789	1
Pvrl2	0.352424408492867	0.0235019774769287	0.37	0.346	1
Rnaseh2a	0.352954933007207	-0.0243776701644258	0.523	0.524	1
Wdr46	0.353056135357614	0.0280957697670011	0.253	0.218	1
Tfdp2	0.353083154742416	0.0224297402656418	0.319	0.316	1
Fam103a1	0.353412040123603	-0.0248789962700333	0.35	0.365	1
Gm6483	0.35364903896409	0.0229800731627733	0.308	0.293	1
Rbbp8	0.35409326676894	0.044593319566869	0.177	0.142	1
Nipbl	0.354383798825896	0.0218723142395856	0.372	0.34	1
Nol10	0.354750749443778	-0.0311742663310285	0.229	0.256	1
Cfap36	0.354942596604372	0.0256443178571266	0.27	0.245	1
Glyr1	0.355664038310052	-0.0237509073736167	0.356	0.374	1
Zcrb1	0.355740199175295	0.0209729694757479	0.522	0.53	1
Pcid2	0.355772185601832	0.0422426642320788	0.187	0.145	1
Nubp2	0.356078862411627	-0.0231905597049635	0.403	0.435	1
Urah	0.35634367929495	0.0213631837556845	0.388	0.355	1
Ddx19a	0.356363345482076	-0.0287279601626542	0.261	0.284	1
Slc38a1	0.356530988107781	0.0223738806297204	0.365	0.348	1
Aggf1	0.356578212107473	-0.0246725810710507	0.49	0.53	1
Wapl	0.356881264148846	-0.0236030904446138	0.613	0.633	1
Setdb1	0.356893086378212	0.0248765906008408	0.287	0.256	1
Dppa4	0.35750459768505	0.018817991973562	0.682	0.671	1
Gpatch11	0.357687418642593	-0.0302655883948104	0.221	0.268	1
Cox4i1	0.357696505246003	-0.0148045098116896	0.999	1	1
Malat1	0.357741254468281	0.0161827509418218	1	1	1
Dera	0.357756923923671	-0.0295708484845041	0.247	0.264	1
Ppil1	0.357771329529705	-0.0254389642743162	0.791	0.786	1
F2rl1	0.358008303504721	0.0360320997878903	0.201	0.172	1
Ipo4	0.358103243216731	0.0247222338821583	0.271	0.249	1
Ccnc	0.358270413089493	-0.0280254662805854	0.26	0.289	1
1110008F13Rik	0.358733106664655	-0.0232538894707413	0.643	0.666	1
2310033P09Rik	0.358801231461888	0.0223302116918236	0.331	0.322	1
Wtap	0.359161286839045	0.0222851104298181	0.501	0.462	1
Srrm1	0.359221381862292	0.0166445569631619	0.939	0.928	1
Cnot11	0.359299312635821	-0.0226034844750697	0.514	0.538	1
Nfx1	0.359339913450974	0.0201166474648458	0.434	0.415	1
Etaa1	0.359671032191372	-0.0268117146065756	0.298	0.31	1
Tmed9	0.359713264395184	0.0201861773769704	0.759	0.725	1
Bag6	0.359737884810359	-0.023855340562579	0.337	0.354	1
Abhd17b	0.359911529062497	0.0484692157819053	0.168	0.126	1
Gna13	0.359937295547703	-0.0295785125236827	0.242	0.273	1
Thap4	0.359956714589775	0.0299166844568161	0.227	0.209	1
Nup214	0.360336094510353	0.023590637677156	0.305	0.297	1
Brd8	0.360397895198732	-0.0229923258845564	0.517	0.541	1
Arih2	0.361103246238713	-0.0238613985068156	0.385	0.404	1
Hdhd2	0.361345710420472	0.0316062934140079	0.221	0.194	1
Srsf11	0.361360126310012	0.0181208373217696	0.901	0.889	1
Ppp4r2	0.362272241696293	-0.0238138975156803	0.51	0.531	1
Cdk5rap3	0.362405080629544	-0.0223361139217304	0.45	0.462	1
Emb	0.362963976275202	0.0221885145879525	0.369	0.352	1
Daxx	0.363258884573829	-0.0264830208070398	0.288	0.322	1
Crls1	0.363744507665538	0.0263588771118336	0.269	0.248	1
Ilk	0.363756818094821	0.0350490994420468	0.205	0.177	1
Phb2	0.363952465590969	0.0138981601060608	0.99	0.991	1
Mbtd1	0.36406869930409	-0.0270626919603971	0.271	0.297	1
Snw1	0.364505311410875	0.0193336198067552	0.684	0.673	1
Smc5	0.364703607802136	0.0253357796276046	0.264	0.237	1
Rnf121	0.364717771126802	0.0225629439475884	0.331	0.312	1
Gmnn	0.364934773327046	-0.0212477771554982	0.901	0.905	1
Arcn1	0.365329514380463	-0.0307961420241928	0.228	0.245	1
Tceal8	0.365521901502074	0.0185344405047844	0.686	0.655	1
Nacc1	0.365684585658122	0.0246996918130208	0.271	0.242	1
Tubb3	0.366420704659736	-0.0254690566776223	0.351	0.378	1
Pafah1b1	0.366715238290607	-0.0233950009408956	0.7	0.717	1
Rarg	0.367863438953184	-0.0266208010344621	0.311	0.321	1
Aup1	0.367937420054184	0.0340538597757845	0.213	0.171	1
Psrc1	0.368206235043941	0.020741608378714	0.54	0.523	1
Mrpl42	0.368232595049916	-0.0208295046149674	0.953	0.961	1
Pym1	0.368250071629422	-0.0223877495939094	0.374	0.404	1
Ctsz	0.368473498215055	-0.0232775699624049	0.359	0.39	1
Ptcd3	0.368700230898634	0.0193094764416181	0.466	0.445	1
Cdc27	0.368811756625747	0.0495737627268249	0.165	0.116	1
Pdlim1	0.369025657471107	-0.0244064301765069	0.384	0.404	1
Egfl7	0.369062173940493	0.0215056842145041	0.357	0.326	1
Dnajc15	0.369331004638678	0.0195983716624116	0.61	0.607	1
1700123O20Rik	0.369352337644107	-0.024137539570396	0.396	0.416	1
Pdzd11	0.369378210742288	0.0216019064946815	0.306	0.29	1
Dnaja1	0.369720600364826	-0.0212577812071391	0.96	0.975	1
Eif3d	0.369969560394421	0.0172083084161505	0.879	0.867	1
Dctn2	0.370157006711712	-0.0221334383594363	0.455	0.482	1
Kdm2b	0.370607022574214	-0.0290369118028542	0.241	0.268	1
Calml4	0.370635457138647	0.0280503043578753	0.295	0.248	1
Senp1	0.371276939686321	-0.0297228872663814	0.225	0.264	1
Nup88	0.371309706156907	0.0260206838977253	0.259	0.236	1
Utp20	0.371532619870054	0.0205181225049572	0.356	0.331	1
Ube2c	0.371689529984855	-0.0307420373749669	0.828	0.859	1
Spint1	0.372104878853836	0.0232630573945595	0.283	0.256	1
H3f3a	0.372204233212395	0.0113684240344565	0.997	0.998	1
Car2	0.372388803148082	0.0231691882826157	0.557	0.543	1
Raly	0.372619893023412	0.0195232930891438	0.556	0.579	1
Ubald2	0.372690556466587	-0.0240213193578129	0.789	0.793	1
Aldh2	0.373309566824707	0.019982297354097	0.405	0.393	1
Knstrn	0.373744604710185	-0.0302602875591335	0.23	0.255	1
Commd5	0.373784318883128	0.0202202122192632	0.375	0.367	1
Zzz3	0.373985363294573	-0.0339687967568092	0.199	0.227	1
Zbtb44	0.374360119375123	-0.0295785125236827	0.248	0.267	1
Rhox5	0.374412540922312	-0.0312369335413321	0.882	0.892	1
Coq7	0.375078620624437	0.0194445913356689	0.565	0.559	1
Clic4	0.375120430741316	0.0351729401410862	0.205	0.203	1
Nxf1	0.375267804640444	0.0190791894729305	0.489	0.438	1
Sall4	0.375307647825609	-0.0233166204116854	0.612	0.608	1
Odf2	0.375698227433991	0.0220819683219818	0.312	0.289	1
Gar1	0.37604496446178	0.0174398227131921	0.792	0.758	1
Eif5a	0.376509160083504	-0.014169988981676	1	1	1
Fam58b	0.376622872888753	-0.0293899529742606	0.233	0.271	1
Hax1	0.376644678115845	-0.0231101595613324	0.721	0.754	1
Rrbp1	0.377104938445469	0.0202136717188496	0.666	0.661	1
Eif2s3x	0.377392628682935	0.0185674214075762	0.5	0.48	1
Smc4	0.377983523345302	-0.0256641467377502	0.644	0.666	1
Lamp1	0.378116850502199	-0.0232760171830464	0.806	0.793	1
Creld2	0.37822223773777	0.0191577737868424	0.458	0.429	1
Prmt7	0.37834150414804	0.0203304325440025	0.395	0.38	1
Asxl2	0.378515353583532	0.0250647348273838	0.257	0.227	1
Chmp2b	0.378901559126545	0.0365661701163863	0.198	0.162	1
Pycrl	0.379373873954522	0.021928463016583	0.309	0.301	1
Atf1	0.37941889660053	-0.0226366243338475	0.439	0.461	1
Nfib	0.379559802253389	0.0368074852927331	0.191	0.168	1
Copg1	0.379707356480182	0.0206770572890522	0.325	0.306	1
Ppif	0.379873155445573	0.0196038027259224	0.455	0.444	1
Incenp	0.380180116838548	0.0199326678384213	0.537	0.523	1
Nudt1	0.380240019035056	-0.02303823860865	0.53	0.518	1
Noc3l	0.380553537284739	-0.025531363914628	0.287	0.299	1
Cdk2ap1	0.380602984491828	0.0211234043515863	0.329	0.302	1
Cdc34	0.380888012006265	0.0176940830440215	0.855	0.844	1
Lmo4	0.381015868821795	0.0306494613464548	0.221	0.197	1
Tsc22d1	0.381273870834452	0.0211367353742091	0.648	0.636	1
Sumo3	0.381341036052711	0.0185813861083042	0.866	0.85	1
Nufip1	0.381679595304855	-0.021993639090876	0.492	0.52	1
Mut	0.381863599178993	0.0318337367900184	0.219	0.178	1
Lap3	0.381957728001286	0.0165266140048139	0.862	0.845	1
Psenen	0.382144882895874	0.0184464140035042	0.476	0.453	1
Reep5	0.382252089486128	0.0296955679711233	0.23	0.198	1
Fkbp3	0.382610876954229	0.012460039966131	0.984	0.976	1
Uxt	0.382738889593267	0.0285121869171971	0.241	0.205	1
Dbnl	0.383066150194051	-0.0246376109100097	0.298	0.32	1
Smim15	0.38312017756533	0.0204907932281639	0.385	0.363	1
Rps8	0.383238677524112	-0.0105386110939598	1	1	1
Skp2	0.383271294904529	0.0199889973644819	0.331	0.307	1
Bub1	0.383401367912737	-0.0266957438905693	0.245	0.276	1
Cpsf3	0.383634350389023	0.0253357796276046	0.258	0.232	1
Cyb5r4	0.38393425052872	0.0216958588961154	0.297	0.29	1
Srsf9	0.38394066801667	0.0197704139543684	0.504	0.481	1
Ak4	0.385026732274795	-0.0292702389965079	0.254	0.263	1
Chaf1a	0.385218467041263	0.0196349596353217	0.433	0.408	1
Fkbp2	0.385594821916554	0.0187391442473355	0.365	0.335	1
Mitd1	0.386150071018488	0.0193738634054266	0.357	0.319	1
Klf9	0.386658973814807	0.0185514723170725	0.656	0.654	1
Ppat	0.386821486675352	0.0188819362709959	0.503	0.5	1
Dph3	0.387794945509473	0.0172078579873083	0.815	0.816	1
Maz	0.388044037798153	-0.0227504070400332	0.334	0.341	1
Ctbp2	0.388141011443301	-0.0227376463226255	0.767	0.767	1
Fgfbp1	0.388330869736672	-0.0383833001319219	0.185	0.201	1
Gnl1	0.388440504653669	-0.0223626609683383	0.341	0.361	1
Preb	0.388484131707571	0.0220376685114893	0.3	0.267	1
Rbx1	0.388845812991186	-0.0188633458808909	0.985	0.988	1
Srsf6	0.388986745643397	0.0167245667850999	0.845	0.834	1
Safb	0.389193955774416	0.0172422408944676	0.484	0.444	1
Ndufb3	0.389329183738741	0.0182941294125105	0.668	0.646	1
Uqcrh	0.389440739571828	-0.0205422336294738	0.979	0.985	1
Eif3m	0.389596697017059	-0.0214229757705295	0.901	0.914	1
Gsto1	0.389684028923176	0.0200126490390729	0.394	0.384	1
Puf60	0.389926549116814	0.0182847958139475	0.536	0.496	1
Nvl	0.390230472576148	0.0182178762631451	0.457	0.421	1
Rabl6	0.390460919902503	0.0219851019490675	0.312	0.301	1
Psmd8	0.390632270997112	0.0173609971650601	0.762	0.765	1
Ythdf2	0.390685054934832	-0.023626094592626	0.523	0.52	1
Ndufaf4	0.39105837319215	-0.0219698617703673	0.59	0.617	1
Pick1	0.391196314944003	-0.0380306596084554	0.178	0.207	1
Nfyc	0.391388689908564	0.0186819945142327	0.367	0.339	1
Ncapd2	0.391728506228146	0.0284238326417395	0.228	0.195	1
Parp2	0.391766546949891	-0.0219862969001557	0.471	0.476	1
Ubr7	0.392030764944788	-0.0231727055650827	0.336	0.378	1
Idh1	0.392224317038959	-0.02592094077567	0.261	0.278	1
Dhx9	0.392470474694232	-0.0225573754787737	0.428	0.432	1
Gm561	0.39251509706263	0.0318337367900184	0.213	0.185	1
Mpp6	0.392899898593846	-0.0217971161711877	0.612	0.624	1
Arid4b	0.393270467065909	0.0214518860651475	0.298	0.274	1
Eif4b	0.393620022605628	0.0190609791551798	0.643	0.66	1
Hdac2	0.393633663468347	0.018523604614345	0.587	0.616	1
Dad1	0.394218629917985	0.015890600957249	0.903	0.877	1
Alkbh3	0.394583297544029	-0.0337908359331433	0.186	0.229	1
Uqcrq	0.394741773362768	-0.0169807943012397	0.991	0.992	1
Mdk	0.395194318789276	0.0196145798196068	0.722	0.71	1
Pdcl3	0.395577178758855	-0.0223361139217304	0.447	0.459	1
Rpap1	0.395676027047647	0.0225206919142031	0.278	0.246	1
Mis18bp1	0.39608333463252	-0.0226627368243856	0.42	0.427	1
Yars	0.396339429612332	-0.0221915168612595	0.537	0.547	1
Tmem11	0.396366163216279	-0.0214723532690295	0.584	0.618	1
Tsr3	0.396545147544025	-0.0234968644122488	0.318	0.313	1
Ctnna1	0.39670043729253	-0.0221826346578251	0.675	0.694	1
Gtf2h3	0.39722847867223	0.0196786505537193	0.32	0.302	1
Tmed3	0.397234854095673	-0.0429474034005104	0.146	0.193	1
Adap1	0.397237875416048	-0.0396579317689659	0.163	0.194	1
Slc4a1ap	0.397662315902709	0.025439336817155	0.268	0.237	1
Psmb3	0.398057380716064	-0.0200465758098642	0.965	0.959	1
Pgam5	0.398058977405175	-0.0341912661681827	0.188	0.223	1
Hdgf	0.398495040402732	0.012719245500731	0.981	0.979	1
Gltscr2	0.39859794710315	-0.0216191492180557	0.841	0.861	1
Ckap5	0.398776570300264	0.0211757836827143	0.294	0.286	1
Gng3	0.398978361692014	0.0207791648826968	0.289	0.275	1
Scp2	0.399076216759235	-0.0221266773313543	0.401	0.424	1
Vcpkmt	0.399166393293318	0.0318278723924826	0.214	0.175	1
Mgea5	0.399694211197286	0.0186485770641701	0.403	0.411	1
Ttc1	0.399802403755605	-0.021746192915754	0.626	0.646	1
Fgfr1op2	0.399873905057444	-0.0218479572275306	0.37	0.385	1
Ufm1	0.400087944116799	-0.0224306959480632	0.566	0.571	1
Gpa33	0.400407627467654	-0.0262358556082621	0.282	0.293	1
Nudt21	0.400527238046255	0.0152199454572248	0.917	0.928	1
Igf2bp1	0.400647120045169	0.0168221141589213	0.86	0.854	1
Tmx1	0.40106300495251	-0.028457613722248	0.226	0.257	1
Mnd1	0.401375301342048	0.0217321034745344	0.295	0.265	1
Atp5o	0.401420800859768	0.012829972258477	0.983	0.982	1
Arxes1	0.401946124205754	0.0231938268915722	0.258	0.236	1
Pdxk	0.40194839972863	-0.0319061852654575	0.197	0.236	1
Htra2	0.402814158944499	0.0306111252195491	0.217	0.186	1
Csde1	0.402969449615172	-0.0218610107553868	0.734	0.739	1
Bcl7c	0.403100098568148	0.0190348975687608	0.347	0.325	1
Desi2	0.403834115250756	0.0193538941181896	0.402	0.39	1
Rbm38	0.403958695157599	0.0196086401802023	0.326	0.306	1
Nusap1	0.404002721174237	0.0168279260512154	0.431	0.41	1
Slbp	0.404165098786928	-0.023234785833713	0.758	0.769	1
Ghitm	0.404215788929091	0.0181194151596196	0.672	0.687	1
Phf5a	0.404616540054735	-0.02144985276133	0.871	0.88	1
Gm10093	0.405083615198847	-0.0399399101676507	0.155	0.199	1
Dnajc9	0.405197363432444	0.0170710871466384	0.538	0.519	1
Gnb1	0.405227297680015	0.0169950559738209	0.702	0.68	1
Emc8	0.40523042425772	-0.0210918405788405	0.877	0.88	1
Platr17	0.405275945713125	0.0180730912384898	0.524	0.513	1
Prpf8	0.406169902522792	0.0179932365292399	0.446	0.429	1
Tbl3	0.406180572814647	0.0247682521514193	0.25	0.226	1
Pla2g12a	0.406355606007537	0.0190185074310339	0.469	0.454	1
Ssrp1	0.406451624176537	0.016226849021358	0.859	0.865	1
Matr3	0.406471093267723	0.0178893369842028	0.626	0.626	1
Setx	0.406573952490024	-0.0232083873548848	0.293	0.327	1
Col18a1	0.406719009185304	0.0198077180413019	0.353	0.318	1
Trim37	0.406789031961116	0.0330699137466444	0.198	0.167	1
Txnl1	0.406903390381716	0.0153274075418115	0.878	0.858	1
Scpep1	0.407186829152351	-0.0265858681231146	0.255	0.278	1
Rpl36al	0.407793004048478	0.00797630921804426	1	0.999	1
Cuta	0.408837431713653	-0.0212790120261103	0.42	0.438	1
Rbp1	0.408960304595714	-0.0248224979637332	0.268	0.297	1
Sarnp	0.40912071016913	-0.0221279695004859	0.652	0.691	1
Spint2	0.409123137289232	0.0186571303022732	0.706	0.687	1
Psma4	0.409649106998144	-0.0204580984283163	0.953	0.956	1
Skap2	0.409837985910827	-0.0244950124812027	0.273	0.289	1
Ube2r2	0.410091151651706	-0.0236591600456933	0.318	0.335	1
Tmem183a	0.410478119751804	-0.0207299554471984	0.488	0.5	1
Mtx1	0.410811963322658	-0.0214511916131556	0.469	0.482	1
Ddx39b	0.411208248746494	-0.0216417327561698	0.878	0.9	1
Slc25a11	0.412517056885461	0.0205493515229633	0.303	0.287	1
Ankrd13c	0.41255685451179	0.0242017128968051	0.255	0.237	1
Psmd4	0.412898975641831	-0.0202292396871222	0.915	0.935	1
Bola2	0.413038750635195	-0.02007257163647	0.954	0.953	1
Picalm	0.413738736501349	0.0222129347207992	0.27	0.243	1
Ap2m1	0.413815697642627	-0.0214514915486246	0.648	0.659	1
Tcea3	0.414055411013959	-0.0254251806712095	0.711	0.688	1
Ap2b1	0.414111750211236	-0.0274118198252133	0.242	0.268	1
Cenpq	0.414199001858549	0.0268720018186509	0.233	0.213	1
Tor2a	0.414425885200421	0.0284621387458218	0.221	0.197	1
Nxt1	0.415082559137079	-0.0215116920708619	0.535	0.57	1
Apela	0.415337354850951	-0.0252239255351375	0.29	0.302	1
Sdad1	0.415363509523371	0.0173203704584116	0.546	0.543	1
Actg1	0.41612917565189	-0.0175987790890653	0.995	0.999	1
Lyrm9	0.4163915792828	-0.0240886881571018	0.293	0.31	1
Dohh	0.416550381183357	0.0172905056883853	0.659	0.643	1
1110008P14Rik	0.416664325891635	0.0184472507651193	0.42	0.414	1
Fastk	0.416807088154563	0.0214220105029589	0.28	0.256	1
Mrpl15	0.416825457457812	-0.0200444845974523	0.911	0.931	1
Dnmt3l	0.416945241962671	-0.033999579721519	0.551	0.578	1
Emd	0.417318542551422	-0.0210932391465674	0.425	0.453	1
Elavl1	0.417336322251098	0.0175202225685157	0.624	0.61	1
Arpc2	0.417863341422373	-0.0194335232231493	0.831	0.853	1
Acin1	0.418060381698894	0.0154753306568052	0.776	0.751	1
Sin3a	0.418197094952184	-0.022114764083624	0.331	0.336	1
Myeov2	0.418289802060256	-0.0212274323103727	0.736	0.726	1
Dbf4	0.418554106963345	-0.021508553749669	0.544	0.565	1
Cyfip1	0.41893182238094	0.0234997121659752	0.255	0.241	1
Ehd4	0.419517541697711	0.0247453085865144	0.248	0.217	1
Tmem50a	0.419613611576383	-0.0224106077526854	0.336	0.357	1
Golga3	0.419768568490615	-0.0308029065510142	0.209	0.239	1
Fam49b	0.420079729627357	0.0164042561635768	0.612	0.578	1
Ssbp1	0.420204361906049	0.0145829381880587	0.877	0.872	1
Tnrc6a	0.420291057586074	0.0174632593937135	0.359	0.346	1
Hsd17b14	0.420404685310807	0.016882851851965	0.807	0.807	1
Coa3	0.420491692033386	-0.0211184528746844	0.692	0.701	1
Syce2	0.420553188655882	0.0178625395029501	0.388	0.383	1
Gtf3a	0.42103767120686	-0.0216975185617746	0.593	0.609	1
Uqcc2	0.42141302280531	-0.0199623717590429	0.78	0.789	1
Nisch	0.421434188234408	-0.0204450004495756	0.618	0.629	1
Bub1b	0.421600825145815	0.0168221141589213	0.433	0.438	1
Alkbh5	0.422088546812968	0.023076847915959	0.256	0.251	1
Chmp5	0.42241877539469	-0.0219729111356266	0.542	0.547	1
Utp18	0.422519421724716	-0.0209871908348054	0.379	0.395	1
Dync1h1	0.422739185789477	-0.0287713961854512	0.209	0.245	1
Gpatch8	0.422742573704547	-0.0255674383000147	0.231	0.263	1
Trim8	0.423133955262033	0.0333223357522305	0.194	0.161	1
Prkci	0.423239697239544	0.0281835934309711	0.218	0.195	1
Zmpste24	0.423307659060648	0.0310679110759713	0.205	0.167	1
Sccpdh	0.423312651747385	-0.0360887999443741	0.178	0.201	1
Myef2	0.423343722953235	0.0175585353649179	0.33	0.297	1
Pomp	0.423724066312528	0.0127797898133402	0.949	0.947	1
Zfand6	0.424179155978898	-0.0205015394026974	0.496	0.544	1
Cep57	0.424342669574401	-0.0205392018243218	0.421	0.453	1
Spp1	0.425609505314175	0.0205661609295076	0.819	0.818	1
Pcif1	0.425685241675549	0.0179540185360195	0.343	0.335	1
Acaa1a	0.426085068353644	-0.0401612592914586	0.153	0.188	1
Nsrp1	0.426204066143561	-0.0205457764246684	0.461	0.48	1
Bcap31	0.426558127593881	-0.0221250570781895	0.5	0.491	1
Ndufa6	0.427844978758042	0.0152165616698492	0.843	0.854	1
Ei24	0.428060467605482	-0.0207030537493634	0.387	0.405	1
Cebpzos	0.428375787534376	0.0181382092199452	0.571	0.558	1
Erp44	0.428626279384197	0.0252076090751475	0.232	0.219	1
Xrcc1	0.428676859402818	0.0229113658900814	0.253	0.224	1
Eif5b	0.428723874407679	-0.0190257231250104	0.957	0.96	1
Surf6	0.429135871464026	-0.027317015622156	0.215	0.249	1
Txndc9	0.429261311409148	0.0161630692871017	0.582	0.568	1
Phf20	0.429979518615534	-0.022272313112705	0.301	0.318	1
Agpat5	0.429984112946715	-0.0209099050706542	0.337	0.382	1
Map2k2	0.430172903732157	0.0167560588630853	0.612	0.588	1
Rab2a	0.43033068231213	-0.0207050363009269	0.675	0.661	1
Erp29	0.430699967522281	0.0163208995645692	0.752	0.746	1
Bzw2	0.430955959454733	0.016478143162471	0.711	0.719	1
Cenpf	0.430993879399815	-0.0279525942273167	0.638	0.672	1
Sdc4	0.431216614552997	-0.0231928377945483	0.329	0.364	1
Gtf2h1	0.431464435920132	0.0169723558437986	0.499	0.491	1
Aes	0.431783466016933	0.0172504947432373	0.441	0.427	1
Hdac3	0.431980345983044	0.0183168827481506	0.331	0.306	1
Morc1	0.432492997883864	0.0165894587263217	0.633	0.636	1
Ppdpf	0.432668896664736	-0.0204768554492092	0.705	0.712	1
Yme1l1	0.433226264220815	0.0161722106816212	0.463	0.449	1
Eif3f	0.433389525688127	-0.0178141108459078	0.963	0.956	1
Ttc5	0.433678807069577	-0.0225200188348902	0.281	0.299	1
Tm9sf3	0.433744848851526	-0.023061014279679	0.289	0.302	1
Actr2	0.433768621690078	0.0172185036722977	0.417	0.415	1
Fuca1	0.43377342420254	0.0219005297334063	0.264	0.236	1
Zfhx2	0.434381315485511	0.0198877570562245	0.291	0.293	1
Bcas2	0.434823022805105	-0.0195001796566701	0.915	0.931	1
Polr3d	0.434943178098628	-0.0217930334394543	0.351	0.345	1
Oser1	0.434964520936763	-0.0311558553801944	0.197	0.217	1
Tex30	0.435154600955565	0.018430706662678	0.455	0.455	1
Hspa14	0.435242539770645	-0.0205937548954291	0.734	0.732	1
Etfb	0.435254125835276	-0.0200104734195898	0.665	0.677	1
Hmg20b	0.435314917114946	0.0180536564476912	0.365	0.34	1
Znhit3	0.435339559782424	0.0156787448033545	0.617	0.601	1
Suds3	0.435703379099065	0.0176166111359459	0.428	0.414	1
Alkbh1	0.435734345250282	-0.0189765974374543	0.483	0.508	1
Nars	0.436933230299863	-0.0253217707870792	0.886	0.87	1
Sap30bp	0.437052461787771	0.0184307066626779	0.347	0.323	1
Ppil3	0.437074155909552	0.0175190702122257	0.333	0.308	1
Tjap1	0.437321479629568	-0.0369704748733478	0.162	0.199	1
Trim28	0.437370307067633	-0.0199619200367498	0.97	0.964	1
Gm8730	0.43794867941761	-0.0117181568021349	1	1	1
Zfp593	0.438071389816654	0.0162993468340168	0.472	0.41	1
Spred1	0.438144109612231	-0.0313425001025084	0.193	0.218	1
Msmo1	0.438300395875205	0.0193672994069887	0.309	0.287	1
Spg21	0.438306402400721	-0.0201652847705107	0.402	0.412	1
Pcyt2	0.438359648577599	0.0419115966313233	0.159	0.127	1
Kars	0.438593900853259	-0.0206630707199326	0.636	0.659	1
Zfp553	0.438605137797932	-0.0232659413117353	0.284	0.308	1
Gm10020	0.438647928507372	0.0209103716666507	0.264	0.239	1
Atg5	0.439342644072972	0.0217773960598589	0.253	0.233	1
Trub2	0.439399346255287	0.0298388159766399	0.204	0.181	1
Chmp4c	0.439974463952122	0.0238507741320172	0.241	0.224	1
Wrb	0.440294057137886	0.0328194441147776	0.192	0.167	1
Vim	0.440534282156402	-0.0242558303835868	0.431	0.434	1
Llgl2	0.440580471944506	-0.0294910775864807	0.211	0.229	1
Snf8	0.440709497531009	0.0162510177675449	0.713	0.671	1
Hdac1	0.440747571476108	0.016465712034556	0.532	0.523	1
Clta	0.441205222788343	-0.0182442950350361	0.979	0.973	1
Pus7	0.441375741579965	0.0264577882091296	0.219	0.19	1
Hook1	0.441491325879996	0.0226576938552783	0.258	0.236	1
Poldip3	0.441505750443567	0.0172572271616947	0.41	0.393	1
Eif2b1	0.441609640575904	0.0169420299095747	0.528	0.531	1
Mgmt	0.441909988260676	0.0400471472362308	0.163	0.13	1
Smad7	0.442018302346123	-0.0191950908377561	0.48	0.488	1
Bfar	0.44201914795037	0.0348602611496301	0.182	0.153	1
Dot1l	0.442680322633347	-0.0311558553801944	0.195	0.223	1
Eif3i	0.443137094117595	-0.0194458793761052	0.906	0.915	1
Pepd	0.443410914456102	-0.0277052055509588	0.224	0.242	1
Ndufaf6	0.44341298655856	-0.0224676833022632	0.283	0.3	1
Esd	0.443503384563428	0.0167870365837287	0.535	0.523	1
Dcaf12	0.443655989424403	0.0222298640415366	0.249	0.232	1
N4bp1	0.444126592370392	-0.0199144436246339	0.513	0.527	1
Terf1	0.444379305556527	-0.021225801306955	0.674	0.682	1
Cherp	0.444518766875244	0.0185427577580947	0.316	0.319	1
Ube2t	0.444558179361293	0.0171876984230809	0.369	0.348	1
Lasp1	0.444828274563444	-0.0205457764246684	0.353	0.361	1
Ssu72	0.445028049860019	-0.0193428659697437	0.838	0.853	1
Nup93	0.445083198016426	-0.0210840064995582	0.374	0.39	1
Exosc5	0.445291364687598	0.0158388011003734	0.683	0.669	1
Ndufb4	0.445441368979866	-0.0193454256055245	0.862	0.873	1
Degs1	0.445783885340361	0.0157602620249274	0.461	0.437	1
Znhit6	0.445834182931906	0.0158742376288808	0.531	0.515	1
Snhg20	0.445944771446491	0.0224566570792309	0.242	0.233	1
Cmas	0.446003356450854	0.017269645612831	0.353	0.34	1
Mta2	0.446079965336527	-0.0222239690004694	0.283	0.299	1
Rpl7	0.446720745271594	0.00377068279286075	1	1	1
Lcmt1	0.447266919729146	0.0197178336223641	0.282	0.261	1
Timm17a	0.44743900880209	0.013401358257676	0.909	0.91	1
Map2k1	0.448061338191497	-0.0197109273943969	0.317	0.338	1
Rnf2	0.448073071589028	-0.0205457764246684	0.351	0.371	1
Ilf2	0.448192288227243	-0.0207130227148962	0.785	0.788	1
Dpp3	0.448485594858512	-0.0192398403523557	0.401	0.416	1
Utp11l	0.448685042306019	-0.0196350536608988	0.601	0.611	1
B9d1	0.448950269232733	0.0164443243558292	0.373	0.355	1
Msrb2	0.449571569016099	0.034342673655299	0.18	0.15	1
Ercc1	0.449656582056479	-0.0210022966261316	0.301	0.335	1
Dynlrb1	0.45071803166319	-0.0195717322282489	0.45	0.461	1
Ppm1a	0.450769358875935	0.0173186425384213	0.317	0.305	1
Prdx2	0.45079726797366	-0.0215085537496691	0.794	0.814	1
Cdk8	0.450920427743288	-0.0272680310985343	0.213	0.236	1
Rangrf	0.451395836137783	0.0152847482769948	0.664	0.664	1
Morf4l1	0.451687126260136	-0.0164952544298727	0.988	0.989	1
Dlat	0.451743498995024	0.0166562667390686	0.405	0.397	1
Scaf11	0.451780684108352	-0.0205909905133862	0.697	0.718	1
Magoh	0.451813976127367	-0.0193506587463074	0.788	0.797	1
Rbm39	0.452484085902168	0.013401358257676	0.951	0.95	1
Mrpl27	0.452588607016969	-0.0196754497875457	0.364	0.377	1
Lmnb2	0.45268047107606	0.0315585689004493	0.194	0.156	1
Apex1	0.452800937398428	0.0139919509768041	0.854	0.865	1
Siah1b	0.452892056692507	-0.0210061603930229	0.331	0.338	1
H1f0	0.453123987202909	-0.0212819307441898	0.317	0.328	1
Trmt11	0.45336372234658	0.0221998752873173	0.247	0.229	1
mt-Nd4l	0.453886478064942	-0.0191198451272794	0.491	0.512	1
Mbtps1	0.45405048837843	0.0204980049593207	0.258	0.258	1
Thap1	0.454157834023089	-0.0460932489994395	0.118	0.168	1
Cdpf1	0.455060707862439	-0.0213203698018949	0.28	0.3	1
Foxp4	0.45507885891066	0.0264577882091296	0.217	0.187	1
Wipi2	0.455134044988314	-0.0202840061079274	0.466	0.463	1
N6amt2	0.455164527075732	-0.0190222462283864	0.464	0.485	1
Cdkn1a	0.455169838846943	0.0211182398492764	0.278	0.271	1
Zfp296	0.455379652488853	-0.0225306509683875	0.314	0.34	1
Spns1	0.455863499731516	0.0172185036722977	0.41	0.399	1
Eif2b5	0.456548679903473	0.0159646141674844	0.506	0.481	1
Rer1	0.456746395391073	-0.0193849548143492	0.591	0.596	1
Taf5	0.456799090567564	-0.028537638950583	0.201	0.236	1
Nop56	0.456974739073183	-0.0188983885937322	0.943	0.953	1
Isyna1	0.457270479492361	-0.0190214311524154	0.405	0.418	1
Ccdc43	0.458591655594548	-0.0190403766718683	0.388	0.422	1
B230118H07Rik	0.458867017225769	-0.0253813464382445	0.233	0.255	1
Haus3	0.459402650056391	0.0247222338821582	0.216	0.194	1
Capns1	0.459693230299966	0.0166960637032781	0.728	0.713	1
Map3k4	0.460158544565736	0.0343520114645557	0.178	0.143	1
2700097O09Rik	0.460308023947796	-0.0220438114993751	0.284	0.308	1
Rars2	0.460364557660046	0.0247931332405486	0.223	0.2	1
Tm7sf3	0.460513753554556	0.018997993774066	0.285	0.265	1
Hectd1	0.460727581245493	0.0210423769237577	0.261	0.249	1
Ddx10	0.461080903699583	-0.0200083091768304	0.537	0.585	1
Ptpn2	0.461213256854972	0.017741553145606	0.312	0.295	1
Ccdc115	0.461476920237548	0.0157515356026296	0.415	0.405	1
Ybx1	0.461706974190483	0.00453988035613673	1	1	1
Mcts1	0.461749887615649	0.016194278673104	0.424	0.409	1
Fbrsl1	0.461784232028546	0.0223680425670696	0.242	0.222	1
Clk1	0.461922154063529	0.0164359648642535	0.35	0.342	1
Emc6	0.461942987376586	0.0148090014701406	0.792	0.788	1
Zdbf2	0.462283438377603	0.024104278835887	0.239	0.223	1
Slc35b1	0.462821407197503	0.0169085515916281	0.334	0.32	1
Arf1	0.462882400533292	-0.0176490948770074	0.929	0.931	1
Psma3	0.463601709211363	0.0103961081384052	0.953	0.961	1
Gm26518	0.463927437767047	-0.0219424628381767	0.273	0.294	1
Rchy1	0.463927969530729	0.0160801201104796	0.389	0.377	1
Spty2d1	0.464039738769319	0.0293480793593186	0.198	0.173	1
Coq5	0.464350054808023	0.018004358329637	0.299	0.284	1
Eif3b	0.464462732715631	0.015021070008659	0.821	0.81	1
Canx	0.464851644816647	0.0143196553913087	0.8	0.797	1
Copz1	0.465029036956411	0.0145675391478584	0.643	0.63	1
Ube2b	0.465403950545564	-0.0193963922961209	0.516	0.507	1
Appbp2	0.465634009498841	-0.0187534197376207	0.415	0.425	1
Ina	0.465767361574069	0.0291577776288145	0.199	0.174	1
Fibp	0.465815466952817	0.028318311233986	0.2	0.171	1
Ascc2	0.465821093495035	0.0313031435968135	0.184	0.159	1
Ddx20	0.466080229046329	-0.0200037380151672	0.314	0.331	1
Fam50a	0.466116292671964	0.0180695894762279	0.313	0.289	1
Polr2b	0.466145002566812	-0.0193796652727778	0.416	0.44	1
Mad2l1	0.466329586404763	0.0141541498954176	0.486	0.457	1
Limk2	0.466448855750718	0.0268237088084433	0.26	0.248	1
Ung	0.467439829150256	-0.0191088322799456	0.666	0.695	1
Mpdu1	0.467997012713357	-0.0211536196298883	0.629	0.639	1
Trappc1	0.468489107454421	-0.0188787905496163	0.384	0.416	1
1500009L16Rik	0.468779662068902	0.0175829888726874	0.495	0.5	1
Mvd	0.468779934371568	-0.025264467246114	0.223	0.243	1
Rbfox2	0.469012725624398	0.0235170514524641	0.23	0.218	1
AK010878	0.469246691211935	0.0206527053548986	0.253	0.238	1
2310061I04Rik	0.46929340782352	-0.0213581098085587	0.264	0.284	1
Surf2	0.469453272621209	0.0156947268438031	0.426	0.391	1
Tjp1	0.469875407453691	0.0300684107428877	0.195	0.162	1
Psmb10	0.470073713657324	0.0169111715817156	0.496	0.506	1
Cnot8	0.470093292786175	0.0213580005957711	0.246	0.218	1
Ranbp3	0.471599136101914	-0.0206069568836488	0.343	0.352	1
Brca2	0.471818486763937	-0.019316310305751	0.349	0.363	1
Gtf2i	0.472076493825756	0.0149923078596453	0.444	0.422	1
Nptn	0.47228417365307	-0.0273929158506521	0.198	0.235	1
Tmod3	0.472363235633528	0.0305510121401495	0.188	0.158	1
Rtca	0.472366393082186	0.0194274175993729	0.269	0.251	1
Ccdc127	0.472607657620987	0.0180441585326231	0.295	0.277	1
Scand1	0.472858076411081	0.0234093131486995	0.234	0.203	1
Sypl	0.473294928801964	0.0250069043779838	0.216	0.188	1
Lrpap1	0.473497144288051	-0.0247780476685588	0.534	0.527	1
Triml1	0.473599294983177	-0.0292761555786168	0.198	0.212	1
Rcor2	0.473736786502901	-0.0189568254089423	0.469	0.48	1
Nrd1	0.473779492459887	0.0170313043606448	0.345	0.344	1
Cds2	0.474164958600681	-0.0270614067488125	0.213	0.229	1
Thoc6	0.474761895919273	-0.0198029749077148	0.361	0.373	1
Eftud2	0.475129884119215	0.0157684233581628	0.481	0.466	1
Mrps21	0.475835815956764	0.0147307360777589	0.677	0.646	1
Slmo2	0.476278373168324	-0.0195076833841467	0.555	0.555	1
Sf3b4	0.476581370712996	0.0145982123843604	0.738	0.743	1
Exosc8	0.476643845083578	0.0157704662124797	0.595	0.584	1
AU019823	0.478603951550881	0.0263821849459402	0.207	0.185	1
Nus1	0.478765031329051	0.0242462134042893	0.216	0.197	1
Hira	0.478916233827218	-0.0256656787342632	0.224	0.25	1
Mtfr1	0.478927153275853	-0.0188311420052704	0.402	0.427	1
Ddx1	0.479700029941993	-0.0192010701433792	0.645	0.654	1
Tgif1	0.479707222426619	0.014858474356196	0.684	0.688	1
Tram1	0.479925122666246	0.0151585028880868	0.412	0.39	1
Rnf220	0.480674125106875	-0.0186724797301746	0.407	0.416	1
Oxsr1	0.481120261809145	-0.019982663397635	0.285	0.303	1
Syf2	0.481207795138335	-0.0190124257536787	0.54	0.549	1
Gins4	0.481670390524142	-0.0189486559081395	0.644	0.648	1
Rexo1	0.481740360543184	0.0153648932503895	0.397	0.38	1
Seh1l	0.48197313000395	0.0158033267381313	0.537	0.541	1
Psma7	0.482408918578187	0.0104905515728899	0.989	0.991	1
H3f3b	0.482621820501577	0.00643723013654629	1	1	1
Celf1	0.482826602927247	0.0143696562592384	0.539	0.527	1
Srpk2	0.482923529116921	0.0203320528785533	0.276	0.251	1
Pdia3	0.483146671926718	-0.0179669918338164	0.564	0.616	1
Hspa5	0.483333280734084	0.00964136961572004	0.854	0.848	1
Rbm28	0.483910451233922	0.0147599415638809	0.655	0.624	1
Nudt4	0.48394056882528	-0.0209325683270414	0.807	0.795	1
Cfl1	0.484011582926893	0.00844228835489957	0.996	0.999	1
Cby1	0.484155240816379	-0.0258539575703955	0.217	0.244	1
Taf15	0.484168252669798	0.017741553145606	0.307	0.277	1
Arid4a	0.484299738997079	-0.0226612049526452	0.257	0.262	1
Dhx29	0.484445012000504	0.0179906274413169	0.273	0.242	1
Fbxl6	0.484550335066294	0.040184022376986	0.154	0.114	1
Crlf3	0.484673038447868	-0.0204366469951752	0.296	0.316	1
Pex13	0.484719227717265	-0.020215252541309	0.41	0.423	1
Pdcd10	0.484769541093844	0.0149573549928227	0.545	0.527	1
Halr1	0.484848842544042	0.0161541496534063	0.348	0.322	1
Gcat	0.484870008317984	-0.0178620423613674	0.449	0.463	1
Ptrhd1	0.485028585696099	-0.0197583719651295	0.322	0.35	1
Polr2g	0.485424707176345	0.013321177583848	0.791	0.783	1
Uchl5	0.485471840423388	0.0154116256539791	0.595	0.598	1
Akap1	0.4861999547397	-0.0211019726790425	0.278	0.294	1
Golt1b	0.486421699693071	0.0182737331123988	0.269	0.269	1
Rnf138	0.486761380907317	-0.0179137461446597	0.565	0.57	1
Mthfd1l	0.486963593493147	0.0190164410186049	0.264	0.242	1
Cfl2	0.486991244106662	-0.0200031776669219	0.298	0.319	1
Mthfd1	0.487079835948443	0.0143327822393231	0.56	0.545	1
Eme1	0.487140019943556	0.0275975001336259	0.198	0.173	1
Nktr	0.487162692985526	-0.0189407581836715	0.439	0.419	1
Trappc13	0.487374148943557	0.0140945991866526	0.521	0.482	1
Prpf6	0.487553668481233	0.0147575443097643	0.401	0.387	1
Ebna1bp2	0.487674600135987	-0.017454446359972	0.899	0.895	1
Aimp2	0.488091369128591	-0.0183791936396388	0.599	0.597	1
Elp6	0.488139721401063	-0.0319119596543106	0.163	0.206	1
Btf3	0.488473779253226	0.00587902851773103	1	0.999	1
Mfsd5	0.488491844095861	-0.0223243433847661	0.247	0.277	1
Fam96b	0.488534869456961	0.0144341593440305	0.556	0.556	1
Myo10	0.488653184509278	-0.0185075027437087	0.536	0.559	1
Fndc3a	0.488977822589306	-0.026148031973338	0.216	0.236	1
Exosc7	0.489640038927631	0.0141504219631127	0.758	0.735	1
Coq9	0.48966477856844	-0.0307644230123431	0.174	0.212	1
Adrm1	0.48992543088996	0.0149832199110224	0.708	0.688	1
Ska1	0.490251753164331	-0.022845904342307	0.25	0.276	1
4833439L19Rik	0.490635144502215	0.0170284550403926	0.286	0.278	1
Rabep1	0.49065302813003	-0.0176114095121144	0.37	0.392	1
Cbll1	0.490875353263895	-0.0319104828995384	0.169	0.205	1
Nelfcd	0.491990047860678	-0.0218737091702642	0.26	0.276	1
Srsf10	0.491990766844249	-0.0180562265456758	0.68	0.699	1
Cdk16	0.491996917538054	-0.0294228647624434	0.181	0.211	1
Aars	0.492386417030275	0.0125973740260577	0.865	0.864	1
Smpd4	0.492448805246784	0.0185104069894914	0.27	0.25	1
Ppp2r1a	0.492463086657565	0.0143573812750423	0.528	0.539	1
Trim25	0.492987141024654	-0.0263181885800791	0.201	0.229	1
Hsf2bp	0.493392105071107	0.0157994409416889	0.385	0.38	1
Polr2a	0.493405654183411	-0.0180721631816116	0.397	0.405	1
Ppfia1	0.493859509810091	-0.0360506451263324	0.146	0.186	1
Chuk	0.493965122287404	0.0302703731449072	0.183	0.152	1
Ppp1r15b	0.494113758402111	-0.0309471742442116	0.176	0.191	1
Mllt6	0.494486823419201	-0.0303802607187708	0.179	0.203	1
Cystm1	0.494798095196654	0.0148572274866181	0.417	0.392	1
Parg	0.494899994331585	0.02427133979903	0.215	0.19	1
S100a10	0.494901454587262	0.012750181677022	0.689	0.661	1
Exo1	0.494949457009474	-0.018969223050911	0.29	0.323	1
2810004N23Rik	0.495055563481809	-0.0178229035712989	0.803	0.796	1
Mlf2	0.49542938868581	0.0120996291411608	0.826	0.821	1
Fgfr1	0.495529760828104	0.0273208049168607	0.19	0.171	1
Csnk1d	0.495685049411878	-0.0182330024874083	0.398	0.424	1
Napa	0.49576335241675	-0.018473850272773	0.552	0.54	1
1700097N02Rik	0.49576466379817	0.0200126490390729	0.363	0.332	1
Nr0b1	0.495851393283812	-0.0185814871062014	0.459	0.463	1
Sf3a1	0.495858276857639	-0.0179166889949965	0.525	0.544	1
Drg2	0.496244580467388	-0.0201563718629865	0.331	0.345	1
Nudcd2	0.496341737796769	0.0116832431795133	0.92	0.909	1
Mrpl54	0.496405699938188	0.0147650409921075	0.73	0.737	1
1110004E09Rik	0.49712330070187	0.0142407106803332	0.438	0.43	1
Plk4	0.497129779417118	0.0217461774756323	0.239	0.213	1
Nabp2	0.49713590467069	-0.0211019726790425	0.282	0.291	1
Pno1	0.497152797545433	0.0148507505719613	0.668	0.654	1
Uba1	0.497699025046733	0.0138229434241224	0.469	0.473	1
Sdf2l1	0.497763651241338	0.0151823026286707	0.407	0.393	1
Trim24	0.497804184279152	-0.018651375570594	0.307	0.331	1
Rpl27a	0.497828501909499	-0.0100599506914145	1	1	1
Zbtb8os	0.498009636473437	0.0139004432788489	0.498	0.482	1
Nck1	0.498551178767546	-0.0281031248480379	0.185	0.214	1
Stx16	0.498676957716282	-0.0194288772597561	0.329	0.331	1
Ndufa5	0.49920965753783	-0.0172119480748039	0.859	0.883	1
Osgep	0.499411240015173	-0.0188571633803859	0.34	0.368	1
Kifc1	0.499526562371067	-0.0317190770227935	0.171	0.193	1
Cenpc1	0.499924857134805	0.024409797718736	0.21	0.187	1
Lmna	0.500078173603032	0.0262380675254796	0.207	0.175	1
Vps72	0.500355186070735	0.0189879649663159	0.265	0.242	1
Itm2c	0.50072718823215	0.0375106176906577	0.157	0.122	1
Kat8	0.500734433400745	-0.0273601200593473	0.192	0.214	1
Smc6	0.50083147479077	-0.0177328350480538	0.643	0.64	1
Pa2g4	0.501411332816443	-0.0180186421302202	0.963	0.96	1
Hspe1	0.501710115038547	-0.0122778971886004	1	1	1
Pecr	0.501876527532429	-0.0248076831155192	0.21	0.231	1
Tnrc6c	0.502140348321915	0.0159128706703369	0.337	0.312	1
Nelfe	0.502356740543138	-0.0184738502727729	0.308	0.327	1
Hypk	0.502358508374366	0.0138810435932998	0.374	0.367	1
Dhx32	0.502384271269171	0.017413611554851	0.269	0.269	1
Zbtb45	0.503172628738618	-0.0307533599028348	0.172	0.198	1
Pam16	0.503181202989119	0.0147637562885714	0.508	0.501	1
Commd7	0.503189481982645	0.029544469528748	0.181	0.159	1
Ctc1	0.503230733834342	0.0348919837167501	0.166	0.127	1
Sept11	0.503873123273308	0.0157458586388969	0.586	0.596	1
Anln	0.50391287800518	0.0190550835649046	0.248	0.244	1
Mettl6	0.504158202482969	-0.0219310706566307	0.241	0.259	1
Cnbp	0.504813405159283	-0.0157579767286737	0.972	0.982	1
Dusp12	0.504933238040042	0.0136390968889458	0.381	0.355	1
Lsm14a	0.505367618068671	-0.018215704861718	0.475	0.468	1
Lypla1	0.50546356266013	-0.0178892258772851	0.428	0.429	1
Sf3b3	0.505945967662853	0.0143393646366762	0.467	0.462	1
Cpsf6	0.506046938578686	-0.0180298005319064	0.47	0.474	1
Serpinh1	0.506336481927582	0.0235590730263462	0.22	0.244	1
Tbx3	0.506366452207849	-0.0186363066129891	0.662	0.668	1
Ap1g1	0.506404208708169	-0.028489284151502	0.182	0.214	1
Smyd2	0.506413184106872	0.0166094744315024	0.302	0.277	1
Brd9	0.506536374242603	0.0295144964008076	0.184	0.153	1
Spast	0.506575677877421	0.0226523267593332	0.219	0.207	1
Otud7b	0.506598078630598	0.0325616789374258	0.17	0.134	1
Fem1b	0.506643695580028	-0.0196338086443369	0.265	0.287	1
Snhg12	0.506673907737534	0.0201342845874619	0.247	0.224	1
Ktn1	0.507343844624861	0.0129113143072626	0.651	0.632	1
Ly6e	0.507402690110356	-0.0199230602542302	0.28	0.294	1
Tln1	0.507576653988732	0.0142480585293422	0.377	0.37	1
Ltv1	0.50759146986836	0.0139408780981167	0.5	0.496	1
Pum1	0.507598664234545	-0.0174905660244242	0.77	0.78	1
Fbxl19	0.507605946700325	-0.0378950105886546	0.13	0.177	1
Dnaja2	0.507727409074297	0.0122412204578847	0.781	0.781	1
Akap12	0.507840829787604	0.013741157213232	0.732	0.707	1
Prpf4b	0.507918830644753	0.0145400463591192	0.481	0.462	1
Blmh	0.508739932784579	-0.0172783928679991	0.532	0.556	1
Ecsit	0.50880570282591	-0.0215829539644011	0.244	0.274	1
Shfm1	0.509122772355726	-0.0169648640991669	0.958	0.975	1
Pgd	0.509326123423357	0.0144487887334732	0.404	0.408	1
Sfmbt2	0.509519654045305	-0.0289579155814656	0.174	0.206	1
Top1	0.509645052362381	-0.0164516048920051	0.546	0.573	1
Rpl7l1	0.509671228550682	0.0114473949042595	0.845	0.829	1
Gnpat	0.509770778692196	0.0187545146473742	0.257	0.223	1
Tmf1	0.509843457123776	0.0243847625037595	0.201	0.179	1
Ak2	0.510580636181573	0.0125183002969242	0.894	0.871	1
Ptgis	0.510609148270996	-0.0239570716873044	0.213	0.237	1
Sh3glb2	0.510682498674275	-0.0275531933233553	0.183	0.22	1
Zmym1	0.510712993433561	-0.0181407944828501	0.557	0.547	1
Chmp1a	0.510840777174868	0.0200260926548679	0.244	0.214	1
Smtnl2	0.511837515269363	-0.024070159745326	0.221	0.243	1
Paxbp1	0.512055020043644	-0.0255061228380754	0.198	0.223	1
Ezh2	0.512186699267315	-0.0175156712069537	0.767	0.776	1
Heatr6	0.512223110997688	-0.0311384131140947	0.165	0.197	1
Triap1	0.512986489637185	-0.0197594925821864	0.281	0.302	1
Gart	0.513383861559294	0.0127443366443113	0.798	0.791	1
4931406P16Rik	0.513547377107196	0.0282774226802766	0.185	0.158	1
H2-M5	0.513556380414678	-0.0202312069754455	0.33	0.336	1
Acyp1	0.514006095348094	0.0338487802838918	0.167	0.129	1
Larp4b	0.514713239603868	0.0149886601782485	0.39	0.374	1
Ap3b1	0.514880999093822	-0.0205418117184828	0.255	0.27	1
Wdr33	0.514926701550076	-0.017578048266536	0.369	0.404	1
Praf2	0.515278453421033	0.0203237021290894	0.244	0.227	1
Dtnbp1	0.515382693656459	0.0375401452497149	0.151	0.12	1
Ppwd1	0.515480065072063	-0.024256355821204	0.206	0.238	1
Pigf	0.515498860586942	-0.0191666109516737	0.271	0.287	1
Zfp281	0.51551768120726	0.0156222938944143	0.348	0.327	1
Mapk3	0.515592246176889	0.0158809283867363	0.311	0.314	1
Anapc15	0.515610071710232	0.0130869546394445	0.529	0.511	1
Med28	0.515843232842678	-0.017009093975676	0.674	0.695	1
Psip1	0.516111702790662	0.0120527403863824	0.88	0.902	1
Rsbn1l	0.51703336247238	-0.0180371690431262	0.331	0.333	1
Rbm14	0.517171822078065	-0.0188352307501143	0.388	0.39	1
Nfkbib	0.517190516407526	0.0170284550403926	0.284	0.257	1
Mrpl9	0.517370700732046	-0.0266803428388111	0.198	0.224	1
Cpsf4l	0.517387557702658	0.0196860470854856	0.244	0.224	1
Polr2j	0.517467847854068	-0.0166083956103158	0.852	0.867	1
Gm13157	0.517749412829612	-0.0348736537713091	0.147	0.175	1
Med6	0.518204389465362	0.0147251149778362	0.34	0.344	1
Gna11	0.518456659086969	0.0147109255601459	0.351	0.348	1
Mrrf	0.518620946183323	0.0187799511681948	0.242	0.22	1
Tspan4	0.518793100616368	0.0203012257573742	0.221	0.217	1
Eif2b2	0.518813424375005	0.0143520951503268	0.335	0.315	1
Gja1	0.519344555872462	0.0290586273466506	0.18	0.148	1
Rpl19	0.51941047268614	0.00199889501636052	1	1	1
Tpd52l2	0.519436082765782	-0.0170827618919331	0.637	0.649	1
Bok	0.519815421646624	0.0265686424143065	0.196	0.165	1
Orc3	0.51982225861854	0.0239304966975316	0.203	0.186	1
Ccar1	0.519907325442151	0.0130469368469129	0.535	0.528	1
Nampt	0.519924775106549	-0.0170129296330979	0.385	0.411	1
Arhgap11a	0.519925049977142	0.0231200470260642	0.218	0.19	1
Pwwp2a	0.520035054268724	0.0253062607639944	0.197	0.168	1
N4bp3	0.520421892204852	0.0162563882185714	0.29	0.264	1
1190007I07Rik	0.520687145465203	0.0217216221319792	0.224	0.203	1
Ticrr	0.520885840162034	-0.0179858181416995	0.305	0.328	1
Arf3	0.520938860378803	-0.0192006935337733	0.287	0.303	1
Rnh1	0.521123095420659	0.0141821127012796	0.349	0.348	1
Dhrs4	0.521478622037424	-0.0269909358268476	0.188	0.214	1
Gm21092	0.521498954033045	0.0189775808851122	0.247	0.233	1
Tbc1d10b	0.521655336394924	0.0190457758773531	0.231	0.227	1
Ccnk	0.521728472164992	0.0243342422191116	0.202	0.177	1
Cstb	0.521843237294997	0.0137712491440831	0.481	0.487	1
Psmg1	0.522006554280741	-0.0173198930334598	0.575	0.596	1
1110012L19Rik	0.522300544842637	0.0198416123660636	0.23	0.211	1
Traip	0.522670783343883	0.0189668223115376	0.238	0.217	1
Zfp771	0.523207219109882	0.0292634332555585	0.179	0.154	1
Cbx5	0.523550412840715	0.0118947356828922	0.767	0.764	1
Tomm5	0.523653122498522	0.0121863732955239	0.99	0.979	1
Psmd2	0.524284785191034	0.0122396930737974	0.739	0.732	1
Msto1	0.524325739165988	0.0216243892528157	0.216	0.192	1
Appl1	0.524347632053166	0.0160123257983963	0.296	0.284	1
Fam208a	0.524368169528743	-0.0258925404754175	0.2	0.219	1
Rpl22	0.524608649550013	-0.0130188282426893	0.994	0.994	1
Gng2	0.524940966463123	-0.0225865934595212	0.224	0.254	1
Cops8	0.525441096944526	-0.0183046312183036	0.538	0.55	1
Ssx2ip	0.525632492099741	0.0413482804622979	0.14	0.101	1
Pcnp	0.525634909657302	-0.0162395061744073	0.712	0.743	1
Atl2	0.525714789227707	-0.0325036984832115	0.155	0.185	1
Mtor	0.525761025573613	0.0227394571071028	0.204	0.193	1
Timm10	0.525966784566631	0.012147605082788	0.66	0.654	1
Slc7a3	0.526552565443341	-0.0180102434030877	0.41	0.429	1
Asun	0.526754962535583	0.0197628788123498	0.234	0.222	1
4930447C04Rik	0.526960303577911	0.0220473471328664	0.229	0.198	1
Tmem57	0.527702641955808	-0.0201685265715905	0.251	0.278	1
BC004004	0.527784221904255	0.0272540363775644	0.187	0.156	1
Impdh2	0.527831480072856	-0.0167443159921969	0.955	0.955	1
Klhdc10	0.527999731305593	0.0225024771438453	0.204	0.187	1
Commd2	0.528162260392522	0.0135660011886922	0.497	0.506	1
Ndufb7	0.528275646503536	-0.0160697526859874	0.856	0.866	1
Smim4	0.528474212656071	-0.0280753871155957	0.18	0.209	1
1110008L16Rik	0.528625390546014	0.0150569877749372	0.353	0.338	1
Cbl	0.528658592574018	-0.0311338824288964	0.155	0.192	1
Mum1	0.528669329497241	0.0151918690314642	0.286	0.274	1
Pdlim7	0.52872582313871	0.0214878781052276	0.225	0.213	1
Pds5a	0.529165292334645	0.0157742057550049	0.298	0.282	1
Ctdspl2	0.529351714857634	0.0310192636106296	0.167	0.139	1
Bnip3l	0.529523024794898	-0.0163075438098572	0.681	0.693	1
Glg1	0.529576132207259	-0.0196759957846634	0.271	0.284	1
Mrpl12	0.529701360620029	0.0103975056089529	0.916	0.906	1
Anapc5	0.529901951308449	-0.0170329278332607	0.764	0.775	1
Tm2d2	0.530484117583997	0.0152184550378006	0.293	0.287	1
Kif23	0.530745774657218	0.0187939687602732	0.243	0.223	1
Mpg	0.53081887775859	0.0178658944477192	0.253	0.239	1
Ppp1r11	0.531137747363848	-0.0156961140568697	0.579	0.614	1
Polr3c	0.531215087097805	0.0183281583366896	0.247	0.224	1
Dgcr8	0.531215918445506	-0.0267600739173158	0.185	0.212	1
Rabac1	0.531404143590822	0.0141729162338617	0.491	0.505	1
Otub1	0.531429425797249	-0.0164980830124383	0.391	0.411	1
2310022A10Rik	0.532468676553493	0.0229476956356234	0.208	0.186	1
Ddx27	0.53251307216253	0.0128292992382751	0.783	0.764	1
Cdc37l1	0.532736586438907	-0.0164516048920051	0.439	0.445	1
Larp1	0.532845876254987	-0.0177328350480538	0.373	0.384	1
Med19	0.5328747621811	-0.0162819072362538	0.579	0.573	1
Ccdc58	0.532918817794125	-0.016929033496466	0.799	0.8	1
Lsm4	0.533125979077217	0.00950562493595375	0.956	0.96	1
Abhd10	0.533639996039059	0.0252836134260747	0.19	0.165	1
Tspan31	0.533766605025021	-0.0163304969968335	0.36	0.376	1
Fam133b	0.533797597841672	0.0139565796664702	0.404	0.4	1
Gabbr1	0.534361560588231	0.0312654422480434	0.164	0.137	1
Smad2	0.534412621724733	0.0269885238039844	0.186	0.15	1
Idh2	0.534418048278206	-0.0199395369255524	0.244	0.263	1
Trmt10b	0.534426778845473	-0.0305501698178118	0.162	0.188	1
Stk11	0.534751129570038	0.0131576519712846	0.368	0.342	1
Gm14698	0.534959504477785	-0.0238992643207028	0.211	0.235	1
Rbbp6	0.535020777680118	0.0128129498853006	0.41	0.387	1
Tpgs2	0.5351185657415	0.0150957354500815	0.28	0.271	1
Pmf1	0.53534042008553	-0.0173376004429425	0.548	0.549	1
Tst	0.535823057499409	0.0182275165776551	0.236	0.226	1
Mettl1	0.535875034380992	0.0139449573914198	0.342	0.336	1
Ccnb1ip1	0.536035395453284	0.0176532766433666	0.242	0.22	1
Mrps14	0.536226270302438	0.0100034616822713	0.897	0.903	1
Gnb2	0.536387727586217	0.0126768232671688	0.683	0.681	1
Mul1	0.536429843207198	-0.0284520423113857	0.174	0.199	1
Jund	0.536463930858489	0.0163460940449636	0.279	0.252	1
Sp1	0.537299684888771	-0.0226103608245533	0.217	0.236	1
Rfwd3	0.53749607475423	0.018004358329637	0.249	0.227	1
[truncated: 4,046 more rows]
