# Supplementary material for: Detection of gene cis-regulatory element perturbations in single-cell transcriptomes
Source: PLoS Comput Biol. 2021 Mar 12;17(3):e1008789. doi: 10.1371/journal.pcbi.1008789 (PMC8011753; doi:10.1371/journal.pcbi.1008789)
Supplement: S2 File — (ZIP) [file pcbi.1008789.s015.zip › S2_File/GFPChe_txm.TdgfSC2_vs_ZfpSC1.MAST.csv]

	p_val	avg_logFC	pct.1	pct.2	p_val_adj
ENSMUSG00000032494	1.51332076218196e-45	-0.41646009442757	0.337	0.653	2.6946189491412e-41
Zfp42	5.22082369107828e-06	0.0766820091814644	0.987	0.988	0.0929619866433399
Nop16	0.000378773253189212	-0.0938623039060927	0.458	0.494	1
Zfp593	0.000563324460804829	0.025528440900829	0.472	0.41	1
Immp1l	0.000592940832936482	0.109947957162785	0.525	0.447	1
G3bp2	0.000757089990629915	-0.0527193444280689	0.983	0.996	1
Klf13	0.000764647059932112	0.0570708830526456	0.28	0.212	1
Rpl39l	0.000985979434026696	-0.123453726685814	0.495	0.57	1
Xlr3b	0.00121878695177196	0.0636618791111379	0.101	0.057	1
Lgr4	0.00129981108605164	0.0171194315599948	0.105	0.111	1
Gabarapl2	0.00135219626643115	-0.0867008332840644	0.947	0.955	1
Tsen34	0.00143696575787147	-0.0747766194236705	0.532	0.614	1
Slc9a3r2	0.00144818946342461	-0.0482794330436541	0.094	0.116	1
Chtf18	0.0014920799440277	0.0735204896105798	0.194	0.136	1
Kmt2b	0.00155629290807042	-0.00378328077038104	0.207	0.186	1
Tuba4a	0.00225244439104346	0.0873710615800684	0.586	0.507	1
Ldha	0.00233855788551934	0.0706237886181045	0.994	0.996	1
Snx10	0.00235093135862891	-0.0626725463269136	0.165	0.226	1
Prim2	0.00239773302805578	-0.0687907329750096	0.181	0.224	1
Sec61a1	0.00249268621827475	0.0936193796908882	0.409	0.35	1
Smarcc1	0.00255765100808009	0.0959903304719261	0.712	0.665	1
Smim20	0.00255916860064759	0.0224348713851289	0.26	0.27	1
Lactb2	0.00285590829379801	-0.0403178845408524	0.412	0.481	1
Ccnd1	0.00287226489424739	-0.0859885009077357	0.708	0.72	1
Mgat2	0.00300272841754719	0.0872134761990812	0.324	0.264	1
Mrpl1	0.00306471532480271	-0.0847662594668384	0.487	0.564	1
Chfr	0.00324644762687319	-0.0487623296013687	0.069	0.113	1
1810055G02Rik	0.00363334958950461	-0.0221613775153111	0.111	0.145	1
Smim10l1	0.0036669642704106	0.0521465448987835	0.137	0.105	1
Adk	0.00368025874096453	0.0797439387541483	0.304	0.245	1
Phf12	0.00369356788561118	-0.0471665596963219	0.2	0.256	1
Gm13212	0.0039626941239609	-0.0429630438973916	0.096	0.14	1
Coa6	0.00398531254316194	0.0459275215578265	0.356	0.293	1
Nop58	0.00402311032008698	-0.0657672325260554	0.962	0.969	1
Trp53	0.00402685841349621	-0.0506448824521319	0.993	0.986	1
Tdrp	0.0041257973101206	-0.0623564022152735	0.078	0.121	1
1810037I17Rik	0.00418213102325492	0.0338788769320149	0.914	0.867	1
Hk2	0.00455668645959535	0.0777680634305407	0.73	0.729	1
Yae1d1	0.00469353298736265	0.0804086149224332	0.431	0.396	1
Aurka	0.00484084974773022	0.0852052948084389	0.493	0.461	1
Dppa5a	0.00485231802162438	-0.0541351806930033	0.999	1	1
Tpi1	0.00500396500208094	0.0913127150498509	0.758	0.718	1
Ltbp4	0.00510053914282141	-0.0302854312522084	0.486	0.547	1
Pnrc1	0.00527801970901155	0.0506744967381561	0.198	0.147	1
Prep	0.00539477600357702	-0.0747114078452098	0.23	0.28	1
Eif2s2	0.0056002961346276	-0.0698994076449613	0.994	0.991	1
Pld3	0.00568517952111532	-0.0558388955805017	0.1	0.148	1
Cdc37	0.00610108109199397	-0.0648285482310205	0.761	0.773	1
Cript	0.00624854074687824	-0.0555128411258972	0.622	0.691	1
Rsbn1	0.00636825474354927	-0.0200303248435983	0.131	0.165	1
Cox7a2l	0.00646326857959807	0.0174715205597953	0.873	0.909	1
Scd2	0.00650526241812356	0.0630211941235754	0.327	0.312	1
Clp1	0.00655659574368978	-0.0587446790042479	0.23	0.293	1
Strn3	0.00661692879225746	0.0793689676600098	0.372	0.341	1
Cox7b	0.00680673885752128	-0.0189844352880388	0.985	0.972	1
Utf1	0.00693772275996694	-0.0390211681870172	0.938	0.919	1
Slc2a3	0.007095943427876	-0.00302995775881221	0.764	0.81	1
Nupr1	0.00756131863405739	-0.00562926050678614	0.413	0.376	1
Thap1	0.00764044768216914	-0.0585200889481883	0.118	0.168	1
Wasf2	0.00816916488540039	-0.0894684303677747	0.511	0.56	1
Dym	0.00817965753829783	-0.0132181397971602	0.109	0.103	1
Rps19	0.00845469763262435	-0.0271035686628913	1	1	1
Cdc27	0.00845691624471846	0.0585825986804821	0.165	0.116	1
Csnk1g3	0.00849592785794659	-0.0500632908721916	0.129	0.154	1
Rps15	0.008544641424685	-0.0312069594369389	1	1	1
Gfer	0.00884820634983922	0.0834080113584249	0.57	0.515	1
Esf1	0.0088509964116385	-0.0243406934178332	0.769	0.821	1
Get4	0.0091192656369565	0.0709015130827116	0.646	0.588	1
Pir	0.00923807167554907	0.0615784944433095	0.221	0.187	1
Zfos1	0.00963277085838283	0.077321902570555	0.542	0.519	1
Bcat2	0.00967573371689869	0.072622270407348	0.315	0.276	1
Zcchc7	0.0103076198028778	0.0624500790249983	0.29	0.23	1
Higd2a	0.0105926015327399	0.0402074802444494	0.637	0.572	1
Bdh1	0.0106299196688792	0.0505420485464866	0.117	0.076	1
Ccdc191	0.01073159371724	-0.0430031566916996	0.129	0.148	1
Ndufc2	0.0108767131282943	-0.0229411264269404	0.755	0.808	1
Platr3	0.0111855032115212	-0.0276219322947707	0.556	0.527	1
Smarcb1	0.0112957194549533	-0.0167704784778703	0.618	0.672	1
Polr2l	0.0123737328760308	0.0478424218109339	0.55	0.55	1
Nrde2	0.0124179530250798	0.0647228023663694	0.199	0.154	1
Mkrn1	0.01289834581284	-0.0667144113679998	0.995	0.999	1
Nhp2	0.0132216341617266	0.0618143717547159	0.997	0.994	1
Pcgf6	0.0135539606238376	0.0636538164583164	0.381	0.355	1
Bok	0.0136805767417765	0.0139517456311978	0.196	0.165	1
Serf2	0.0137170941639729	0.0405897202231262	0.999	1	1
Vps4b	0.0137555962010553	-0.0599821525758216	0.381	0.447	1
Rfxap	0.0142186971034319	-0.0580666629649711	0.173	0.225	1
Fbxw8	0.0144945319431778	0.0412438353070876	0.112	0.075	1
Polr2m	0.014502186067448	-0.0237814143275195	0.854	0.897	1
Rpn1	0.0150024361351472	0.0655249108129325	0.579	0.513	1
Mrps9	0.0151420740376125	-0.0372289555193427	0.511	0.572	1
Wfdc2	0.0151894786469195	0.0538405025185473	0.389	0.392	1
Fbxl19	0.0152276337897703	-0.0492093925896833	0.13	0.177	1
Dcaf8	0.0155564969394596	-0.0616948992546429	0.197	0.252	1
Fastkd2	0.0155812204441889	0.0645279660895723	0.287	0.229	1
U2af1	0.0161046498668391	-0.0443321674475561	0.991	0.988	1
Uri1	0.0164189045464221	-0.076567928325731	0.451	0.505	1
Med29	0.0165680367157612	-0.0411935825587897	0.621	0.681	1
AU020206	0.0167163687538088	0.0514493325900421	0.127	0.095	1
Rsl1d1	0.0172523634610335	-0.0155614230372221	0.947	0.924	1
Hdac2	0.0179870818339491	0.0199221443353242	0.587	0.616	1
Pid1	0.0182629009875314	-0.0225300826616952	0.101	0.13	1
Gpx1	0.0183631766486407	-0.0605550728895838	0.93	0.943	1
Blvra	0.0184502320540941	-0.0425230838426585	0.102	0.142	1
Nsun5	0.0185275218286375	0.00973404300273667	0.251	0.271	1
Srxn1	0.018708316152928	0.0404393299977897	0.106	0.085	1
Ubxn1	0.0187258839248851	-0.0639498787324182	0.876	0.899	1
Ssx2ip	0.0193589886124251	0.0558848218948209	0.14	0.101	1
Rps10	0.0197173345181674	-0.0402641008625522	1	1	1
Nln	0.0198244563056205	0.0521255267929528	0.13	0.096	1
Mapk6	0.0198648242127926	-0.0580555275789874	0.158	0.207	1
Mylpf	0.0198652958984588	-0.0663356854459005	0.923	0.921	1
Ptges3	0.0200052429456495	0.0193468845831146	0.983	0.963	1
Gtf3c2	0.0205710730343785	-0.0694247183242667	0.34	0.396	1
Abhd17b	0.0205859728173595	0.0589330880280755	0.168	0.126	1
Bcl2l13	0.0208393293490897	0.0173151701041178	0.132	0.105	1
E2f1	0.0211930012602719	-0.029384900775701	0.137	0.145	1
Ino80	0.0212467621118551	0.0388819929717114	0.305	0.299	1
Mcts2	0.0212673215295749	0.0790360093645169	0.482	0.431	1
Rap1b	0.0214923366554744	0.0752931471305965	0.615	0.579	1
Aurkb	0.0215536201480296	-0.0717738151622418	0.293	0.352	1
Nolc1	0.0215561781618115	-0.0416837482553192	0.964	0.95	1
L3mbtl2	0.0221092526734022	0.015676038655967	0.441	0.396	1
Hnrnpu	0.0221207642620832	-0.0540497798433999	0.848	0.887	1
Pgrmc1	0.0223372224226572	0.0065071441920006	0.45	0.486	1
Shcbp1	0.0225801609414923	0.0499311745786264	0.27	0.218	1
Tcof1	0.0227451752738936	0.0297077068324734	0.881	0.838	1
Rhno1	0.0227520505802261	0.0414471517869552	0.231	0.219	1
Tmed3	0.022849406041012	-0.0548171642213179	0.146	0.193	1
Myl12a	0.0229406405191988	-0.0439945827861685	0.936	0.931	1
Fam25c	0.0229944548677525	-0.0649659833139182	0.371	0.391	1
Endog	0.0234568753622136	0.0565417382994928	0.388	0.328	1
Lima1	0.0235332510515593	0.00369420335191467	0.211	0.185	1
Uba52	0.0238807720051564	0.0477962384007169	0.321	0.268	1
Gadd45gip1	0.0240221914670363	-0.0506038549550429	0.715	0.719	1
Txndc17	0.0240979026460486	0.0569918510496259	0.877	0.877	1
Hsf1	0.0243058545520914	-0.0492952203532939	0.084	0.121	1
Fbxl6	0.0244789662016008	0.0537749200262381	0.154	0.114	1
Tspan4	0.0246697108831376	0.0330110603778565	0.221	0.217	1
Acot8	0.0248984678006716	0.0629620578536279	0.23	0.181	1
Tssc4	0.0250410452524408	0.0697227981521205	0.282	0.235	1
Gtf2e1	0.0251747096485447	-0.0549695692438156	0.201	0.233	1
Raly	0.0252792851231475	0.0209681689790051	0.556	0.579	1
Slc2a1	0.0254584961858348	-0.0122561149620137	0.576	0.54	1
Fbxw9	0.0257754560999812	-0.0289016808694608	0.117	0.121	1
Pdlim5	0.0260037849036146	-0.00401638788496572	0.113	0.101	1
Ppp1r15b	0.0260060520168168	-0.0433024733638892	0.176	0.191	1
Calm1	0.0263715140641208	0.0363422067438761	0.986	0.989	1
Mrpl57	0.0266664047468249	0.0470416439734136	0.803	0.752	1
Fem1c	0.0267487921474689	-0.0418495404236821	0.107	0.146	1
Gnai2	0.0267850229941189	-0.0643381393644606	0.761	0.784	1
Diaph1	0.0272813614069239	0.0728874325981955	0.359	0.307	1
Rpa3	0.0273230380442888	-0.00302827426784924	0.23	0.252	1
Xiap	0.0274359172575783	0.0409603606001818	0.131	0.094	1
mt-Nd5	0.0275531058785539	0.0428324181538423	0.628	0.569	1
Akt2	0.0277144769907226	0.0586396235043408	0.189	0.146	1
Cox6c	0.0277639537100606	-0.0414982040872682	1	0.999	1
Txnl4a	0.0278535024767173	-0.0436239104879335	0.95	0.942	1
Prdx6	0.0280234605843411	-0.0451703664273397	0.979	0.988	1
Cdk13	0.0281106417096526	0.0312584692794782	0.139	0.127	1
Zfp936	0.0282387990534906	-0.0605511289303431	0.194	0.244	1
Myo1f	0.0284816738212033	0.0627759361982416	0.22	0.172	1
Snx6	0.0285096797106414	0.030522497373937	0.381	0.39	1
Edc4	0.0288500569468066	0.038893294908446	0.186	0.171	1
Cyb5b	0.0298185271105538	0.0746521424443582	0.672	0.62	1
Fam168b	0.0301429834300592	-0.0212214292512564	0.177	0.21	1
Csnk1g2	0.0301787924373051	0.0455723642091095	0.277	0.227	1
Phb	0.0302376208886035	-0.046904929475734	0.725	0.777	1
Glt1d1	0.0304678331736171	-0.00297152988227192	0.124	0.113	1
Nxf1	0.0308233602556566	0.0243164768888599	0.489	0.438	1
Kif2a	0.0308896105554053	0.0239324976713176	0.379	0.39	1
Ddx10	0.0309479406653801	-0.0109550156631042	0.537	0.585	1
Gpatch4	0.0311363427506374	-0.0166778531010578	0.623	0.671	1
Zfp131	0.0311475967871038	-0.028759277976454	0.305	0.305	1
Mki67	0.0311481557145369	0.0325905559945186	0.259	0.259	1
Tubb6	0.0312266137329717	0.0632208775776519	0.559	0.541	1
Hnrnph1	0.0318518264024279	-0.0639008180867028	0.58	0.639	1
Calml4	0.0318879411821231	0.0380870077493119	0.295	0.248	1
Rasa1	0.0320938148519111	0.0475125279405497	0.129	0.101	1
Tmem2	0.0321263830884291	0.0423960855368344	0.104	0.07	1
Kif22	0.0322714062371774	0.0519921127999183	0.508	0.511	1
Cct3	0.0324286735857733	-0.0117522619341157	0.984	0.969	1
Ncapd2	0.0324792615909531	0.0517976103122478	0.228	0.195	1
Aup1	0.0329163668286392	0.0365231163267918	0.213	0.171	1
Bax	0.0332434216228312	-0.0518904360920449	0.968	0.98	1
Baz2a	0.0336045850764121	0.0376560784317043	0.574	0.518	1
Zdhhc20	0.0338691752753851	-0.0465123408772536	0.091	0.124	1
Smarcad1	0.0338748024444554	-0.0729856939496885	0.618	0.665	1
Chmp4b	0.0338854118855504	0.060377551497684	0.31	0.257	1
Jtb	0.0341057497615526	0.057330265799874	0.472	0.44	1
Cox18	0.0342404901522313	0.00732361050322805	0.382	0.403	1
Suclg1	0.0342755959062144	-0.0676506467798068	0.798	0.825	1
Kpnb1	0.0343360585477649	-0.0485160992245075	0.729	0.737	1
Selt	0.0344768430493446	0.0567604735986726	0.563	0.504	1
Pom121	0.0345598451050351	-0.0252511337989313	0.226	0.226	1
Ubl7	0.0345609454355456	-0.0556132117165335	0.236	0.288	1
Gclc	0.0345621363964148	-0.0316073435370492	0.115	0.129	1
Fdps	0.034596052250215	0.073788543830171	0.348	0.301	1
Gadd45a	0.0350621908289555	-0.0742251044040155	0.39	0.441	1
Tdg	0.0351886668610576	0.0584282318692955	0.41	0.378	1
Ensa	0.0351931332538073	-0.0213707742617378	0.217	0.254	1
Rnf7	0.0354563907273875	-0.0616033031573695	0.959	0.962	1
Smg8	0.0356029023074545	-0.0397605800617743	0.077	0.111	1
Mapk7	0.035813222459303	0.0403396433239832	0.16	0.141	1
Pex11b	0.036179481902565	0.00958378268664711	0.19	0.203	1
Atad5	0.0361972167326042	-0.0632700490477247	0.189	0.229	1
Pick1	0.0365288625159506	-0.0528596053956292	0.178	0.207	1
Acaa1a	0.0367929550332491	-0.0557769284183416	0.153	0.188	1
Ubac2	0.0370231864940928	-0.00468580746581476	0.289	0.319	1
Acyp1	0.0372923003875061	0.0373663716699578	0.167	0.129	1
Cherp	0.0374240360440866	0.0256372885041235	0.316	0.319	1
Ago2	0.0378162673998653	0.0388751351994773	0.414	0.418	1
Tlk2	0.0387735887509637	-0.0617449004018376	0.25	0.286	1
Prdx5	0.0392505993034129	0.0658491557821813	0.615	0.583	1
Myl6	0.0394642744777281	-0.0490777569643868	0.977	0.983	1
Bcl7b	0.0396908093529532	0.0302372986791525	0.192	0.155	1
Gm10093	0.039775777003974	-0.0476761243039323	0.155	0.199	1
Srrd	0.0397782779858492	-0.0259844438326212	0.154	0.162	1
Vegfb	0.0398258060924969	-0.0177151212695921	0.099	0.101	1
Triml2	0.040007004706781	0.00318688060787931	0.312	0.335	1
Ppp2r5d	0.0401510947485277	0.0143695988332549	0.177	0.179	1
Arhgef7	0.0402905817623034	0.0455807162115414	0.131	0.095	1
Rpl39	0.0405698802498826	0.0299127882310053	1	1	1
Wdr83	0.040966953397676	0.0433274419505675	0.227	0.182	1
Clasp2	0.0410829551521964	0.0275348640416969	0.105	0.076	1
Cacna1a	0.0410942112876203	0.056668083352349	0.235	0.19	1
Rpp38	0.041221327639955	0.0490083686508777	0.232	0.212	1
Eif4a2	0.0413607922849769	-0.064782871745333	0.584	0.604	1
Pcid2	0.0413899168434384	0.0483864490086344	0.187	0.145	1
Mad2l2	0.0415457248173667	0.0664656589359134	0.329	0.284	1
Plekha7	0.0415581637754417	0.00358924859454679	0.166	0.146	1
Abt1	0.041702892132489	0.0616250327973228	0.399	0.351	1
Wdr53	0.0419993648340339	-0.0512548309722634	0.124	0.162	1
Timm17b	0.0420515062321338	0.0614881458850817	0.513	0.469	1
Wac	0.042141182973989	-0.0654165136623558	0.326	0.366	1
Pank2	0.0424937998875973	0.0635346803510205	0.311	0.261	1
Nudt2	0.0427938123117386	0.0492966850298588	0.228	0.201	1
Coq9	0.0428188961063084	-0.0294857350818551	0.174	0.212	1
Asna1	0.0435318408385165	-0.0546170503642922	0.735	0.746	1
Siva1	0.0444287645440294	0.0486378139520962	0.967	0.968	1
Cd9	0.0444773320069739	0.0683085254538536	0.792	0.765	1
Ing2	0.0447280364279169	0.0513237955168894	0.309	0.286	1
Cdc20	0.0448629698280206	-0.0538388158714918	0.85	0.845	1
Adprh	0.0450816756214719	0.0658561294286444	0.719	0.667	1
Fdx1l	0.0451049699885628	0.0526153587348264	0.612	0.601	1
Fnbp4	0.0452413165745233	0.0513049257516318	0.326	0.274	1
Rnf115	0.0453120495887463	0.0506969231323416	0.275	0.226	1
Uqcr10	0.0453798429680699	-0.0226414880219794	0.995	1	1
Ccni	0.0455362806817405	0.0461680787371149	0.281	0.233	1
Oaz1	0.0455601896443731	-0.041891990859297	0.999	0.999	1
Emc2	0.0455981351834619	-0.0672474886989521	0.417	0.462	1
Rcl1	0.0456155467607273	-0.0506054708160453	0.517	0.573	1
Uck2	0.0456418312043983	0.0713464355399513	0.642	0.615	1
Morn2	0.04594296426168	0.0463756556523017	0.168	0.135	1
Snrpa1	0.0460075518133109	-0.0481907073232668	0.936	0.937	1
Myadm	0.0464770230400825	-0.0415148462993462	0.078	0.103	1
Pdia3	0.0465561677687796	-0.0335572320495618	0.564	0.616	1
Sept9	0.0466551640295095	0.00653538438259527	0.179	0.158	1
Smyd4	0.0466962360330403	-0.00535730451982577	0.148	0.137	1
Lmnb2	0.046766191197318	0.0328621793107186	0.194	0.156	1
Arhgap19	0.0470547263655702	-0.0520126743074121	0.115	0.15	1
Rpl36-ps3	0.0470566896670185	0.0522258597592176	0.239	0.21	1
Tpm1	0.0471854605918748	0.00442994168401512	0.444	0.488	1
Yif1b	0.0474479674019186	0.0663580330915279	0.578	0.533	1
Eif1	0.0476128695166941	0.0246660846820714	1	0.996	1
Zc3h4	0.0478370326811471	-0.00633036470864798	0.11	0.104	1
Ddx24	0.0479679224806469	-0.0388988781824458	0.857	0.893	1
Mif	0.0480697700684052	0.03154106125805	1	1	1
Cirbp	0.048251872293203	-0.0494343578053726	0.478	0.487	1
Me1	0.0484713718549583	-0.0127481819947858	0.131	0.128	1
Tti2	0.0487853556584555	-0.0370049761317877	0.084	0.117	1
Toporsos	0.049018166258709	0.0312001340705373	0.155	0.121	1
Med4	0.0491688944278637	-0.0466286718221006	0.388	0.442	1
Coprs	0.0492336988193652	0.0664037584816922	0.619	0.57	1
Bcl2l1	0.0496543843447279	0.00902425305149346	0.127	0.135	1
Dnajc30	0.0498403013089765	0.0105556232366015	0.212	0.187	1
Tpmt	0.049893317546999	-0.0462722687570221	0.102	0.137	1
Exoc4	0.0500000053514576	-0.0373731555107345	0.171	0.186	1
Tfb2m	0.0507008986399056	-0.0461076570119877	0.102	0.13	1
Gm2000	0.0507060708161029	0.0564266611695626	0.597	0.543	1
Aldh4a1	0.0507357656195413	-0.0334965452177041	0.071	0.101	1
Bnip1	0.0508349614154374	-0.0178229904473544	0.203	0.198	1
mt-Nd2	0.0509301500042973	0.0428569983582072	0.994	0.991	1
Zbtb12	0.0510756044385243	-0.0342324846502538	0.101	0.134	1
Mns1	0.0514587149699142	-0.0216500255301532	0.271	0.262	1
Elp6	0.0516587323766179	-0.043475519387209	0.163	0.206	1
Usp4	0.0518282072950047	-0.0156180498093376	0.21	0.204	1
Ctc1	0.0521196972142367	0.0466935969523418	0.166	0.127	1
Cox11	0.0521665893739315	-0.033321780309056	0.275	0.321	1
Myh10	0.0521816255277697	0.0444395027636204	0.272	0.225	1
Adpgk	0.0528346106802091	-0.015748448712594	0.179	0.209	1
Wdr1	0.0530102663909792	-0.0130433782750156	0.321	0.358	1
Chchd10	0.0533061920130423	0.0453074535933777	0.996	0.993	1
Nktr	0.0535634636674129	-0.0116450782753413	0.439	0.419	1
Capza2	0.053981701514889	-0.0656642093811368	0.663	0.707	1
Chd4	0.0539890071559075	0.0279658165524792	0.831	0.788	1
Bola3	0.0542353977604803	-0.00616696173406839	0.583	0.551	1
Gpatch11	0.0545296086310364	-0.0448699778434752	0.221	0.268	1
Gdf3	0.0552030935310002	0.0587423283925139	0.629	0.61	1
Cux1	0.0553041101224529	-0.0363387461236267	0.101	0.122	1
Vegfc	0.0553277850089963	0.0266406386826757	0.136	0.107	1
Chic2	0.055686648446102	0.0571605506238589	0.562	0.507	1
Mgmt	0.0557301168400929	0.054431206914578	0.163	0.13	1
Sepw1	0.0558821805036531	-0.0649787308198773	0.685	0.71	1
Kmt2a	0.0559693311659436	0.0592360349535441	0.242	0.207	1
Pdgfa	0.0561449824383548	-0.0587868937451286	0.649	0.695	1
4921524J17Rik	0.0562049273515347	-0.0582416102799095	0.244	0.283	1
Btbd10	0.056465459819545	-0.0417773939149436	0.148	0.167	1
Rita1	0.0564719866688768	-0.01117832736276	0.207	0.198	1
Actn4	0.0565640772422584	-0.0560923290495039	0.757	0.799	1
F2rl1	0.0566433071138306	0.0505688197104165	0.201	0.172	1
Yeats4	0.0568707000345762	0.060252084584837	0.578	0.531	1
Ppp2r1a	0.0572549830925681	0.0237355776906735	0.528	0.539	1
4933404O12Rik	0.0573365207040339	-0.00440098571694178	0.124	0.141	1
Metrn	0.0573760715077352	-0.000180570951735126	0.116	0.127	1
Rcn1	0.0575454141925114	0.0402449586737345	0.316	0.312	1
Bzw1	0.0576217812017778	0.0595708413177218	0.871	0.848	1
Tssc1	0.0576745225033115	0.0134918561911915	0.253	0.225	1
Rest	0.0576768098222709	0.0561478186400015	0.919	0.911	1
Zcchc17	0.0577360367198491	-0.0688361755529752	0.549	0.589	1
Tmem238	0.0579079868988051	0.0525858806296844	0.274	0.226	1
Clpp	0.0580515808740305	0.059018389386684	0.825	0.789	1
Sp3	0.0581312669400851	-0.0262058727726663	0.15	0.155	1
Them4	0.0581731222249706	-0.04190378997571	0.084	0.115	1
Tmem128	0.0582238550248415	-0.0290292529603367	0.142	0.177	1
Acat2	0.0584225708648478	0.0354129047449697	0.516	0.521	1
Kpna3	0.0585115870236512	0.0531773804046015	0.408	0.39	1
Cad	0.058934335559147	0.00163167584285234	0.274	0.297	1
Phlda2	0.0592382157802055	0.0770026456326875	0.699	0.678	1
Snf8	0.0592509539127582	0.0189290932191338	0.713	0.671	1
Cenpm	0.0600292490851096	0.037331515823784	0.615	0.624	1
Znrf1	0.0600463255289123	-0.0447587377909968	0.108	0.14	1
Rfc4	0.0600901906872984	-0.0426125922529274	0.466	0.519	1
Serpinh1	0.0601545169329169	0.0149609105303059	0.22	0.244	1
Ptpn11	0.0604164614180833	-0.0220928060190002	0.275	0.27	1
Mrpl55	0.0607015134408809	0.061209525071822	0.577	0.539	1
Polr2k	0.0607427795470432	-0.00484559828220121	0.68	0.718	1
Wars	0.0608749041088031	0.0587377943400862	0.368	0.339	1
Rbmx2	0.0609978772585953	-0.0437455013466496	0.29	0.339	1
Fars2	0.0610681032695396	-0.0459937124134439	0.103	0.133	1
Ctr9	0.0611051099181206	-0.0638107207749179	0.308	0.346	1
Mrps17	0.0611451714275862	-0.00375165141713429	0.729	0.764	1
Cep55	0.0612514088487325	-0.00934582979106907	0.29	0.322	1
Marcksl1	0.0612701350876493	-0.0469848885854076	0.964	0.976	1
Eif4a1	0.0615604641035825	-0.0398841311906546	1	1	1
Adi1	0.0615620435748149	-0.00374957404332599	0.116	0.104	1
Lrrc2	0.0616089159174029	0.0378072510197361	0.108	0.077	1
Spry2	0.0618272627957365	-0.00534351673028599	0.179	0.205	1
Dhcr7	0.0620814295529176	0.0416834332462258	0.114	0.082	1
Prelid1	0.0620898153092149	0.0575103120400977	0.905	0.88	1
Ifitm3	0.0622281723901016	0.0442885240263802	0.56	0.577	1
Qars	0.0622393577433338	-0.00856968964109633	0.342	0.372	1
Cd164	0.0622565237457489	0.0511608957724533	0.34	0.31	1
Actr6	0.062470053615762	-0.0221977907375781	0.202	0.237	1
Col18a1	0.0625408367295984	0.0155547808617343	0.353	0.318	1
Zgpat	0.0626613299043542	0.0421814953910228	0.117	0.085	1
Tmem126a	0.0626933548801385	0.0396097542521493	0.709	0.712	1
Prpf31	0.0627427504795382	0.0577288689313411	0.552	0.501	1
Ppfia1	0.0628562505637508	-0.0456483440432955	0.146	0.186	1
Ppp1r12a	0.062877364477594	-0.0670337240448746	0.375	0.419	1
Tbce	0.0629432780307764	0.0436409255274507	0.131	0.098	1
Rab2a	0.0629936897600317	-0.0252167745818911	0.675	0.661	1
1810030O07Rik	0.063048574381197	-0.0177070383663039	0.127	0.126	1
Pnkp	0.0630590496755884	-0.0374259577587086	0.105	0.127	1
Nanog	0.0631339700582725	-0.00824218884067296	0.807	0.847	1
Tubgcp5	0.0635153161969327	-0.0384898760693441	0.081	0.104	1
Atp5d	0.0640920958560407	0.0447309209775977	0.943	0.944	1
Elac2	0.0643199732143755	0.029217253719611	0.362	0.318	1
Prmt5	0.0649238583764267	0.0495950419144204	0.532	0.479	1
Ube2w	0.0650018846884519	-0.0231038206359769	0.15	0.18	1
Tmed1	0.0654431990430997	-0.0405508289724334	0.298	0.345	1
Bckdha	0.0656357152397229	-0.0550074289224423	0.26	0.307	1
Eif2a	0.0656389157632812	-0.0411725287997345	0.612	0.664	1
Stk10	0.0657836671353924	0.00393648072662334	0.101	0.113	1
Tprgl	0.0658769733678482	-0.0592613734286785	0.399	0.436	1
Cd68	0.0659367492018803	-0.0140820100717066	0.119	0.142	1
Yipf1	0.0660112177785356	-0.0327628381232183	0.083	0.101	1
Bbs2	0.0660692821258231	0.0515343801715097	0.206	0.187	1
Kif5b	0.0661135179031374	-0.00489910493406764	0.775	0.749	1
Mybbp1a	0.0663404809906024	-0.00530051402761744	0.727	0.765	1
Polr2f	0.0664169504894856	0.0464504354802333	0.947	0.929	1
Dck	0.0667348109715406	-0.000788002611571276	0.14	0.127	1
Bad	0.0668708592586722	0.0492182788968075	0.197	0.164	1
Ccna2	0.0668857834926988	0.057636735968644	0.627	0.613	1
Amotl1	0.0670306877853354	-0.0107003770958974	0.099	0.12	1
Wbscr22	0.0670820637408937	0.058078725215886	0.455	0.406	1
Fam175a	0.0671229359050535	-0.0417928166699847	0.094	0.12	1
Hmgn3	0.0673464884525618	-0.0347620644385815	0.112	0.146	1
Hist1h1c	0.0673836624703607	0.0210837456063716	0.103	0.079	1
Kifc1	0.0677176196077421	-0.0483970162356587	0.171	0.193	1
Yipf5	0.0678348473789936	0.0598163515028181	0.433	0.384	1
Pacsin2	0.0680555147607265	-0.021008462547505	0.2	0.197	1
Aaas	0.0681054157370489	-0.0313174299543681	0.207	0.214	1
Ubald1	0.0683306142035907	0.0268232053334992	0.179	0.146	1
Rere	0.0687139095038512	0.0233588919601246	0.164	0.162	1
Mcm10	0.0687554485762647	0.0104162102823523	0.387	0.352	1
Sqle	0.0690965571985859	-0.02370567780612	0.356	0.348	1
Zfand3	0.0692695533878957	0.00812802793499542	0.146	0.128	1
Cttn	0.0693230572118354	-0.0550322577245282	0.286	0.319	1
Prpf40a	0.0694411577728367	-0.0593510102617338	0.826	0.852	1
Cox5b	0.0696085865213076	-0.0296948494910061	0.969	0.963	1
Akap8l	0.0697520146740599	0.0185889602766884	0.217	0.219	1
Eef1a1	0.0700371665451242	-0.0241543917516531	1	1	1
Usp1	0.0701260563351016	0.0037636327083308	0.642	0.677	1
Epb41l4aos	0.0703457484361142	0.0624078666150666	0.553	0.501	1
Ahnak	0.0705161846425229	0.0195959085034011	0.165	0.174	1
Slc25a46	0.0705935577823936	-0.0399620728182533	0.1	0.134	1
D2Wsu81e	0.0707621881919835	-0.025241372922906	0.174	0.177	1
Mia3	0.070834113932312	-0.0260516856982	0.117	0.147	1
Myl12b	0.07088347934569	0.0567408351962227	0.424	0.383	1
Cir1	0.0713931821709913	-0.0571530630790406	0.273	0.313	1
Lzic	0.0715471801550226	-0.0480474114146839	0.208	0.231	1
Dhx36	0.0717576105857461	0.0407603930315947	0.455	0.443	1
Fignl1	0.0717724895479106	0.0573033067991232	0.32	0.274	1
Prmt3	0.0720310521550898	-0.0533506277377511	0.355	0.406	1
Ctnnbl1	0.0724536812985536	-0.0572755739356599	0.4	0.449	1
Mest	0.0725875223524591	-0.0177944220675468	0.365	0.348	1
Slc25a38	0.0727364164249927	-0.0231202292045612	0.172	0.204	1
Aptx	0.072759546759404	-0.0428881845136488	0.118	0.154	1
Nagpa	0.0728459570599747	-0.0341814436190285	0.094	0.114	1
Ntan1	0.0728695802558954	0.0455337932517239	0.273	0.227	1
Supt5	0.0728718805969997	-0.0383082806683932	0.411	0.461	1
Orc1	0.0731291296962143	0.0588642057226882	0.263	0.224	1
Rptor	0.0731383746723154	-0.033000356290049	0.086	0.104	1
Lpar1	0.0731741721260181	-0.0284286598122473	0.076	0.103	1
Insig1	0.0733047592853982	0.0228762391109352	0.133	0.13	1
Poc5	0.0734595412005596	0.0276844716903538	0.122	0.094	1
Tmem160	0.0736847022709518	0.0346474542024944	0.781	0.737	1
Cltb	0.073713693781456	0.0464781546038628	0.442	0.437	1
Dnajc7	0.0739596359770757	-0.0611188604642102	0.708	0.741	1
Zfand6	0.0741715913450502	-0.0263762147851908	0.496	0.544	1
Slc9b1	0.0741869974613509	0.0487916587965024	0.377	0.353	1
Dstn	0.0744189518309505	-0.0333724055980373	0.983	0.991	1
Alkbh3	0.0745987532116123	-0.0487386522703168	0.186	0.229	1
Otud7b	0.074616594277942	0.0368295833422299	0.17	0.134	1
Pebp1	0.0747120353228628	0.0350267902987889	0.99	0.992	1
Mael	0.0749594867797047	-0.0440199553494522	0.121	0.147	1
Btrc	0.075306407005814	-0.0120678161731738	0.103	0.123	1
Dbt	0.0754161181706544	0.014837936704356	0.171	0.147	1
Eif4e	0.0758052575761552	0.00317174984271151	0.819	0.79	1
Rnf167	0.076183558733144	0.0565387713542836	0.265	0.224	1
Pop4	0.0766231125677663	0.0216059867047404	0.375	0.383	1
Eaf1	0.0766389130228898	0.0426792829085053	0.113	0.086	1
Uxt	0.0768068441941515	0.0275878554325787	0.241	0.205	1
Psmd14	0.0769174782446375	0.0460156215088769	0.744	0.7	1
Braf	0.0771891332242277	-0.0169830887637187	0.097	0.102	1
Mrps5	0.0772030400241518	0.00540640018156857	0.871	0.839	1
Gngt2	0.0775229836226257	0.0422822802774626	0.15	0.115	1
Fsd1	0.0776222875786647	-0.0337284167234636	0.144	0.179	1
Mapre2	0.078110551358913	0.0415205202170742	0.165	0.129	1
Gm9843	0.0781224058446795	0.0640716609353174	0.59	0.547	1
Ccdc12	0.0785886777985264	0.0517443956434142	0.608	0.585	1
Gm26737	0.0786473865637716	0.0895919484679446	0.292	0.284	1
Agpat5	0.0786575690165314	-0.0295215030904772	0.337	0.382	1
Rrnad1	0.0786772453816411	0.0204102419436562	0.102	0.079	1
Itm2c	0.0791731016971492	0.048640535202131	0.157	0.122	1
Mut	0.0792987617679084	0.0484239950577665	0.219	0.178	1
Ppp6r3	0.0793747372582343	-0.044997239227269	0.146	0.175	1
Rprd1a	0.0795112113571912	-0.037186901928551	0.079	0.101	1
Chkb	0.0796723586989672	0.0252664560975495	0.107	0.082	1
Noc4l	0.0805887218123248	0.0595628997477865	0.506	0.462	1
Ppp2r2d	0.080647097957	0.0602934210483189	0.648	0.617	1
Rgl2	0.0810812616285963	-0.0162218737757195	0.111	0.113	1
Trim32	0.0813613287024935	-0.0388429075879732	0.094	0.126	1
Ube2e1	0.0813670407686797	0.0396359634998528	0.421	0.417	1
Mrps18a	0.0819930572233418	0.0493056945148767	0.583	0.566	1
Palb2	0.0820175735800173	0.0266671122544576	0.134	0.105	1
Trip13	0.0820245843071435	0.0557616032697642	0.467	0.44	1
Bpgm	0.0824041186815837	-0.0140475697088223	0.134	0.156	1
Slc39a1	0.0827781094426575	0.0527378797165949	0.135	0.102	1
Polr3d	0.0828056195104232	-0.0194795467345487	0.351	0.345	1
Ppcs	0.082888713921824	0.0633375908197346	0.509	0.461	1
Hnrnpab	0.0830057204056901	0.00115029291362378	0.966	0.981	1
Zcchc8	0.0830821600878586	-0.0415110215416984	0.21	0.23	1
Usp39	0.0832053744943373	0.0192691808277385	0.429	0.441	1
Zc2hc1a	0.0836056062042523	0.0382327836623091	0.14	0.117	1
Aen	0.083808773758357	-0.0597845069445987	0.596	0.641	1
Impa1	0.0839719881516515	-0.0542939840580852	0.352	0.4	1
Stra13	0.0840010554268968	0.0526542257657103	0.62	0.57	1
Cebpb	0.0841950272042621	0.0462095077232437	0.135	0.109	1
Trap1a	0.0842972140436052	-0.0290738168450362	0.8	0.784	1
Sec23b	0.0856134037045966	0.0517100526587734	0.311	0.277	1
1600012H06Rik	0.0856721427201825	0.0101230095680721	0.107	0.111	1
Plk1	0.0860855536622198	0.0656678434772729	0.5	0.455	1
Tjap1	0.0861726309332376	-0.0397157512100429	0.162	0.199	1
Cfap20	0.0862540591455489	-0.000838045390671005	0.424	0.395	1
Snapc1	0.0863114707061581	0.0364050674887582	0.113	0.083	1
Mapkapk3	0.0864472363797828	0.0408954952342774	0.134	0.102	1
Trim33	0.0865386397553625	-0.00774680197556538	0.165	0.158	1
Rprd2	0.0865822829351705	-0.0151474399023492	0.129	0.154	1
Setd8	0.0866845060428884	0.0577046152145596	0.414	0.371	1
Rbbp8	0.0866981826518047	0.0514660681872557	0.177	0.142	1
Fis1	0.0870077124309207	-0.0517879009366919	0.495	0.514	1
Chaf1b	0.0870115582024693	0.0556155413586866	0.287	0.249	1
Pmpca	0.0870295300095547	-0.0135521502071633	0.275	0.305	1
Dag1	0.0872945833904587	0.000655308120711517	0.289	0.309	1
Tmem141	0.0873720865935907	-0.0325659666938383	0.073	0.101	1
Sdccag3	0.0874517379766343	-0.0515812756331716	0.241	0.284	1
Cyb561d2	0.08754282853876	-0.0237730724085854	0.106	0.133	1
Prkrir	0.0876318903717865	-0.0443692752560758	0.155	0.182	1
Rab10os	0.0876335995388508	0.026653981337438	0.122	0.095	1
Med20	0.0876851723535888	-0.0429594229744942	0.132	0.168	1
Tomm34	0.0877113087243776	0.0520126728156494	0.224	0.184	1
Grb7	0.0877447966136751	0.0373380691941292	0.101	0.073	1
Apopt1	0.0879227984516028	0.0496718558606166	0.225	0.188	1
Zmat3	0.0879839703998781	0.0506645911344143	0.255	0.213	1
Riok3	0.0883147904271973	-0.0571933234727393	0.461	0.501	1
Ccdc117	0.088396842262836	0.0406818663759208	0.142	0.109	1
Rhox13	0.0884025434560395	-0.0547619275277073	0.206	0.227	1
Klhdc2	0.0884161198196655	0.0566819967326161	0.343	0.302	1
Tax1bp3	0.0888260493153994	-0.0306983391678369	0.129	0.137	1
Ctnnal1	0.0889038720804906	-0.0453962953391592	0.442	0.449	1
Dnajc3	0.0889687287848236	0.0173447034049063	0.231	0.238	1
Eif4g3	0.0895972481459349	-0.0219859825832331	0.092	0.117	1
Ankrd26	0.0897181263143173	0.0172706310307784	0.166	0.169	1
Zfp91	0.0897974838033551	-0.0441797535522261	0.364	0.412	1
Chmp1a	0.08981392720961	0.0171956150183068	0.244	0.214	1
Flad1	0.0899091626643673	0.0432905723838282	0.14	0.108	1
Zfp511	0.0902512108181873	-0.0195181104577586	0.24	0.237	1
Btbd9	0.0907259864922362	0.0171619002937468	0.184	0.182	1
Det1	0.0907885385567187	0.00316060131377013	0.154	0.166	1
Preb	0.090893668516589	0.021500367955079	0.3	0.267	1
Fam8a1	0.0909714833151828	-0.0378023473752049	0.078	0.105	1
Cbl	0.0912183903807926	-0.0447984088998497	0.155	0.192	1
Wdr46	0.0914312399581122	0.0277616690183083	0.253	0.218	1
Cct8	0.0915533505797509	-0.00431046748102748	0.958	0.975	1
Dis3	0.0916827496786121	-0.0248226300096904	0.32	0.359	1
Col4a3bp	0.0917890406923023	-0.036519340041271	0.091	0.116	1
Cuedc2	0.0920337580983652	-0.00695153044231234	0.472	0.451	1
Trim27	0.0920396747122589	0.0457957560588156	0.681	0.634	1
Tpm2	0.092169230171648	-0.0269665316748036	0.115	0.146	1
Tmed2	0.0922245497653219	-0.0158634196682548	0.676	0.716	1
Paip2b	0.0924384093830376	-0.0513922089394255	0.189	0.227	1
Prpf4	0.0926267226210334	0.0183482316267461	0.397	0.409	1
Sec22b	0.0928070882538516	-0.0409569819376672	0.35	0.397	1
Nop2	0.0928867441708889	0.0573618816874918	0.393	0.363	1
Aldoa	0.0929912539995422	0.0395711987300214	0.996	0.996	1
Polr1a	0.0930854666650114	0.0173949490602275	0.323	0.333	1
Vcpkmt	0.0933181572637761	0.0409291009612398	0.214	0.175	1
Fasn	0.0934552299836349	0.0413358093143829	0.328	0.312	1
Coq6	0.0937494841701596	-0.0462404461995553	0.163	0.191	1
Fh1	0.0938898855660707	0.0562850128271026	0.433	0.386	1
Ubr7	0.0938935948604823	-0.027389572733667	0.336	0.378	1
Mzt1	0.0939555579349445	0.045872608166127	0.238	0.197	1
Rab11a	0.0949661736344451	0.0281688508297211	0.438	0.393	1
Tspan13	0.0950085732665811	0.00481556186422233	0.315	0.334	1
Srp19	0.0950388300152643	0.0433874775220617	0.849	0.814	1
Rbm27	0.0950415832298422	-0.0625744847489906	0.706	0.736	1
Zmpste24	0.0951594792151271	0.0463797554561736	0.205	0.167	1
Shq1	0.0952269171485065	-0.0102958170376117	0.186	0.209	1
Trim6	0.0954045354231763	-0.0569825710896976	0.356	0.4	1
Bphl	0.0956404590859404	-0.0276664504290026	0.113	0.142	1
Rps15a	0.0956933072212155	-0.0226014866672828	1	1	1
Gys1	0.0957332372263464	-0.00944703401170424	0.104	0.101	1
Tubb2b	0.0957424704144937	0.0576229649998168	0.755	0.719	1
Tmem5	0.0957603899669993	0.00107690590289017	0.313	0.289	1
Fbxl14	0.0959413821987106	0.0363507566712765	0.123	0.097	1
Mre11a	0.0960371529574876	-0.0185407145878573	0.276	0.309	1
Hnrnpa3	0.0960518958927474	0.0393267329568441	0.949	0.932	1
Slc35b2	0.0968164630947139	0.0201624677776261	0.161	0.135	1
Mrpl18	0.0970643922424493	-0.0274126268898425	0.972	0.961	1
Ing4	0.0971042484637238	-0.0035929996717553	0.111	0.104	1
Ssb	0.0975919735124998	0.0547152948115375	0.892	0.868	1
Tpst2	0.0975959444747008	0.0431817983296829	0.26	0.218	1
Cdk4	0.097957252771572	0.0463196729409352	0.959	0.959	1
Alkbh7	0.0980118490758939	0.0446869234269235	0.31	0.288	1
Psmb1	0.0980428599466567	-0.0276510515371189	0.971	0.983	1
Prkab1	0.0982636214184728	0.016043688964125	0.108	0.108	1
Psma6	0.0985326192926855	-0.0280615578899441	0.93	0.953	1
2410141K09Rik	0.0986459418497226	0.0581514601691109	0.337	0.297	1
Bcdin3d	0.0986602042961985	-0.0358633580012973	0.14	0.159	1
Snrpa	0.0986706000082632	-0.0539736555209485	0.618	0.662	1
Shfm1	0.0990449920226094	-0.0179944781084211	0.958	0.975	1
Rnf168	0.0990804696422564	-0.0202948798756455	0.232	0.231	1
Zfp444	0.0991738974166731	0.0370316210233554	0.141	0.109	1
Zfp322a	0.0991747840471806	0.0487702378353612	0.22	0.186	1
Plod2	0.0994640733010696	0.0394634855321224	0.135	0.115	1
Ammecr1	0.100066784629873	-0.00691778134853241	0.143	0.137	1
Mdn1	0.100143964746761	0.0525867073214589	0.445	0.421	1
Lncenc1	0.100195354186356	-0.0554344816744549	0.596	0.632	1
Atp13a1	0.100384360823334	-0.0153477293208096	0.137	0.135	1
Rpp25l	0.10039331416198	0.0560602538300118	0.536	0.504	1
Uba2	0.100400179142097	-0.0149244041541012	0.897	0.873	1
Itm2a	0.100766733730606	-0.0380796942851282	0.083	0.111	1
Aplp1	0.101037653280076	0.0500491836320663	0.342	0.313	1
Dtwd2	0.101225018466959	-0.0317959100598192	0.101	0.132	1
C330007P06Rik	0.10126928395465	0.036445382310201	0.145	0.113	1
Lsm10	0.101365574259493	0.0134358695723077	0.242	0.25	1
Gtf2h3	0.101537943465842	0.0394232698473712	0.32	0.302	1
Akap13	0.101682595552355	0.0382617218934019	0.129	0.098	1
Cln3	0.10181826612031	0.0345568144617845	0.118	0.089	1
Eif3g	0.101956538134776	0.0336411698488288	0.898	0.868	1
D030056L22Rik	0.102040522983817	0.0449250014711362	0.434	0.386	1
Tbc1d1	0.102087010122612	0.0320428251168656	0.118	0.102	1
Pkn2	0.102128205600612	-0.0162831003502963	0.506	0.487	1
Fcf1	0.102171251233219	-0.00379899322770072	0.712	0.684	1
Gm9844	0.102737855750424	-0.0312031420531215	0.141	0.173	1
Dusp27	0.102767397711024	0.0189548913015418	0.275	0.282	1
Gnpat	0.102780661746238	0.0238063740463615	0.257	0.223	1
Uba5	0.102804863478189	-0.0581271829637792	0.329	0.37	1
Smad2	0.103157344893839	0.0455177832833725	0.186	0.15	1
Erp44	0.103307388922364	0.0342623233849476	0.232	0.219	1
Zfp706	0.103597674595587	0.0438392293314698	0.964	0.957	1
Zfp36l1	0.103610027941965	-0.0511091811818452	0.382	0.405	1
Fbxo33	0.104290023984452	0.0266865721835381	0.118	0.104	1
Pspc1	0.104367989507306	-0.0455008276256155	0.315	0.332	1
Copb2	0.104404209026043	0.0394192527881386	0.455	0.409	1
Tmem192	0.104535748659704	-0.0556401859894677	0.358	0.392	1
Slc4a1ap	0.104609195889629	0.021733077299233	0.268	0.237	1
Pqbp1	0.1046225580165	-0.0280282358323985	0.27	0.273	1
Tfe3	0.104831367343479	-0.0335509809495443	0.154	0.188	1
Rragc	0.104950231347971	-0.00587743665387006	0.129	0.122	1
Tut1	0.105205953370282	-0.0372670964519666	0.123	0.156	1
Mrps15	0.105631421200706	-0.0383258654918697	0.598	0.645	1
Mrps10	0.105693371098742	-0.0203242412945611	0.547	0.589	1
Zfp740	0.10613469075996	-0.0212040353147956	0.14	0.145	1
Pcbp2	0.10628623963899	-0.00371284393376992	0.968	0.982	1
Ccdc18	0.106360569795724	-0.0395060109765667	0.104	0.135	1
Tsr3	0.106376180719225	-0.0231034329125852	0.318	0.313	1
Gja1	0.106568486692598	0.0500367599232454	0.18	0.148	1
Lztfl1	0.106620864411945	0.0244709488986852	0.129	0.122	1
Zfp422	0.106646449025702	0.0293480416196098	0.18	0.148	1
Ide	0.106700870732317	-0.0199807557099813	0.23	0.23	1
Nudt19	0.107411327020465	0.0410565234116769	0.406	0.395	1
Mrpl24	0.107582403944136	-0.00562985169154151	0.64	0.674	1
Sfr1	0.107787595769808	-0.0436546339404378	0.942	0.955	1
Arcn1	0.108006270612791	-0.0419427468697859	0.228	0.245	1
Spred1	0.108085698397109	-0.0453050986593886	0.193	0.218	1
Cdkn2a	0.108574528925774	-0.0369074265642856	0.147	0.162	1
Gripap1	0.108707252687963	-0.012904771836913	0.098	0.117	1
Cyb5a	0.108737467634257	0.0494845133080988	0.776	0.769	1
Wdr45b	0.108867104568656	0.0561924411574377	0.379	0.335	1
Cdc5l	0.109070844643503	-0.0352513747190466	0.792	0.786	1
Hist1h2al	0.109443437909877	0.0428197280771394	0.126	0.1	1
Nelfcd	0.109765558718429	-0.0382166055378909	0.26	0.276	1
Ndufa13	0.109880401973936	0.0354693630149359	0.907	0.88	1
Fbxo30	0.110044467408795	0.0421102311819299	0.156	0.124	1
Ogdh	0.11024304198121	0.0488212245135132	0.219	0.19	1
Mitd1	0.11049616531952	0.0244725031590147	0.357	0.319	1
mt-Nd6	0.111530124516225	0.0385658152035376	0.109	0.086	1
Phf6	0.11163751086512	-0.0418856076508511	0.149	0.184	1
Ccp110	0.111794496809266	-0.00296455378268731	0.11	0.103	1
Hmces	0.111869296730618	-0.0368193472542671	0.617	0.604	1
Sirt6	0.112305029817816	0.0365372441089703	0.15	0.124	1
Decr2	0.112708455778347	0.0300192523209099	0.101	0.075	1
Tmx3	0.11289039598849	0.0351435277375017	0.126	0.096	1
Eed	0.112965995468335	-0.0282057737077799	0.857	0.889	1
Krt8	0.113009647479668	0.0798316403453476	0.219	0.181	1
Wsb2	0.113080903952678	0.053487014722909	0.276	0.238	1
Gtf2e2	0.11322618885696	0.057003156949948	0.635	0.597	1
Rps17	0.11333864427673	-0.0225293895677603	1	1	1
Cap1	0.11341276672145	-0.0241300893548944	0.378	0.417	1
Ddi2	0.113480522138633	-0.0252467016502367	0.174	0.205	1
Bdh2	0.113511147710154	-0.033207948637667	0.128	0.16	1
Ogt	0.113739552791852	0.0536198229889135	0.361	0.333	1
Kpna2	0.11376897310253	-0.00662425968010702	0.116	0.132	1
Msrb2	0.114205548766402	0.0435332718772406	0.18	0.15	1
Abhd12	0.114432284951469	0.0391735844012038	0.133	0.103	1
Wasf1	0.11444941601211	0.0296090249005718	0.136	0.105	1
Alkbh2	0.11452392476187	0.0452574405386337	0.256	0.216	1
Ccdc25	0.114557699517926	-0.0509284324214987	0.254	0.29	1
Mtx2	0.11500168873638	-0.0552079594480207	0.574	0.604	1
Med13	0.115305439296232	0.0310301233899189	0.115	0.098	1
Vps53	0.115457806890074	-0.0219592845097966	0.094	0.118	1
Tars	0.115507006160719	-0.0483533018142146	0.599	0.616	1
Hnrnpr	0.115795957533234	-0.0436056026912888	0.681	0.722	1
Dtnbp1	0.116156082556647	0.0438680717305515	0.151	0.12	1
Aebp2	0.116167610316994	-0.0611276997746614	0.371	0.397	1
Rnf20	0.116275207777774	0.00381532665350992	0.227	0.242	1
Chd7	0.116437576323844	0.0119609868285009	0.278	0.252	1
Zfp580	0.116819170087797	-0.0372046212446698	0.081	0.104	1
Tex14	0.116903008369098	0.0360042593342475	0.118	0.089	1
Gsta3	0.11702845312922	0.0176636066373191	0.145	0.122	1
Fam58b	0.117084909370961	-0.0311123305166479	0.233	0.271	1
Sec61b	0.117170638323691	0.0277294432359223	0.938	0.95	1
Rai14	0.117373715539508	-0.0172615017472303	0.111	0.114	1
Nars	0.117428673074361	-0.014828708454679	0.886	0.87	1
Cant1	0.11772539548384	0.0320493959608678	0.109	0.091	1
Hrsp12	0.117796951856207	0.0528318132447433	0.394	0.352	1
Ppp4r1	0.117861675342364	0.0360849313520542	0.154	0.122	1
Maea	0.117982246723846	0.0542872114882889	0.362	0.319	1
Ric8	0.118071809258042	0.0366228316966614	0.118	0.089	1
Dsg2	0.118075081816196	-0.0239912401133301	0.101	0.127	1
Txlna	0.118115778109908	0.030018374033468	0.342	0.303	1
Pfdn2	0.118259857457409	0.0399968421285717	0.965	0.959	1
Rbm15	0.118338162016904	0.0230548280637572	0.201	0.173	1
Serpinb6a	0.118599762432268	-0.0494663753343725	0.324	0.368	1
Mettl3	0.118666210968684	-0.0413606992885177	0.144	0.167	1
Cdipt	0.119008763586116	0.0450930630629641	0.216	0.181	1
Ndufs6	0.119120365775974	0.0375609284295255	0.962	0.949	1
Map3k4	0.119139058323367	0.0384205943304846	0.178	0.143	1
Lyrm5	0.119222604628849	0.0246932550078027	0.135	0.127	1
Ppp2r4	0.119364834713928	0.0471045105281536	0.318	0.294	1
H2afx	0.119538593668283	-0.0343853943999926	0.95	0.94	1
Rsbn1l	0.119680477690931	-0.0302145018939578	0.331	0.333	1
Acy1	0.119726408205386	-0.0329895755752546	0.084	0.111	1
Sh2b1	0.119776639671502	-0.0329130449408325	0.107	0.137	1
Acsl3	0.119974774039487	0.0435953757646108	0.147	0.123	1
Nfat5	0.120102082380301	0.0106128781917241	0.146	0.148	1
Tbc1d20	0.12010938397941	0.0372137202818306	0.129	0.1	1
Mecr	0.120224021950788	0.00533202729608007	0.223	0.235	1
Bag6	0.120366120232486	-0.0412280670150267	0.337	0.354	1
Birc5	0.120425207996601	0.0385024897317909	0.928	0.934	1
Pes1	0.120447054529654	-0.0341864672585956	0.568	0.61	1
Abhd11	0.120541570374723	-0.0435958583157015	0.274	0.316	1
Fkbp4	0.121061562310164	0.0381147771167116	0.956	0.961	1
Stx7	0.121092017217921	0.0196948613933139	0.119	0.097	1
Sh3glb2	0.121195068149951	-0.0407678799091089	0.183	0.22	1
Whsc1	0.121461079665463	-0.0347213689363996	0.107	0.122	1
Ipo4	0.121547352614207	0.0413979747158514	0.271	0.249	1
Pus10	0.121684037251049	-0.0194045788765536	0.116	0.139	1
Dync1h1	0.121844549705392	-0.0489323253551507	0.209	0.245	1
Pdcd5	0.122145681939903	-0.0112823688576187	0.953	0.938	1
Sfswap	0.122214034940633	0.0520539861967266	0.253	0.227	1
Thg1l	0.122239735474582	-0.0345675717545853	0.271	0.312	1
Cpsf7	0.122616793166717	0.00841508849033074	0.146	0.129	1
Gm364	0.12264830276587	-0.0108298747179339	0.185	0.207	1
Ndufb8	0.123048654809912	0.0338989150062592	0.886	0.855	1
Psma2	0.123248923530932	-0.0240479818736896	0.98	0.974	1
Leng1	0.123342337923189	-0.019803548650771	0.104	0.109	1
Dcaf7	0.12340840284001	0.0299760495035473	0.133	0.104	1
Acadm	0.12343291985968	0.0552245584841662	0.603	0.589	1
Birc2	0.12376501277988	-0.0365912577164344	0.118	0.149	1
C87436	0.124058234846354	-0.0404785909423052	0.134	0.167	1
Mettl5	0.124244846609901	-0.0567112759183617	0.477	0.52	1
Cope	0.124250350788081	-0.0562939339189767	0.388	0.422	1
Chmp2b	0.124300761565408	0.0419837931498296	0.198	0.162	1
Pop7	0.124563961902756	0.0388834682234335	0.367	0.352	1
Rraga	0.124613282159624	0.0518131221130569	0.566	0.553	1
Stag2	0.124683322306665	-0.0433180721601411	0.147	0.179	1
Senp1	0.124750698789341	-0.0413912119335081	0.225	0.264	1
Pigp	0.125153974154465	-0.0474786262594421	0.168	0.204	1
Pdxk	0.125235735146951	-0.0436480255808561	0.197	0.236	1
Eif4a3	0.12543004453582	-0.0486503424196334	0.778	0.786	1
Etf1	0.12554159225388	0.017239995354845	0.927	0.941	1
Anapc11	0.125635522680732	0.0374585792303763	0.761	0.72	1
Prdm2	0.12580451486299	-0.00892641137072334	0.093	0.109	1
Ncor1	0.126100006289294	-0.0281046230123039	0.726	0.713	1
Mrpl10	0.126335967879733	0.0342254584488694	0.355	0.314	1
Hmgn2	0.126554309682187	0.00705226249073054	0.809	0.834	1
Commd7	0.127000968543551	0.0430733065627101	0.181	0.159	1
Mvd	0.127579916109592	-0.039336344447871	0.223	0.243	1
Ctdspl2	0.127771606992403	0.0460247159518277	0.167	0.139	1
Trmt10b	0.12784910842514	-0.044602094542399	0.162	0.188	1
Ino80c	0.128438292656032	0.0424221654318948	0.297	0.281	1
Pcbd2	0.128768684780249	0.0348456876484835	0.198	0.184	1
Ccdc174	0.128918549607971	-0.0508281163867932	0.215	0.246	1
Sf3b5	0.129263159321123	0.0123751347853758	0.929	0.944	1
Trappc5	0.129269219907522	0.0486510129519908	0.32	0.278	1
Hsph1	0.129770934600061	0.0388805697985954	0.506	0.502	1
Arhgdia	0.129778868775151	0.0526170042792242	0.77	0.762	1
Lin28a	0.12985124637752	-0.0445606273016804	0.271	0.288	1
Dnaja1	0.129955066520615	-0.0221068208360908	0.96	0.975	1
Cbll1	0.130353018327674	-0.0405627284560947	0.169	0.205	1
Slc25a4	0.130547354262762	-0.0854612577185141	0.973	0.98	1
Glud1	0.130970126963843	-0.0567610504277483	0.702	0.717	1
Pgs1	0.131160667075185	0.0490593509653531	0.371	0.332	1
Rbm4b	0.13151717923084	0.0499548570522048	0.431	0.414	1
Ddx51	0.13212907027381	0.0142361349482519	0.114	0.095	1
Ssna1	0.132187633746109	-0.0530178505053542	0.437	0.48	1
Impad1	0.132246018857045	0.00861439721891735	0.159	0.165	1
Anapc1	0.132306413310143	-0.0299643576832862	0.183	0.192	1
Tcea1	0.132339841921297	0.0374637348228095	0.573	0.575	1
Mplkip	0.132355512491992	0.050459734803167	0.468	0.442	1
Szrd1	0.132412528094431	-0.032222033825217	0.455	0.459	1
Sfxn1	0.132701410396099	-0.0512661244933764	0.685	0.703	1
Fam175b	0.132720043431329	-0.0348623628225256	0.114	0.145	1
Pcyt2	0.13308892542064	0.0435522998798951	0.159	0.127	1
Utrn	0.133474652330591	-0.0105585988307353	0.16	0.154	1
Pkig	0.13400350600982	0.0396810776195292	0.185	0.165	1
Tomm5	0.134051668737485	0.0102650285076704	0.99	0.979	1
Ap2s1	0.134444968007222	-0.0399908478167967	0.67	0.669	1
Ubr3	0.134501499974347	-0.0190351310289225	0.119	0.142	1
Rif1	0.134712910216958	0.0332086136061299	0.669	0.626	1
Pdik1l	0.134778603606459	-0.0302687605631692	0.075	0.101	1
Hmbs	0.134793327564649	-0.0494442131450354	0.492	0.515	1
Surf6	0.135072667326012	-0.0285087156713662	0.215	0.249	1
Chd8	0.135272945997003	0.0362616333730605	0.31	0.296	1
Ilk	0.13546541883595	0.0417487371724643	0.205	0.177	1
Tekt1	0.135500979662407	-0.01672465526345	0.129	0.132	1
Sycp3	0.135518195836761	-0.0092061612988118	0.239	0.264	1
Cmas	0.135735551054138	0.036927929083531	0.353	0.34	1
Guk1	0.136056977197917	0.0353201502259435	0.859	0.865	1
Uchl1	0.136066128011661	0.053490880480825	0.39	0.351	1
Ngdn	0.136069834588667	-0.0478200640297901	0.632	0.661	1
Vmp1	0.136110504149612	0.0457102080889763	0.357	0.314	1
Pdk1	0.136115268811053	-0.0541805842273966	0.337	0.37	1
Bmp4	0.136227845638939	0.0129337541181026	0.149	0.129	1
Btbd1	0.136319470614533	-0.0531306959835163	0.384	0.421	1
Galt	0.136528950787731	-0.0132454922780658	0.146	0.167	1
Fbxo3	0.136601209962297	0.00360262705709535	0.099	0.107	1
Glrx2	0.13669085393376	-0.0542486663745958	0.327	0.348	1
Ccdc59	0.136743546061919	-0.0493816029525093	0.568	0.591	1
Mgea5	0.137435404325473	0.0184012125957352	0.403	0.411	1
Slc30a5	0.137454747792263	0.0354311703387779	0.129	0.105	1
Actr1a	0.137526311458844	0.021066937978068	0.139	0.132	1
Cyp51	0.137561001161792	-0.0103547614109177	0.166	0.16	1
Uspl1	0.13772381025688	-0.0183671346811807	0.272	0.264	1
Ddx5	0.137747354225183	0.0191602367477897	1	0.998	1
Rhox9	0.137841995420208	-0.00625622254717365	0.095	0.109	1
Gm43733	0.138168888580045	-0.0375544716128625	0.1	0.128	1
Eml4	0.13819461095725	-0.00204666340370874	0.466	0.496	1
Ccdc86	0.138283208826734	-0.0323876991533234	0.484	0.489	1
Ibtk	0.138356392133731	0.0263494510071318	0.182	0.174	1
Rcc1	0.138521876714672	0.0267001175025995	0.427	0.428	1
Trrap	0.138695904483303	0.0353477474360085	0.107	0.083	1
Zfp532	0.138900612792783	-0.0255258336227295	0.136	0.145	1
1110001J03Rik	0.13897664824985	0.0479339372488824	0.454	0.409	1
Nop9	0.139089538788862	0.00496328582730032	0.46	0.43	1
Dbr1	0.139758766201198	-0.0464687036479108	0.235	0.273	1
Abhd11os	0.140260460785024	0.00312187091811078	0.123	0.111	1
Apex2	0.14058577349371	0.00599509511463454	0.101	0.089	1
Rbm33	0.140765311954807	0.0375102792022736	0.153	0.122	1
Surf4	0.140866248559581	0.0535628211099315	0.327	0.287	1
Nptn	0.141174449966997	-0.0433146671960872	0.198	0.235	1
Wsb1	0.141703761415506	0.0404070355377356	0.259	0.22	1
Kif20a	0.141770052247474	0.0122800293161023	0.342	0.357	1
Hars	0.141900460051727	0.0389993078449191	0.38	0.371	1
Net1	0.142107868878235	-0.0352885785310435	0.142	0.165	1
Adam23	0.142224980983012	-0.0410708740885061	0.166	0.195	1
Cul7	0.142346076220586	-0.0252758586640217	0.097	0.123	1
Nek6	0.142415008309376	0.0242169856795062	0.138	0.113	1
C1qbp	0.142423694116266	-0.0404160612519071	0.978	0.976	1
Hagh	0.142723035623187	-0.0199567272664374	0.32	0.314	1
Abce1	0.142761953702152	-0.00485798846974772	0.613	0.647	1
Ralgps2	0.143062508520631	-0.0320026625039824	0.202	0.211	1
Mrpl32	0.143087804355467	-0.0275338203915781	0.517	0.557	1
March7	0.143422811613698	-0.00123471722304425	0.413	0.437	1
Cept1	0.143449769433566	0.0181278177398709	0.118	0.114	1
Pias4	0.143714193888773	-0.0381218012408511	0.24	0.278	1
Abhd17a	0.143716006376849	-0.0462395425646676	0.471	0.515	1
Prim1	0.144287789910444	-0.0571627506883326	0.32	0.358	1
Heatr6	0.144586895046953	-0.0425120116092576	0.165	0.197	1
Ap1g1	0.144789827465243	-0.0431190475782154	0.182	0.214	1
Lsm5	0.145365927498656	0.00470138826481792	0.925	0.942	1
Ftsj3	0.145387565192312	-0.0518668461306218	0.72	0.732	1
Tfrc	0.14553312137462	-0.0253928005796613	0.301	0.305	1
S100a11	0.145571537483226	-0.0266489379654617	0.382	0.424	1
Timm50	0.145800420481867	0.044176541149008	0.406	0.385	1
Cenpt	0.145905541616925	0.000936308024789667	0.301	0.319	1
Fbxl5	0.146130765510089	3.66739660791204e-05	0.194	0.178	1
Dnph1	0.146514433965568	-0.0156970600311118	0.481	0.466	1
Nid2	0.146629780504516	0.0123579683991824	0.284	0.294	1
Rras2	0.146661298894065	0.0487401095935314	0.27	0.241	1
Clint1	0.146939268243088	0.037781702060483	0.3	0.261	1
Tlcd1	0.146994979533489	-0.0238097067872698	0.218	0.248	1
Chmp3	0.147327820116722	-0.0303483908957894	0.332	0.372	1
Kras	0.14733165957546	0.0403255168171597	0.553	0.555	1
Mthfd2	0.147335822497358	0.0555027029885936	0.621	0.581	1
Fkbp9	0.147463512614597	0.0497459203118785	0.375	0.332	1
Gtf2h5	0.148019338927118	0.0412930906578792	0.721	0.72	1
Pcna	0.148360825211309	-0.0130098599093531	0.17	0.167	1
Idh3b	0.148457114160351	-0.0494313786644397	0.539	0.555	1
Sec24c	0.148556856085305	-0.0224879401673499	0.14	0.146	1
Actn1	0.148772295900453	-0.0424350630729448	0.43	0.474	1
Agtpbp1	0.148929735598968	-0.00805753039396334	0.143	0.137	1
Atr	0.148932838637744	-0.00128687922222595	0.106	0.097	1
Ift20	0.149036173375263	0.0397456045743481	0.458	0.415	1
Cwf19l2	0.149293923756495	0.0342078144234889	0.264	0.254	1
Aggf1	0.14936842556904	-0.0223795162098418	0.49	0.53	1
Pitpnb	0.14950822148211	-0.0479761257660734	0.343	0.384	1
Adss	0.14962311207332	-0.0454981895007783	0.646	0.656	1
Gm6792	0.14977699136278	-0.055518248533517	0.301	0.338	1
Fam210a	0.149858539320095	-0.0230945973502003	0.143	0.153	1
Apoa1bp	0.149949533799861	-0.0515425331475365	0.287	0.316	1
Aldh16a1	0.150012068263522	0.021478811081365	0.12	0.097	1
Npepl1	0.150096258957382	-0.0350283553087201	0.146	0.166	1
Rpl23	0.150274076151696	-0.0195305795105396	1	1	1
Oser1	0.150503479853121	-0.046350070776994	0.197	0.217	1
Ergic3	0.15075482605445	0.00406542358801326	0.24	0.219	1
Minpp1	0.151101195559487	0.0122698625188577	0.226	0.205	1
Ckap4	0.151120950701456	0.0315656892538951	0.305	0.267	1
Cops5	0.151750879830196	-0.00588526602937978	0.581	0.555	1
Ttc4	0.151941791266468	0.00664804718559669	0.358	0.333	1
Ankrd9	0.152057353744696	-0.0371303101350525	0.145	0.178	1
Hdgfrp2	0.152081298438392	0.0102231362847738	0.47	0.488	1
Pip5k1a	0.152166506901901	0.0448783028499717	0.247	0.222	1
Zfp462	0.152324172817612	-0.0448166796097002	0.242	0.263	1
Itm2b	0.15243331681073	0.016957209599447	0.418	0.428	1
Synrg	0.152517463959429	-0.00543395273505866	0.091	0.103	1
Coa4	0.152704217819528	0.0268710679432352	0.141	0.115	1
Trh	0.152724359720543	0.0534210421576415	0.704	0.723	1
Cdk16	0.152823045239188	-0.0429909254186153	0.181	0.211	1
Rpap1	0.153289528619917	0.025748579741767	0.278	0.246	1
Dut	0.153613148579856	0.0349355164196203	0.938	0.942	1
Znrf2	0.153658113944559	0.0382939697099927	0.14	0.114	1
Qrsl1	0.153693803975957	-0.0381879064172345	0.128	0.156	1
Gemin7	0.153712005574286	-0.0515073589000726	0.412	0.454	1
Polr2c	0.153766670409802	-0.00393719173559703	0.822	0.803	1
Xpc	0.153849012127666	-0.0332352511226499	0.125	0.155	1
Pole4	0.153908897793297	0.053665447514035	0.826	0.807	1
Ppp1r8	0.153923872290184	0.0522624500378831	0.384	0.345	1
Sarnp	0.154013172655869	-0.0216769326243968	0.652	0.691	1
Haus8	0.154014382525794	0.00775827243101898	0.19	0.197	1
Irf2bp1	0.154055778562574	0.0131663783829043	0.14	0.14	1
Hmox2	0.154088574076379	0.00881404096967692	0.237	0.245	1
Pttg1	0.154124035871158	-0.0462312338664842	0.392	0.405	1
Mtrf1	0.154277255176151	0.0300889334980453	0.136	0.122	1
Nip7	0.154403380306277	0.0545870689876302	0.921	0.902	1
Capsl	0.154432316220281	-0.0128633564862959	0.127	0.127	1
H13	0.154601373705428	0.029439972306707	0.275	0.239	1
2410004B18Rik	0.154832130164014	0.0478929726827335	0.43	0.386	1
Exosc10	0.154945944670611	-0.0428163165169018	0.218	0.252	1
Pycr1	0.155335197566499	0.0287217379012731	0.107	0.09	1
Trmt5	0.155382765998479	-0.0339494255363287	0.086	0.111	1
Cct4	0.155529692734763	-0.0236984634184279	0.958	0.973	1
Platr10	0.155772608656632	0.0504365505516289	0.62	0.602	1
4930453N24Rik	0.155846351870328	0.0512923410434798	0.416	0.386	1
Ptch1	0.156214859496602	-0.0214908020197939	0.124	0.148	1
Brd9	0.156424005578728	0.0416651037751659	0.184	0.153	1
Npr1	0.156557469374046	0.0374392446022548	0.276	0.263	1
Pgam5	0.156590200473015	-0.0440625809994672	0.188	0.223	1
Dcaf13	0.157083979893766	-0.0510147606134808	0.347	0.387	1
Anapc13	0.157175317963639	-0.0511107907025223	0.756	0.786	1
Trim8	0.157225631766069	0.0336424662910825	0.194	0.161	1
Gmfb	0.157326573007983	-0.0396913660086818	0.265	0.305	1
Rps9	0.157367821905408	-0.0209799458435289	1	1	1
Smg9	0.157402248391337	0.0167210549985053	0.107	0.088	1
Gm14820	0.15744573942047	-0.0373345418287167	0.137	0.16	1
Usp14	0.157625070735107	0.0529086801146835	0.581	0.556	1
Wdr33	0.15764118362568	-0.0155271782751144	0.369	0.404	1
Ehmt2	0.157952068895844	0.0155260965752097	0.356	0.325	1
Azi2	0.158377680885289	-0.0235104223539458	0.153	0.161	1
Pim1	0.158506421406542	0.0424873835972187	0.506	0.462	1
Cabin1	0.158529430845262	-0.0270840998514577	0.197	0.227	1
Myh9	0.158566338333155	0.011516162546836	0.228	0.205	1
Psip1	0.15860698490606	0.00949134626379977	0.88	0.902	1
Stx8	0.158729955403326	0.0280994734672291	0.145	0.134	1
Fryl	0.159214413518793	-0.0352450766701509	0.107	0.135	1
Pfas	0.159334203030896	0.0194237089713835	0.256	0.267	1
Mrpl38	0.159942172193882	-0.0534396043444312	0.522	0.552	1
Tubb5	0.159996624613531	-0.0210037836283923	1	0.999	1
Prcp	0.160004293915396	-0.0334413897812701	0.096	0.122	1
Gin1	0.160389731058503	-0.0324301687639909	0.089	0.107	1
Bak1	0.160685860881214	0.0377290755601686	0.382	0.341	1
Ifitm1	0.160801101820925	-0.0660593070780191	0.792	0.815	1
Cacybp	0.160901028245695	-0.0028621467882175	0.993	0.983	1
Nfkb1	0.160925421492027	0.0160216200726557	0.107	0.088	1
1700037H04Rik	0.161172389268706	-0.0368766973661561	0.396	0.438	1
Rpl13a	0.16127671196939	-0.0158594966365095	1	1	1
Bop1	0.161680467429347	0.0459662869494631	0.441	0.398	1
Lman1	0.161706728314609	0.0456757234554619	0.478	0.464	1
Egr1	0.161754830934847	0.0426474875486893	0.113	0.094	1
Pus1	0.161946680576249	-0.0489588710015511	0.29	0.328	1
Ftl1	0.162126272215477	-0.0350956325889051	0.599	0.601	1
Gskip	0.162244159514748	0.0308627265041118	0.104	0.084	1
Bfar	0.162340614545659	0.0423788542018306	0.182	0.153	1
Gtf2f2	0.162752476156701	0.0322642861086807	0.489	0.483	1
Gadd45b	0.162941837459437	-0.0389598481516113	0.118	0.146	1
Taf1	0.163414829966014	0.0401023537469632	0.28	0.262	1
Kank3	0.163616038314526	0.0433017530092979	0.204	0.171	1
Zfp513	0.163706185412959	-0.00279316215590075	0.114	0.107	1
Epn2	0.163922904650481	-0.0217870947075039	0.14	0.146	1
Serinc3	0.164258406740676	-0.0293570715243415	0.116	0.126	1
Eras	0.164353220031463	-0.0555642587781905	0.422	0.463	1
Saysd1	0.164461645548125	0.0168950060197074	0.18	0.181	1
Sh3bgrl3	0.164566514711417	-0.0505240872537405	0.703	0.739	1
Kdelr2	0.164899869252301	0.0250406173128038	0.544	0.552	1
BC004004	0.164940840523058	0.0397848275859654	0.187	0.156	1
Spry4	0.164980464077364	-0.0178863375497297	0.127	0.15	1
Hmgxb4	0.165012858541046	-0.0371155740423618	0.338	0.378	1
Usp42	0.165253756261674	0.0335544555808502	0.114	0.088	1
0610007P14Rik	0.16538449124531	0.00932303595130146	0.484	0.5	1
Aqr	0.165568840141857	0.0419457367125009	0.411	0.398	1
Nabp1	0.165657636946203	-0.0318380843261013	0.121	0.139	1
Rprd1b	0.165696991426707	0.00677022905921418	0.1	0.103	1
Dnajc19	0.165916692200233	0.0242836572846863	0.875	0.887	1
Ube2c	0.16599389610447	-0.0206219840416899	0.828	0.859	1
Qser1	0.166579199597801	0.0046487935670734	0.157	0.142	1
Fscn1	0.166600162069425	-0.0443839527262437	0.83	0.852	1
Nipa2	0.16662660136588	-0.00699118880536398	0.251	0.238	1
Kdm4c	0.166630218936607	0.0352075078107736	0.139	0.11	1
Eif4b	0.166735117916531	0.0127162164639347	0.643	0.66	1
Kdm2b	0.167227282188566	-0.0443685573936991	0.241	0.268	1
Mrto4	0.167742025100147	0.0266456836990424	0.721	0.682	1
Wash1	0.167809173456777	0.0468160041014346	0.211	0.18	1
Timm9	0.167875249456798	0.0534172400597545	0.403	0.367	1
Dgcr6	0.168412421984019	0.049795133905252	0.379	0.339	1
Jam2	0.16851148171409	-0.0111495333240447	0.522	0.502	1
Uqcc3	0.16857493507692	-0.0290330999923034	0.718	0.756	1
Acaca	0.168645935081635	0.0381409850975999	0.14	0.111	1
Cdc42se2	0.168677473728073	0.0435469625275314	0.297	0.258	1
Phyh	0.168719523490741	0.0271476765429715	0.127	0.101	1
Abcb1b	0.16880895970551	-0.0413648327463742	0.177	0.205	1
Taf5	0.168851291009242	-0.032667882473665	0.201	0.236	1
Rbm19	0.169131101776725	-0.0304604876844697	0.249	0.283	1
Minos1	0.169660626494463	0.0396240180991632	0.94	0.936	1
Ddx56	0.169790922084473	-0.0484636627386821	0.428	0.463	1
Trappc2	0.169838948898871	0.0322327208041502	0.109	0.085	1
Igfbp2	0.170336876803402	-0.0554662319686641	0.687	0.69	1
Mex3a	0.170341814712625	0.0365782958355153	0.171	0.149	1
Snrpc	0.170652193459094	0.0339078139545614	0.842	0.847	1
Cdkn2aipnl	0.170990206411022	0.0469935374619859	0.47	0.437	1
Rnf10	0.171343188246065	0.0526516342811291	0.643	0.621	1
Rpap3	0.171383577781885	-0.0470082246809129	0.291	0.319	1
Coq4	0.171481298390145	-0.0259343914028101	0.104	0.111	1
Pyroxd1	0.171561549837957	0.0304761998153272	0.11	0.094	1
Nr1h2	0.171796065281662	-0.0313361515615142	0.177	0.188	1
Bod1	0.171894584439184	0.0415985583331862	0.43	0.387	1
Ildr1	0.171939185712318	-0.024701339041648	0.172	0.201	1
Ggct	0.171986562414644	0.00857750860337814	0.253	0.269	1
Tsta3	0.172200577768424	-0.0391540638958881	0.332	0.373	1
Eif3k	0.172587187982931	-0.0388014593625559	0.989	0.992	1
Pum2	0.17291836000398	0.0423478443859971	0.31	0.273	1
Bre	0.173291364336654	0.019797021945834	0.368	0.336	1
Rnf34	0.173882538486287	-0.0436017954137622	0.234	0.271	1
Polr2i	0.173899669046115	-0.0489476759334799	0.835	0.852	1
Tacc1	0.174348138903815	0.0128915975916251	0.115	0.114	1
Gtsf1l	0.174364810772247	0.0481223531107937	0.374	0.333	1
Ilkap	0.174417314963109	0.00413542843627079	0.399	0.422	1
Gm5617	0.174501496777363	-0.042886521529235	0.25	0.271	1
Gjc1	0.174677625346317	-0.0528082332972269	0.419	0.453	1
Ndufv2	0.175123217522408	0.0348397539605092	0.792	0.794	1
Ptrh2	0.175176110143455	0.0442617623440533	0.356	0.316	1
Arxes1	0.175388602911361	0.0447738179041838	0.258	0.236	1
Stk35	0.175495104759244	-0.030506828081983	0.084	0.104	1
Bcam	0.175506204897893	0.00679082850606461	0.231	0.212	1
Nudt21	0.175552367737468	0.0160368789836669	0.917	0.928	1
Fance	0.175579892177472	0.0240968019365164	0.132	0.122	1
Arpp19	0.176025592950871	0.00928047029748846	0.977	0.963	1
Ndel1	0.176177433918691	0.0309084224417786	0.124	0.097	1
Dlc1	0.176263104317188	-0.0101288429597547	0.327	0.316	1
Pigs	0.176306437133589	0.0229716102429968	0.146	0.12	1
Oxa1l	0.176518897451781	0.0432285239883993	0.327	0.294	1
Rbbp4	0.176734386528837	0.0551224430980917	0.746	0.718	1
Tbrg1	0.176740265076061	0.049083245555407	0.626	0.586	1
Rps14	0.176888230562087	-0.0173731220953703	1	1	1
Mt1	0.176927360063964	0.0104246973130158	0.975	0.961	1
Hs2st1	0.177436212185922	-0.0339414009154039	0.136	0.155	1
Gltscr1l	0.177567466031981	0.0242067472148655	0.216	0.211	1
Stmn2	0.177588622272207	0.0385500479642951	0.954	0.947	1
Adap1	0.177841488603532	-0.0429098912649422	0.163	0.194	1
Nck1	0.177859785974035	-0.0260696126066118	0.185	0.214	1
Mkks	0.178141945435223	0.0519017024740485	0.404	0.368	1
Surf2	0.178187615077511	0.0194625125417074	0.426	0.391	1
Son	0.178267639290829	-0.00804981782377312	0.925	0.908	1
Adh5	0.178278945479228	0.0482479911142228	0.878	0.861	1
Mlx	0.178690070255432	-0.00788031908920661	0.275	0.299	1
BC005624	0.178772308420919	0.0474463867364289	0.324	0.291	1
Cic	0.17891105577559	-0.0270038992872905	0.163	0.174	1
Zfp57	0.179139956482541	-0.0148719826351488	0.448	0.48	1
Atp5g1	0.179399110521965	0.0280750766005067	1	0.999	1
Tjp1	0.179405728420388	0.036688449852979	0.195	0.162	1
Pih1d1	0.179671230886988	-0.046333408769766	0.264	0.295	1
Hcfc1r1	0.179686309589449	-0.0464791666412399	0.266	0.29	1
Atp6v1a	0.179911951483636	0.0428701701133416	0.447	0.431	1
Nipsnap1	0.180156091045124	0.0413834940995188	0.386	0.345	1
Rbbp7	0.180281719976911	-0.00479652599551206	0.828	0.853	1
Ephx2	0.180479256766983	0.0301678889681052	0.129	0.103	1
Oat	0.180494609172886	-0.05194136254799	0.313	0.34	1
Cdc25a	0.180496563195157	-0.0210479006213579	0.308	0.341	1
Serf1	0.180525281604654	-0.0265758716996942	0.135	0.162	1
Bmpr1a	0.180775174731179	0.0164519693717783	0.125	0.122	1
Gm10263	0.180906296768383	0.0374712217302788	0.603	0.562	1
Hif1a	0.181223115653313	0.00984656092431874	0.283	0.259	1
Zfc3h1	0.18126937171608	-0.0194289703985642	0.118	0.14	1
Fam53a	0.181417662749573	-0.025922343290373	0.24	0.248	1
Ubxn7	0.18158801660424	0.00839940299004927	0.139	0.122	1
Sec16a	0.181647096271785	0.021723840294213	0.105	0.083	1
Mllt10	0.182330461282121	-0.0284515435674474	0.362	0.364	1
Rars	0.182551991688876	-0.0408418816650195	0.618	0.626	1
Nup35	0.182635162001628	0.0396187095097156	0.324	0.3	1
Wtap	0.182689231183501	0.0302916197571128	0.501	0.462	1
Calb2	0.18289913215036	0.0395321986197796	0.147	0.124	1
Cdc6	0.182900687346457	0.0466778663398676	0.251	0.219	1
Mrps35	0.18315743767591	0.0407871289993634	0.464	0.422	1
Fam60a	0.183289136332291	0.0318205700076306	0.705	0.714	1
Calcoco2	0.183419383789384	-0.0892166025381925	0.455	0.487	1
Ash2l	0.183710571200304	0.0494940714361449	0.815	0.787	1
Sord	0.184025955167952	-0.0310223548302589	0.098	0.124	1
Zranb2	0.184103757191099	-0.0386396825624145	0.675	0.713	1
Rac1	0.184214430866183	-0.0389197868916329	0.801	0.799	1
Ipo13	0.184399793414592	0.0104108074041702	0.109	0.111	1
Zfp707	0.184515613988308	0.0152924185529206	0.121	0.101	1
Tmsb10	0.184574846360832	-0.0320722220932503	0.988	0.993	1
Nfib	0.184769202675134	0.0411581517732147	0.191	0.168	1
Scaf4	0.184853408984162	-0.00212611482654582	0.19	0.179	1
Manf	0.185100782455172	0.0511329248369206	0.794	0.764	1
Egfl7	0.185145442410091	0.0230112972320308	0.357	0.326	1
Scand1	0.185425040546461	0.0295768114767384	0.234	0.203	1
Acer2	0.185479018294086	0.0365447288598112	0.333	0.319	1
Cmss1	0.185541699528174	0.0223273487918632	0.211	0.204	1
Mrpl3	0.185947223139135	-0.0471167279922	0.417	0.459	1
Ogfrl1	0.18595562813469	0.0293673079734127	0.106	0.092	1
Smyd2	0.186497046271142	0.00873839830820955	0.302	0.277	1
Pwwp2a	0.186613576597749	0.0239241215654159	0.197	0.168	1
Socs2	0.186893553515331	0.0176735949827066	0.516	0.523	1
Unc50	0.18699802780555	0.00591417343879919	0.336	0.312	1
Amd1	0.187020222797914	-0.0505055805637634	0.478	0.518	1
Gar1	0.187037561801093	0.0304661785554008	0.792	0.758	1
Marcks	0.187092025523011	0.0129090185347173	0.258	0.273	1
Bub1	0.187186897612989	-0.0431509744065997	0.245	0.276	1
Wdr20	0.187252811511262	0.0060646186281676	0.108	0.095	1
Sub1	0.18740132494688	0.0240241837198694	0.999	0.998	1
Mta3	0.187871903484487	-0.0420555042594816	0.462	0.504	1
Gpt2	0.187892309678827	-0.033246585806618	0.107	0.13	1
Arl6ip4	0.188017145117059	-0.0417964477982782	0.437	0.477	1
Ppib	0.188063553901289	-0.0440811989511485	0.837	0.854	1
1110004F10Rik	0.188302002999096	-0.0451781640507705	0.739	0.773	1
N4bp3	0.188334319705691	0.0153208839657064	0.29	0.264	1
Prss36	0.188608622394928	-0.0245578679966229	0.089	0.102	1
Eif3f	0.188656310297445	-0.0244977829292314	0.963	0.956	1
Napa	0.188816981977721	-0.017562397652497	0.552	0.54	1
Tfap2c	0.18923484908364	-0.000542701304114601	0.25	0.269	1
Gatsl3	0.18928173530621	-0.0441210872468495	0.217	0.251	1
Sirt2	0.189492323524367	0.0350991388413553	0.131	0.108	1
Hspbap1	0.189566312743116	-0.0493786145493849	0.31	0.339	1
Ubr5	0.189597927485144	-0.0416860398729657	0.558	0.6	1
mt-Atp6	0.189634523470118	0.0193687840974262	1	1	1
Mrps21	0.1901457975769	0.00852689088035186	0.677	0.646	1
Pfdn4	0.190322440766184	-0.0332222374220532	0.756	0.75	1
Nsmce4a	0.190440269785033	-0.0409460851905199	0.766	0.794	1
Dad1	0.190544796257044	0.0176126844082203	0.903	0.877	1
Cdk10	0.190807677458656	-0.0192012500815476	0.084	0.103	1
G6pdx	0.190828582849423	0.0268218795139178	0.112	0.088	1
Lyar	0.190857797054127	0.0262793670767225	0.982	0.973	1
Psma3	0.190873508322532	0.0190547974240172	0.953	0.961	1
Sfmbt2	0.191271136265337	-0.0385141244181714	0.174	0.206	1
Naa15	0.191335835416071	-0.0229662121158719	0.567	0.603	1
Lsm11	0.191522305985832	-0.0385378487108968	0.167	0.195	1
Cenpp	0.191880651580617	0.0410658943004025	0.251	0.22	1
Chuk	0.192173776617647	0.0370646344594072	0.183	0.152	1
Ska2	0.192235017008857	-0.0112929638220018	0.127	0.143	1
Rqcd1	0.192447756697498	-0.00612733880525052	0.219	0.238	1
Taf12	0.192664722507146	-0.0463013678168419	0.411	0.45	1
Atl2	0.192724354034528	-0.0390047443519483	0.155	0.185	1
Snhg11	0.192742911935384	0.0371196827609758	0.126	0.1	1
Ppip5k2	0.193484494803978	-0.03115457198861	0.097	0.118	1
Atraid	0.193610198032764	-0.023409895423758	0.167	0.195	1
Mrps7	0.193614446961754	-0.0140946003475972	0.706	0.739	1
Rpl22l1	0.193789057149922	0.0189218352694711	1	0.999	1
Cdk1	0.193876310663996	0.0387830363778741	0.775	0.741	1
Txndc11	0.194133517025589	0.026768799383442	0.124	0.1	1
Ryk	0.194301730416518	0.0242183681575809	0.178	0.169	1
Atp6v0e	0.194504977751503	0.0477663336940515	0.804	0.781	1
Alg3	0.194520610511094	-0.0274810661500946	0.183	0.213	1
Btbd2	0.194757209940856	-0.0464294525446198	0.219	0.251	1
Cers5	0.194871248432445	-0.00577021562850355	0.216	0.204	1
Cnn2	0.194990399604774	-0.0308774450649507	0.23	0.264	1
Sat1	0.195024927983131	0.0480617128375283	0.328	0.302	1
Ahi1	0.195119041155211	-0.0335570012675284	0.14	0.169	1
Ccdc91	0.196139535293697	-0.0192057547561947	0.104	0.11	1
Sptbn1	0.196453876668563	0.0230640231161648	0.433	0.44	1
Haus1	0.196462672293244	-0.0297176262767141	0.321	0.359	1
Ift46	0.196630722014471	0.0199776341499829	0.184	0.178	1
Mrpl20	0.196667003585739	0.0283408061013646	0.901	0.905	1
Foxp4	0.1967470875455	0.0394988802036846	0.217	0.187	1
Mrps33	0.196788460557574	0.0239587811645492	0.771	0.782	1
Dnajb11	0.197260141963187	0.0567361818939153	0.504	0.475	1
Anp32a	0.197278553773122	0.0447401107704841	0.815	0.795	1
Mtor	0.197660319148352	0.0304314135498089	0.204	0.193	1
Hltf	0.19825907944679	0.0356517278979073	0.13	0.104	1
Armt1	0.198518911803441	0.0318282330873792	0.158	0.129	1
Srprb	0.198740466062795	0.0376945063563761	0.205	0.174	1
Mycbp	0.198825963055605	0.0367035949647138	0.428	0.387	1
Fgd1	0.198963194140887	-0.0418488546507561	0.244	0.269	1
Nlk	0.198964446110404	-0.0328687891062975	0.086	0.108	1
Jarid2	0.199211763480569	-0.0566714567664819	0.772	0.79	1
Pcgf3	0.199339746415061	0.0183117445257291	0.104	0.084	1
Prpsap1	0.199511979274966	0.0309479735571137	0.465	0.46	1
Agpat3	0.199581380468057	0.0020988935506521	0.123	0.113	1
Rps20	0.199704749610222	-0.0157007538992096	1	1	1
2610318N02Rik	0.199812513887322	-0.0193929817244122	0.292	0.288	1
Emg1	0.1999716949331	0.0172716069872769	0.974	0.96	1
D15Ertd621e	0.200006996321201	0.0146732237278313	0.138	0.137	1
Cnot3	0.200359477791069	0.00656982346708945	0.634	0.664	1
Fam72a	0.200516399730291	0.00865345137690408	0.105	0.09	1
Socs6	0.200545666422767	0.0282124634257431	0.113	0.096	1
Exosc3	0.201062778253191	0.00729899775976472	0.495	0.464	1
Cdc26	0.201310620779939	-0.00649219461153216	0.713	0.691	1
Pard6g	0.201489725604995	0.0338332388684324	0.11	0.088	1
Qdpr	0.201554538871884	0.00440501790327708	0.564	0.582	1
Trim37	0.201559705939324	0.036803974779703	0.198	0.167	1
Tcea3	0.201703434982177	-0.0169122926098169	0.711	0.688	1
Dab1	0.201809779035906	0.0330683794897892	0.125	0.1	1
Suz12	0.201953008443313	0.0102036219535748	0.402	0.376	1
Smchd1	0.202076426775561	-0.0403319507913819	0.403	0.443	1
Dnttip1	0.20211737889663	0.0169385652222101	0.163	0.164	1
Snrnp200	0.202163419915721	0.0520009049952156	0.455	0.421	1
Cirh1a	0.202237358359297	-0.0428829525498003	0.556	0.596	1
Zc3h13	0.202278992423454	0.0480773313180929	0.574	0.539	1
Tcf4	0.202351606521929	0.0328717041880506	0.216	0.184	1
Plpp3	0.203240129034027	-0.0320356538061249	0.091	0.111	1
Pgp	0.203527267023601	0.0455577664544936	0.574	0.534	1
Vbp1	0.203536439391285	0.0346742591483451	0.653	0.614	1
Pop1	0.203735053015274	-0.0499568796113882	0.362	0.397	1
9130401M01Rik	0.203951036262366	0.043637202040264	0.693	0.678	1
Bcl3	0.204380018083121	0.0199576461544796	0.162	0.139	1
Dynll1	0.204412497222801	0.0230122475564798	1	0.999	1
Chd1	0.204441331070993	-0.0338304939323701	0.713	0.749	1
Capza1	0.204524030177473	0.0256981360261256	0.383	0.347	1
Scyl1	0.204528566401454	-0.0259984121759634	0.119	0.146	1
Gng5	0.205382762532156	0.0224628757575513	0.986	0.991	1
Rapgef6	0.205429375013736	-0.0210584171830522	0.131	0.139	1
4930447C04Rik	0.205597267774713	0.0390274436396507	0.229	0.198	1
Smg7	0.206034858336491	-0.0168624037415831	0.157	0.18	1
Tom1l1	0.20633151638447	-0.00131522144233448	0.114	0.126	1
Ankrd10	0.206400599419543	-0.0418402701253128	0.373	0.397	1
Mvp	0.206762835759879	-0.0216634591929992	0.124	0.132	1
Tmod3	0.207123706664003	0.0370446264398023	0.188	0.158	1
Rtcb	0.207757565130408	0.0253821225797004	0.574	0.578	1
Tefm	0.207830224611231	-0.0395356157719272	0.236	0.27	1
Akirin2	0.207873234183805	0.00201130918782622	0.582	0.558	1
Rpl8	0.208048609031506	-0.014406181018066	1	1	1
Mcm3	0.208123648629131	0.0468786659014391	0.813	0.794	1
Zfp639	0.208138256716023	0.0244939171094575	0.237	0.231	1
Mllt6	0.208222794011169	-0.0397255911069344	0.179	0.203	1
Jkamp	0.20842813769104	-0.0286615148669124	0.247	0.281	1
Mettl9	0.20847467078479	-0.00171008185440702	0.393	0.371	1
Ldah	0.208532046625778	-0.0320373435452984	0.108	0.133	1
Tdp2	0.208537026564454	-0.0417477757795892	0.394	0.411	1
Rnf146	0.20856146673831	-0.0387328412035136	0.171	0.194	1
Deb1	0.208658135513898	-0.0133573817171525	0.366	0.355	1
Rps13	0.208694588678716	-0.0186918681213779	1	1	1
Magt1	0.208972427187765	-0.0352486449413864	0.169	0.195	1
Fibp	0.209050430670754	0.0389430519871944	0.2	0.171	1
Ier3ip1	0.209057708375204	-0.0100008489462254	0.661	0.643	1
Mcrs1	0.209552538028505	0.0300875323437674	0.569	0.53	1
Pgrmc2	0.209557173960262	0.0420224246093814	0.242	0.21	1
Mpzl2	0.209830627999052	-0.0351817996342142	0.169	0.2	1
Strbp	0.209913505565491	0.0466057978625373	0.369	0.34	1
Zfp704	0.209988317866551	0.0118060742641741	0.175	0.181	1
Ssbp3	0.209999130880059	0.0245404859602623	0.198	0.192	1
Puf60	0.210291411420624	0.0324434478570276	0.536	0.496	1
Ndufs2	0.210338812395418	0.0425230774964078	0.777	0.758	1
Zfp330	0.210618933822393	0.0436836497478574	0.423	0.406	1
Dhfr	0.211585167857372	-0.0435406885243848	0.375	0.412	1
Usp7	0.211825089143308	0.00188490752618931	0.525	0.547	1
Gapdh	0.212759406917796	0.0238353221592571	1	0.999	1
Tcf25	0.212795302673544	0.0291746655845282	0.671	0.668	1
Supt4a	0.212881292676671	-0.0390996708240281	0.818	0.825	1
Rwdd1	0.213029262813606	0.00785601010793391	0.905	0.885	1
Zc3h7b	0.213391044814134	-0.0161927413162122	0.109	0.115	1
Rad1	0.213395440908471	0.0264420809347065	0.181	0.167	1
Gid8	0.213444889503247	0.0197298724365138	0.388	0.391	1
Rpa2	0.213445801099542	0.047278489103146	0.698	0.661	1
Rab1a	0.21356358782294	0.0130807993276563	0.764	0.731	1
Wrap53	0.213587438102062	0.00218791230342397	0.245	0.259	1
Nemf	0.213641353334638	-0.0192608273041125	0.405	0.392	1
Ccdc107	0.213891605691691	0.0268559891153664	0.196	0.166	1
Nap1l4	0.213923914412774	0.0476450751777152	0.474	0.447	1
Atp5f1	0.214101576920016	-0.0382472672601473	0.974	0.98	1
Krt10	0.214188033365337	0.00592172062545554	0.147	0.153	1
Arhgap11a	0.214270952873483	0.0412924868668203	0.218	0.19	1
Ppp3ca	0.21483482519218	0.0330674046911028	0.14	0.124	1
0610012G03Rik	0.214955710703396	-0.00737462252616039	0.702	0.732	1
Pdia6	0.214955906976452	0.0383743773343401	0.837	0.808	1
Ddx25	0.215243841377956	-0.0333223171198871	0.11	0.134	1
Suv420h2	0.215421514603064	0.0198669307893731	0.156	0.149	1
Lmna	0.215749001498975	0.0366551233767525	0.207	0.175	1
Kat2a	0.215923280530938	0.00386241382360558	0.312	0.291	1
Psmd12	0.215970629568573	-0.037862215412962	0.788	0.788	1
Acot9	0.216032524258603	-0.0316482873579779	0.355	0.365	1
Nkx6-2	0.216150409764143	0.00920485967923462	0.13	0.115	1
Rps6ka1	0.216318706168244	-0.0322909495136514	0.242	0.276	1
Map1b	0.216445519747848	0.00711470577665452	0.499	0.467	1
Cxxc5	0.216535713425481	-0.0393532971669051	0.295	0.316	1
Slc4a5	0.216768281047474	0.0287487751767737	0.136	0.11	1
Ewsr1	0.216972756119437	0.016112967110546	0.722	0.732	1
Tmem222	0.217064558816105	0.0222436973670849	0.262	0.257	1
B230118H07Rik	0.217142994295559	-0.0362220098080781	0.233	0.255	1
Dctn3	0.217257901964289	0.0373190550810154	0.681	0.645	1
Coq10b	0.21733282722582	-0.00632636668052397	0.135	0.149	1
Derl1	0.217791628319241	0.043344522983472	0.3	0.264	1
Sco2	0.217882783128105	-0.0176408189382017	0.152	0.155	1
Hmox1	0.218881178259446	0.0391855170916591	0.376	0.361	1
Rap1a	0.218894933317262	-0.0463547904321656	0.442	0.477	1
Klhl9	0.218904952705737	0.0282142250372206	0.122	0.097	1
Paxbp1	0.218987339059763	-0.0348406778667462	0.198	0.223	1
Fpgs	0.219013073786256	-0.000259143189049849	0.255	0.239	1
Eif4g1	0.219043958217633	0.0481414996122583	0.72	0.697	1
Hira	0.219435352853364	-0.017860873621839	0.224	0.25	1
Angel2	0.219646394574478	0.0375118901737421	0.273	0.238	1
Mfsd1	0.219791631238572	-0.0187650559656023	0.167	0.191	1
Pin4	0.220024191825395	0.0433149767362496	0.686	0.65	1
Nudt1	0.220090149686698	-0.0139730080603361	0.53	0.518	1
Mto1	0.220298290760086	-0.0253713643286393	0.157	0.184	1
Kbtbd8	0.220645622511975	-0.00456276282035142	0.131	0.145	1
Commd10	0.220650484199713	-0.0434502890930316	0.359	0.387	1
Ccm2	0.220734361384608	-0.00240451686924298	0.178	0.167	1
Wrnip1	0.221238940035999	0.029847412241968	0.183	0.154	1
Sfrp1	0.221362663757298	0.0424329169244179	0.219	0.187	1
Letm1	0.221708774096258	0.0425636694007983	0.33	0.294	1
Chd2	0.221753024190013	0.0365971548333658	0.256	0.223	1
Fam96a	0.221977971030363	-0.0150232765343717	0.608	0.641	1
Mak16	0.222065251523392	-0.0328097511292944	0.803	0.833	1
Rps3	0.222131732390525	-0.0182302049657395	1	1	1
2810004N23Rik	0.222145293759212	-0.0251111179107864	0.803	0.796	1
Mphosph8	0.222151231673159	0.0145688852031816	0.696	0.713	1
Pdia4	0.222497453162069	0.0149445793568897	0.383	0.351	1
Cmc2	0.222541912479711	0.0313186857310702	0.475	0.437	1
Cd63	0.222574823194692	-0.0529305765726841	0.652	0.672	1
Thap11	0.222605837775354	-0.0429472982225307	0.301	0.331	1
4833420G17Rik	0.222840870669639	-0.0250905122571312	0.17	0.181	1
Safb	0.223011724171093	0.0422206227609655	0.484	0.444	1
Upp1	0.223031198681865	0.0403377113841783	0.925	0.927	1
2010107E04Rik	0.223032248477472	0.0288431113407353	0.977	0.979	1
Gigyf2	0.223215952441847	-0.0307300619333786	0.309	0.344	1
Rmnd1	0.223239493587319	-0.0162943194894225	0.125	0.146	1
1700019D03Rik	0.223278202579662	-0.0110982970129482	0.379	0.368	1
Sod1	0.223285581409559	-0.0457082240602011	0.765	0.793	1
Tmed9	0.223337009014388	0.0150296782562054	0.759	0.725	1
Cep104	0.22407373493999	0.0313470483656462	0.102	0.079	1
Hras	0.224170687695018	0.0105295149984995	0.584	0.556	1
Gabbr1	0.224233482637104	0.0273026996373297	0.164	0.137	1
Dhrs1	0.22437080313444	0.0289931636460673	0.146	0.12	1
Pcolce2	0.224638732642781	-0.015251992362375	0.275	0.27	1
Sik1	0.224798466375594	0.0150585941969544	0.104	0.085	1
Snrpb2	0.225161321106543	-0.0437552779750312	0.824	0.84	1
Triml1	0.225386572539556	-0.0333723268225423	0.198	0.212	1
Ppwd1	0.225678664526021	-0.0329534443299944	0.206	0.238	1
Cd24a	0.225726710747334	-0.0214995971445769	0.19	0.217	1
Araf	0.225833764801933	-0.0293330659319821	0.188	0.199	1
Rfc2	0.226281488260562	0.0356051928470846	0.686	0.678	1
Kctd6	0.226477016018256	0.00714608371900166	0.174	0.158	1
Gbf1	0.226495095309412	-0.0158305077357163	0.113	0.133	1
Tnrc6b	0.226626578496717	-0.0267863827069683	0.172	0.18	1
Ate1	0.226661508144019	-0.00990753810906342	0.208	0.229	1
Usp5	0.226780917289202	-0.0379206874860643	0.273	0.308	1
Abhd10	0.226968702377668	0.0228616393302336	0.19	0.165	1
Tmbim6	0.227079866769317	0.0377071330160946	0.661	0.649	1
1110038F14Rik	0.227132842597338	-0.0397146877113548	0.437	0.453	1
Zfp326	0.227228840652664	0.0265063467713841	0.29	0.257	1
Slc7a6os	0.227232890478505	-0.030121900428434	0.196	0.209	1
Actg1	0.227538460453129	-0.024865157647628	0.995	0.999	1
Pla2g6	0.227647266230454	0.030582013182941	0.159	0.14	1
U2surp	0.227723559184646	0.0340701066862548	0.831	0.832	1
Otulin	0.22773751753075	0.0135633818944157	0.368	0.378	1
B230354K17Rik	0.227998873533645	-0.0138247483147848	0.155	0.155	1
Rps6ka6	0.22806402120641	0.0417455816974172	0.233	0.203	1
Map2k1	0.228362388631448	-0.0394981344187189	0.317	0.338	1
Glo1	0.228508634817884	0.0399262166082235	0.955	0.943	1
Asb6	0.228593495161924	0.0287195123860313	0.127	0.111	1
mt-Nd3	0.228613530747805	0.0222083001278695	0.955	0.938	1
Rbmxl2	0.22872576413398	0.0528798230793064	0.788	0.764	1
Mpzl1	0.22879906939799	-0.0422012381674094	0.238	0.263	1
Clasrp	0.22913597841816	0.00256127588044046	0.101	0.092	1
Trappc13	0.229479402509914	0.0284018852225714	0.521	0.482	1
BC030867	0.229534319316794	0.024964871606086	0.118	0.105	1
Psma8	0.229793886964079	0.0141792301600189	0.126	0.126	1
Fkbp11	0.230060316908808	0.00336770739596748	0.481	0.456	1
Ctdnep1	0.230329811229187	-0.0341973041276031	0.124	0.149	1
Sh3glb1	0.230456955282655	0.0469274801659902	0.428	0.405	1
Pptc7	0.230528595994675	-0.0180510892420828	0.086	0.105	1
Gm13157	0.230904161643591	-0.0328451982211033	0.147	0.175	1
Smc5	0.230971589184623	0.0389199333897782	0.264	0.237	1
Cnih4	0.231097889089239	-0.00911880022185463	0.675	0.656	1
Gm26825	0.23115972674608	0.0124922999730083	0.404	0.373	1
Fam76a	0.231190006240646	0.0102074610379031	0.193	0.198	1
Lancl1	0.231213067472094	-0.00123831558808768	0.163	0.154	1
Ncapd3	0.231310139338161	-0.0107469161603208	0.283	0.273	1
Dtd2	0.231431893112135	0.0433343137280047	0.298	0.263	1
Rnaseh2a	0.231620839457264	-0.0313023234574004	0.523	0.524	1
Nmt1	0.232356362562976	-0.0152851399694701	0.646	0.63	1
Tex261	0.23243082171061	0.0218108465202199	0.399	0.365	1
Srsf3	0.232627087369921	0.033564816479517	0.985	0.988	1
Dhx29	0.232660306914904	0.0284641164346819	0.273	0.242	1
Pnn	0.233000982658505	0.0489983019943808	0.661	0.647	1
Armcx1	0.233272950307561	-0.00857065013731545	0.139	0.136	1
Vps36	0.233466336072521	0.00405103172848831	0.55	0.577	1
Plac8	0.234037693812592	-0.0146149962553185	0.129	0.128	1
Dgcr8	0.234128610772818	-0.0393541706319825	0.185	0.212	1
Bora	0.234344094245172	0.0310285775715528	0.14	0.114	1
Maf1	0.234635689757316	0.00156212285057133	0.392	0.37	1
Dhx32	0.235026504068225	0.0228624648113886	0.269	0.269	1
Plin3	0.235053843118942	0.00171514681717894	0.302	0.32	1
Acap2	0.235188336057354	0.00806410786126188	0.134	0.139	1
H2-T23	0.23531011135768	-0.0183423470835304	0.478	0.517	1
Slc24a5	0.236529022281378	-0.0244225462976763	0.196	0.198	1
Anp32b	0.236786336676525	0.0224162283251781	0.999	0.996	1
Tmem70	0.236875369535351	0.0437292159207293	0.293	0.261	1
Cdk12	0.237243568294164	-0.0439839384768129	0.663	0.681	1
Tro	0.237376528010082	0.0366555685319522	0.143	0.118	1
Arpc5l	0.237377285067453	0.0355674564677129	0.713	0.707	1
Srsf2	0.237917401971226	-0.0272536344241321	0.975	0.969	1
Tspan6	0.238054723670342	-0.00872128005393263	0.14	0.137	1
Papd5	0.238241247643692	-0.0227319241192568	0.08	0.101	1
Banp	0.238299894135148	-0.0264628827386222	0.167	0.18	1
Ccdc28b	0.238328415458924	0.0282477053906815	0.117	0.097	1
Thop1	0.238423854769054	0.0361978492523682	0.511	0.473	1
Mtif2	0.238472705306427	0.0417527755022911	0.267	0.242	1
Atp1b1	0.238693490267716	-0.00984417371355112	0.275	0.267	1
Atox1	0.238735845662599	0.032631941862457	0.976	0.97	1
Stau1	0.239012160923499	0.0299694707818958	0.193	0.164	1
Uqcrc1	0.239072296712979	-0.0337458522160141	0.916	0.916	1
Mtif3	0.23929222132411	-0.0208438180039812	0.091	0.113	1
Prps1	0.23931435308244	0.0409924939192865	0.713	0.681	1
Tcp1	0.239339723181008	0.0298473881476671	0.965	0.95	1
Sod2	0.23973222911407	-0.0116314651914511	0.926	0.944	1
Snrnp70	0.239987424379184	-0.0358772010518056	0.816	0.816	1
Nefh	0.240127616903101	0.00570506922430647	0.294	0.274	1
Reep5	0.240129707839369	0.0381511657689427	0.23	0.198	1
Tyms	0.240429770932317	-0.0252355707818599	0.631	0.667	1
Pigl	0.240430689358316	0.0129948141038617	0.139	0.137	1
D630023F18Rik	0.240539365410592	0.0327847701125875	0.204	0.186	1
Rcc2	0.240687282451453	-0.0308041087412116	0.914	0.915	1
Gpd2	0.240852988862962	0.0405874253226819	0.286	0.259	1
Zbtb44	0.241034553667217	-0.0355444118368559	0.248	0.267	1
Pecam1	0.241099627036843	-0.0361178367191533	0.173	0.188	1
Ing5	0.241177917458	0.0389627168790704	0.311	0.276	1
Krit1	0.241299703305339	-0.0350403446862869	0.253	0.287	1
Glipr2	0.241323260533919	0.0482512493852797	0.287	0.252	1
Ptprf	0.241466434012141	-0.022741557571564	0.315	0.346	1
Mtf2	0.241711655140929	-0.0330961866827619	0.928	0.943	1
Ddx28	0.241822298702123	-0.0297086607273693	0.134	0.161	1
Slc6a8	0.242007376911119	0.0198105056763998	0.197	0.172	1
Derl2	0.2421825110844	0.0403139966971109	0.247	0.218	1
Trmt112	0.242197278135404	0.03441770933818	0.583	0.581	1
Nsmce2	0.242258566506055	0.00566225256906622	0.348	0.325	1
Trim25	0.242571813565344	-0.0425845271039995	0.201	0.229	1
Snx17	0.242613633618895	-0.0422600128144708	0.276	0.31	1
Cpsf3	0.242669128608209	0.0388866515438774	0.258	0.232	1
Pck2	0.242688848195529	-0.0230571479208915	0.11	0.134	1
Cat	0.242714475628254	0.0121224998371557	0.141	0.124	1
Rala	0.242789686843645	0.0382882691944191	0.661	0.652	1
Fbxl18	0.243159637379246	-0.0230462245202648	0.118	0.128	1
Cenpf	0.243236171391689	-0.0142514812747586	0.638	0.672	1
Slc7a1	0.24334361513284	-0.0321309477043685	0.173	0.203	1
Sptlc1	0.243434296114297	0.0241863073881258	0.148	0.123	1
Cyct	0.243486271681154	0.0294659299478869	0.156	0.129	1
Tmed5	0.243683214988098	0.0156003283978222	0.202	0.203	1
Setx	0.243782455171614	-0.0405180598881136	0.293	0.327	1
Pim3	0.245114543672141	-0.0429955670159501	0.442	0.48	1
Ddx46	0.245374582880202	0.0331896616114946	0.841	0.813	1
Itfg1	0.245588801571282	0.0248205145562719	0.108	0.086	1
Gm10116	0.245718506080608	0.020273921052075	1	1	1
9530068E07Rik	0.245812477208132	-0.0157231596393573	0.099	0.117	1
Dbnl	0.246040794072857	-0.0392571668851335	0.298	0.32	1
Htra2	0.246084453280771	0.0356880869982532	0.217	0.186	1
Gpatch2	0.246242584197129	-0.0109616712269304	0.141	0.141	1
Ak2	0.246267670691517	0.00658092612196848	0.894	0.871	1
Gab1	0.246977661172062	0.0444233413266441	0.455	0.421	1
Gps2	0.247207516148567	-0.0267604776055479	0.129	0.154	1
Mtdh	0.247583406610186	-0.0431219157001455	0.77	0.79	1
Ufc1	0.247617693753824	0.0415177105404956	0.473	0.45	1
Wdr43	0.247739653331894	0.0111848752561878	0.848	0.821	1
Psmd4	0.247794470336805	-0.0204607151394802	0.915	0.935	1
Ube2e3	0.247845625840277	0.0213715223379798	0.489	0.456	1
Rngtt	0.248041092536697	-0.034355326001095	0.143	0.165	1
Alg13	0.248161384794257	-0.00681627807609497	0.433	0.461	1
Gpatch8	0.248610073759156	-0.0405043526924921	0.231	0.263	1
Cul2	0.248710020132898	0.0420583928413288	0.365	0.344	1
Ppp2r5c	0.249050269061402	0.00182790660506532	0.119	0.109	1
Sec23ip	0.249065693775999	0.0124916731993398	0.169	0.169	1
Krr1	0.249533877986287	-0.0471159955025515	0.415	0.44	1
Dus3l	0.249754156783117	-0.0380564482922589	0.19	0.218	1
Zfp318	0.249867094222647	0.0139576288851925	0.189	0.192	1
Tars2	0.249916810236469	-0.00586254686056659	0.248	0.238	1
Erlec1	0.250054908922918	0.0132455449457937	0.116	0.115	1
Mtrr	0.25009064013593	0.0311592948241512	0.157	0.13	1
Aco1	0.250290476243026	0.0271812854155486	0.104	0.089	1
Trim44	0.250559271932282	0.0358416742628318	0.2	0.182	1
Kcnq1ot1	0.250885906137875	-0.00482204975298639	0.445	0.428	1
Eif4enif1	0.250915620134969	-0.0091780366007303	0.162	0.156	1
Samd1	0.251055395363498	-0.0258103447432078	0.107	0.132	1
Pi4k2b	0.251278509943918	0.0241639145728773	0.129	0.12	1
Ass1	0.251332989287113	-0.0317303767951093	0.207	0.214	1
Rnpc3	0.251348841350429	0.00853120213343275	0.181	0.165	1
Ina	0.251408078632669	0.0399209874430123	0.199	0.174	1
Mpc2	0.251426821552405	-0.0174155272913629	0.385	0.385	1
Eme1	0.251536366081433	0.0362878752464404	0.198	0.173	1
Tor1aip1	0.251538475231743	0.0312033553810575	0.129	0.105	1
Ggnbp2	0.251727064198131	-0.00900340342129269	0.436	0.463	1
Ccdc53	0.25198370268086	0.0398607220355818	0.262	0.238	1
Nsun2	0.252193976335275	0.0458602436280067	0.838	0.82	1
Mbtps1	0.252203774185907	0.0188523665824853	0.258	0.258	1
Hexim1	0.252557513649609	-0.0269624208935693	0.199	0.229	1
P3h1	0.252961115154039	-0.0298816263378495	0.104	0.128	1
Pithd1	0.253004696255759	-0.0302859810022452	0.166	0.182	1
Uimc1	0.25336313732284	0.0278548632787323	0.167	0.141	1
Cdk2	0.253666262878403	0.0342519706656063	0.171	0.145	1
Bcat1	0.254380589974628	-0.0393083763325945	0.815	0.836	1
1500011K16Rik	0.254546449725373	0.042035427617961	0.385	0.348	1
Cpsf1	0.254555821566751	-0.0154890708746148	0.144	0.147	1
4931406P16Rik	0.25475610410652	0.0270523296932097	0.185	0.158	1
Klhl22	0.254975870849181	-0.0211886867475181	0.121	0.143	1
Nucks1	0.254987328051962	-0.0385798850161645	0.941	0.95	1
Urah	0.255083202068915	0.0218370045314509	0.388	0.355	1
Bex2	0.255185196058589	0.023528558316899	0.623	0.589	1
Ssr4	0.255356248457627	-0.0171046041098956	0.635	0.668	1
Rfng	0.255626162525387	0.0296648427473307	0.113	0.09	1
Etv4	0.255693712059227	0.0417838503728959	0.492	0.457	1
Snrnp48	0.255956246750361	-0.0338459578181979	0.376	0.387	1
Mydgf	0.256216724458704	0.0422007115405637	0.359	0.323	1
Ube2m	0.256245891985751	0.0442171576132638	0.416	0.4	1
Pde12	0.256298221166803	0.00623388307582551	0.208	0.192	1
Rtn4	0.256430030675793	-0.0355829343642289	0.783	0.794	1
Tfpt	0.256537399306633	-0.0190380395370279	0.174	0.198	1
Tagln2	0.256571998450709	-0.0473043810863041	0.64	0.674	1
Akap1	0.256628398884643	-0.0321342069963551	0.278	0.294	1
Bex4	0.256662883743758	0.0340139685695988	0.895	0.898	1
Golga7	0.256680632033923	-0.030354377537452	0.511	0.515	1
Plk2	0.2567371517013	-0.0330592018460068	0.096	0.12	1
Atic	0.256903346404205	-0.0349407232161392	0.512	0.55	1
Myg1	0.25704026651711	-0.031655767117562	0.33	0.365	1
Actr3	0.25714270873744	0.032675571138655	0.656	0.658	1
Ctps	0.257176768056129	-0.0441083693147188	0.44	0.468	1
Zmym2	0.257371380431279	0.00968007870040376	0.107	0.092	1
Skap2	0.257404666031344	-0.0326316109773874	0.273	0.289	1
Mfap1a	0.25741191658268	-0.0144329654985723	0.166	0.187	1
Paox	0.25778428662287	0.0296328517328656	0.113	0.094	1
Patz1	0.25779803434029	0.0350599632157859	0.279	0.246	1
Ptbp3	0.257814296294223	0.0338487414201088	0.222	0.204	1
Cmtm6	0.257817218133586	0.00691348012700579	0.137	0.122	1
Psmd5	0.258147357195823	-0.0160016813547425	0.363	0.395	1
Plpp2	0.2582522648342	-0.0084872911210335	0.107	0.121	1
Sorl1	0.258457696616105	0.0171325728328615	0.106	0.088	1
Rmnd5b	0.258460953866857	0.00807620636096973	0.303	0.313	1
Tor2a	0.25855352510378	0.0362995372676282	0.221	0.197	1
Mrpl15	0.258558555521523	-0.0216772478432339	0.911	0.931	1
Exosc2	0.258622635702836	-0.0374927357110103	0.244	0.277	1
6030458C11Rik	0.258728976113531	0.0253846084436976	0.141	0.129	1
Atp5h	0.258869629800814	-0.0247418131630845	0.962	0.975	1
Rtfdc1	0.259106888235308	0.0107435264015254	0.448	0.418	1
Vps35	0.259129113141079	-0.0038177553383052	0.588	0.566	1
Ier2	0.259448381397162	-0.0035592771132793	0.594	0.618	1
Mterf3	0.259524392277026	-0.0196381593464289	0.125	0.135	1
Kdsr	0.259591106225347	-0.0309280672300612	0.131	0.158	1
Bms1	0.260109007633499	-0.0350200676708259	0.554	0.557	1
Mettl2	0.260248272155434	0.00122320964051098	0.227	0.212	1
Tmem243	0.260335791114875	0.0227639752137881	0.205	0.197	1
Daxx	0.260832703868844	-0.0359549275134363	0.288	0.322	1
Anxa6	0.261035388091682	-0.00271209899147948	0.18	0.172	1
Atp5g2	0.261111464325333	0.0266626388355715	0.982	0.983	1
Polr3k	0.261144369628266	0.0508104450781943	0.489	0.459	1
Ddx17	0.261168003275845	0.00665914661609024	0.37	0.351	1
Gm9493	0.261405125556159	-0.0325000616986885	0.439	0.45	1
Nus1	0.261442789253483	0.0342620636266411	0.216	0.197	1
Cenph	0.261457112803664	0.0424660735318749	0.467	0.448	1
Nepro	0.261787555893754	-0.0319424235219778	0.124	0.143	1
Cul5	0.26181822182055	0.0197031041584816	0.556	0.563	1
Pfkl	0.261892895488464	0.0380867063678229	0.405	0.368	1
Zzz3	0.262324481001432	-0.0404030490247481	0.199	0.227	1
Ehd4	0.262352773327418	0.0351320729076024	0.248	0.217	1
Cul3	0.262813702478582	0.0405426340163516	0.291	0.259	1
Tubb4b	0.262944831268507	0.0018582620624481	0.981	0.989	1
Cdk8	0.263055350349838	-0.0384850277467936	0.213	0.236	1
Tmx1	0.263091865043359	-0.0407572679810476	0.226	0.257	1
Stt3a	0.263374135470287	0.0170705636321061	0.328	0.334	1
Txndc5	0.263900549264188	0.0333428498183616	0.354	0.319	1
Mpc1	0.264063313680779	-0.0279360491650337	0.502	0.502	1
Osgep	0.264212672001173	-0.0158241764672868	0.34	0.368	1
Dot1l	0.264355244577143	-0.0383229665616978	0.195	0.223	1
Ezr	0.264362320605497	-0.0269602649415138	0.636	0.635	1
Tmem30a	0.264370477036722	0.00857621165571743	0.135	0.139	1
Dpys	0.264639106910612	-0.0154336965176708	0.409	0.389	1
Nvl	0.264868763907984	0.0329308635287384	0.457	0.421	1
Chpt1	0.264961624696463	-0.0189050943426737	0.089	0.108	1
Hax1	0.264971058330025	-0.0287629395296085	0.721	0.754	1
Knop1	0.265177251084824	-0.0134894354214785	0.88	0.903	1
Lsm7	0.265281513379191	0.049170545239763	0.373	0.35	1
Hspb1	0.26547371767797	-0.0333952250075922	0.997	0.998	1
Rpain	0.265786518538343	-0.0273499993160349	0.151	0.166	1
Ctcf	0.265917839443111	-0.0349014377070936	0.705	0.717	1
Pole3	0.266051997445607	-0.0409652404024227	0.521	0.557	1
Trmt10c	0.266088457665034	-0.0354072696072449	0.262	0.295	1
Stx12	0.266104693149591	-0.0199627073059026	0.164	0.188	1
Gpat4	0.26618642982976	-0.0149840453475285	0.148	0.15	1
Elf3	0.266623412169777	-0.0148981548063383	0.107	0.126	1
Nup205	0.267218333904419	0.00994146757772887	0.173	0.175	1
Alg5	0.267545516623555	0.0227119950965338	0.242	0.214	1
Srpk2	0.267585844943413	0.0143210745802637	0.276	0.251	1
Cct5	0.268019853847014	-0.0075534944365192	0.967	0.979	1
Ddb1	0.268270308726107	0.0318885273186533	0.708	0.701	1
Cinp	0.268412981987931	-0.016976166163312	0.317	0.315	1
R3hdm4	0.268429249337534	0.0301061882945395	0.151	0.126	1
Nit2	0.268644857991504	0.0386694397645292	0.472	0.46	1
Dpy30	0.268882729361548	0.0340845768175466	0.979	0.975	1
Xpo1	0.268888910023685	-0.000419135427870421	0.62	0.6	1
Dmwd	0.268906915867956	0.0192177034867434	0.106	0.086	1
Tubb2a	0.269016727723136	-0.000107165164843326	0.159	0.172	1
Rnh1	0.269069708226255	0.0228987068242472	0.349	0.348	1
Taf1d	0.26911291602959	0.0250383216867549	0.743	0.752	1
Ska1	0.269131406333351	-0.022898243406671	0.25	0.276	1
Xaf1	0.269303932264548	-0.0141160724203379	0.222	0.248	1
Trib3	0.269745519935431	0.0353314952393147	0.159	0.133	1
Wdr61	0.269894983275332	0.0377909993939882	0.746	0.743	1
Golt1b	0.269927369368861	0.0217692456512449	0.269	0.269	1
Pus7	0.269981237356607	0.0339768249787251	0.219	0.19	1
Rrp12	0.270061020247833	0.000991168537325504	0.234	0.248	1
Bnip2	0.270100066406625	-0.0393842911840641	0.254	0.286	1
Gmeb1	0.270112670818956	-0.0128424702879536	0.173	0.174	1
Ncaph2	0.27065975630968	-0.0398262140463852	0.433	0.461	1
Sept1	0.270711134238043	-0.0478808864666713	0.459	0.483	1
Poc1a	0.270788497160629	-0.0300755541777755	0.107	0.127	1
Msh6	0.270879750615858	0.00949766526847684	0.722	0.693	1
Cmc1	0.27092861595539	0.0114808234331739	0.238	0.218	1
Hypk	0.271122511319134	0.0300455950161522	0.374	0.367	1
Ptk7	0.271305798531976	0.0341981517485108	0.153	0.132	1
Dctn6	0.271352590399556	0.0318706903319672	0.146	0.13	1
Pfn1	0.271672870533573	0.0371124215276049	0.993	0.992	1
Zfp263	0.271705819763353	0.0340601471818403	0.177	0.15	1
Pdha1	0.271937535370346	-0.0300987441935021	0.683	0.716	1
Elovl5	0.272068998132885	0.000863096790138962	0.188	0.2	1
Faf1	0.272100173908416	0.00105596288733056	0.57	0.549	1
Ppp1r11	0.272190886386274	-0.0263165806252622	0.579	0.614	1
Cobl	0.272339966283	0.00106810594298856	0.377	0.397	1
Folr1	0.272403098653201	-0.0544970910882747	0.537	0.565	1
Dhrs4	0.272564192684375	-0.025450796704153	0.188	0.214	1
Cep70	0.273265302646053	0.0316356251474104	0.133	0.113	1
Tbp	0.273311813546573	-0.00997004638828819	0.142	0.159	1
Dock6	0.273331550491322	0.0288203708037296	0.108	0.089	1
Tpp2	0.273755364060639	-0.0248115045545163	0.311	0.319	1
Smim4	0.274466267578464	-0.0319375746359136	0.18	0.209	1
Ccnh	0.274723059013626	0.0398565053156722	0.431	0.395	1
Ndufc1	0.274742325045034	-0.0238534597039515	0.821	0.847	1
Sccpdh	0.274785946806945	-0.0400110224879186	0.178	0.201	1
Copa	0.275029082751515	0.0125656089974664	0.156	0.159	1
Sdc4	0.27567552839514	-0.0389696708487116	0.329	0.364	1
Aspm	0.275811831442129	-0.0212540400907785	0.137	0.16	1
Pibf1	0.276719718970267	-0.0257306468219319	0.083	0.101	1
BC005561	0.276899453511545	0.0239693561609282	0.242	0.23	1
Nup107	0.277121674816269	0.0286616513457514	0.264	0.251	1
Frg1	0.277312353705261	-0.0471811798010014	0.522	0.556	1
Ercc1	0.277454201123995	-0.0350832849259305	0.301	0.335	1
Bex1	0.277607533425394	0.02994238911322	0.994	0.992	1
Bub1b	0.277741441857231	0.0201051015974995	0.433	0.438	1
Atp6v1d	0.277772976151788	0.0441704544827056	0.506	0.472	1
Hccs	0.277916885715644	0.0215660073165101	0.186	0.162	1
Gm561	0.278301481675827	0.0275960922945425	0.213	0.185	1
Cox8a	0.278475248955272	-0.0312230214183851	0.998	0.998	1
Srbd1	0.27904956974907	0.0117701484565548	0.226	0.203	1
Maz	0.279186189350025	-0.0293026813942007	0.334	0.341	1
Eno1	0.279218380960487	0.0359769452572902	0.956	0.95	1
Tmem57	0.279327995646673	-0.0202224098964978	0.251	0.278	1
Eif3l	0.279466977763619	-0.0253188276376564	0.831	0.855	1
Crbn	0.2797877302845	0.0311502624445086	0.133	0.11	1
Mcat	0.279956844075434	0.0188444460763322	0.254	0.227	1
Fkbp3	0.28010204972428	0.0215283416888736	0.984	0.976	1
Gng3	0.280112115219423	0.0325190416433905	0.289	0.275	1
Nxt1	0.280112325641992	-0.0231801959018326	0.535	0.57	1
Kat8	0.280199211698675	-0.0351626538308218	0.192	0.214	1
Ttc9c	0.280220575317759	0.00299635599506493	0.207	0.194	1
Sept2	0.28040166095632	-0.0140746217740637	0.478	0.507	1
Tmeff1	0.280414916254337	-0.0162966701275515	0.246	0.27	1
Sox4	0.280501189664139	0.0270974988047925	0.118	0.11	1
Hjurp	0.280514773813555	0.0400217465597925	0.257	0.23	1
Josd2	0.280581977490297	-0.0264571354259542	0.083	0.101	1
Mrpl9	0.280823030853888	-0.0388447990189441	0.198	0.224	1
Fam193a	0.280981360483686	-0.0109234666982577	0.148	0.146	1
Bzw2	0.280985797399783	0.013432747810496	0.711	0.719	1
Chmp6	0.281136336672286	0.00305227573738981	0.196	0.204	1
Trim13	0.281510090456921	-0.00764279735213036	0.132	0.148	1
Snrpf	0.281665070297906	-0.00373813015198454	0.956	0.969	1
Vangl1	0.281697018632548	0.0369242494104834	0.384	0.35	1
Psmf1	0.282116291533585	0.0348113257420759	0.163	0.139	1
Ece2	0.28213892664419	0.0232384360634393	0.233	0.229	1
1700020I14Rik	0.282173531008996	-0.000649037383826268	0.39	0.41	1
Xrcc1	0.282558589229467	0.0282836283348146	0.253	0.224	1
Cldn4	0.282610704217567	0.0193306783739156	0.101	0.094	1
Nkiras2	0.282774766779914	-0.0295434955067575	0.107	0.129	1
Ndufa5	0.282792673600825	-0.0230445277185023	0.859	0.883	1
Top3b	0.283006116047337	-0.0389601019521279	0.296	0.329	1
Mid1	0.283152620152576	0.03859452185473	0.454	0.447	1
Copg2	0.283216625058055	-0.0311924052555458	0.103	0.121	1
Utp23	0.283226220717418	0.0219234565769517	0.4	0.398	1
Cd2bp2	0.283587880946818	-0.0383353922443875	0.33	0.364	1
Tor1aip2	0.283669460360854	-0.0370870694435403	0.314	0.336	1
Lysmd2	0.283719415032132	0.0033766167666901	0.111	0.118	1
Calca	0.283727389261869	0.0330305317013052	0.124	0.103	1
Ralbp1	0.283769175130491	0.0168946480456651	0.757	0.769	1
Gna13	0.283883819439704	-0.0282788428702102	0.242	0.273	1
Rmi1	0.284213969449152	0.026167872328332	0.18	0.168	1
Cluh	0.284429121154238	-0.0136785643541021	0.22	0.219	1
Gap43	0.284483744835477	0.0144442420044458	0.109	0.094	1
Bscl2	0.284864732690831	0.00459879903002755	0.179	0.187	1
Commd9	0.284892999238828	0.0291490173327639	0.258	0.227	1
Hmmr	0.28492355127704	0.0519204237135732	0.528	0.496	1
Prss50	0.284939819166904	-0.0276487860990765	0.083	0.103	1
Csnk2a1	0.285534334689851	-0.00742952783939843	0.323	0.344	1
Scamp2	0.285672649573029	0.00621069920527975	0.129	0.133	1
Aurkaip1	0.285743540158426	0.0380168495069695	0.868	0.867	1
Npepps	0.285900475334357	0.0424984440115341	0.431	0.4	1
Pus3	0.286081258329666	-0.0111554951400576	0.107	0.124	1
Ofd1	0.286155630119973	0.0123949208182742	0.161	0.161	1
Brd4	0.286171667352578	0.0406962856608716	0.552	0.518	1
Ppp3r1	0.286351093804248	-0.00605288985705738	0.218	0.21	1
Asxl2	0.286419500905671	0.0275038446714715	0.257	0.227	1
Kif4	0.286624503213155	-0.0248394798041931	0.112	0.122	1
A230046K03Rik	0.286822722267855	-0.0293901746605262	0.143	0.169	1
Agtrap	0.286897372085047	0.0362464667653747	0.435	0.424	1
Pbrm1	0.287245949789214	0.0028449105672349	0.471	0.487	1
Pcm1	0.287335346073179	0.0420006898874571	0.524	0.491	1
Tada2a	0.287337830981378	-0.0136856765777456	0.228	0.25	1
Sav1	0.287371322522339	-0.0195595666470713	0.088	0.107	1
AK010878	0.287475213247467	0.0315719171868255	0.253	0.238	1
Ube2o	0.287597510532609	0.00265102562677402	0.187	0.198	1
Arpc2	0.287651289747282	-0.0358749108891079	0.831	0.853	1
Golga3	0.287999469821018	-0.0330233497924891	0.209	0.239	1
Gmps	0.288101053745583	-0.0428872394304424	0.569	0.585	1
Cenpe	0.288373338036801	0.00948836630786454	0.445	0.459	1
Zfp770	0.288378478349073	0.0268835881166504	0.111	0.095	1
Ppp1r10	0.288404814795992	-0.0386250688399934	0.326	0.359	1
Smarca4	0.288412359360126	0.0266220949184375	0.604	0.6	1
Exo1	0.288454215533401	-0.0371797042376399	0.29	0.323	1
Eef2kmt	0.288454987534622	0.0254395767900229	0.129	0.105	1
Ggnbp1	0.288463922866431	-0.0157811566271714	0.096	0.114	1
Ddx39b	0.288998250304228	-0.0196053722543177	0.878	0.9	1
Sec24a	0.289025372975703	0.0256793830864075	0.138	0.115	1
Calm2	0.289127976691409	-0.00398801643979807	0.991	0.985	1
Vps29	0.289215310370017	-0.000947388220728262	0.768	0.744	1
Zcchc11	0.289310786753443	0.0025375025938254	0.22	0.205	1
Polb	0.28971534030624	0.00770584064481755	0.219	0.229	1
Dus1l	0.290024644832968	0.0039093575227912	0.507	0.482	1
Nipbl	0.290076625074072	0.0219030741981698	0.372	0.34	1
Thyn1	0.290256600100514	0.0380307086588708	0.566	0.552	1
Naprt	0.29037389958162	0.0238005244528781	0.141	0.132	1
Atp5k	0.29041685367335	0.0280763936759465	0.951	0.936	1
R3hcc1	0.290639830064748	-0.0227619936774981	0.17	0.194	1
Nol12	0.290691952490564	0.0326740991734481	0.461	0.453	1
Ap1s1	0.290756602976227	-0.0318458255881483	0.365	0.4	1
Phrf1	0.291194826464182	0.0391957824014136	0.298	0.269	1
Prpf38b	0.291258914498225	0.029149230708105	0.567	0.532	1
Ptgis	0.291376511116236	-0.0357347933913612	0.213	0.237	1
Atp5g3	0.291441138173104	0.0327258984679188	0.853	0.838	1
Cops6	0.291706851055612	0.0269927221751975	0.752	0.72	1
Fxr1	0.291834370472269	0.0193221668562127	0.743	0.756	1
Farsa	0.292017316977103	-0.0164441392653812	0.517	0.551	1
Rbm26	0.292035038287653	0.0413258763841309	0.487	0.46	1
Zdhhc3	0.292126303809602	0.0199029361278096	0.306	0.305	1
Hsbp1	0.29265674993465	-0.0432676518700977	0.649	0.668	1
Ccnk	0.292794025029976	0.0337314612093633	0.202	0.177	1
Tmem55b	0.292833717474776	-0.00244369594309801	0.264	0.28	1
Cnn3	0.293660418857085	-0.0412748047312719	0.808	0.82	1
Romo1	0.294101346592991	0.0169589698237461	0.468	0.474	1
Gpbp1	0.29429166619261	0.0383696946753617	0.528	0.494	1
Kdm3a	0.294565485028743	-0.0363910636241565	0.372	0.384	1
Katna1	0.294773351553692	-0.0319293520200043	0.326	0.359	1
Ccdc43	0.294901225342832	-0.0315009167188994	0.388	0.422	1
Atpaf1	0.295053486029937	-0.0410648325084281	0.238	0.261	1
Fkbp5	0.29526584302706	-0.00530997438207531	0.291	0.309	1
Ndufs3	0.295275190598593	-0.00300188701302828	0.683	0.71	1
3110082I17Rik	0.295304755547134	0.0217124979955259	0.202	0.197	1
Prr5	0.295477290793329	-0.0176818290742095	0.158	0.16	1
Tubb3	0.29551411811703	-0.0193346029368431	0.351	0.378	1
Hnrnpa0	0.295553000177289	0.0145225424828178	0.414	0.423	1
Slc9a3r1	0.296000353615387	-0.00667346315771805	0.253	0.27	1
Ascc2	0.296014551478318	0.0348915590612972	0.184	0.159	1
Nthl1	0.296134535350996	-0.0352763891617167	0.192	0.218	1
Fam129b	0.29670351397974	0.0191812239191549	0.107	0.089	1
Stx4a	0.296844448631014	-0.0262971130348358	0.129	0.153	1
Poglut1	0.297187532968349	0.00285569284625886	0.223	0.235	1
Cdyl	0.297272432964159	0.000847247723328087	0.16	0.168	1
Cnbp	0.297597950131469	-0.0185502818567438	0.972	0.982	1
Cox4i1	0.297672070533234	-0.0175019845462532	0.999	1	1
Gnl3l	0.297820556195741	-0.00338527387053716	0.202	0.216	1
9030624J02Rik	0.29813780519786	-0.0269671978196167	0.149	0.165	1
Vkorc1	0.298197352431641	0.00022106033446237	0.156	0.168	1
B4galt3	0.298351505019499	-0.0180710609328159	0.124	0.143	1
Zfp622	0.29836551323825	-0.0439537772631945	0.589	0.616	1
Dnajc2	0.298472059466981	0.0463154223055058	0.905	0.893	1
Spred2	0.29849516031873	0.0148933703669276	0.115	0.097	1
Pcbp4	0.298504586231591	0.0416567698370552	0.38	0.35	1
Glb1	0.298563468208726	-0.00433136147344657	0.129	0.122	1
Clta	0.298824965808778	-0.0184163954102896	0.979	0.973	1
Ppp1r12c	0.298959073553542	0.026402574393873	0.112	0.092	1
Mtpap	0.299059971906648	-0.0319904797888467	0.157	0.184	1
Pcnp	0.299306365136916	-0.0286508760881565	0.712	0.743	1
Pop5	0.299310024391615	-0.0394749203262297	0.72	0.733	1
Trabd	0.299413586128685	0.0196117815246002	0.14	0.118	1
Tomm70a	0.29951540095815	0.0236010286142906	0.657	0.623	1
Shprh	0.299751520442106	0.0273968019882009	0.11	0.089	1
Got1	0.299768534753579	0.039338414126429	0.624	0.592	1
Tmem11	0.300106242812936	-0.0267295168309932	0.584	0.618	1
Urb1	0.300338283506322	-0.0248292477128809	0.161	0.174	1
Cnpy2	0.30077409081232	-0.0140226186616819	0.752	0.739	1
Pcnxl4	0.300883737484435	0.0344676183506019	0.155	0.13	1
Ahsa2	0.301006600466291	-0.0209609889082175	0.141	0.164	1
Mmp11	0.301006962753804	0.0249569927064444	0.101	0.081	1
Smpd2	0.301023714587204	-0.0148022558210781	0.107	0.126	1
Inip	0.301092364952543	0.00482899167085618	0.167	0.154	1
Golm1	0.301127119570892	0.0175314820231489	0.158	0.153	1
Erh	0.301330590286614	0.0152266996755541	0.999	1	1
Naa38	0.301476481025812	0.0426794420500599	0.711	0.687	1
Ccdc6	0.30154128677435	-0.0150325807985672	0.118	0.122	1
Nat9	0.301628726452799	-0.0317115877782341	0.116	0.137	1
Trim28	0.30163914370581	-0.0160344296189237	0.97	0.964	1
Snhg6	0.301816272837272	-0.0159399787157089	0.379	0.378	1
Peli1	0.301863421837817	-0.0122379638847802	0.18	0.178	1
Pcgf5	0.301899219358972	-0.00159622079971683	0.137	0.147	1
Echs1	0.301954100120829	0.0417461555354846	0.407	0.383	1
Chtf8	0.30203772282958	-0.015088354351331	0.209	0.209	1
Zmym1	0.302170649250966	-0.0174173143821618	0.557	0.547	1
Sdhd	0.302493008918614	0.0361974570795588	0.56	0.547	1
Rad50	0.302702449043241	-0.0385062969126329	0.52	0.537	1
Impact	0.302911489309058	0.0374959787044106	0.293	0.276	1
1110059G10Rik	0.302991113034934	0.0297537497814129	0.14	0.117	1
Gmfg	0.303446958558787	0.0310380299743071	0.16	0.136	1
Tmem97	0.303462964416662	0.0347757159251846	0.583	0.568	1
Myeov2	0.30382174712663	-0.0213240327114343	0.736	0.726	1
Rpl13	0.304234353784709	-0.012900528395861	1	1	1
Ik	0.304235535742281	0.0232124374944761	0.534	0.525	1
Ak6	0.304563113748584	0.0403017848701239	0.72	0.706	1
Parvb	0.304589266428107	-0.0238465095196383	0.135	0.146	1
Pipox	0.304639245405594	-0.0214021423667548	0.126	0.148	1
Baz1a	0.304813181154053	-0.0375906566107372	0.345	0.379	1
Setdb1	0.304871977489766	0.0299500634845399	0.287	0.256	1
AU018091	0.305149728044327	-0.0394730619970139	0.345	0.37	1
Ubn1	0.305331872073785	0.0212212472735788	0.181	0.159	1
Myef2	0.305418333326126	0.0317698095147247	0.33	0.297	1
Ndufa3	0.30551674724724	-0.00267640207775111	0.635	0.66	1
Bcap31	0.305630088330028	-0.013439258399183	0.5	0.491	1
Zbtb45	0.305948760423177	-0.0341129516763777	0.172	0.198	1
Hibch	0.305960466182405	0.024696031669692	0.103	0.088	1
Mapk1	0.30598075176399	-0.0042482810683222	0.479	0.461	1
Psmd3	0.306971032797414	0.0421577266995622	0.719	0.688	1
Nfkbib	0.307187621682602	0.0197231701367256	0.284	0.257	1
Gng2	0.307200713169591	-0.0299116249811417	0.224	0.254	1
Kcmf1	0.307270687631152	-0.0410977856117575	0.493	0.512	1
Klf6	0.307489608688945	0.0126149935037846	0.119	0.103	1
Gnl2	0.307533034791501	-0.0354751954166802	0.397	0.431	1
Ccs	0.307695964417288	0.0126393704819789	0.312	0.318	1
2010320M18Rik	0.307948853698129	0.0290745545511998	0.176	0.161	1
Zic5	0.307972579745305	0.0014700853198682	0.105	0.096	1
Zfp35	0.308100733893591	0.016394807815362	0.112	0.094	1
Ppm1b	0.30821299051584	0.0332728017789161	0.34	0.307	1
Tiparp	0.308213622507285	0.0248533453978143	0.257	0.23	1
Psmc2	0.308787875603542	-0.0356479774628069	0.717	0.737	1
Sgsm3	0.308971142710552	0.0241244404943087	0.104	0.086	1
Basp1	0.309253666102524	0.0321700572532333	0.65	0.617	1
Tmem234	0.309450249633979	0.052306158597222	0.726	0.698	1
Eva1b	0.309935555341039	-0.0113475786421565	0.219	0.213	1
Ankrd40	0.310092837652525	-0.0147366847898815	0.152	0.169	1
Mark2	0.310177772820142	0.0305030419346873	0.266	0.251	1
Vill	0.310717533724647	-0.0279452612942124	0.092	0.113	1
Hdhd2	0.310943334968071	0.03885149692185	0.221	0.194	1
Dync1i2	0.311265518560906	-0.0289764456705036	0.442	0.441	1
Fam53b	0.311328894346574	0.0121313911849254	0.102	0.088	1
1110002L01Rik	0.311753822484424	-0.0265379906839291	0.081	0.101	1
Zdhhc12	0.311968888619573	0.0369376511847808	0.328	0.296	1
Cdk2ap2	0.312884365233707	-0.0141925153329111	0.425	0.416	1
Upf3a	0.313060973480562	-0.0352979654303261	0.358	0.377	1
Axin1	0.313209490837108	0.00867278659758408	0.116	0.102	1
Zfp110	0.313497839114112	-0.0324437451151462	0.196	0.224	1
Nol8	0.313678060399135	0.0182894216102192	0.436	0.443	1
Mrpl45	0.313807117850807	0.0435491568253976	0.781	0.759	1
Aard	0.313881688776261	-0.0472776539405593	0.399	0.419	1
Nfatc2ip	0.313888219179391	-0.0373252920532487	0.64	0.653	1
Cstf1	0.313947713476551	-0.00337115176462283	0.231	0.222	1
1700097N02Rik	0.314053155183946	0.0112322465525876	0.363	0.332	1
Cog7	0.314530564194982	-0.0113941876914164	0.12	0.122	1
Wrb	0.314751116091036	0.0372520664711847	0.192	0.167	1
Htra1	0.314890806343749	-0.0044701443072008	0.101	0.113	1
Gm11808	0.315016286058131	-0.0336442769435367	0.31	0.326	1
Sypl	0.315297357052019	0.0275807961316614	0.216	0.188	1
Naa25	0.315588889765737	-0.0390539965596572	0.253	0.277	1
Atp13a3	0.315693436068996	-0.0119101211152891	0.194	0.193	1
Mtmr9	0.315751827740967	-0.0219805631949223	0.091	0.111	1
Fubp1	0.315765567117014	0.0237430915986427	0.876	0.879	1
Rab35	0.316880882501599	0.034077627928353	0.293	0.276	1
Rpl9	0.317104329308611	-0.0161683093790725	1	1	1
Paip1	0.317260460977085	0.0261236682871938	0.177	0.152	1
Nasp	0.317546520715196	-0.00605037496711391	0.975	0.969	1
Cenpa	0.317629635047876	0.034447190301083	0.73	0.703	1
Pvrl2	0.317771942629668	0.016795888602807	0.37	0.346	1
Tmem38b	0.317814163291698	-0.0308423161763908	0.143	0.168	1
Mfsd10	0.318037725677864	0.0299427172944084	0.395	0.361	1
Dtymk	0.318745677652181	0.00363137998056429	0.978	0.967	1
Tmem120a	0.318821337587806	-0.00126159033140741	0.177	0.169	1
Zkscan5	0.31892639668642	0.0283214166399615	0.135	0.113	1
Caml	0.31903360076916	-0.0254830444255764	0.172	0.184	1
Zfhx3	0.319275681504152	0.0102327870224398	0.119	0.104	1
Wbp11	0.319305398604848	0.0272087435350354	0.697	0.665	1
Ndufb10	0.319546409696291	-0.0257384349425653	0.877	0.87	1
Eftud1	0.319688992178684	0.014690644655273	0.131	0.128	1
Ccdc47	0.319714639745943	-0.00714536422650347	0.215	0.232	1
Rsf1	0.31986457641598	0.0393238663158825	0.399	0.366	1
Ttc14	0.319987960852118	0.0347299928280898	0.427	0.396	1
Snrnp25	0.320040201669147	-0.00559101553995522	0.59	0.577	1
Khsrp	0.320102146767742	0.00368728823848105	0.128	0.135	1
Park7	0.320193910125132	0.0323793759453874	0.985	0.982	1
Mphosph6	0.320330505703998	0.0263831341837022	0.546	0.512	1
Ccny	0.320603725345954	-0.00946248720904208	0.197	0.217	1
Mepce	0.320668933801701	-0.0142325777871589	0.128	0.146	1
Marc2	0.320722162511636	0.0386801514252179	0.365	0.334	1
Kif1b	0.320803773219253	-0.0112702636576453	0.163	0.18	1
Cenpc1	0.320997110672181	0.0323390138227118	0.21	0.187	1
Hnrnpf	0.321085643256868	-0.0178628208373133	0.994	0.995	1
Mfsd5	0.321123311385003	-0.0355986544379127	0.247	0.277	1
Sox12	0.321761286461237	0.022152755008116	0.102	0.09	1
Grtp1	0.321908126594046	0.0186239408692843	0.15	0.146	1
Myl7	0.321923108715241	0.0243583465161662	0.121	0.108	1
Lamtor2	0.322337487713087	0.00597401573211709	0.685	0.706	1
Tet1	0.322396454485317	-0.0494742975051523	0.44	0.461	1
Eif3c	0.32247773699191	0.00207969118524032	0.962	0.974	1
Ooep	0.322506515812307	-0.0228480993554108	0.651	0.642	1
Pym1	0.322623378506654	-0.0384025047371865	0.374	0.404	1
Kmt2e	0.322645277136686	-0.0153411782492439	0.138	0.139	1
Vps37a	0.322710051366147	-0.028071594587792	0.127	0.15	1
Arid4a	0.32283839210508	-0.0227277816284284	0.257	0.262	1
Metap2	0.322870320891442	-0.0316429473294559	0.961	0.969	1
Qtrtd1	0.322934191142677	-0.0254551720538364	0.092	0.113	1
Arglu1	0.323019208536246	0.0323699254824668	0.844	0.82	1
Smap1	0.323144840676464	-0.0373368472673454	0.519	0.53	1
Cdkal1	0.32321591717044	-0.0283904125456155	0.121	0.142	1
Ckap5	0.323654855940578	0.0278015001198428	0.294	0.286	1
Erdr1	0.32384511414887	0.0336997910077555	0.388	0.36	1
Anln	0.324111719987991	0.0176838975899075	0.248	0.244	1
Sirt3	0.324265332774906	0.0301659721950316	0.136	0.114	1
Arhgap35	0.324421086491556	0.026156673659656	0.176	0.152	1
Ap4m1	0.324456185873164	0.0256883730575595	0.112	0.091	1
Gmpr2	0.324691702875972	-0.00063646135874626	0.154	0.145	1
Csnk1e	0.3247766065273	0.0213141548680948	0.25	0.243	1
Alad	0.324882703211408	0.035192188441929	0.264	0.244	1
Fam178a	0.324912104537027	0.0113329040522386	0.152	0.136	1
Sall4	0.325035822249849	-0.0286751083661179	0.612	0.608	1
Kat5	0.325249350762321	0.0107859752402478	0.149	0.148	1
Trmt10a	0.325419264531091	-0.0349341243999358	0.205	0.226	1
Rbfox2	0.325423363765452	0.0285803962365567	0.23	0.218	1
Aifm1	0.326217010388879	0.00538302538921265	0.434	0.448	1
Cks1b	0.326598874796983	-0.0272328274773925	0.959	0.96	1
Rpl26	0.326641628416608	-0.013852529299232	1	1	1
Hint3	0.327040536348424	-0.00763516625079405	0.177	0.191	1
Leprot	0.327103253219443	0.00224238605211075	0.236	0.248	1
Elp4	0.327117772156251	0.00980085874342773	0.133	0.137	1
Zbtb7a	0.327120890075697	-0.021158081196231	0.126	0.147	1
Tm2d3	0.327618712001456	-0.039439042844616	0.327	0.357	1
Cbwd1	0.32787448879865	-0.0314296958912854	0.133	0.153	1
D230025D16Rik	0.328108068320761	-0.0321871755569532	0.15	0.174	1
Cnnm2	0.328335048287554	0.0186145092057806	0.14	0.121	1
Rbm3	0.328520630995172	-0.00193538839178076	0.964	0.975	1
Rbms1	0.328573323834867	-0.0114944597791312	0.278	0.267	1
Arl2	0.328717823177639	0.0321273743977602	0.322	0.309	1
Clstn1	0.328775604913382	0.0252052488636121	0.114	0.094	1
Cenpv	0.329113801861261	-0.0412088299016667	0.443	0.475	1
Hnrnpc	0.329199049710458	-0.00232678559399746	0.993	0.987	1
Nup62	0.329596718848945	-0.0336278466042845	0.522	0.555	1
Sipa1l1	0.329713912212606	-0.0274351927359394	0.098	0.117	1
Mrpl44	0.329744924130669	0.0405383408023624	0.429	0.397	1
Lsm14a	0.329803850645783	-0.0152567998312363	0.475	0.468	1
Snapc5	0.329956342442517	0.0240614448729627	0.442	0.409	1
Pstk	0.330058421614738	-0.0383997423755216	0.353	0.378	1
Orc5	0.330098404705245	0.0218186101504935	0.21	0.186	1
Tfdp2	0.330127294963603	0.0164690695546668	0.319	0.316	1
Rbm10	0.330477854572679	0.0281503883593157	0.413	0.411	1
Psmd8	0.330528254840755	0.0215422357314279	0.762	0.765	1
Ccnb2	0.330571944231863	-0.0303874000715789	0.565	0.598	1
Psmc1	0.331145053651834	-0.030579718092498	0.717	0.717	1
Ppp5c	0.33120569732031	0.0403142378458909	0.518	0.489	1
Fam49b	0.331267184710376	0.0342852217792152	0.612	0.578	1
Ube2z	0.331279479426525	0.0165893401741137	0.308	0.283	1
Picalm	0.331381197160606	0.0375387378527905	0.27	0.243	1
Ppp1r7	0.331432113874068	0.0070636472578185	0.435	0.414	1
Tmx2	0.331520514081195	0.0139961509316399	0.24	0.219	1
Cdc123	0.331599895716293	-0.0499822511033988	0.531	0.558	1
Cars2	0.33161551785394	-0.0114274380176831	0.142	0.142	1
Rock1	0.33189058622109	-0.0346771890328824	0.385	0.406	1
Ccdc34	0.331963354586624	0.0342008277680124	0.525	0.518	1
Jade1	0.332001941083435	0.035796289333446	0.815	0.791	1
Med6	0.332780517749371	0.0162375075575413	0.34	0.344	1
Tbc1d10a	0.332800083025913	0.0316255404841597	0.193	0.167	1
Uhrf2	0.333049208281881	0.0294384938703075	0.182	0.166	1
Alpl	0.333246939231819	-0.0442424409488856	0.392	0.418	1
Ecsit	0.33354206425964	-0.0331894642366112	0.244	0.274	1
Ciao1	0.333589788239989	-0.0141053745769236	0.254	0.278	1
Pigx	0.333592803849374	-0.0346688138657369	0.333	0.357	1
Vamp4	0.333658759824595	0.015798773856412	0.179	0.159	1
Dapk3	0.333710291093156	0.00547008302106478	0.312	0.32	1
Tdh	0.333789762344689	-0.0295445298961849	0.922	0.917	1
Tacc3	0.334092288833666	-0.0387804073001786	0.378	0.403	1
Ykt6	0.334317799176658	0.0188291844195424	0.298	0.294	1
Clspn	0.334361167523156	0.0214378143347774	0.34	0.31	1
Tdrd12	0.334565337906363	-0.0289561334972195	0.182	0.209	1
Zfp141	0.334619658446483	-0.0279234458343474	0.101	0.121	1
Kctd5	0.334792502210743	-0.00295757459633528	0.296	0.313	1
Med19	0.334883521832011	-0.0212581942520189	0.579	0.573	1
Dedd	0.335050730244437	0.0159861542705674	0.134	0.13	1
Efcab14	0.335056309683632	0.0165925132876567	0.141	0.123	1
2700029M09Rik	0.335094096414542	-0.0157156655942324	0.53	0.526	1
Tdp1	0.335196701779566	0.00725818937981548	0.148	0.152	1
Srpk1	0.335336624827783	-0.0348563581571728	0.777	0.784	1
Ska3	0.335530890904081	0.0180316561942457	0.211	0.188	1
Rbm42	0.335590215811241	0.0057392361869395	0.474	0.453	1
Pak1ip1	0.335757769245123	-0.0346824644707586	0.765	0.786	1
Jund	0.335843922116429	0.0235931311866922	0.279	0.252	1
Slc38a10	0.335913792917004	-0.00216768228468875	0.16	0.172	1
Pdss1	0.33612065600546	0.0240853127532978	0.181	0.171	1
Mob2	0.336553413742689	0.0280903791022135	0.183	0.166	1
Nacc1	0.336707365698196	0.0328835877379895	0.271	0.242	1
Kdm6a	0.336892652765291	0.00392780484505834	0.128	0.116	1
Dctn1	0.336977073008086	-0.0187329066089309	0.172	0.194	1
Noc2l	0.337065109474785	-0.00346208190956987	0.429	0.412	1
Eri1	0.337292276273042	-0.0194236424336653	0.322	0.325	1
Erc1	0.337707673187556	0.0335551296375813	0.218	0.199	1
Nudt8	0.337714304211686	-0.00551510521045634	0.128	0.126	1
Nubp2	0.337728145443742	-0.0272212336842325	0.403	0.435	1
Prr12	0.33792515886593	0.0160987505202825	0.111	0.107	1
Ube4b	0.337945093048085	-0.0241450564884308	0.275	0.287	1
Midn	0.338014777067975	-0.0339279537209718	0.148	0.172	1
Asap1	0.338360588809948	0.0289977801603732	0.168	0.148	1
Paxip1	0.338377503841475	0.0236796532139933	0.186	0.162	1
Tmem60	0.338410905821918	0.0314156173793828	0.299	0.269	1
Mrps25	0.338465600442805	0.00974594357007363	0.675	0.649	1
Adnp2	0.338832791788281	-0.0169229550573515	0.11	0.117	1
Fuca1	0.339441177099688	0.02833488270121	0.264	0.236	1
Vamp3	0.339566535859021	0.0185716090939466	0.348	0.348	1
Mrps27	0.339599951370739	0.00160057106633307	0.156	0.165	1
Pde6d	0.339973924621554	-0.0290815217496296	0.233	0.245	1
Obfc1	0.339998052724795	-0.0247054336442372	0.104	0.118	1
[truncated: 4,046 more rows]
