# Supplementary material for: Detection of gene cis-regulatory element perturbations in single-cell transcriptomes
Source: PLoS Comput Biol. 2021 Mar 12;17(3):e1008789. doi: 10.1371/journal.pcbi.1008789 (PMC8011753; doi:10.1371/journal.pcbi.1008789)
Supplement: S2 File — (ZIP) [file pcbi.1008789.s015.zip › S2_File/GFPChe_txm.TdgfSC2_vs_ZfpSC1.wilcox.csv]

	p_val	avg_logFC	pct.1	pct.2	p_val_adj
ENSMUSG00000032494	6.09348321590977e-47	-0.41646009442757	0.337	0.653	1.08500562142489e-42
Zfp42	8.56393850467905e-06	0.0766820091814644	0.987	0.988	0.152489489014315
Rpl39l	0.000114284422117434	-0.123453726685814	0.495	0.57	1
Immp1l	0.00020874764001547	0.109947957162785	0.525	0.447	1
Xlr3b	0.000411299115125658	0.0636618791111379	0.101	0.057	1
Gabarapl2	0.000424377179513252	-0.0867008332840644	0.947	0.955	1
Chtf18	0.000492758131492548	0.0735204896105798	0.194	0.136	1
Eif2s2	0.000660131493428235	-0.0698994076449613	0.994	0.991	1
Chfr	0.00071866199006551	-0.0487623296013687	0.069	0.113	1
Tuba4a	0.000740648265267287	0.0873710615800684	0.586	0.507	1
Get4	0.000749728895719186	0.0709015130827116	0.646	0.588	1
Tsen34	0.000865719350278257	-0.0747766194236705	0.532	0.614	1
Nop58	0.000949205517487082	-0.0657672325260554	0.962	0.969	1
Mgat2	0.00113632960932197	0.0872134761990812	0.324	0.264	1
Snx10	0.00116942337025643	-0.0626725463269136	0.165	0.226	1
Mkrn1	0.00117013425141634	-0.0667144113679998	0.995	0.999	1
Klf13	0.00123026485129562	0.0570708830526456	0.28	0.212	1
Smarcc1	0.00123290197536032	0.0959903304719261	0.712	0.665	1
Adk	0.00131785386670521	0.0797439387541483	0.304	0.245	1
Tdrp	0.00133418329801744	-0.0623564022152735	0.078	0.121	1
Pld3	0.00140416105484284	-0.0558388955805017	0.1	0.148	1
Dppa5a	0.00162301588881261	-0.0541351806930033	0.999	1	1
Thap1	0.00167077670178219	-0.0585200889481883	0.118	0.168	1
Tpi1	0.00171085975557287	0.0913127150498509	0.758	0.718	1
Rps10	0.00198836461047159	-0.0402641008625522	1	1	1
Mrpl1	0.00203354390336927	-0.0847662594668384	0.487	0.564	1
Nhp2	0.00215842065923557	0.0618143717547159	0.997	0.994	1
Ldha	0.00223285340850042	0.0706237886181045	0.994	0.996	1
Sec61a1	0.00229595773570319	0.0936193796908882	0.409	0.35	1
Dcaf8	0.00267307651298359	-0.0616948992546429	0.197	0.252	1
Clp1	0.00281387018465232	-0.0587446790042479	0.23	0.293	1
Gfer	0.00281912792373332	0.0834080113584249	0.57	0.515	1
Bdh1	0.00282085532659381	0.0505420485464866	0.117	0.076	1
Cdc27	0.00283535175570511	0.0585825986804821	0.165	0.116	1
Rps15	0.00308326471529198	-0.0312069594369389	1	1	1
Gm13212	0.00344630200760421	-0.0429630438973916	0.096	0.14	1
Zcchc7	0.00362733007461008	0.0624500790249983	0.29	0.23	1
Fastkd2	0.00387071252626319	0.0645279660895723	0.287	0.229	1
Rpn1	0.00400469775965141	0.0655249108129325	0.579	0.513	1
Ubxn1	0.00405296193685875	-0.0639498787324182	0.876	0.899	1
Rps19	0.00434834397389635	-0.0271035686628913	1	1	1
Gtf3c2	0.00482140629894303	-0.0694247183242667	0.34	0.396	1
Prep	0.00509326347426189	-0.0747114078452098	0.23	0.28	1
Mapk6	0.00518622467316132	-0.0580555275789874	0.158	0.207	1
Tmed3	0.00528580705224878	-0.0548171642213179	0.146	0.193	1
Nop16	0.0052931495111586	-0.0938623039060927	0.458	0.494	1
Pnrc1	0.00578543683119233	0.0506744967381561	0.198	0.147	1
Fbxl19	0.00591127948003147	-0.0492093925896833	0.13	0.177	1
Uri1	0.0061533335560627	-0.076567928325731	0.451	0.505	1
Ubl7	0.00620852265367502	-0.0556132117165335	0.236	0.288	1
Wasf2	0.00630666667778816	-0.0894684303677747	0.511	0.56	1
Fbxw8	0.00638962464594559	0.0412438353070876	0.112	0.075	1
Rfxap	0.00651092991355688	-0.0580666629649711	0.173	0.225	1
Hsf1	0.00704663864568777	-0.0492952203532939	0.084	0.121	1
U2af1	0.00707289148510151	-0.0443321674475561	0.991	0.988	1
Nrde2	0.00711127190193547	0.0647228023663694	0.199	0.154	1
Vps4b	0.00729750080234906	-0.0599821525758216	0.381	0.447	1
Aurkb	0.0073004354207285	-0.0717738151622418	0.293	0.352	1
Eif4a1	0.00766495513092592	-0.0398841311906546	1	1	1
Zfp936	0.00785616740021729	-0.0605511289303431	0.194	0.244	1
Acot8	0.007877028554947	0.0629620578536279	0.23	0.181	1
Myo1f	0.00797134083014657	0.0627759361982416	0.22	0.172	1
Coa6	0.0080060307987341	0.0459275215578265	0.356	0.293	1
Cdc37	0.00808578203612899	-0.0648285482310205	0.761	0.773	1
Gpx1	0.0082784289346231	-0.0605550728895838	0.93	0.943	1
Ssx2ip	0.00835041868747701	0.0558848218948209	0.14	0.101	1
Fbxl6	0.00836085522680258	0.0537749200262381	0.154	0.114	1
Abhd17b	0.00873995877741919	0.0589330880280755	0.168	0.126	1
Prim2	0.00886676070612074	-0.0687907329750096	0.181	0.224	1
Blvra	0.00888844877035284	-0.0425230838426585	0.102	0.142	1
Phf12	0.0090485553143319	-0.0471665596963219	0.2	0.256	1
Abt1	0.00907389453964203	0.0616250327973228	0.399	0.351	1
Gnai2	0.00915667006517438	-0.0643381393644606	0.761	0.784	1
Akt2	0.00944583693021893	0.0586396235043408	0.189	0.146	1
Timm17b	0.00954505496873748	0.0614881458850817	0.513	0.469	1
Chmp4b	0.00958332826893116	0.060377551497684	0.31	0.257	1
Mcts2	0.00959548382303791	0.0790360093645169	0.482	0.431	1
G3bp2	0.00967717400745045	-0.0527193444280689	0.983	0.996	1
Fnbp4	0.00975213235406016	0.0513049257516318	0.326	0.274	1
Tmem2	0.00999031897820812	0.0423960855368344	0.104	0.07	1
Diaph1	0.00999251258700602	0.0728874325981955	0.359	0.307	1
Rnf7	0.0100456567098149	-0.0616033031573695	0.959	0.962	1
Xiap	0.0104480115933771	0.0409603606001818	0.131	0.094	1
Tssc4	0.01054321561737	0.0697227981521205	0.282	0.235	1
Cacna1a	0.0105519554681231	0.056668083352349	0.235	0.19	1
Myl6	0.0105713172163669	-0.0490777569643868	0.977	0.983	1
Smg8	0.0107060285998777	-0.0397605800617743	0.077	0.111	1
Arhgef7	0.0116190181357622	0.0455807162115414	0.131	0.095	1
Cript	0.0119101405177111	-0.0555128411258972	0.622	0.691	1
Suclg1	0.0119242230164934	-0.0676506467798068	0.798	0.825	1
Pdgfa	0.0121883374595034	-0.0587868937451286	0.649	0.695	1
Yeats4	0.0127042744258645	0.060252084584837	0.578	0.531	1
Gm2000	0.0128256921268904	0.0564266611695626	0.597	0.543	1
Gadd45a	0.0128595176023873	-0.0742251044040155	0.39	0.441	1
Lactb2	0.0129025876707033	-0.0403178845408524	0.412	0.481	1
Pank2	0.0132189195127359	0.0635346803510205	0.311	0.261	1
Prpf31	0.0134937259098321	0.0577288689313411	0.552	0.501	1
Mif	0.0137163296759984	0.03154106125805	1	1	1
Elp6	0.013873979155473	-0.043475519387209	0.163	0.206	1
Smarcad1	0.0141630677623584	-0.0729856939496885	0.618	0.665	1
Emc2	0.0141820056311608	-0.0672474886989521	0.417	0.462	1
Rpl39	0.0142977203228672	0.0299127882310053	1	1	1
Phb	0.0143410074998226	-0.046904929475734	0.725	0.777	1
Endog	0.0143831444831687	0.0565417382994928	0.388	0.328	1
Wdr53	0.0145357570415211	-0.0512548309722634	0.124	0.162	1
Gm10093	0.0146371132942723	-0.0476761243039323	0.155	0.199	1
Tpmt	0.0148068396744789	-0.0462722687570221	0.102	0.137	1
Rap1b	0.0149743634464833	0.0752931471305965	0.615	0.579	1
Cd9	0.015056946507759	0.0683085254538536	0.792	0.765	1
Nln	0.0151061881132221	0.0521255267929528	0.13	0.096	1
Shcbp1	0.0151227824589168	0.0499311745786264	0.27	0.218	1
Selt	0.0151317524572262	0.0567604735986726	0.563	0.504	1
Zdhhc20	0.0153274642846656	-0.0465123408772536	0.091	0.124	1
Ctc1	0.0153360774672169	0.0466935969523418	0.166	0.127	1
Bckdha	0.0154876977336266	-0.0550074289224423	0.26	0.307	1
Cyb5b	0.0158410046480004	0.0746521424443582	0.672	0.62	1
Ppfia1	0.0158617538592225	-0.0456483440432955	0.146	0.186	1
Polr2f	0.0160030257736169	0.0464504354802333	0.947	0.929	1
Fem1c	0.0161953622748914	-0.0418495404236821	0.107	0.146	1
Yif1b	0.0164059443733157	0.0663580330915279	0.578	0.533	1
Serf2	0.0164159299754918	0.0405897202231262	0.999	1	1
Pcid2	0.0165455305594707	0.0483864490086344	0.187	0.145	1
Rps14	0.0167260991863996	-0.0173731220953703	1	1	1
Yipf5	0.0169133894786802	0.0598163515028181	0.433	0.384	1
Rnf115	0.0170596208582905	0.0506969231323416	0.275	0.226	1
Tmem238	0.0176839213397481	0.0525858806296844	0.274	0.226	1
Psmd14	0.0179839373698242	0.0460156215088769	0.744	0.7	1
Coprs	0.0180964332011962	0.0664037584816922	0.619	0.57	1
Aurka	0.0181356933547978	0.0852052948084389	0.493	0.461	1
Fdps	0.0181745276077986	0.073788543830171	0.348	0.301	1
Ccnd1	0.0183620401097061	-0.0859885009077357	0.708	0.72	1
Capza2	0.0184933306938243	-0.0656642093811368	0.663	0.707	1
Ctnnbl1	0.0185742971807068	-0.0572755739356599	0.4	0.449	1
Arhgap19	0.0186289354606729	-0.0520126743074121	0.115	0.15	1
Wbscr22	0.0187173147144921	0.058078725215886	0.455	0.406	1
Mad2l2	0.0187207986554938	0.0664656589359134	0.329	0.284	1
Aldh4a1	0.018897627450469	-0.0334965452177041	0.071	0.101	1
Higd2a	0.0189166653683242	0.0402074802444494	0.637	0.572	1
Mylpf	0.019014343543713	-0.0663356854459005	0.923	0.921	1
Tti2	0.019354055539658	-0.0370049761317877	0.084	0.117	1
Prelid1	0.0195148752682408	0.0575103120400977	0.905	0.88	1
Gpatch11	0.0202961574697599	-0.0448699778434752	0.221	0.268	1
Mut	0.0203232602765234	0.0484239950577665	0.219	0.178	1
Lrrc2	0.0205356406225089	0.0378072510197361	0.108	0.077	1
Bcat2	0.0206082689779367	0.072622270407348	0.315	0.276	1
Atad5	0.0206163119795141	-0.0632700490477247	0.189	0.229	1
AU020206	0.0207470838861428	0.0514493325900421	0.127	0.095	1
Dhcr7	0.0207678827927317	0.0416834332462258	0.114	0.082	1
Myl12b	0.0207773200641768	0.0567408351962227	0.424	0.383	1
mt-Nd2	0.0209897084409543	0.0428569983582072	0.994	0.991	1
Aptx	0.0210895680190402	-0.0428881845136488	0.118	0.154	1
Csnk1g2	0.0213403324243161	0.0455723642091095	0.277	0.227	1
Uba52	0.021379353935183	0.0477962384007169	0.321	0.268	1
Bzw1	0.0214214241151415	0.0595708413177218	0.871	0.848	1
Prdx6	0.021459882752806	-0.0451703664273397	0.979	0.988	1
Rest	0.0214653657562026	0.0561478186400015	0.919	0.911	1
Actn4	0.0214768249501846	-0.0560923290495039	0.757	0.799	1
Slc25a46	0.0216155049602667	-0.0399620728182533	0.1	0.134	1
Siva1	0.0216801445084285	0.0486378139520962	0.967	0.968	1
Myh10	0.0219790700793684	0.0444395027636204	0.272	0.225	1
Alkbh3	0.0222442168638136	-0.0487386522703168	0.186	0.229	1
Zgpat	0.0225794517541363	0.0421814953910228	0.117	0.085	1
Mrpl55	0.0227799722522924	0.061209525071822	0.577	0.539	1
Hnrnpu	0.0229187249277357	-0.0540497798433999	0.848	0.887	1
Hnrnph1	0.0229202185477196	-0.0639008180867028	0.58	0.639	1
Ntan1	0.0231907719462646	0.0455337932517239	0.273	0.227	1
Med4	0.0232752736311676	-0.0466286718221006	0.388	0.442	1
Tbce	0.023313185014995	0.0436409255274507	0.131	0.098	1
Them4	0.0233768345053942	-0.04190378997571	0.084	0.115	1
Zcchc17	0.0237169929473636	-0.0688361755529752	0.549	0.589	1
Clpp	0.0240107259599035	0.059018389386684	0.825	0.789	1
Wdr83	0.0240816583113308	0.0433274419505675	0.227	0.182	1
Noc4l	0.0241325706641795	0.0595628997477865	0.506	0.462	1
Snrpa1	0.0243786208693626	-0.0481907073232668	0.936	0.937	1
Chchd10	0.0244856234201367	0.0453074535933777	0.996	0.993	1
Smim10l1	0.024488855415325	0.0521465448987835	0.137	0.105	1
Cbl	0.0247300190714097	-0.0447984088998497	0.155	0.192	1
Med20	0.0247572260153576	-0.0429594229744942	0.132	0.168	1
Gngt2	0.0248354302982908	0.0422822802774626	0.15	0.115	1
Lncenc1	0.0248546275666338	-0.0554344816744549	0.596	0.632	1
Acyp1	0.0251393992975198	0.0373663716699578	0.167	0.129	1
Txnl4a	0.0253091640236012	-0.0436239104879335	0.95	0.942	1
Prdx5	0.0253214665937337	0.0658491557821813	0.615	0.583	1
Prpf40a	0.0254260226451303	-0.0593510102617338	0.826	0.852	1
Fignl1	0.0256862741595464	0.0573033067991232	0.32	0.274	1
Epb41l4aos	0.0258113519170329	0.0624078666150666	0.553	0.501	1
Fh1	0.0260211438836506	0.0562850128271026	0.433	0.386	1
Zmat3	0.0261737187562824	0.0506645911344143	0.255	0.213	1
Sdccag3	0.0263009953294669	-0.0515812756331716	0.241	0.284	1
Trp53	0.026331815150288	-0.0506448824521319	0.993	0.986	1
Hnrnpa3	0.0264143242416439	0.0393267329568441	0.949	0.932	1
Trim32	0.0268250307067689	-0.0388429075879732	0.094	0.126	1
Rfc4	0.0271116930492528	-0.0426125922529274	0.466	0.519	1
Setd8	0.0271368996494461	0.0577046152145596	0.414	0.371	1
Aup1	0.0271523298035204	0.0365231163267918	0.213	0.171	1
Slc39a1	0.0271691196127902	0.0527378797165949	0.135	0.102	1
Rnf167	0.027331965657999	0.0565387713542836	0.265	0.224	1
Hnrnpr	0.0276244205411625	-0.0436056026912888	0.681	0.722	1
Zmpste24	0.0280656335513798	0.0463797554561736	0.205	0.167	1
Myl12a	0.0281356166974586	-0.0439945827861685	0.936	0.931	1
Itm2c	0.0284333774447848	0.048640535202131	0.157	0.122	1
Mrps9	0.0286533569218855	-0.0372289555193427	0.511	0.572	1
Trim6	0.0287870963794129	-0.0569825710896976	0.356	0.4	1
mt-Nd5	0.0288025456810929	0.0428324181538423	0.628	0.569	1
Wac	0.0289900306595385	-0.0654165136623558	0.326	0.366	1
mt-Atp6	0.0292517779132381	0.0193687840974262	1	1	1
Ccni	0.0293761784460693	0.0461680787371149	0.281	0.233	1
Impa1	0.0294013941825836	-0.0542939840580852	0.352	0.4	1
Zbtb12	0.0294100303559848	-0.0342324846502538	0.101	0.134	1
Cir1	0.0294612222281224	-0.0571530630790406	0.273	0.313	1
Znrf1	0.0296556142894553	-0.0447587377909968	0.108	0.14	1
Morn2	0.0297263402065223	0.0463756556523017	0.168	0.135	1
Mzt1	0.0298797530700794	0.045872608166127	0.238	0.197	1
Rbmx2	0.0298868525781565	-0.0437455013466496	0.29	0.339	1
Mapkapk3	0.029901812955634	0.0408954952342774	0.134	0.102	1
Dnajc7	0.0299766426796093	-0.0611188604642102	0.708	0.741	1
Yae1d1	0.0301352586469804	0.0804086149224332	0.431	0.396	1
4921524J17Rik	0.0304090571795238	-0.0582416102799095	0.244	0.283	1
Ssb	0.0304544242727482	0.0547152948115375	0.892	0.868	1
Tmem141	0.030517766966028	-0.0325659666938383	0.073	0.101	1
Riok3	0.0306594392425581	-0.0571933234727393	0.461	0.501	1
Jtb	0.0307486323657518	0.057330265799874	0.472	0.44	1
Aen	0.0309714022131191	-0.0597845069445987	0.596	0.641	1
Phf6	0.0310010824487889	-0.0418856076508511	0.149	0.184	1
Mapre2	0.0312676616222643	0.0415205202170742	0.165	0.129	1
Itm2a	0.0312878174628859	-0.0380796942851282	0.083	0.111	1
Prmt3	0.0314102601024809	-0.0533506277377511	0.355	0.406	1
Ppcs	0.0317821586489042	0.0633375908197346	0.509	0.461	1
Acaa1a	0.0318299603222061	-0.0557769284183416	0.153	0.188	1
Snapc1	0.0318584742886012	0.0364050674887582	0.113	0.083	1
Ccdc117	0.0318829858319997	0.0406818663759208	0.142	0.109	1
Txndc17	0.0319016545960261	0.0569918510496259	0.877	0.877	1
Ppp1r12a	0.0320866071446968	-0.0670337240448746	0.375	0.419	1
Tubb2b	0.0321134378584825	0.0576229649998168	0.755	0.719	1
Snrpa	0.0325665520582624	-0.0539736555209485	0.618	0.662	1
Hrsp12	0.0325953071892008	0.0528318132447433	0.394	0.352	1
Flad1	0.0326250931642188	0.0432905723838282	0.14	0.108	1
Serpinb6a	0.0328394566674534	-0.0494663753343725	0.324	0.368	1
Cox6c	0.032844159297755	-0.0414982040872682	1	0.999	1
Hmgn3	0.0330662069078419	-0.0347620644385815	0.112	0.146	1
Akap13	0.0333935799487417	0.0382617218934019	0.129	0.098	1
Paip2b	0.0335926215511903	-0.0513922089394255	0.189	0.227	1
Chic2	0.0336305971288332	0.0571605506238589	0.562	0.507	1
Fam8a1	0.0339528765257195	-0.0378023473752049	0.078	0.105	1
Tomm34	0.0340891176629279	0.0520126728156494	0.224	0.184	1
Rcl1	0.0341451471708933	-0.0506054708160453	0.517	0.573	1
Klhdc2	0.0343661358842714	0.0566819967326161	0.343	0.302	1
Clasp2	0.0347208423588175	0.0275348640416969	0.105	0.076	1
Atp5d	0.0349455104763953	0.0447309209775977	0.943	0.944	1
Grb7	0.0350168107332702	0.0373380691941292	0.101	0.073	1
Smad2	0.0351942182370989	0.0455177832833725	0.186	0.15	1
Cdk4	0.0354011747119862	0.0463196729409352	0.959	0.959	1
Adprh	0.0357470219323476	0.0658561294286444	0.719	0.667	1
Phlda2	0.0360478846519311	0.0770026456326875	0.699	0.678	1
Orc1	0.0362385497573749	0.0588642057226882	0.263	0.224	1
Ccdc18	0.036281723676845	-0.0395060109765667	0.104	0.135	1
Pir	0.0363186193763945	0.0615784944433095	0.221	0.187	1
Tut1	0.0363556290303537	-0.0372670964519666	0.123	0.156	1
Zfp91	0.0364156757837773	-0.0441797535522261	0.364	0.412	1
Otud7b	0.036478710944233	0.0368295833422299	0.17	0.134	1
Calml4	0.0365664924814478	0.0380870077493119	0.295	0.248	1
Cln3	0.0366481244429735	0.0345568144617845	0.118	0.089	1
Bax	0.0367615032566031	-0.0518904360920449	0.968	0.98	1
Tdg	0.0367867754368106	0.0584282318692955	0.41	0.378	1
Tprgl	0.036848446610031	-0.0592613734286785	0.399	0.436	1
Zfp444	0.0368686296174153	0.0370316210233554	0.141	0.109	1
Toporsos	0.0368984582551132	0.0312001340705373	0.155	0.121	1
C330007P06Rik	0.0369278112734992	0.036445382310201	0.145	0.113	1
Calm1	0.0371387632922562	0.0363422067438761	0.986	0.989	1
Sepw1	0.0371726527936341	-0.0649787308198773	0.685	0.71	1
Pebp1	0.0376346849291809	0.0350267902987889	0.99	0.992	1
Fars2	0.0379534099298412	-0.0459937124134439	0.103	0.133	1
Dtwd2	0.0380279882189031	-0.0317959100598192	0.101	0.132	1
Zfos1	0.0380644421493914	0.077321902570555	0.542	0.519	1
Sfr1	0.0385291266244168	-0.0436546339404378	0.942	0.955	1
Birc2	0.0385576277605129	-0.0365912577164344	0.118	0.149	1
Krt8	0.0386690003201454	0.0798316403453476	0.219	0.181	1
Sh3glb2	0.0388112009144784	-0.0407678799091089	0.183	0.22	1
Cbll1	0.0388940947506287	-0.0405627284560947	0.169	0.205	1
Abhd12	0.0389596057599673	0.0391735844012038	0.133	0.103	1
Acy1	0.0389845064328503	-0.0329895755752546	0.084	0.111	1
Tex14	0.0392547293785294	0.0360042593342475	0.118	0.089	1
Pgs1	0.0394028532375007	0.0490593509653531	0.371	0.332	1
Apopt1	0.0395049929579109	0.0496718558606166	0.225	0.188	1
Plk1	0.0395319380725283	0.0656678434772729	0.5	0.455	1
Rasa1	0.0396125199290757	0.0475125279405497	0.129	0.101	1
Ngdn	0.0397318471141841	-0.0478200640297901	0.632	0.661	1
Tpst2	0.0399448146034761	0.0431817983296829	0.26	0.218	1
Map3k4	0.0400079364440196	0.0384205943304846	0.178	0.143	1
Ppp2r2d	0.04015489579301	0.0602934210483189	0.648	0.617	1
Ric8	0.0401686736062713	0.0366228316966614	0.118	0.089	1
Oaz1	0.0402471050424985	-0.041891990859297	0.999	0.999	1
Kpnb1	0.0404536735761596	-0.0485160992245075	0.729	0.737	1
Tbc1d20	0.0404891700489815	0.0372137202818306	0.129	0.1	1
Chmp2b	0.0406089521349709	0.0419837931498296	0.198	0.162	1
Fbxo30	0.0409865808363168	0.0421102311819299	0.156	0.124	1
Mrpl57	0.0411058385499695	0.0470416439734136	0.803	0.752	1
Mgmt	0.0411442988632505	0.054431206914578	0.163	0.13	1
Tfb2m	0.0412710900738334	-0.0461076570119877	0.102	0.13	1
Maea	0.0416021239496395	0.0542872114882889	0.362	0.319	1
Alkbh2	0.0416360316590165	0.0452574405386337	0.256	0.216	1
Wasf1	0.0417264130098302	0.0296090249005718	0.136	0.105	1
Tlk2	0.0422192995594927	-0.0617449004018376	0.25	0.286	1
Gm9843	0.042314309072033	0.0640716609353174	0.59	0.547	1
D030056L22Rik	0.0424290256095369	0.0449250014711362	0.434	0.386	1
2410141K09Rik	0.0429513220322509	0.0581514601691109	0.337	0.297	1
Uba5	0.042954327790958	-0.0581271829637792	0.329	0.37	1
Nptn	0.0430365232034499	-0.0433146671960872	0.198	0.235	1
Rbbp8	0.0430630823350407	0.0514660681872557	0.177	0.142	1
Tmx3	0.0433292638022645	0.0351435277375017	0.126	0.096	1
Bad	0.0434601826282439	0.0492182788968075	0.197	0.164	1
Pigp	0.0437094044745894	-0.0474786262594421	0.168	0.204	1
Tjap1	0.0440635653589356	-0.0397157512100429	0.162	0.199	1
Dbr1	0.0441889524326162	-0.0464687036479108	0.235	0.273	1
Zfp706	0.0442211459271843	0.0438392293314698	0.964	0.957	1
Ncapd2	0.0442800314909353	0.0517976103122478	0.228	0.195	1
Pfdn2	0.0444342694183622	0.0399968421285717	0.965	0.959	1
Cox11	0.0444954551219497	-0.033321780309056	0.275	0.321	1
Asna1	0.04462923879855	-0.0546170503642922	0.735	0.746	1
Vcpkmt	0.0447759630687718	0.0409291009612398	0.214	0.175	1
Dync1h1	0.044826176448665	-0.0489323253551507	0.209	0.245	1
Gtf2e2	0.0448404677881752	0.057003156949948	0.635	0.597	1
Abhd17a	0.0452321577787062	-0.0462395425646676	0.471	0.515	1
Lpar1	0.0454214188163008	-0.0284286598122473	0.076	0.103	1
Chaf1b	0.0455784822006504	0.0556155413586866	0.287	0.249	1
Rps17	0.0455828747387712	-0.0225293895677603	1	1	1
Wdr45b	0.0455916163224195	0.0561924411574377	0.379	0.335	1
Wsb2	0.0456158920697177	0.053487014722909	0.276	0.238	1
Utf1	0.0456393857874935	-0.0390211681870172	0.938	0.919	1
1810055G02Rik	0.045785987924185	-0.0221613775153111	0.111	0.145	1
Bdh2	0.045856565586523	-0.033207948637667	0.128	0.16	1
Dtnbp1	0.0459427561798616	0.0438680717305515	0.151	0.12	1
C87436	0.0460738984547592	-0.0404785909423052	0.134	0.167	1
Abhd11	0.0464089046500821	-0.0435958583157015	0.274	0.316	1
Fam175b	0.0465894017191242	-0.0348623628225256	0.114	0.145	1
Trappc5	0.0466200991347742	0.0486510129519908	0.32	0.278	1
Pdxk	0.0466886630658402	-0.0436480255808561	0.197	0.236	1
Ssna1	0.0468513473429824	-0.0530178505053542	0.437	0.48	1
Ppp4r1	0.0469926652429729	0.0360849313520542	0.154	0.122	1
Tpm2	0.0470712656499044	-0.0269665316748036	0.115	0.146	1
Ctr9	0.0474058769244231	-0.0638107207749179	0.308	0.346	1
Decr2	0.0475548446429011	0.0300192523209099	0.101	0.075	1
Gadd45gip1	0.0477155145277337	-0.0506038549550429	0.715	0.719	1
Gtf2e1	0.0477489978754771	-0.0549695692438156	0.201	0.233	1
Gemin7	0.0477829014511032	-0.0515073589000726	0.412	0.454	1
Exosc10	0.0478754464938751	-0.0428163165169018	0.218	0.252	1
Eef1a1	0.0478920545512787	-0.0241543917516531	1	1	1
Strn3	0.0481020960948926	0.0793689676600098	0.372	0.341	1
Myadm	0.0482227413774952	-0.0415148462993462	0.078	0.103	1
Cdipt	0.0484789269918344	0.0450930630629641	0.216	0.181	1
Ccdc12	0.0485613594439337	0.0517443956434142	0.608	0.585	1
Eaf1	0.0486051369099247	0.0426792829085053	0.113	0.086	1
Lmnb2	0.0486513584342583	0.0328621793107186	0.194	0.156	1
Fsd1	0.049179041168541	-0.0337284167234636	0.144	0.179	1
Fscn1	0.0491854966787881	-0.0443839527262437	0.83	0.852	1
Rbm33	0.0492765803394952	0.0375102792022736	0.153	0.122	1
Zfp322a	0.0493684970054373	0.0487702378353612	0.22	0.186	1
Pum2	0.0495199990407528	0.0423478443859971	0.31	0.273	1
Rpp25l	0.0499757967898965	0.0560602538300118	0.536	0.504	1
Rif1	0.0503279818912942	0.0332086136061299	0.669	0.626	1
Pdik1l	0.0504785760464776	-0.0302687605631692	0.075	0.101	1
Ankrd9	0.05049440533933	-0.0371303101350525	0.145	0.178	1
Stag2	0.0505660788797576	-0.0433180721601411	0.147	0.179	1
C1qbp	0.0506022072430476	-0.0404160612519071	0.978	0.976	1
mt-Co2	0.0510905787795614	0.0197448355072471	1	1	1
Gm43733	0.0516546885350461	-0.0375544716128625	0.1	0.128	1
Pitpnb	0.0516575669468672	-0.0479761257660734	0.343	0.384	1
Ccdc25	0.0516581804204381	-0.0509284324214987	0.254	0.29	1
Sh2b1	0.0519057860455089	-0.0329130449408325	0.107	0.137	1
Uchl1	0.0522061885002983	0.053490880480825	0.39	0.351	1
1110001J03Rik	0.0522082067398966	0.0479339372488824	0.454	0.409	1
Mettl5	0.0523054374242516	-0.0567112759183617	0.477	0.52	1
Marcksl1	0.0523169543287562	-0.0469848885854076	0.964	0.976	1
Pcyt2	0.0523604249014407	0.0435522998798951	0.159	0.127	1
Ptrh2	0.0526878771256638	0.0442617623440533	0.356	0.316	1
Mycbp	0.0528524887338667	0.0367035949647138	0.428	0.387	1
Wsb1	0.0528975206672746	0.0404070355377356	0.259	0.22	1
Rps15a	0.0529670650225547	-0.0226014866672828	1	1	1
Cdc42se2	0.0529860380956306	0.0435469625275314	0.297	0.258	1
Ppp1r8	0.0530138345626992	0.0522624500378831	0.384	0.345	1
Minos1	0.0530200285049047	0.0396240180991632	0.94	0.936	1
Tmed1	0.0530763658916457	-0.0405508289724334	0.298	0.345	1
Sec22b	0.0531764936661674	-0.0409569819376672	0.35	0.397	1
Gdf3	0.0533241784479484	0.0587423283925139	0.629	0.61	1
Rbm27	0.0536277882960611	-0.0625744847489906	0.706	0.736	1
Ap1g1	0.0536840915804427	-0.0431190475782154	0.182	0.214	1
Bcl7b	0.0539497432316991	0.0302372986791525	0.192	0.155	1
Adh5	0.0544316713685702	0.0482479911142228	0.878	0.861	1
Kmt2a	0.0545335269151731	0.0592360349535441	0.242	0.207	1
Surf4	0.0546925629473475	0.0535628211099315	0.327	0.287	1
Xpc	0.055180342039783	-0.0332352511226499	0.125	0.155	1
Heatr6	0.0555852071848993	-0.0425120116092576	0.165	0.197	1
Med29	0.0556342065539984	-0.0411935825587897	0.621	0.681	1
Mthfd2	0.0556984729047135	0.0555027029885936	0.621	0.581	1
Coq9	0.0559460133644641	-0.0294857350818551	0.174	0.212	1
Cox8a	0.0559897328545333	-0.0312230214183851	0.998	0.998	1
Tmem128	0.0560294757243565	-0.0290292529603367	0.142	0.177	1
Rps9	0.0565675276868887	-0.0209799458435289	1	1	1
Pus1	0.0566333578520459	-0.0489588710015511	0.29	0.328	1
Vmp1	0.0567855596332824	0.0457102080889763	0.357	0.314	1
Bop1	0.0568796476931907	0.0459662869494631	0.441	0.398	1
Gadd45b	0.0570248719627541	-0.0389598481516113	0.118	0.146	1
Tmsb10	0.057042855862212	-0.0320722220932503	0.988	0.993	1
Gja1	0.0572454870658973	0.0500367599232454	0.18	0.148	1
Fam175a	0.0573029168513338	-0.0417928166699847	0.094	0.12	1
Mia3	0.0575221445241909	-0.0260516856982	0.117	0.147	1
Sec23b	0.057881698980411	0.0517100526587734	0.311	0.277	1
Trmt5	0.0579346093430518	-0.0339494255363287	0.086	0.111	1
Msrb2	0.0581775505399658	0.0435332718772406	0.18	0.15	1
Rps20	0.0588294773477881	-0.0157007538992096	1	1	1
Prcp	0.0590968562215056	-0.0334413897812701	0.096	0.122	1
Tmem192	0.0591215918019466	-0.0556401859894677	0.358	0.392	1
Rps13	0.0592985121171687	-0.0186918681213779	1	1	1
Usp42	0.0599013271636416	0.0335544555808502	0.114	0.088	1
Kdm4c	0.0599890013479354	0.0352075078107736	0.139	0.11	1
Fryl	0.0601263371988271	-0.0352450766701509	0.107	0.135	1
Pias4	0.060187103866093	-0.0381218012408511	0.24	0.278	1
Pgam5	0.0602201700305544	-0.0440625809994672	0.188	0.223	1
Ndel1	0.0603585281046787	0.0309084224417786	0.124	0.097	1
Poc5	0.0604920025236363	0.0276844716903538	0.122	0.094	1
Fam58b	0.0606017744653181	-0.0311123305166479	0.233	0.271	1
Dcaf7	0.0606269444763126	0.0299760495035473	0.133	0.104	1
Tfe3	0.0606312987766305	-0.0335509809495443	0.154	0.188	1
Bcat1	0.0610227720668272	-0.0393083763325945	0.815	0.836	1
Hspb1	0.0611319406410829	-0.0333952250075922	0.997	0.998	1
Pid1	0.0613464127991041	-0.0225300826616952	0.101	0.13	1
Rnf34	0.0613704965663389	-0.0436017954137622	0.234	0.271	1
Qrsl1	0.061381373326746	-0.0381879064172345	0.128	0.156	1
Baz2a	0.0613823581145462	0.0376560784317043	0.574	0.518	1
Hist1h2al	0.0614005840929214	0.0428197280771394	0.126	0.1	1
Tubgcp5	0.0614451716443564	-0.0384898760693441	0.081	0.104	1
Fbxl14	0.0614545184766297	0.0363507566712765	0.123	0.097	1
Nsmce4a	0.0619193063175519	-0.0409460851905199	0.766	0.794	1
Col4a3bp	0.0622514330774888	-0.036519340041271	0.091	0.116	1
2410004B18Rik	0.0623377029097515	0.0478929726827335	0.43	0.386	1
Kank3	0.0623605597365393	0.0433017530092979	0.204	0.171	1
Pick1	0.0626487371975851	-0.0528596053956292	0.178	0.207	1
Taf12	0.0635811629035179	-0.0463013678168419	0.411	0.45	1
Thg1l	0.0636867995488709	-0.0345675717545853	0.271	0.312	1
Ubald1	0.0639356078859413	0.0268232053334992	0.179	0.146	1
Ndufa13	0.0639449464862895	0.0354693630149359	0.907	0.88	1
Acaca	0.0643707484800398	0.0381409850975999	0.14	0.111	1
Ppib	0.0643921446532711	-0.0440811989511485	0.837	0.854	1
Mrps35	0.064590086000775	0.0407871289993634	0.464	0.422	1
Tbrg1	0.0649301610020662	0.049083245555407	0.626	0.586	1
Cttn	0.064939255949343	-0.0550322577245282	0.286	0.319	1
Uck2	0.0651753454682928	0.0713464355399513	0.642	0.615	1
Rpl26	0.0652327711065804	-0.013852529299232	1	1	1
4930447C04Rik	0.0655802216833442	0.0390274436396507	0.229	0.198	1
Elac2	0.065594651117736	0.029217253719611	0.362	0.318	1
Thop1	0.0657455339742543	0.0361978492523682	0.511	0.473	1
Oxa1l	0.0660324860729233	0.0432285239883993	0.327	0.294	1
Mta3	0.0661953392405278	-0.0420555042594816	0.462	0.504	1
Srprb	0.0662377238522664	0.0376945063563761	0.205	0.174	1
Palb2	0.0663163396755764	0.0266671122544576	0.134	0.105	1
Eras	0.0663356457150702	-0.0555642587781905	0.422	0.463	1
Chkb	0.0668027951190317	0.0252664560975495	0.107	0.082	1
Stra13	0.0668231566555403	0.0526542257657103	0.62	0.57	1
Polr2i	0.0669668141516478	-0.0489476759334799	0.835	0.852	1
Mtx2	0.0671535342081693	-0.0552079594480207	0.574	0.604	1
Btbd1	0.0672184401731978	-0.0531306959835163	0.384	0.421	1
Mkks	0.0672287063557822	0.0519017024740485	0.404	0.368	1
Rap1a	0.0673036046139597	-0.0463547904321656	0.442	0.477	1
Hk2	0.0673129352951213	0.0777680634305407	0.73	0.729	1
Eif3g	0.0673529737135539	0.0336411698488288	0.898	0.868	1
Ppp6r3	0.067379759906157	-0.044997239227269	0.146	0.175	1
BC004004	0.0674096660458583	0.0397848275859654	0.187	0.156	1
Bphl	0.0676528628559384	-0.0276664504290026	0.113	0.142	1
Rsbn1	0.0678231542835784	-0.0200303248435983	0.131	0.165	1
Nipsnap1	0.0678657966353327	0.0413834940995188	0.386	0.345	1
Rab10os	0.0678660478224067	0.026653981337438	0.122	0.095	1
Ifitm1	0.0679803615519876	-0.0660593070780191	0.792	0.815	1
Nolc1	0.0682503705707005	-0.0416837482553192	0.964	0.95	1
Prmt5	0.0683373474162517	0.0495950419144204	0.532	0.479	1
Dhfr	0.0685458394690684	-0.0435406885243848	0.375	0.412	1
Rpl13	0.0686657378479591	-0.012900528395861	1	1	1
Gtsf1l	0.0692105787013629	0.0481223531107937	0.374	0.333	1
Gm6792	0.0692480344684176	-0.055518248533517	0.301	0.338	1
Fkbp4	0.069257576287694	0.0381147771167116	0.956	0.961	1
Adam23	0.0692889111177637	-0.0410708740885061	0.166	0.195	1
Dcaf13	0.0693192418639375	-0.0510147606134808	0.347	0.387	1
Tefm	0.0693552975431263	-0.0395356157719272	0.236	0.27	1
Vegfc	0.0694816770284377	0.0266406386826757	0.136	0.107	1
F2rl1	0.0695350419962037	0.0505688197104165	0.201	0.172	1
Supt5	0.0698975800127479	-0.0383082806683932	0.411	0.461	1
Brd9	0.06990875795818	0.0416651037751659	0.184	0.153	1
Ctdspl2	0.070046302537033	0.0460247159518277	0.167	0.139	1
Ahi1	0.0701046397497327	-0.0335570012675284	0.14	0.169	1
Pole4	0.0702402024498095	0.053665447514035	0.826	0.807	1
Gmfb	0.0704343846815594	-0.0396913660086818	0.265	0.305	1
Slc9a3r2	0.070443663292195	-0.0482794330436541	0.094	0.116	1
Tmod3	0.071148550490363	0.0370446264398023	0.188	0.158	1
Zfp580	0.071178292749467	-0.0372046212446698	0.081	0.104	1
Agpat5	0.0713345156026154	-0.0295215030904772	0.337	0.382	1
Bod1	0.0714492653284861	0.0415985583331862	0.43	0.387	1
Taf5	0.0714817106053566	-0.032667882473665	0.201	0.236	1
Mael	0.0715161607327046	-0.0440199553494522	0.121	0.147	1
Trrap	0.072433292953054	0.0353477474360085	0.107	0.083	1
Chuk	0.0725894802834129	0.0370646344594072	0.183	0.152	1
Dgcr6	0.0726186947215263	0.049795133905252	0.379	0.339	1
Sord	0.0727953831402523	-0.0310223548302589	0.098	0.124	1
Anapc13	0.0729872094673292	-0.0511107907025223	0.756	0.786	1
Gm9844	0.0734258306850162	-0.0312031420531215	0.141	0.173	1
Zc3h13	0.0735139886220409	0.0480773313180929	0.574	0.539	1
Clint1	0.073516875575715	0.037781702060483	0.3	0.261	1
Senp1	0.073558429982712	-0.0413912119335081	0.225	0.264	1
Trappc2	0.0737860157301819	0.0322327208041502	0.109	0.085	1
Atl2	0.0740280459742622	-0.0390047443519483	0.155	0.185	1
Ilk	0.0741859716292051	0.0417487371724643	0.205	0.177	1
Eif2a	0.074264273909526	-0.0411725287997345	0.612	0.664	1
Hltf	0.0743390284872775	0.0356517278979073	0.13	0.104	1
Tjp1	0.0743480512180315	0.036688449852979	0.195	0.162	1
Cox7b	0.0743541729596111	-0.0189844352880388	0.985	0.972	1
Snhg11	0.0748390989403265	0.0371196827609758	0.126	0.1	1
Etv4	0.0749109751341786	0.0417838503728959	0.492	0.457	1
Uqcc3	0.0749372975388278	-0.0290330999923034	0.718	0.756	1
Coq6	0.0751142491032625	-0.0462404461995553	0.163	0.191	1
Tsta3	0.0753198251565356	-0.0391540638958881	0.332	0.373	1
Pim1	0.0753880111368551	0.0424873835972187	0.506	0.462	1
Cenpp	0.0754860157328706	0.0410658943004025	0.251	0.22	1
Rab11a	0.0755660183539957	0.0281688508297211	0.438	0.393	1
Cnn2	0.0759335714555577	-0.0308774450649507	0.23	0.264	1
Armt1	0.076122302831294	0.0318282330873792	0.158	0.129	1
Ccdc174	0.0762215503174247	-0.0508281163867932	0.215	0.246	1
Pfn1	0.0763581921462324	0.0371124215276049	0.993	0.992	1
Trim8	0.0764793635480872	0.0336424662910825	0.194	0.161	1
Fkbp9	0.0764855279300555	0.0497459203118785	0.375	0.332	1
Anp32a	0.0765447359194817	0.0447401107704841	0.815	0.795	1
Setx	0.0765538766479241	-0.0405180598881136	0.293	0.327	1
Cdkn2aipnl	0.0766296907690479	0.0469935374619859	0.47	0.437	1
Cul7	0.0773192942740285	-0.0252758586640217	0.097	0.123	1
Ltbp4	0.0774370460029435	-0.0302854312522084	0.486	0.547	1
Adap1	0.0780378917210868	-0.0429098912649422	0.163	0.194	1
Cd164	0.0781120337721683	0.0511608957724533	0.34	0.31	1
Ckap4	0.078122589840967	0.0315656892538951	0.305	0.267	1
Gatsl3	0.0781513111430354	-0.0441210872468495	0.217	0.251	1
Cebpb	0.0782103485654997	0.0462095077232437	0.135	0.109	1
Ddx56	0.0782406973140868	-0.0484636627386821	0.428	0.463	1
Sirt6	0.0782826188133564	0.0365372441089703	0.15	0.124	1
Ndufs6	0.0783647473243838	0.0375609284295255	0.962	0.949	1
Eif4g3	0.0790743963285713	-0.0219859825832331	0.092	0.117	1
Prim1	0.0796670738452406	-0.0571627506883326	0.32	0.358	1
Rprd1a	0.0797982380271263	-0.037186901928551	0.079	0.101	1
Phyh	0.0798579530509852	0.0271476765429715	0.127	0.101	1
Eif3k	0.0805740154348056	-0.0388014593625559	0.989	0.992	1
Pdha1	0.0808371605867459	-0.0300987441935021	0.683	0.716	1
Lmna	0.0810318644830814	0.0366551233767525	0.207	0.175	1
Pdk1	0.081091508102415	-0.0541805842273966	0.337	0.37	1
Ephx2	0.0812122072421716	0.0301678889681052	0.129	0.103	1
Rpl23	0.0813606328982766	-0.0195305795105396	1	1	1
Cyb561d2	0.0814327165091746	-0.0237730724085854	0.106	0.133	1
G6pdx	0.0815197763226	0.0268218795139178	0.112	0.088	1
Cdk16	0.0816367951250225	-0.0429909254186153	0.181	0.211	1
Srp19	0.0820156450583614	0.0433874775220617	0.849	0.814	1
Rpl36-ps3	0.0820729257050982	0.0522258597592176	0.239	0.21	1
Mpzl2	0.0821822587215676	-0.0351817996342142	0.169	0.2	1
Sh3bgrl3	0.0822147156550808	-0.0505240872537405	0.703	0.739	1
Zfp422	0.0823415750130378	0.0293480416196098	0.18	0.148	1
Wars	0.0831030424021912	0.0587377943400862	0.368	0.339	1
Bora	0.0831134988133692	0.0310285775715528	0.14	0.114	1
Dab1	0.0834917241414845	0.0330683794897892	0.125	0.1	1
Pgrmc2	0.0834935937502477	0.0420224246093814	0.242	0.21	1
Dctn3	0.083646860928964	0.0373190550810154	0.681	0.645	1
Ndufs2	0.0836830157407304	0.0425230774964078	0.777	0.758	1
Znrf2	0.0838324199190463	0.0382939697099927	0.14	0.114	1
Klhl9	0.0838997641280359	0.0282142250372206	0.122	0.097	1
Vps53	0.084073502147524	-0.0219592845097966	0.094	0.118	1
Cope	0.0841480564938608	-0.0562939339189767	0.388	0.422	1
Trip13	0.0841818383934101	0.0557616032697642	0.467	0.44	1
Prps1	0.0844644248178315	0.0409924939192865	0.713	0.681	1
mt-Co3	0.0845690332529998	0.0136303459975764	1	1	1
Ppwd1	0.0846116110608396	-0.0329534443299944	0.206	0.238	1
Aldoa	0.0846356996881626	0.0395711987300214	0.996	0.996	1
Mrpl10	0.0848989280610813	0.0342254584488694	0.355	0.314	1
Foxp4	0.0851257973635288	0.0394988802036846	0.217	0.187	1
Vangl1	0.0851871928083953	0.0369242494104834	0.384	0.35	1
Letm1	0.0852418457055898	0.0425636694007983	0.33	0.294	1
Pcgf6	0.08531527741008	0.0636538164583164	0.381	0.355	1
Eif4a2	0.0855208693984678	-0.064782871745333	0.584	0.604	1
Aplp1	0.0858541138242813	0.0500491836320663	0.342	0.313	1
Bfar	0.0859636205903326	0.0423788542018306	0.182	0.153	1
mt-Nd6	0.0861338291174499	0.0385658152035376	0.109	0.086	1
Dsg2	0.086196565802409	-0.0239912401133301	0.101	0.127	1
Cdc6	0.0864332024054708	0.0466778663398676	0.251	0.219	1
Mrpl38	0.0865184188837293	-0.0534396043444312	0.522	0.552	1
Prkrir	0.0869520298438325	-0.0443692752560758	0.155	0.182	1
Slc30a5	0.0870501766165986	0.0354311703387779	0.129	0.105	1
Amd1	0.0871117700654926	-0.0505055805637634	0.478	0.518	1
Wash1	0.0874820523985588	0.0468160041014346	0.211	0.18	1
Usp14	0.0875249659609583	0.0529086801146835	0.581	0.556	1
Fibp	0.0879079560466831	0.0389430519871944	0.2	0.171	1
Nip7	0.0880405231548747	0.0545870689876302	0.921	0.902	1
Actr6	0.0881140517363059	-0.0221977907375781	0.202	0.237	1
Csnk1g3	0.088139833772484	-0.0500632908721916	0.129	0.154	1
Dstn	0.0881692921044517	-0.0333724055980373	0.983	0.991	1
Rps6ka1	0.0881858058523595	-0.0322909495136514	0.242	0.276	1
S100a11	0.088268790760047	-0.0266489379654617	0.382	0.424	1
Atp6v0e	0.0884891366279738	0.0477663336940515	0.804	0.781	1
Sfxn1	0.088984028646355	-0.0512661244933764	0.685	0.703	1
Metap2	0.0890549585486884	-0.0316429473294559	0.961	0.969	1
Actn1	0.0891772008402615	-0.0424350630729448	0.43	0.474	1
Tubb6	0.0892524061636839	0.0632208775776519	0.559	0.541	1
Uxt	0.0892675266862441	0.0275878554325787	0.241	0.205	1
Haus1	0.0894571254382761	-0.0297176262767141	0.321	0.359	1
Rbbp4	0.0894583795175929	0.0551224430980917	0.746	0.718	1
Cyct	0.0897317329793814	0.0294659299478869	0.156	0.129	1
Ogdh	0.0900438764970092	0.0488212245135132	0.219	0.19	1
Gm10116	0.0900704188430023	0.020273921052075	1	1	1
Ddx24	0.0902691772142338	-0.0388988781824458	0.857	0.893	1
Timm9	0.0904715056286219	0.0534172400597545	0.403	0.367	1
Bub1	0.0906856915225796	-0.0431509744065997	0.245	0.276	1
Cep104	0.0906899935490491	0.0313470483656462	0.102	0.079	1
Sfrp1	0.0913794437328697	0.0424329169244179	0.219	0.187	1
Magt1	0.0916499101077223	-0.0352486449413864	0.169	0.195	1
Manf	0.0916660773854899	0.0511329248369206	0.794	0.764	1
Rps6ka6	0.091732981829571	0.0417455816974172	0.233	0.203	1
Slc4a5	0.0922529605944139	0.0287487751767737	0.136	0.11	1
Reep5	0.0922737166368376	0.0381511657689427	0.23	0.198	1
Ehd4	0.0924095013025608	0.0351320729076024	0.248	0.217	1
Scyl1	0.0924236643877348	-0.0259984121759634	0.119	0.146	1
Bcl2l13	0.0925793630942483	0.0173151701041178	0.132	0.105	1
Cox5b	0.0926416405723455	-0.0296948494910061	0.969	0.963	1
Ccdc59	0.0928979612507072	-0.0493816029525093	0.568	0.591	1
Ldah	0.0931195446261229	-0.0320373435452984	0.108	0.133	1
1700037H04Rik	0.0932955631034788	-0.0368766973661561	0.396	0.438	1
Cenpa	0.0935762704808369	0.034447190301083	0.73	0.703	1
Ccdc107	0.0940440295427111	0.0268559891153664	0.196	0.166	1
Sfmbt2	0.0941329508595959	-0.0385141244181714	0.174	0.206	1
Slc9b1	0.0941519486415657	0.0487916587965024	0.377	0.353	1
Rpl22l1	0.0946255965729319	0.0189218352694711	1	0.999	1
1110004F10Rik	0.0947407069097394	-0.0451781640507705	0.739	0.773	1
Stau1	0.0947837285505291	0.0299694707818958	0.193	0.164	1
Gjc1	0.0948016880507126	-0.0528082332972269	0.419	0.453	1
Nxf1	0.0948485331775263	0.0243164768888599	0.489	0.438	1
P3h1	0.0950091606128171	-0.0298816263378495	0.104	0.128	1
Hist1h1c	0.0953557659756623	0.0210837456063716	0.103	0.079	1
Mcm3	0.0953569551442344	0.0468786659014391	0.813	0.794	1
Pard6g	0.0954533760956038	0.0338332388684324	0.11	0.088	1
Jkamp	0.0954983479764968	-0.0286615148669124	0.247	0.281	1
Pnkp	0.095569923974355	-0.0374259577587086	0.105	0.127	1
Ctdnep1	0.0957107228336375	-0.0341973041276031	0.124	0.149	1
Lsm11	0.0957864393260381	-0.0385378487108968	0.167	0.195	1
Gpt2	0.0959033889573361	-0.033246585806618	0.107	0.13	1
Nop2	0.0960049943978651	0.0573618816874918	0.393	0.363	1
Pih1d1	0.0960919092935621	-0.046333408769766	0.264	0.295	1
Gpatch8	0.0961818037449375	-0.0405043526924921	0.231	0.263	1
Tars	0.0962697229494301	-0.0483533018142146	0.599	0.616	1
Got1	0.0963531316768632	0.039338414126429	0.624	0.592	1
Snrpb2	0.0965047925448711	-0.0437552779750312	0.824	0.84	1
Mrps15	0.0965318864420043	-0.0383258654918697	0.598	0.645	1
Dtd2	0.0965906643385344	0.0433343137280047	0.298	0.263	1
Plk2	0.0969069380025411	-0.0330592018460068	0.096	0.12	1
Btbd2	0.0971705385659331	-0.0464294525446198	0.219	0.251	1
Dhrs1	0.0973682136811308	0.0289931636460673	0.146	0.12	1
Slc7a1	0.0974200921095912	-0.0321309477043685	0.173	0.203	1
Ift20	0.0975228993750387	0.0397456045743481	0.458	0.415	1
Zranb2	0.0979403288464953	-0.0386396825624145	0.675	0.713	1
Kdm2b	0.0979827688077076	-0.0443685573936991	0.241	0.268	1
Zfp593	0.0982173318062118	0.025528440900829	0.472	0.41	1
Atp5g3	0.0982468140181035	0.0327258984679188	0.853	0.838	1
Cdk1	0.0983878924301868	0.0387830363778741	0.775	0.741	1
Abcb1b	0.0984375206575019	-0.0413648327463742	0.177	0.205	1
Bak1	0.0984560444765501	0.0377290755601686	0.382	0.341	1
Zfand6	0.0985134620500065	-0.0263762147851908	0.496	0.544	1
Angel2	0.098553367745884	0.0375118901737421	0.273	0.238	1
Tor1aip1	0.0985667908163354	0.0312033553810575	0.129	0.105	1
Pop1	0.0988094069256071	-0.0499568796113882	0.362	0.397	1
Mplkip	0.0988404276729251	0.050459734803167	0.468	0.442	1
H13	0.0991517587163322	0.029439972306707	0.275	0.239	1
Tmx1	0.0993849598943067	-0.0407572679810476	0.226	0.257	1
BC005624	0.0996631654096691	0.0474463867364289	0.324	0.291	1
Pigs	0.0996697418887995	0.0229716102429968	0.146	0.12	1
Snx17	0.0999427488290326	-0.0422600128144708	0.276	0.31	1
Nlk	0.100034345673986	-0.0328687891062975	0.086	0.108	1
Ddx28	0.100085640076569	-0.0297086607273693	0.134	0.161	1
Commd10	0.100166920173376	-0.0434502890930316	0.359	0.387	1
4930453N24Rik	0.100225693147734	0.0512923410434798	0.416	0.386	1
Basp1	0.10026637303336	0.0321700572532333	0.65	0.617	1
Mtf2	0.100536430940903	-0.0330961866827619	0.928	0.943	1
Tcf4	0.100584531325876	0.0328717041880506	0.216	0.184	1
Mtrr	0.100682427415374	0.0311592948241512	0.157	0.13	1
Nup62	0.100811835281338	-0.0336278466042845	0.522	0.555	1
Trmt10b	0.101147160899026	-0.044602094542399	0.162	0.188	1
Mrpl3	0.101224295620062	-0.0471167279922	0.417	0.459	1
Pgp	0.101376374854514	0.0455577664544936	0.574	0.534	1
Eno1	0.101677881307082	0.0359769452572902	0.956	0.95	1
Ensa	0.101716703763482	-0.0213707742617378	0.217	0.254	1
Slc25a4	0.101770161452555	-0.0854612577185141	0.973	0.98	1
Tro	0.102029735507371	0.0366555685319522	0.143	0.118	1
Mtdh	0.102376495399277	-0.0431219157001455	0.77	0.79	1
Krit1	0.102436742927392	-0.0350403446862869	0.253	0.287	1
Pdia3	0.102673830037303	-0.0335572320495618	0.564	0.616	1
Ubr7	0.102711698157638	-0.027389572733667	0.336	0.378	1
Sirt2	0.103055754042084	0.0350991388413553	0.131	0.108	1
Slc25a38	0.103102533432804	-0.0231202292045612	0.172	0.204	1
Cks1b	0.103264719493449	-0.0272328274773925	0.959	0.96	1
Exosc2	0.103340146787023	-0.0374927357110103	0.244	0.277	1
Cux1	0.103356367204645	-0.0363387461236267	0.101	0.122	1
Ddx25	0.103778322786059	-0.0333223171198871	0.11	0.134	1
Stk35	0.103851668313982	-0.030506828081983	0.084	0.104	1
Ube2w	0.103861771787185	-0.0231038206359769	0.15	0.18	1
Dus3l	0.103979887892403	-0.0380564482922589	0.19	0.218	1
Ttc14	0.104116934692549	0.0347299928280898	0.427	0.396	1
Pak1ip1	0.104173548975427	-0.0346824644707586	0.765	0.786	1
Anapc11	0.104267405983942	0.0374585792303763	0.761	0.72	1
Srxn1	0.104425773715522	0.0404393299977897	0.106	0.085	1
Gab1	0.104448951773587	0.0444233413266441	0.455	0.421	1
Tagln2	0.104550604249042	-0.0473043810863041	0.64	0.674	1
Derl1	0.104576589578114	0.043344522983472	0.3	0.264	1
Mrps18a	0.104697875015355	0.0493056945148767	0.583	0.566	1
4931406P16Rik	0.104709634317743	0.0270523296932097	0.185	0.158	1
Cdc20	0.104714271410199	-0.0538388158714918	0.85	0.845	1
Wrnip1	0.104737084218788	0.029847412241968	0.183	0.154	1
Pfkl	0.104795652758575	0.0380867063678229	0.405	0.368	1
Pim3	0.104944883432532	-0.0429955670159501	0.442	0.48	1
Arhgap11a	0.105411372642272	0.0412924868668203	0.218	0.19	1
Psmb1	0.10542176177543	-0.0276510515371189	0.971	0.983	1
Ccna2	0.105628037560935	0.057636735968644	0.627	0.613	1
Bnip2	0.105636157672665	-0.0393842911840641	0.254	0.286	1
Pus7	0.105869355261671	0.0339768249787251	0.219	0.19	1
R3hdm4	0.105895899594891	0.0301061882945395	0.151	0.126	1
Nucks1	0.106166388668861	-0.0385798850161645	0.941	0.95	1
Cdk2	0.106249081650602	0.0342519706656063	0.171	0.145	1
Gpbp1	0.106433103169754	0.0383696946753617	0.528	0.494	1
Anp32b	0.106640387170142	0.0224162283251781	0.999	0.996	1
Nudt2	0.106731586138637	0.0492966850298588	0.228	0.201	1
Rfng	0.106781062535912	0.0296648427473307	0.113	0.09	1
Erdr1	0.106946068703034	0.0336997910077555	0.388	0.36	1
Alg3	0.107275601262507	-0.0274810661500946	0.183	0.213	1
Jarid2	0.107285034788717	-0.0566714567664819	0.772	0.79	1
Fam25c	0.107589601081799	-0.0649659833139182	0.371	0.391	1
Txndc11	0.107814509987786	0.026768799383442	0.124	0.1	1
Samd1	0.10805726301827	-0.0258103447432078	0.107	0.132	1
Rrnad1	0.108126137386582	0.0204102419436562	0.102	0.079	1
Gm13157	0.108217445552541	-0.0328451982211033	0.147	0.175	1
Gnpat	0.108276781064057	0.0238063740463615	0.257	0.223	1
Ing5	0.108429862718102	0.0389627168790704	0.311	0.276	1
Coa4	0.108562174451792	0.0268710679432352	0.141	0.115	1
Mcrs1	0.109174964560307	0.0300875323437674	0.569	0.53	1
Ap1s1	0.109284221084413	-0.0318458255881483	0.365	0.4	1
Psmc2	0.109381420421712	-0.0356479774628069	0.717	0.737	1
Trim37	0.10964600023518	0.036803974779703	0.198	0.167	1
Cirh1a	0.109896123917975	-0.0428829525498003	0.556	0.596	1
Eif4g1	0.110078396537129	0.0481414996122583	0.72	0.697	1
Mtpap	0.110141041525304	-0.0319904797888467	0.157	0.184	1
Serf1	0.110184809014764	-0.0265758716996942	0.135	0.162	1
Sod1	0.110383652294504	-0.0457082240602011	0.765	0.793	1
Snrnp200	0.110572036846508	0.0520009049952156	0.455	0.421	1
Zfp263	0.11058967367342	0.0340601471818403	0.177	0.15	1
Apoa1bp	0.110911406147596	-0.0515425331475365	0.287	0.316	1
Atp6v1d	0.110967515854818	0.0441704544827056	0.506	0.472	1
Chd2	0.111030430446297	0.0365971548333658	0.256	0.223	1
Nono	0.111423962642177	-0.031069408056821	0.768	0.786	1
Wdr46	0.111442452196947	0.0277616690183083	0.253	0.218	1
Cd2bp2	0.111479633222395	-0.0383353922443875	0.33	0.364	1
Mydgf	0.111888843028575	0.0422007115405637	0.359	0.323	1
Eef2kmt	0.112050107654132	0.0254395767900229	0.129	0.105	1
Sdc4	0.112110640239782	-0.0389696708487116	0.329	0.364	1
Usp5	0.112119610993776	-0.0379206874860643	0.273	0.308	1
Strbp	0.112262446328507	0.0466057978625373	0.369	0.34	1
Ndufb8	0.11250902264986	0.0338989150062592	0.886	0.855	1
Pck2	0.112694919313434	-0.0230571479208915	0.11	0.134	1
Gm14820	0.1127193143036	-0.0373345418287167	0.137	0.16	1
Dot1l	0.112860959774858	-0.0383229665616978	0.195	0.223	1
Pcm1	0.112954973650137	0.0420006898874571	0.524	0.491	1
Hmbs	0.1129838356738	-0.0494442131450354	0.492	0.515	1
Ogt	0.113061933120885	0.0536198229889135	0.361	0.333	1
Htra2	0.11307680702923	0.0356880869982532	0.217	0.186	1
Cul3	0.113191193481917	0.0405426340163516	0.291	0.259	1
Ildr1	0.113455521073641	-0.024701339041648	0.172	0.201	1
Golga3	0.114119196393859	-0.0330233497924891	0.209	0.239	1
Zfp106	0.114275892703624	-0.0319805395595376	0.731	0.756	1
Trim27	0.114346471243105	0.0457957560588156	0.681	0.634	1
Puf60	0.114419409638914	0.0324434478570276	0.536	0.496	1
Pole3	0.114530449708546	-0.0409652404024227	0.521	0.557	1
Surf6	0.114575747251299	-0.0285087156713662	0.215	0.249	1
Rras2	0.114611241052247	0.0487401095935314	0.27	0.241	1
Dgcr8	0.11470304096493	-0.0393541706319825	0.185	0.212	1
Kdsr	0.11485857437341	-0.0309280672300612	0.131	0.158	1
Glipr2	0.115653968324933	0.0482512493852797	0.287	0.252	1
Acsl3	0.115717391663639	0.0435953757646108	0.147	0.123	1
Copb2	0.116183445964701	0.0394192527881386	0.455	0.409	1
1500011K16Rik	0.116265329817064	0.042035427617961	0.385	0.348	1
Tmem70	0.116458880218397	0.0437292159207293	0.293	0.261	1
Acp6	0.116611488322823	0.0338608389790321	0.665	0.64	1
Gps2	0.116616388300867	-0.0267604776055479	0.129	0.154	1
Dpy30	0.116648562028172	0.0340845768175466	0.979	0.975	1
Prss50	0.11695878662158	-0.0276487860990765	0.083	0.103	1
Thap11	0.117315248791219	-0.0429472982225307	0.301	0.331	1
Mdn1	0.117911959837452	0.0525867073214589	0.445	0.421	1
Rpl13a	0.118016267030148	-0.0158594966365095	1	1	1
Gabbr1	0.118101018054644	0.0273026996373297	0.164	0.137	1
Ercc1	0.118196835531565	-0.0350832849259305	0.301	0.335	1
Dis3	0.11847161368054	-0.0248226300096904	0.32	0.359	1
Ppp1r10	0.11856485830899	-0.0386250688399934	0.326	0.359	1
Cyb5a	0.118761388534018	0.0494845133080988	0.776	0.769	1
Ccnh	0.118898882095957	0.0398565053156722	0.431	0.395	1
Mtif3	0.119002581509748	-0.0208438180039812	0.091	0.113	1
Nagpa	0.119031800878566	-0.0341814436190285	0.094	0.114	1
Mphosph6	0.119120806267315	0.0263831341837022	0.546	0.512	1
Itfg1	0.119287492082369	0.0248205145562719	0.108	0.086	1
Paip1	0.119398906519757	0.0261236682871938	0.177	0.152	1
Qtrtd1	0.119461523722685	-0.0254551720538364	0.092	0.113	1
Sec16a	0.119630503102135	0.021723840294213	0.105	0.083	1
Exo1	0.119632077654977	-0.0371797042376399	0.29	0.323	1
Atox1	0.119634833986057	0.032631941862457	0.976	0.97	1
Eif4a3	0.119746121677501	-0.0486503424196334	0.778	0.786	1
Ndufc1	0.119870346211358	-0.0238534597039515	0.821	0.847	1
Zc2hc1a	0.120005224688224	0.0382327836623091	0.14	0.117	1
Pin4	0.120066124652998	0.0433149767362496	0.686	0.65	1
Papd5	0.120108935186983	-0.0227319241192568	0.08	0.101	1
Calcoco2	0.120114685589169	-0.0892166025381925	0.455	0.487	1
A230046K03Rik	0.120139133617841	-0.0293901746605262	0.143	0.169	1
Atp5g2	0.120400747826943	0.0266626388355715	0.982	0.983	1
Chmp3	0.120552981803068	-0.0303483908957894	0.332	0.372	1
Supt4a	0.120721333072259	-0.0390996708240281	0.818	0.825	1
Nek6	0.120966049940647	0.0242169856795062	0.138	0.113	1
Zdhhc12	0.121089310727641	0.0369376511847808	0.328	0.296	1
Ash2l	0.121201547385082	0.0494940714361449	0.815	0.787	1
Nap1l4	0.121243217766773	0.0476450751777152	0.474	0.447	1
Commd9	0.121445196731258	0.0291490173327639	0.258	0.227	1
9130401M01Rik	0.121552519077234	0.043637202040264	0.693	0.678	1
Brd4	0.121561241547744	0.0406962856608716	0.552	0.518	1
Mmp11	0.121792387225934	0.0249569927064444	0.101	0.081	1
Ppip5k2	0.122128439923595	-0.03115457198861	0.097	0.118	1
Trmt10c	0.122372069239237	-0.0354072696072449	0.262	0.295	1
Dnajc2	0.123027427676575	0.0463154223055058	0.905	0.893	1
Txndc5	0.123082720418227	0.0333428498183616	0.354	0.319	1
Trim25	0.123259500796461	-0.0425845271039995	0.201	0.229	1
Atraid	0.12325974458526	-0.023409895423758	0.167	0.195	1
Fis1	0.123276863278314	-0.0517879009366919	0.495	0.514	1
1110059G10Rik	0.123456315623178	0.0297537497814129	0.14	0.117	1
Smc5	0.123599403037557	0.0389199333897782	0.264	0.237	1
Ahsa1	0.123751986118588	-0.0336224199468507	0.882	0.892	1
Rtn4	0.124095503332607	-0.0355829343642289	0.783	0.794	1
Trappc13	0.124343627551547	0.0284018852225714	0.521	0.482	1
Ing2	0.124631435194896	0.0513237955168894	0.309	0.286	1
Psmf1	0.124649474882062	0.0348113257420759	0.163	0.139	1
Derl2	0.124738169313831	0.0403139966971109	0.247	0.218	1
Mfsd5	0.124913665763336	-0.0355986544379127	0.247	0.277	1
Ina	0.12508592834127	0.0399209874430123	0.199	0.174	1
Paxbp1	0.125195198875338	-0.0348406778667462	0.198	0.223	1
1110002L01Rik	0.125261933108207	-0.0265379906839291	0.081	0.101	1
Hmgxb4	0.12527769643033	-0.0371155740423618	0.338	0.378	1
Ddi2	0.125471934406163	-0.0252467016502367	0.174	0.205	1
Cby1	0.125522873931333	-0.0268741272609629	0.217	0.244	1
Trib3	0.125611596960014	0.0353314952393147	0.159	0.133	1
Gm10263	0.125851743574498	0.0374712217302788	0.603	0.562	1
Zfp326	0.125889003743353	0.0265063467713841	0.29	0.257	1
Safb	0.125997866089782	0.0422206227609655	0.484	0.444	1
Crbn	0.12606333223333	0.0311502624445086	0.133	0.11	1
Pym1	0.126067000812724	-0.0384025047371865	0.374	0.404	1
Plpp3	0.12612071982903	-0.0320356538061249	0.091	0.111	1
Gm8730	0.126382812076875	-0.0144490810058735	1	1	1
D230025D16Rik	0.12698023757651	-0.0321871755569532	0.15	0.174	1
Ctps	0.127194905293271	-0.0441083693147188	0.44	0.468	1
Svbp	0.127237441291656	-0.0249345581492857	0.319	0.35	1
Shprh	0.127994585502377	0.0273968019882009	0.11	0.089	1
Cnot8	0.129038974674185	0.0262376576747267	0.246	0.218	1
Pcbp4	0.129053373846099	0.0416567698370552	0.38	0.35	1
Gskip	0.129156548868888	0.0308627265041118	0.104	0.084	1
Nsun2	0.129268772661288	0.0458602436280067	0.838	0.82	1
Upp1	0.129722563098662	0.0403377113841783	0.925	0.927	1
Vps37a	0.129804634813265	-0.028071594587792	0.127	0.15	1
Aldh16a1	0.129854268598785	0.021478811081365	0.12	0.097	1
Mrpl9	0.130066724539127	-0.0388447990189441	0.198	0.224	1
Pip5k1a	0.130329432035577	0.0448783028499717	0.247	0.222	1
Gmfg	0.130535942949606	0.0310380299743071	0.16	0.136	1
Gna13	0.130550874513985	-0.0282788428702102	0.242	0.273	1
Bex1	0.130657248976467	0.02994238911322	0.994	0.992	1
Calb2	0.13071209634921	0.0395321986197796	0.147	0.124	1
Tmem160	0.130828389987346	0.0346474542024944	0.781	0.737	1
Hexim1	0.130956747169526	-0.0269624208935693	0.199	0.229	1
Rsf1	0.13114924960168	0.0393238663158825	0.399	0.366	1
Eme1	0.131245239698755	0.0362878752464404	0.198	0.173	1
Birc5	0.131326751940033	0.0385024897317909	0.928	0.934	1
Ecsit	0.131607724454107	-0.0331894642366112	0.244	0.274	1
Nkiras2	0.131742254373653	-0.0295434955067575	0.107	0.129	1
Ctcf	0.13211354074026	-0.0349014377070936	0.705	0.717	1
Ankrd10	0.132210732157848	-0.0418402701253128	0.373	0.397	1
Fam168b	0.132399620467652	-0.0212214292512564	0.177	0.21	1
Rbmxl2	0.132528340338944	0.0528798230793064	0.788	0.764	1
Spred1	0.132741800342208	-0.0453050986593886	0.193	0.218	1
Arpc2	0.1330903412329	-0.0358749108891079	0.831	0.853	1
Vill	0.133093703600183	-0.0279452612942124	0.092	0.113	1
Lsm6	0.133318601109051	0.0329346130375827	0.834	0.82	1
Fdx1l	0.133567562719451	0.0526153587348264	0.612	0.601	1
Eif2d	0.133710851627884	-0.0337689326060662	0.493	0.526	1
Zbtb45	0.134093491771073	-0.0341129516763777	0.172	0.198	1
Tbc1d10a	0.134343039941533	0.0316255404841597	0.193	0.167	1
Patz1	0.134409501791608	0.0350599632157859	0.279	0.246	1
Mitd1	0.134609767839964	0.0244725031590147	0.357	0.319	1
Zkscan5	0.134665038619301	0.0283214166399615	0.135	0.113	1
Zfp771	0.134811284351087	0.0272196187955171	0.179	0.154	1
Pcnxl4	0.135154350639831	0.0344676183506019	0.155	0.13	1
Uimc1	0.135192257236846	0.0278548632787323	0.167	0.141	1
Zzz3	0.135388841674555	-0.0404030490247481	0.199	0.227	1
1700097N02Rik	0.13548331425446	0.0112322465525876	0.363	0.332	1
Stmn2	0.135697165026346	0.0385500479642951	0.954	0.947	1
Smim4	0.135796400866481	-0.0319375746359136	0.18	0.209	1
Marc2	0.135922767621225	0.0386801514252179	0.365	0.334	1
Scand1	0.135945602840589	0.0295768114767384	0.234	0.203	1
Chd4	0.135964231676343	0.0279658165524792	0.831	0.788	1
Eif3l	0.135967648338183	-0.0253188276376564	0.831	0.855	1
Tor2a	0.136020257186285	0.0362995372676282	0.221	0.197	1
Sptlc1	0.13604383812922	0.0241863073881258	0.148	0.123	1
Hspbap1	0.136454037553067	-0.0493786145493849	0.31	0.339	1
Stx4a	0.13669935312531	-0.0262971130348358	0.129	0.153	1
Clstn1	0.136706920696155	0.0252052488636121	0.114	0.094	1
Smchd1	0.136769206547221	-0.0403319507913819	0.403	0.443	1
Mettl3	0.13737596213617	-0.0413606992885177	0.144	0.167	1
Pwwp2a	0.137470075750941	0.0239241215654159	0.197	0.168	1
Nthl1	0.137510992961669	-0.0352763891617167	0.192	0.218	1
Naa38	0.137693347826205	0.0426794420500599	0.711	0.687	1
Rpap3	0.137977951919956	-0.0470082246809129	0.291	0.319	1
Gpd2	0.13849225089989	0.0405874253226819	0.286	0.259	1
Cpsf3	0.138872904130784	0.0388866515438774	0.258	0.232	1
H2-T23	0.138971487614654	-0.0183423470835304	0.478	0.517	1
Zfp110	0.138998791127753	-0.0324437451151462	0.196	0.224	1
Nacc1	0.139022117821696	0.0328835877379895	0.271	0.242	1
Nol10	0.139095497461161	-0.0308877637871245	0.229	0.256	1
Atf4	0.13911582267998	0.0382777584448444	0.586	0.562	1
Ncaph2	0.139313495766364	-0.0398262140463852	0.433	0.461	1
Hax1	0.139400435557502	-0.0287629395296085	0.721	0.754	1
Phrf1	0.139432980223755	0.0391957824014136	0.298	0.269	1
Mrpl20	0.139667959781172	0.0283408061013646	0.901	0.905	1
Rps24	0.139872250553143	-0.0162707788947873	1	1	1
Rcc2	0.139923195962239	-0.0308041087412116	0.914	0.915	1
Cep44	0.140035456835294	-0.0250317823530027	0.129	0.152	1
Rbm19	0.140234707946054	-0.0304604876844697	0.249	0.283	1
Mrpl37	0.140266101012118	-0.0285381602362662	0.424	0.456	1
Mtmr9	0.140549492829429	-0.0219805631949223	0.091	0.111	1
Aebp2	0.140685852951863	-0.0611276997746614	0.371	0.397	1
Mfsd10	0.140701323901953	0.0299427172944084	0.395	0.361	1
Cdk12	0.140944361102169	-0.0439839384768129	0.663	0.681	1
Net1	0.141005941185695	-0.0352885785310435	0.142	0.165	1
Gnl2	0.141244264897763	-0.0354751954166802	0.397	0.431	1
Cabin1	0.141331245799675	-0.0270840998514577	0.197	0.227	1
Arhgdia	0.141365809539422	0.0526170042792242	0.77	0.762	1
Rps3	0.141466670709463	-0.0182302049657395	1	1	1
Ap4m1	0.141506341808868	0.0256883730575595	0.112	0.091	1
Zfp622	0.141653592854469	-0.0439537772631945	0.589	0.616	1
Apc	0.142009979125941	-0.0267319600549021	0.153	0.178	1
Platr10	0.142063534119005	0.0504365505516289	0.62	0.602	1
Spty2d1	0.142158516278062	0.0290753957268935	0.198	0.173	1
Top3b	0.142394046996353	-0.0389601019521279	0.296	0.329	1
Slc38a2	0.142448270698766	0.037936361741599	0.331	0.302	1
Cd63	0.142462849965969	-0.0529305765726841	0.652	0.672	1
Rpia	0.142515413211689	-0.0238951408627652	0.083	0.102	1
Cops7a	0.142780296277135	-0.0327690985230548	0.595	0.616	1
Dnajb11	0.142947557374619	0.0567361818939153	0.504	0.475	1
Jmjd1c	0.143158445047397	-0.0363440086788393	0.201	0.227	1
Tpm1	0.143357318582826	0.00442994168401512	0.444	0.488	1
Eif1	0.143569244708677	0.0246660846820714	1	0.996	1
Tmem38b	0.143624774985554	-0.0308423161763908	0.143	0.168	1
Bok	0.144020104121056	0.0139517456311978	0.196	0.165	1
Ascc2	0.144109738272244	0.0348915590612972	0.184	0.159	1
Yipf1	0.144232150583517	-0.0327628381232183	0.083	0.101	1
Rnf146	0.144272173651733	-0.0387328412035136	0.171	0.194	1
Txlna	0.144316855537394	0.030018374033468	0.342	0.303	1
Snapc5	0.144404101005337	0.0240614448729627	0.442	0.409	1
Pcnp	0.144721311920461	-0.0286508760881565	0.712	0.743	1
Uqcrc1	0.144791941451789	-0.0337458522160141	0.916	0.916	1
Farsa	0.144924010965909	-0.0164441392653812	0.517	0.551	1
Glud1	0.145026036764007	-0.0567610504277483	0.702	0.717	1
Calca	0.145043495859671	0.0330305317013052	0.124	0.103	1
Cenpv	0.145175391623445	-0.0412088299016667	0.443	0.475	1
Nqo2	0.145719819636093	0.0264394071863294	0.123	0.102	1
Nup35	0.1458619693434	0.0396187095097156	0.324	0.3	1
Rbm26	0.145943847410877	0.0413258763841309	0.487	0.46	1
Dut	0.145993680253109	0.0349355164196203	0.938	0.942	1
Tacc3	0.146027542705362	-0.0387804073001786	0.378	0.403	1
Npepps	0.146031583029086	0.0424984440115341	0.431	0.4	1
Ftsj3	0.146075534812407	-0.0518668461306218	0.72	0.732	1
Sirt3	0.146099326604611	0.0301659721950316	0.136	0.114	1
Hnrnpf	0.146174014907766	-0.0178628208373133	0.994	0.995	1
Ppp5c	0.146216882869894	0.0403142378458909	0.518	0.489	1
Fam204a	0.146222332987903	-0.0314418727683123	0.343	0.366	1
Stx7	0.146241824838225	0.0196948613933139	0.119	0.097	1
Tdrd12	0.146289415523777	-0.0289561334972195	0.182	0.209	1
Ppp1r12c	0.146330365234505	0.026402574393873	0.112	0.092	1
Ccnc	0.146453358430874	-0.0327216589186804	0.26	0.289	1
Myg1	0.146975814098586	-0.031655767117562	0.33	0.365	1
Rad51	0.147178896736797	0.0355132354227375	0.471	0.438	1
Nvl	0.147301567008164	0.0329308635287384	0.457	0.421	1
Mrpl44	0.147319239094331	0.0405383408023624	0.429	0.397	1
Trappc1	0.147345063724646	-0.0256917632078926	0.384	0.416	1
Ccnk	0.1474039261599	0.0337314612093633	0.202	0.177	1
Sat1	0.147509086547511	0.0480617128375283	0.328	0.302	1
Mrpl18	0.147528854602569	-0.0274126268898425	0.972	0.961	1
Pibf1	0.147849249542499	-0.0257306468219319	0.083	0.101	1
Cep57	0.148038375453219	-0.0308847523019333	0.421	0.453	1
Ptk7	0.148176096307647	0.0341981517485108	0.153	0.132	1
Sept1	0.148244292412516	-0.0478808864666713	0.459	0.483	1
Baz1a	0.148356333800674	-0.0375906566107372	0.345	0.379	1
Josd2	0.148381516410143	-0.0264571354259542	0.083	0.101	1
Oxr1	0.148477126210404	0.0282268441789305	0.138	0.116	1
Psma6	0.148655394364782	-0.0280615578899441	0.93	0.953	1
Lactb	0.148671139947224	0.0279522313472206	0.153	0.13	1
Nat9	0.148676728969838	-0.0317115877782341	0.116	0.137	1
Dock6	0.148679100970187	0.0288203708037296	0.108	0.089	1
Ccdc191	0.148710752812379	-0.0430031566916996	0.129	0.148	1
Mul1	0.148885274506331	-0.0313207413248408	0.174	0.199	1
Ptch1	0.149099558626095	-0.0214908020197939	0.124	0.148	1
Gm561	0.149141803390609	0.0275960922945425	0.213	0.185	1
Prrc2c	0.149313832544267	0.0422810245115253	0.908	0.897	1
Egr1	0.149323505219943	0.0426474875486893	0.113	0.094	1
Ddx10	0.149342689045128	-0.0109550156631042	0.537	0.585	1
Poc1a	0.149653474699626	-0.0300755541777755	0.107	0.127	1
Adpgk	0.149707323437721	-0.015748448712594	0.179	0.209	1
Rptor	0.149740629533996	-0.033000356290049	0.086	0.104	1
Ubr5	0.150312937671062	-0.0416860398729657	0.558	0.6	1
Stat3	0.150817279586036	0.0305204579317179	0.253	0.225	1
Paox	0.151408453707481	0.0296328517328656	0.113	0.094	1
Spry4	0.151572316680939	-0.0178863375497297	0.127	0.15	1
Midn	0.151782181359733	-0.0339279537209718	0.148	0.172	1
Nanog	0.1518531754228	-0.00824218884067296	0.807	0.847	1
Asxl2	0.151923364287535	0.0275038446714715	0.257	0.227	1
Ccdc28b	0.152021859636371	0.0282477053906815	0.117	0.097	1
Ndufaf2	0.152044972900502	0.0387160941686392	0.434	0.409	1
Rprd2	0.152228128277065	-0.0151474399023492	0.129	0.154	1
Picalm	0.152398604943676	0.0375387378527905	0.27	0.243	1
Rps4x	0.152738007181579	-0.018562469390345	1	1	1
Cdkal1	0.152783173646502	-0.0283904125456155	0.121	0.142	1
Frg1	0.152890769194256	-0.0471811798010014	0.522	0.556	1
Stt3b	0.152911085421638	-0.0370522579492429	0.318	0.348	1
Cdc25a	0.152944597940216	-0.0210479006213579	0.308	0.341	1
Sfswap	0.153171390232041	0.0520539861967266	0.253	0.227	1
Mpzl1	0.153240019327984	-0.0422012381674094	0.238	0.263	1
Plod2	0.153385963883015	0.0394634855321224	0.135	0.115	1
Hjurp	0.154001921851212	0.0400217465597925	0.257	0.23	1
Zfp36l1	0.154079568496792	-0.0511091811818452	0.382	0.405	1
Mto1	0.154290547049233	-0.0253713643286393	0.157	0.184	1
Park7	0.154525658061789	0.0323793759453874	0.985	0.982	1
Tmem60	0.154794190809889	0.0314156173793828	0.299	0.269	1
Ppm1b	0.155227528808815	0.0332728017789161	0.34	0.307	1
Ppp2r4	0.156098497902046	0.0471045105281536	0.318	0.294	1
Sypl	0.156282239560431	0.0275807961316614	0.216	0.188	1
Msh2	0.156478341852392	-0.0355759348542232	0.531	0.564	1
Cnn3	0.156553040428866	-0.0412748047312719	0.808	0.82	1
Lyar	0.15724277764996	0.0262793670767225	0.982	0.973	1
Gm13251	0.15737727091152	-0.0319184342567776	0.205	0.23	1
Mex3a	0.15765136830351	0.0365782958355153	0.171	0.149	1
Mnd1	0.157658101309471	0.0250569342180918	0.295	0.265	1
Sec24a	0.157726712270161	0.0256793830864075	0.138	0.115	1
Gng2	0.157829704252789	-0.0299116249811417	0.224	0.254	1
Kifc1	0.158054464763088	-0.0483970162356587	0.171	0.193	1
Utp14b	0.158320420615684	0.0247877131710376	0.107	0.088	1
Tmem165	0.15834122176737	0.0281901461348627	0.431	0.4	1
Xrcc1	0.158682461806931	0.0282836283348146	0.253	0.224	1
Pcgf3	0.158907881186615	0.0183117445257291	0.104	0.084	1
Tm2d3	0.158944139070496	-0.039439042844616	0.327	0.357	1
Dynll1	0.158951840780265	0.0230122475564798	1	0.999	1
Gigyf2	0.158993525019446	-0.0307300619333786	0.309	0.344	1
Hdhd2	0.159152778738698	0.03885149692185	0.221	0.194	1
Prmt6	0.159357767998204	-0.0283772266360069	0.14	0.164	1
Hilpda	0.159366200244596	-0.0288501403163457	0.16	0.184	1
Mllt6	0.159382047158114	-0.0397255911069344	0.179	0.203	1
Hgs	0.159383293928462	-0.0258278227040054	0.155	0.178	1
Pi4ka	0.159570742378929	-0.0268716279508424	0.112	0.133	1
Sec13	0.159643370960483	0.0341663339662979	0.626	0.602	1
Ddx54	0.159693814360145	-0.032191004870139	0.426	0.453	1
Rbp1	0.159698787193656	-0.0382696499409689	0.268	0.297	1
Ttc1	0.159992393887781	-0.0302392582557514	0.626	0.646	1
Oat	0.160051173051127	-0.05194136254799	0.313	0.34	1
Gnpda1	0.1600531944093	-0.0310727386219859	0.187	0.211	1
Sars2	0.160176894673878	0.0224027747880041	0.131	0.11	1
Wrb	0.160350218798087	0.0372520664711847	0.192	0.167	1
Tmed9	0.160571615137531	0.0150296782562054	0.759	0.725	1
Cant1	0.160881690113651	0.0320493959608678	0.109	0.091	1
L3mbtl2	0.161087736552571	0.015676038655967	0.441	0.396	1
Rnf10	0.161098461957374	0.0526516342811291	0.643	0.621	1
Wdr45	0.161188633020527	-0.0296639417556122	0.125	0.147	1
Psmd5	0.161244163133168	-0.0160016813547425	0.363	0.395	1
Gmppa	0.161388358044364	-0.0283626024993819	0.126	0.148	1
Tmem33	0.161409867021595	0.031696887790751	0.403	0.372	1
Ptgis	0.161602014477248	-0.0357347933913612	0.213	0.237	1
Fuca1	0.162297593899258	0.02833488270121	0.264	0.236	1
Mrpl45	0.162359040951809	0.0435491568253976	0.781	0.759	1
Mtif2	0.16237266327061	0.0417527755022911	0.267	0.242	1
Tspyl1	0.16277625682128	0.0234382290232244	0.139	0.118	1
Setdb1	0.162861124403199	0.0299500634845399	0.287	0.256	1
Nfib	0.163064437657619	0.0411581517732147	0.191	0.168	1
Rpa2	0.163413444488815	0.047278489103146	0.698	0.661	1
Zfp141	0.163519069626657	-0.0279234458343474	0.101	0.121	1
Daxx	0.163556348902293	-0.0359549275134363	0.288	0.322	1
Rgs19	0.163574970570386	0.0239764725581292	0.255	0.229	1
Cenpc1	0.163741479320447	0.0323390138227118	0.21	0.187	1
Siah1a	0.163863193735009	0.0251594740049975	0.131	0.11	1
Cep70	0.163987216082778	0.0316356251474104	0.133	0.113	1
Kat6b	0.164083055485212	0.0367615572233353	0.525	0.495	1
Abcf1	0.164137906378607	0.0372515489796337	0.77	0.75	1
Ctsz	0.164176986139226	-0.0274484470702318	0.359	0.39	1
Wdr1	0.164322943961057	-0.0130433782750156	0.321	0.358	1
Eprs	0.164470539991293	-0.0392742411846034	0.891	0.896	1
Psma2	0.164964789452346	-0.0240479818736896	0.98	0.974	1
Ufc1	0.165009814949981	0.0415177105404956	0.473	0.45	1
Rnf187	0.165160160293845	-0.0281507311445209	0.697	0.713	1
Slc6a8	0.165561055759228	0.0198105056763998	0.197	0.172	1
Mrpl11	0.165679577013298	0.0382894482337119	0.766	0.742	1
Folr1	0.165713355276261	-0.0544970910882747	0.537	0.565	1
Atp5f1	0.165715887713736	-0.0382472672601473	0.974	0.98	1
Sipa1l1	0.165731905863133	-0.0274351927359394	0.098	0.117	1
Ctnna1	0.165760500549987	-0.0302436672369453	0.675	0.694	1
Cdk10	0.165838183088768	-0.0192012500815476	0.084	0.103	1
Hmmr	0.166363849243395	0.0519204237135732	0.528	0.496	1
Nck1	0.166423218247104	-0.0260696126066118	0.185	0.214	1
Ptcd3	0.166438645603656	0.0290026380182791	0.466	0.445	1
Pdia6	0.166485589216618	0.0383743773343401	0.837	0.808	1
Timm50	0.166504276630798	0.044176541149008	0.406	0.385	1
N4bp2	0.16650495234008	-0.0236520516877287	0.154	0.178	1
Rfc2	0.166573583661295	0.0356051928470846	0.686	0.678	1
Mbtd1	0.166674329011531	-0.0367470719375694	0.271	0.297	1
Dkc1	0.166719888692227	-0.0325664916193225	0.813	0.829	1
Nup43	0.167053232342873	-0.029635158841347	0.629	0.646	1
Nfkb1	0.167254381695355	0.0160216200726557	0.107	0.088	1
Rpl8	0.167329890496231	-0.014406181018066	1	1	1
Spint1	0.167540473804129	0.0362899611169089	0.283	0.256	1
Pigx	0.167546422194674	-0.0346688138657369	0.333	0.357	1
Jade1	0.167559405923456	0.035796289333446	0.815	0.791	1
Atf7ip	0.167623569634834	-0.0212990709475046	0.133	0.155	1
Adss	0.167903275325479	-0.0454981895007783	0.646	0.656	1
Polr3k	0.168086263896273	0.0508104450781943	0.489	0.459	1
Fbxo2	0.168375855130219	0.026294466620445	0.103	0.084	1
Cmc2	0.168378440633068	0.0313186857310702	0.475	0.437	1
1810037I17Rik	0.16838994290688	0.0338788769320149	0.914	0.867	1
Wtap	0.169036418530248	0.0302916197571128	0.501	0.462	1
Tle3	0.169050330111017	-0.0248728167114043	0.126	0.147	1
Eed	0.169153857173183	-0.0282057737077799	0.857	0.889	1
Mb21d2	0.169223098405799	0.0254976483745322	0.111	0.092	1
Dcaf11	0.169320375032696	-0.0298204983380566	0.13	0.152	1
Ddx46	0.16939781378622	0.0331896616114946	0.841	0.813	1
Myef2	0.16966624599336	0.0317698095147247	0.33	0.297	1
Slc35b2	0.16969533581057	0.0201624677776261	0.161	0.135	1
Capza1	0.169760142155535	0.0256981360261256	0.383	0.347	1
Gm10020	0.169857820841034	0.0268864739874358	0.264	0.239	1
Zfp462	0.170159371092365	-0.0448166796097002	0.242	0.263	1
Bcdin3d	0.170355748488159	-0.0358633580012973	0.14	0.159	1
Arhgap35	0.1705943095553	0.026156673659656	0.176	0.152	1
Rngtt	0.170595556324364	-0.034355326001095	0.143	0.165	1
Cebpz	0.171259214926274	-0.0286155833467057	0.751	0.777	1
Zfp707	0.171635497862255	0.0152924185529206	0.121	0.101	1
Fam169a	0.171822490353149	0.0257449464746042	0.159	0.136	1
Smg9	0.172111701250315	0.0167210549985053	0.107	0.088	1
Commd7	0.172478935677549	0.0430733065627101	0.181	0.159	1
Prpf38b	0.17262567841348	0.029149230708105	0.567	0.532	1
Gosr1	0.172662287922946	0.0230485740630951	0.118	0.098	1
Ak6	0.172819134862486	0.0403017848701239	0.72	0.706	1
Dmwd	0.172991722069165	0.0192177034867434	0.106	0.086	1
Atpif1	0.173204193993249	0.0228582452857684	0.985	0.986	1
Tor1aip2	0.173414736148066	-0.0370870694435403	0.314	0.336	1
Pptc7	0.173455622139774	-0.0180510892420828	0.086	0.105	1
Gin1	0.173576564647959	-0.0324301687639909	0.089	0.107	1
Pipox	0.173647366993251	-0.0214021423667548	0.126	0.148	1
Plk4	0.173788491628633	0.0336708688567333	0.239	0.213	1
Pus10	0.173954530046177	-0.0194045788765536	0.116	0.139	1
Aspm	0.173959733092689	-0.0212540400907785	0.137	0.16	1
Mrpl21	0.17416609840578	-0.0252606205008969	0.798	0.818	1
Tspan17	0.174187554267392	-0.0272694946435366	0.093	0.111	1
Ube2s	0.174270321963483	-0.0247861129170599	0.991	0.993	1
Alkbh7	0.174301352574089	0.0446869234269235	0.31	0.288	1
Arid4b	0.174495742672054	0.0335855692252441	0.298	0.274	1
Sccpdh	0.174649004810106	-0.0400110224879186	0.178	0.201	1
Scd2	0.174833739588614	0.0630211941235754	0.327	0.312	1
Rpl24	0.174922594934999	0.0109737348719734	1	1	1
Lzic	0.175154549995323	-0.0480474114146839	0.208	0.231	1
Gnpnat1	0.175178336015686	-0.0412122460257428	0.588	0.617	1
Nop10	0.175458705787855	0.0195899002907138	0.996	0.996	1
Anapc2	0.175795829805272	-0.0161695284639669	0.113	0.133	1
Ubr3	0.176154152065098	-0.0190351310289225	0.119	0.142	1
Rbm15	0.176620158631645	0.0230548280637572	0.201	0.173	1
Wdr74	0.176656656316293	0.024451729994408	0.795	0.783	1
Tm9sf2	0.176810643041308	0.0323837676580127	0.245	0.22	1
Sgsm3	0.177003525428979	0.0241244404943087	0.104	0.086	1
Fgd1	0.177017314684739	-0.0418488546507561	0.244	0.269	1
Fam173a	0.177108717235577	-0.0251525656295658	0.099	0.118	1
Dxo	0.177236936311718	0.0236601180358308	0.14	0.12	1
Sephs2	0.177278260839652	-0.0361962672030705	0.665	0.691	1
Gtf2h3	0.17766623353512	0.0394232698473712	0.32	0.302	1
Nfatc2ip	0.178041687847635	-0.0373252920532487	0.64	0.653	1
Katna1	0.178167025902468	-0.0319293520200043	0.326	0.359	1
mt-Nd3	0.178391718248966	0.0222083001278695	0.955	0.938	1
Wdr70	0.178577300276789	-0.0353464057902589	0.306	0.336	1
Cdc42ep4	0.178858714381372	-0.0259217185462215	0.109	0.129	1
Gsta3	0.178880972969369	0.0176636066373191	0.145	0.122	1
Tmbim6	0.179443127238039	0.0377071330160946	0.661	0.649	1
Pstk	0.179606229268303	-0.0383997423755216	0.353	0.378	1
AU018091	0.179676930098054	-0.0394730619970139	0.345	0.37	1
Rpl18	0.179778567654864	0.01429456341813	1	1	1
Bcl7a	0.179780863725521	0.0229651862934731	0.116	0.096	1
Trmt1l	0.179894590925322	0.0294335107946756	0.158	0.136	1
Tubb5	0.180125401885376	-0.0210037836283923	1	0.999	1
Prrc1	0.180376196879088	0.0415048894658131	0.642	0.618	1
Ccdc53	0.18040847294415	0.0398607220355818	0.262	0.238	1
Nfkbia	0.180448418559781	-0.0387533338641682	0.254	0.28	1
Rpl14	0.180673350984272	-0.0136388277786152	1	1	1
Srsf3	0.180686194714697	0.033564816479517	0.985	0.988	1
Cltc	0.180881187805577	0.0314066657227157	0.464	0.44	1
Klhl22	0.181002120333569	-0.0211886867475181	0.121	0.143	1
Rnf19b	0.181222133115911	-0.0262692147643694	0.096	0.115	1
Zfp644	0.181477838903176	-0.0308234988882518	0.371	0.399	1
Telo2	0.18240458278412	0.0247637329864376	0.202	0.178	1
1810022K09Rik	0.182515153139563	-0.0360995481389663	0.789	0.802	1
Cxxc5	0.182579345084497	-0.0393532971669051	0.295	0.316	1
Ccdc43	0.182596385602054	-0.0315009167188994	0.388	0.422	1
Anapc7	0.182922899441229	0.0254254392400915	0.183	0.161	1
Ap2b1	0.183006388520468	-0.0271229333762276	0.242	0.268	1
Kri1	0.18305523120383	-0.0241715926968406	0.131	0.153	1
Kat8	0.183245651142667	-0.0351626538308218	0.192	0.214	1
Vps26a	0.183480769940281	0.0310598612109387	0.172	0.149	1
Rp9	0.183776771606233	0.0313638593580098	0.542	0.514	1
Ccdc66	0.184031443591237	-0.0189360877001892	0.098	0.117	1
Cox17	0.184345793030442	-0.0297196186171503	0.635	0.664	1
Rhox13	0.184392633021527	-0.0547619275277073	0.206	0.227	1
Dctn2	0.18452253136928	-0.0327738540416788	0.455	0.482	1
Dhx29	0.184726898623079	0.0284641164346819	0.273	0.242	1
Atic	0.185029188763359	-0.0349407232161392	0.512	0.55	1
Sik1	0.18504111888834	0.0150585941969544	0.104	0.085	1
Msto1	0.185046465233769	0.034398483604068	0.216	0.192	1
Fam32a	0.185065529656196	-0.0363218675740896	0.53	0.549	1
Rock1	0.185428100941118	-0.0346771890328824	0.385	0.406	1
Ndufc2	0.185446985386467	-0.0229411264269404	0.755	0.808	1
Npepl1	0.185765788108863	-0.0350283553087201	0.146	0.166	1
Nepro	0.18578510236131	-0.0319424235219778	0.124	0.143	1
2310022A10Rik	0.185917495575817	0.0252823701700454	0.208	0.186	1
Surf2	0.186121128332317	0.0194625125417074	0.426	0.391	1
Ipo4	0.186264980784088	0.0413979747158514	0.271	0.249	1
Amotl1	0.186551307532325	-0.0107003770958974	0.099	0.12	1
Erh	0.187057056120208	0.0152266996755541	0.999	1	1
Gls2	0.187267343252679	0.0245676595576514	0.124	0.104	1
Mak16	0.187698729245453	-0.0328097511292944	0.803	0.833	1
Mdm2	0.18777904368083	0.0456147805560585	0.439	0.412	1
Snrnp70	0.188152568120854	-0.0358772010518056	0.816	0.816	1
Ing3	0.188236938801426	-0.0263162079598553	0.172	0.195	1
Rb1cc1	0.188284887710704	-0.0270656266035426	0.117	0.136	1
Mreg	0.188419183560945	-0.0325828076455863	0.176	0.2	1
Tatdn2	0.188446071702438	0.026589954322798	0.152	0.132	1
Tlcd1	0.188670414033553	-0.0238097067872698	0.218	0.248	1
Mad2l1	0.188696714975679	0.0303334937456848	0.486	0.457	1
Nipbl	0.188792358805412	0.0219030741981698	0.372	0.34	1
Dbnl	0.188833494186423	-0.0392571668851335	0.298	0.32	1
Cap1	0.188988945019136	-0.0241300893548944	0.378	0.417	1
Rps5	0.189013965586116	-0.0170455332815083	1	1	1
Itch	0.189076361571799	0.0233352985037704	0.125	0.105	1
Nme4	0.189125103415809	0.026675456047405	0.492	0.461	1
Ddb1	0.189328573085243	0.0318885273186533	0.708	0.701	1
Krr1	0.189616709236878	-0.0471159955025515	0.415	0.44	1
Cab39	0.189899586497775	-0.0361624418181533	0.23	0.255	1
Fam129b	0.190058217978071	0.0191812239191549	0.107	0.089	1
Fkbp2	0.190255725059408	0.0330135868845184	0.365	0.335	1
Tcp1	0.190357562413606	0.0298473881476671	0.965	0.95	1
Alas1	0.190676339412328	0.0292514999056444	0.174	0.153	1
Hsbp1	0.190732171970359	-0.0432676518700977	0.649	0.668	1
Glrx2	0.190916649454757	-0.0542486663745958	0.327	0.348	1
Cd68	0.190985238573501	-0.0140820100717066	0.119	0.142	1
Snrpc	0.191263303809158	0.0339078139545614	0.842	0.847	1
Polr3g	0.191555259843672	0.0311035017876747	0.449	0.424	1
Lmo4	0.191792833438666	0.0341222306990024	0.221	0.197	1
Krcc1	0.192066323203675	-0.0315702019766718	0.297	0.323	1
Pkig	0.192287088368898	0.0396810776195292	0.185	0.165	1
Socs6	0.192566236739341	0.0282124634257431	0.113	0.096	1
Chpt1	0.192614661120433	-0.0189050943426737	0.089	0.108	1
Wdr33	0.192636925500845	-0.0155271782751144	0.369	0.404	1
Med28	0.192788862111007	-0.0262821872493565	0.674	0.695	1
Pdia4	0.192853790962459	0.0149445793568897	0.383	0.351	1
Dhx36	0.192897567829729	0.0407603930315947	0.455	0.443	1
Tmem126a	0.19294987974295	0.0396097542521493	0.709	0.712	1
B230118H07Rik	0.193185146022928	-0.0362220098080781	0.233	0.255	1
Hint1	0.193225920523442	0.0283858788882116	0.997	0.995	1
Tsc2	0.193278324588638	-0.0226798657504239	0.094	0.111	1
Copg2	0.193346075593096	-0.0311924052555458	0.103	0.121	1
Asap1	0.193568576763335	0.0289977801603732	0.168	0.148	1
Pnn	0.193593447155933	0.0489983019943808	0.661	0.647	1
Snx8	0.19359395044686	-0.0206617860251249	0.097	0.116	1
Sav1	0.193650328132219	-0.0195595666470713	0.088	0.107	1
Naa10	0.19376052590774	0.0427932447883927	0.59	0.564	1
Rpl10l	0.193983830268706	0.0250334904453796	0.469	0.438	1
Psmg3	0.194060350831422	0.0256841234080885	0.369	0.346	1
Sub1	0.194141428656472	0.0240241837198694	0.999	0.998	1
Chmp1a	0.194245083408235	0.0171956150183068	0.244	0.214	1
Pycr1	0.194375953905006	0.0287217379012731	0.107	0.09	1
Cd24a	0.194848909916676	-0.0214995971445769	0.19	0.217	1
Dhrs4	0.194860104766576	-0.025450796704153	0.188	0.214	1
Rtel1	0.194909699243391	0.0199466503832481	0.136	0.116	1
Psma3	0.194985160272732	0.0190547974240172	0.953	0.961	1
Mapk7	0.195023315351907	0.0403396433239832	0.16	0.141	1
Abhd10	0.195258974189342	0.0228616393302336	0.19	0.165	1
Pdia5	0.195515261299104	-0.0262252006711147	0.099	0.117	1
Atp5g1	0.195655408406447	0.0280750766005067	1	0.999	1
Trabd	0.195843717150195	0.0196117815246002	0.14	0.118	1
Cox4i1	0.195967761547637	-0.0175019845462532	0.999	1	1
Zcchc8	0.196115780039449	-0.0415110215416984	0.21	0.23	1
Trps1	0.196122089971358	0.0230931746121938	0.169	0.147	1
Prkci	0.196258001768589	0.0339477275619446	0.218	0.195	1
Rpp38	0.196282231279482	0.0490083686508777	0.232	0.212	1
Cyhr1	0.19636382628454	0.0199364240634947	0.139	0.118	1
Uqcr10	0.196408515177304	-0.0226414880219794	0.995	1	1
Hccs	0.19662598138567	0.0215660073165101	0.186	0.162	1
Hcfc1r1	0.196746398165946	-0.0464791666412399	0.266	0.29	1
Mre11a	0.196776848200707	-0.0185407145878573	0.276	0.309	1
Dnmt3l	0.197166513495569	-0.0172390969956779	0.551	0.578	1
Aurkaip1	0.197185443355254	0.0380168495069695	0.868	0.867	1
Ndufaf4	0.197438887650914	-0.0223847663890181	0.59	0.617	1
Rpap1	0.197443139036937	0.025748579741767	0.278	0.246	1
Echdc2	0.197471979918736	-0.03826494165738	0.371	0.396	1
Rps12-ps3	0.197487258306561	0.0318730118577252	0.688	0.661	1
Tpm3	0.197615676627723	-0.0421067374244783	0.794	0.815	1
Ik	0.197705617680189	0.0232124374944761	0.534	0.525	1
Wbp11	0.197705939857666	0.0272087435350354	0.697	0.665	1
Bex4	0.197915939472405	0.0340139685695988	0.895	0.898	1
Trub2	0.198133036926694	0.0279420366017187	0.204	0.181	1
Nptx2	0.198146635882508	0.0214865920393445	0.11	0.092	1
Btbd10	0.19818187032144	-0.0417773939149436	0.148	0.167	1
Mtfr1l	0.198904123947708	0.0287276559357139	0.395	0.364	1
Zbtb7a	0.199007471832077	-0.021158081196231	0.126	0.147	1
Fam64a	0.199104500222724	0.0272435299429205	0.132	0.113	1
Vbp1	0.199209697095002	0.0346742591483451	0.653	0.614	1
Bet1	0.19921613820541	0.0295035431893702	0.313	0.289	1
Wapl	0.199318775728643	-0.0287962060092383	0.613	0.633	1
Zfc3h1	0.19944032595285	-0.0194289703985642	0.118	0.14	1
Upf1	0.199595339852461	0.0307832373500939	0.159	0.139	1
L2hgdh	0.199722370836656	0.0216987982717568	0.124	0.104	1
H2afx	0.200011206085312	-0.0343853943999926	0.95	0.94	1
Mvd	0.200046211884383	-0.039336344447871	0.223	0.243	1
Alpl	0.200193935089492	-0.0442424409488856	0.392	0.418	1
Mad1l1	0.200490364133967	-0.0230773967085207	0.129	0.148	1
Cep55	0.20072793644886	-0.00934582979106907	0.29	0.322	1
Tmem97	0.200773102408852	0.0347757159251846	0.583	0.568	1
Tmem138	0.200789190020486	-0.0286665425330655	0.173	0.194	1
Alg5	0.2009553432609	0.0227119950965338	0.242	0.214	1
Kpna3	0.201085325941685	0.0531773804046015	0.408	0.39	1
Pop5	0.201096372469378	-0.0394749203262297	0.72	0.733	1
Btrc	0.201204384497986	-0.0120678161731738	0.103	0.123	1
Rcbtb1	0.201264618959829	-0.0304308895903417	0.167	0.19	1
S100a10	0.201522688749173	0.026168823050339	0.689	0.661	1
Arpc3	0.201626285143107	-0.0232434781324165	0.639	0.65	1
Susd6	0.201864903468545	-0.0205876916089988	0.087	0.104	1
Hbs1l	0.201926424997109	-0.0228054110755801	0.264	0.29	1
Arl6ip4	0.202339910440986	-0.0417964477982782	0.437	0.477	1
Parg	0.202403719716343	0.0278440132025097	0.215	0.19	1
Fam50a	0.202561561670755	0.0309486399215124	0.313	0.289	1
Vamp8	0.202579242328141	0.0240968285551703	0.191	0.168	1
Trmt10a	0.202688027457107	-0.0349341243999358	0.205	0.226	1
Ctnnb1	0.202721609071215	-0.0290583059897531	0.719	0.729	1
Pkm	0.202742894653331	0.0161808617479284	0.998	0.998	1
Zfp35	0.202948790366901	0.016394807815362	0.112	0.094	1
Cdc5l	0.203063169102245	-0.0352513747190466	0.792	0.786	1
Arglu1	0.203111805506288	0.0323699254824668	0.844	0.82	1
H3f3a	0.203267668287867	0.0106371667164371	0.997	0.998	1
Slc4a1ap	0.203268115485553	0.021733077299233	0.268	0.237	1
Paxip1	0.203295922111647	0.0236796532139933	0.186	0.162	1
Tcf25	0.203373681394748	0.0291746655845282	0.671	0.668	1
Bbs2	0.203475332791265	0.0515343801715097	0.206	0.187	1
Nfyc	0.203598937060922	0.0335576892450477	0.367	0.339	1
Sgol2a	0.203617177587898	0.0403810889692256	0.355	0.328	1
Rps26	0.203705748397576	0.0126865529204743	1	0.999	1
Rps18	0.20395429480774	-0.0114398120250305	1	1	1
Agap1	0.20423673933187	0.0190012285525172	0.103	0.085	1
Stx12	0.204393379930298	-0.0199627073059026	0.164	0.188	1
Ppp1r11	0.20446234406624	-0.0263165806252622	0.579	0.614	1
Pla2g1b	0.204496762675842	0.0283895650136186	0.767	0.746	1
Ggnbp1	0.205204788930049	-0.0157811566271714	0.096	0.114	1
Taf15	0.205431005501703	0.0311408214565002	0.307	0.277	1
Rlf	0.205521524019864	0.0206878048384863	0.107	0.09	1
Preb	0.205577792091954	0.021500367955079	0.3	0.267	1
Maats1	0.20576124340188	0.0261290847916474	0.111	0.094	1
Pop7	0.205802052068157	0.0388834682234335	0.367	0.352	1
Ptrhd1	0.205904421214341	-0.0268973150998107	0.322	0.35	1
R3hcc1	0.205940128694327	-0.0227619936774981	0.17	0.194	1
Tmem242	0.206096503678498	0.0303825892804235	0.282	0.257	1
Atp6v1g1	0.20629608968102	0.0194005392102643	0.839	0.831	1
Hs2st1	0.206450832845967	-0.0339414009154039	0.136	0.155	1
Rab3gap1	0.206746505468315	0.0217188089477038	0.133	0.114	1
Ddx51	0.207461328966364	0.0142361349482519	0.114	0.095	1
Psmd3	0.207684457407909	0.0421577266995622	0.719	0.688	1
Cep19	0.20790765147641	0.0261452833233744	0.185	0.164	1
Rmnd1	0.208052517072786	-0.0162943194894225	0.125	0.146	1
Ndufv2	0.208272642901114	0.0348397539605092	0.792	0.794	1
Fam195a	0.208506924496527	0.0248565591132455	0.129	0.11	1
Cbwd1	0.208626347997795	-0.0314296958912854	0.133	0.153	1
Med13	0.208673978818765	0.0310301233899189	0.115	0.098	1
Pla2g6	0.208845977987504	0.030582013182941	0.159	0.14	1
Arxes1	0.208920270518309	0.0447738179041838	0.258	0.236	1
Orc5	0.208999610153581	0.0218186101504935	0.21	0.186	1
Pyroxd1	0.209260379476645	0.0304761998153272	0.11	0.094	1
Tyms	0.20999116323725	-0.0252355707818599	0.631	0.667	1
Atp6v1a	0.210384145622481	0.0428701701133416	0.447	0.431	1
Aggf1	0.210598080607232	-0.0223795162098418	0.49	0.53	1
Rpl10	0.210928433697438	-0.0188902285074888	1	1	1
Srsf11	0.211087732019848	0.0202496163116574	0.901	0.889	1
Gbf1	0.211290447812787	-0.0158305077357163	0.113	0.133	1
Gripap1	0.211504726558819	-0.012904771836913	0.098	0.117	1
Bcl3	0.211913033353158	0.0199576461544796	0.162	0.139	1
Ahsa2	0.21243874242035	-0.0209609889082175	0.141	0.164	1
Srp68	0.212459637187026	-0.0268764546019254	0.33	0.348	1
Lsm1	0.212730389436246	0.019377222770588	0.705	0.682	1
Mcat	0.212949961711479	0.0188444460763322	0.254	0.227	1
Slc20a1	0.21299425193575	0.0247428278714836	0.301	0.274	1
Polr2l	0.21306878935041	0.0478424218109339	0.55	0.55	1
Dhx15	0.213194399617302	-0.0340292421908112	0.641	0.667	1
1110008F13Rik	0.21320827333385	-0.0335470471524174	0.643	0.666	1
Golga4	0.213349663865834	0.0277448735775417	0.424	0.4	1
Tmem167	0.213399466765154	0.0276387127804432	0.833	0.822	1
Tbc1d1	0.21360129604413	0.0320428251168656	0.118	0.102	1
Tiparp	0.213615198228303	0.0248533453978143	0.257	0.23	1
AU019823	0.214005030081846	0.0327536403408003	0.207	0.185	1
Tbpl1	0.214032101902964	-0.0317575874477201	0.291	0.316	1
Ubc	0.214076641842777	-0.0345588828613516	0.405	0.43	1
Rbm4b	0.214302964886331	0.0499548570522048	0.431	0.414	1
Hexb	0.214378926678136	0.0229767699713744	0.143	0.123	1
Urah	0.214547645442925	0.0218370045314509	0.388	0.355	1
Tomm6	0.214719134245369	-0.0154514400691642	0.098	0.116	1
Rimklb	0.214818593811829	0.0226973306151428	0.136	0.116	1
Zfp770	0.214830414777516	0.0268835881166504	0.111	0.095	1
Lsg1	0.215030958575628	-0.0332971129501047	0.472	0.505	1
Phax	0.215096586192952	-0.0290280314095076	0.566	0.585	1
Gm26825	0.215360401507329	0.0124922999730083	0.404	0.373	1
Guk1	0.215441185842097	0.0353201502259435	0.859	0.865	1
Creld2	0.215717640137149	0.0315326732229508	0.458	0.429	1
Mrps10	0.215735368540616	-0.0203242412945611	0.547	0.589	1
Rab10	0.215878727809919	0.0401196063623692	0.604	0.572	1
Gng5	0.216419535028411	0.0224628757575513	0.986	0.991	1
Nabp1	0.216494660749272	-0.0318380843261013	0.121	0.139	1
Oser1	0.216573563638535	-0.046350070776994	0.197	0.217	1
Polr1d	0.216577288557969	0.0308684358047575	0.948	0.938	1
Dctn1	0.216671563260323	-0.0187329066089309	0.172	0.194	1
Cct4	0.216883171981594	-0.0236984634184279	0.958	0.973	1
Fam207a	0.217008183464901	-0.031444709810909	0.38	0.404	1
Coq3	0.217051989833916	-0.0313021119392423	0.264	0.289	1
Epb41l4a	0.21717752781106	0.0329036358253215	0.483	0.459	1
Lck	0.217434953090407	0.0334395250456623	0.234	0.212	1
Atxn2	0.217525342950943	-0.0232392804530232	0.169	0.188	1
Nelfcd	0.217609362210751	-0.0382166055378909	0.26	0.276	1
Spry2	0.217618227380556	-0.00534351673028599	0.179	0.205	1
Pex2	0.217944131975883	0.0210968832324507	0.102	0.085	1
Rala	0.217962272485129	0.0382882691944191	0.661	0.652	1
U2surp	0.217981229867875	0.0340701066862548	0.831	0.832	1
Nup88	0.218095615543913	0.0309797467461675	0.259	0.236	1
Idh3b	0.218294238504868	-0.0494313786644397	0.539	0.555	1
2010107E04Rik	0.218577963247589	0.0288431113407353	0.977	0.979	1
Zmynd8	0.218663437959786	0.0324142432983797	0.294	0.27	1
Srbd1	0.218752386131881	0.0117701484565548	0.226	0.203	1
Gm17300	0.219201222468586	0.0231824071902119	0.109	0.092	1
Chchd7	0.21928936190487	0.0348205553921342	0.41	0.382	1
Zc3h15	0.219513173758297	0.034723045370044	0.88	0.865	1
Tmem11	0.219581954241778	-0.0267295168309932	0.584	0.618	1
Tex261	0.219769485458549	0.0218108465202199	0.399	0.365	1
Sorl1	0.219793532212957	0.0171325728328615	0.106	0.088	1
Glo1	0.219953969622071	0.0399262166082235	0.955	0.943	1
Gm5617	0.219987095212834	-0.042886521529235	0.25	0.271	1
Cdk8	0.220059317727729	-0.0384850277467936	0.213	0.236	1
Mipep	0.22012872361564	0.0294919317589374	0.151	0.132	1
Rars2	0.220479087042582	0.0297501404544566	0.223	0.2	1
Nxt1	0.22050741751637	-0.0231801959018326	0.535	0.57	1
Clspn	0.220833717988865	0.0214378143347774	0.34	0.31	1
Mis12	0.221040163247814	-0.026359033864959	0.169	0.191	1
Dbt	0.221221131592421	0.014837936704356	0.171	0.147	1
Cops6	0.221389554686964	0.0269927221751975	0.752	0.72	1
Plec	0.221394927290414	0.0232990413484072	0.131	0.113	1
Xaf1	0.221430052349222	-0.0141160724203379	0.222	0.248	1
Srpk1	0.221460751012231	-0.0348563581571728	0.777	0.784	1
Pkp2	0.221694496380396	0.0182884465835566	0.154	0.134	1
Cdc123	0.221878088479892	-0.0499822511033988	0.531	0.558	1
Elf3	0.221948936801535	-0.0148981548063383	0.107	0.126	1
Map2k1	0.222004336495966	-0.0394981344187189	0.317	0.338	1
Zfp961	0.222173331186958	-0.0298708815789552	0.257	0.278	1
Capn7	0.222386458367945	0.0188663070324953	0.123	0.105	1
Sec61b	0.222454568459364	0.0277294432359223	0.938	0.95	1
Dvl2	0.222488427966123	0.0241545514679801	0.159	0.137	1
Smg7	0.222562208994149	-0.0168624037415831	0.157	0.18	1
Plekhj1	0.222619877639922	-0.0243278425519637	0.596	0.627	1
Atpaf1	0.222900637848211	-0.0410648325084281	0.238	0.261	1
Hdac4	0.223061822421376	0.0220046599553386	0.117	0.098	1
Srp9	0.223272791390158	0.0235610489072389	0.915	0.902	1
Nutf2	0.223381347616941	0.0278788483064256	0.121	0.103	1
Lrrc34	0.223533582312525	-0.0281226575202972	0.137	0.158	1
Phb2	0.223619244003097	0.015802917376206	0.99	0.991	1
Echs1	0.223965249065544	0.0417461555354846	0.407	0.383	1
Chrac1	0.224342256837713	0.028354031432925	0.389	0.359	1
Pex14	0.224473655655969	0.0282926981628691	0.21	0.188	1
Rad50	0.224620326110641	-0.0385062969126329	0.52	0.537	1
Thap7	0.224768250538891	-0.0297073711515776	0.15	0.169	1
Bcl7c	0.224819308598308	0.0304043812682908	0.347	0.325	1
Naa25	0.224850490486313	-0.0390539965596572	0.253	0.277	1
Tmem57	0.224929152097367	-0.0202224098964978	0.251	0.278	1
Lypla2	0.225128350514261	0.0274394591737286	0.185	0.165	1
Srp54b	0.225266199392559	-0.0336244267203046	0.51	0.533	1
Mtmr7	0.225365716172617	0.02260188061676	0.13	0.113	1
Gls	0.22549254207951	0.0188039576260894	0.118	0.101	1
Unc119b	0.225553190537969	-0.0176823669890158	0.14	0.16	1
Trub1	0.225630440386315	-0.0289014200212032	0.202	0.224	1
Mif4gd	0.225899286965901	0.0253519585834462	0.396	0.366	1
Rfwd2	0.2259977607892	0.0215180693835578	0.201	0.18	1
Nuf2	0.226086646045799	0.029620246256551	0.216	0.194	1
Tspan5	0.226118782601491	0.0174090375446036	0.116	0.098	1
Cul2	0.226179902419614	0.0420583928413288	0.365	0.344	1
Ddx47	0.226541416584927	-0.0309848308230914	0.392	0.411	1
Sdhaf2	0.226624803487843	-0.0269360820491793	0.194	0.216	1
Cenph	0.226648701697997	0.0424660735318749	0.467	0.448	1
Tial1	0.226810234941376	-0.0359951270486533	0.365	0.387	1
Ankmy2	0.226892806510886	-0.0236901350334305	0.099	0.116	1
Crk	0.226916825611531	0.0213697476121774	0.196	0.173	1
Bag1	0.226947496494926	-0.0377670180790282	0.745	0.763	1
Dazap2	0.227120547960445	-0.0283997359221003	0.168	0.187	1
Mfsd1	0.227203001138881	-0.0187650559656023	0.167	0.191	1
Trip10	0.227250500764795	-0.0285648004633329	0.183	0.201	1
Spred2	0.227333402421681	0.0148933703669276	0.115	0.097	1
Ets2	0.227674211729698	-0.0207747356153192	0.096	0.113	1
Ppil3	0.227700976367272	0.0326194116672984	0.333	0.308	1
Tfpt	0.227998579358543	-0.0190380395370279	0.174	0.198	1
Gpr180	0.228631734292286	-0.0254177919893102	0.117	0.134	1
Diaph3	0.228668001099152	-0.0201129686573467	0.132	0.152	1
2810006K23Rik	0.228999480286113	-0.0321320801843223	0.165	0.186	1
Ldlr	0.229004351009734	-0.0204674225870094	0.088	0.104	1
Cnnm2	0.229004591729632	0.0186145092057806	0.14	0.121	1
Calu	0.229228648740248	-0.0323934970198634	0.278	0.299	1
Nr2f6	0.229261819603304	-0.0245103947547435	0.101	0.117	1
Btg1	0.229424249466414	0.02159872337654	0.163	0.143	1
Mina	0.229566405966594	0.0208481739708621	0.271	0.249	1
Nae1	0.229580750339141	0.0301024259201242	0.32	0.299	1
Igf2bp2	0.229750518846117	-0.0171178421324405	0.23	0.254	1
Sap30bp	0.229951074328047	0.0213636245290292	0.347	0.323	1
Sar1b	0.230023850292457	0.019268621002975	0.409	0.383	1
Agl	0.230197240173288	0.0182861804415306	0.354	0.332	1
Bpgm	0.230868261506822	-0.0140475697088223	0.134	0.156	1
Alkbh1	0.2308929622923	-0.0339382954550639	0.483	0.508	1
Txndc9	0.231221859227236	0.0285527582372989	0.582	0.568	1
Utp14a	0.231244972479608	-0.0399294911724044	0.478	0.501	1
Actg1	0.232062244156166	-0.024865157647628	0.995	0.999	1
Kdm6b	0.232076366930437	-0.0211206243946012	0.11	0.128	1
Ubfd1	0.232082976410773	0.0352739045653139	0.472	0.453	1
2700049A03Rik	0.232143679624137	0.0217930862416864	0.134	0.117	1
Pmvk	0.2323524216502	0.0351309468540781	0.366	0.34	1
Haus3	0.232430614093402	0.0313946581431466	0.216	0.194	1
Usf2	0.232494426249076	-0.0252758104076014	0.16	0.181	1
Mobp	0.232991205486744	-0.019395227262112	0.133	0.152	1
Eif3f	0.233398409579446	-0.0244977829292314	0.963	0.956	1
9530068E07Rik	0.233521613528563	-0.0157231596393573	0.099	0.117	1
Glul	0.233585203642805	-0.0262653036596867	0.589	0.604	1
Ift52	0.233955333364892	-0.0197253026296004	0.086	0.102	1
Ptprf	0.234087633952179	-0.022741557571564	0.315	0.346	1
Lima1	0.234160582423085	0.00369420335191467	0.211	0.185	1
Sec61g	0.234688751715656	0.0230151273267531	0.994	0.994	1
Smtnl2	0.235203513810166	-0.0301432521970828	0.221	0.243	1
Sh3glb1	0.235418991328091	0.0469274801659902	0.428	0.405	1
Pef1	0.235444157233853	0.0290343042918456	0.164	0.145	1
Ascc3	0.235483518760036	-0.023848090732047	0.085	0.101	1
Usp15	0.235568624220407	0.0303477730806121	0.337	0.313	1
Ifrd1	0.235583926701707	-0.0354702385581939	0.342	0.367	1
Nup155	0.235600132591804	-0.0223844747250319	0.14	0.16	1
Ptbp3	0.235924895924409	0.0338487414201088	0.222	0.204	1
Prorsd1	0.235934272699885	-0.0208632924708132	0.407	0.434	1
Trip6	0.236015344171517	-0.0316264846990041	0.173	0.193	1
Thoc7	0.236163223373512	0.0375392209616251	0.647	0.623	1
Gm14698	0.236251173870079	-0.0265965668496628	0.211	0.235	1
Cyth2	0.23678875852298	0.0367772120042144	0.373	0.35	1
Smarcb1	0.236877098712056	-0.0167704784778703	0.618	0.672	1
Fasn	0.237104970501296	0.0413358093143829	0.328	0.312	1
Snhg12	0.237185994918918	0.0278133535634527	0.247	0.224	1
Mrto4	0.237268529621252	0.0266456836990424	0.721	0.682	1
Reps1	0.237271371022359	-0.0182239163311934	0.096	0.113	1
Odf2	0.237595488365167	0.0223888221991444	0.312	0.289	1
Ticrr	0.237632894862749	-0.0304384415944861	0.305	0.328	1
Knstrn	0.237777056424619	-0.0272634316844856	0.23	0.255	1
Gsk3b	0.237786252115991	0.023521727517855	0.316	0.29	1
Rpl7a	0.238005585764022	-0.0193515281412817	1	1	1
Galnt11	0.238012596509522	-0.0216038244766312	0.096	0.113	1
Csrp1	0.238577031856769	0.030847247849044	0.269	0.242	1
Acadm	0.23866743872398	0.0552245584841662	0.603	0.589	1
Gmps	0.238670306819967	-0.0428872394304424	0.569	0.585	1
Edc3	0.239210631359087	0.0165018707337372	0.167	0.147	1
Nudt9	0.239268092280144	-0.0347449552695811	0.365	0.389	1
Nhp2l1	0.239412433677941	0.0276613010561952	0.981	0.985	1
Zmym3	0.239416049132977	-0.0171805097916007	0.143	0.164	1
Slu7	0.239464716899371	0.0238203922733153	0.279	0.257	1
Rnf13	0.239689603337674	-0.0224375840147319	0.116	0.134	1
Arpc5l	0.239824392046866	0.0355674564677129	0.713	0.707	1
Mcm10	0.239999533885855	0.0104162102823523	0.387	0.352	1
Chd1	0.240221567390034	-0.0338304939323701	0.713	0.749	1
Mcm6	0.24035646046805	-0.0308579681022292	0.756	0.764	1
Taco1	0.240364929010617	0.0171375357382776	0.103	0.086	1
Arhgef1	0.240365029883751	-0.0181676482717308	0.126	0.145	1
Edc4	0.240373180052115	0.038893294908446	0.186	0.171	1
Palm3	0.240709002172627	-0.0203149150589184	0.129	0.147	1
Ska3	0.240814838902217	0.0180316561942457	0.211	0.188	1
Irf2bpl	0.241180800240642	-0.033216482724242	0.385	0.412	1
Ywhaz	0.241193869404743	-0.0216425140236658	0.751	0.764	1
Vdac2	0.241207910204797	0.0327890813774945	0.927	0.914	1
Ddx19a	0.241259586970819	-0.0290439501254497	0.261	0.284	1
Msmo1	0.241309720856012	0.0317687180045154	0.309	0.287	1
Golph3	0.241458573657593	-0.0256897107035027	0.147	0.166	1
Mrpl35	0.241539919564243	0.0121127155677758	0.793	0.797	1
Tsen54	0.241770446459579	-0.014430841545436	0.088	0.104	1
Set	0.242016027169023	0.0107413801107707	1	1	1
Ehmt2	0.242492423147007	0.0155260965752097	0.356	0.325	1
Vps72	0.24302422991906	0.0334992071567097	0.265	0.242	1
Cep78	0.243163870877454	0.0213942782611427	0.155	0.137	1
Nat10	0.243261143887484	0.0332725469055877	0.287	0.263	1
2310061I04Rik	0.243470476515257	-0.0307030086563863	0.264	0.284	1
Gm10709	0.24357613747066	-0.0255601292271415	0.723	0.745	1
Gm6563	0.243605216658647	-0.0239853308256188	0.097	0.113	1
2510039O18Rik	0.243778117393908	-0.0225151270602019	0.103	0.12	1
Wdr76	0.243949994269715	0.0169747971122778	0.233	0.212	1
Ptdss1	0.244424236513422	-0.0183214594560503	0.128	0.146	1
Srsf1	0.244659195837153	0.0307097786017072	0.767	0.759	1
Arl14ep	0.244909252754752	-0.0276861090607089	0.145	0.165	1
D630023F18Rik	0.245114985696005	0.0327847701125875	0.204	0.186	1
Bclaf1	0.24527265270767	0.036635907143301	0.706	0.681	1
Psmd12	0.245435046095892	-0.037862215412962	0.788	0.788	1
Ccnb2	0.24547189223752	-0.0303874000715789	0.565	0.598	1
Bhlhb9	0.245685195132167	-0.0201170299006823	0.118	0.135	1
Smpd2	0.245779004950411	-0.0148022558210781	0.107	0.126	1
Fam110b	0.246027808265472	-0.0215327994329251	0.097	0.113	1
Cfap36	0.246088939003043	0.0270443759839509	0.27	0.245	1
Jund	0.246337569203561	0.0235931311866922	0.279	0.252	1
Bag5	0.246346916368473	0.0235038203789601	0.162	0.143	1
Hibch	0.246446860998448	0.024696031669692	0.103	0.088	1
Nadk2	0.246488591916791	-0.0235417876277413	0.159	0.178	1
Rsl1d1	0.246834956004482	-0.0155614230372221	0.947	0.924	1
Elp3	0.246842440414073	0.0322560380106424	0.428	0.4	1
2700094K13Rik	0.24687671570622	-0.0175975606118919	0.984	0.985	1
Atp5l	0.246994976883834	0.0122114387848984	0.999	0.999	1
Ints10	0.24742507597411	0.0320879736267054	0.271	0.25	1
Cited2	0.247493625466036	-0.0268444470271347	0.359	0.384	1
Aco1	0.247511993798235	0.0271812854155486	0.104	0.089	1
Ndnl2	0.24762386415248	-0.0273546581209652	0.404	0.43	1
Snrpd1	0.248116578639783	-0.0186267214074849	0.976	0.973	1
Rpl41	0.248154087136559	0.00754998922084926	1	1	1
Gapdh	0.248170910567792	0.0238353221592571	1	0.999	1
Pnpla6	0.248218639918987	-0.0252543051240943	0.138	0.156	1
Baz1b	0.248368551617287	-0.0135078567798995	0.448	0.476	1
Mcph1	0.248414456289395	0.0251490572052393	0.179	0.16	1
Rabep1	0.248488909066736	-0.0270293757965404	0.37	0.392	1
Mtmr2	0.248643202992909	0.0199162487883102	0.16	0.14	1
Nfkbib	0.2487265264444	0.0197231701367256	0.284	0.257	1
Vac14	0.248832993316234	0.0182862853219027	0.142	0.123	1
Mtch2	0.249127141560158	0.0380228622689103	0.893	0.887	1
Kcmf1	0.249450280116473	-0.0410977856117575	0.493	0.512	1
Upf3a	0.24945161618714	-0.0352979654303261	0.358	0.377	1
Sf1	0.249727321504097	-0.0272488152935655	0.503	0.528	1
Kifap3	0.249997698850698	-0.0267418229912236	0.308	0.325	1
Mthfd1l	0.250336633972635	0.0227405667211489	0.264	0.242	1
Col18a1	0.250749533147822	0.0155547808617343	0.353	0.318	1
Zbtb44	0.250892204500352	-0.0355444118368559	0.248	0.267	1
Tmem19	0.250942968822002	0.0205256003649342	0.102	0.086	1
Copg1	0.25098316180952	0.0311237653816926	0.325	0.306	1
Gm26518	0.251398519900483	-0.0300486464787304	0.273	0.294	1
Nus1	0.25172345098022	0.0342620636266411	0.216	0.197	1
Tor3a	0.252112304723398	-0.0165317549939173	0.139	0.158	1
Lrrc59	0.252455872904208	0.0344758909770086	0.815	0.81	1
Rab6a	0.252461860451141	0.0323584555661306	0.433	0.408	1
Smim15	0.252476036553356	0.0312699675502019	0.385	0.363	1
Hsd17b4	0.252483260381728	-0.0284776395764139	0.139	0.156	1
Xpo7	0.252549455381834	-0.0258324852301555	0.174	0.192	1
Atf2	0.252659978786205	0.0228353680781019	0.218	0.194	1
Eif3d	0.252709018050006	0.0219781758219706	0.879	0.867	1
Pttg1	0.252927189486255	-0.0462312338664842	0.392	0.405	1
Hira	0.252984999664604	-0.017860873621839	0.224	0.25	1
Bag6	0.253442639385421	-0.0412280670150267	0.337	0.354	1
Timmdc1	0.253447054039342	-0.0323713833945293	0.222	0.243	1
Cnot11	0.253477219188289	-0.0389173471927222	0.514	0.538	1
Mzt2	0.253505698302957	0.0106479007827769	0.235	0.214	1
Tomm70a	0.253561746220899	0.0236010286142906	0.657	0.623	1
Hmox1	0.253577087882774	0.0391855170916591	0.376	0.361	1
Rnf114	0.25365042325805	0.0202371513081261	0.178	0.16	1
C1d	0.253849732661684	-0.0205483729587088	0.566	0.596	1
Hmgn1	0.253886991320065	0.0106624476153225	1	1	1
Ndufa8	0.25398037664545	-0.0350431705131491	0.785	0.807	1
Ubn1	0.254099567092488	0.0212212472735788	0.181	0.159	1
Yeats2	0.25412177231399	0.0227997108241204	0.103	0.088	1
Htt	0.254199421526369	-0.0112160862764464	0.09	0.105	1
Setd6	0.254272724665838	0.0215859336441937	0.211	0.191	1
Asb6	0.254304907510095	0.0287195123860313	0.127	0.111	1
Pvt1	0.254705512918845	0.0207775497619982	0.125	0.109	1
Gm2694	0.254858177824489	-0.0277234525212567	0.118	0.135	1
Pus3	0.254953720296342	-0.0111554951400576	0.107	0.124	1
Rpl9	0.254965661246112	-0.0161683093790725	1	1	1
Rac1	0.254993074945219	-0.0389197868916329	0.801	0.799	1
Hdac5	0.255071719144998	-0.0222042495851028	0.115	0.132	1
1810026J23Rik	0.255099722123579	0.0217124761821181	0.108	0.092	1
Prpsap2	0.255413845828809	-0.0245412639120567	0.125	0.142	1
2700097O09Rik	0.25541731333757	-0.0267048339826255	0.284	0.308	1
Fam208a	0.255677444873641	-0.0267486897167675	0.2	0.219	1
B4galt3	0.255967993010359	-0.0180710609328159	0.124	0.143	1
4933434E20Rik	0.256412730148343	-0.0246374751238716	0.219	0.242	1
Ermp1	0.256705864725142	-0.0216700377793922	0.119	0.137	1
Hdac3	0.256832396050346	0.0256943975760175	0.331	0.306	1
Trim24	0.256912089691433	-0.0302942163561422	0.307	0.331	1
Fbxo33	0.256949649536121	0.0266865721835381	0.118	0.104	1
9030624J02Rik	0.257159150761264	-0.0269671978196167	0.149	0.165	1
Krt18	0.257213448639437	0.129034088862469	0.178	0.158	1
mt-Nd1	0.257218807444685	0.0176316259560156	1	1	1
Polr2j	0.257221008722154	-0.0256366618972443	0.852	0.867	1
Tyw5	0.257419507066773	0.029854776579708	0.195	0.174	1
Zfp296	0.257480049477994	-0.0199507039810303	0.314	0.34	1
Mrrf	0.257775260499379	0.0231561395379583	0.242	0.22	1
Trim28	0.258108762851491	-0.0160344296189237	0.97	0.964	1
Ddx5	0.258168889223331	0.0191602367477897	1	0.998	1
Slc35a1	0.258297121776334	-0.021526873731347	0.188	0.209	1
Tcof1	0.258683772426781	0.0297077068324734	0.881	0.838	1
Banf1	0.258728624701248	-0.0326512206834983	0.837	0.845	1
Manbal	0.25877598491758	-0.0225834856740413	0.14	0.156	1
Timp1	0.258966661491152	0.0225084037247892	0.34	0.322	1
Traip	0.258996005531878	0.033314998074064	0.238	0.217	1
Uqcrq	0.259069219868014	-0.0188368865102144	0.991	0.992	1
Acd	0.259214089604208	-0.0275576740251797	0.132	0.149	1
Nsrp1	0.259273285910522	-0.020896914943218	0.461	0.48	1
Rbm38	0.25930006964677	0.0311949929991019	0.326	0.306	1
Kif23	0.259613784225683	0.0369488890683471	0.243	0.223	1
Fubp1	0.259828036514452	0.0237430915986427	0.876	0.879	1
1190007I07Rik	0.259967450095557	0.0233263689171115	0.224	0.203	1
Ipo5	0.260052122362843	0.0259734431618426	0.652	0.643	1
Alad	0.260484441936323	0.035192188441929	0.264	0.244	1
Tpr	0.260526307748767	-0.0227692482691646	0.945	0.948	1
Lmbr1l	0.260685099814488	-0.0227913244082742	0.086	0.101	1
Fmr1nb	0.260726323202476	0.0243109399100746	0.444	0.417	1
Tmem234	0.26074827282977	0.052306158597222	0.726	0.698	1
Clta	0.260786585231473	-0.0184163954102896	0.979	0.973	1
Rpl28	0.261068584131707	-0.011924262350715	1	1	1
Gtf2h5	0.26121217730674	0.0412930906578792	0.721	0.72	1
Gclc	0.261501427235467	-0.0316073435370492	0.115	0.129	1
Lrwd1	0.261523431711501	-0.0329757066343309	0.256	0.278	1
Ptcd2	0.26191596102816	0.027998099012298	0.285	0.263	1
Mrpl42	0.262008908793332	-0.0179667924938274	0.953	0.961	1
Sdhd	0.262298323266628	0.0361974570795588	0.56	0.547	1
Fam49b	0.262415700515097	0.0342852217792152	0.612	0.578	1
Exoc4	0.262532156001685	-0.0373731555107345	0.171	0.186	1
Tra2b	0.262533965322737	0.0262747304207962	0.887	0.877	1
Pspc1	0.263063537610634	-0.0455008276256155	0.315	0.332	1
Srsf2	0.263494295579066	-0.0272536344241321	0.975	0.969	1
Gsr	0.26351893574846	0.0369907389947576	0.503	0.477	1
Ppil2	0.263892742927421	0.0345962033527066	0.278	0.257	1
D16Ertd472e	0.264138309931602	0.0235236560103452	0.136	0.118	1
Golga5	0.264163052989513	0.0288458601658294	0.107	0.092	1
Ist1	0.264190879351247	-0.0196515595539499	0.106	0.121	1
Dazl	0.264310780519114	-0.0163215547716879	0.098	0.114	1
Snrpd2	0.264394128591004	-0.0200439470440354	0.986	0.983	1
Osbpl1a	0.264439078658944	-0.0176040494173065	0.169	0.19	1
Ppp4r2	0.264462461342415	-0.0221619061741982	0.51	0.531	1
2210013O21Rik	0.264697961188012	-0.0176965073947414	0.285	0.309	1
Galt	0.264925303493729	-0.0132454922780658	0.146	0.167	1
Nubp2	0.264992681644372	-0.0272212336842325	0.403	0.435	1
Sf3b1	0.265264670001704	0.0274462895047798	0.927	0.914	1
Brap	0.265364207967075	-0.016342370849747	0.138	0.156	1
Osgep	0.265409542046034	-0.0158241764672868	0.34	0.368	1
Thyn1	0.265593787296835	0.0380307086588708	0.566	0.552	1
Tfg	0.26573002368298	0.0260073926707178	0.433	0.405	1
E130012A19Rik	0.265808434379975	-0.0304742009769496	0.851	0.87	1
Ppp2r2a	0.265906583926164	-0.0218839004954574	0.506	0.531	1
Erc1	0.266080092882708	0.0335551296375813	0.218	0.199	1
Ski	0.266177800849225	0.0228835505941111	0.122	0.105	1
Tacc2	0.266212828530241	0.0271572824768429	0.163	0.146	1
Pithd1	0.266325551929092	-0.0302859810022452	0.166	0.182	1
Fbxo22	0.266329971868199	-0.0221213910500322	0.513	0.536	1
Bysl	0.26638330164596	-0.01872898003697	0.388	0.412	1
Aktip	0.266621949052645	0.0215193346870015	0.155	0.136	1
Lrr1	0.266738272417882	0.0167924498776064	0.164	0.145	1
Dppa2	0.266773265362205	-0.0334272995930744	0.706	0.727	1
Bola2	0.268152155394408	-0.0222584122175224	0.954	0.953	1
Cd81	0.268334260263981	-0.0218783829699123	0.829	0.835	1
Gtf2a1	0.268442326940219	0.0169506285774835	0.163	0.145	1
Cpsf4l	0.268461650682106	0.024248589059277	0.244	0.224	1
Gpatch4	0.268642470384712	-0.0166778531010578	0.623	0.671	1
Smpd4	0.268946280747611	0.0218552461470363	0.27	0.25	1
Ccnb1ip1	0.269176741627827	0.0336673477013176	0.242	0.22	1
Tuba3a	0.269282921084099	0.0298181119457716	0.16	0.142	1
Atp6v0d1	0.269447919478632	0.025805694391544	0.358	0.339	1
Ankrd17	0.269493413172056	0.028227545463381	0.46	0.441	1
1110038F14Rik	0.269559198705211	-0.0397146877113548	0.437	0.453	1
Ormdl1	0.269656653804747	-0.019725773407387	0.124	0.141	1
Exosc7	0.269777789615563	0.0167939332346945	0.758	0.735	1
Uqcc2	0.269953976517717	-0.0311677054854567	0.78	0.789	1
Rfwd3	0.270039714436823	0.0185694643544131	0.249	0.227	1
Ubl5	0.270704981007848	0.0236631432132435	0.833	0.813	1
Klc1	0.270914833009859	0.0194350878436261	0.104	0.089	1
Pgm1	0.270989465671809	-0.0194325181475653	0.109	0.126	1
Abi1	0.271004031738589	-0.0207176592554444	0.116	0.133	1
Emd	0.271224837324031	-0.0181016378214232	0.425	0.453	1
Pole	0.271462857656037	-0.0198924097254934	0.136	0.153	1
Rtfdc1	0.271695946346512	0.0107435264015254	0.448	0.418	1
Srpr	0.27171404155119	-0.0331455792525973	0.358	0.386	1
Smg5	0.272161392375648	-0.0265599871285377	0.196	0.214	1
Srpk2	0.272628034654769	0.0143210745802637	0.276	0.251	1
Idh2	0.27263949945298	-0.033164356978496	0.244	0.263	1
Csnk1d	0.272682191931328	-0.0186738815470993	0.398	0.424	1
Pecr	0.273049425711543	-0.0283128158714344	0.21	0.231	1
Ddx39b	0.273344027799889	-0.0196053722543177	0.878	0.9	1
Caprin1	0.273440867099809	-0.0330263812114802	0.787	0.802	1
mt-Atp8	0.273554576408772	0.0190518638664294	0.199	0.18	1
Fam216a	0.273808226731068	0.0227793446704781	0.26	0.236	1
Mpp5	0.273860080182527	-0.0176253686383215	0.123	0.14	1
Aard	0.273926622653992	-0.0472776539405593	0.399	0.419	1
Crlf3	0.274080174971457	-0.0287280296653591	0.296	0.316	1
Sptssa	0.274246246973525	0.0254680882286357	0.379	0.354	1
Cdkn2a	0.274330608035835	-0.0369074265642856	0.147	0.162	1
Nol6	0.274380092009386	0.0218826711365847	0.216	0.195	1
Tdp2	0.274414804890238	-0.0417477757795892	0.394	0.411	1
Esf1	0.274643368965783	-0.0243406934178332	0.769	0.821	1
Tmf1	0.27467616010657	0.0192080566802814	0.201	0.179	1
Polr1c	0.274873367505155	-0.0223665907222093	0.792	0.795	1
Rbx1	0.274891202756321	-0.0163535130568735	0.985	0.988	1
Rars	0.274934000853555	-0.0408418816650195	0.618	0.626	1
Mrps24	0.275284848652451	-0.0338787959985252	0.84	0.842	1
Lrrc47	0.275385665527956	-0.0236430383410153	0.333	0.357	1
Gigyf1	0.27539565239505	0.0184716603135074	0.114	0.1	1
Klhl13	0.27540702183186	-0.0312991971690492	0.335	0.354	1
Pafah1b1	0.275464054904286	-0.0252837000283597	0.7	0.717	1
Atrx	0.275574768191649	-0.0373319249034911	0.765	0.778	1
Dnajc30	0.275635663405102	0.0105556232366015	0.212	0.187	1
Srsf5	0.275789024955569	-0.0137334645869256	0.829	0.85	1
Crabp1	0.275816596064966	-0.0199442021336164	0.174	0.194	1
Cdca7l	0.275985642891528	-0.0240447980302306	0.122	0.137	1
Pmpca	0.276170743584501	-0.0135521502071633	0.275	0.305	1
Lrrc58	0.276264794703169	0.0210874129898728	0.294	0.273	1
Tmem258	0.276346681673259	-0.0148653967563102	0.833	0.855	1
Ndufb7	0.276718107319429	-0.0241709898652276	0.856	0.866	1
Ciao1	0.276757077843744	-0.0141053745769236	0.254	0.278	1
Tle1	0.277143325498211	0.0250491238049991	0.182	0.164	1
Zfp330	0.27726628899175	0.0436836497478574	0.423	0.406	1
Eif2s1	0.27739327262367	0.027816610938314	0.933	0.922	1
Dync1li2	0.27750004810214	0.0155502187803024	0.113	0.097	1
L1td1	0.277672092611936	-0.0400225098678775	0.921	0.93	1
Pex3	0.277896524974005	0.0188166681375907	0.104	0.089	1
Nelfa	0.278030789932389	-0.0319932336407488	0.265	0.283	1
Id2	0.278128093896974	-0.0357452070373841	0.095	0.109	1
Mepce	0.278560230787481	-0.0142325777871589	0.128	0.146	1
Med9	0.278764779734984	0.0253871096864934	0.53	0.514	1
Whsc1	0.278919357333746	-0.0347213689363996	0.107	0.122	1
Mphosph10	0.278968573321947	0.0269737258165822	0.67	0.645	1
Rraga	0.27916165040585	0.0518131221130569	0.566	0.553	1
Alkbh4	0.279253804594325	-0.0134227154673029	0.089	0.104	1
Hnrnpm	0.279277153565703	0.0275607204658588	0.88	0.882	1
Mfap1a	0.279545805081701	-0.0144329654985723	0.166	0.187	1
Chd8	0.279645498609164	0.0362616333730605	0.31	0.296	1
Mob2	0.279711213680782	0.0280903791022135	0.183	0.166	1
Stra8	0.279825186169328	-0.0295570098390254	0.113	0.128	1
Obfc1	0.280425471434539	-0.0247054336442372	0.104	0.118	1
Sap30	0.280853076577391	-0.0291901875209213	0.756	0.771	1
Tbl3	0.280912574813335	0.0222040565368425	0.25	0.226	1
Fndc3a	0.280960153980881	-0.0253398057654189	0.216	0.236	1
Flna	0.281083194057598	-0.0178036559687156	0.219	0.238	1
Purb	0.281144925132657	-0.0270676699716161	0.277	0.3	1
Plekha7	0.281147077749894	0.00358924859454679	0.166	0.146	1
Fastk	0.281276061991358	0.0202900155378102	0.28	0.256	1
Spag9	0.281513147506981	0.0214497829171377	0.102	0.088	1
Arl5a	0.281517152817087	0.0210396431025741	0.221	0.2	1
Lyrm9	0.282185364107452	-0.0271691515687763	0.293	0.31	1
Dnajc17	0.282501261754701	-0.0216938381391828	0.118	0.135	1
Efcab14	0.28254398308592	0.0165925132876567	0.141	0.123	1
Wdr48	0.282666182790095	-0.0202464143524296	0.096	0.11	1
Cirbp	0.283041856394852	-0.0494343578053726	0.478	0.487	1
1110012L19Rik	0.283128587500687	0.0311939282689928	0.23	0.211	1
Bmp4	0.283891505242048	0.0129337541181026	0.149	0.129	1
Eif5	0.283964877600361	0.0271962451610765	0.955	0.956	1
Pigk	0.284144411280725	0.0174887226311279	0.101	0.086	1
Insig2	0.284469251832134	0.0150287783832928	0.186	0.166	1
H2-D1	0.284561618792625	-0.0164846123463919	0.112	0.128	1
Ppp3ca	0.284894794113663	0.0330674046911028	0.14	0.124	1
Rpl22	0.284910230506859	-0.0164227713398466	0.994	0.994	1
Cox14	0.285134839729563	0.0208459517604527	0.592	0.564	1
Esco2	0.28524307327152	0.0290628593546239	0.48	0.46	1
Gm20604	0.285279091986472	0.0163074946497209	0.149	0.132	1
Rpain	0.28533564533824	-0.0273499993160349	0.151	0.166	1
Mrpl32	0.285602257054813	-0.0275338203915781	0.517	0.557	1
Usp50	0.285678045909949	0.0166891114333574	0.185	0.166	1
Ubald2	0.286325852140941	-0.0241625861121242	0.789	0.793	1
Ube2e3	0.28633497408645	0.0213715223379798	0.489	0.456	1
Rbpms	0.286455452475085	0.0281179148791137	0.409	0.392	1
Tssc1	0.28683194633238	0.0134918561911915	0.253	0.225	1
Odc1	0.287014117188606	0.0271399653350719	0.967	0.961	1
Prdm2	0.287127767929212	-0.00892641137072334	0.093	0.109	1
Rrm2	0.287234206111915	0.0245533697321745	0.754	0.73	1
Tmem189	0.287635060670869	-0.0130328483481347	0.089	0.104	1
Hsd17b11	0.28775578437164	0.0199310928892547	0.128	0.111	1
Lman1	0.287759605276228	0.0456757234554619	0.478	0.464	1
Gtf2f2	0.288054067097379	0.0322642861086807	0.489	0.483	1
Fus	0.288188634787737	0.0338338208123761	0.821	0.812	1
Rab22a	0.288366278175476	-0.0244473919698384	0.149	0.165	1
Sertad2	0.288512731116011	0.028147475681177	0.343	0.32	1
Dnajc9	0.288609641576709	0.0290830755901379	0.538	0.519	1
Oaz2	0.288806180668313	0.0225340683823302	0.546	0.526	1
Gpn3	0.288850321418299	-0.0343869459536663	0.351	0.378	1
Fgfr1	0.289079791377343	0.0295195104301729	0.19	0.171	1
Sarnp	0.289215820927465	-0.0216769326243968	0.652	0.691	1
Slc1a3	0.289352797647874	0.0260437632714166	0.138	0.122	1
Spcs3	0.289423719350412	0.0166158443492633	0.275	0.254	1
Trim44	0.289451896996523	0.0358416742628318	0.2	0.182	1
Ap2a1	0.289494516074033	-0.016860220628122	0.199	0.219	1
Sycp3	0.28951267079496	-0.0092061612988118	0.239	0.264	1
Ahcyl1	0.289650636360644	0.0220658414161994	0.16	0.142	1
Akap1	0.289655588234308	-0.0321342069963551	0.278	0.294	1
Ube3c	0.29010501669761	-0.0228919346421046	0.171	0.19	1
Slc25a19	0.290185313365658	0.0186086292478075	0.146	0.129	1
Atf1	0.290197646647544	-0.0218365969337624	0.439	0.461	1
Crip1	0.290209323393981	0.0419885266509956	0.437	0.415	1
Gtf2h4	0.290430924262463	0.0237683483231806	0.399	0.378	1
Efna4	0.290432975603742	-0.0175509737433395	0.102	0.118	1
Mtfr1	0.290551116396802	-0.0208799844547538	0.402	0.427	1
Rpf2	0.290741789579084	0.012063522544013	0.634	0.617	1
Psmb3	0.290766539870745	-0.0203421284602352	0.965	0.959	1
Nrm	0.2909059651252	0.0193421760914154	0.11	0.096	1
Pqlc1	0.290929054649323	0.0208351074269411	0.115	0.1	1
Cotl1	0.291293607509355	-0.0302628648110648	0.287	0.306	1
Strip1	0.291509881355873	-0.022069489854948	0.088	0.102	1
Spryd4	0.291532861634018	0.0230799640606292	0.208	0.191	1
Impact	0.291627827541183	0.0374959787044106	0.293	0.276	1
Akap9	0.291646921082365	0.0272070519934676	0.286	0.263	1
Laptm5	0.291711836404847	-0.0181188001726624	0.265	0.288	1
Zpr1	0.291735095320282	-0.0298467977651673	0.508	0.532	1
Slc16a1	0.291755028486296	0.0151806318351895	0.273	0.25	1
Ung	0.291850984149442	-0.0265645344916171	0.666	0.695	1
Lin28a	0.291932546227745	-0.0445606273016804	0.271	0.288	1
Map2k4	0.291954806676809	-0.0253411173721957	0.107	0.122	1
Wdr73	0.292205770774148	-0.0226813103513533	0.171	0.187	1
Taf1	0.29228141593162	0.0401023537469632	0.28	0.262	1
Bcas2	0.292299749177373	-0.0235199951577432	0.915	0.931	1
Ddx3y	0.292349789902541	0.0293325497798482	0.103	0.089	1
Gpaa1	0.292726373879972	-0.0219419973278824	0.184	0.204	1
Erp29	0.292833581680696	0.0196124134323767	0.752	0.746	1
Ireb2	0.292855801389772	-0.0166937378879308	0.188	0.209	1
Ncbp2	0.293036256242461	-0.0373100085361157	0.513	0.532	1
Vamp4	0.293584455044005	0.015798773856412	0.179	0.159	1
Eif2b5	0.294168570790205	0.0216323480689742	0.506	0.481	1
Cradd	0.294168858298318	-0.0156787518762934	0.107	0.122	1
Naa30	0.294186951279439	0.0226624205326276	0.121	0.107	1
Drap1	0.294200110306897	-0.0330596949652111	0.309	0.331	1
Gtf2i	0.294229028865319	0.0142255620197874	0.444	0.422	1
Cenpq	0.294265792491747	0.0288965803459097	0.233	0.213	1
Larp7	0.294428341792275	-0.0321726126600749	0.46	0.487	1
Rhox5	0.294499513075891	-0.0317755013443346	0.882	0.892	1
Polr2m	0.294542118455666	-0.0237814143275195	0.854	0.897	1
Fundc1	0.294737438843028	0.0130176630670939	0.141	0.124	1
Thap4	0.294799436625047	0.0315477654691907	0.227	0.209	1
Cdpf1	0.294836411543745	-0.0307141068245725	0.28	0.3	1
Sept9	0.295062803585178	0.00653538438259527	0.179	0.158	1
Cdyl2	0.295717004525671	-0.0223832764337247	0.323	0.347	1
Tm7sf3	0.295872151931196	0.0352188179572992	0.285	0.265	1
Fam208b	0.296203056481715	0.0199796604091869	0.131	0.115	1
Tob1	0.296407100363909	0.0123704035533007	0.128	0.111	1
Cmas	0.296893895288556	0.036927929083531	0.353	0.34	1
Smyd3	0.296900982622726	-0.0124011258465878	0.096	0.111	1
Melk	0.296923167342711	-0.0258722486864632	0.244	0.261	1
Tead1	0.297017050611942	-0.0266277173754557	0.326	0.345	1
Kif3a	0.297102361749834	-0.01676008530716	0.116	0.133	1
Phf13	0.297499396380953	0.0135002170996624	0.107	0.092	1
Cth	0.297538853378139	-0.0447922349562228	0.404	0.427	1
Pard6a	0.297820833291029	-0.0176826881133801	0.086	0.101	1
Rnf165	0.297865270837935	-0.0183678568242196	0.116	0.13	1
Skap2	0.298064772282257	-0.0326316109773874	0.273	0.289	1
Eno3	0.298120934499193	0.0154714885552928	0.107	0.092	1
Klf6	0.298230504854496	0.0126149935037846	0.119	0.103	1
Ddx42	0.298374515423596	0.0262752353625872	0.553	0.531	1
Llph	0.298389437046028	-0.0208946621523711	0.888	0.903	1
Dctn6	0.298408424517623	0.0318706903319672	0.146	0.13	1
Prss36	0.298416695250696	-0.0245578679966229	0.089	0.102	1
Atp5h	0.298474639093339	-0.0247418131630845	0.962	0.975	1
Swi5	0.298496734709698	0.00705885768419789	0.936	0.937	1
Mrpl48	0.298498554072915	-0.0284252792533919	0.385	0.411	1
Ldb1	0.298568185723223	-0.0265583999329866	0.152	0.168	1
Oxsr1	0.298723237244026	-0.0320263853816686	0.285	0.303	1
Slc20a2	0.298733844930287	0.0238129004390749	0.15	0.135	1
Tmem39b	0.298920379586858	-0.026063917821797	0.166	0.182	1
Hist1h2bc	0.298923250629289	0.00468633655128367	0.157	0.14	1
Ogfrl1	0.299018109019577	0.0293673079734127	0.106	0.092	1
Gatc	0.299318076454879	0.0198385014312272	0.119	0.105	1
Rnf17	0.299370532320631	-0.0217908703956225	0.127	0.142	1
Taldo1	0.299596510588589	0.0258704984997415	0.804	0.795	1
Cdk2ap1	0.299674132046134	0.0243147363025848	0.329	0.302	1
Nudt3	0.299722818539806	0.0197873901762528	0.185	0.168	1
Srrm1	0.29984829556299	0.0203261169898947	0.939	0.928	1
Dpm1	0.300569235084158	-0.0152227938858197	0.106	0.121	1
Pdcd2l	0.301407639089101	-0.0193086036039306	0.339	0.36	1
Sp3os	0.301546104249737	0.0226199802664848	0.273	0.251	1
Amacr	0.301585639548854	0.0171234059665289	0.139	0.122	1
Blmh	0.301686286420122	-0.0210569223815411	0.532	0.556	1
Atp5k	0.301737562337955	0.0280763936759465	0.951	0.936	1
Rbm12	0.301924447635302	-0.0244212744648844	0.091	0.104	1
Ppp1r15b	0.302080416754571	-0.0433024733638892	0.176	0.191	1
Dlg1	0.302085203454877	-0.0221055405096124	0.12	0.136	1
Ftsj2	0.30236792409573	-0.016562685901812	0.164	0.182	1
2010320M18Rik	0.302513255593516	0.0290745545511998	0.176	0.161	1
Eif3m	0.302581215593397	-0.0244955763115189	0.901	0.914	1
Zfp451	0.302784089561201	0.0210968544504126	0.234	0.216	1
BC002059	0.302834055902805	0.0215066051708692	0.112	0.098	1
Pepd	0.303175304011267	-0.0287007794054968	0.224	0.242	1
Polr3c	0.303242058118874	0.023546702192164	0.247	0.224	1
Ndufaf5	0.303256147933985	0.0208996319893112	0.16	0.143	1
Arcn1	0.303327244366331	-0.0419427468697859	0.228	0.245	1
Aprt	0.30333709619899	0.0220952316393617	0.955	0.956	1
Dido1	0.303364137057372	-0.0210680437538975	0.309	0.335	1
Cenpf	0.303465236662187	-0.0142514812747586	0.638	0.672	1
Tnrc6c	0.303618911856232	0.021438131514735	0.337	0.312	1
Sema4b	0.303688915140935	0.0186830996737369	0.131	0.117	1
Phf23	0.303857028948709	-0.0250893952558185	0.437	0.456	1
Mon2	0.303900564204906	0.0181290140432916	0.104	0.09	1
Pik3r4	0.303937706741577	0.0168949170082563	0.101	0.086	1
Fbxw11	0.303957938871012	0.016630257609711	0.106	0.091	1
Prdx2	0.304267778177323	-0.0171919033568915	0.794	0.814	1
Yme1l1	0.304382668145789	0.0305436210287372	0.463	0.449	1
[truncated: 4,046 more rows]
