# Supplementary material for: Detection of gene cis-regulatory element perturbations in single-cell transcriptomes
Source: PLoS Comput Biol. 2021 Mar 12;17(3):e1008789. doi: 10.1371/journal.pcbi.1008789 (PMC8011753; doi:10.1371/journal.pcbi.1008789)
Supplement: S2 File — (ZIP) [file pcbi.1008789.s015.zip › S2_File/GFPChe_txm.TdgfSC3_vs_ZfpSC1.DESeq2.csv]

	p_val	avg_logFC	pct.1	pct.2	p_val_adj
ENSMUSG00000032494	2.0192953956043e-55	-0.474543160119802	0.28	0.653	3.59555738141302e-51
Zfp42	2.2682908713345e-05	0.0845042547701849	0.998	0.988	0.403891872549822
Ifitm1	0.000258664646759047	-0.127747246877462	0.77	0.815	1
Mphosph10	0.00067285090188498	0.0800038016146424	0.698	0.645	1
Cd63	0.000755773803996953	-0.101661462059955	0.636	0.672	1
Pim3	0.000911806553321219	-0.0891152662606793	0.418	0.48	1
Gtf2h5	0.00214576078859992	0.070017323455018	0.772	0.72	1
Dppa5a	0.00239033662919705	-0.062199488412527	0.999	1	1
Tmem192	0.00248034968375377	-0.0841505711873105	0.318	0.392	1
Prelid1	0.00306527998840642	0.0640382966475215	0.882	0.88	1
Smarcc1	0.00335796639935219	0.0694194632856411	0.691	0.665	1
Mid1	0.00357827050681603	0.0702561484372463	0.484	0.447	1
Sumo1	0.00408655711755632	0.0451698145033326	0.996	0.994	1
Prpf8	0.00422042454648439	0.0678958877331627	0.482	0.429	1
Ndufa10	0.00459110909559022	-0.0764862195755324	0.719	0.726	1
Aqr	0.00464598174569101	0.0674582312409059	0.45	0.398	1
Ctbp2	0.00479754990045455	-0.0770409672280437	0.743	0.767	1
G3bp2	0.00482503859477299	-0.0687616576130889	0.988	0.996	1
Rps27l	0.0052937511472215	-0.0507779098064836	1	1	1
Sec23b	0.00547063338073331	0.0727933195775234	0.337	0.277	1
Cfdp1	0.00569599805199436	0.0565936613957172	0.931	0.903	1
Upf3b	0.00578063232484223	0.0658755040442445	0.523	0.467	1
Zmat5	0.00603032160794841	0.0669669986516183	0.406	0.357	1
Stmn2	0.00652945823574475	0.0569630148579112	0.971	0.947	1
Ago2	0.0066917180264441	0.0636152638877892	0.465	0.418	1
Atp5g3	0.00670284450711054	0.0594425865972135	0.86	0.838	1
Ash2l	0.00696214408160968	0.0600000253053645	0.806	0.787	1
Mrps14	0.00787314458947426	0.0536439141072442	0.919	0.903	1
Slc25a4	0.00798336494985467	-0.0781681168311683	0.974	0.98	1
Rhoa	0.00808570032275096	-0.0727095822792665	0.835	0.853	1
Tubb2b	0.00822085377231896	0.0627628473948935	0.77	0.719	1
Coprs	0.00825604389144169	0.0620937229160275	0.616	0.57	1
Mrps22	0.00844586417794456	0.0656362968375878	0.377	0.314	1
Park7	0.00979352481262719	0.0419115915706343	0.981	0.982	1
Gfer	0.0100207046093499	0.0604903251032831	0.564	0.515	1
Eef1a1	0.0102948247127353	-0.0342823887464268	1	1	1
Elp3	0.0115252962664806	0.0605653818649942	0.467	0.4	1
Setd8	0.0116446993512248	0.0605282095934769	0.418	0.371	1
Actn4	0.0129095685962952	-0.0706409672965135	0.78	0.799	1
Pebp1	0.0139577826344951	0.0364970629528409	0.995	0.992	1
Eif4a2	0.0142355058555746	-0.0653042046747313	0.56	0.604	1
Nap1l4	0.0142426430490058	0.0581541720195326	0.483	0.447	1
Rab10	0.0143254183432328	0.0573403988647394	0.608	0.572	1
Tuba1a	0.0144089531436314	-0.0695775868438558	0.657	0.697	1
Cxxc5	0.0149563542756502	-0.0748963826672167	0.261	0.316	1
Eif2s2	0.0151065794219456	-0.0629047557796234	0.993	0.991	1
Atrx	0.0152086499412571	-0.072750550843287	0.763	0.778	1
1110001J03Rik	0.0154266520643668	0.0568122414021576	0.458	0.409	1
Lman2	0.0164283241340634	0.055046169664679	0.694	0.653	1
Dstn	0.0168999106004709	-0.0632175034806899	0.984	0.991	1
Nop58	0.017009564731727	-0.060677486783917	0.975	0.969	1
Atp5h	0.0170098132295024	-0.0557258484944656	0.96	0.975	1
Kpna3	0.0176909999082169	0.0554603272736226	0.446	0.39	1
Cggbp1	0.0179004137561607	-0.0670161956110789	0.619	0.682	1
Fdps	0.018056439610646	0.0630792759140715	0.34	0.301	1
Hnrnph1	0.018411408439137	-0.063995781174727	0.589	0.639	1
Sec61a1	0.0187686254091942	0.0558256518375562	0.402	0.35	1
Tsen34	0.0194311104347228	-0.0627104838998669	0.563	0.614	1
Hmox1	0.0194914751136593	0.0568378630473249	0.412	0.361	1
Gpbp1	0.0197204313837546	0.0540358174557954	0.554	0.494	1
Ldha	0.0200401780928082	0.0334116787439518	0.999	0.996	1
Nxf1	0.0200689907694939	0.0566259693395326	0.496	0.438	1
Chchd10	0.0201146372210758	0.0441209337417883	1	0.993	1
Pfn1	0.0203129951537169	0.0367050195761243	0.989	0.992	1
Mrpl11	0.0205023258786836	0.0517397758964273	0.759	0.742	1
Suclg1	0.0207116656682102	-0.0620097829579508	0.785	0.825	1
Hnrnpa3	0.0213568692120788	0.0443986005703609	0.952	0.932	1
Stmn1	0.0223665494205955	0.0445163919750808	0.978	0.973	1
Jmjd6	0.0224605813489971	-0.062312697459139	0.361	0.424	1
Nfyb	0.0226378788742515	0.0538112762154307	0.505	0.468	1
Wbscr22	0.0226510096813235	0.0536674947259417	0.465	0.406	1
Epb41l4a	0.022858949221907	0.0594838730185918	0.49	0.459	1
Yars	0.0231672211907413	-0.0606401307388885	0.515	0.547	1
Rps14	0.0237986172251625	-0.0269807579903603	1	1	1
Mylpf	0.0240603216293238	-0.0787715459161973	0.92	0.921	1
Ik	0.0245275167850529	0.0527963466352878	0.566	0.525	1
Foxp1	0.0252407060688047	0.0595343020859169	0.338	0.281	1
Cdc37	0.0257746598913005	-0.0609143226537606	0.765	0.773	1
Lrrc59	0.0261335652484282	0.0472534393207427	0.833	0.81	1
Pycard	0.0261962092350141	0.056191487730137	0.474	0.415	1
Kcmf1	0.026529504799752	-0.0616387419437133	0.453	0.512	1
Mtf2	0.0265982536623218	-0.0622023246129184	0.94	0.943	1
Alkbh2	0.0266147132370807	0.0677472569373021	0.287	0.216	1
Bak1	0.0269559341884753	0.0552136770901594	0.378	0.341	1
Shmt2	0.0269671793709149	0.0509932575329473	0.487	0.441	1
Aplp1	0.0272704665530034	0.0563816779296335	0.353	0.313	1
Uqcrc1	0.0286231317345496	-0.0560806597386081	0.92	0.916	1
Timm9	0.0287141021486762	0.0515895467967681	0.428	0.367	1
Gm26737	0.0287560446780172	0.0959874571752869	0.309	0.284	1
Mrpl13	0.0289922486202434	0.0497042090200452	0.685	0.674	1
Snrpc	0.0294616658665228	0.0458566818695167	0.829	0.847	1
Rnf187	0.0299497888904082	-0.0583046760616004	0.677	0.713	1
Ube2e3	0.0312690786129721	0.0494413182584785	0.52	0.456	1
Abhd17a	0.0315015756531592	-0.0573068269712006	0.457	0.515	1
Coa3	0.0316074189098525	-0.0584594733498942	0.67	0.701	1
Glrx2	0.032093379295891	-0.0639049437125053	0.316	0.348	1
Nup62	0.0321247505414077	-0.0575487118745432	0.494	0.555	1
Ccne1	0.0331201983851682	0.0500546270786844	0.801	0.799	1
Ubr4	0.0331494347322603	0.0530271319017897	0.363	0.3	1
Sub1	0.0334724714429485	0.0232801714295068	1	0.998	1
Ndufs6	0.0335734256396289	0.0374095464016133	0.961	0.949	1
Gtf3c2	0.0336328864142225	-0.0583376401548309	0.329	0.396	1
Prmt5	0.0336706937896408	0.0491658373366299	0.527	0.479	1
Ghitm	0.0344052742027161	0.0479347483968897	0.689	0.687	1
Syf2	0.0346810484677936	-0.056732511026431	0.513	0.549	1
Jtb	0.0355667876370281	0.0484738382856031	0.469	0.44	1
Mcm3	0.0359297431052134	0.0446270632262424	0.804	0.794	1
Cmas	0.0362735682040045	0.0500767266642219	0.389	0.34	1
Anp32e	0.0363662441461245	0.0480869162455659	0.662	0.626	1
Ccnd2	0.0366790722940204	-0.0821045665180494	0.263	0.28	1
Pum2	0.0367057460123939	0.0556297327169521	0.332	0.273	1
Tmed9	0.0371134638557673	0.0455635358468749	0.785	0.725	1
Ssna1	0.0376861578959355	-0.0553220041896015	0.435	0.48	1
Ndufab1	0.0379319634429635	0.0383150969429598	0.944	0.929	1
Rps19	0.0379761188457335	-0.0253356682649635	1	1	1
Fus	0.038532829412055	0.0433106905916487	0.839	0.812	1
2410015M20Rik	0.0389903084779126	-0.0565551406643715	0.744	0.778	1
Dis3	0.0393760529311064	-0.0589629466398031	0.311	0.359	1
Ift20	0.0398107421229969	0.0500012809422657	0.454	0.415	1
Plk1	0.0398374442841295	0.0480539974538708	0.503	0.455	1
Gnpnat1	0.0401652366970562	-0.0575884724196776	0.567	0.617	1
Rpl37a	0.0405756946331643	-0.0292590530720753	1	1	1
Atp6v0d1	0.0408306818458233	0.0510145487411465	0.367	0.339	1
Tspan3	0.0411002231974475	-0.0546527092912526	0.398	0.45	1
Ppp2r2d	0.0417649213816471	0.0449160852099819	0.669	0.617	1
Trim24	0.0418827360789351	-0.0604330777823532	0.28	0.331	1
Ahsa1	0.0419492100978534	-0.0544430118971044	0.871	0.892	1
Ddx24	0.0422184379632385	-0.0533876971904614	0.855	0.893	1
mt-Atp6	0.0425489896159042	0.0133619181034348	1	1	1
Gps1	0.0432846096332942	-0.0561460155383958	0.625	0.648	1
Cd9	0.0446702979693595	0.0480927486287069	0.804	0.765	1
Mydgf	0.0454404030922302	0.0505903092895541	0.367	0.323	1
Fam204a	0.0454512757409781	-0.0579095502971372	0.308	0.366	1
Ctnnb1	0.0458397139896265	0.0442926445580613	0.76	0.729	1
Hadh	0.0459400749041163	0.0474923798126978	0.423	0.409	1
mt-Nd4	0.0460157879701256	0.0202049861302411	1	1	1
Wbp11	0.0462904186519667	0.046246100080949	0.696	0.665	1
Alpl	0.0463458451689576	-0.0553772431233691	0.366	0.418	1
Limk2	0.0464356515512092	0.0752714636403223	0.261	0.248	1
Psph	0.0464697737959445	0.0467520646477287	0.605	0.568	1
Pdcd2	0.0466946292130394	-0.0527185745671302	0.416	0.459	1
Amd1	0.0468480285553861	-0.0536582864562964	0.48	0.518	1
Cirh1a	0.0471148743722643	-0.0538223154247007	0.556	0.596	1
Sod2	0.0474489992849173	0.0376983020075554	0.923	0.944	1
1810037I17Rik	0.0476558209599704	0.0415500218125147	0.89	0.867	1
Tagln2	0.0476598304045579	-0.0602427966593718	0.65	0.674	1
Dpy30	0.0478116635226502	0.032503919220783	0.979	0.975	1
Chd1	0.0483758383391051	-0.0545597320606453	0.71	0.749	1
Cenpv	0.0492071409865084	-0.0537709688610582	0.428	0.475	1
Ppia	0.0494415760238443	0.0125709270725225	1	1	1
Cnn3	0.0499682701233883	-0.0557010663846695	0.799	0.82	1
Anp32a	0.049998026925052	0.0454059421729531	0.793	0.795	1
Setd3	0.0507560131968099	0.0574962385121582	0.284	0.225	1
Zfp292	0.0510100154524144	0.0475764460470499	0.366	0.328	1
Tmsb10	0.0510161378627813	-0.0447855731520779	0.986	0.993	1
Thrap3	0.0510198497749644	-0.0538903647181639	0.705	0.755	1
Fkbp4	0.0510864025252653	0.0334630674236613	0.959	0.961	1
Nip7	0.0511883217856237	0.0362091209560733	0.919	0.902	1
Prc1	0.0513776330030229	-0.0566121172584022	0.434	0.485	1
Impa1	0.0517718675320002	-0.0542246746730347	0.344	0.4	1
Prrc1	0.0531666111794104	0.0503033729860239	0.68	0.618	1
1110008P14Rik	0.05344313788332	-0.0541198374204395	0.357	0.414	1
Dut	0.0538603795205646	0.0364404837220427	0.95	0.942	1
H3f3a	0.0540191418702927	0.025563287374279	0.998	0.998	1
Npepps	0.0545027369586353	0.0445990751947042	0.423	0.4	1
Nop14	0.0545661890583061	0.0420576551714085	0.746	0.727	1
Yipf5	0.0545920141388063	0.0437277544680468	0.44	0.384	1
Rps29	0.054867414850588	-0.0297181207729533	1	1	1
Strbp	0.0555078061423606	0.0458678146719216	0.398	0.34	1
Tmed1	0.0555096426687403	-0.056564266766671	0.28	0.345	1
Gpx1	0.0555851284656108	-0.050324290210074	0.942	0.943	1
Pold2	0.0563432187522197	-0.0530767654315825	0.465	0.514	1
Yrdc	0.0564257169061261	-0.0520916163712519	0.502	0.547	1
Slc9b1	0.0567875936374763	0.0445748697973836	0.377	0.353	1
Gm13154	0.0568963236945158	-0.0563258419265391	0.436	0.462	1
Fkbp9	0.0571912700892327	0.0461536145317501	0.372	0.332	1
Gm26825	0.0572798781561424	0.0460250281187481	0.419	0.373	1
Mrps11	0.0574258431869767	0.0427373658350491	0.619	0.585	1
Mrpl45	0.0575872194017673	0.0405108684775939	0.789	0.759	1
Ech1	0.0577832752836556	0.0485689034528468	0.336	0.275	1
Parl	0.05802428790644	0.0424372908140428	0.718	0.69	1
Tomm22	0.0582371531164275	-0.0531449801591684	0.807	0.828	1
Copz1	0.0583302299666432	0.0421003843848852	0.658	0.63	1
Polr2i	0.0602302852480917	-0.0509423707800178	0.82	0.852	1
Upp1	0.0602391990344667	0.0391112216697054	0.944	0.927	1
Ndufv2	0.0610704018841494	0.0397409997808983	0.799	0.794	1
Gm10076	0.0614026829901501	-0.0512065660103419	0.622	0.641	1
Pop1	0.0627086051194812	-0.0518891344911065	0.345	0.397	1
Fam96a	0.0629595116176761	-0.0522848351711072	0.599	0.641	1
Pole4	0.0637513791940788	0.0392004844826077	0.814	0.807	1
Cdca3	0.0638804367672971	0.041548050761343	0.653	0.604	1
Lrpap1	0.0639582310616686	-0.052916234747869	0.536	0.527	1
Etv4	0.0646085956478127	0.0426208768140076	0.498	0.457	1
Pum3	0.0648039694970559	0.0412097759213446	0.646	0.611	1
Phlda2	0.0656433259876608	0.055011372531959	0.723	0.678	1
Myl12b	0.0659442491747517	0.0424924741430557	0.423	0.383	1
Eif2b2	0.0659730125557516	0.0441148723800624	0.374	0.315	1
Ebna1bp2	0.0663122793779333	0.036588686941039	0.904	0.895	1
Srp9	0.0664362106321844	0.0370614462338583	0.911	0.902	1
Bax	0.0667277847883303	-0.0435582241591659	0.974	0.98	1
Asna1	0.067102194065783	-0.0498353788649779	0.703	0.746	1
Erdr1	0.0672610055034698	0.0438038422516463	0.394	0.36	1
Rpl12	0.0673384603453242	-0.0319122450943494	1	1	1
Herc1	0.06739968506408	-0.0670161956110788	0.206	0.275	1
Psmd11	0.0675852667509918	-0.0492887924247194	0.853	0.868	1
Rfc5	0.0677002712099211	-0.0504065368757035	0.731	0.775	1
Rap1a	0.0681498986591252	-0.0502203691380346	0.414	0.477	1
Klf13	0.0683369157833509	0.0572392793388872	0.277	0.212	1
Marcksl1	0.0684460100288111	-0.0491563581928351	0.973	0.976	1
Set	0.0688318265832343	0.0172288386584181	1	1	1
mt-Co1	0.0704371842421787	0.0125263717687822	1	1	1
Twf2	0.0716608053008871	0.0428303667068864	0.442	0.382	1
Nisch	0.0720755047232015	-0.0510818440362472	0.595	0.629	1
Acp6	0.0725066427539264	0.0406604762645777	0.641	0.64	1
Ccnd1	0.0730232934185563	-0.0557891330172953	0.719	0.72	1
Npm1	0.0733696494022499	0.0129165097285138	1	1	1
Lsm6	0.0741852508358241	0.0374172342840946	0.828	0.82	1
Luc7l2	0.0745861587538408	0.0394812983031996	0.703	0.641	1
Mrps35	0.0746061321087171	0.041749311082308	0.464	0.422	1
Stk11	0.0749231226220639	0.0426432684664005	0.377	0.342	1
Cyb5b	0.0751732339818807	0.0389744939383018	0.689	0.62	1
Clta	0.0752241327029591	-0.0446343545769956	0.968	0.973	1
Pdk1	0.07570721668628	-0.0502002449719293	0.335	0.37	1
Igfbp2	0.0760339502902036	-0.0547292823028699	0.71	0.69	1
Etf1	0.0763780802551013	0.0317687136838294	0.926	0.941	1
Psmd12	0.076480649996363	-0.0543990438319826	0.787	0.788	1
Rbm4b	0.0767713292206032	0.0411583311062493	0.439	0.414	1
Btbd1	0.0769192826758766	-0.0481225885190703	0.361	0.421	1
Pdk3	0.0771619111617602	0.0463534905810143	0.313	0.275	1
Cald1	0.0778833383317247	-0.0585902552970071	0.315	0.338	1
Nras	0.0780834398145705	0.0424454877909622	0.491	0.453	1
Usp39	0.0788840681821996	0.0392112141703508	0.46	0.441	1
Eif4a3	0.0789119782337486	-0.049102934516618	0.751	0.786	1
Rpl23	0.0790220109930296	-0.0268206259622881	1	1	1
Nat10	0.079023913608492	0.0494888845998125	0.302	0.263	1
Uqcrh	0.0797466025138548	-0.0441192776211679	0.973	0.985	1
Gjb3	0.0797713062310899	-0.0539771331747458	0.518	0.556	1
Clpp	0.0798061462513272	0.0368591496344132	0.798	0.789	1
Srsf9	0.0798906769724887	0.0415976068088559	0.506	0.481	1
Drg1	0.0803897253583224	-0.0495161197592224	0.568	0.59	1
Wbp5	0.0804172185498014	-0.0492899158854732	0.846	0.879	1
Ccdc124	0.0812620883607038	0.0381165036657645	0.674	0.649	1
Rbm38	0.0815663412135659	0.0439225366138035	0.335	0.306	1
mt-Co3	0.0817518285204351	0.0138605398463243	1	1	1
Gm6792	0.0828400251105024	-0.0533335308945627	0.294	0.338	1
Cttn	0.0829892499014307	-0.053842014294643	0.267	0.319	1
Cox17	0.0830597327614578	-0.0500735975876888	0.613	0.664	1
Nop10	0.0832726485531787	0.0236467162873808	0.998	0.996	1
Nol12	0.0835372463217687	0.0388984901911597	0.478	0.453	1
Nipsnap3b	0.0836217999425874	0.039694759144619	0.395	0.359	1
Gm2000	0.0840144806867663	0.0389285649268803	0.579	0.543	1
H3f3b	0.0841863383170949	0.0155150377076692	1	1	1
Cul2	0.084188208591907	0.0414254733358041	0.374	0.344	1
Glo1	0.0843968297345667	0.0295662301745767	0.933	0.943	1
Timm50	0.0848766565926307	0.0398583248779625	0.411	0.385	1
Akap9	0.0852872455278006	0.0473049534792773	0.304	0.263	1
Zc3h15	0.085580061718807	0.0332777431544302	0.88	0.865	1
Gabarapl2	0.0859140705543166	-0.0564613810918002	0.944	0.955	1
Strap	0.0860003743148342	0.0372407701830524	0.74	0.725	1
Prdx5	0.0863437557989063	0.0375330116114445	0.606	0.583	1
Bola1	0.0867922585945768	-0.0479555663401183	0.581	0.614	1
Psmd4	0.0874433441219462	-0.0446286421882662	0.898	0.935	1
Trap1	0.0878588794739957	0.040588121522012	0.428	0.406	1
Lsm2	0.0878669587502113	0.0323468138378225	0.919	0.891	1
Rpn1	0.0887502625555077	0.039112228202607	0.535	0.513	1
Vasp	0.0887583714762639	-0.0491180482171415	0.473	0.513	1
Cebpz	0.089341334997752	-0.046726717671644	0.793	0.777	1
Sec61g	0.0895422622006833	0.0233155381552574	0.996	0.994	1
Tra2b	0.0898356617384615	0.0342279610052765	0.883	0.877	1
Ak6	0.0900544297307657	0.0366560881312797	0.717	0.706	1
Ctnnal1	0.0909064536356803	-0.0498161781208418	0.43	0.449	1
Morf4l2	0.0914450480210574	0.0312554097534452	0.916	0.909	1
Gm11808	0.0922966491568823	-0.0513988195592076	0.29	0.326	1
Chchd3	0.0923819800799509	0.0376798481264399	0.642	0.595	1
Ak2	0.092480860534258	0.0351774673423633	0.874	0.871	1
Ptges3	0.092880068622216	0.0254918089666254	0.974	0.963	1
Dhx8	0.0929254254983746	-0.0464376440948471	0.384	0.421	1
Rfc4	0.0929958997507516	0.037549805608697	0.531	0.519	1
Srsf4	0.0930204425258967	0.0387113000096828	0.402	0.357	1
Suz12	0.0933666505605923	0.0386166565006649	0.425	0.376	1
Hnrnpc	0.0933955689071075	0.0235269711243782	0.987	0.987	1
Rpl32	0.093675465782197	0.00545748271280244	1	1	1
Ddx5	0.0939643156355195	0.0219025200622136	0.998	0.998	1
Tpi1	0.0949179047117777	0.0394689320519356	0.724	0.718	1
Hmgcs1	0.0949856350763825	0.0400907616091778	0.389	0.348	1
N6amt2	0.0952955884307042	-0.0454147755903802	0.46	0.485	1
Dbi	0.0954240904927568	-0.0461585291087208	0.867	0.886	1
Guk1	0.0955124803857948	0.033104466205919	0.875	0.865	1
Uqcrq	0.0958470930945188	-0.038628866297489	0.993	0.992	1
Nup35	0.0958654076098872	0.0426922484580837	0.319	0.3	1
Gm5617	0.0958819462105596	-0.0604464863879178	0.215	0.271	1
Rps12	0.0961686923602694	0.0151976471523181	1	1	1
Cox4i1	0.0963126107803691	-0.0330087583677505	1	1	1
Arl4a	0.0967950757258358	0.0402170560091314	0.392	0.354	1
Ccna2	0.0971651597626532	0.0364940703321129	0.633	0.613	1
Calm2	0.0979867360017731	0.0256510888834358	0.991	0.985	1
Ccdc12	0.0980817476208106	0.0373189498138236	0.614	0.585	1
Mrpl27	0.0985902160111936	-0.0473661368231695	0.338	0.377	1
Fam114a2	0.098914500321336	-0.0454377074483652	0.461	0.495	1
Psmg2	0.0989213436932826	0.0386604755979107	0.412	0.372	1
Mapre1	0.0999192789351381	-0.0460701607278797	0.636	0.674	1
Smap1	0.100322536526322	-0.0458683392327619	0.517	0.53	1
Luzp1	0.100597069459523	0.037734377972333	0.571	0.563	1
Wdr12	0.100836068764908	-0.0463673175026127	0.719	0.731	1
Glud1	0.101185669542224	-0.0470717028482623	0.689	0.717	1
Sfr1	0.10136417936709	-0.0449058108599021	0.947	0.955	1
Cdc42	0.101713450415807	0.0333482000675409	0.848	0.842	1
Med30	0.101736167195314	0.0376087554677934	0.443	0.397	1
Tmem167	0.101893845002953	0.033644530178929	0.842	0.822	1
Tc2n	0.102009807615126	0.0966625825102136	0.254	0.252	1
Ybx3	0.102261355921292	0.0362412698499687	0.69	0.685	1
Cep57	0.102386568418927	-0.0445068147485152	0.396	0.453	1
Nfkbib	0.102545027894791	0.0461472801592276	0.31	0.257	1
Rras2	0.102605032670371	0.0462080565069619	0.289	0.241	1
Mrpl40	0.102616183969827	0.0340716392409679	0.841	0.828	1
Ivns1abp	0.103543531248854	0.0375349310911889	0.409	0.368	1
Myl12a	0.10373655997224	-0.0438906692256806	0.924	0.931	1
Odf2	0.10378030704647	0.0413476520829185	0.338	0.289	1
Bop1	0.103919046795068	0.0365363838706411	0.423	0.398	1
Rnf115	0.104043351017213	0.0498846167856136	0.27	0.226	1
Msmo1	0.104110179478011	0.0448318511248214	0.31	0.287	1
Rps9	0.104243210285733	-0.0264320959983326	1	1	1
Rac1	0.104439751391351	-0.0451278727050382	0.809	0.799	1
Fkbp1a	0.105263522687806	-0.0415478850028037	0.964	0.976	1
Pdcd10	0.10529890801614	0.0361247839128663	0.566	0.527	1
Epb41l4aos	0.105587087245191	0.0381452292274949	0.543	0.501	1
Myl6	0.106279883999911	-0.038163985438125	0.968	0.983	1
Sf3b4	0.106322887162125	-0.0464661580880912	0.701	0.743	1
Ndufaf2	0.106738440540093	0.0378081886051153	0.443	0.409	1
Farsa	0.106809837091688	-0.0443294482509412	0.484	0.551	1
Atpif1	0.107095537728635	0.023144878983506	0.984	0.986	1
Creld2	0.107698974327632	0.0370795800797755	0.457	0.429	1
Mphosph8	0.107958718008821	0.0347758180246289	0.712	0.713	1
Chmp1a	0.10802201628148	0.0499992999734332	0.264	0.214	1
Mcrs1	0.108795590149604	0.0357193945663141	0.595	0.53	1
Gm6483	0.108871576501031	0.0396054913635336	0.343	0.293	1
Slc25a13	0.10935949246385	0.0383056495388055	0.425	0.386	1
Sugt1	0.11035842686656	-0.0443801331303855	0.87	0.877	1
Cacybp	0.110790792878267	0.0249121192964386	0.987	0.983	1
Mdn1	0.111284600005606	0.0358051414517032	0.462	0.421	1
U2surp	0.111286053776471	0.0324494619930262	0.835	0.832	1
B230219D22Rik	0.111508935583288	-0.0473050973067711	0.303	0.348	1
Ppp1r10	0.11185103932123	-0.0459552708089731	0.322	0.359	1
Pak1ip1	0.111851270404689	-0.0441441644187414	0.747	0.786	1
Ndufs5	0.111991933254421	0.0292597308686398	0.915	0.904	1
Nup37	0.112436275377137	-0.0437206330075568	0.519	0.551	1
Pfdn2	0.112634854757801	0.026441202460439	0.968	0.959	1
Mtdh	0.113021990244246	0.034019826167816	0.827	0.79	1
Rtf1	0.113553499982389	0.0346168248149497	0.695	0.68	1
Diablo	0.113713232955135	0.0355234437051061	0.496	0.445	1
Srpk1	0.113757001813713	-0.0443839829489628	0.771	0.784	1
Maea	0.114256950728032	0.0384719714734255	0.357	0.319	1
Mthfd2	0.114310481725374	0.0378409370060482	0.608	0.581	1
Mrpl36	0.115146294673975	0.0327337091141564	0.766	0.739	1
Eif4ebp1	0.115186762623677	-0.0408455966541967	0.992	0.994	1
Pnisr	0.115506638399614	-0.0439111999447702	0.633	0.655	1
Rpl7a	0.115524377993985	-0.0308433324942126	0.999	1	1
Rpsa	0.115527818209299	-0.0249446820889365	1	1	1
mt-Cytb	0.115752655965009	0.0151095115046735	1	1	1
mt-Nd4l	0.116099782548501	-0.0426986605118638	0.476	0.512	1
Pabpc1	0.116458258151262	0.0221228083058946	0.996	0.993	1
Lsm8	0.116493209647759	-0.0453071580074212	0.636	0.671	1
Vamp3	0.116760460898574	0.0385540295997862	0.356	0.348	1
Esco2	0.117381942937702	0.0354590529842504	0.474	0.46	1
Atp1a1	0.117419786970904	0.0347824284803869	0.474	0.437	1
Raly	0.117467942390875	0.0349010978729928	0.592	0.579	1
Actg1	0.117469779092922	-0.0441112332843265	0.998	0.999	1
Adrm1	0.117825408660247	0.034458150694487	0.713	0.688	1
Mrpl4	0.117881234290296	0.0353177666290314	0.522	0.499	1
Cenpm	0.117922403337207	0.0359784110981408	0.633	0.624	1
Smarca5	0.118088269139299	0.0285507565659497	0.936	0.914	1
Psmd2	0.118357120315127	0.0325583829797035	0.74	0.732	1
Calcoco2	0.118377162593452	-0.0634404677170692	0.454	0.487	1
Cdc123	0.118390433077534	-0.0417467758942565	0.529	0.558	1
Bnip2	0.118622931374536	-0.0534403356955401	0.234	0.286	1
Sdc4	0.118710724748222	-0.0495431703930275	0.311	0.364	1
Acp1	0.119129228465112	-0.0423684790557828	0.832	0.86	1
Ckap5	0.119145655470005	0.0399458863647047	0.323	0.286	1
Prim1	0.119573026055446	-0.0450372888923036	0.322	0.358	1
Ythdc1	0.119629994761731	-0.044824182871252	0.621	0.629	1
Cdc26	0.119765470523576	-0.0439752479039036	0.68	0.691	1
Zfand6	0.120478456736015	-0.0425807719471741	0.513	0.544	1
Ssb	0.120586818519196	0.0290005527868293	0.877	0.868	1
Tmem261	0.120775240362149	-0.043968831185529	0.556	0.594	1
Gldc	0.120821874631464	0.0390761796484777	0.34	0.297	1
Atp5d	0.121902193475797	0.0263157441811404	0.95	0.944	1
Rad50	0.122335994939368	-0.0419939203402085	0.501	0.537	1
Ccdc43	0.123891660560976	-0.0425923305028174	0.364	0.422	1
Ssu72	0.123912736149925	-0.0426428194586659	0.833	0.853	1
Wnk1	0.123953594142011	-0.0420843199498208	0.425	0.463	1
Tsg101	0.124070527290154	0.0340328710718453	0.554	0.512	1
Wdr70	0.124247434256592	-0.0470238212253057	0.284	0.336	1
Mtfr1l	0.124288012598612	0.035802817579435	0.407	0.364	1
Rps21	0.124397457159558	-0.029906809570071	1	1	1
Dazap1	0.125599230903668	-0.042830258480588	0.739	0.744	1
Dhfr	0.126555894394371	-0.0424771491800083	0.384	0.412	1
Stra13	0.126614975344952	0.0335133927770819	0.595	0.57	1
M6pr	0.126759695623258	0.0334573984733526	0.587	0.56	1
Timm17a	0.127085287957184	0.0276363057742752	0.897	0.91	1
Brd4	0.127313802292484	0.034211041315935	0.545	0.518	1
Pcgf6	0.127815630965563	0.0359585676091498	0.387	0.355	1
Wasf2	0.128145737337518	-0.0422878133467444	0.526	0.56	1
Baz1a	0.128256310215344	-0.0438180656573148	0.333	0.379	1
Brd3	0.128323555635187	-0.0419891275619667	0.551	0.605	1
Rrbp1	0.12853180415166	0.0339101968001387	0.694	0.661	1
Smad7	0.128664972994935	-0.0421379819511124	0.44	0.488	1
Mrpl1	0.128842577643283	-0.041540915507703	0.531	0.564	1
Hmgn1	0.128895434978404	0.0145705539709402	0.999	1	1
Rwdd1	0.129496657524191	0.0276129795295275	0.898	0.885	1
Ptrh2	0.130192455378565	0.0368125352182608	0.359	0.316	1
Ube2d3	0.130476615387401	0.0190145144464977	0.994	0.988	1
Bcat2	0.130699577008593	0.0395106055600095	0.303	0.276	1
Ing1	0.130793293225022	-0.0415997919785938	0.386	0.43	1
Ube2d2a	0.131121064934709	-0.0425685810251444	0.813	0.822	1
D030056L22Rik	0.131149121782963	0.034351986277161	0.439	0.386	1
Nol11	0.131787414283277	-0.0414528157715158	0.467	0.502	1
mt-Co2	0.131878090443359	0.0113624418087195	1	1	1
Gm10263	0.131968981681437	0.0335429478553106	0.606	0.562	1
Pelo	0.13209149372045	-0.0448535208595483	0.319	0.361	1
Pam16	0.132309501515031	0.0343143975818043	0.533	0.501	1
Elac2	0.132526637018533	0.0373294349799349	0.351	0.318	1
Surf1	0.132775171706451	0.0451586564664778	0.269	0.222	1
Gatsl3	0.133108084189434	-0.0618768890442364	0.186	0.251	1
Eif2b4	0.133160859883528	0.0346436500850555	0.454	0.411	1
Ppcs	0.133303459366144	0.0333426004021768	0.502	0.461	1
Mtx2	0.133594526533211	-0.0422193566409163	0.551	0.604	1
Sec22b	0.133859675151301	-0.0417971286784614	0.357	0.397	1
Eif3l	0.134503425741071	-0.0417362241352404	0.834	0.855	1
Tefm	0.135352947899256	-0.0552346858369077	0.214	0.27	1
Dad1	0.135488003491975	0.0278586574192166	0.899	0.877	1
Hnrnpl	0.135536934075866	0.0342941175812161	0.587	0.564	1
Kif22	0.135563193523465	0.0324363966942961	0.517	0.511	1
Hif1a	0.135816745201355	0.0415940069650892	0.299	0.259	1
Nop2	0.137197483618678	-0.0433914732481632	0.322	0.363	1
Zcchc7	0.137366782682253	0.0441074975040523	0.298	0.23	1
Psmd5	0.138130641410392	0.0350850461253049	0.392	0.395	1
Gtf2e2	0.138528275289068	0.0323897062482585	0.599	0.597	1
Lman1	0.139129881938284	0.0335382689146483	0.474	0.464	1
Med13l	0.13924758399899	-0.0539196566912332	0.22	0.273	1
Aldoa	0.139294301696418	0.0194430992695178	0.998	0.996	1
Tecr	0.139741253612416	0.0330790506030481	0.581	0.559	1
Pds5a	0.140086306967035	0.0375538408874094	0.323	0.282	1
Rplp0	0.140195959764241	-0.028658756886573	1	1	1
4930453N24Rik	0.140409486894406	0.0335349942166027	0.408	0.386	1
4833439L19Rik	0.140937488948272	0.0376726531682555	0.311	0.278	1
Chaf1a	0.141016972379525	0.0330532017092177	0.449	0.408	1
Anapc10	0.141934770454459	0.0337573130651416	0.51	0.5	1
Echdc2	0.14222148221682	-0.0428489200364772	0.363	0.396	1
Actn1	0.142379188279317	-0.0397136822744028	0.426	0.474	1
Nifk	0.142597831660146	-0.0411477262604623	0.709	0.738	1
Wdr83	0.143306682348651	0.0534891153694326	0.242	0.182	1
Sfswap	0.143392623793328	0.0447857932915272	0.263	0.227	1
Ncoa3	0.1435462747072	-0.0487763098869676	0.25	0.313	1
Ruvbl2	0.143607442762898	0.0301654724688291	0.724	0.709	1
Siah1b	0.144063456856257	-0.0457940320501622	0.296	0.338	1
Suclg2	0.144286645554004	0.0319941323937392	0.468	0.418	1
Ep400	0.145420146341937	0.0400201589243589	0.288	0.257	1
Psat1	0.145533769033562	-0.0428019374904842	0.805	0.84	1
Apex1	0.145636186735827	0.0264372697533477	0.87	0.865	1
Pten	0.145709218322189	0.0438998898913494	0.275	0.233	1
Ube2a	0.145780150419076	-0.0422109588898342	0.759	0.8	1
Rab14	0.146009785854359	0.0307110326623435	0.641	0.61	1
Prdx1	0.146187677485994	0.00861797197677694	1	1	1
Ipo4	0.147565949937693	0.040875675672977	0.281	0.249	1
Naa10	0.148694286871937	0.032470963019701	0.567	0.564	1
2410004B18Rik	0.149181328389229	0.0323562782021249	0.425	0.386	1
Ube2c	0.14924470017562	-0.0548712807270666	0.833	0.859	1
Mars	0.149599885336846	0.0322332484524298	0.516	0.489	1
Sars	0.149860452790822	0.0305680360343201	0.725	0.699	1
Ndufs2	0.149863760498072	0.0299048529136791	0.775	0.758	1
Exosc1	0.150575828302002	0.0322009903879108	0.546	0.519	1
Lrrc42	0.150745369492429	0.040875675672977	0.289	0.239	1
Hdac3	0.151257194602981	-0.0457678842651211	0.258	0.306	1
Tdg	0.151365063298784	0.0330989577628529	0.408	0.378	1
Snrnp48	0.15165521735743	-0.0427084139926372	0.354	0.387	1
Laptm4a	0.152551335365021	0.0302914010437337	0.634	0.6	1
Zcchc17	0.152646534937801	-0.043517731515535	0.568	0.589	1
Selt	0.152729983777725	0.0316804765060335	0.537	0.504	1
Ubr5	0.152993874046123	0.0313452458902012	0.623	0.6	1
Ccnb1ip1	0.15348173277159	0.0428496777708855	0.263	0.22	1
Ddx41	0.153672291998817	0.0324288367153126	0.44	0.424	1
Cdc42se2	0.153698603579984	0.0369083119019357	0.317	0.258	1
Arpc1a	0.153952956351129	0.0302820564186321	0.662	0.601	1
L3mbtl2	0.153971240501587	0.0322941883900463	0.429	0.396	1
Gm9493	0.154778801969389	-0.0381168460477298	0.434	0.45	1
Hibadh	0.15523777739307	0.0320483915899328	0.506	0.492	1
Gpa33	0.155377252833627	0.0364955330549862	0.327	0.293	1
Rinl	0.156565327559284	0.0502497987125653	0.235	0.191	1
Orc1	0.156566055821457	0.0425955702887187	0.265	0.224	1
Krtcap2	0.156587625117786	-0.0415665498315612	0.814	0.845	1
Pkm	0.156787623602186	0.0151897643025469	0.999	0.998	1
Myo10	0.157803671682494	-0.0414852816057374	0.509	0.559	1
Gab1	0.157992497120327	0.03284928016568	0.442	0.421	1
Mras	0.158294797502101	0.0365370128720732	0.336	0.296	1
Vbp1	0.158737641111197	0.0315027882300308	0.629	0.614	1
Srp14	0.158980801653269	0.0254771977349713	0.93	0.925	1
Ino80e	0.159362037866817	-0.0402503732739248	0.593	0.607	1
Uhrf1	0.159652681410001	-0.0391161835483357	0.501	0.519	1
Hmbs	0.159655908291951	-0.0407379532696327	0.483	0.515	1
Bub1	0.159741267609328	-0.0495831075205836	0.223	0.276	1
Mlec	0.160886841703723	0.0313557920957643	0.542	0.513	1
Mkrn1	0.161081446418651	-0.0440203806223112	0.999	0.999	1
Rps20	0.161410680458502	-0.0227347322603615	1	1	1
Tln1	0.161555507038366	-0.0413484488625011	0.33	0.37	1
Ftsj3	0.162034901623714	-0.0424786790425423	0.704	0.732	1
Sgol1	0.16260031486055	0.0318522308725774	0.402	0.364	1
Srsf3	0.162715636184197	0.0186059839888364	0.989	0.988	1
Prmt3	0.163540087518727	-0.0396172214229646	0.358	0.406	1
Adprh	0.163655155210811	0.0306805151257932	0.689	0.667	1
Cebpzos	0.163746112294653	0.0303043989445728	0.591	0.558	1
Fundc2	0.164092362983595	0.0318170395289034	0.391	0.365	1
Fmr1nb	0.164096363360901	0.0318886155128056	0.451	0.417	1
Ttc5	0.16446128076923	-0.044838301830544	0.256	0.299	1
Ndufa9	0.164979792971146	-0.0385034967302699	0.578	0.591	1
Polr2j	0.16511988690051	0.0261864546027981	0.883	0.867	1
Cep295	0.165303207419484	-0.0496421287518491	0.24	0.281	1
Ppp6c	0.165479009597097	0.0397425957348359	0.276	0.227	1
Cpsf3l	0.165947223905343	0.0314737442138222	0.545	0.515	1
Calm1	0.166097046155272	0.0167663267689679	0.989	0.989	1
Rae1	0.166632494529791	-0.0387674916737832	0.66	0.666	1
Rbm27	0.166980460270731	-0.0409262592054526	0.729	0.736	1
Hmgb2	0.167476820747156	0.0186756621908502	1	1	1
Snx3	0.168222290075434	0.0266564281805615	0.844	0.842	1
Pdhb	0.168230211814565	-0.0399672137061193	0.368	0.415	1
Cystm1	0.168473586275087	0.032444597919559	0.415	0.392	1
Diaph1	0.168779417785671	0.0324751507734527	0.34	0.307	1
Rfc2	0.169094877245148	-0.0393772766091204	0.635	0.678	1
Hsbp1	0.169131286652635	-0.0395580830687676	0.644	0.668	1
Scaf11	0.169371243607372	-0.0413233308076417	0.664	0.718	1
Trim27	0.169846829751116	0.0291505303700368	0.675	0.634	1
Jam2	0.170377564466058	-0.0388069114781916	0.49	0.502	1
Manf	0.170925278614219	0.0298405231039121	0.801	0.764	1
Fbxo22	0.171054989156295	-0.0389071706245022	0.526	0.536	1
Gtsf1l	0.171511126616354	0.0333482000675408	0.365	0.333	1
Rcc2	0.171559397068795	-0.038259243092813	0.909	0.915	1
Kif20a	0.171744768984132	-0.0410499969537984	0.312	0.357	1
Rps26	0.171891746282073	0.0114435847303094	1	0.999	1
Ubxn2a	0.172183509055777	-0.041155972602813	0.519	0.546	1
Mrpl38	0.17242779040112	-0.0389751668262693	0.526	0.552	1
Psme1	0.172702011338016	-0.0424650058973686	0.27	0.323	1
Ndufa3	0.173190104640611	-0.0391016871512625	0.641	0.66	1
Knop1	0.173280631334	0.0250216887806876	0.904	0.903	1
Nudt4	0.17348392435897	-0.04194887436938	0.78	0.795	1
Samm50	0.174137866594156	-0.0389969586597804	0.757	0.775	1
Tfrc	0.174266823952816	-0.0433200722171018	0.27	0.305	1
Atp5k	0.17457474282743	0.0228434438866589	0.93	0.936	1
Ddost	0.1747625074609	0.0293337468185745	0.547	0.538	1
Dcun1d5	0.174950523338726	0.0272632211596877	0.85	0.834	1
Rnf4	0.175252838040815	0.0300395117232848	0.525	0.488	1
Cap1	0.1753019726604	-0.0385615501975294	0.371	0.417	1
Utp23	0.17531289337222	-0.0384280596417881	0.352	0.398	1
Elof1	0.175692240135463	0.0297734932662039	0.564	0.541	1
Zfp64	0.175834837427662	-0.0388429279270599	0.367	0.408	1
Pcnxl4	0.176284685707378	0.0663003973133375	0.199	0.13	1
Eif2d	0.177059412775557	0.029134816123875	0.571	0.526	1
Ccnd3	0.177085065158366	-0.0400483269617397	0.738	0.731	1
Ltbp4	0.177172021533511	-0.0389938521811883	0.495	0.547	1
Arhgdia	0.177565339094741	0.0259130587512439	0.777	0.762	1
Sumo3	0.177876077495597	0.0263980182690831	0.87	0.85	1
Rnaseh2a	0.178355198165743	-0.038266782325093	0.516	0.524	1
Cks1b	0.178589003657665	-0.037192585950796	0.96	0.96	1
Zfp644	0.179138371646384	-0.0373308349087857	0.373	0.399	1
Atp5a1	0.179537771412484	0.0165472838669618	0.988	0.987	1
Nudt21	0.179637602491182	0.0230238966221497	0.925	0.928	1
Ccnc	0.180084021054632	-0.0451809498526848	0.243	0.289	1
Cdk2ap2	0.181226867724786	0.0317962968009574	0.44	0.416	1
Maz	0.181837619906524	-0.0395065517607259	0.322	0.341	1
Tmem126a	0.181849330031341	0.0281034807874213	0.702	0.712	1
Enoph1	0.18195138956254	0.0312801785010662	0.351	0.331	1
Sp3os	0.182071232646024	0.0385296596821589	0.269	0.251	1
Atp5g1	0.18241266843732	0.0109902538178805	1	0.999	1
Jade1	0.182954426270332	0.0249682409090342	0.798	0.791	1
Ppic	0.183144218717274	0.0346385937351967	0.32	0.303	1
Xrn2	0.183657764962096	-0.0369279898403057	0.58	0.601	1
Pou5f1	0.184646728968381	0.0184113182332006	0.98	0.966	1
Hsph1	0.185138199941298	0.0289773825225054	0.535	0.502	1
Canx	0.185496633722284	-0.0379887187579704	0.77	0.797	1
Cfap20	0.185823660278706	0.0318012214578115	0.432	0.395	1
Gng3	0.186257285203394	0.0338127915672362	0.309	0.275	1
Mrto4	0.187081291973572	0.0271798666181914	0.719	0.682	1
Rpl23a	0.187388627697813	-0.0300308209934275	0.996	0.995	1
Scp2	0.187462083529995	-0.0365691200607383	0.412	0.424	1
Psenen	0.187506179460197	0.0281042073264765	0.481	0.453	1
Trap1a	0.18772756567823	-0.0435425136925909	0.794	0.784	1
Fkbp11	0.187930786963154	0.0310443740294996	0.498	0.456	1
Hn1l	0.188420239013222	0.0316089134224823	0.388	0.355	1
Actb	0.188462550849838	-0.0556744903490349	1	1	1
Anxa7	0.188529166662207	-0.0377564480450709	0.381	0.414	1
Sf1	0.1885973533685	-0.0372089242182864	0.491	0.528	1
Mrpl23	0.188623873736537	-0.038207292155826	0.604	0.616	1
Aurkaip1	0.188849422523753	0.0234057063029551	0.882	0.867	1
Tbx3	0.189325928713431	-0.0411198513074996	0.649	0.668	1
Coa6	0.189345858803223	0.034237538094094	0.332	0.293	1
Fam25c	0.189735113638938	-0.0436307089932884	0.392	0.391	1
Dnmt1	0.190174273955179	-0.0351800799197152	0.442	0.489	1
Mrpl19	0.190297442324348	0.0291942069815607	0.44	0.397	1
Ndufb4	0.190791875083843	-0.0366165636884923	0.848	0.873	1
Gtf2h3	0.190793292365637	0.0313135698904248	0.336	0.302	1
Jup	0.191176041601548	-0.0410718332527018	0.292	0.319	1
Morc3	0.191405483890993	0.0291544505559233	0.406	0.383	1
Dlgap5	0.191573088665418	0.0355780665538573	0.288	0.245	1
Ccdc58	0.191618450763833	0.0254691113932441	0.819	0.8	1
Npm3	0.192776577254162	0.0210933331940732	0.924	0.938	1
Cdk5rap3	0.192821263848919	-0.0356855606618527	0.428	0.462	1
2210016F16Rik	0.192914919678666	-0.045384250093957	0.247	0.274	1
Polr2l	0.193501615942758	0.0277149049130937	0.565	0.55	1
Surf4	0.193695857812325	0.0355505343985925	0.317	0.287	1
Snx6	0.193933156419234	0.0296436036697088	0.387	0.39	1
Atxn7l3b	0.19418330673219	-0.0376018841724894	0.661	0.693	1
Asf1b	0.194551474346803	0.0343039105097425	0.297	0.267	1
Coa7	0.194571002868486	-0.0361971154861065	0.422	0.435	1
Eif5a	0.194596601992458	-0.0262977384858361	1	1	1
Dhx16	0.195185651949298	-0.039571413951758	0.781	0.791	1
Pmpcb	0.196451329298634	-0.0359932995990848	0.353	0.384	1
Cs	0.196952745919637	0.0300855544327245	0.388	0.355	1
Aurkb	0.197381794062995	-0.0408196307586121	0.311	0.352	1
Lrrc47	0.197475941679192	-0.0372892443676571	0.311	0.357	1
Larp4	0.197832449873211	0.0316149356666449	0.336	0.307	1
Stip1	0.198140040518758	0.027851386630143	0.695	0.666	1
Nol10	0.199094657305461	-0.0490139092615989	0.214	0.256	1
Med4	0.200172443773301	-0.0365152492862865	0.402	0.442	1
Hmmr	0.200551674601339	0.0278193274628562	0.52	0.496	1
mt-Nd1	0.200699995539718	0.00452341673231915	1	1	1
Aurka	0.201016208472183	0.0279286514553696	0.473	0.461	1
Bloc1s4	0.202140407265312	-0.0463606601074783	0.236	0.269	1
Tmem5	0.202260946728199	-0.0425936909257999	0.265	0.289	1
Aplp2	0.202296149088934	-0.035095208161635	0.462	0.489	1
Thyn1	0.202766380238658	0.0280824223370595	0.556	0.552	1
Bclaf1	0.203402087358459	0.0281245608674844	0.694	0.681	1
Arpp19	0.203461010273152	0.0171905991108143	0.974	0.963	1
Mrpl50	0.203475319542148	0.0281163982685128	0.529	0.495	1
Atp1b3	0.203509774721025	-0.0361216259787047	0.441	0.461	1
Idh3g	0.204096211775999	0.0274940579899291	0.526	0.518	1
Vti1b	0.204107655679589	-0.0384605619982118	0.317	0.334	1
Rnf181	0.204687740948239	0.0331584830143818	0.304	0.265	1
Tnpo1	0.204730077623816	0.0335710412940896	0.295	0.274	1
Psmc3	0.20485440653828	-0.0371124476707693	0.766	0.79	1
Tmem256	0.205622994267014	0.0256087462054223	0.68	0.669	1
Pnkd	0.205811418005148	0.0262086161335305	0.674	0.673	1
Farsb	0.206225218554103	-0.0352499941240479	0.535	0.569	1
2810417H13Rik	0.207333894740861	0.0288095184649481	0.591	0.594	1
Eif4g2	0.207603781415332	0.0208540856013888	0.953	0.954	1
Mrps18a	0.207844251996409	0.027056360272896	0.582	0.566	1
Ppat	0.209013781737856	0.0270699296224494	0.525	0.5	1
Txndc17	0.209607669675415	0.0221169715218987	0.89	0.877	1
Srp19	0.209786579076262	0.0246253898066915	0.82	0.814	1
Lbr	0.209806914795159	-0.0369501264403461	0.344	0.379	1
Psma6	0.210141318634584	-0.034417742035634	0.924	0.953	1
l7Rn6	0.211085119960458	-0.0368291221042099	0.67	0.687	1
Eif2s3x	0.211341102768688	0.026782278786755	0.518	0.48	1
Hspa8	0.21196480917421	0.0117616789929964	1	1	1
Ggct	0.211997235612417	0.0320123224092402	0.297	0.269	1
A430005L14Rik	0.21203067890467	0.0272321999076026	0.58	0.546	1
Agl	0.212429507822754	0.0328939015065695	0.37	0.332	1
Metap2	0.212682136612032	-0.0323577541932052	0.963	0.969	1
Ddx1	0.212848868512074	-0.0358614044408893	0.636	0.654	1
Ing2	0.213195468972	0.032315497499013	0.313	0.286	1
Nfyc	0.213197279845509	0.0275096180710242	0.372	0.339	1
Cinp	0.213646678576954	-0.0387902055246905	0.288	0.315	1
Gm8730	0.213955872302553	-0.0227911302743808	1	1	1
Rnf8	0.214213986138563	0.057342199286218	0.199	0.141	1
Arxes1	0.215067715980366	0.0371754128417657	0.262	0.236	1
Oaz1	0.215498056987869	-0.0280665907720143	1	0.999	1
Rpl31	0.215938682565898	0.00478358878901686	1	1	1
Smchd1	0.216602735707146	-0.033798575462427	0.427	0.443	1
Thop1	0.217379833799281	0.0270563602728962	0.506	0.473	1
Tfdp2	0.217605666267371	0.0300412105905651	0.337	0.316	1
Wdr1	0.218451056125984	0.0297478048817192	0.357	0.358	1
Slc25a5	0.218451505708976	0.0121263238567559	0.999	0.999	1
Dap3	0.218691499115086	-0.0357072997922881	0.685	0.691	1
Ndufb7	0.218882822521411	0.0220802571933345	0.891	0.866	1
Gnl3	0.219216171871819	-0.0356595475480472	0.922	0.914	1
Imp3	0.219350531235441	0.0256523093560088	0.648	0.64	1
Usp5	0.219633319902129	-0.0392201874947034	0.273	0.308	1
Hmgb1	0.219793019325782	0.016716511636907	0.978	0.973	1
Rpf1	0.219899133586978	0.0261949663276989	0.564	0.546	1
Rbmxl2	0.219939142243306	0.0237240108903706	0.764	0.764	1
Ptms	0.22014744352244	-0.0362713020351542	0.356	0.359	1
Mcts2	0.221352878923572	0.0267244579645712	0.457	0.431	1
Gnl1	0.221559041920038	-0.0350719577086048	0.324	0.361	1
Tsc22d1	0.221932080031671	-0.0364524924845619	0.606	0.636	1
Sult4a1	0.222111758621517	-0.036314523297015	0.37	0.392	1
Coa5	0.222794025109493	-0.0436373031462528	0.239	0.275	1
Crls1	0.222802949606579	0.0346576799265286	0.277	0.248	1
Lap3	0.222936908383514	0.022672290789796	0.835	0.845	1
Pycrl	0.223235345589638	0.0311259558782828	0.332	0.301	1
Txlna	0.223338315297837	0.0309029081880464	0.322	0.303	1
Smarca4	0.223412386691453	0.0267674368717025	0.588	0.6	1
Mdk	0.223701798641052	0.0261358916597225	0.719	0.71	1
Gm26917	0.223989858086508	0.0253543014562969	0.878	0.872	1
Ccdc25	0.224288121512603	-0.0414460050793484	0.253	0.29	1
Txn2	0.224499403881699	0.0264836256656916	0.658	0.655	1
Mtss1	0.224641312532706	0.0342467169954715	0.27	0.241	1
Ptp4a1	0.225738542659559	-0.0352189287008398	0.594	0.608	1
Nup107	0.225747898131389	0.03373813963185	0.283	0.251	1
Cyb5r4	0.225912548107016	0.0295000144901817	0.323	0.29	1
Usp34	0.226600403964629	-0.0348876970166564	0.568	0.61	1
Rbm5	0.226782641726145	0.0299760703762308	0.305	0.287	1
Zc3h13	0.226783980764893	0.0256370196543871	0.563	0.539	1
Atg101	0.226880884715381	0.0269068610948632	0.584	0.562	1
Ptrhd1	0.227425545059087	-0.0368086006272826	0.325	0.35	1
Hars	0.227642603420481	0.0278090181313645	0.393	0.371	1
Rbbp6	0.227691696424192	0.0270111103803569	0.419	0.387	1
Hk2	0.22793468990396	0.0247366445575868	0.737	0.729	1
Nudt16l1	0.228998756410922	0.0294662044599184	0.327	0.297	1
Dtymk	0.230129685666371	0.0177073021903709	0.971	0.967	1
Pgp	0.23025334402758	0.0250784212484362	0.593	0.534	1
Ddx6	0.230776684804267	0.0299392451524214	0.331	0.28	1
Rbm19	0.230825795230255	-0.0407909164209893	0.237	0.283	1
Esrrb	0.231226093076644	-0.0350451114089753	0.401	0.41	1
Pmm1	0.231328019484956	-0.036266092896032	0.745	0.786	1
Rraga	0.231698785434242	0.0250588210916343	0.571	0.553	1
Rps12-ps3	0.231741725690593	0.0247304021898568	0.698	0.661	1
Mrpl35	0.231962121379252	0.0234346135805207	0.791	0.797	1
Rbmxl1	0.232332688615925	0.0227691082612762	0.857	0.847	1
Sept2	0.232350256078146	0.0261909339964672	0.519	0.507	1
Zfp91	0.23248988300376	-0.0331988874677929	0.372	0.412	1
Xrcc1	0.232916419204974	0.0365116558275967	0.261	0.224	1
Cd164	0.232942654287523	0.0279425829772958	0.313	0.31	1
Nup50	0.234550260391623	0.0251574720069693	0.51	0.476	1
Pum1	0.234592920485133	-0.0349971115625656	0.749	0.78	1
Mycbp	0.234710013384548	0.0265757363828389	0.399	0.387	1
Ubl5	0.235160953987767	-0.0343447413058426	0.793	0.813	1
Terf1	0.235458603094751	-0.0348106821142349	0.698	0.682	1
Bcap31	0.235813674548135	0.024363815125629	0.518	0.491	1
Skp2	0.235815860415976	0.028529675752651	0.338	0.307	1
Hnrnph2	0.235960634833494	0.0283294568216828	0.32	0.291	1
Tmbim6	0.236092598115255	0.0243645686071845	0.654	0.649	1
Arl6ip5	0.236127856932527	0.0303853620469058	0.311	0.276	1
Commd5	0.236425632053836	-0.0358257889945577	0.329	0.367	1
Myef2	0.237446229451441	-0.0415099810305788	0.265	0.297	1
March7	0.238142270490553	-0.0349278810595784	0.395	0.437	1
Zmpste24	0.238713330529155	0.047204948478944	0.214	0.167	1
Llph	0.238719330000027	-0.0367911633035629	0.887	0.903	1
Gjc1	0.239094534675126	-0.0333578459720101	0.422	0.453	1
U2af1	0.239239301283207	-0.0311597231578178	0.989	0.988	1
Zfp638	0.239271495429737	-0.0348449038367784	0.408	0.422	1
Ddah1	0.239273681307264	-0.0351064539380797	0.404	0.422	1
Smc5	0.239334763409504	0.0343755976670189	0.271	0.237	1
Tmed7	0.239658526601344	0.0327784002980831	0.278	0.249	1
Ctnnbl1	0.240436906545478	-0.0331365758040484	0.411	0.449	1
Stx16	0.24079419303203	-0.0363028297156219	0.315	0.331	1
Tada3	0.240936158548277	-0.0348033447348401	0.332	0.374	1
Uck2	0.24093858207276	0.0237415316802919	0.626	0.615	1
Lig1	0.241184411266103	0.0229880993174993	0.806	0.797	1
Rpl13a-ps1	0.241398285095023	-0.0335943252693498	0.786	0.821	1
Anapc15	0.242048429078349	0.025063465852903	0.554	0.511	1
C1qbp	0.24230346225767	-0.0305174228159488	0.981	0.976	1
Dnaja1	0.242890425397154	-0.0325883496571899	0.971	0.975	1
Rpl10	0.242900989811111	0.00806001706325388	1	1	1
Tma16	0.242965601708511	0.0254118935316432	0.516	0.479	1
Timp1	0.243009093998499	-0.0369227252388018	0.284	0.322	1
Pxmp2	0.243115066023026	0.0372008093446685	0.25	0.212	1
Platr17	0.243277448219101	0.0251324260745169	0.55	0.513	1
Hsp90b1	0.243318804323111	0.0287485492007971	0.883	0.89	1
Tuba4a	0.243524821412719	0.0263962020648637	0.533	0.507	1
Kras	0.24381059885469	0.0239417359188883	0.581	0.555	1
Rcl1	0.244378886249728	-0.0332671336208136	0.553	0.573	1
Eif4h	0.244471491738322	-0.0336131136437458	0.661	0.679	1
Kdm3a	0.244505340932244	-0.0365349733466823	0.349	0.384	1
Sept1	0.24469692581911	0.0260959852687088	0.49	0.483	1
Mcm4	0.245013041809892	0.0247165285456717	0.539	0.521	1
Pspc1	0.245220412073314	-0.0353472561967795	0.312	0.332	1
Ddrgk1	0.24539234484228	0.0325547810440234	0.271	0.236	1
Echs1	0.245667528765733	0.0254419525116584	0.405	0.383	1
Smarcd1	0.246043954911503	-0.0332511173607934	0.56	0.597	1
Mak16	0.246250639555779	-0.0333079837164809	0.827	0.833	1
Fiz1	0.246459758974305	-0.0332463144044778	0.384	0.405	1
Gnpat	0.246619070756346	0.0361071826483913	0.267	0.223	1
Mapk1ip1l	0.247276421085263	0.0273790710461686	0.366	0.365	1
Rab1a	0.247574298469805	0.0225073513643872	0.771	0.731	1
Ndfip2	0.247586967630804	-0.0433520530286178	0.214	0.267	1
Mrps33	0.24799167471654	0.0230309226363807	0.787	0.782	1
Luc7l	0.248711370722291	-0.0346552529226662	0.557	0.573	1
Sdhaf4	0.248771270438052	-0.033647298556613	0.404	0.414	1
Hsp90aa1	0.248847100183813	0.00309661982344167	1	1	1
Pex13	0.249118492010926	-0.0334430502493164	0.391	0.423	1
Cpsf3	0.249206219263819	0.035264091728134	0.258	0.232	1
Atp6v1b2	0.249307861210184	0.0270074210309552	0.365	0.34	1
Setx	0.249468408605956	-0.0362963383377943	0.276	0.327	1
Dtd2	0.249717223312819	0.0320917510835005	0.281	0.263	1
Hspa4	0.25051311234965	0.0187018961950567	0.946	0.932	1
Ssrp1	0.250808702007576	0.0197825139335348	0.889	0.865	1
Svbp	0.250886171581452	-0.0346526643246639	0.301	0.35	1
Ppp2r1b	0.251303798335008	0.0354325539855797	0.25	0.212	1
Ran	0.25141565155229	0.00425246760234055	1	1	1
Rpl24	0.251906406142098	0.0032224673213288	1	1	1
Zcchc10	0.251959464290716	0.024020753056159	0.67	0.642	1
Taf11	0.252405392136893	0.0270412655915068	0.415	0.403	1
Msantd3	0.252539747816428	0.037221145087788	0.257	0.22	1
9430038I01Rik	0.253265508933503	0.0372474365164022	0.232	0.216	1
Ddx46	0.254513859464508	0.0223626583155969	0.829	0.813	1
Tspan31	0.255072891430296	-0.0331353683115576	0.339	0.376	1
Pwp1	0.255093740093863	0.0246522115917004	0.449	0.431	1
Ddx56	0.255355560865015	-0.032109472079879	0.422	0.463	1
Srsf11	0.255540668362579	0.0217327276381718	0.903	0.889	1
Hspb1	0.25576555474422	-0.0417297088415087	0.995	0.998	1
1110004E09Rik	0.255843129531562	0.0246522115917004	0.45	0.43	1
Ogdh	0.256238557337206	0.0424615692704585	0.223	0.19	1
Eef2	0.256268233468271	-0.0277538582824708	0.986	0.989	1
Ciapin1	0.256546740201109	-0.0330196597424928	0.75	0.767	1
Pycr2	0.256642270690886	0.0285558989191418	0.563	0.54	1
Cox7a2	0.256845700434147	-0.0289493156872442	0.981	0.988	1
Erp44	0.256911710860294	0.0360668470562591	0.246	0.219	1
Zfp706	0.257347971833758	0.015195250529038	0.973	0.957	1
Gnb1	0.257479910889603	0.0231145104482121	0.697	0.68	1
Slc39a7	0.257533582052359	0.0313420423688906	0.284	0.238	1
Nanog	0.257537300866533	0.0231429978779469	0.837	0.847	1
Ctsb	0.257583600081145	0.0292441114663317	0.309	0.284	1
Pus1	0.257774246687111	-0.0349837641521632	0.308	0.328	1
Phf23	0.258346933165021	-0.0327370879542082	0.414	0.456	1
Mpzl1	0.25855720683969	-0.041702078215235	0.244	0.263	1
Ube2t	0.258777858921906	0.026271738812478	0.373	0.348	1
Ctsd	0.258976467997163	0.0251643189872309	0.481	0.462	1
Polr2b	0.259410381856928	0.0244865896240035	0.46	0.44	1
Son	0.259693796205167	0.0201094696895285	0.909	0.908	1
Rbbp4	0.259967926104829	0.021897756989365	0.72	0.718	1
Man1a2	0.260195475979696	-0.0386027473878869	0.246	0.294	1
Sdhb	0.26019914528467	-0.0321971626457196	0.777	0.797	1
Atp6v1c1	0.261038524672709	0.0251811412127557	0.395	0.374	1
Smc4	0.261073890402772	-0.0351838765926906	0.615	0.666	1
Hmg20b	0.261216592090081	0.0267162820516283	0.37	0.34	1
Prep	0.261502407355841	-0.0382439092364244	0.248	0.28	1
Wdr18	0.261753257516213	0.0214845865689196	0.785	0.784	1
Vps4b	0.261796963769182	-0.0324984691207597	0.407	0.447	1
Itpk1	0.261885792396418	-0.0356522563176202	0.416	0.434	1
Pgd	0.262116224009655	-0.0325037624833243	0.373	0.408	1
Nabp2	0.262599726068492	-0.0386482176483845	0.253	0.291	1
Qdpr	0.262685734455328	-0.0320822110731281	0.542	0.582	1
Nop16	0.262876772525487	-0.0332748773548421	0.504	0.494	1
Luc7l3	0.26307928173789	-0.0333995848120939	0.768	0.767	1
Rps27a	0.263472464298244	-0.0204504106408301	1	1	1
Mapk1	0.263529759514982	0.0239608221881601	0.488	0.461	1
Cops2	0.263736094449956	-0.0303044950115563	0.48	0.5	1
Auh	0.263820822221766	0.0306546631413289	0.275	0.238	1
Nup85	0.263958163962154	0.0244677052390717	0.411	0.391	1
Tipin	0.264101601268443	0.0185655344282054	0.899	0.886	1
Coq2	0.264181002180101	-0.0377729440695293	0.258	0.301	1
Bcat1	0.264487152787703	-0.0344551795617665	0.816	0.836	1
Xrcc5	0.264569767037029	0.0246258905222139	0.566	0.56	1
Wfdc2	0.264931855918593	0.0258329177712815	0.413	0.392	1
Tspan4	0.265090249791771	0.0356133215355157	0.244	0.217	1
Alkbh5	0.265353171668518	0.0304182547743268	0.268	0.251	1
Snrpd2	0.265580276856064	0.0138470570794316	0.988	0.983	1
Ckb	0.266281895309803	-0.0368946679371569	0.761	0.768	1
Pgam1	0.266301134807726	0.012170085754529	0.998	0.994	1
Apip	0.266402124447433	0.02908873885459	0.288	0.271	1
Glmp	0.266594296578749	-0.03546074751302	0.277	0.308	1
Hnrnpm	0.266671878541115	-0.0318209497838033	0.854	0.882	1
Orc2	0.266996924741689	0.0228476262896167	0.57	0.55	1
Nedd8	0.267074872296474	0.0147280690377731	0.96	0.968	1
Bmyc	0.267665048699237	0.0260318875191295	0.401	0.389	1
Mrps18b	0.267992039773863	-0.034797817978801	0.785	0.762	1
Eapp	0.268042331084827	-0.0327786839265212	0.471	0.511	1
Sumo2	0.268194866382412	0.0108056200413684	1	1	1
Uxt	0.268528772707046	0.0373409515113399	0.237	0.205	1
Mff	0.268566430718464	-0.0327646821672677	0.516	0.534	1
Sart1	0.26897530348547	-0.0313121529244795	0.375	0.431	1
Chchd5	0.26909479598107	-0.0315714864388049	0.434	0.445	1
Trip10	0.269294174533597	-0.0592398581551577	0.149	0.201	1
Smarcad1	0.270049620557224	-0.0327298390881522	0.641	0.665	1
Spns1	0.270964116812462	0.0250206588482766	0.419	0.399	1
Cecr2	0.271152139100554	0.0338270904569277	0.253	0.23	1
Ppil3	0.271170745460498	0.0264691267132408	0.343	0.308	1
Fh1	0.271396173040137	0.0237804794386721	0.429	0.386	1
Mea1	0.271441675276206	-0.033200780289299	0.343	0.372	1
Topors	0.271735229420355	-0.0332028312453007	0.531	0.57	1
Cox6c	0.27217813029335	-0.0268040090775599	0.995	0.999	1
Tnpo3	0.272189270257144	-0.0317540953198575	0.502	0.518	1
Sar1b	0.27248116286521	0.0247623045636239	0.402	0.383	1
Pqbp1	0.272620152675589	0.0286154500804475	0.312	0.273	1
Wwp1	0.273032376153858	0.0456615481039304	0.202	0.16	1
Serpinb6a	0.273100444115787	-0.0317020718106957	0.339	0.368	1
1810058I24Rik	0.273604304213208	0.0209525773348782	0.841	0.842	1
Eif3b	0.274034586173958	-0.0314914356457494	0.794	0.81	1
Bbx	0.274173399644206	-0.0358994079277138	0.295	0.312	1
Eml4	0.27417837139678	0.023493697027466	0.489	0.496	1
Rnf138	0.274454095895042	-0.0325512460050672	0.563	0.57	1
Sbds	0.274751169426303	-0.0315125875157419	0.495	0.504	1
Pias2	0.275182126991768	0.021995182045218	0.501	0.474	1
Dnajc2	0.275246586497121	0.0172767168884451	0.904	0.893	1
Sdccag3	0.275489139691469	-0.0381755372864786	0.24	0.284	1
Rpap3	0.275545665324892	-0.0352292447324688	0.283	0.319	1
Adk	0.275576722153426	0.0328194441147774	0.267	0.245	1
Syncrip	0.275705996305018	-0.0326389563352557	0.781	0.791	1
AY036118	0.275789938974456	-0.031490416434812	0.346	0.387	1
Erh	0.276437739852953	0.00870754680853292	1	1	1
Pank2	0.276566441398841	0.0283755868698591	0.296	0.261	1
Fam133b	0.276686682978136	0.0248787700501593	0.405	0.4	1
Ilf3	0.2770702195692	-0.0311037846211749	0.4	0.445	1
Dbnl	0.277075760359591	-0.0343264451131701	0.299	0.32	1
Sltm	0.277103281451294	0.0231675373177167	0.671	0.662	1
Syngr1	0.277396019593378	0.0232306822366993	0.456	0.412	1
Glul	0.277735590260139	0.0250444220984116	0.62	0.604	1
Mcm2	0.277932585054738	-0.0332403203890739	0.663	0.681	1
Fntb	0.27808959392258	0.0374658855556309	0.236	0.19	1
Bola3	0.278369133944294	-0.0310914800916409	0.536	0.551	1
Zfp281	0.278374905752299	0.0249435073784725	0.386	0.327	1
Rpl36a	0.278518183166354	-0.0223072380423779	1	1	1
Sdhc	0.278796936814265	-0.0314489880847233	0.482	0.519	1
Cactin	0.279165517704713	0.0325345032380812	0.25	0.222	1
Trappc1	0.279359333555039	-0.0307996617578919	0.391	0.416	1
Gemin7	0.279457599277623	-0.0306094774927535	0.419	0.454	1
Gnai2	0.27968808033422	-0.0320309822246523	0.775	0.784	1
Srp68	0.27987763110345	0.0244537594577336	0.372	0.348	1
Urah	0.280315722384664	0.0254720586419139	0.386	0.355	1
Gga2	0.280728594288601	0.0241063048055256	0.441	0.409	1
Map1lc3a	0.280772813703385	-0.0401986167881787	0.239	0.267	1
L1td1	0.280864673577519	-0.033618733880503	0.918	0.93	1
Nsun2	0.281079504001463	0.0204343790169725	0.825	0.82	1
Cdyl2	0.28140005499813	0.0250047129857066	0.377	0.347	1
Glyr1	0.282070951676172	0.0239613796792941	0.408	0.374	1
Myo1f	0.282161013582934	0.0428047172410352	0.216	0.172	1
Gnas	0.282177721887913	-0.0317659180096783	0.554	0.591	1
Mzt1	0.282209042116074	0.0372747492315741	0.23	0.197	1
Thoc3	0.282302406294816	-0.032718975741807	0.663	0.659	1
Anapc13	0.282506267720832	-0.0312059853199576	0.767	0.786	1
Phc1	0.282517839354968	-0.0341467755500702	0.536	0.547	1
Csde1	0.282896301404317	0.0212794815548538	0.757	0.739	1
Tcf3	0.283048175790653	0.0254851629984574	0.338	0.307	1
Cdk7	0.283589901709504	0.0273014282804944	0.303	0.264	1
Pno1	0.283711484835219	0.0215186271441147	0.687	0.654	1
1110008F13Rik	0.283728446125832	0.0222194851318621	0.668	0.666	1
Oat	0.284773984843816	-0.0329329865940715	0.324	0.34	1
Ormdl2	0.284927233285285	0.0207370833140033	0.577	0.544	1
Naa50	0.284974168942636	0.0182823487789994	0.897	0.887	1
Galk1	0.285200336970258	0.0238175014932078	0.544	0.521	1
Adh5	0.285365407955068	0.0187760225173217	0.868	0.861	1
Trub1	0.285392727478049	-0.0483086064692182	0.181	0.224	1
Pim1	0.285687680119807	0.0229020074574315	0.496	0.462	1
Kdm5b	0.285910802915136	-0.0328979181197957	0.851	0.848	1
Snapc5	0.285953186044789	0.0247344594935917	0.434	0.409	1
Hist1h1b	0.286086063479359	0.0294207966982106	0.382	0.368	1
Rnf7	0.286474071677968	-0.0381075339769581	0.977	0.962	1
Fastkd2	0.286635223695646	0.0309739137033522	0.255	0.229	1
Cnot3	0.286771124276803	0.0283163808606229	0.634	0.664	1
Snx2	0.28686244113386	0.0234186698300717	0.413	0.387	1
Fkbp2	0.287571192671935	0.0239253384945133	0.374	0.335	1
Ung	0.287949911272076	0.0225942983665908	0.697	0.695	1
Pop5	0.287959723021357	-0.0326753777674412	0.72	0.733	1
Utf1	0.288253448613215	-0.0415532559788012	0.933	0.919	1
Ebpl	0.288376724215264	0.0251666585817091	0.333	0.328	1
Riok3	0.288765275519936	-0.0297443306496447	0.476	0.501	1
Gins4	0.289660247175914	-0.0317261974421388	0.636	0.648	1
Pcsk1n	0.290104945193197	0.0312278201442365	0.267	0.244	1
Cnot10	0.290132504351146	-0.0339287648099977	0.282	0.303	1
Fgfbp1	0.290149463343821	-0.0524649340270824	0.173	0.201	1
Get4	0.291018907319727	0.0225157352314796	0.62	0.588	1
Apitd1	0.291545917364559	0.0236583343009613	0.435	0.435	1
Slc25a11	0.291624351548267	0.0263387427322325	0.322	0.287	1
Nars	0.291995071451099	0.0176837609816438	0.898	0.87	1
Mtch2	0.292091006727081	0.0172863005250168	0.868	0.887	1
Ttc1	0.292158966615677	-0.0307604190704049	0.63	0.646	1
Cenph	0.2922642683396	0.0224721482260409	0.455	0.448	1
Ddx52	0.292552138321142	0.0232184896672573	0.393	0.38	1
Cad	0.292989472102042	-0.035142517300756	0.257	0.297	1
Snrnp200	0.293158241707653	0.0226103276956838	0.446	0.421	1
Ap3b1	0.293344800767481	-0.0382439092364244	0.235	0.27	1
Cuedc2	0.293429104304621	0.0234446246427444	0.468	0.451	1
Nsmce2	0.293726209524567	-0.0332886585779257	0.292	0.325	1
Zfp322a	0.294098989950508	0.0380481261363032	0.218	0.186	1
Sptssa	0.294510307509886	-0.0311012879479919	0.336	0.354	1
Max	0.294912624388125	0.0212540860403271	0.533	0.491	1
Fam50a	0.295082354873429	0.0264734398250288	0.308	0.289	1
Rad51	0.295181759969743	0.0226523153932945	0.464	0.438	1
Tcea1	0.29541285664625	0.0212902868235029	0.593	0.575	1
Eif1b	0.2954693308648	0.0228343249437265	0.443	0.431	1
Cwf19l2	0.29557327349353	0.0295336903645926	0.263	0.254	1
Jmjd1c	0.295611306499122	0.0308536483175897	0.254	0.227	1
Drap1	0.296809863051413	-0.0323506795107343	0.306	0.331	1
Calu	0.29705678827773	-0.0341699298236885	0.255	0.299	1
Hnrnpu	0.297074026635316	-0.0310892548099035	0.885	0.887	1
Fbl	0.297404933005062	-0.0311843447013813	0.863	0.87	1
Eif1	0.297618312031734	0.00754954720753753	1	0.996	1
Ddx3x	0.298160196728715	-0.0332271505085904	0.67	0.672	1
Caprin1	0.298205262232915	-0.0321216749206361	0.782	0.802	1
Arid4b	0.298368915239374	0.0253165637381506	0.309	0.274	1
Cops6	0.298862441730915	0.0202086219378869	0.737	0.72	1
Psma3	0.299552919619582	0.0146093364531552	0.957	0.961	1
Polr2f	0.299632433819135	0.0146673517771654	0.942	0.929	1
Ddx42	0.299824645531888	0.0218932597270735	0.539	0.531	1
Ptma	0.300044806590814	0.0039578801905682	1	1	1
Rps25	0.30062467745084	-0.02043814341364	1	1	1
Usp19	0.301079225724115	0.0404094937990087	0.202	0.199	1
Acadm	0.301357459721781	0.021736583647087	0.599	0.589	1
Tomm70a	0.301475619386071	0.0204245344757034	0.675	0.623	1
Cdkn1a	0.301523193248773	-0.0405430704807562	0.225	0.271	1
Plin3	0.302265695636028	-0.0328372217406356	0.276	0.32	1
Carhsp1	0.302339372864947	0.0235847689916528	0.404	0.393	1
Ilf2	0.303229907388215	0.0188550566615764	0.815	0.788	1
Psmc4	0.303838515829039	-0.0337443765241043	0.846	0.878	1
Llgl2	0.304116817099713	-0.0460176464475639	0.187	0.229	1
Fgfr1	0.304204779696067	0.0423244248033742	0.205	0.171	1
Gdf3	0.304324739052354	0.0209525773348783	0.632	0.61	1
Hnrnpd	0.304712173860922	-0.0306694616621668	0.815	0.834	1
Uba5	0.305084118450233	-0.0297426517066402	0.357	0.37	1
Naca	0.305298302217386	-0.0219890896095496	1	1	1
Mrps31	0.305506548209508	0.0225130590984381	0.425	0.404	1
Wsb2	0.305815851304086	0.0288373046438908	0.262	0.238	1
Ckap4	0.305911225302543	0.0279796811576342	0.298	0.267	1
Etaa1	0.306040972646721	0.0236912608089982	0.35	0.31	1
Tm9sf3	0.306200841868756	-0.0340393869984632	0.263	0.302	1
Ubn2	0.306261460557635	0.0271097862112017	0.292	0.264	1
Zfpl1	0.306521442600348	0.0273971521689346	0.276	0.255	1
Bckdk	0.306534079741427	-0.0365649674121444	0.234	0.271	1
Lyar	0.30659593928669	0.0117251746090918	0.982	0.973	1
Tulp3	0.306947098931712	0.0418123539886445	0.211	0.19	1
Nefh	0.306964911105516	0.0263723306277422	0.311	0.274	1
Ppp2r5e	0.307024521532681	-0.0378235871136771	0.229	0.259	1
Tmem97	0.307061952647273	0.0210153894325088	0.613	0.568	1
Seh1l	0.308574300173312	0.021493205558026	0.56	0.541	1
Naa35	0.308660078287541	0.0228820451861237	0.477	0.466	1
Bckdhb	0.308677888131526	0.0316266502479015	0.246	0.216	1
Sypl	0.308885005231162	0.0363968997623518	0.226	0.188	1
Rnps1	0.309040482951372	0.0180299339173745	0.782	0.795	1
Sod1	0.309500452802615	0.0195913993477299	0.806	0.793	1
Dhrs7b	0.30977044016754	0.0225577141161067	0.379	0.374	1
Pabpc4	0.30977858867162	0.0218371417446125	0.394	0.368	1
Ufm1	0.309812429929024	-0.0301195074778199	0.553	0.571	1
Pdcd7	0.309873699263468	-0.0299603201673397	0.345	0.365	1
Ankrd17	0.310718147368272	0.0224977746549445	0.448	0.441	1
Ykt6	0.311345101708282	0.0240126890124729	0.322	0.294	1
Mllt10	0.311424060971245	0.0234186698300718	0.386	0.364	1
Cox7c	0.311850939931164	-0.0238819949206901	1	1	1
Ube3a	0.31243346748604	0.0204245344757034	0.667	0.647	1
Tmem101	0.312515006910723	0.0357015347763803	0.228	0.19	1
Ptcd3	0.31285370491389	0.0210261040434883	0.455	0.445	1
Dnajc15	0.313647675485744	0.0208921890381119	0.64	0.607	1
Nit2	0.313977003215247	0.020879368212989	0.45	0.46	1
Rad51ap1	0.314006575034654	-0.0319971693114976	0.276	0.312	1
Ybx1	0.314057052846294	0.00366717946458239	1	1	1
1500009L16Rik	0.314599296180754	-0.0298927887137159	0.465	0.5	1
Map4k4	0.315529920009282	0.0272311029647277	0.295	0.27	1
Cry1	0.31578119730731	-0.043398519943087	0.196	0.233	1
Aars	0.315908717839401	0.0165914050785485	0.867	0.864	1
Otulin	0.316329893888814	0.0221423454704671	0.395	0.378	1
Ywhah	0.316436416943756	0.0191500703425169	0.715	0.7	1
Pdgfa	0.316459118756856	-0.033100789778111	0.668	0.695	1
Pitpnb	0.316490380960648	0.0226419707618996	0.389	0.384	1
Vapb	0.316829898946975	-0.0312523139295533	0.318	0.348	1
Znrd1	0.317476528686911	0.0207766603672332	0.698	0.678	1
Rpa1	0.317711795681293	0.020469977159749	0.587	0.565	1
Slc38a1	0.318017662007404	0.0222828521377395	0.378	0.348	1
Pdcl3	0.318664964514671	-0.0282945440154635	0.425	0.459	1
Lncenc1	0.318667386996712	0.0202215625976827	0.655	0.632	1
Arpc1b	0.318847962152246	0.0202305980730128	0.706	0.685	1
Trim44	0.318969696328448	0.0379501537034493	0.208	0.182	1
Atg5	0.318997337354714	0.0282467820974642	0.269	0.233	1
Smc1a	0.319200223588808	0.0230693248483529	0.578	0.585	1
Tbrg1	0.319275107182973	0.0198985535515943	0.637	0.586	1
Med1	0.31930660816202	0.0319183640162552	0.242	0.211	1
Tomm5	0.319896237749064	0.0143737032825271	0.988	0.979	1
Twf1	0.320292757496909	0.022811689538295	0.374	0.37	1
Tsfm	0.320904160284448	0.0203142115296059	0.565	0.557	1
Atad5	0.321799750894315	-0.0431399466199487	0.195	0.229	1
Cdca7	0.322011914869653	0.0202032329760975	0.616	0.634	1
Nrf1	0.322906416863146	0.023513398196552	0.322	0.286	1
Ccar1	0.323121132440954	0.0206178492982799	0.544	0.528	1
Usp7	0.323559701037713	0.0202809201581045	0.572	0.547	1
Rnaseh2c	0.323593728916849	0.0238230181349852	0.311	0.297	1
Tmed3	0.323799196482974	-0.0580242060923761	0.133	0.193	1
Rabl6	0.324442937521665	0.0234494575334654	0.329	0.301	1
Fdx1	0.324794587370432	-0.0304859582258953	0.318	0.345	1
Tbpl1	0.32618202418792	-0.0327005825303163	0.283	0.316	1
Slc35b1	0.32641030207207	0.0230834112968878	0.335	0.32	1
Tmx2	0.326414191476102	0.0307179723116833	0.24	0.219	1
Ccdc127	0.326489974171198	0.0254166724927447	0.304	0.277	1
Pprc1	0.326589552215196	0.0258322749513074	0.315	0.273	1
Hax1	0.326627919914864	-0.0301990427117421	0.712	0.754	1
Stt3a	0.326702063412467	0.0219672907654248	0.353	0.334	1
Clpb	0.326824671013249	0.0234186698300717	0.336	0.305	1
Nucks1	0.327133245569472	-0.0288385961949646	0.942	0.95	1
Arpc2	0.327326550393873	-0.0297292322373541	0.822	0.853	1
Wac	0.328279547846827	-0.0291699301643419	0.344	0.366	1
Gsto1	0.328449968285576	-0.0287346217830949	0.358	0.384	1
mt-Nd2	0.32853661038175	0.0124532487972628	0.991	0.991	1
Snrpd1	0.328546418093039	-0.0272349315882796	0.958	0.973	1
Chtop	0.328691054770573	0.0193640146497406	0.675	0.662	1
Dync1h1	0.328708150478006	-0.0400661104302278	0.196	0.245	1
Nufip2	0.328812923473508	0.0224244886317777	0.364	0.347	1
Tmem165	0.328836441571637	0.0210550573513648	0.435	0.4	1
Ppp2ca	0.328966093345835	-0.0294782762920135	0.756	0.756	1
Ppa1	0.329244361077947	0.0182669820127044	0.848	0.823	1
Rps19bp1	0.32926844610981	0.0183110848240594	0.751	0.744	1
Hacd2	0.329478265536973	-0.0316729256070907	0.278	0.321	1
Mrps30	0.329699699209266	0.0204088330987637	0.582	0.541	1
Thap11	0.329825426071355	-0.0301020535670525	0.29	0.331	1
Gapdh	0.329830895753804	0.00828734495722516	0.999	0.999	1
Wdr61	0.330215824943281	0.0179282642236362	0.716	0.743	1
Ptpn2	0.330910135404862	0.0233557905896321	0.31	0.295	1
Gm10709	0.331106965961992	0.0194067892986384	0.722	0.745	1
Ngrn	0.33146198871671	-0.027477074903713	0.467	0.511	1
Ipo5	0.332159417244383	0.0194269672601886	0.653	0.643	1
Trub2	0.332453578894473	0.0364079226292896	0.213	0.181	1
Plekhj1	0.332496684184786	0.0206628482295631	0.641	0.627	1
Dnajc9	0.332978575061261	-0.0298927887137159	0.492	0.519	1
Dlat	0.333279875785376	0.0212956169329278	0.399	0.397	1
Sf3b6	0.33375441797202	-0.0291177792995025	0.867	0.874	1
Arglu1	0.33390151462518	0.0180181686389571	0.83	0.82	1
Lamc1	0.334330396365091	0.0317512045771038	0.241	0.207	1
Pmpca	0.334339248974285	-0.0314761915421032	0.271	0.305	1
Itm2b	0.334366710970243	-0.0275477737619558	0.375	0.428	1
Ankrd11	0.334624825273924	0.0165667408577266	0.867	0.841	1
Rars	0.335126822956169	-0.0285969319933987	0.604	0.626	1
N4bp1	0.335151173115306	-0.0284114672829829	0.508	0.527	1
Rsl1d1	0.335363646232961	-0.0309027779573987	0.952	0.924	1
Rabif	0.336410127988948	0.021057393644392	0.411	0.398	1
Ahctf1	0.336979801796893	0.0214524523765293	0.371	0.344	1
Aco2	0.337226136936494	-0.02780233104579	0.55	0.566	1
Csnk1e	0.33723844772468	0.028723722059765	0.255	0.243	1
Chd4	0.337862468369191	-0.0290305735591454	0.796	0.788	1
Lsm7	0.338225912442669	0.0213961838631687	0.359	0.35	1
D10Wsu102e	0.338243561160916	0.0239296560445627	0.304	0.269	1
Vps36	0.3382981276296	0.0209944262185654	0.568	0.577	1
Ppp1r8	0.33830955193546	0.0219147105958213	0.359	0.345	1
Atp2a2	0.338777099986579	0.0207291718903032	0.447	0.44	1
Ube2k	0.338835955129905	0.0154659657906515	0.883	0.895	1
Knstrn	0.339176981854987	-0.0378925308237186	0.218	0.255	1
Ppp2r3c	0.339445795776072	0.0266601637542427	0.265	0.252	1
Exosc7	0.339691422297852	0.0193507725106051	0.747	0.735	1
Med7	0.339712533426163	0.0222828521377395	0.367	0.347	1
Rpl6l	0.339755062302535	0.0215372017303662	0.391	0.382	1
Nsrp1	0.340065393561477	-0.0278059862102633	0.458	0.48	1
Tubb5	0.340173714716661	0.00596198994489505	0.999	0.999	1
Rangap1	0.34019911439947	-0.0280816716896745	0.55	0.575	1
Rpl27	0.340689205003033	0.0154566469157493	0.861	0.857	1
Ppil1	0.340729201070662	0.0168422234308236	0.827	0.786	1
Polr1c	0.340774140523402	-0.030294305802577	0.781	0.795	1
Eif4a1	0.340822105421637	-0.0297003404201113	1	1	1
Ppm1b	0.340914783009416	0.0226782033023479	0.325	0.307	1
Rpl36	0.34105132739188	0.00168268792726112	1	1	1
Vim	0.341754506296242	-0.027901193097672	0.441	0.434	1
Rpl39l	0.342242557214533	-0.0481297627978461	0.543	0.57	1
Pgrmc2	0.342560435520209	0.0301288470933564	0.242	0.21	1
Cct4	0.342695907553638	-0.0268889519942488	0.966	0.973	1
Ubald2	0.342762250368039	-0.0288622079650895	0.802	0.793	1
Tpd52l1	0.342769546324551	0.031251920644988	0.228	0.204	1
Abce1	0.34299985154831	0.0187997239737769	0.63	0.647	1
Sys1	0.343270231945895	0.0190694419126924	0.549	0.546	1
Angptl4	0.343839283858513	-0.0400661104302278	0.201	0.243	1
Snrpb	0.344269158536469	0.0113652278211069	0.981	0.976	1
Coq3	0.344283435949507	-0.0325225529807613	0.254	0.289	1
Pin4	0.344433141614029	0.0194447446978188	0.667	0.65	1
Mrps16	0.34446571368401	-0.0289813818718521	0.808	0.819	1
Gna13	0.344539073379379	-0.0364369556480167	0.226	0.273	1
Bri3bp	0.345164854797242	0.0204781565147202	0.416	0.392	1
Mrpl39	0.345213505054255	-0.0278857718353137	0.412	0.431	1
Rpl10l	0.345353048979756	0.0170497872116023	0.474	0.438	1
2610305D13Rik	0.346254595883111	-0.0288072197722626	0.524	0.56	1
Mkks	0.346446905903883	0.0220060406927736	0.396	0.368	1
Zranb2	0.347013307716974	-0.0292180290556718	0.687	0.713	1
Usp14	0.34717482985359	0.0186592195627111	0.573	0.556	1
Mrpl24	0.347244061813309	-0.0283762775557126	0.661	0.674	1
Larp7	0.347443699528148	-0.0270934817269678	0.476	0.487	1
Zmat2	0.34747380079048	0.0178717436141104	0.685	0.678	1
Fuca1	0.347622937901672	0.0260228808912907	0.271	0.236	1
Cse1l	0.348280637480816	0.0196136532068721	0.489	0.489	1
Eny2	0.348655477280707	-0.027638755520176	0.781	0.781	1
Cisd2	0.348766888924552	0.0197550520770045	0.539	0.541	1
Utp18	0.348889532274732	0.0201182444919858	0.389	0.395	1
Arpc3	0.34934230247425	-0.0283910884559685	0.615	0.65	1
Kif2c	0.350172543658943	0.0219333372138801	0.325	0.308	1
Mphosph6	0.350393551497708	0.0185703781296653	0.554	0.512	1
Tmed10	0.350481981214417	0.0179299730630351	0.736	0.72	1
Arl2	0.351213710472191	0.0218740771409149	0.323	0.309	1
Rnf10	0.351434149810263	0.0182943567763256	0.629	0.621	1
Dusp27	0.351911365774587	0.0229410920952197	0.295	0.282	1
Pttg1	0.352403764087575	-0.0339414209391712	0.386	0.405	1
Polr2h	0.353251489291307	-0.0283148280939838	0.713	0.738	1
Glrx5	0.353526781536672	-0.0283423514135268	0.657	0.659	1
Gle1	0.353590618034494	0.0207021286129448	0.36	0.336	1
A830080D01Rik	0.354320765370884	0.0267791138822544	0.249	0.223	1
Dhx38	0.354513613189438	0.0299280500155887	0.24	0.209	1
Tcerg1	0.354513644464531	0.0174995721062666	0.705	0.681	1
Brwd1	0.354591135527845	-0.0286973313089423	0.331	0.351	1
Tars2	0.35469665869657	-0.0378006904965665	0.225	0.238	1
Iscu	0.354936872511922	-0.0276881069130862	0.53	0.564	1
Khdrbs1	0.355267815545577	-0.0314451859744254	0.563	0.559	1
Ddx39	0.355336838870589	-0.0267261232253078	0.92	0.943	1
Rpl18a	0.355359678900513	-0.0172511539383913	1	1	1
Capza1	0.355397899863417	0.0201318961234491	0.379	0.347	1
Hnrnpr	0.355599493375707	-0.027621638279691	0.697	0.722	1
Dnaja2	0.355678207774434	0.0155503637883142	0.802	0.781	1
Tacc3	0.356114074690862	-0.0277179952204837	0.384	0.403	1
Apoa1bp	0.356577120757561	-0.0291540197881822	0.295	0.316	1
Car2	0.35660203251454	-0.0292882183237614	0.508	0.543	1
Pdcd6	0.356613212350684	0.018069555238405	0.681	0.664	1
Rrs1	0.356903247558602	-0.0271624115908586	0.505	0.527	1
Zfyve21	0.357772583162045	0.0211258725436994	0.326	0.306	1
Acer2	0.358494609654981	0.0206676364581819	0.345	0.319	1
Nup88	0.358649296073695	0.02645144947879	0.264	0.236	1
Fyttd1	0.358706523871911	0.0201586114337017	0.371	0.354	1
Cep164	0.358828351095611	-0.0301907807753091	0.289	0.308	1
Fam49b	0.359080066146888	0.0170292897550642	0.608	0.578	1
Bet1	0.359101431454702	0.022506533638377	0.319	0.289	1
Sgol2a	0.359366441685903	0.0206745292307651	0.347	0.328	1
Cmss1	0.359482404018931	0.0305361375989356	0.233	0.204	1
Setd2	0.359763957605192	-0.0338493262183704	0.24	0.261	1
Ino80c	0.359997729330933	0.0222659319502635	0.302	0.281	1
Prmt7	0.360113545242184	0.0196120417085089	0.398	0.38	1
Crk	0.360430382216943	0.0365516694322276	0.201	0.173	1
Thg1l	0.36062808911099	-0.0302954630646569	0.277	0.312	1
Sptbn1	0.36071649814565	-0.026412154509097	0.396	0.44	1
Pex7	0.360732136980959	-0.0404518932304301	0.191	0.226	1
Nipsnap1	0.360798719233149	0.0201853699320555	0.384	0.345	1
Snhg20	0.361053990567171	0.0256587617078105	0.255	0.233	1
Psma7	0.361139679326997	0.00942332341372998	0.989	0.991	1
Slc7a1	0.361293063572943	-0.0472829009255202	0.158	0.203	1
Ftl1	0.361572400023922	-0.0278701703037778	0.605	0.601	1
Vprbp	0.361698823059956	0.0215517128858171	0.319	0.31	1
Tpgs1	0.362547178002706	0.022142345470467	0.323	0.296	1
Rpa3	0.362558121555532	0.0234849279052989	0.273	0.252	1
Ptp4a2	0.362692771564419	-0.0285448806645432	0.64	0.648	1
Commd8	0.362728183827648	0.0198139887838205	0.36	0.34	1
Sdhd	0.362923493125077	0.018262922061434	0.558	0.547	1
Thumpd3	0.362987850930014	0.0191226050694104	0.394	0.38	1
Slc35a4	0.363160701961106	0.0245554211176512	0.267	0.262	1
Ptprf	0.363671166992678	-0.0278870114496695	0.311	0.346	1
Tmed2	0.363869561187991	-0.0272861374872104	0.685	0.716	1
Taf5l	0.363982258134132	-0.0316577605582817	0.244	0.281	1
Acot9	0.364822131938684	-0.0274770749037129	0.342	0.365	1
Tjap1	0.365093226269357	-0.0515103510728902	0.14	0.199	1
Egln2	0.366138540665902	-0.0276950700259956	0.38	0.409	1
Rpl28	0.367370829492927	-0.0193160647780082	1	1	1
Ten1	0.367381774243191	0.0276845009970668	0.255	0.219	1
Tmem14c	0.367609473012218	-0.027093481726968	0.629	0.658	1
Psmb1	0.367615968003787	-0.0248566030169892	0.974	0.983	1
Fip1l1	0.368051637773243	0.0194699973746554	0.423	0.423	1
Hadhb	0.36867222865449	0.0198947002283437	0.368	0.335	1
Ndufc2	0.368782667635211	0.016295466837009	0.777	0.808	1
Zdhhc12	0.368869459096121	0.0205737176978404	0.318	0.296	1
Gtf3c6	0.369165017474599	0.0189474173204603	0.518	0.506	1
Maged1	0.369283811784316	0.0211783491933753	0.337	0.325	1
Cwc27	0.369289089395935	0.0208952033424933	0.325	0.305	1
Zfp106	0.369897688553594	-0.0278854119858097	0.72	0.756	1
Crip2	0.369964250330803	-0.0272462790416275	0.358	0.357	1
Sin3a	0.369995899015686	-0.0271930358667246	0.31	0.336	1
Impdh1	0.370028438571263	0.0272621466112804	0.243	0.216	1
Mrpl2	0.370074784801866	0.0174198516008182	0.683	0.695	1
Minos1	0.370182491456197	0.0115904800268367	0.947	0.936	1
Rtn3	0.370644131963308	0.0204633972167311	0.415	0.405	1
Sdf4	0.370752295550452	0.019866470127355	0.404	0.371	1
Cript	0.37108500516449	-0.0268806569022768	0.671	0.691	1
Phgdh	0.37117635887642	0.0150215620462391	0.74	0.723	1
Cul3	0.371633802764071	0.0235481783454377	0.278	0.259	1
Arl6ip6	0.371683827825214	-0.0276551217304986	0.327	0.351	1
Scand1	0.371930584087716	0.0302908441654376	0.232	0.203	1
Atp5o	0.372771826884246	0.0104194998407974	0.974	0.982	1
Psma2	0.372962679894528	-0.0244091043491044	0.974	0.974	1
Ccnb1	0.373961520422587	0.0129128210847478	0.814	0.795	1
Sgta	0.373993153490084	0.0180269535535018	0.458	0.422	1
Spin1	0.374063954746456	0.0207766603672332	0.306	0.288	1
Hdhd2	0.374168421420453	0.0307012187986255	0.223	0.194	1
Tial1	0.374226563341792	-0.0262772782695705	0.384	0.387	1
Prkar2a	0.374320951512669	-0.030951260690283	0.254	0.268	1
Morc1	0.37434833544859	0.0164186317096137	0.649	0.636	1
Purb	0.374536159182281	-0.0297709734988451	0.26	0.3	1
Dhodh	0.374709396554423	0.0238760217703559	0.275	0.25	1
Cnpy2	0.374719319505177	-0.028188244091309	0.744	0.739	1
B230118H07Rik	0.374836567032989	0.0236132791524725	0.28	0.255	1
Skiv2l2	0.374916471039889	-0.0270981908336737	0.312	0.363	1
Grsf1	0.375258359420985	0.0169933822742753	0.416	0.4	1
Rbm22	0.375758274284204	-0.0341576992180653	0.233	0.246	1
Spast	0.376040848071741	0.0276417795725712	0.233	0.207	1
Rpl9	0.37646593000835	-0.0194170819972959	1	1	1
Ccdc34	0.376817103247103	-0.0259762411945816	0.476	0.518	1
Rarg	0.376860357181472	-0.0304130356595583	0.306	0.321	1
Pofut2	0.376967429406754	0.0348416894955453	0.202	0.174	1
Zmym1	0.377011264189664	-0.0288982757484813	0.527	0.547	1
Prpf31	0.377252349907804	0.0174896285360275	0.505	0.501	1
Eprs	0.377335796187604	-0.0268808374580294	0.882	0.896	1
Nif3l1	0.377809229540153	-0.0274853568544436	0.296	0.313	1
Eif4b	0.377909428425218	0.0178057834411887	0.67	0.66	1
Dcaf8	0.378399976256843	-0.0342362196206082	0.223	0.252	1
Alkbh1	0.378519412781235	-0.0253032838417382	0.485	0.508	1
1810022K09Rik	0.378966447354628	-0.0270668558865881	0.775	0.802	1
Gart	0.379113805149659	0.0156684308762238	0.799	0.791	1
Rrp7a	0.37946853297136	0.0184437380670596	0.446	0.419	1
Nudt2	0.379529513299728	0.0298535648939572	0.225	0.201	1
Eif3j2	0.379613671599607	-0.0259615196952369	0.524	0.545	1
Tet2	0.37967436931985	0.0224216447414494	0.275	0.269	1
Chmp7	0.379920583242144	0.0294102994983385	0.232	0.207	1
Dctn3	0.38034154713069	0.0172980386612824	0.673	0.645	1
Mpc2	0.380461991124528	-0.0264788265730506	0.365	0.385	1
Hbp1	0.380518002779927	-0.045006114716988	0.161	0.205	1
Dnmt3l	0.380565816863754	-0.0365743889358247	0.558	0.578	1
Dnmt3b	0.380785903766326	0.0227181444073785	0.451	0.434	1
2010107E04Rik	0.380849497711832	-0.0259622894167924	0.957	0.979	1
Coq5	0.380932387291003	0.0212199212744468	0.295	0.284	1
Eif4e	0.381214454750589	-0.0267482446231155	0.801	0.79	1
Mesdc2	0.381627115550542	-0.0258699293482645	0.49	0.518	1
Pdcd2l	0.381939471821372	0.0185942796998137	0.366	0.36	1
Atmin	0.381991848432107	-0.0318769842263218	0.244	0.28	1
Acly	0.382128313562106	-0.0259584012293972	0.489	0.5	1
Ssbp4	0.382158638367573	0.0195034183983923	0.375	0.36	1
Nampt	0.382242632493988	-0.0253714943393602	0.386	0.411	1
Ppp1cc	0.382358494995747	-0.0285742922438839	0.912	0.912	1
Bri3	0.383132233793242	0.017009213199989	0.632	0.607	1
Ifitm3	0.383231732172649	-0.0344664668167627	0.543	0.577	1
Prkci	0.383366627552449	0.029935157361386	0.225	0.195	1
Arid1a	0.383599708332954	-0.0262478115647915	0.632	0.628	1
Spty2d1	0.384241550127319	0.0344257614252983	0.199	0.173	1
Timm13	0.384427636787399	-0.0270451687138484	0.95	0.955	1
Nus1	0.384574620079409	0.0300170615426403	0.218	0.197	1
Usp8	0.38574272377428	-0.0306329011307188	0.261	0.289	1
Pyurf	0.386122112522265	-0.0271336093327596	0.312	0.334	1
Map4	0.3862300182416	-0.0352133448382027	0.218	0.245	1
Bzw2	0.386404472659771	0.0161867436099969	0.718	0.719	1
Map2k2	0.386422072177889	0.0166740447903893	0.613	0.588	1
Ctnna1	0.386653172779197	0.0156890038467258	0.717	0.694	1
Yif1b	0.38702465516999	0.0171777310627041	0.544	0.533	1
Zfp462	0.387443025310706	-0.0327516016369829	0.232	0.263	1
Alad	0.387526177443953	0.0232868741132418	0.276	0.244	1
Taf15	0.387536037998961	-0.0307114306806436	0.268	0.277	1
Aebp2	0.387634063530997	-0.0264728468741284	0.386	0.397	1
Gins1	0.387698656072251	0.0234849279052989	0.257	0.248	1
Pcmt1	0.387933793753321	0.0166732816905403	0.547	0.533	1
Tcf15	0.387983520430648	0.0204131138269419	0.647	0.578	1
Hspe1	0.388567518819741	0.00375667384002831	1	1	1
Rab8a	0.388580805033375	-0.0294352479578491	0.282	0.307	1
Cct8	0.389062401868134	0.0106387453838204	0.963	0.975	1
Brms1	0.389233019222326	0.0257298802243084	0.251	0.225	1
Nfkbia	0.389676951745775	-0.0321133239300186	0.267	0.28	1
Sec61b	0.390592810608831	0.012011626995645	0.947	0.95	1
Iws1	0.391145977445475	0.0173105204223093	0.436	0.409	1
Jarid2	0.39121215554427	-0.0302567116762786	0.793	0.79	1
Polr2c	0.392089580033351	0.0141069865272858	0.834	0.803	1
Hn1	0.392100664226078	0.0114899965215207	0.861	0.833	1
Mrpl3	0.392280383160157	-0.0248009649278176	0.422	0.459	1
Ppig	0.392488890268764	0.0127505726427608	0.891	0.879	1
Sf3b2	0.392622395074691	0.0132218680603127	0.929	0.924	1
Prkrip1	0.392846576501875	-0.0252545946975695	0.437	0.46	1
Eef1e1	0.393476057019454	0.0149598137762735	0.76	0.757	1
Brd9	0.393556044874407	0.0375318073065364	0.191	0.153	1
Pdia4	0.393640748346739	0.0194009866434594	0.386	0.351	1
Apoe	0.393701641427236	0.0199817034722085	0.825	0.816	1
Acin1	0.39370244426736	0.0151590549999416	0.791	0.751	1
Ywhaq	0.393745196853418	0.00549161798331665	0.999	1	1
Ppp4r2	0.393812472184988	-0.0262647503165753	0.497	0.531	1
Appl1	0.393868996401548	-0.0308866750274706	0.241	0.284	1
Elp6	0.39394011498214	-0.0432988319106459	0.168	0.206	1
Trmt10a	0.394183042206734	-0.0373862806202404	0.199	0.226	1
Mfsd10	0.3941961398379	0.0180921171714443	0.382	0.361	1
Ddx18	0.394841028722748	-0.0253890556062306	0.927	0.941	1
Pitpna	0.395034315033756	0.0188755092992483	0.389	0.363	1
Pkn2	0.395610552882313	0.0167428154665998	0.51	0.487	1
Sparc	0.395833926511058	-0.0269538714657641	0.475	0.459	1
Fgf4	0.395994666987356	0.0202032329760974	0.313	0.302	1
Larp1	0.396326533242331	0.0186285434390314	0.388	0.384	1
Sdhaf1	0.396348288523064	0.0206230831055345	0.292	0.27	1
Ufl1	0.396379131642416	0.0235847689916529	0.262	0.236	1
Mllt6	0.396545102866185	-0.0440496344910311	0.165	0.203	1
Snrnp25	0.39656695790884	0.0166828232655681	0.589	0.577	1
Nmd3	0.396821297513758	0.0165342932753427	0.627	0.609	1
Rpa2	0.397178247249873	0.0159910742659995	0.68	0.661	1
Rplp1	0.397385720155407	-0.0176029515421936	1	1	1
Atp5f1	0.397408195554642	0.00826179963528872	0.993	0.98	1
Wasl	0.397695664335017	0.0187467564693287	0.34	0.325	1
Zfp110	0.398802884973087	-0.0385792335071382	0.193	0.224	1
Zzz3	0.398919547792924	-0.037594771547631	0.194	0.227	1
Cir1	0.399070982709763	-0.0284132000383847	0.29	0.313	1
Ccnl2	0.399206484621411	0.0204710113864474	0.33	0.333	1
1110008L16Rik	0.399341367229263	-0.0262936260830346	0.319	0.338	1
Sdf2	0.401022584303748	0.0280286500918351	0.228	0.192	1
Tlk2	0.401202479334923	-0.029741238120237	0.267	0.286	1
Gmps	0.401332266697937	-0.0258128577027129	0.56	0.585	1
Zfp330	0.401343117493474	0.0171575063663266	0.432	0.406	1
Qars	0.401348196684599	0.0177729244174985	0.367	0.372	1
Ccdc107	0.401522724791105	0.0329799575475967	0.202	0.166	1
Oser1	0.401932224884292	-0.0386279887584946	0.192	0.217	1
Emsy	0.402254857935787	0.0241955000641894	0.242	0.22	1
Itpa	0.402365827447176	-0.0249402824312301	0.579	0.577	1
Mrpl15	0.402482678289466	0.0125455779372194	0.93	0.931	1
Rdm1	0.402497419853081	-0.0251256849160582	0.406	0.412	1
Pir	0.402908299126526	0.029569507280751	0.216	0.187	1
Ier3ip1	0.403179937950764	0.0160385625324492	0.66	0.643	1
Tmem238	0.403251937775077	0.0265237957786866	0.242	0.226	1
Rbpj	0.403385221200189	-0.0287526395139286	0.593	0.597	1
Pop4	0.403548938350448	0.0173805650939312	0.386	0.383	1
Nob1	0.403689487774376	0.0162695716583371	0.537	0.515	1
Srpr	0.404050585670625	-0.0255773978889823	0.364	0.386	1
Eif3k	0.404227571055578	-0.0234202742080987	0.982	0.992	1
Tbl3	0.404449072622599	0.0259088282659438	0.237	0.226	1
Tmem70	0.404508486958443	0.0220793037052767	0.271	0.261	1
Dgcr6	0.404737402238028	-0.0263382957058139	0.313	0.339	1
Psmg4	0.404750033368727	0.0167444185843434	0.605	0.592	1
Gadd45gip1	0.404789602096266	-0.0260144868360043	0.699	0.719	1
Tm2d2	0.405251595410366	0.0200687946878705	0.302	0.287	1
Cep55	0.405450764813313	-0.0286150910852027	0.262	0.322	1
Gm10116	0.405450883282533	0.00172974677469684	1	1	1
Sesn2	0.405916253505932	0.0203732030428893	0.312	0.291	1
Malat1	0.40598721171822	-0.0280463859357782	1	1	1
Actr2	0.406107681991294	0.017541192416984	0.402	0.415	1
Gm9843	0.40641660908303	0.016826688147919	0.557	0.547	1
Fam103a1	0.406422738871349	-0.0266092912192353	0.347	0.365	1
Paip2	0.406906885929119	0.0123388211883158	0.848	0.821	1
Mcph1	0.407240167563488	0.0352649869892931	0.195	0.16	1
Kdm3b	0.407606220430232	-0.0388497027729603	0.188	0.214	1
Arl5a	0.407798479677453	0.0284492230187881	0.228	0.2	1
Rpl26	0.408565314861835	-0.0160927274581755	1	1	1
Psip1	0.408863294520153	0.0139763683601806	0.89	0.902	1
Nol6	0.408972029729147	0.0269802842729356	0.227	0.195	1
Nhp2l1	0.409429595230051	0.00715220498028413	0.984	0.985	1
Actr3	0.409558148360715	-0.0256598390368455	0.641	0.658	1
Faim	0.409942948634766	0.019567437680758	0.337	0.332	1
Bcl7c	0.410654575981944	-0.0265200053527537	0.313	0.325	1
Hadha	0.410743961734286	0.0229499564397236	0.253	0.229	1
2610318N02Rik	0.411286398925876	0.0194494262164471	0.316	0.288	1
Snrpb2	0.411591608050168	-0.0249013078646445	0.828	0.84	1
Ccdc59	0.411687288842206	-0.0256571635213572	0.588	0.591	1
Pdia6	0.412030508465409	0.0134357024849276	0.84	0.808	1
Brca2	0.412100860945071	0.0177741983020375	0.372	0.363	1
Wdr89	0.412214736676994	-0.02454924089488	0.505	0.518	1
Erc1	0.412568320061201	0.0275652805247691	0.233	0.199	1
Ubac1	0.412968188751591	0.0165355063383327	0.503	0.502	1
Cct7	0.412979921016948	0.00721299894954086	0.986	0.975	1
Rps18	0.413385229873117	-0.0164634376440702	1	1	1
Parp2	0.413397401156823	-0.0243532319381511	0.458	0.476	1
Ostf1	0.413915376425259	0.0205449251148078	0.309	0.302	1
Tmem222	0.413938251793869	0.0225787408516016	0.265	0.257	1
Ranbp3	0.413999750195387	0.0173563751545258	0.364	0.352	1
Dnajc13	0.414336397168898	0.0267913543087111	0.225	0.205	1
Hnrnpdl	0.414468548093047	-0.0263256570804051	0.794	0.78	1
Dnajb1	0.414493121608501	-0.0266010635091305	0.295	0.314	1
Haus1	0.414679306830383	-0.0245385080354684	0.324	0.359	1
Sdf2l1	0.415027156417802	0.0191638767763155	0.401	0.393	1
Adss	0.415384838036023	-0.0262235055494993	0.646	0.656	1
Gpr107	0.415395231198394	-0.0335489537287002	0.213	0.239	1
Eid2	0.415457735380293	-0.030214282814112	0.25	0.273	1
Sdha	0.415503843369776	0.0167342911531267	0.589	0.576	1
Mif4gd	0.41560282437316	-0.0258005568443835	0.347	0.366	1
Qk	0.416104165067709	0.0189816957686512	0.343	0.334	1
Polr3k	0.416294306039301	0.0167772059243975	0.489	0.459	1
Tpx2	0.41690911482699	0.0145841200191863	0.579	0.566	1
Klf4	0.417087602761785	-0.032016285567006	0.632	0.652	1
Asnsd1	0.417589556109636	0.0170690773084806	0.368	0.39	1
Derl2	0.418521898922087	0.0245788815282093	0.241	0.218	1
Cox7b	0.418688758609358	0.00837655110676949	0.981	0.972	1
Ak4	0.41882521770069	-0.0324014002676184	0.25	0.263	1
Gm13151	0.418912683282089	0.019467355021164	0.278	0.276	1
Gm13225	0.419164316558706	-0.0239835690645123	0.471	0.506	1
Trappc5	0.419342311563822	0.019495782916307	0.294	0.278	1
Psmd1	0.419950513319781	-0.0261942010908237	0.682	0.716	1
Spcs2	0.4202924639899	0.0146516737413093	0.753	0.771	1
Aen	0.420733410414225	-0.0261410211183888	0.607	0.641	1
Cmpk1	0.421156205826571	-0.0244847908029673	0.449	0.466	1
Dpys	0.42121617331941	-0.0257788010735214	0.399	0.389	1
Zfp560	0.422236759179829	0.0389071094504637	0.185	0.136	1
Gar1	0.42236158637922	0.0135753947496468	0.778	0.758	1
Wdr33	0.422389382635927	-0.0238440237458703	0.392	0.404	1
Klf2	0.422481592896672	-0.0256538065896967	0.974	0.967	1
Ndufb8	0.422561938589291	0.0128847344545753	0.876	0.855	1
Gtf2i	0.42260621017472	0.0174124840057119	0.429	0.422	1
Churc1	0.42312346251222	-0.0277640601259437	0.282	0.305	1
Gpx4	0.423627613194827	0.00206244862714744	0.999	0.999	1
Psmb2	0.42372575039553	0.0115921345753147	0.957	0.962	1
Hexa	0.423762420322901	-0.0421908239353004	0.167	0.201	1
Otub1	0.424045642817217	-0.024518713888214	0.395	0.411	1
Phb	0.424084634777961	-0.024711048309737	0.742	0.777	1
Ltv1	0.424091833338689	0.0155746985371199	0.51	0.496	1
Pigp	0.424151186202106	-0.0419645495143754	0.166	0.204	1
Mrps5	0.424210311080313	-0.0248938718699683	0.857	0.839	1
Idh1	0.42454625690666	0.0199829443971693	0.295	0.278	1
Tmem248	0.424642505397768	-0.0236524404401627	0.398	0.416	1
Cyfip1	0.424732218690158	0.0216944171315107	0.27	0.241	1
Eif2s1	0.424859690716087	0.00931221890066558	0.936	0.922	1
Fgd1	0.424904568617096	0.0192978284199725	0.289	0.269	1
Git2	0.425352709278765	0.0296518525488923	0.211	0.178	1
Fam53a	0.425558503201595	-0.0315541621718376	0.213	0.248	1
Adgrl1	0.425659995175736	0.0249343435614984	0.24	0.199	1
Grb2	0.425691272238506	0.0171110924649978	0.414	0.395	1
Dctn6	0.425876648680395	0.0416100099096311	0.171	0.13	1
Stat3	0.426147883325954	0.0217260323970275	0.262	0.225	1
Cope	0.426265058962516	-0.0235471053326266	0.412	0.422	1
Zswim7	0.4264675779486	0.017280027620514	0.337	0.315	1
Vkorc1l1	0.426857388865076	0.0297759703255382	0.208	0.174	1
Ergic2	0.426920119285415	-0.0244628164031423	0.505	0.509	1
Elp5	0.42784653592681	0.016228879622441	0.455	0.441	1
Clp1	0.427906075444858	-0.0271336093327597	0.27	0.293	1
Sms	0.427937340368085	-0.0285088334478349	0.896	0.9	1
Pura	0.428137090594311	-0.0242145835350221	0.402	0.423	1
Psmb5	0.428189770466517	0.00836148804742298	0.973	0.975	1
Glod4	0.428390807112473	-0.0232460950270468	0.364	0.403	1
Mrfap1	0.428974970516723	0.00866307898822449	0.987	0.98	1
Rmi1	0.428992731767268	0.032245357115573	0.2	0.168	1
Akr1b3	0.429026679649819	0.00461527511003834	0.975	0.969	1
Hiat1	0.429297496194025	0.0188269923628986	0.31	0.296	1
Gsr	0.429336034491068	0.0164649108654903	0.488	0.477	1
Cpsf6	0.429615732686501	-0.0249760029361432	0.458	0.474	1
Cacna1a	0.429654428110118	0.0271327267556839	0.225	0.19	1
Nck1	0.43042420517118	-0.0370697771376471	0.181	0.214	1
Ndc80	0.430511867301447	0.0253913924860892	0.225	0.217	1
Pcnp	0.430947904650299	0.0141796930474495	0.738	0.743	1
Ankrd13c	0.430984465522907	0.0207979580844735	0.26	0.237	1
Sar1a	0.430985379845662	-0.0244245101076644	0.337	0.359	1
Riok1	0.431237395170079	0.0187997239737771	0.318	0.29	1
Cct3	0.431644462091791	-0.024042756353756	0.98	0.969	1
Mrps9	0.432138688117796	-0.0232649910354187	0.552	0.572	1
Prkcz	0.432239387984757	0.0177701646967272	0.326	0.301	1
Ociad1	0.432360625481948	0.015853016562903	0.385	0.361	1
Mocs2	0.432421929400315	-0.0288926247379391	0.254	0.287	1
Psmd8	0.432872171465128	0.0143107408316479	0.739	0.765	1
Med9	0.434101837049373	0.0165833732242143	0.517	0.514	1
Magoh	0.43423156383847	0.0138576459340793	0.8	0.797	1
Selk	0.434336844449058	-0.0251442474346215	0.664	0.667	1
Rps2	0.434388237966434	-0.0186749613556882	1	1	1
Tra2a	0.434850964542983	0.0140391703768438	0.599	0.577	1
Hyal2	0.434995181880968	0.0272478247855335	0.22	0.191	1
Msrb1	0.435126684255544	-0.0267304155438126	0.299	0.3	1
Deb1	0.435348368357904	-0.0236530699567474	0.326	0.355	1
Preb	0.435354732495878	0.0187159403031656	0.295	0.267	1
Pih1d1	0.435594265099299	-0.0269719911615524	0.264	0.295	1
Usp50	0.436043871148405	0.031197478010671	0.199	0.166	1
Trim6	0.436645823722392	-0.0230539961989978	0.386	0.4	1
Ppp2r2a	0.436766059919977	0.0160194765596843	0.518	0.531	1
Baz1b	0.437295388006269	-0.0263625182006553	0.456	0.476	1
Pard3	0.437714809080925	-0.0456089776127873	0.147	0.186	1
Mdh2	0.43787868590144	0.00856273865576251	0.96	0.944	1
Senp1	0.438428782946645	-0.0303566516570562	0.228	0.264	1
Ankhd1	0.438535832400754	0.022142345470467	0.244	0.235	1
Hmgn5	0.438809078140792	0.0228330182759973	0.257	0.242	1
Bcl7b	0.439572926395742	0.0340724200962701	0.193	0.155	1
Coq7	0.439574245050515	0.0151678938224451	0.561	0.559	1
Cmtm7	0.439787157819037	0.0156354360572579	0.395	0.382	1
N4bp2l2	0.439812257116653	0.015604971008283	0.491	0.495	1
Papola	0.439899437987799	-0.0247882634775232	0.833	0.829	1
Cirbp	0.440010879632323	-0.0233621194582928	0.495	0.487	1
0610010K14Rik	0.440096781108954	0.0260108222483874	0.225	0.199	1
Scpep1	0.440322947309551	0.0176344490312772	0.302	0.278	1
Dppa2	0.440408549600789	-0.0275194118066807	0.724	0.727	1
Eno1	0.440502303865952	0.00991538587174223	0.938	0.95	1
Marc2	0.440558869841891	0.0159906227448133	0.339	0.334	1
Sh3glb1	0.44065652891686	0.0156133686712134	0.401	0.405	1
Tax1bp1	0.440707610106906	0.0143780019784171	0.675	0.695	1
Asah1	0.440958021781658	-0.0378306407175399	0.179	0.214	1
Dus1l	0.441182833764191	-0.0227943421933324	0.475	0.482	1
Mrpl48	0.441279212673927	-0.0230304866373866	0.387	0.411	1
Yy1	0.441813306376771	-0.0225822463179063	0.428	0.449	1
Rabac1	0.442107515896932	0.0149724853975443	0.505	0.505	1
Sin3b	0.442108039999884	0.0153738898592582	0.527	0.509	1
Polr3d	0.442419378707004	-0.026117888930444	0.332	0.345	1
Brd7	0.44246182764303	0.0153079648489335	0.415	0.408	1
Rpl22	0.442471410935056	0.00473687292600555	0.994	0.994	1
Rpl7	0.442713687444704	-0.000266119173094825	1	1	1
Ube2i	0.442905140620419	-0.0220888229126743	0.943	0.941	1
Lrrc58	0.443082131161323	0.0193259596009936	0.294	0.273	1
Dst	0.443082482243416	-0.024548110184155	0.313	0.338	1
Ndufs7	0.443181550462459	0.0118681193788686	0.861	0.854	1
Rpp38	0.443259120783892	0.0240045434015318	0.227	0.212	1
Tcf7l1	0.443300196952172	0.0214307888330226	0.275	0.261	1
Zwilch	0.443314445833793	-0.0401615378656878	0.174	0.205	1
Igf2bp3	0.44332104246814	-0.0270213261794812	0.269	0.289	1
Wapl	0.443362078843258	-0.0240699552130719	0.616	0.633	1
Mrpl10	0.443526354118107	0.017899657731677	0.335	0.314	1
Trim35	0.444206392928774	0.0395883591870786	0.166	0.134	1
Prdx3	0.444286819707133	0.0169039888088781	0.366	0.355	1
Ccnt1	0.444362786301256	-0.0256020322271872	0.303	0.321	1
Bet1l	0.444640311451971	0.0205838457672787	0.271	0.236	1
Mrps15	0.444792062752624	-0.0237109020552573	0.641	0.645	1
Mrpl55	0.444963139698012	0.0140796980471162	0.565	0.539	1
Tmf1	0.445140766886501	0.0286632217219529	0.2	0.179	1
Eif1ax	0.445180214829478	0.0109999206129261	0.86	0.864	1
Folr1	0.445570840827948	0.0132686648014801	0.612	0.565	1
Fn1	0.446378524562971	0.0166230730215702	0.497	0.494	1
Mrpl30	0.446400309908465	-0.0241959418389068	0.828	0.853	1
Hdgfrp2	0.446811740165459	0.01528155248126	0.468	0.488	1
Ptdss2	0.446920929616497	0.0178490115469822	0.318	0.308	1
Znhit1	0.447084535827838	-0.02282211519074	0.48	0.496	1
Ptov1	0.447280318351354	0.014839167456558	0.575	0.575	1
Ensa	0.447404611138218	-0.0296779890136095	0.214	0.254	1
Rps15	0.447442175794334	-0.0166452055541981	1	1	1
Nudcd3	0.447569412644319	0.0160590730389568	0.481	0.468	1
Dnajb11	0.447693672322053	0.0152219026258932	0.495	0.475	1
Ubxn1	0.447992723461506	-0.0232689833727926	0.904	0.899	1
Psmc5	0.448491068484939	-0.0246559682663022	0.737	0.775	1
Rpl23a-ps3	0.448750812885255	-0.023525193158306	0.641	0.65	1
2310033P09Rik	0.448947920134742	0.0164278758859479	0.324	0.322	1
Traf7	0.448965161162576	-0.0259643424528735	0.294	0.307	1
Bud31	0.449184416299906	-0.024209803248922	0.75	0.727	1
Chmp2a	0.449602730709757	0.0153214595974525	0.602	0.598	1
Sec23ip	0.450289298396485	0.0302797602100169	0.195	0.169	1
Acot8	0.451068230970917	0.0264981795425849	0.213	0.181	1
Ddx19a	0.451110324250661	-0.0271461959443809	0.263	0.284	1
Trim37	0.451232555695717	0.0301949716610453	0.193	0.167	1
Aatf	0.45142645586559	0.0159646044173614	0.338	0.315	1
Prmt1	0.452062014554902	0.00886294295447887	0.956	0.963	1
Angel2	0.452492292233796	0.0214747144230802	0.269	0.238	1
E2f4	0.452547711025619	0.0141462792679073	0.589	0.581	1
Nsun5	0.452588799976008	0.0189686286275019	0.283	0.271	1
Eif1ad	0.452680404953194	-0.0242607028197284	0.648	0.687	1
Acbd3	0.45310489006284	0.0321567106981311	0.195	0.16	1
Psmb10	0.453123177903419	0.0161728718470021	0.511	0.506	1
Ppp5c	0.453183807760172	-0.024192943819916	0.467	0.489	1
Pdlim1	0.453314254718797	-0.0229375322243089	0.38	0.404	1
Bysl	0.453412305077839	0.0159723717042675	0.423	0.412	1
Eif2b1	0.453619932493869	-0.0217955784810965	0.497	0.531	1
Psmb6	0.453816913024326	-0.0220876400740793	0.993	0.995	1
0610037L13Rik	0.453947707527498	-0.0282164464715917	0.242	0.282	1
Isyna1	0.454270823849456	0.0163356952043724	0.454	0.418	1
Jund	0.454620157561215	0.02050484954589	0.278	0.252	1
9430016H08Rik	0.454962050177441	0.0182764593414112	0.301	0.295	1
Zpr1	0.455370717565248	-0.0229858602047281	0.502	0.532	1
Yae1d1	0.455859393413716	0.0147451032410341	0.416	0.396	1
Mrpl49	0.455879250536426	0.0146770919341279	0.518	0.5	1
Dnttip2	0.455968253184336	-0.0256130965565334	0.774	0.77	1
Eed	0.456129278063458	0.00988707859703819	0.873	0.889	1
Ccdc50	0.456368398902149	0.0299844485677983	0.199	0.167	1
Tcf25	0.456406016546417	0.0154527162449216	0.646	0.668	1
Nudt9	0.456563178997029	-0.0217244594557772	0.358	0.389	1
Serp1	0.456726497636449	0.0130817118858323	0.677	0.677	1
Raf1	0.457597736064564	-0.0227345247635214	0.42	0.431	1
Ezr	0.45791410520278	-0.0240355623971433	0.651	0.635	1
Phf5a	0.4582451375609	0.011008365848739	0.876	0.88	1
Polr2g	0.458405331885809	0.0130614606007383	0.779	0.783	1
Chrac1	0.458520953973675	0.014907980162163	0.388	0.359	1
Nfatc2ip	0.458945523901421	-0.0266290782448831	0.63	0.653	1
Slirp	0.459094274822322	0.00969350240895683	0.899	0.871	1
Cstb	0.45915386545773	-0.0227805142065735	0.443	0.487	1
Calm3	0.45941034060735	-0.0240499209002494	0.764	0.774	1
Midn	0.45958805290092	0.028703535740033	0.208	0.172	1
Rpl27-ps3	0.459832341416534	0.0225687777152062	0.237	0.222	1
Chtf18	0.459878952585961	0.0374649262544624	0.174	0.136	1
Paxbp1	0.459926583206514	-0.0339421117126822	0.185	0.223	1
Ndc1	0.459930465827795	-0.0241899055021716	0.28	0.313	1
Pfkl	0.460024215087178	0.0162905642290668	0.374	0.368	1
Rps11	0.460082167278555	-0.00274003685253765	1	1	1
Pdzd4	0.460083091888019	0.0371115276161148	0.181	0.137	1
Plekhf2	0.460242879094391	-0.0223919151410851	0.552	0.573	1
Krit1	0.460298919210573	-0.0263360551232625	0.256	0.287	1
Tacc2	0.460302239340002	0.033989247196888	0.181	0.146	1
Ddx51	0.460870952057728	0.0516568211753462	0.146	0.095	1
Chd8	0.46162033500534	0.0171608271305672	0.31	0.296	1
Cbx1	0.46178380495723	0.00858811080358057	0.958	0.957	1
Ubfd1	0.461904774488243	0.0143712007455803	0.464	0.453	1
Gm14698	0.462084147257843	-0.0327702934004578	0.191	0.235	1
Lamtor2	0.462135836107813	-0.0240996220603129	0.694	0.706	1
Sqle	0.462155893981169	-0.0234287155555066	0.352	0.348	1
Nmt1	0.462296764195583	0.0129978304144079	0.675	0.63	1
Igf2bp1	0.462397376973859	0.0103035957108648	0.857	0.854	1
Brd8	0.462404035974181	0.0139114678724241	0.52	0.541	1
Desi2	0.462788406510243	-0.0216412455847335	0.375	0.39	1
Samd4b	0.462886148905776	0.0273249247971369	0.211	0.185	1
Ubxn4	0.463001653041748	0.0133683339765703	0.654	0.647	1
Cluh	0.463050886746853	-0.0348859532173886	0.187	0.219	1
Plrg1	0.463207227314359	-0.0263360551232625	0.273	0.283	1
Wrb	0.463476616512418	0.0289470700470083	0.202	0.167	1
Irak1bp1	0.463503761640145	0.0225356075847312	0.246	0.209	1
Pop7	0.464264373086733	0.0155198047099736	0.36	0.352	1
Rnf167	0.464396759531108	0.0230826370301088	0.241	0.224	1
Dld	0.464578718098537	-0.022982503330381	0.316	0.339	1
Uhrf2	0.464909503465564	0.0312408366895675	0.185	0.166	1
Mzt2	0.464973149349375	0.0216500821981337	0.234	0.214	1
Hnrnpul1	0.464992036532696	0.0204929128818295	0.263	0.239	1
Rpp30	0.46513701102211	0.0140391703768438	0.423	0.416	1
Kcnq1ot1	0.465453081541426	0.0161620625223146	0.451	0.428	1
Naa15	0.465526810456264	-0.0216935647295544	0.543	0.603	1
Idh2	0.465801770069602	-0.0274157727585564	0.242	0.263	1
Pml	0.465888256765983	0.0160880785137422	0.317	0.301	1
Ube2d1	0.466123018052662	0.0236576470088886	0.235	0.211	1
Cdca2	0.466171107704164	-0.024904710260952	0.285	0.314	1
Exosc8	0.466588289850122	0.0145841200191863	0.602	0.584	1
Rpl13	0.466867526791494	-0.0148079837309369	1	1	1
Ppp1r35	0.466990188696871	0.0267656879457615	0.208	0.179	1
Sri	0.467510444149926	-0.0220437042466856	0.33	0.342	1
Map2k1	0.467668446263043	0.0168052867409896	0.347	0.338	1
Psmg3	0.46778651465174	0.0168799199720035	0.347	0.346	1
Cdt1	0.467835621874943	0.0142968604901974	0.471	0.476	1
Tkt	0.467925330474974	0.0131176644236923	0.715	0.729	1
Mms22l	0.467992323450228	0.0240395950285373	0.226	0.205	1
Rbms1	0.468778691792201	-0.0253057070297086	0.261	0.267	1
Golga7	0.468842072673063	0.0139114678724241	0.549	0.515	1
Clns1a	0.469315455153323	-0.023371767016898	0.93	0.941	1
Cyth2	0.469639947511198	0.0162265147931284	0.343	0.35	1
Matr3	0.469721630340078	0.0133760322356091	0.629	0.626	1
Rpl11	0.470215937641799	-0.000349115941398193	1	1	1
2010320M18Rik	0.470666539952769	0.0294846240737936	0.191	0.161	1
Tsta3	0.470689965121712	-0.0225876031785718	0.357	0.373	1
2700094K13Rik	0.471012946324021	-0.0226908030615558	0.977	0.985	1
Slc38a2	0.471154598532147	0.0164525555004817	0.336	0.302	1
Apoc1	0.471159581284715	0.0141012031922229	0.373	0.353	1
Rpl41	0.47118720576715	-0.00239284342220714	1	1	1
Ssr3	0.471226465122239	-0.0222847692564356	0.473	0.466	1
Morf4l1	0.471434184834205	-0.0192706787680466	0.989	0.989	1
Cops7a	0.47147678455314	-0.0225069921469084	0.572	0.616	1
Supt5	0.471768308193742	0.0140304236131463	0.468	0.461	1
Lyplal1	0.472207456667574	0.0154098902192658	0.35	0.313	1
Hrsp12	0.472359257445789	0.0153815322854228	0.363	0.352	1
Klhdc2	0.472395390998664	0.0179813263505555	0.304	0.302	1
Bok	0.472479658672429	0.030939102578249	0.182	0.165	1
Cox11	0.472822754019329	-0.0249766107448439	0.287	0.321	1
Snhg11	0.472991308236158	0.049990825433071	0.139	0.1	1
Oxsr1	0.4731842220911	-0.0242978521494574	0.274	0.303	1
Ubqln1	0.473241216015435	0.0146289707650148	0.454	0.455	1
Mrpl28	0.473698913383178	0.0121336225404385	0.761	0.774	1
Csnk2a1	0.473721335953509	-0.0238414155072268	0.315	0.344	1
2310036O22Rik	0.473832704082818	-0.0228778277613826	0.778	0.795	1
Lsm12	0.474040822613359	0.0130928342956841	0.697	0.694	1
Nid2	0.474135214455414	0.0164903811098786	0.299	0.294	1
Fam162a	0.474804127538531	0.0136012577533178	0.646	0.613	1
Smdt1	0.474903756920679	-0.0227908815512154	0.867	0.882	1
Pdss1	0.475219994048095	0.0291934693239557	0.188	0.171	1
Pcolce	0.475220615219239	-0.0228162270740569	0.388	0.404	1
Msn	0.475372136024237	0.0204754211764752	0.275	0.262	1
Bcas2	0.475468495055806	0.00870395525867895	0.938	0.931	1
Tamm41	0.47576372676227	-0.0275211811998938	0.232	0.265	1
Afg3l2	0.475765819651248	-0.0253494875392582	0.264	0.283	1
Ttc9c	0.475790666295619	-0.0384906378645868	0.163	0.194	1
Lars	0.475872556657066	0.0140240894574283	0.763	0.77	1
Clk1	0.476237208585916	0.0149903943484382	0.357	0.342	1
Txnrd1	0.476268449245661	-0.0227219753800745	0.615	0.635	1
Mapk3	0.476466550380737	0.0159155083269164	0.323	0.314	1
Gid8	0.476664577938488	-0.0216757254790403	0.378	0.391	1
G3bp1	0.47682989989778	-0.0231460499516087	0.965	0.979	1
Atg3	0.476939649350096	-0.0255164647043261	0.247	0.282	1
Ifitm2	0.476945265918279	0.00656055800383726	0.971	0.969	1
Gadd45a	0.478355366968745	-0.0231013458048211	0.423	0.441	1
Rpl10-ps3	0.478810193976839	-0.0275344653596959	0.236	0.265	1
Cobl	0.478896228899735	0.0141319842618677	0.408	0.397	1
Phf20	0.47933078678701	-0.0240270595139576	0.29	0.318	1
Lias	0.479394768742406	0.0173170626000566	0.299	0.276	1
Zdbf2	0.479424754853868	0.0211714401869095	0.244	0.223	1
Smg6	0.479700784847719	0.0225687777152062	0.232	0.212	1
Fxr1	0.480623416974344	0.0119326920359336	0.749	0.756	1
Vrk3	0.480703215218474	0.0245373946006441	0.211	0.185	1
Rhox13	0.480765066320713	-0.0320839545268227	0.221	0.227	1
Tusc2	0.480827532565102	0.0161626705065456	0.304	0.288	1
Kdm2b	0.480969794656064	-0.0264687836971442	0.24	0.268	1
Rpl30	0.480992323231231	0.00138690418466858	1	1	1
Carnmt1	0.480996876734106	0.0115491887032114	0.772	0.795	1
Rpl27a	0.481124603796463	-0.00248238844170245	1	1	1
Klf5	0.481211393220799	-0.0282896395182847	0.685	0.707	1
Synj2bp	0.481454732676908	-0.0251019016922149	0.283	0.296	1
As3mt	0.481567291101125	0.0307955746220538	0.185	0.154	1
Nup62cl	0.481981705524359	0.0164649108654902	0.29	0.282	1
Sccpdh	0.482042951806903	-0.034991074209462	0.188	0.201	1
Zrsr2	0.482184025634512	-0.023004629329094	0.685	0.69	1
Camta1	0.482537934804161	0.0152673272324103	0.366	0.339	1
Pom121	0.482666672841748	0.0208905599079615	0.248	0.226	1
Lsm1	0.482999851915507	-0.0230689009205652	0.676	0.682	1
Ict1	0.483716631649033	0.0131111323290618	0.681	0.687	1
Ifrd2	0.484032386557228	0.0157207801618072	0.331	0.302	1
Dnajc8	0.484059096275801	-0.0223035795080231	0.945	0.951	1
Cdc23	0.484406279733676	-0.0232406603773507	0.299	0.315	1
Phf3	0.484798604756701	0.012595198706623	0.558	0.528	1
Prpf40a	0.485310687726914	-0.0236606299357307	0.85	0.852	1
Ndnl2	0.485438640414425	-0.0212415209188122	0.409	0.43	1
Mark2	0.485849780817664	0.0179625777274069	0.26	0.251	1
Fabp5	0.485977917875708	-0.0233177308306519	0.588	0.607	1
Itgb1	0.486201084417797	0.0163887639018137	0.294	0.288	1
Tyw5	0.486220050693487	0.0258908589754609	0.208	0.174	1
Gfod2	0.486268876135848	-0.0440569892378459	0.123	0.148	1
Ankrd26	0.486290237839849	0.0281125124569708	0.195	0.169	1
Txndc15	0.486495128185069	0.0201509740855417	0.236	0.209	1
Rps8	0.486676378092059	-0.00283510810387444	1	1	1
Uqcc2	0.486810855846901	-0.02212134701236	0.792	0.789	1
Lamp1	0.486915850779203	-0.0238141042099069	0.8	0.793	1
Rrm2	0.487259776615759	0.0136432858617228	0.737	0.73	1
Ryk	0.487293703656003	0.0279924160365576	0.195	0.169	1
Uba3	0.487793579355387	-0.0254939417288793	0.249	0.275	1
Nln	0.488030519206035	0.0476123262788399	0.144	0.096	1
Rnf34	0.488198027881141	-0.0264687836971442	0.249	0.271	1
Rpf2	0.488286532090195	-0.0218116615986484	0.623	0.617	1
Cdpf1	0.488390466086983	0.0170833127580719	0.299	0.3	1
Dot1l	0.488479022628346	-0.0328642840417445	0.194	0.223	1
Yars2	0.488899756390795	-0.0296935516146049	0.223	0.239	1
Eef1b2	0.489184035614146	-0.0174800197004035	0.998	1	1
Degs1	0.48975899801436	0.0134648870325495	0.425	0.437	1
Rabggtb	0.489894561605818	0.0139524461427105	0.505	0.511	1
Cct2	0.490522515897592	0.00714826999412543	0.96	0.955	1
Eif5	0.490798252421141	0.00777327508518377	0.956	0.956	1
Stk38	0.490946639435858	0.0158613989213914	0.299	0.282	1
Gpank1	0.491414986844094	0.0246096048547169	0.206	0.184	1
Akap12	0.491454848079482	0.0141246336447832	0.725	0.707	1
Csad	0.491941555020302	0.0333369534164319	0.17	0.142	1
Fxr2	0.492190484516192	0.0133035587465956	0.364	0.335	1
Got1	0.492195009802903	0.0126858123859239	0.611	0.592	1
Rab18	0.492562690284111	-0.0217081544306846	0.451	0.46	1
Ylpm1	0.492680877831934	-0.0243376213048118	0.275	0.3	1
Tmem160	0.493038032862296	0.0112607741664231	0.765	0.737	1
Pbdc1	0.493368646041613	-0.0224028262645292	0.671	0.694	1
Exosc5	0.493404907351651	0.0120589796092005	0.683	0.669	1
1190005I06Rik	0.493551276841116	-0.0428019374904841	0.142	0.177	1
Usp10	0.493640895643171	0.0125843276643615	0.478	0.464	1
Chchd2	0.493785285461049	0.000592407196054356	1	1	1
Orc5	0.493851092021798	0.0246096048547169	0.206	0.186	1
Caml	0.49397515096266	-0.0408949047313626	0.147	0.184	1
Pisd	0.494220620085105	0.0237346755208038	0.208	0.184	1
Pa2g4	0.494849914553576	0.00604186967068077	0.975	0.96	1
Ssr1	0.495051832213894	0.0134340175786827	0.476	0.466	1
Pole3	0.495169316370969	-0.0212371952009052	0.563	0.557	1
Atp6v1h	0.495460331888307	0.0283954967301314	0.186	0.159	1
Pkig	0.49589817916296	0.0283548318004325	0.188	0.165	1
Esf1	0.49615805147352	-0.0222103415303949	0.779	0.821	1
Phf14	0.496527838065511	-0.02203619094216	0.326	0.332	1
Leprotl1	0.496604364990462	-0.0222044043149638	0.317	0.329	1
Dync1li1	0.497041156591083	0.0147344544076136	0.324	0.303	1
Taf13	0.49733744237141	-0.0209928933993163	0.42	0.443	1
Halr1	0.497518776587788	-0.0238872407403706	0.297	0.322	1
Rbck1	0.497611165972267	0.0185426068269324	0.267	0.254	1
Mrps17	0.49769159413459	-0.0217209604136402	0.733	0.764	1
Agtrap	0.497777139142625	0.0136012577533179	0.432	0.424	1
H2afx	0.497909302541068	-0.0236666911003693	0.937	0.94	1
Tmem237	0.498230945067439	-0.0320883145515005	0.187	0.214	1
Katna1	0.498355535897071	-0.0211998462307988	0.34	0.359	1
Sept11	0.498464988935656	0.0133055169468529	0.605	0.596	1
Pin1	0.499137508326537	0.00971866286979717	0.889	0.891	1
Mrpl22	0.499141459103268	-0.0213878429866677	0.54	0.546	1
Sf3b3	0.499246176880943	-0.0202270268456561	0.428	0.462	1
Aup1	0.499384007092434	0.0248645466887372	0.208	0.171	1
Arpc5l	0.499507432235938	0.010497563537836	0.716	0.707	1
2700060E02Rik	0.499667090087851	-0.0205227665993939	0.988	0.986	1
Rhot1	0.499783706426721	0.0207305419034552	0.235	0.205	1
Mrps10	0.500034119673126	-0.0217319668111088	0.556	0.589	1
Rad17	0.500508814226527	0.0146389821780259	0.319	0.301	1
Sec11a	0.50061286074399	0.0112252308482967	0.57	0.553	1
Cpsf4l	0.500790628143862	-0.0317642048375261	0.192	0.224	1
Rpl5	0.500823744375638	0.000430430134144011	0.999	1	1
Mettl16	0.500884392118758	0.011863517571195	0.696	0.673	1
Clic4	0.500992008284688	0.0249658767580734	0.212	0.203	1
Abhd12	0.50172923463752	0.0442689190530663	0.144	0.103	1
Gigyf2	0.501729491802547	0.0148533069711486	0.347	0.344	1
Usp22	0.501925821220669	-0.0329782562163756	0.192	0.216	1
Kif11	0.501936470563126	0.0180754116766071	0.249	0.241	1
Pstk	0.50222908594398	-0.0216481197490929	0.351	0.378	1
Dynll1	0.502367866551893	0.00302119983514793	0.999	0.999	1
Ube2b	0.502678374765421	-0.0210680987793073	0.494	0.507	1
Fis1	0.502735838862167	-0.0209490170078793	0.516	0.514	1
Zbtb45	0.502753316206237	-0.0364104610198011	0.166	0.198	1
Eif3d	0.502945897127052	-0.0209056166788981	0.868	0.867	1
Cox20	0.503026735735905	0.0230397579914328	0.222	0.192	1
Mapt	0.503192780742551	0.02287012346415	0.214	0.19	1
Anp32b	0.50324831542861	0.000351123599112935	0.999	0.996	1
Atp2b1	0.503393157240809	0.0122492092638956	0.378	0.358	1
Ddx39b	0.503784643176792	0.0084279251797541	0.896	0.9	1
Cdk13	0.503809536494156	0.0369849848659271	0.154	0.127	1
Gemin2	0.504097206837242	0.0124272431525714	0.412	0.396	1
Psmd3	0.504247402630645	0.0113779788833085	0.688	0.688	1
Trmt6	0.504252670715027	-0.021143158229839	0.563	0.575	1
Fnbp4	0.504323578424132	0.0148064933807293	0.308	0.274	1
Med17	0.504467987592917	0.0188574323732507	0.254	0.241	1
Platr10	0.504494318021103	0.0120887236616315	0.621	0.602	1
Gosr2	0.504921045530234	0.016689477090353	0.268	0.264	1
Zic3	0.504968444986194	0.0166441338065063	0.291	0.282	1
Pcyt2	0.505110074961868	0.0359405983480207	0.164	0.127	1
Pafah1b2	0.505134892702896	0.0184769019192929	0.236	0.229	1
Dcakd	0.505200360851391	-0.0213118407065629	0.55	0.56	1
Mysm1	0.505542934684879	0.0311905878840747	0.177	0.142	1
Fndc3a	0.505762206226207	-0.0298507851434062	0.202	0.236	1
Arf3	0.505914964836049	-0.0233567005511841	0.285	0.303	1
Rpl36al	0.505971191984686	0.000119164990815435	1	0.999	1
Snrnp70	0.505987217101589	-0.0222251045777051	0.811	0.816	1
Ing5	0.506041576068613	0.0142576181614544	0.301	0.276	1
Tuba1b	0.506064870067017	0.00219831270480997	0.999	0.996	1
Acat2	0.506071795111494	0.0128676768536525	0.502	0.521	1
Rnf121	0.506770695357036	0.0147257478154173	0.329	0.312	1
Tmem120a	0.506928059995699	0.0259286137018851	0.198	0.169	1
Phf12	0.506931325276072	-0.0258523791767109	0.223	0.256	1
Commd1	0.507018369698857	-0.0209910838768856	0.587	0.578	1
Rpl35	0.507119730305369	-0.019329506428138	0.992	0.993	1
Wars	0.50750272400771	0.0131963057635192	0.342	0.339	1
Txnl1	0.507599795546596	0.00816794910011942	0.861	0.858	1
Perp	0.507875049290942	-0.0292389273200715	0.204	0.229	1
Tmem60	0.507891882947372	0.0169039888088781	0.288	0.269	1
Zbtb8os	0.507908912794777	0.0128814320868667	0.481	0.482	1
Appbp2	0.50820817467636	0.0132599387675325	0.439	0.425	1
Fzr1	0.508279340590202	0.0140568862671119	0.326	0.307	1
Cmc2	0.508332542344007	0.014489570114218	0.441	0.437	1
Prps1	0.508392669922671	-0.0224377118495044	0.667	0.681	1
Ost4	0.508417134105795	-0.0220726870898371	0.729	0.749	1
Mrpl44	0.508434927066303	0.0123688336434867	0.408	0.397	1
Nxt1	0.508540821430175	-0.021216112045697	0.546	0.57	1
Gmfb	0.508689305676344	-0.0224605030307771	0.288	0.305	1
C78283	0.509046507907053	0.0279525398804999	0.182	0.16	1
Rnf17	0.509370089161664	0.0307955746220538	0.18	0.142	1
Ganab	0.509511952577292	-0.023540423748209	0.264	0.291	1
Dppa4	0.509792916403515	0.0105312932680393	0.703	0.671	1
Sep15	0.509805910956835	0.010008875097177	0.77	0.767	1
Avpi1	0.50993739586222	-0.0320504169752688	0.729	0.731	1
Anapc4	0.510776186735049	-0.0310878964852069	0.192	0.219	1
Slc2a3	0.510782359206237	-0.0238186465777068	0.778	0.81	1
Rce1	0.510864099862135	0.0203082474156793	0.228	0.205	1
Pdap1	0.511295588172049	0.00493099420853205	0.992	0.991	1
2510002D24Rik	0.511332714122398	0.0308391154405886	0.184	0.153	1
Eif5b	0.511685167592776	0.00564834947478632	0.966	0.96	1
Ctr9	0.511714009259593	-0.0212477771554982	0.315	0.346	1
Rexo1	0.511729343921991	0.0129653144246673	0.405	0.38	1
Heatr3	0.511798245039087	0.0225804468136831	0.209	0.192	1
Mdp1	0.512037359058362	-0.0244790355563406	0.262	0.282	1
Ptpn1	0.512091886360735	0.0124726488525082	0.366	0.336	1
Spred1	0.512308743846742	-0.031960953829375	0.189	0.218	1
Swt1	0.512332943681475	0.015881851376906	0.271	0.254	1
Mtfr1	0.513533441765988	-0.0205190332013483	0.416	0.427	1
Rps3	0.514170683346022	-0.015348957379707	1	1	1
Vmp1	0.514539400323677	0.0140113780361584	0.33	0.314	1
Ints5	0.514673223547413	0.0212748980467743	0.213	0.207	1
Krt18	0.514770585170619	0.0351194287002191	0.171	0.158	1
Ipo11	0.515018412306602	-0.0288743694611263	0.211	0.241	1
Hirip3	0.515167225202447	0.0121149943224131	0.45	0.459	1
Gpd2	0.515190808275302	0.0171151820514793	0.281	0.259	1
Pacrgl	0.515289464742039	0.0324904426313032	0.17	0.136	1
Etfb	0.515484215050108	0.0115986830207138	0.683	0.677	1
Psmc2	0.51560282125651	0.00979577580043156	0.753	0.737	1
Exosc2	0.516258031149941	-0.0246345005704482	0.254	0.277	1
Fau	0.516507664353072	0.00017413757821938	0.999	0.999	1
Dfna5	0.516629945234662	-0.0311574314064042	0.189	0.214	1
Lin28a	0.51675802807346	-0.0241608209821818	0.282	0.288	1
Hmgb3	0.516856078565922	0.0150902457235899	0.378	0.377	1
Utp14a	0.517024285020025	-0.0203990595953979	0.498	0.501	1
Mier1	0.517047559348085	0.0163995082140435	0.28	0.255	1
Trmt10b	0.517143805051333	-0.0376172207562973	0.153	0.188	1
Lzic	0.517240104914956	-0.0289042635393754	0.205	0.231	1
Bbs2	0.517441011816274	0.0248984945860581	0.201	0.187	1
Casp8ap2	0.517831270892696	-0.0196981563157316	0.418	0.438	1
Dhx36	0.518310661878999	0.0130458053493591	0.436	0.443	1
Kif2a	0.518633092965114	-0.0193336728054729	0.343	0.39	1
Me2	0.51886071929651	-0.0191752137559011	0.491	0.486	1
Zfp444	0.519245067269679	0.0397764151280066	0.152	0.109	1
Flna	0.519459553904629	-0.0269482696973481	0.208	0.238	1
Srek1ip1	0.519753410522489	-0.0235873725458589	0.263	0.287	1
Slc25a33	0.519778784252861	-0.0224522856036309	0.288	0.314	1
Adsl	0.519833908049446	0.0113616151598132	0.449	0.432	1
Mcat	0.520188651545372	-0.0278746245574789	0.216	0.227	1
BC005624	0.520429841190749	0.0148064933807293	0.296	0.291	1
Rbm8a	0.520458856267692	0.00715624650288738	0.947	0.944	1
Fdft1	0.521096942082121	0.0126834969563411	0.388	0.383	1
Pak4	0.521515970396033	0.0179090140191022	0.246	0.217	1
Smpd4	0.521565143912169	0.0159599945645691	0.264	0.25	1
Prkaca	0.521920980768867	-0.0238482647988388	0.243	0.274	1
Lsm11	0.52198339501041	-0.0356435842685014	0.161	0.195	1
Ly6e	0.522701699090209	-0.0224522856036309	0.275	0.294	1
Xab2	0.522855500721266	-0.0280578547656053	0.208	0.232	1
Stx12	0.52341241582996	0.0218707908184249	0.208	0.188	1
Ndufa2	0.523506945563176	0.00845202586178395	0.922	0.929	1
Rrp8	0.523616313337228	-0.0203940171899137	0.491	0.506	1
Mtg2	0.52362227306354	-0.0309504078594604	0.186	0.219	1
Mrpl9	0.523736319204422	-0.0299305144888972	0.193	0.224	1
Sall4	0.524269891473539	-0.0221128414475941	0.602	0.608	1
Trpm7	0.524438585157763	0.0268176967872764	0.182	0.159	1
Snx4	0.524625767308738	0.0175948160328374	0.248	0.223	1
Atp6v0e	0.524636845655088	0.00918561680595154	0.781	0.781	1
Klhl13	0.524845851509971	-0.0267106594134847	0.353	0.354	1
AU019823	0.525199679277072	0.0229249645620825	0.201	0.185	1
Rnf2	0.525208501498735	-0.0201983012957138	0.358	0.371	1
Wdr75	0.525422477214056	0.0105165605852029	0.469	0.476	1
Mgat2	0.525815985720829	0.0147190109884404	0.282	0.264	1
Nudt3	0.526012976400232	0.0253097377762873	0.185	0.168	1
Ccnh	0.526358496586247	0.0128295569872733	0.418	0.395	1
Dnajc4	0.526378442476678	0.0444481029847653	0.138	0.1	1
Pold3	0.526522749278728	0.0140568862671119	0.326	0.314	1
Ina	0.526893026054304	0.0262342512302355	0.188	0.174	1
Ocel1	0.527028485706265	0.034510714357031	0.16	0.126	1
Rwdd4a	0.52717881449695	0.0126405358595314	0.342	0.328	1
Adat2	0.527244567989417	0.013325115029377	0.35	0.35	1
Nmral1	0.5276748920534	0.0186815695458024	0.234	0.218	1
Ubl3	0.528050210572189	-0.0190234045603322	0.408	0.435	1
9130401M01Rik	0.52808984601791	0.0109438532310936	0.663	0.678	1
Akap8l	0.528830125478206	0.018141612729228	0.229	0.219	1
Picalm	0.528986227703764	0.0159861365186492	0.262	0.243	1
Junb	0.529310523228652	-0.0256880001182329	0.215	0.249	1
Arl6	0.529738976987854	0.013788280297713	0.31	0.291	1
St13	0.529780778430877	-0.0227901897147131	0.938	0.948	1
Banp	0.529853679161734	-0.0386675036287923	0.149	0.18	1
Rps4x	0.529862760283014	-0.000257936497844558	1	1	1
Tfap2c	0.530224204565462	-0.0246450141039946	0.241	0.269	1
Tma7	0.530286445891943	-0.0198734955636506	0.991	0.998	1
Uchl3	0.530346773209332	0.00644358079645846	0.897	0.891	1
Pdhx	0.530535193209045	-0.0249805863932026	0.219	0.254	1
Kmt2a	0.530643003577172	0.0180831349069253	0.234	0.207	1
Rbm34	0.53066472645017	-0.0188486964679914	0.43	0.457	1
Spryd4	0.530994093951574	0.0215702727006716	0.218	0.191	1
Tmpo	0.531035570031385	-0.0202980887822766	0.681	0.703	1
Tet1	0.531863936893529	-0.0201072010409737	0.443	0.461	1
Polr3h	0.531878815677272	0.0127679136643264	0.35	0.335	1
Ubxn6	0.532164560640611	-0.0238285014159399	0.249	0.267	1
Atpaf2	0.532167514616387	-0.0312451033877409	0.186	0.205	1
Actl6a	0.532989882402406	0.0107923423137521	0.775	0.787	1
1700019D03Rik	0.533214958606435	0.0137821770325	0.378	0.368	1
Ubr7	0.533452516380071	-0.0202631069067241	0.344	0.378	1
Letm1	0.533546630038938	-0.0216750332006102	0.291	0.294	1
Chmp6	0.533722161760211	0.0203082474156793	0.223	0.204	1
Taf5	0.533765349769754	-0.0290097824909874	0.195	0.236	1
Zfp451	0.534124008126781	0.0177940150121486	0.244	0.216	1
Rrp15	0.534565249668831	0.00976280159362475	0.758	0.723	1
Zmat3	0.535121248929886	0.0186521682343291	0.229	0.213	1
Tbrg4	0.535519727586723	-0.0216070370839176	0.288	0.308	1
Vac14	0.535930627011274	0.0340463942526057	0.159	0.123	1
Tmem29	0.535935480387358	-0.0234020311928924	0.288	0.289	1
Nudt14	0.536077769227685	0.0279137111114834	0.179	0.149	1
Armc10	0.536732119871417	-0.0217209604136401	0.274	0.295	1
Rbm39	0.536841156804668	0.00488325939082324	0.958	0.95	1
Cherp	0.536896027153327	0.0124976913203612	0.33	0.319	1
Fam98c	0.537031780811196	0.0217031933647689	0.207	0.187	1
Eif3j1	0.537034611921417	-0.0211323260641873	0.34	0.352	1
Frrs1	0.537266563494134	-0.0199284520723287	0.388	0.409	1
Cd2bp2	0.537335414402688	-0.0195171424529001	0.318	0.364	1
U2af2	0.537727334907958	-0.0193716039972701	0.536	0.556	1
Rrp9	0.537750687257273	-0.0213833944000951	0.69	0.688	1
Ebp	0.53825472222956	0.0127140218252345	0.372	0.354	1
Agpat5	0.538255606726337	0.0118820972016553	0.359	0.382	1
[truncated: 4,074 more rows]
