# Supplementary material for: Detection of gene cis-regulatory element perturbations in single-cell transcriptomes
Source: PLoS Comput Biol. 2021 Mar 12;17(3):e1008789. doi: 10.1371/journal.pcbi.1008789 (PMC8011753; doi:10.1371/journal.pcbi.1008789)
Supplement: S2 File — (ZIP) [file pcbi.1008789.s015.zip › S2_File/GFPChe_txm.TdgfSC3_vs_ZfpSC1.MAST.csv]

	p_val	avg_logFC	pct.1	pct.2	p_val_adj
ENSMUSG00000032494	6.46252125754584e-63	-0.561842314313606	0.28	0.653	1.15071653511861e-58
Zfp42	4.36412991287179e-06	0.0824190269444398	0.998	0.988	0.077707697228595
Platr3	1.67744189371817e-05	-0.00925918650757451	0.601	0.527	0.298685303595457
Sec23b	8.01569510391104e-05	0.108523486323391	0.337	0.277	1
Cep55	0.000203198145461552	-0.0207740491932041	0.262	0.322	1
Syk	0.000216982863553522	0.0657553772892189	0.111	0.077	1
Pcnxl4	0.000682446477080551	0.0830300348515942	0.199	0.13	1
Zcchc7	0.000720549355586888	0.0478819209899554	0.298	0.23	1
Tdrp	0.000826289046771647	-0.0723777977912969	0.075	0.121	1
Alkbh2	0.00129280244503376	0.0923759505932044	0.287	0.216	1
Arhgef18	0.00138872766274455	0.0493892772206709	0.101	0.056	1
Pim3	0.00140273568052382	-0.110798078521347	0.418	0.48	1
Trip10	0.00151322268194417	-0.0829394291934405	0.149	0.201	1
Tmem192	0.00176250140596103	-0.100823718763329	0.318	0.392	1
Ndufa10	0.00176809618962178	-0.0740638705744928	0.719	0.726	1
Tln2	0.00280656054687106	-0.0127854447428585	0.216	0.199	1
Stmn2	0.00286988182398298	0.0662573309471082	0.971	0.947	1
Cxxc5	0.00291718606356628	-0.0889791859725366	0.261	0.316	1
Rsl1d1	0.00312694480055339	-0.0208177267630887	0.952	0.924	1
Herc1	0.00366370283597819	-0.0784984868262014	0.206	0.275	1
Tmed3	0.00368271272386379	-0.0702269734298498	0.133	0.193	1
Sec61a1	0.00371597356618555	0.0911460403933255	0.402	0.35	1
Ifitm1	0.00386461936922029	-0.127195401568136	0.77	0.815	1
1810030O07Rik	0.00389083210376761	-0.0399655320138188	0.115	0.126	1
Gatsl3	0.00404715499811968	-0.0799966886605835	0.186	0.251	1
Sod2	0.00421154208402674	0.0430910301824297	0.923	0.944	1
Tjap1	0.0042391958607662	-0.0641264580307338	0.14	0.199	1
Dppa5a	0.00424763665361717	-0.0589506729296674	0.999	1	1
Chchd10	0.00430937995544568	0.0373493016355821	1	0.993	1
G3bp2	0.00441992611595392	-0.0623163316022799	0.988	0.996	1
Ddx51	0.00445773909119621	0.0601115499536659	0.146	0.095	1
Eef1a1	0.00458504838070021	-0.0397695397251869	1	1	1
Snrpc	0.00473298593891828	0.0539891052459376	0.829	0.847	1
Ago2	0.00483496840141068	0.0897701667427742	0.465	0.418	1
Aplp1	0.00502342544673559	0.0831808568924126	0.353	0.313	1
Igfbp2	0.00513884217226833	-0.0648801814384949	0.71	0.69	1
Rnf8	0.00526641933800479	0.0708897947367597	0.199	0.141	1
Gtf2h5	0.00572526978957501	0.0900029772501099	0.772	0.72	1
Mphosph10	0.00582940040227336	0.0923890234396302	0.698	0.645	1
Cmas	0.00592548253624793	0.0776766629420365	0.389	0.34	1
Wdr83	0.0060904171167796	0.057328225899424	0.242	0.182	1
Hexa	0.0063562465149296	-0.0684567978843408	0.167	0.201	1
Tcf15	0.00660634255922579	0.0350100095590486	0.647	0.578	1
Acyp1	0.006776858201839	0.0339639373253333	0.172	0.129	1
Klf13	0.00706260642300924	0.0780447976191923	0.277	0.212	1
Mrps18c	0.00764009819937368	-0.0232059166738001	0.637	0.7	1
Nln	0.00768270243277875	0.0610846331994602	0.144	0.096	1
Cd63	0.00771193954790677	-0.101196057055614	0.636	0.672	1
Zfp281	0.00888456140998874	0.0360600620051575	0.386	0.327	1
Lrpap1	0.00910378247732377	-0.0650585807821851	0.536	0.527	1
Nudt2	0.00941181183924769	0.0522771329440512	0.225	0.201	1
Setd3	0.00950772915255893	0.0789385259306536	0.284	0.225	1
Psmd4	0.00951834429869682	-0.0551696374011958	0.898	0.935	1
Pipox	0.00993402379840319	-0.0296882037919177	0.112	0.148	1
Rasa1	0.00998897319822478	0.0603299495088695	0.142	0.101	1
Farsa	0.010129885926415	-0.0379662255435111	0.484	0.551	1
Aqr	0.0103310205050986	0.0900451651120802	0.45	0.398	1
Rpia	0.0104595932170951	-0.0513520548326778	0.063	0.102	1
Vamp3	0.0104999194100267	0.0472287094267131	0.356	0.348	1
Dfna5	0.0105657585398916	-0.0549827614833102	0.189	0.214	1
Tmed9	0.0106809620232171	0.0666158278251316	0.785	0.725	1
Cdk13	0.0107025393910091	0.0535378728998923	0.154	0.127	1
Ncoa3	0.0107947471335007	-0.0553894764468218	0.25	0.313	1
Cyb5b	0.010824337764504	0.0589412898513438	0.689	0.62	1
Ubr3	0.0110314477150452	0.0108875193510956	0.131	0.142	1
Cebpz	0.011062631435057	-0.0474651418232674	0.793	0.777	1
Ppp1r12c	0.0113836752957284	0.051586998800335	0.124	0.092	1
Arxes1	0.0114533738245101	0.0599217350603364	0.262	0.236	1
Prpf8	0.0115574947328847	0.0870881916668752	0.482	0.429	1
Asnsd1	0.0116655700288179	0.0201026828519743	0.368	0.39	1
Vegfc	0.0126800386961649	0.0372889117816403	0.147	0.107	1
Mid1	0.012687540466779	0.0814484767230939	0.484	0.447	1
Qtrt1	0.0130777719281809	0.00786331946967445	0.258	0.286	1
Hdgfrp2	0.0131608612599248	0.0219867975512784	0.468	0.488	1
Tssc1	0.0134091283495986	-0.0322978299047835	0.222	0.225	1
Etf1	0.0134854371916479	0.0442853839766857	0.926	0.941	1
Wdr61	0.0136626789901027	0.0320466898570235	0.716	0.743	1
Tsr2	0.0137692759371759	0.0129667359272655	0.181	0.193	1
Tmsb10	0.013874720465076	-0.0484652102576217	0.986	0.993	1
Chtf18	0.0139222980821092	0.0609972843313226	0.174	0.136	1
Slc39a1	0.0141565364967881	0.0351753350381659	0.14	0.102	1
Gm5617	0.0146205503082353	-0.0788721361487075	0.215	0.271	1
Gtf3c2	0.0146291395972632	-0.0637621436478565	0.329	0.396	1
Tmed1	0.0147115556929505	-0.0736891104110607	0.28	0.345	1
Prelid1	0.0152566366824388	0.0661105649908715	0.882	0.88	1
Rps27l	0.015346599099663	-0.0448943004909137	1	1	1
Mrps22	0.0154184412939406	0.0795867141985169	0.377	0.314	1
Smarcc1	0.0158322375973379	0.0858326389203514	0.691	0.665	1
Wdyhv1	0.0158757617655737	0.0511554264367318	0.102	0.068	1
Zbtb12	0.0160200065501227	-0.0508519884778932	0.09	0.134	1
Ctbp2	0.0161452419444933	-0.0773279477931395	0.743	0.767	1
Zfp560	0.0164866365773489	0.0493293438336372	0.185	0.136	1
Wwp1	0.0165096559922278	0.0608174781671841	0.202	0.16	1
Nup35	0.0165872263416377	0.0618821124532997	0.319	0.3	1
Mki67	0.0166898339742218	0.0247667244221367	0.255	0.259	1
Nop58	0.0169667124007365	-0.0477677672977737	0.975	0.969	1
Txnl4a	0.0177800618738023	0.0137859088751064	0.97	0.942	1
Elp3	0.0182518583488429	0.0785642843437221	0.467	0.4	1
Hdac5	0.0184661580631098	-0.049150769245827	0.089	0.132	1
Trim24	0.0185329930044497	-0.076751503400678	0.28	0.331	1
Naa15	0.0186245312383996	-0.0303173186838658	0.543	0.603	1
Gfer	0.018680748267282	0.0861671537398994	0.564	0.515	1
Foxp1	0.0189030559064006	0.0831279686772424	0.338	0.281	1
Ubr4	0.0190474081499962	0.0768434672002888	0.363	0.3	1
Ggnbp2	0.0191473770975143	-0.0122081722579245	0.419	0.463	1
Hmox1	0.0191510881997772	0.0854377766825258	0.412	0.361	1
9430038I01Rik	0.0192640888806266	0.0536071524967908	0.232	0.216	1
Mmp11	0.0194461879133386	0.0354491521624913	0.117	0.081	1
Agpat5	0.0196192241786711	0.0114512707125061	0.359	0.382	1
Eif4a2	0.019902298489471	-0.0876649527246848	0.56	0.604	1
Sumo1	0.0199547465710505	0.0552001645167808	0.996	0.994	1
Myl6	0.0200275102067311	-0.050478098464096	0.968	0.983	1
Pum2	0.020289851855777	0.0697473965484918	0.332	0.273	1
Pnpla8	0.0202985936503172	-0.0562399915726835	0.096	0.133	1
Hist1h1c	0.0206852250269365	0.0555515774827448	0.119	0.079	1
Eif2s2	0.0212051293117756	-0.0577419074425949	0.993	0.991	1
Tc2n	0.0213203812521847	0.0919255677006338	0.254	0.252	1
Ech1	0.0220416695500281	0.054437486729359	0.336	0.275	1
Hmces	0.0221057725221062	0.00691850152358897	0.655	0.604	1
Osbpl1a	0.0222412883510698	-0.0371191205107181	0.149	0.19	1
Cggbp1	0.0222568173284943	-0.0568915330726771	0.619	0.682	1
Setd8	0.0226807864762529	0.0772631847763605	0.418	0.371	1
Kpna3	0.0227470658982025	0.0749943844435423	0.446	0.39	1
Slc9b1	0.022763834342828	0.064866302762053	0.377	0.353	1
Atic	0.0227651540430437	-0.00628114791933776	0.506	0.55	1
Grasp	0.02277827449277	-0.0258796617374184	0.075	0.103	1
Smim20	0.0229349880237668	0.023783610058395	0.269	0.27	1
Mcrs1	0.023238661497171	0.0506748810010751	0.595	0.53	1
Adpgk	0.0233441247887348	-0.0197265414778025	0.175	0.209	1
Nap1l4	0.0233783640530551	0.0669887295243418	0.483	0.447	1
Timm9	0.0234236602799588	0.0719776898266415	0.428	0.367	1
Dstn	0.0236808074989699	-0.0537816291637414	0.984	0.991	1
Luc7l2	0.0237040599980173	0.0477913973968785	0.703	0.641	1
Atp5g3	0.02455017653226	0.0668584348544801	0.86	0.838	1
Ptgr2	0.0248165276753388	-0.0474518617183886	0.076	0.111	1
Itm2b	0.0250788756183779	-0.0336033513704034	0.375	0.428	1
Lsm10	0.0253436665255899	-0.00400635851806042	0.222	0.25	1
Slc7a1	0.0253962494283668	-0.0634634729152538	0.158	0.203	1
Lxn	0.025489314464146	0.00390149319355529	0.131	0.111	1
Tefm	0.0257219147095435	-0.0612143136838623	0.214	0.27	1
Gnpat	0.0258246830644134	0.0272825486143614	0.267	0.223	1
Rap1a	0.0259689131100507	-0.0542774274516924	0.414	0.477	1
Pkig	0.0262486418231189	0.0493519892857538	0.188	0.165	1
Zfp444	0.0273955996174779	0.0541230780528066	0.152	0.109	1
Zmat5	0.0279787977757739	0.0779824391695916	0.406	0.357	1
Cdc42se2	0.0281162773624661	0.0624495964352993	0.317	0.258	1
Snx10	0.0283214253879265	-0.00285145054870672	0.199	0.226	1
Coprs	0.0283673792377643	0.0774592558758822	0.616	0.57	1
Swap70	0.0286903625285514	0.0449732347941227	0.101	0.066	1
Msmo1	0.0290283413680105	0.0675347179264439	0.31	0.287	1
Thrap3	0.0293248592758729	-0.0659043425691355	0.705	0.755	1
Npm3	0.0294466873514054	0.0344992442704377	0.924	0.938	1
Ube2e3	0.0296371141236217	0.0639838877762883	0.52	0.456	1
Arpc1a	0.0296780124208717	0.0478958519956427	0.662	0.601	1
Jmjd6	0.0298659130262899	-0.0631891586387138	0.361	0.424	1
Bub1	0.0300779384199916	-0.0661574259008391	0.223	0.276	1
Orc1	0.0301463504055445	0.0681175027836767	0.265	0.224	1
Wdr20	0.0301543224760888	0.0548356959575963	0.135	0.095	1
Smyd2	0.0303304542299165	-0.0158135936187628	0.294	0.277	1
Prrc1	0.0304853176349927	0.0637423243127947	0.68	0.618	1
Casc3	0.0307919428758441	-0.0138596520597958	0.127	0.124	1
Tspan13	0.030875825220368	-0.00121741261466468	0.305	0.334	1
Nus1	0.0309295423621328	0.0489917798592406	0.218	0.197	1
2010107E04Rik	0.0309547199635977	-0.0240673600333989	0.957	0.979	1
Cdc37	0.0315673714741294	-0.0570876771098112	0.765	0.773	1
Suclg1	0.0317654120170519	-0.0625449694266449	0.785	0.825	1
Tubb2b	0.0321941291694244	0.0700424240613682	0.77	0.719	1
Snx6	0.0322328552600512	0.0362030770699755	0.387	0.39	1
Bcl2l12	0.0324170482855124	0.0546259365286442	0.143	0.104	1
Mylpf	0.0324903619645246	-0.0717490363072251	0.92	0.921	1
Rpap2	0.0326383774556704	0.0286100999244827	0.123	0.113	1
Ftsj1	0.0327820925413266	0.0110764686803834	0.189	0.161	1
Gm9493	0.0328587095497317	-0.054983626192137	0.434	0.45	1
Mrpl13	0.0329213946621586	0.0603819220094457	0.685	0.674	1
Scaf11	0.0330706984140982	-0.0288510130190006	0.664	0.718	1
Nefl	0.0333685957646596	-0.00966305778985677	0.273	0.312	1
Pdzd4	0.0335466579344056	0.0433595655011817	0.181	0.137	1
Rps19	0.0338773584013308	-0.0245407047397492	1	1	1
Snhg11	0.0339083785380086	0.0562253026214277	0.139	0.1	1
Blm	0.0339714925818843	0.00225624810733605	0.199	0.218	1
Ddx24	0.0340385588006105	-0.0574020897123224	0.855	0.893	1
Twf2	0.0342004460138275	0.0495159129749609	0.442	0.382	1
Vps53	0.0343752098674073	0.0325847934968492	0.129	0.118	1
Skiv2l2	0.0347952483021641	-0.0360243858368923	0.312	0.363	1
Abhd12	0.0348699529149719	0.0527118453561204	0.144	0.103	1
Ppp2r1b	0.0349855499496349	0.0598743694936618	0.25	0.212	1
Ndfip2	0.0351739963530941	-0.0528949421171537	0.214	0.267	1
Zmpste24	0.0354513138155979	0.0602832060020009	0.214	0.167	1
Them4	0.0356555912857836	-0.0462155277376019	0.083	0.115	1
Rfc3	0.0359291274797057	-0.00934666554137353	0.458	0.504	1
Dnajc4	0.0360355279636708	0.0527369549372627	0.138	0.1	1
Spry2	0.0360910960300903	-0.0143595170563208	0.171	0.205	1
Park7	0.0362776633995521	0.0522717361100953	0.981	0.982	1
Scamp2	0.0365735022580801	0.0218537037252882	0.135	0.133	1
Tuba1a	0.0366084098858164	-0.0879708215518979	0.657	0.697	1
Rrnad1	0.0366816785338552	0.0198450982805357	0.104	0.079	1
Eif2b2	0.0371285223126105	0.0625201585224984	0.374	0.315	1
Snx11	0.0375303582294112	0.0320627499221927	0.104	0.086	1
Mex3a	0.0380935426732734	0.0377044030292308	0.165	0.149	1
Psma6	0.0381154188837286	-0.0405423066086428	0.924	0.953	1
Rras2	0.0382744086026045	0.0645510079143898	0.289	0.241	1
Nup62	0.0383960966108628	-0.0667667189597659	0.494	0.555	1
Fam204a	0.0384532856744545	-0.0600091721871059	0.308	0.366	1
Irak1bp1	0.0385832067140377	0.0234991194925971	0.246	0.209	1
Atrx	0.0388560257463152	-0.0787937574501925	0.763	0.778	1
Fbxl14	0.0389590010482203	0.0451280538740153	0.129	0.097	1
Gm9844	0.0389893960848174	-0.0461263903410322	0.13	0.173	1
Sf3b5	0.0390519175530659	-0.00451861216170801	0.917	0.944	1
Btbd1	0.039063011404991	-0.0646595546982367	0.361	0.421	1
AK010878	0.0391118673703283	0.0383663506665599	0.244	0.238	1
Pdk3	0.0391622630876249	0.0621805854139408	0.313	0.275	1
Pacsin2	0.0392640959936407	-0.0343905925601527	0.192	0.197	1
Xiap	0.0392972354358964	0.0106079646997844	0.115	0.094	1
Mrps14	0.0394135869429884	0.0598692383236619	0.919	0.903	1
Brd8	0.0395051090951719	0.0251995693157385	0.52	0.541	1
Ltbp4	0.0398694530617977	-0.0260079432330262	0.495	0.547	1
Bak1	0.0401538362323883	0.0651592234979688	0.378	0.341	1
Upf3b	0.040725277041587	0.071491362982306	0.523	0.467	1
Stk19	0.0407329257119884	0.0475512690461821	0.163	0.134	1
Whsc1	0.0408446770241153	-0.0549496421369573	0.087	0.122	1
Glrx2	0.0413036200496552	-0.0757777317622629	0.316	0.348	1
Ddx6	0.0415504620135529	0.04271972276394	0.331	0.28	1
Med13l	0.0416821843223507	-0.05845160649558	0.22	0.273	1
Srxn1	0.0418863038073087	0.0404936439721565	0.108	0.085	1
Gnai3	0.0419934841109381	0.0120521295701101	0.324	0.345	1
Coq10b	0.0421824240859468	-0.0456688833973507	0.123	0.149	1
Tmem2	0.042297863962006	0.041000150774367	0.104	0.07	1
Ndufc2	0.0425338582093826	0.0165734522459209	0.777	0.808	1
Sart1	0.0426747604291755	-0.0368902692499861	0.375	0.431	1
Fntb	0.0427926376104582	0.0445042536803102	0.236	0.19	1
Rnf7	0.042927407162794	-0.0280578598776444	0.977	0.962	1
Yipf5	0.04293996366126	0.0701672263527982	0.44	0.384	1
Cfdp1	0.0433606212397763	0.0551565002247543	0.931	0.903	1
Slc9a3r2	0.0438736415818984	-0.0465441091454321	0.087	0.116	1
Nasp	0.0440232105050542	-0.00617142644762825	0.985	0.969	1
Tspan3	0.0440436686972116	-0.0695548221944969	0.398	0.45	1
Gpbp1	0.0441671143271367	0.0508738729671681	0.554	0.494	1
Dnajc24	0.044306242573234	-0.007095852433816	0.324	0.355	1
Zfp322a	0.044401947917414	0.0555723966650897	0.218	0.186	1
Ppif	0.045152112785102	0.00654840571552073	0.415	0.444	1
Npepps	0.0451525014773422	0.0613473569253561	0.423	0.4	1
Mme	0.0455982390177049	-0.0521894801205365	0.105	0.141	1
Ash2l	0.0458233056450898	0.0682605075506029	0.806	0.787	1
Dnajc1	0.0458260402324666	0.034564469534935	0.139	0.126	1
Cttn	0.0459994059923799	-0.0667549598168281	0.267	0.319	1
Usp19	0.0461614631698205	0.0608296494365111	0.202	0.199	1
Acp6	0.0461758058746592	0.0415402051921994	0.641	0.64	1
Lman1	0.0463529643071768	0.0471248272317897	0.474	0.464	1
Pgp	0.0463753920922039	0.0431335963787489	0.593	0.534	1
Abhd17a	0.0464833985679096	-0.0665774340979109	0.457	0.515	1
Chmp1a	0.0464880818178513	0.0679148748873158	0.264	0.214	1
Brd9	0.046929186908122	0.0547418567024162	0.191	0.153	1
Marcksl1	0.0472481375869707	-0.0497119298891775	0.973	0.976	1
Gna13	0.0473050808309726	-0.0400180283551393	0.226	0.273	1
Impa1	0.0475485635983729	-0.0500685104805376	0.344	0.4	1
BC030867	0.0475855488194335	0.031966559597299	0.122	0.105	1
Pdcd2	0.0478185694969861	-0.0717309180309296	0.416	0.459	1
Bnip2	0.0478909213855146	-0.0642039237922696	0.234	0.286	1
Tomm70a	0.0479206953522069	0.0301782611426893	0.675	0.623	1
Ttc9c	0.0479295364125875	-0.052352541290184	0.163	0.194	1
Lman2	0.0479548781613706	0.0690934617217722	0.694	0.653	1
Strbp	0.0480686754162716	0.0547612682999119	0.398	0.34	1
H2-D1	0.0480812605421442	-0.0423515623247313	0.091	0.128	1
Fmr1	0.04811259209815	-0.0231001654399133	0.263	0.303	1
4930444M15Rik	0.0483967792537474	0.0463459043469626	0.142	0.12	1
Morn2	0.048410861399836	0.0294528385243551	0.144	0.135	1
Slc35a4	0.0486401279314007	0.0368112790923021	0.267	0.262	1
Ccnd2	0.0487604695807459	-0.0917507050394466	0.263	0.28	1
Wbscr22	0.0488878914539864	0.0595924258924733	0.465	0.406	1
Stx18	0.0488919675814874	-0.0445766568658445	0.097	0.135	1
Bpnt1	0.0494813208714804	0.0270412342277297	0.158	0.148	1
Dctn6	0.04956133015816	0.0560715691065411	0.171	0.13	1
Ccdc43	0.0495708247297016	-0.0622858607452896	0.364	0.422	1
Trim35	0.0497879455415935	0.052885801624896	0.166	0.134	1
Pycard	0.0498075268698485	0.0530988545793644	0.474	0.415	1
Jtb	0.049821637219823	0.0649784248737458	0.469	0.44	1
Ppp2r2d	0.0499744004365818	0.0714669465111974	0.669	0.617	1
Mybbp1a	0.0501261412105222	-0.00223403898838459	0.723	0.765	1
Fundc1	0.0502189923673099	0.0266022737924334	0.158	0.124	1
Tacc1	0.0505110382775557	0.0411678789008524	0.132	0.114	1
Rhoa	0.0505198053025032	-0.0582320720693328	0.835	0.853	1
Kcmf1	0.050535868779947	-0.0641779732773796	0.453	0.512	1
Id1	0.0505807825651546	0.019520362386913	0.375	0.331	1
Lrrc42	0.0506507847955489	0.0446453661239649	0.289	0.239	1
Fdps	0.0506736885837772	0.0760925153362911	0.34	0.301	1
Gbf1	0.050681127493157	0.0307875241279117	0.144	0.133	1
Mad2l1	0.0508400031398321	0.0141972091662156	0.501	0.457	1
Usp39	0.0509241502076059	0.0574649076180578	0.46	0.441	1
1110001J03Rik	0.0510155822751661	0.074528228055306	0.458	0.409	1
Ppp6c	0.0511919162545568	0.0608521023900891	0.276	0.227	1
Mllt6	0.0512931646504624	-0.0584019176629447	0.165	0.203	1
Gtse1	0.0515683257907038	0.00898571041110541	0.276	0.295	1
Dync1h1	0.0515913482044694	-0.0534391025763619	0.196	0.245	1
Cul5	0.0516182702636474	0.0026895047663561	0.53	0.563	1
Aurka	0.051816889637417	0.0514672088075803	0.473	0.461	1
Uhrf2	0.0521539704306296	0.0431859682919666	0.185	0.166	1
E2f1	0.0522840763747257	-0.0451604808512479	0.12	0.145	1
Ebpl	0.0524010085074433	0.0376494869705487	0.333	0.328	1
Rps14	0.0524380023181129	-0.0235267842645186	1	1	1
Wdr70	0.0526538259671924	-0.0494582459725165	0.284	0.336	1
Rhox13	0.0529438279905303	-0.042788054962775	0.221	0.227	1
Trub1	0.0530804580045824	-0.0607334026811718	0.181	0.224	1
Flcn	0.0531521999771357	-0.0334142242599995	0.075	0.107	1
Gm6792	0.0534326950819823	-0.0726327727348149	0.294	0.338	1
Nfkbib	0.0534990642093756	0.0586167288630053	0.31	0.257	1
Hnrnpa3	0.0536268895184086	0.0445863118836813	0.952	0.932	1
1110008P14Rik	0.0537860764240591	-0.0577950990007431	0.357	0.414	1
Fam25c	0.0541922957584003	-0.0440680904933346	0.392	0.391	1
Hadh	0.0543385468252807	0.0558388638972763	0.423	0.409	1
Psmd5	0.0543623554012717	0.033314694061278	0.392	0.395	1
Pebp1	0.0544067028228336	0.0464748660256427	0.995	0.992	1
Cd164	0.0544439677933085	0.0382139144041337	0.313	0.31	1
Limk2	0.054519811324653	0.0967619937030832	0.261	0.248	1
Rnf214	0.0545795950945615	0.0337987363511171	0.116	0.083	1
Rbm38	0.0546716687576889	0.0553379381333862	0.335	0.306	1
Ptms	0.0546830162893417	-0.0374810033522636	0.356	0.359	1
Mrps5	0.0548618974608725	-0.0273608212904417	0.857	0.839	1
Sccpdh	0.0549785315214481	-0.0442781133561605	0.188	0.201	1
Syf2	0.0550715708070595	-0.066876858174415	0.513	0.549	1
Psme1	0.0552247110419118	-0.0504639165576136	0.27	0.323	1
Zdhhc6	0.055502515880004	0.00817485994331602	0.274	0.289	1
Nup160	0.0556301753169788	0.0203694744388917	0.156	0.159	1
Rbm28	0.0559561588197548	-0.00861492259381036	0.656	0.624	1
Ghitm	0.0559581672279471	0.0490284614826333	0.689	0.687	1
Uqcrc1	0.0559826860251266	-0.0463041857611752	0.92	0.916	1
Ccdc9	0.0562983009287899	0.00753922753156716	0.144	0.153	1
Cdc73	0.0563332756805213	0.0132975260779434	0.258	0.27	1
Hist1h2al	0.0563805522065295	0.0507274464610965	0.137	0.1	1
Ccdc191	0.0566752925631016	-0.0519966325100999	0.112	0.148	1
Cdkn1a	0.0569624655400985	-0.0447958757709213	0.225	0.271	1
Tbce	0.0569685699702155	0.0438792983490293	0.127	0.098	1
Det1	0.0570249265176099	-0.00492606394747327	0.147	0.166	1
Fam169a	0.0570802414655193	0.0198080661934845	0.166	0.136	1
Atp5f1	0.0572501301739045	0.0157078801773027	0.993	0.98	1
Mael	0.0575200755943277	-0.051490005819114	0.113	0.147	1
Cpne5	0.0575516125890092	-0.00606345768203181	0.091	0.108	1
Erp44	0.0578514502284018	0.0480311478968624	0.246	0.219	1
Wdr1	0.0578546205677014	0.0297378299357354	0.357	0.358	1
Fars2	0.0580651300051836	-0.0483728000673982	0.102	0.133	1
Mgst3	0.0581187502511108	0.0404784809448652	0.172	0.132	1
Polr2i	0.0583097429791714	-0.0598464481581586	0.82	0.852	1
Trim41	0.0584448936379236	-0.0444925385703576	0.089	0.124	1
Cdc20	0.058752352162771	0.0115054887915258	0.882	0.845	1
Cd2bp2	0.0589443483482768	-0.0287050607793128	0.318	0.364	1
Nxf1	0.059170409638324	0.0595980415300472	0.496	0.438	1
Ccnb1ip1	0.0593510163348917	0.0659108272495996	0.263	0.22	1
Cd276	0.0596059578267909	0.0419069916751221	0.102	0.07	1
Znrf1	0.0600212227983467	-0.0490065345136552	0.105	0.14	1
Lsm5	0.0600472808035161	0.0104996774431649	0.922	0.942	1
Kdm4c	0.0604666682737769	0.0512554041547763	0.146	0.11	1
Bcat2	0.0605036425583472	0.0519963461512608	0.303	0.276	1
Timm17a	0.060515258516908	0.0392089341500681	0.897	0.91	1
Piga	0.0606778747498948	0.0391379666447923	0.11	0.077	1
Stk35	0.0608127059720624	-0.0186920636514694	0.08	0.104	1
Usp33	0.0610140137440257	0.0189676245873418	0.106	0.105	1
Man1a2	0.0610321422855539	-0.0443708695252149	0.246	0.294	1
Prep	0.0610880258752633	-0.0548137847924311	0.248	0.28	1
Cln5	0.0611121099312786	0.0288485567171523	0.139	0.108	1
Cep57	0.0611696111095153	-0.0591996615369894	0.396	0.453	1
Tnfaip1	0.0612142118310102	-0.00553918738543246	0.195	0.218	1
Cd68	0.0612625432241962	-0.00970416534490123	0.119	0.142	1
Atp5h	0.0614638186962559	-0.0513414127869782	0.96	0.975	1
Timm50	0.0616521598577736	0.0555150444193327	0.411	0.385	1
Mcur1	0.0618892679723988	-0.0160157135902743	0.09	0.113	1
Cenpt	0.0622100025123828	0.0183239995054104	0.311	0.319	1
Sp1	0.0627624859119126	-0.0262182015510181	0.199	0.236	1
Nek2	0.0631614975640097	0.0420100159232034	0.175	0.158	1
Rac1	0.0634293238799448	-0.0401177002300097	0.809	0.799	1
Fgfr1	0.0640973441847006	0.0558857426552942	0.205	0.171	1
Gpx1	0.0642603700298966	-0.0512764325501687	0.942	0.943	1
Itm2a	0.0642909648837371	-0.0453467100567855	0.081	0.111	1
Kif2a	0.0644354029685149	-0.0290794058933043	0.343	0.39	1
Sqle	0.0652526502416534	-0.0341460265518285	0.352	0.348	1
Lig3	0.0653799991534026	-0.0157188467361064	0.115	0.139	1
Ethe1	0.0660086010504888	0.0117563917024557	0.153	0.159	1
Mtch2	0.066061066231532	0.0247276050768606	0.868	0.887	1
Hbp1	0.0661311489182852	-0.0520679540236786	0.161	0.205	1
Rab10	0.0662638874947199	0.0652329974899922	0.608	0.572	1
Myo1f	0.0663485676563497	0.0577743670931083	0.216	0.172	1
Mkln1	0.0663602734766087	0.00358747203923193	0.196	0.217	1
Rnf187	0.0664054010852832	-0.0684860519103557	0.677	0.713	1
Cog7	0.0667925569833611	-0.0433407492113302	0.089	0.122	1
Map1lc3a	0.066909258905995	-0.0561800195192311	0.239	0.267	1
Rnf115	0.0673629747245636	0.0630114764532045	0.27	0.226	1
Sdc4	0.0675754818961273	-0.071988910927825	0.311	0.364	1
Slc39a7	0.0683575937497786	0.0413088639186893	0.284	0.238	1
Maz	0.0683666877213869	-0.0542938082816669	0.322	0.341	1
Nup133	0.0685329320963317	-0.00866350908991415	0.281	0.309	1
Bet1l	0.0687282902471086	0.0218938598563757	0.271	0.236	1
Fbxw9	0.0689138403938046	-0.0238469570332978	0.119	0.121	1
Tfrc	0.0693020766827105	-0.0600229576405136	0.27	0.305	1
Surf1	0.069955208089882	0.0557439130428575	0.269	0.222	1
Taf5	0.0700412425079089	-0.0332860751386228	0.195	0.236	1
Asna1	0.0705578818162394	-0.0636863394487843	0.703	0.746	1
Shmt2	0.0706296134577377	0.0739817599877494	0.487	0.441	1
Smc4	0.0709053888663077	-0.0383678236729293	0.615	0.666	1
Dusp27	0.0710239407736462	0.0425644383838809	0.295	0.282	1
Kif5b	0.0710703331145089	0.0134142212605233	0.788	0.749	1
Triml1	0.0712339022414678	0.0144521940778903	0.242	0.212	1
Hdac2	0.0715418674890205	-0.011434118697898	0.574	0.616	1
Nif3l1	0.0715614300054601	-0.0475930869645242	0.296	0.313	1
Setx	0.0724242850398208	-0.053392804671234	0.276	0.327	1
Esf1	0.0725796687083304	-0.021467025382589	0.779	0.821	1
Atp1b1	0.0733451692555444	0.000698245889729887	0.29	0.267	1
Hnrnph1	0.0733972060404591	-0.0642789017838142	0.589	0.639	1
Mzt1	0.0734837239957135	0.0576378984298391	0.23	0.197	1
Pi4k2b	0.0736019920915278	0.0449348824897688	0.158	0.12	1
Bpgm	0.0737771302432745	0.0170166861957589	0.154	0.156	1
Rinl	0.0739796753480301	0.0563164733141068	0.235	0.191	1
Kat2a	0.0740328649073395	0.016818830999802	0.329	0.291	1
Gm364	0.0741026933826943	0.00652163703157332	0.191	0.207	1
Brd3	0.0742699088878429	-0.0561706526980854	0.551	0.605	1
Yars	0.0743719840344367	-0.0652991309052925	0.515	0.547	1
Dag1	0.0744291704228062	-0.00158202039543953	0.284	0.309	1
Rps29	0.0745777193193722	-0.0248687663038858	1	1	1
Rbms1	0.0746084547496198	-0.0452870836303297	0.261	0.267	1
Pcyt2	0.0746110414739759	0.0395609674608526	0.164	0.127	1
Gm14698	0.0747315974794738	-0.0462981223116693	0.191	0.235	1
Eml4	0.0747538481383302	0.0300281112870996	0.489	0.496	1
Bcl7b	0.0747830746864626	0.0364154350366276	0.193	0.155	1
Rpl23	0.0750960212663141	-0.0232429900590212	1	1	1
Gm26737	0.0754130833576738	0.0988944278534426	0.309	0.284	1
Mrpl32	0.0754237071058386	-0.0126416767666475	0.516	0.557	1
1190005I06Rik	0.0756116161614783	-0.0520398542836535	0.142	0.177	1
Slc25a3	0.0759171606278887	0.00197003268271745	0.985	0.995	1
Wipi2	0.0760631046824218	-0.0136075888351014	0.487	0.463	1
Comtd1	0.0761285464108447	0.0378693051872774	0.153	0.135	1
Rbm22	0.0763613768926023	-0.0410241482348298	0.233	0.246	1
Csnk1e	0.0769123912054272	0.0408863033930157	0.255	0.243	1
Gnb4	0.0769420530225918	0.0349481406362891	0.104	0.084	1
Anp32a	0.0770913004661525	0.045500026549014	0.793	0.795	1
Pafah1b2	0.0772217705468957	0.0328791394319595	0.236	0.229	1
Ddx17	0.0772388661688451	0.0118231722678033	0.382	0.351	1
Zfp870	0.0772414747167972	0.0362847669814371	0.111	0.088	1
Mrpl11	0.0776553394965951	0.0602667684980296	0.759	0.742	1
Pop1	0.0777507895882294	-0.0625313563685756	0.345	0.397	1
Pan2	0.0779046052279327	0.0385830912538275	0.122	0.089	1
Mapk6	0.0779512342451521	-0.0288635603318359	0.172	0.207	1
Cluh	0.0780994245096694	-0.0536779728599477	0.187	0.219	1
Dctn1	0.0783187424582689	0.0133565286976562	0.188	0.194	1
Zcchc9	0.0787577078155078	-0.00588255624005357	0.235	0.259	1
Hmgxb4	0.0790131875790166	-0.0122448865416406	0.346	0.378	1
Rpa3	0.0791104273649207	0.0393586381851174	0.273	0.252	1
Cox11	0.0795812244705817	-0.0149809218286699	0.287	0.321	1
Actn4	0.0797282568049857	-0.062275268259707	0.78	0.799	1
Taf15	0.0799078224245656	-0.0337948335565958	0.268	0.277	1
Nit2	0.0801301387801355	0.0328559090587153	0.45	0.46	1
Rita1	0.0801360181674356	-0.00580231982285234	0.211	0.198	1
Vim	0.0801857716855154	-0.039122985579242	0.441	0.434	1
Ccp110	0.0809541121071083	0.00501915784592299	0.117	0.103	1
Nipsnap1	0.0811381717748143	0.0166297140678966	0.384	0.345	1
0610007P14Rik	0.0811734777744723	-0.00384881220712996	0.465	0.5	1
Mphosph8	0.0818068241905333	0.0482496836248441	0.712	0.713	1
Gm13151	0.0822255606427469	0.0283415807931856	0.278	0.276	1
Mysm1	0.0825154607734027	0.0490790327361634	0.177	0.142	1
Alpl	0.082802531589791	-0.0650970598959385	0.366	0.418	1
Rqcd1	0.0828848033579701	-0.023967433412236	0.204	0.238	1
Mtx2	0.0830400206057218	-0.0472385724296625	0.551	0.604	1
Tax1bp1	0.0831481591630306	0.0190565269142432	0.675	0.695	1
Zfp511	0.0832202780090367	-0.0246386171711694	0.236	0.237	1
Nsun5	0.0833073222763161	0.0349389889111353	0.283	0.271	1
Grtp1	0.0834514376153327	0.0072844433897033	0.136	0.146	1
Vti1b	0.0836371387602484	-0.0479547077445846	0.317	0.334	1
Nmt1	0.0838754537377063	0.0223522838168745	0.675	0.63	1
Vac14	0.084399229793238	0.0381567674390884	0.159	0.123	1
Cnot3	0.084451680537288	0.0395742378059338	0.634	0.664	1
Zic5	0.084831019606443	0.011750474768726	0.116	0.096	1
Gm11808	0.0848582617239771	-0.0569318406693211	0.29	0.326	1
Mre11a	0.0850160774426744	0.000864793421262999	0.289	0.309	1
Pgrmc1	0.0850278999801467	0.00540804417502927	0.455	0.486	1
Senp3	0.0851869521209511	-0.00203808520047466	0.331	0.354	1
Gm6483	0.0853139753251302	0.056545933001142	0.343	0.293	1
Ipo4	0.0853398325953972	0.0588985618013184	0.281	0.249	1
Cirh1a	0.0855277001276886	-0.0656878092170643	0.556	0.596	1
Kpna2	0.0857120080837036	-0.0152254347520524	0.108	0.132	1
Trmt10b	0.0858480408702876	-0.0525478501763399	0.153	0.188	1
Hus1	0.0859067487022987	-0.0022551622547933	0.144	0.159	1
Bnip1	0.0859438299816735	-0.032776697740275	0.189	0.198	1
Cabp1	0.0859878878864999	0.0277652809925727	0.108	0.096	1
Trub2	0.0863155063344191	0.0505055915482988	0.213	0.181	1
Crip2	0.0868367620362843	-0.0317072241609462	0.358	0.357	1
Cdca3	0.0869419708626886	0.0618407923184479	0.653	0.604	1
Proser1	0.0870635391984478	0.00893534808601432	0.153	0.162	1
Clta	0.0874715632388307	-0.0466721058853168	0.968	0.973	1
Kctd6	0.0878309542997925	-0.0259186040301128	0.153	0.158	1
Pcgf3	0.08806192020707	0.0350171916549075	0.115	0.084	1
Glo1	0.0883234170454768	0.0375803318764085	0.933	0.943	1
Chd9	0.0884887115672896	-0.0510113685211605	0.147	0.186	1
Ldha	0.0889200619469126	0.0468313473485558	0.999	0.996	1
Tsen34	0.089480224580489	-0.058276896191259	0.563	0.614	1
D030056L22Rik	0.0894931257953335	0.0475691858902122	0.439	0.386	1
Llgl2	0.0895356475418086	-0.0576168030385177	0.187	0.229	1
D5Ertd579e	0.0895959699648812	-0.0324903213710694	0.186	0.197	1
Myo10	0.0899693398819196	-0.0357023309315383	0.509	0.559	1
Exosc3	0.09032567727567	0.00826207011875779	0.502	0.464	1
Ak6	0.0903526155672972	0.0508595873660378	0.717	0.706	1
Mcm3	0.0903752011292641	0.0589089425375198	0.804	0.794	1
Ppp1ca	0.0903832803042627	-0.00348167751313588	0.972	0.954	1
Tbrg1	0.0904190398660612	0.0368002777997962	0.637	0.586	1
Atp6v0d1	0.0909595817845026	0.0561151613449996	0.367	0.339	1
Tmem126a	0.0911641688047396	0.0304126466936198	0.702	0.712	1
Ahsa1	0.0915150334980624	-0.0579556336580767	0.871	0.892	1
Lrrc59	0.0922774895456452	0.0685259498261048	0.833	0.81	1
Psmd8	0.0922915562515291	0.00932419981897503	0.739	0.765	1
Phlda2	0.0924205133522446	0.0605634474913219	0.723	0.678	1
Slu7	0.0928245306573985	0.0257285771992961	0.256	0.257	1
Fam175b	0.0928296516077686	-0.0390469034271748	0.11	0.145	1
Snf8	0.0932688418759493	0.0215973185149425	0.712	0.671	1
Cox17	0.0935173016349597	-0.0416283054953314	0.613	0.664	1
Ocel1	0.093521392489254	0.0476568998598608	0.16	0.126	1
Odf2	0.0935584574777874	0.0475862668047408	0.338	0.289	1
Svbp	0.0935894157965629	-0.044704248442712	0.301	0.35	1
Rfc5	0.093741565889455	-0.0574313223472327	0.731	0.775	1
Lin37	0.093779400901677	0.0349973690131556	0.161	0.148	1
Tmem209	0.0939324064566786	0.0267502275742218	0.147	0.147	1
Ndufs6	0.0940447234769497	0.048332455444732	0.961	0.949	1
Nop16	0.0941021906358459	-0.027185992630589	0.504	0.494	1
Alkbh5	0.0946512058201698	0.0440616895334134	0.268	0.251	1
Tubb6	0.095177522505664	-0.0046843733088483	0.513	0.541	1
Rbm19	0.0951785860378829	-0.050117669081487	0.237	0.283	1
Arl6ip4	0.0952249470990453	-0.0058868972179541	0.446	0.477	1
Lancl2	0.0953608812965106	0.0134060520569035	0.099	0.102	1
Tti2	0.0958308588166764	-0.0215943242642352	0.094	0.117	1
Atad5	0.0958610076142295	-0.0548198667505054	0.195	0.229	1
Hdac3	0.0958752862056119	-0.051523780458923	0.258	0.306	1
Irf2bp1	0.0960086868060162	0.0280208670668511	0.151	0.14	1
Ccnc	0.0960736709107984	-0.0464390919609309	0.243	0.289	1
Dis3	0.0962626807770758	-0.0573873545255064	0.311	0.359	1
B230219D22Rik	0.0964754151994586	-0.0635908754105872	0.303	0.348	1
Plk1	0.0965596669384068	0.0633873343773759	0.503	0.455	1
Aip	0.0968429917812891	0.0401240698724851	0.179	0.162	1
Mto1	0.0971018840196094	0.0230378268282405	0.191	0.184	1
Cct3	0.097337902975553	-0.0225227093163745	0.98	0.969	1
Ppil1	0.0974046461809678	0.0295030639447458	0.827	0.786	1
Wbp5	0.0975479259898837	-0.0483121332354268	0.846	0.879	1
1810043H04Rik	0.0977291023858142	-0.00725759663211023	0.502	0.537	1
Sptlc1	0.0981901130454046	0.0276931027435693	0.154	0.123	1
Rnf17	0.0984513232848913	0.0408049567592833	0.18	0.142	1
Rere	0.0985179290665029	0.0353738523115162	0.177	0.162	1
2410015M20Rik	0.0985709174872163	-0.0556563063795452	0.744	0.778	1
Usp1	0.0988540961753019	0.00616863114514554	0.644	0.677	1
Qars	0.0989612286111353	0.025438010255718	0.367	0.372	1
Gabarapl2	0.0993791484026834	-0.0491182880673997	0.944	0.955	1
Lyplal1	0.0994572985552023	0.0200957361634506	0.35	0.313	1
Akip1	0.0995712237531186	-0.0313369844128399	0.158	0.192	1
Mrpl27	0.0995718296071097	-0.0584204666236503	0.338	0.377	1
Elp6	0.0996755968027745	-0.049636884422803	0.168	0.206	1
Tbcd	0.0997417494504065	0.0122767840602663	0.131	0.109	1
Wrb	0.0998090998643866	0.0312359898072976	0.202	0.167	1
Ttc14	0.099842300168279	-0.000472977482363413	0.37	0.396	1
Dlgap4	0.099912078600286	-0.045269827194671	0.111	0.145	1
Epb41l4a	0.0999469030910619	0.0723801477842163	0.49	0.459	1
Rcbtb1	0.099976648606632	-0.0510679349169094	0.153	0.19	1
1700029P11Rik	0.0999778834506138	0.0472540457460155	0.147	0.118	1
Aldh18a1	0.100209331471567	0.0204049418570679	0.122	0.098	1
Nol10	0.100338843493578	-0.0516446583831225	0.214	0.256	1
Cd24a	0.100362862647463	-0.0359138301064036	0.179	0.217	1
Paf1	0.100994121972361	-0.00898278713020698	0.182	0.206	1
Lsm11	0.101096320766774	-0.0478252392562478	0.161	0.195	1
Polb	0.101110425265305	0.0319247233147205	0.24	0.229	1
Pard3	0.101375627254399	-0.0484505586084231	0.147	0.186	1
Bcap29	0.101521706193276	0.020521042287531	0.199	0.2	1
Appl1	0.101740697890693	-0.037210034273564	0.241	0.284	1
Saysd1	0.10187054145189	0.00281864543499491	0.168	0.181	1
Nol12	0.101950825690267	0.0560684945132769	0.478	0.453	1
Kdm3b	0.102106252168334	-0.0491253088957601	0.188	0.214	1
Gm13154	0.102136115311722	-0.0570764843785072	0.436	0.462	1
Ik	0.102230938937892	0.0602786300683466	0.566	0.525	1
Cdca7	0.102273537571537	0.0236350671063106	0.616	0.634	1
Npepl1	0.102735279789588	-0.0467211132932815	0.133	0.166	1
Prmt3	0.102816148235562	-0.0463815840139408	0.358	0.406	1
Ino80	0.102822954681557	-0.00146817911586061	0.277	0.299	1
Cnn3	0.102823649920376	-0.0563213799198627	0.799	0.82	1
Rbm12	0.102873042629781	-0.00397475949130374	0.113	0.104	1
Rnps1	0.103114014253211	0.0455914781667237	0.782	0.795	1
Ubr7	0.103325035318861	-0.0169289544952113	0.344	0.378	1
Ucp2	0.103432588640349	0.0274045730066182	0.206	0.172	1
Mtrf1	0.103506738347003	0.0171885327609323	0.122	0.122	1
Ccnd3	0.103665690119037	-0.0324263367381596	0.738	0.731	1
Nusap1	0.104000128062316	0.0259301458331126	0.453	0.41	1
Dlgap5	0.104207805280386	0.0569173833341668	0.288	0.245	1
Mrpl35	0.104556334047713	0.0282005495481845	0.791	0.797	1
Ddias	0.104574691635558	-0.0193358517665503	0.09	0.115	1
Setd2	0.104636160957305	-0.0477984070355238	0.24	0.261	1
Snapc1	0.104688874420995	0.0369597041468798	0.113	0.083	1
Smco4	0.104727199573152	-0.045171719262292	0.119	0.147	1
Prmt5	0.104815765802133	0.0615143208245337	0.527	0.479	1
Sub1	0.10492400176725	0.0363829764630386	1	0.998	1
Rpn1	0.105084002200536	0.0520364664237137	0.535	0.513	1
Prss50	0.105244987236865	-0.0275334019078072	0.076	0.103	1
Mpc1	0.105303138366107	-0.00310849856708795	0.532	0.502	1
Cep192	0.10534338943158	-0.0406065353262176	0.113	0.148	1
Cmtm6	0.105449867318174	-0.00635782287239875	0.131	0.122	1
Lgr4	0.105655926050214	0.0124399021672884	0.109	0.111	1
Zfp553	0.105710619175376	-0.00468946288439925	0.329	0.308	1
2310057M21Rik	0.105736951687524	-0.044911252641936	0.112	0.145	1
Gm17300	0.106071671223414	0.0405903414742222	0.118	0.092	1
Nipsnap3b	0.106389878883621	0.0615100533267793	0.395	0.359	1
Kif22	0.106463575356706	0.0494196146545107	0.517	0.511	1
Cstb	0.106762639443354	-0.022415579859554	0.443	0.487	1
Cab39l	0.106883498254242	0.0470322383448884	0.137	0.107	1
Zdhhc16	0.106982007027014	0.0388971163307411	0.212	0.192	1
Rtel1	0.106991217745627	0.044247450970784	0.144	0.116	1
Mrpl36	0.107133842803672	0.0549708617317224	0.766	0.739	1
Slc31a1	0.107334276246595	0.000163694568446004	0.219	0.239	1
Spin1	0.10797358787924	0.0395899116492374	0.306	0.288	1
Bloc1s4	0.10808424720716	-0.0562134389171036	0.236	0.269	1
Tsg101	0.108115146150195	0.0536647395666212	0.554	0.512	1
Prc1	0.108217399078768	-0.0596718521461082	0.434	0.485	1
Diaph1	0.108264990583654	0.0531478423326616	0.34	0.307	1
Gnpnat1	0.108275802538119	-0.0547889051385689	0.567	0.617	1
Cct8	0.108366253840905	0.0164464088470953	0.963	0.975	1
Gm26825	0.108633459217537	0.0582134574974804	0.419	0.373	1
Suz12	0.108688397551115	0.0550925580765359	0.425	0.376	1
Zfp280d	0.109091706032516	0.00434611100099952	0.126	0.137	1
Ube2o	0.109125012404665	0.0186680973370125	0.196	0.198	1
Ccnd1	0.109369467043749	-0.0505220923156464	0.719	0.72	1
Pprc1	0.109422059344344	0.0368060809869257	0.315	0.273	1
Sdccag3	0.109606104643199	-0.0452973530229248	0.24	0.284	1
Ogdh	0.109741278891829	0.0507878583852813	0.223	0.19	1
Gripap1	0.109747332115665	-0.036031003489114	0.087	0.117	1
Mrpl12	0.109985075200161	-0.00377277736472648	0.93	0.906	1
Erdr1	0.110064485206952	0.0537850624762505	0.394	0.36	1
Tia1	0.110187009929045	-0.00138407045303723	0.243	0.268	1
Rad23a	0.110357558484846	-0.0150486574364384	0.396	0.382	1
Trmt10a	0.110721517502013	-0.0494283899557412	0.199	0.226	1
Med20	0.110992894438495	-0.0407330909890971	0.132	0.168	1
Chd1	0.111186568104005	-0.0539312707185204	0.71	0.749	1
Diablo	0.111227218262221	0.0390840718767081	0.496	0.445	1
Etv4	0.111398430477443	0.0576993031855261	0.498	0.457	1
Ndufb3	0.111557406488439	0.00247589881251431	0.616	0.646	1
Susd6	0.111679623263927	-0.0186395099807661	0.082	0.104	1
Calu	0.11184235226797	-0.0575932710554205	0.255	0.299	1
Blvra	0.111863979991036	-0.0382559362658851	0.109	0.142	1
Trim44	0.112495044295505	0.0473006970753501	0.208	0.182	1
Sypl	0.11250254382218	0.0346432097307717	0.226	0.188	1
Chd7	0.112774087042394	0.0217263532449855	0.287	0.252	1
Bud31	0.113314629576939	-0.0181112072342273	0.75	0.727	1
Ddost	0.11331933326057	0.0413672141449083	0.547	0.538	1
Rpl23a	0.113438322892914	-0.0322387233437684	0.996	0.995	1
Spast	0.113479431363348	0.0481552202921071	0.233	0.207	1
Ubald2	0.113496133060005	-0.0318068534161182	0.802	0.793	1
Zfp292	0.113580934208256	0.0585566677615784	0.366	0.328	1
Mprip	0.113849541194081	-0.0141581675204434	0.191	0.216	1
Fam64a	0.11394060906067	0.0390093088006215	0.146	0.113	1
Aldh4a1	0.114019982765422	-0.033608180088385	0.073	0.101	1
Coq2	0.114034690110838	-0.0374865326203904	0.258	0.301	1
Rpap1	0.11405715882981	-0.0147297293069258	0.253	0.246	1
Srsf4	0.114115318635166	0.0561024866967099	0.402	0.357	1
Wrap53	0.114127984174044	0.0165426479205288	0.253	0.259	1
Acp1	0.114494065665631	-0.0471098076543903	0.832	0.86	1
Angptl4	0.114524549873245	-0.044651071417922	0.201	0.243	1
Tgif1	0.114716905984955	-0.0172091143822226	0.65	0.688	1
Hprt	0.114988933600929	-0.0293055382945889	0.078	0.105	1
Ngrn	0.115052400437851	-0.0262765879432522	0.467	0.511	1
Zbed4	0.115279206721398	0.0367763862533051	0.103	0.079	1
Kmt2b	0.115288050989374	-0.0169668091554107	0.186	0.186	1
Rpl12	0.115425839428629	-0.0288061459002584	1	1	1
Chfr	0.115439694097064	-0.0381911966043338	0.084	0.113	1
2310011J03Rik	0.115968787379422	0.0137263438184155	0.239	0.211	1
Hmox2	0.116224863494434	-0.0190886415803869	0.215	0.245	1
Slc25a46	0.116300285437603	-0.0388982217269601	0.108	0.134	1
Lpar1	0.116396452236147	0.00340435047554946	0.092	0.103	1
Fbxl6	0.116397282988283	0.0387128616525765	0.142	0.114	1
Psmc4	0.116738195618899	-0.0125636453700928	0.846	0.878	1
Zfp593	0.117320038384922	0.0173962371657896	0.447	0.41	1
Rpl7a	0.117407319501985	-0.0302099112103376	0.999	1	1
March7	0.117508131442818	-0.0227972529585801	0.395	0.437	1
Cenpv	0.117638070921281	-0.0633539650138043	0.428	0.475	1
Nup205	0.117810685192325	0.0298540683628023	0.186	0.175	1
Spc24	0.118158396779538	0.00192303323353782	0.788	0.813	1
Mbtps1	0.118517091969545	0.0132404798155862	0.251	0.258	1
Kdsr	0.118553789636701	-0.0275779560993206	0.129	0.158	1
Gorasp2	0.118568036447321	0.00399883303233162	0.382	0.404	1
Pigp	0.118576731657431	-0.0501171571599422	0.166	0.204	1
Lsm2	0.118887451577948	0.043919572650952	0.919	0.891	1
Oxnad1	0.118987601500986	-0.0126890575414802	0.384	0.365	1
Trap1a	0.119221283626239	-0.0312716853466415	0.794	0.784	1
Rpsa	0.119621611719153	-0.0244753753237399	1	1	1
Suclg2	0.119624711030367	0.047554540664529	0.468	0.418	1
Tbc1d7	0.119645341898724	0.0354129389376946	0.168	0.155	1
Cox4i1	0.119726838366108	-0.0311088837020859	1	1	1
Mcat	0.119963368514768	-0.0370964027434673	0.216	0.227	1
Slc30a5	0.119992160417243	0.0400956656484299	0.131	0.105	1
Gm26699	0.120326906831591	0.0290318063244145	0.157	0.127	1
Mapk1ip1l	0.120481633196481	0.0270110385763247	0.366	0.365	1
Copa	0.120952959672509	-0.0100844304456529	0.138	0.159	1
Usp36	0.12098100399482	-0.00846212132845708	0.262	0.287	1
Adgrl1	0.1211919642179	0.0388025364191774	0.24	0.199	1
Mrpl1	0.121201160789334	-0.05501299216633	0.531	0.564	1
Abhd10	0.121473471165953	0.00113751564951528	0.179	0.165	1
Gadd45b	0.121519173999664	-0.0439730579665233	0.122	0.146	1
Pgk1	0.121597051990504	0.0347238469814196	0.103	0.075	1
D2Wsu81e	0.122320607256638	-0.0273373741084728	0.171	0.177	1
Caml	0.12248016530362	-0.0479837659439922	0.147	0.184	1
Cd9	0.122791844449443	0.0473913324307056	0.804	0.765	1
Cdk2	0.122803173558025	0.0394810433287741	0.168	0.145	1
Ndufa9	0.122866780348938	-0.053010490066266	0.578	0.591	1
Terf1	0.122969794705748	-0.0274264628616195	0.698	0.682	1
Ube2j1	0.122985143449259	0.0355334542784126	0.146	0.128	1
Ccdc124	0.123143598329436	0.0539408912143317	0.674	0.649	1
C1qbp	0.123154071745319	-0.0342140452776796	0.981	0.976	1
Rlf	0.123354020183759	0.0366801189845237	0.12	0.09	1
Pcgf6	0.123412480910181	0.0571078216724512	0.387	0.355	1
Ptprs	0.123419995592042	-0.00176207821052127	0.112	0.101	1
Rbm14	0.123451023099328	0.0142806173890936	0.425	0.39	1
Pold2	0.123499214629272	-0.0535096925611763	0.465	0.514	1
Nudt21	0.12353873176179	0.0255560152111236	0.925	0.928	1
Arhgef1	0.123631684099985	-0.0205423397656288	0.12	0.145	1
Rnaseh2a	0.123853104397983	-0.0470775787372913	0.516	0.524	1
Prdx5	0.123877284827482	0.0635529487166917	0.606	0.583	1
Ube2a	0.123943171217975	-0.0440666485189589	0.759	0.8	1
Auh	0.124181547716939	0.0499267839231316	0.275	0.238	1
Nktr	0.124370604202542	0.0182006927362214	0.456	0.419	1
Tada3	0.124622345646136	-0.0357557989320013	0.332	0.374	1
Fkbp9	0.124630915937314	0.0590044305892244	0.372	0.332	1
Laptm4b	0.124747722642563	-0.00498559510664037	0.206	0.193	1
Kit	0.124921844402469	-0.0018089712949812	0.154	0.168	1
Gmpr	0.125505135624128	-0.0291135513417394	0.101	0.129	1
Xrn2	0.125932649493961	-0.0559598442540951	0.58	0.601	1
Coq4	0.126277757923146	-0.0119180172478182	0.117	0.111	1
Ilf3	0.12653920896295	-0.0352965696846655	0.4	0.445	1
Urm1	0.126698348595801	-0.0108553152754976	0.33	0.359	1
Bmp4	0.126706177353143	-0.0175824245732395	0.13	0.129	1
Ddx39	0.12704738409628	-0.0401473019115159	0.92	0.943	1
Far1	0.12734998393494	-0.0103502021005006	0.253	0.242	1
Dpys	0.127590916429897	-0.0430969459272772	0.399	0.389	1
Acat2	0.12762479416883	0.0161155365520199	0.502	0.521	1
Crem	0.127863074356822	-0.0393519222170755	0.104	0.135	1
Chchd3	0.12803248893938	0.0359856182880424	0.642	0.595	1
U2af1	0.128218019825636	-0.0259219250466534	0.989	0.988	1
Zfp318	0.128317765160152	0.0120187259958021	0.186	0.192	1
Utp18	0.128347914757876	0.0280910275733289	0.389	0.395	1
Sirt1	0.128608857955959	-0.00168267857741972	0.096	0.107	1
Chordc1	0.128854947822899	-0.0353343925877086	0.345	0.348	1
Mettl3	0.128864492803842	-0.0352479081051633	0.151	0.167	1
Mrps11	0.128898083829384	0.0567182323483375	0.619	0.585	1
Rfc4	0.12893231935849	0.0462187450268534	0.531	0.519	1
Wasf1	0.129262825729944	0.0393499900525928	0.132	0.105	1
Ssr4	0.12940128315478	0.00795743016492911	0.636	0.668	1
Phkg2	0.129580859285025	0.0179879387812959	0.101	0.097	1
Katnb1	0.129629969356515	0.0346720415252032	0.14	0.12	1
Hacd2	0.129824528870355	-0.0420002973445134	0.278	0.321	1
Upp1	0.129969283367717	0.0417665740390174	0.944	0.927	1
Acy1	0.130010443667431	-0.0359259294334214	0.085	0.111	1
Prodh	0.130025115361946	-0.0193426370524014	0.145	0.171	1
Ric8	0.130059339942799	0.0380457362677156	0.117	0.089	1
Tagln2	0.13024946569169	-0.0666652517659138	0.65	0.674	1
Psmd12	0.130436043997051	-0.0433622072234452	0.787	0.788	1
Cops7a	0.130477211617331	-0.0244469775480129	0.572	0.616	1
Ttc5	0.130631329177208	-0.0583900184024758	0.256	0.299	1
Gse1	0.130717872942123	0.0325874887273398	0.131	0.101	1
Pccb	0.130977322026678	0.0238985928161178	0.111	0.086	1
Dtnbp1	0.1309977334439	0.0398948382850285	0.153	0.12	1
Mitd1	0.131073374624825	0.0145256873720316	0.352	0.319	1
Cep295	0.1313224839494	-0.0522578499993642	0.24	0.281	1
Dennd6a	0.131617824829157	0.0371904388337613	0.111	0.083	1
Ppp1r10	0.131628578066967	-0.0538743243229435	0.322	0.359	1
Tmem5	0.131872070473535	-0.0500403056133415	0.265	0.289	1
Snd1	0.132060833121965	4.5957851878442e-05	0.16	0.174	1
Bop1	0.132126390111576	0.0529149012108185	0.423	0.398	1
Pcnt	0.132520308347876	0.0122377256510561	0.402	0.418	1
Uqcrq	0.132527580754902	-0.0347725014420317	0.993	0.992	1
Carnmt1	0.132576966470169	0.0144541814641714	0.772	0.795	1
Bex2	0.132944923012935	0.022008749368553	0.63	0.589	1
Git2	0.133479884296696	0.0446632014826663	0.211	0.178	1
Anapc1	0.133550092695609	-0.0263095061562375	0.187	0.192	1
Smad7	0.133625390343607	-0.0543972606340373	0.44	0.488	1
Lrrc47	0.133680081361763	-0.0512683177148886	0.311	0.357	1
Calm1	0.133687972054717	0.0286610281582358	0.989	0.989	1
Sec22b	0.133712434268384	-0.0557077548325478	0.357	0.397	1
Pus1	0.133870824764731	-0.0442912092027896	0.308	0.328	1
Snapin	0.13399388079954	0.0222984419693399	0.214	0.209	1
Ccne1	0.134453808305018	0.0596519942403784	0.801	0.799	1
Tut1	0.134641405899121	-0.0401675246398091	0.123	0.156	1
Stk11	0.134731612696048	0.0522197248514737	0.377	0.342	1
Tacc2	0.134924574837175	0.0377691259871592	0.181	0.146	1
Eif2d	0.135042487784805	0.0343977029837611	0.571	0.526	1
Ring1	0.135149772142929	0.0396745752581395	0.127	0.1	1
Aup1	0.135161144823938	0.038961782382036	0.208	0.171	1
Nol11	0.135283739785062	-0.05359129235369	0.467	0.502	1
Med30	0.135673148072112	0.0518056137009636	0.443	0.397	1
Diaph3	0.135775316948611	-0.040027737786983	0.119	0.152	1
Ube2k	0.135832619385645	0.0236281254845483	0.883	0.895	1
Actn1	0.135869472206222	-0.0549574930245916	0.426	0.474	1
Dhx8	0.136517378922079	-0.0610295308306124	0.384	0.421	1
Tmx3	0.136845094199105	0.0399851388592918	0.124	0.096	1
Casc4	0.136883911939268	0.00435842152932728	0.172	0.184	1
Folr1	0.136959477179989	0.0338890351728994	0.612	0.565	1
Taf2	0.137026259858294	-0.0441235370453381	0.129	0.16	1
Purb	0.137077190296027	-0.0364930758260099	0.26	0.3	1
Eif1	0.1371633422277	0.0140742056331917	1	0.996	1
Sptbn1	0.137285429833938	-0.0337819279309283	0.396	0.44	1
Nubp2	0.137299733266093	0.0185727811234978	0.427	0.435	1
Tardbp	0.137568732688048	-0.00835760216136361	0.756	0.79	1
Psma5	0.137596123958585	0.0122694303051643	0.917	0.889	1
Csnk1a1	0.13771915001161	-0.00403452247236125	0.908	0.884	1
Jam2	0.137774443100318	-0.0548200597232971	0.49	0.502	1
Utp23	0.138038848517396	-0.0400610310243635	0.352	0.398	1
Tma7	0.138243465710576	-0.0110942179516025	0.991	0.998	1
Gm8730	0.138339436049902	-0.0251281872114668	1	1	1
Pex7	0.138727217114366	-0.0483160726452125	0.191	0.226	1
Gtf2h3	0.139104764091447	0.0500465568000303	0.336	0.302	1
Smim4	0.139169652888252	-0.0389124482586407	0.172	0.209	1
Pex14	0.13924960771161	0.00746577249333213	0.211	0.188	1
Sf3b4	0.139398491154514	-0.0457380135151213	0.701	0.743	1
Rexo4	0.139470379811522	-0.00113254556451614	0.232	0.251	1
Pten	0.139527616169672	0.048165662098114	0.275	0.233	1
Polr2l	0.139667970740604	0.0436200604208146	0.565	0.55	1
Stoml1	0.140340750989235	0.0275394157017554	0.127	0.098	1
Plin3	0.140341778531514	-0.0479502089005502	0.276	0.32	1
Copz1	0.140347756040216	0.0516295545970226	0.658	0.63	1
Mtf2	0.140382338070228	-0.0545919176739433	0.94	0.943	1
Gldc	0.140498138188348	0.0490271503841432	0.34	0.297	1
Htra1	0.14060510914915	-0.00384492244066748	0.099	0.113	1
Pdhb	0.140650155173152	-0.0538203081148448	0.368	0.415	1
Zfp57	0.140995434044106	0.0165040140480087	0.465	0.48	1
Ints5	0.141111200708437	0.0261019830247348	0.213	0.207	1
Ptdss1	0.141163553414522	-0.034489183837498	0.123	0.146	1
Pmm1	0.141267638877971	-0.0435743816595926	0.745	0.786	1
Tle3	0.141469134858061	-0.038602099993679	0.115	0.147	1
Nat10	0.142186779173558	0.0544088028121814	0.302	0.263	1
Wbp11	0.142421396641387	0.0517691622768164	0.696	0.665	1
Baz1a	0.142652586513016	-0.055362376187976	0.333	0.379	1
Vkorc1l1	0.142732598606848	0.0456332587862245	0.208	0.174	1
Dpy30	0.142779296172078	0.0391988435318	0.979	0.975	1
Gm10709	0.142781243471537	0.0113351187393653	0.722	0.745	1
Naa10	0.142894660473811	0.0394478296643364	0.567	0.564	1
Ggps1	0.142918616464884	-0.0180323115339977	0.09	0.111	1
Rps20	0.14328765632288	-0.0194743586808985	1	1	1
Bcs1l	0.14353277855921	-0.0374645391798922	0.109	0.133	1
Zfp217	0.143575227538425	-0.0133863843085798	0.117	0.117	1
Sdc1	0.143659271002567	0.0328411392284259	0.138	0.13	1
Sdf2	0.143746819346822	0.035445421719258	0.228	0.192	1
BC023829	0.144038576229694	0.0387013716655282	0.137	0.111	1
Ccdc25	0.144802275930874	-0.0525050533926892	0.253	0.29	1
Map3k7	0.144874749096982	0.0228882576504807	0.138	0.113	1
B230354K17Rik	0.144912279058973	-0.0423588687297874	0.123	0.155	1
Pou5f1	0.144914733441724	0.0328733128182366	0.98	0.966	1
Cap1	0.144916022011856	-0.0434970935479991	0.371	0.417	1
Upf1	0.145171659261282	0.0469941005337841	0.163	0.139	1
Cpsf3	0.145325160763308	0.0467015007559383	0.258	0.232	1
Acin1	0.145521179849751	0.0306575084345035	0.791	0.751	1
Dut	0.145618665336782	0.0488999453519594	0.95	0.942	1
Ccdc107	0.145635111802201	0.0417479900341102	0.202	0.166	1
Rps18-ps3	0.145699535058495	-0.00442989632281293	0.196	0.185	1
Sco2	0.145982808898383	0.0106494342667452	0.177	0.155	1
Smim10l1	0.146130000616487	0.0281971818687603	0.118	0.105	1
Eps8	0.146342595621407	0.0287235205248908	0.109	0.095	1
Rbm4b	0.1465200492545	0.0606294467750157	0.439	0.414	1
Amd1	0.146585574680086	-0.057821788824316	0.48	0.518	1
Dnmt1	0.146642165844858	-0.0539892552949038	0.442	0.489	1
Arhgap12	0.146836349973879	-0.0286989831428545	0.089	0.116	1
Mydgf	0.146916297853537	0.0525960275742508	0.367	0.323	1
Banp	0.147227179110433	-0.0440170220298096	0.149	0.18	1
Fus	0.147354772527155	0.0537554190870417	0.839	0.812	1
Ssna1	0.147488611981623	-0.0553175595434663	0.435	0.48	1
Glg1	0.147526110778436	-0.0255769688270205	0.284	0.284	1
Dgcr2	0.147628272960382	-0.0380907765676469	0.106	0.137	1
Yipf1	0.147786203227894	-0.0252422203984203	0.076	0.101	1
Zfp706	0.1479609107669	0.0327844322555417	0.973	0.957	1
Wdr75	0.147977726299106	0.0276333129536018	0.469	0.476	1
Stag2	0.148060751369077	-0.0371969951533506	0.145	0.179	1
Tmem101	0.148077397429451	0.0431350887278384	0.228	0.19	1
Mtdh	0.148389901151211	0.0409457761243235	0.827	0.79	1
Psat1	0.148431129538394	-0.0447023002068963	0.805	0.84	1
Nfyb	0.148496408649775	0.0647614853773668	0.505	0.468	1
Fastkd3	0.148749828264626	-0.0324773520801394	0.142	0.174	1
Birc2	0.149081457833515	-0.0380992909736168	0.124	0.149	1
Pdk1	0.149143960645231	-0.0535804060328376	0.335	0.37	1
Tcf25	0.149161906996941	0.0064043447348896	0.646	0.668	1
Rab35	0.149282955545735	-0.0171758558160504	0.243	0.276	1
Cbx3	0.14933126549511	-0.0244829231149128	0.77	0.746	1
Paxbp1	0.149655349929692	-0.0447693001773324	0.185	0.223	1
Mapre1	0.149722631104356	-0.0527395771343482	0.636	0.674	1
Eif4a3	0.149929737824016	-0.0538657325932639	0.751	0.786	1
Kif20a	0.150288602984254	-0.0420122477046829	0.312	0.357	1
Pole	0.150321301240391	0.0200582926638191	0.156	0.153	1
Med1	0.150425538764175	0.045284653102083	0.242	0.211	1
Coa3	0.150958551977687	-0.0565607431008591	0.67	0.701	1
Pxmp2	0.151525366859147	0.0474723931149102	0.25	0.212	1
1810037I17Rik	0.151799994203516	0.0438102427724432	0.89	0.867	1
Tomm22	0.151918647693559	-0.0445700547022463	0.807	0.828	1
Dtwd2	0.152173365768571	-0.0214527876536035	0.106	0.132	1
Pqbp1	0.152238338258405	0.0339895567264265	0.312	0.273	1
Trim2	0.152473735424439	-0.0404802810144196	0.136	0.169	1
Pitrm1	0.152500860435097	-0.0281306838214393	0.171	0.204	1
Prkrir	0.15272538881709	-0.0379400657757181	0.163	0.182	1
Slc50a1	0.15278594795806	0.00524580258449356	0.11	0.097	1
Dbt	0.152798415575506	0.0222757004978158	0.174	0.147	1
Usp5	0.15285008510479	-0.0543767990617728	0.273	0.308	1
Fbxo30	0.153083320417639	0.0273132330558601	0.135	0.124	1
Tars2	0.153205474945684	-0.0377548957659387	0.225	0.238	1
Nfyc	0.153220875458828	0.0587641038974933	0.372	0.339	1
Sfswap	0.153244355797824	0.0506988574052334	0.263	0.227	1
0610037L13Rik	0.153350221643952	-0.0374244725847513	0.242	0.282	1
Pacrgl	0.154088007637231	0.042415211253297	0.17	0.136	1
D17Wsu92e	0.154204274543224	0.023577433346106	0.174	0.173	1
Pdss1	0.154346871311187	0.0356735224430573	0.188	0.171	1
Pak1ip1	0.154447270996867	-0.0497032419267782	0.747	0.786	1
Cebpb	0.154493367090707	0.030451094358367	0.119	0.109	1
Asah1	0.154654073874395	-0.0359749586023174	0.179	0.214	1
Ensa	0.15466718677961	-0.0441820673105617	0.214	0.254	1
Ahi1	0.154689398056019	-0.0220665334183355	0.143	0.169	1
Tet2	0.154791918211659	0.0323112988830557	0.275	0.269	1
Arid3b	0.155130501185115	-0.00832032205604796	0.099	0.115	1
Prkar2a	0.155348240787924	-0.0363082351106242	0.254	0.268	1
Ndufa6	0.155669712256401	-0.00397860672939343	0.823	0.854	1
Espl1	0.155714559259168	0.0350588466286416	0.144	0.126	1
Dock6	0.155838999595618	0.0347803285214134	0.108	0.089	1
Mrps30	0.156264379264076	0.0219485310842705	0.582	0.541	1
Hax1	0.156519618458669	-0.0313139390568105	0.712	0.754	1
Rpl13a-ps1	0.156555805312901	-0.0419402868239107	0.786	0.821	1
Pawr	0.157039266380627	-0.000794503668518298	0.119	0.108	1
Arhgdig	0.157699037689231	-0.0376061258464709	0.101	0.124	1
Uba2	0.157911077780957	0.00564970763976458	0.902	0.873	1
Apool	0.15792656057646	0.0256086399336869	0.214	0.206	1
Ski	0.157981134917955	0.0380525759760504	0.136	0.105	1
Midn	0.158094219417979	0.0385160901364281	0.208	0.172	1
Plekha7	0.158412053031852	-0.00151785501177423	0.159	0.146	1
Slc35b4	0.158543008673197	-0.0138130934221836	0.083	0.102	1
Tpd52l1	0.158570362166245	0.0464485377716845	0.228	0.204	1
Cmss1	0.15859796703449	0.0438835762715983	0.233	0.204	1
Ajuba	0.158876174650699	-0.0151594034400986	0.151	0.174	1
Cdc25a	0.159271869081312	0.0142392327615866	0.325	0.341	1
Eya3	0.15987423945719	0.0342825940322706	0.153	0.122	1
Bphl	0.16004615190391	-0.0125532484005888	0.123	0.142	1
Cpox	0.160059631655129	0.0243766243299814	0.181	0.174	1
Gtf2e2	0.160142876625832	0.0362181828758551	0.599	0.597	1
Uqcrh	0.160553269692249	-0.0271021167753078	0.973	0.985	1
Siah1b	0.160588799566763	-0.0410804380124609	0.296	0.338	1
Akap9	0.160663956216464	0.052974924878321	0.304	0.263	1
Fkbp11	0.160712251117935	0.0321444100475522	0.498	0.456	1
Ap3m1	0.160968572174293	0.0364152995325761	0.181	0.16	1
Mcph1	0.161075314131771	0.0415042073351929	0.195	0.16	1
Dnajc7	0.161506573655739	-0.0157754588166874	0.702	0.741	1
Zfp936	0.161745408777608	-0.0104039278065586	0.219	0.244	1
Dapk3	0.161816754024262	0.00533455705668612	0.303	0.32	1
Pum3	0.161840712068773	0.0632016471293001	0.646	0.611	1
Acbd3	0.161891971939775	0.0388216080120863	0.195	0.16	1
D15Ertd621e	0.162319695383731	0.0407286221398762	0.166	0.137	1
D16Ertd472e	0.162748198893006	0.0399740238956868	0.15	0.118	1
Gng3	0.163180616784626	0.0499991741611261	0.309	0.275	1
Phf23	0.163249180031284	-0.0253261800045952	0.414	0.456	1
Fam118a	0.163263323216055	-0.0303807224669994	0.109	0.127	1
Epha2	0.163454949011723	0.0123512234502768	0.145	0.15	1
Actr2	0.163781566743919	0.0151126620983231	0.402	0.415	1
Tmem97	0.163807131274759	0.0339619070755403	0.613	0.568	1
Ncaph2	0.163841716879201	-0.0224607758747913	0.421	0.461	1
Fkbp2	0.163886263417531	0.027693707431263	0.374	0.335	1
Pfn1	0.163987776780171	0.0434952098464336	0.989	0.992	1
Rab1a	0.164460736769945	0.0407196268616845	0.771	0.731	1
Thap11	0.164502558566266	-0.033607162011528	0.29	0.331	1
Myl12b	0.165333835565097	0.0500212559934873	0.423	0.383	1
Pcbp2	0.165487699701687	0.00949259577563488	0.971	0.982	1
Crnkl1	0.165565386454833	-0.0098758221692738	0.336	0.323	1
Eno1	0.165652336977547	0.0156129131459199	0.938	0.95	1
Ptgis	0.166138239959967	-0.0262052201907185	0.23	0.237	1
Mrpl45	0.166266521365655	0.0502434221755816	0.789	0.759	1
Chmp4c	0.166532641222917	-0.00151777237661949	0.239	0.224	1
Ezr	0.166687718617583	-0.0170805053914391	0.651	0.635	1
2410004B18Rik	0.166732395633973	0.0540186655135715	0.425	0.386	1
Serinc3	0.16680611344491	-0.0416634545497975	0.102	0.126	1
Sec23ip	0.166841621282578	0.0397082587869179	0.195	0.169	1
Rae1	0.166871423992706	-0.0401844269576935	0.66	0.666	1
Mapk14	0.167620268083303	-0.0131151729327075	0.281	0.271	1
Tab2	0.167856975468845	0.0358235818642056	0.156	0.132	1
Cry1	0.167889990854584	-0.0438517903088476	0.196	0.233	1
Rspry1	0.168016393280108	-0.0280327803350514	0.142	0.172	1
Yrdc	0.168246719413341	-0.0492684936425271	0.502	0.547	1
Nfat5	0.168386166129485	0.0071630849152059	0.143	0.148	1
Abce1	0.168569015547372	0.0239345173814105	0.63	0.647	1
Ing1	0.168993755922964	-0.049424308556379	0.386	0.43	1
Kif11	0.169068204697526	0.0314616761112353	0.249	0.241	1
Glod4	0.169074113158655	-0.0286823433935117	0.364	0.403	1
Aptx	0.169260921646983	-0.0374324005708746	0.123	0.154	1
Bax	0.169361764962323	-0.0440722345724194	0.974	0.98	1
Zbtb7a	0.169495968276698	0.00162478781201628	0.138	0.147	1
Cox7a2	0.16968424696467	-0.0308660096315685	0.981	0.988	1
Prpf18	0.169720004335575	-0.0285305543603878	0.087	0.104	1
Ptrh2	0.169868965865981	0.0465472332323407	0.359	0.316	1
Chkb	0.170098547192367	0.0193746217750501	0.103	0.082	1
Cad	0.170143254011994	-0.0448521969526962	0.257	0.297	1
Mgme1	0.170246000524144	-0.0260023712964902	0.188	0.22	1
Gnl3	0.170311936634389	-0.0295952320980615	0.922	0.914	1
Crk	0.170329098297932	0.0452578922405001	0.201	0.173	1
Pgm1	0.170398075879923	-0.0344371087667005	0.097	0.126	1
Lss	0.170579144232079	0.0258711287177213	0.108	0.083	1
Uba5	0.170695693804944	-0.0393895402098616	0.357	0.37	1
2810417H13Rik	0.170847142212192	0.0384876893789672	0.591	0.594	1
Eif1ad	0.170905122425066	-0.0164066597744131	0.648	0.687	1
Tubgcp4	0.171044843189184	0.0358106486176391	0.144	0.114	1
Gm10250	0.17119086490833	0.0406862491829251	0.145	0.117	1
Tpi1	0.171523581403984	0.0430558178744438	0.724	0.718	1
As3mt	0.171583204812419	0.0404625713964142	0.185	0.154	1
Zfp329	0.171711398144613	0.0345422018180825	0.142	0.111	1
Ak7	0.171906807699431	0.00546126032712138	0.105	0.094	1
Mms19	0.172111615953714	0.0382294152704867	0.167	0.142	1
Slc38a10	0.172424577877751	-0.0250913147062627	0.144	0.172	1
Pa2g4	0.172459213750687	0.0168783945128632	0.975	0.96	1
Smim13	0.172619080593792	-0.0144701329981219	0.15	0.173	1
Ddx41	0.172909285321628	0.0434093703449867	0.44	0.424	1
Anln	0.172916532302289	-0.0289426444058047	0.209	0.244	1
Cul2	0.173293515293995	0.0515148381984419	0.374	0.344	1
Isyna1	0.173456208073325	0.016699937584198	0.454	0.418	1
Cd37	0.173519657584858	0.033389362992528	0.115	0.096	1
Mta1	0.173989135229964	-0.00797631171012209	0.143	0.159	1
Ankhd1	0.174046002195181	0.0291336056642376	0.244	0.235	1
Spcs2	0.174339497461041	0.0137002697548003	0.753	0.771	1
Idh3g	0.174555372079445	0.0399129605099473	0.526	0.518	1
Pcf11	0.174611257695335	-0.0311109051353854	0.194	0.229	1
Slc4a5	0.174794276156355	0.042296688483365	0.137	0.11	1
Bckdk	0.174890058807863	-0.0465689071564717	0.234	0.271	1
Erc1	0.175006919930767	0.0447362671928407	0.233	0.199	1
Cenpm	0.175411103599682	0.0423353975994041	0.633	0.624	1
Rragd	0.175492616796325	0.0119089125852182	0.167	0.174	1
Syngr1	0.175599015655788	0.0391875186385947	0.456	0.412	1
Nudt14	0.175980575492198	0.0418406225322791	0.179	0.149	1
Cyfip1	0.17608157678896	0.0210698053404596	0.27	0.241	1
Myl12a	0.176099331658126	-0.040799993880041	0.924	0.931	1
Fam53a	0.176236071807321	-0.0487676072982764	0.213	0.248	1
Psmc5	0.176270931009065	-0.0243244625366885	0.737	0.775	1
Adck5	0.176298331138823	0.0341572131490629	0.135	0.105	1
Lrr1	0.176428810046077	0.0320629478036897	0.177	0.145	1
Brox	0.17665782543628	-0.0134083389011951	0.088	0.105	1
Galnt11	0.177664484754036	-0.0243951762554079	0.088	0.113	1
Ccna2	0.177664825995926	0.0534458940728841	0.633	0.613	1
Rad1	0.177852502102119	0.0280780943503267	0.181	0.167	1
Slc35b2	0.178020263761841	-0.00526460663195319	0.143	0.135	1
Ddx56	0.178232957400355	-0.0293445415732184	0.422	0.463	1
Hsf1	0.178280443290154	-0.0325851357751563	0.094	0.121	1
Eed	0.17849741143317	0.0197426450428295	0.873	0.889	1
Slirp	0.17889173105073	0.026183782670496	0.899	0.871	1
Eapp	0.178903385512049	-0.0206700938610186	0.471	0.511	1
Manf	0.178923952777105	0.0438406044144117	0.801	0.764	1
Gigyf1	0.179008848117521	0.0194022931589983	0.106	0.1	1
Anp32e	0.179036246819159	0.0545987668795076	0.662	0.626	1
Med24	0.179049466722014	-0.00572796846074139	0.097	0.11	1
Tmem189	0.179639497295344	0.0266095419771842	0.117	0.104	1
Limd2	0.179818345134457	0.00433882551787554	0.137	0.145	1
Pcid2	0.179875965292134	0.0423573567878901	0.174	0.145	1
Vps4a	0.180026658146893	-0.0350579314913096	0.126	0.158	1
AY036118	0.180054367127149	-0.0352711211963112	0.346	0.387	1
Slc25a20	0.180210739013607	-0.0303273511029948	0.161	0.193	1
Rfc2	0.180347858386976	-0.0384654785422696	0.635	0.678	1
Ahnak	0.180437081704151	0.0280652660708084	0.185	0.174	1
Gm10263	0.180553229714238	0.0393384893382204	0.606	0.562	1
Anapc15	0.180842030534923	0.0370436328258553	0.554	0.511	1
Nars	0.181488048535274	0.0291949983353463	0.898	0.87	1
Aurkb	0.181526722041177	-0.0415856881339248	0.311	0.352	1
Pelo	0.181555354586114	-0.0539136737068083	0.319	0.361	1
Nip7	0.181923314438766	0.0569045392530478	0.919	0.902	1
Kri1	0.182027185322381	-0.0377565144624629	0.123	0.153	1
Apitd1	0.182123254475243	0.0309572539783429	0.435	0.435	1
Anapc4	0.182191866793959	-0.0430390622308786	0.192	0.219	1
Csad	0.182880870895269	0.0428955299345626	0.17	0.142	1
Trip11	0.183232990230074	-0.00643380667534058	0.11	0.124	1
Thap1	0.18336989890393	-0.0209321675978211	0.143	0.168	1
Copg2	0.183481872344069	-0.0137949346539601	0.123	0.121	1
Psma8	0.183870818301413	0.0122679410222093	0.126	0.126	1
Sav1	0.184195759927234	-0.032777222600872	0.081	0.107	1
Atp5e	0.18420042309738	-0.00957902376187492	0.945	0.93	1
Pds5a	0.184222355603982	0.0423507866055138	0.323	0.282	1
Spry4	0.184341145162943	0.02867096290163	0.156	0.15	1
Ndufv2	0.18435861324343	0.042052363387532	0.799	0.794	1
Nisch	0.184532593812241	-0.0527722781589689	0.595	0.629	1
Fer	0.184686040204383	0.0305263318917889	0.131	0.103	1
Terf2ip	0.184738482150608	0.030821529160723	0.118	0.1	1
Enc1	0.185177175847873	0.0368033493799035	0.173	0.153	1
Hif1a	0.185214578814264	0.043193635115836	0.299	0.259	1
Utf1	0.185421321348317	-0.0198441469057551	0.933	0.919	1
Brms1	0.18567101823503	0.0420352820723218	0.251	0.225	1
Ndufab1	0.185699343600454	0.043199654644545	0.944	0.929	1
Phf6	0.18580234172182	-0.0295666995853535	0.17	0.184	1
Zwilch	0.186089297432653	-0.0455162277777873	0.174	0.205	1
Mtfr1l	0.186311820232625	0.0429659069491863	0.407	0.364	1
Tmem19	0.186340305116244	0.0359481735233193	0.112	0.086	1
Ttk	0.187010553246935	0.0235510301182725	0.151	0.141	1
Sft2d1	0.187332661793872	0.0328665757041601	0.103	0.081	1
Gm10076	0.187460597510598	-0.0528427927655509	0.622	0.641	1
Psmg2	0.187478773793918	0.0526052419223312	0.412	0.372	1
Eif4ebp1	0.187482426015811	-0.0322277877634067	0.992	0.994	1
Vps4b	0.187713606434432	-0.0320026567388502	0.407	0.447	1
Fh1	0.187728262894125	0.0344798543567155	0.429	0.386	1
Dhrs4	0.187731702872247	-0.00907619172905366	0.192	0.214	1
Arpc2	0.188031116965343	-0.0334915536204079	0.822	0.853	1
Tmem38b	0.188093435381218	0.032337790460422	0.184	0.168	1
Coa6	0.188096310599504	0.0344666728522234	0.332	0.293	1
Cinp	0.188282618416196	-0.0466616708337546	0.288	0.315	1
D10Jhu81e	0.188349476170671	-0.0298638936281213	0.153	0.182	1
Rnf181	0.18851876856805	0.0457544627988662	0.304	0.265	1
Nck1	0.188535305415219	-0.0450238739628657	0.181	0.214	1
Rpl37a	0.188773744425006	-0.021373202139817	1	1	1
Dcaf8	0.188813139622394	-0.0433144855786488	0.223	0.252	1
Nufip1	0.188889057502665	-0.0105978986589533	0.488	0.52	1
Iah1	0.189258323131352	0.00399368911398595	0.182	0.193	1
Rnf19b	0.189414808329094	-0.0359017053039418	0.091	0.115	1
Tmem110	0.189847929710903	0.025188358229331	0.159	0.154	1
Pfdn2	0.190332600858649	0.031593954384199	0.968	0.959	1
Usp3	0.190388831669779	0.00667341575077332	0.125	0.11	1
Hnrnpm	0.19042407204003	-0.0347498435683247	0.854	0.882	1
Cyb561d2	0.19047500680106	-0.00929124913513688	0.116	0.133	1
Ccnb2	0.190481675157337	0.000177830385753697	0.571	0.598	1
Dhx29	0.190493081984855	0.00562130450511977	0.26	0.242	1
Nsmce2	0.190686002933279	-0.053920481038008	0.292	0.325	1
Ate1	0.190742302811589	-0.00883879025323903	0.208	0.229	1
R3hcc1	0.190906727242451	-0.0296775916027625	0.164	0.194	1
Ppp2r1a	0.191098943321599	0.0127665044942683	0.522	0.539	1
Nt5dc2	0.1916905883954	0.0177742646572385	0.4	0.414	1
Dazap1	0.191693743229876	-0.0499635621023196	0.739	0.744	1
Trpm7	0.192345484019169	0.0381714519863935	0.182	0.159	1
Snrpd1	0.192533957704545	-0.0240091968222369	0.958	0.973	1
Ten1	0.192747272223376	0.0339190455918153	0.255	0.219	1
Smarca4	0.192769971998538	0.027286608477969	0.588	0.6	1
C87436	0.192773933720742	-0.0270397923592036	0.138	0.167	1
Ift20	0.192804394207284	0.0551170414641724	0.454	0.415	1
Wwc2	0.193077383390712	-0.00949782453508408	0.133	0.15	1
Npat	0.193149273380501	-0.0130901099231419	0.119	0.137	1
Nupl2	0.193162840840049	-0.0307362587501298	0.087	0.113	1
Tm9sf3	0.193435424711925	-0.0392865426678607	0.263	0.302	1
Tpm2	0.193445719106341	-0.0366691470500825	0.12	0.146	1
4930453N24Rik	0.193921110299891	0.0492912809853024	0.408	0.386	1
Irf2bpl	0.194353044625762	-0.00199508987983443	0.387	0.412	1
Adk	0.194439357707856	0.0426483276526959	0.267	0.245	1
Ercc8	0.194840087923511	-0.0159151217617252	0.14	0.143	1
Qrich1	0.195064775803629	0.0144791074791086	0.326	0.331	1
Cpsf2	0.195249249164636	-0.00776405566638805	0.435	0.419	1
Knstrn	0.195760056773415	-0.043153087000215	0.218	0.255	1
Plpp2	0.196551717341151	-0.0357462368702194	0.095	0.121	1
Psmd2	0.196554198812816	0.0444635446442867	0.74	0.732	1
Fam96a	0.196692192371292	-0.0491474492462576	0.599	0.641	1
Top2a	0.196891801781614	-0.0135743061752307	0.789	0.823	1
Slc39a10	0.197119639019416	-0.0293076793512526	0.165	0.195	1
Mrpl2	0.197135749465545	0.0196418115168525	0.683	0.695	1
Sco1	0.197214155531645	0.0264911820224439	0.131	0.105	1
Timm8b	0.197269882503112	0.0128238250409509	0.905	0.879	1
2900011O08Rik	0.197287810179911	0.015057151771403	0.111	0.11	1
Tspan17	0.197401029542445	-0.0311891867831133	0.085	0.111	1
Ppp2r2a	0.197426887474321	0.0154329573990095	0.518	0.531	1
2310033P09Rik	0.197545456763016	0.0257467399710216	0.324	0.322	1
Eif4e	0.197597460434991	-0.0298119632829976	0.801	0.79	1
Ccdc137	0.197666509113908	0.0310436021285376	0.154	0.139	1
Calml4	0.197693963866169	0.0292122882499197	0.281	0.248	1
Nabp2	0.19784490027587	-0.0406541304879046	0.253	0.291	1
Mocs2	0.197885265160922	-0.0256022614460682	0.254	0.287	1
Cdk7	0.197887566851947	0.0337765709514666	0.303	0.264	1
Pir	0.198107003737454	0.040749002270993	0.216	0.187	1
Mrpl19	0.198113000936261	0.0411342915053822	0.44	0.397	1
Ncapg2	0.198352215013341	0.0329216982976293	0.146	0.132	1
Slc6a8	0.198411868701987	0.0120357408562098	0.166	0.172	1
Qtrtd1	0.198432457672224	-0.0297211902432672	0.087	0.113	1
Shq1	0.198500861099445	0.0203652542161554	0.209	0.209	1
Pgrmc2	0.198792952136758	0.0446101893743577	0.242	0.21	1
Zdhhc20	0.198901477230695	-0.032277455011318	0.097	0.124	1
Apex1	0.198906535944828	0.0474292478424563	0.87	0.865	1
Cpsf4l	0.198969924802543	-0.0342561870914743	0.192	0.224	1
Zfp207	0.199278364644887	0.00886733230500925	0.735	0.704	1
Timp1	0.199326040191225	-0.0578264479104419	0.284	0.322	1
Msantd3	0.199375763319558	0.0389512918669123	0.257	0.22	1
Nudt1	0.199411333012667	-0.0128760747537555	0.537	0.518	1
Stmn1	0.199419114686864	0.044643321374368	0.978	0.973	1
Stat3	0.199540229066756	0.03744165857342	0.262	0.225	1
Hltf	0.199562297216772	0.0278713022554492	0.131	0.104	1
Ece2	0.199590997200534	0.0153331407894015	0.225	0.229	1
Akt2	0.199809886667234	0.042363921329315	0.175	0.146	1
Adam23	0.199863428378018	-0.0171966900001173	0.172	0.195	1
Wdr43	0.200158269346698	0.0159979640762296	0.853	0.821	1
Tmem9b	0.20040663290952	0.036162641597979	0.103	0.079	1
N6amt2	0.200425308434238	-0.0514147138512985	0.46	0.485	1
Tmem41a	0.200541219486761	-0.00902900473320328	0.099	0.116	1
Pcgf5	0.200744129586734	-0.0114571994232732	0.129	0.147	1
Dbnl	0.20085596221378	-0.0455398012519277	0.299	0.32	1
Xab2	0.200967395159334	-0.037513868200336	0.208	0.232	1
Set	0.201008351290536	0.0211136974345756	1	1	1
Mras	0.201063669026831	0.0380590978257747	0.336	0.296	1
Cacna1a	0.201166668171195	0.0407262310408449	0.225	0.19	1
Zfp35	0.201210142613596	0.0199596792185608	0.116	0.094	1
Nop2	0.201479949853477	-0.0444035559446705	0.322	0.363	1
L3mbtl2	0.201573932240054	0.0484927674602261	0.429	0.396	1
Smarca5	0.201579306960993	0.0296389921323339	0.936	0.914	1
Pkp4	0.201636905616494	0.0291310459205792	0.235	0.227	1
Mrps10	0.201762900173368	-0.0120262961469151	0.556	0.589	1
Ndufc1	0.201783782901441	-0.00350143420609705	0.818	0.847	1
Rad51ap1	0.202227352102122	-0.0534329007853026	0.276	0.312	1
Tyw5	0.202841650338954	0.0391847071876557	0.208	0.174	1
Psmd11	0.202882105337785	-0.0421634486299836	0.853	0.868	1
Cox6c	0.203186009681098	-0.0248132620890646	0.995	0.999	1
Nrf1	0.20331344415487	0.0294042654214413	0.322	0.286	1
Gnl1	0.203353682889364	-0.05225310130663	0.324	0.361	1
Ehd1	0.203377632427502	-0.00847528645539264	0.423	0.453	1
Cyth2	0.203510814454881	0.0197140839575778	0.343	0.35	1
Ppp1r1a	0.203695939060149	-0.0439779844516604	0.154	0.186	1
Nefh	0.203962330360384	0.0360915583355124	0.311	0.274	1
A830080D01Rik	0.203992722486264	0.0430909731781021	0.249	0.223	1
Tomm5	0.204030654871008	0.0187114647357682	0.988	0.979	1
Nop9	0.204147427329547	-0.00815404656123042	0.451	0.43	1
Prr12	0.204287348841415	0.00195351857190731	0.097	0.107	1
Ppcdc	0.204532722190334	0.0223960830174608	0.105	0.083	1
Ndufs4	0.204925281411514	-0.027609110716264	0.615	0.652	1
Xrcc1	0.204956738144392	0.0403551141248891	0.261	0.224	1
Max	0.205155100543132	0.0398567006533824	0.533	0.491	1
Rp9	0.205166657048082	0.00862204620005624	0.49	0.514	1
Cald1	0.20519441794794	-0.0743626271492354	0.315	0.338	1
Smg8	0.205312851833608	-0.0247885204812122	0.088	0.111	1
Cops2	0.205554369020671	-0.0499091728457557	0.48	0.5	1
Zfp459	0.205671300662763	0.0318607050587738	0.127	0.109	1
Trim27	0.205755018975118	0.0422997431411157	0.675	0.634	1
Sec24a	0.205863185000811	0.0352349436051601	0.144	0.115	1
3222401L13Rik	0.205882986866299	-0.00033241329044395	0.094	0.101	1
Pnpo	0.206103589790508	0.0267609330800786	0.105	0.092	1
Fnta	0.20622121216289	0.00822975995606057	0.626	0.647	1
Armcx2	0.206500818878337	0.033041679515656	0.119	0.094	1
Eif2b4	0.206853331890979	0.0323156528437445	0.454	0.411	1
Usp50	0.206908776106545	0.0354972206378051	0.199	0.166	1
Mdn1	0.206953819970121	0.0523805682801926	0.462	0.421	1
Atp13a1	0.206971484304068	-0.0194354134902169	0.131	0.135	1
Trmt5	0.207140911538584	-0.0128469746080907	0.11	0.111	1
Rpap3	0.207237294468775	-0.0477800536792055	0.283	0.319	1
Socs4	0.207493844691616	0.029853530139546	0.104	0.079	1
Ccdc34	0.207647259573547	-0.0288271359510526	0.476	0.518	1
Tln1	0.207671519179582	-0.0366647016605133	0.33	0.37	1
Anapc10	0.207677700243559	0.0450491561598285	0.51	0.5	1
Mid1ip1	0.207742742632291	-0.0339472518502241	0.109	0.136	1
Agpat4	0.207806475899562	-0.0469530713841088	0.159	0.191	1
Polr2m	0.208053002481235	-0.00168071101808831	0.875	0.897	1
Bccip	0.208119237262105	-0.0086544264711117	0.673	0.646	1
Atp5o	0.208171482477035	0.0142609499455768	0.974	0.982	1
Snx27	0.208237234978434	0.0193414080890112	0.229	0.227	1
Fam8a1	0.208340412072889	-0.00290192809931722	0.112	0.105	1
Ndufb5	0.209199242926239	-0.00632751067298121	0.876	0.899	1
Wnk1	0.209702428331033	-0.0584218575873096	0.425	0.463	1
Mrps35	0.209899117772037	0.0422225730845899	0.464	0.422	1
Jade1	0.210159165350384	0.0462143947487308	0.798	0.791	1
Clock	0.210421368887714	0.0343128811216331	0.161	0.134	1
Fbxo42	0.210554556380192	0.0221194377103149	0.101	0.09	1
S100a6	0.21071250922432	0.011437186412469	0.47	0.43	1
Rab14	0.210813987605533	0.0526778328562929	0.641	0.61	1
Pdhx	0.210888298106607	-0.0316109039132648	0.219	0.254	1
Utrn	0.211102984143127	-0.0199816951060999	0.152	0.154	1
Ube2d2a	0.211290365183692	-0.0463883434617092	0.813	0.822	1
Cycs	0.211555296097901	-0.0222072126319413	0.779	0.813	1
Rbm3	0.211562735614854	-0.0107631434817381	0.96	0.975	1
Samhd1	0.211639671435311	-0.0224973962485449	0.109	0.133	1
Rmnd5a	0.211889698617822	0.0376890404023218	0.16	0.13	1
Eef1b2	0.211894617490541	-0.0224026179630465	0.998	1	1
Ccny	0.212119751705027	0.00660315213043577	0.207	0.217	1
Mis18bp1	0.212134817841863	-0.0296028149189747	0.435	0.427	1
Snip1	0.212402050027631	0.00642281150517385	0.152	0.136	1
Gpa33	0.212902549734586	0.0514156450938109	0.327	0.293	1
Fgfbp1	0.213134130128294	-0.0566374703822057	0.173	0.201	1
Commd5	0.213178976959704	-0.0324035407778565	0.329	0.367	1
Slc2a3	0.213248775141129	-0.02443181196135	0.778	0.81	1
Mphosph6	0.21328694156802	0.0359688769528297	0.554	0.512	1
Hmgcs1	0.213509286951466	0.0457087008017705	0.389	0.348	1
Trappc6a	0.213533163701959	-0.00584963454379589	0.239	0.226	1
Tbpl1	0.213623366772188	-0.0277711751283388	0.283	0.316	1
Vps35	0.213804757051644	0.00124210260184165	0.595	0.566	1
Csnk2b	0.213896512639826	0.00206129521601195	0.491	0.514	1
Mvp	0.214004858624314	-0.0345675525043322	0.112	0.132	1
Jmjd1c	0.214196279129094	0.0440608043166105	0.254	0.227	1
Cct7	0.214199015125376	0.0188171757918958	0.986	0.975	1
D630023F18Rik	0.214224632508948	0.0232774487181549	0.192	0.186	1
Smap1	0.21438030812539	-0.0475512194424874	0.517	0.53	1
Mkrn2	0.214463133812652	0.0299367958474205	0.208	0.175	1
Nop14	0.214490963139619	0.0521961316395907	0.746	0.727	1
Rilpl1	0.21457649704028	0.0294473207825088	0.106	0.09	1
G3bp1	0.214740535084019	-0.0193473691670223	0.965	0.979	1
mt-Nd6	0.214818944031282	0.0339710360254493	0.109	0.086	1
Atp5j2	0.215276519932959	-0.00064115184168978	0.989	0.996	1
Oser1	0.215590648227597	-0.0495773487925472	0.192	0.217	1
Hnrnph3	0.215820518104366	-0.0126535639278216	0.194	0.217	1
Epb41l4aos	0.216001923103539	0.0467258334109714	0.543	0.501	1
mt-Nd4	0.216146002725361	0.0271487915343132	1	1	1
Usp34	0.216147259822569	-0.0406283597996127	0.568	0.61	1
Afg3l2	0.216421599420811	-0.0390858370716187	0.264	0.283	1
Srpk1	0.216426602051882	-0.048802544254178	0.771	0.784	1
Hibch	0.216490714097307	0.0252583340130267	0.111	0.088	1
Zc3h10	0.216565280468153	0.0323140858397868	0.102	0.079	1
Rfng	0.216758460779093	0.0316478429651443	0.116	0.09	1
Eftud1	0.217175900373979	0.00134797942378759	0.119	0.128	1
Cenpu	0.217206341936643	0.0177443383694761	0.243	0.248	1
Hira	0.217671280753148	0.0123044322910892	0.243	0.25	1
Kpna6	0.217885675126907	0.0210575507109448	0.127	0.121	1
Cpsf1	0.218023302571104	-0.0226969055611327	0.139	0.147	1
Cdkn2a	0.218198928618664	-0.0265920288816413	0.154	0.162	1
Nthl1	0.218201353324285	0.00273753734011223	0.205	0.218	1
Alkbh6	0.218236308705414	-0.0342002191477254	0.111	0.135	1
Thoc5	0.218258530109886	-0.0185176941491238	0.157	0.18	1
Mpzl1	0.218272984051502	-0.0400503563641194	0.244	0.263	1
Mrps18b	0.21845553869025	-0.0133279978552787	0.785	0.762	1
Sec22a	0.218535878264301	0.00601189603795185	0.099	0.103	1
Gins1	0.218575617009699	0.0291968084345659	0.257	0.248	1
Dnaja3	0.218668363348538	0.00927440581252748	0.319	0.333	1
Ccdc50	0.218705912802096	0.0411788586959364	0.199	0.167	1
Eef2	0.218927188612823	-0.0363795428890965	0.986	0.989	1
Gosr1	0.219110375522976	0.032262041882065	0.122	0.098	1
Ivns1abp	0.219521554034784	0.045171976837965	0.409	0.368	1
Etaa1	0.219571326250721	0.036421154924123	0.35	0.31	1
Mrps34	0.219723163742503	-0.0126692199636975	0.553	0.584	1
Ppa2	0.220003907009037	0.0106357428027217	0.495	0.511	1
Trrap	0.220681904814	0.0296043857275832	0.108	0.083	1
Cpsf7	0.220714550236285	-0.0294950870759229	0.112	0.129	1
Fkbp1a	0.220720586708558	-0.0358278480252552	0.964	0.976	1
Tmem41b	0.220911954476787	0.0277344132804523	0.263	0.258	1
Ppp4r1	0.220912799404934	0.0269334052811713	0.149	0.122	1
Azin1	0.221056386821806	-0.0330816307974804	0.256	0.265	1
Polg	0.221198223148539	-0.0206272143701287	0.193	0.195	1
Rab2a	0.22133311404602	0.0145811940187971	0.695	0.661	1
Akap8l	0.221456182314663	0.0265866617851172	0.229	0.219	1
Ndufb4	0.22147191384326	-0.0389745553899503	0.848	0.873	1
Npr1	0.221734414773586	-0.00589685035183318	0.242	0.263	1
Creb1	0.221873343549146	-0.0378174125195601	0.099	0.122	1
Tmem51	0.221993490166878	0.0211680561484632	0.101	0.078	1
Slc35a1	0.222094902913413	-0.0364200114093556	0.175	0.209	1
Senp1	0.222380233810657	-0.0410709606325605	0.228	0.264	1
Thyn1	0.222708260401755	0.0312837377056494	0.556	0.552	1
D10Wsu102e	0.22293742928258	0.0284626313101333	0.304	0.269	1
Parn	0.223028101522858	0.0155339243989709	0.129	0.109	1
M6pr	0.223452798401105	0.0472656769703339	0.587	0.56	1
Polr2c	0.223471898161085	0.0240899084260486	0.834	0.803	1
Phb	0.223655806806712	-0.0267101251921968	0.742	0.777	1
Dnajc13	0.223667027865834	0.0324342171528142	0.225	0.205	1
Chaf1a	0.223733582329772	0.0398078648818242	0.449	0.408	1
Rnh1	0.224272138726921	0.00971431015494112	0.337	0.348	1
Klhdc4	0.224577828474908	0.00278863190531997	0.201	0.217	1
Acot8	0.224582800433879	0.0401690436283397	0.213	0.181	1
Ddrgk1	0.224752630297822	0.0345074037417025	0.271	0.236	1
Zfp91	0.224981207717838	-0.0455134715038499	0.372	0.412	1
Zfp639	0.225046108373333	-0.0117757692338908	0.208	0.231	1
Ino80e	0.225300538994617	-0.0391951017236165	0.593	0.607	1
Srrt	0.225437813802268	-0.00172829646167405	0.684	0.712	1
Chd4	0.225544074585407	-0.0289441301842028	0.796	0.788	1
Bmpr1a	0.225945144348685	-0.0170787605288639	0.101	0.122	1
Rrbp1	0.225992688945709	0.0448768095111429	0.694	0.661	1
Krtcap2	0.226037932828494	-0.0418069359204019	0.814	0.845	1
Ctdnep1	0.226336465324598	-0.00459051272764474	0.137	0.149	1
Asxl1	0.226551459998621	-0.000777270890817083	0.257	0.274	1
Atg5	0.227202805159942	0.0391782621070988	0.269	0.233	1
Pdia6	0.227465475857067	0.025226211192994	0.84	0.808	1
Nr1h2	0.227552701310165	-0.0312320098447425	0.177	0.188	1
Lpcat3	0.227753463927916	-0.0244224597564799	0.167	0.197	1
Pop4	0.227848199708738	0.0287203209493528	0.386	0.383	1
Zfp277	0.227928149329105	-0.00653087620895881	0.189	0.206	1
Atp6v1h	0.227981502556532	0.0403601561098643	0.186	0.159	1
Cecr2	0.227988829692226	0.040462236755722	0.253	0.23	1
Exoc4	0.228115784416551	-0.0305116671013146	0.173	0.186	1
Eif3k	0.228454470808542	-0.021044069583481	0.982	0.992	1
Pck2	0.228541940114288	-0.0330190220588744	0.11	0.134	1
Srsf9	0.228587014200062	0.0429263603375938	0.506	0.481	1
Mfsd1	0.228749565916953	-0.0413948327888145	0.161	0.191	1
Rcc2	0.229105508362429	-0.0338415305748816	0.909	0.915	1
Cirbp	0.22911968684654	-0.0245163754390573	0.495	0.487	1
Ube2d3	0.229347221677466	0.031629120695392	0.994	0.988	1
Lamc1	0.229386180860399	0.0328034747779443	0.241	0.207	1
Ankrd26	0.229409132542818	0.0374638840571385	0.195	0.169	1
Topors	0.229860617379817	-0.0299710476026627	0.531	0.57	1
Esco2	0.230003568749854	0.0406719682358044	0.474	0.46	1
Taf5l	0.230531880148647	-0.0444149676896629	0.244	0.281	1
Ddx10	0.230643456037728	0.0164911771809766	0.571	0.585	1
Arhgap19	0.230705026709118	-0.0389787535424229	0.125	0.15	1
Coa5	0.230742325891785	-0.0414696379705359	0.239	0.275	1
Pom121	0.230772503898672	0.0113254634765583	0.248	0.226	1
Degs1	0.230910618181179	0.0188531959363781	0.425	0.437	1
Snrpa	0.231091276223434	-0.0102166881701512	0.633	0.662	1
Aven	0.231876422633372	-0.0331464605918492	0.208	0.242	1
Scaf8	0.231895062759266	-0.0392590213587552	0.131	0.158	1
Csnk1g1	0.232357196427367	0.00635830745345092	0.123	0.109	1
2510002D24Rik	0.232806272935506	0.0377331595772186	0.184	0.153	1
Rbm5	0.232984190527283	0.0413961613920475	0.305	0.287	1
Zfp64	0.23311781042368	-0.0376188287010417	0.367	0.408	1
Cdc5l	0.233121500233316	-0.0118701034945725	0.807	0.786	1
Pdia4	0.233198218488907	0.0190973691586776	0.386	0.351	1
Mtus2	0.233226975330316	0.013701602909956	0.163	0.143	1
Dnajc19	0.233398221092355	0.0119363234395398	0.871	0.887	1
Lamb1	0.233399329906756	-0.0267165120356808	0.125	0.129	1
2610305D13Rik	0.233684368415999	-0.019337001482138	0.524	0.56	1
Mtg2	0.233768322516674	-0.0382729384516495	0.186	0.219	1
Fkbp4	0.233932733127056	0.0375100436149511	0.959	0.961	1
Ppp2r5e	0.234059390772066	-0.0496967699346464	0.229	0.259	1
Ywhae	0.234155664866255	-0.0106885955561591	0.999	0.995	1
Ywhaq	0.234372709918044	0.0127441272511759	0.999	1	1
Arl6ip5	0.234438995333822	0.0458599039533337	0.311	0.276	1
Ctnnb1	0.234526822409625	0.0465889602187313	0.76	0.729	1
Zzz3	0.234638090484417	-0.0442009017983033	0.194	0.227	1
Cnot10	0.234875744296217	-0.0386159285893506	0.282	0.303	1
Coq3	0.234962328651606	-0.0323902294909694	0.254	0.289	1
Mrto4	0.235115431456147	0.035881767558719	0.719	0.682	1
Pdzd8	0.235138108381631	-0.0117738914568402	0.101	0.101	1
Vasp	0.235567830717814	-0.0421583861850253	0.473	0.513	1
Zbtb45	0.235885166677914	-0.0386749671914861	0.166	0.198	1
Wdr12	0.236084421869129	-0.0427442942505107	0.719	0.731	1
Dhfr	0.236096653146216	-0.0455072570858841	0.384	0.412	1
Gbx2	0.236225395320742	-0.0236068053073158	0.163	0.19	1
Tpm3	0.236232052626701	-0.0225276967440391	0.827	0.815	1
Pigs	0.236533978937561	0.034254414126411	0.147	0.12	1
Med29	0.236613467208486	0.011423535391003	0.658	0.681	1
Actr1a	0.236839965402056	0.0211690021530021	0.14	0.132	1
Maea	0.236870844527546	0.0508970126480086	0.357	0.319	1
Prim1	0.236917481249347	-0.0504176996038787	0.322	0.358	1
Mtor	0.236941434918242	0.0171351624229187	0.195	0.193	1
Rrp15	0.236993683239876	0.0191355178913586	0.758	0.723	1
Ckap5	0.237357512553405	0.0463975077720498	0.323	0.286	1
Rnf14	0.237529763859986	0.0260610548189974	0.149	0.122	1
Tmem120a	0.237766317135163	0.0276721366224311	0.198	0.169	1
Fech	0.237894487331414	0.00655695179494237	0.109	0.113	1
Rmi1	0.238385076050642	0.0385086055570375	0.2	0.168	1
BC031181	0.238710247563575	0.0212618417774025	0.594	0.56	1
Ggct	0.239122429890501	0.0474314660388659	0.297	0.269	1
Med4	0.239593761413582	-0.0344864904347906	0.402	0.442	1
Gps2	0.239897115847081	-0.0305144929096118	0.126	0.154	1
Rbmxl2	0.240414917965305	0.0363316057564174	0.764	0.764	1
Ppcs	0.240473837217277	0.042225205698651	0.502	0.461	1
Fuca1	0.240491034996005	0.0395398137701465	0.271	0.236	1
Fancm	0.240501096687347	-0.0406155853549168	0.154	0.182	1
Marcks	0.240504404222866	-0.014886099713025	0.246	0.273	1
Gm2000	0.240785743241036	0.048616287887599	0.579	0.543	1
Laptm4a	0.240952689317239	0.0479553146378219	0.634	0.6	1
Spg7	0.241069800394592	-0.0351899475513097	0.156	0.173	1
Cyct	0.241090708896647	0.036473330110416	0.147	0.129	1
Uhrf1	0.241211681664618	-0.048616534623393	0.501	0.519	1
Agl	0.241359188060842	0.0585554363182196	0.37	0.332	1
Fbxo22	0.241465328857348	-0.0304747461029511	0.526	0.536	1
Ubxn2b	0.241615666023836	-0.0296375512405827	0.117	0.143	1
Klhdc2	0.241878731734433	0.0216082758584513	0.304	0.302	1
Brd4	0.242120147543911	0.0487074969801822	0.545	0.518	1
Fkrp	0.242209451154799	-0.0325573184553744	0.082	0.102	1
Hbegf	0.242331608181097	-0.0226687232510095	0.115	0.14	1
Apip	0.242428358499601	0.0358467176522986	0.288	0.271	1
Xpo7	0.242446786234521	-0.0366367303872769	0.163	0.192	1
Spred2	0.242465279939526	0.0238167827489493	0.12	0.097	1
Gusb	0.242667823726671	-0.0277249067572539	0.081	0.104	1
Smarcd1	0.242811706909225	-0.0453534504062406	0.56	0.597	1
Smc3	0.242820367750707	0.0112770328961875	0.861	0.877	1
Zc3h14	0.242825518972863	-0.000728674531766393	0.315	0.3	1
Plcb3	0.2436029782445	0.0288637005747606	0.127	0.102	1
Pdcl3	0.244207473790055	-0.0221440234395178	0.425	0.459	1
Trappc6b	0.244209634958263	0.019083310883965	0.471	0.482	1
Atg3	0.244250445910081	-0.0427800478275354	0.247	0.282	1
Pex2	0.2444118260753	0.0247910727875272	0.108	0.085	1
Arl4a	0.244568356730479	0.0462483569255764	0.392	0.354	1
Rnf6	0.244640142766445	-0.0374884723978429	0.153	0.184	1
Rad50	0.244744821250054	-0.0517337825282456	0.501	0.537	1
Coasy	0.244977629632635	-0.0309191197482245	0.102	0.124	1
Pmpcb	0.245383214109147	-0.0504243999390976	0.353	0.384	1
Mtss1	0.245655943713814	0.0423012024657569	0.27	0.241	1
Cep68	0.2458456049348	0.0326513593030691	0.139	0.115	1
Ints7	0.246243615484144	-0.0118208095040404	0.152	0.171	1
Mrpl40	0.246493197739637	0.0341505192742153	0.841	0.828	1
Nid2	0.24689503604293	0.0344954206854378	0.299	0.294	1
Sgol1	0.246945428568658	0.0403064748783563	0.402	0.364	1
Sox12	0.246948299534489	0.0292456190268456	0.115	0.09	1
Ythdc1	0.246977120933447	-0.0445257417054155	0.621	0.629	1
Wdr53	0.247154288228232	-0.0350551389629859	0.139	0.162	1
Qdpr	0.247227951229474	-0.0407126747210182	0.542	0.582	1
Srp9	0.247260831856731	0.0375855136475411	0.911	0.902	1
9430016H08Rik	0.247285686529335	0.0280065797660611	0.301	0.295	1
Uba52	0.247290411775725	0.0021075370993065	0.287	0.268	1
Wsb2	0.247606349277813	0.0394300699770642	0.262	0.238	1
Mapk8	0.247658750801417	-0.0282783097830217	0.085	0.102	1
Pex13	0.247863857567203	-0.0209031180980586	0.391	0.423	1
Ndc80	0.248060489329264	0.0288826517831271	0.225	0.217	1
Rpl10l	0.248090269488728	0.0401572351237062	0.474	0.438	1
Ryk	0.248258197920013	0.0407719322429192	0.195	0.169	1
Fis1	0.248336555842064	-0.0286205238942525	0.516	0.514	1
Lrrc8d	0.248386705140481	-0.0212759262423197	0.098	0.12	1
Fndc3a	0.248588648279427	-0.0389248970753518	0.202	0.236	1
Uso1	0.248747491613679	0.00817304016384718	0.284	0.297	1
Zfp787	0.249019255086142	-0.0324611002323209	0.152	0.172	1
Ndufaf2	0.249461492581174	0.0420036023731739	0.443	0.409	1
G2e3	0.249542553969839	0.0325796947761283	0.163	0.134	1
Trim28	0.249565029155542	-0.0115827756692957	0.974	0.964	1
Lin7c	0.249759624280614	0.00434131069116861	0.232	0.244	1
Rgl2	0.249837385777305	-0.0324016570130058	0.092	0.113	1
Zc2hc1a	0.249993803939325	0.0050304715703792	0.11	0.117	1
Poc5	0.250226993357458	0.0299129394275082	0.118	0.094	1
Ep400	0.250404525379641	0.046095791282954	0.288	0.257	1
Tubgcp5	0.250699244412546	-0.0279634860150711	0.088	0.104	1
Ap3b1	0.250710035190589	-0.0456364837815835	0.235	0.27	1
Zfp106	0.251045791222682	-0.0248375697065328	0.72	0.756	1
Nubpl	0.251477223017649	-0.032815065382719	0.116	0.142	1
Chp1	0.25160734705468	-0.000989989603180141	0.16	0.149	1
Mterf4	0.251724223115197	-0.0332660431635039	0.16	0.191	1
9130401M01Rik	0.251820166890256	0.0204774475971882	0.663	0.678	1
Ruvbl2	0.252059808810456	0.0488742145382882	0.724	0.709	1
Naprt	0.252212469370234	0.0302245189465856	0.146	0.132	1
Sp3os	0.252341319429953	0.0375940335635228	0.269	0.251	1
Atp5a1	0.25240655720942	0.0294304226012283	0.988	0.987	1
Commd8	0.253109164250683	0.0422135255190753	0.36	0.34	1
Phrf1	0.25317804317832	0.0139638075417531	0.265	0.269	1
2210013O21Rik	0.253513813905974	0.0119470134623322	0.302	0.309	1
Ppp2r5d	0.253524729085472	0.00946418572214611	0.174	0.179	1
Sfr1	0.253635967311975	-0.0286927668046262	0.947	0.955	1
Gm43733	0.253756584457283	-0.0191177098103718	0.108	0.128	1
Rps9	0.253820153403666	-0.0205363832834569	1	1	1
Gjb3	0.253933527867524	-0.0471924589875783	0.518	0.556	1
Tspan4	0.254160675918096	0.0422814385970877	0.244	0.217	1
Hnrnpdl	0.254179963622383	-0.0272186429389452	0.794	0.78	1
Jup	0.254326541606481	-0.0452531323626388	0.292	0.319	1
Hn1	0.254419623535521	0.0264605692106517	0.861	0.833	1
Cnot8	0.254437522888227	0.0282440184132511	0.226	0.218	1
1700020I14Rik	0.254467918171718	0.0111968956476721	0.396	0.41	1
Smc5	0.254558181758285	0.0404574733252865	0.271	0.237	1
Rbm48	0.254591659274051	0.0174633852307611	0.219	0.194	1
Fbxo11	0.254627335260471	-0.00912967710186474	0.108	0.105	1
Junb	0.254633007561827	-0.0386136857630474	0.215	0.249	1
Urod	0.254786580163119	-0.0387884458326078	0.194	0.226	1
Dbi	0.254809734311787	-0.0534618345792066	0.867	0.886	1
Klk8	0.254819770273524	-0.00588518797615017	0.198	0.19	1
Slc39a14	0.255473713551234	-0.0293532505624296	0.131	0.146	1
Mcl1	0.255877237699271	-0.0235163518764911	0.571	0.609	1
Atmin	0.256442716555332	-0.0427631444906781	0.244	0.28	1
Plp2	0.256553666243932	0.00416053307694575	0.287	0.303	1
Ptges3	0.256645153724974	0.0353900911922316	0.974	0.963	1
mt-Nd4l	0.256696663407494	-0.0503201702085135	0.476	0.512	1
Arhgef7	0.256804752844151	0.0304865499390468	0.119	0.095	1
Zfp740	0.256826365193905	-0.0129750306038824	0.145	0.145	1
Fundc2	0.256913167376156	0.0470518011163049	0.391	0.365	1
Luzp1	0.256989290531051	0.0440936117300299	0.571	0.563	1
Dgcr8	0.2572320294726	-0.037424050881304	0.192	0.212	1
Ybx3	0.257346822625121	0.035457312873901	0.69	0.685	1
Tmbim6	0.257382855364473	0.0324878003453765	0.654	0.649	1
Smad5	0.257394687536958	0.0300346789545294	0.118	0.094	1
Sec61g	0.257587152711535	0.027618582445883	0.996	0.994	1
Slc25a4	0.257667068404564	-0.0816475486505173	0.974	0.98	1
Slc25a13	0.257705595782403	0.0412843062113906	0.425	0.386	1
Cept1	0.257908639758397	0.0133123400855569	0.116	0.114	1
Pnma5	0.257915355828759	0.0350072923322888	0.145	0.122	1
Tmem185b	0.257940204410743	0.0294799319098662	0.106	0.088	1
Tamm41	0.258127786679329	-0.0318029849413862	0.232	0.265	1
Nup107	0.258252949194842	0.0434060826651667	0.283	0.251	1
Exoc1	0.259028378820015	0.0108282562993196	0.116	0.116	1
Fem1b	0.259032531699484	0.018130126962347	0.282	0.287	1
Rps12-ps3	0.259281529611421	0.0308951269034321	0.698	0.661	1
Glb1	0.259444524361786	-0.00779374686867376	0.127	0.122	1
Mrpl51	0.259598940826241	-0.0117736828839186	0.887	0.87	1
Arid4b	0.259601991030895	0.041315908816878	0.309	0.274	1
Pdcd10	0.259608552064663	0.0458467427265257	0.566	0.527	1
Nat9	0.259614292643725	-0.0364087627636207	0.112	0.137	1
Apoa1bp	0.259878690376432	-0.0420557317150897	0.295	0.316	1
Helb	0.259917278047696	-0.00338134576095384	0.112	0.123	1
Otud4	0.260139473680785	0.0171934991224418	0.254	0.227	1
Pum1	0.260155490503989	-0.0448679839158153	0.749	0.78	1
Dhrs7b	0.26025502940163	0.03196486147203	0.379	0.374	1
Alkbh4	0.260528663709321	0.00261867678661579	0.097	0.104	1
Zc3h15	0.260591890949409	0.0450393426797804	0.88	0.865	1
Morf4l2	0.261005308216423	0.0392332764412398	0.916	0.909	1
Lsm7	0.261496629863203	0.0351245525016846	0.359	0.35	1
Hdlbp	0.26152876747554	-0.0167784676655159	0.58	0.613	1
Daam1	0.261619522322861	-0.0107612645743178	0.097	0.113	1
Glud1	0.261811680588426	-0.0507521513971648	0.689	0.717	1
Nras	0.262264861465101	0.0393819590041569	0.491	0.453	1
Polr1e	0.262359580232386	0.0241899037312885	0.222	0.193	1
Nop10	0.262407605806371	0.0266457033897622	0.998	0.996	1
Mrpl57	0.262518804853013	0.00725889963319659	0.781	0.752	1
Bckdhb	0.262600079324481	0.0383659346721748	0.246	0.216	1
Atp1a1	0.262635459638885	0.0441931408835328	0.474	0.437	1
Gatad1	0.262876575119979	-0.0165258788274331	0.423	0.417	1
Mthfd2	0.262954687246396	0.05007946117108	0.608	0.581	1
Pecam1	0.26308520273148	-0.036225724248524	0.173	0.188	1
Psmd1	0.263178843994956	-0.0190537908501821	0.682	0.716	1
Pex11b	0.263393223932183	0.0106391150684735	0.199	0.203	1
Hirip3	0.263417692716538	0.0150367858680119	0.45	0.459	1
Efna4	0.263869866044266	-0.0339284010685612	0.097	0.118	1
Evl	0.263942992725354	0.0254046995954312	0.12	0.105	1
Kdm2b	0.264052598625074	-0.0429763152819941	0.24	0.268	1
2210016F16Rik	0.264147760274676	-0.0442169494626232	0.247	0.274	1
Yes1	0.264229622516731	-0.00511892925512131	0.225	0.244	1
Dot1l	0.265194934868291	-0.0417323701725747	0.194	0.223	1
Mief1	0.26536392605058	0.0232131336336591	0.103	0.091	1
Eif4g3	0.265599735727936	-0.0120639864808987	0.102	0.117	1
Akap8	0.265615051375607	-0.00593731643414952	0.451	0.477	1
Kpna4	0.26569219995162	0.0127001485935934	0.255	0.231	1
Fastkd2	0.265920250712471	0.0390880317952992	0.255	0.229	1
Tmem261	0.26598757974388	-0.042543634140821	0.556	0.594	1
Nedd8	0.266073648870388	0.0239682655645481	0.96	0.968	1
Pard6g	0.266134456198718	0.0278368651718397	0.111	0.088	1
Thoc3	0.266181022502217	-0.0314104114308904	0.663	0.659	1
Nme7	0.266184756566361	-0.0314803440134656	0.212	0.244	1
Rpl6l	0.266363390904788	0.0286990315076311	0.391	0.382	1
Fam160a2	0.266563540367231	0.00237181110663387	0.124	0.135	1
Uxt	0.266575601447658	0.0390775621488324	0.237	0.205	1
Ppp1r35	0.266744320169019	0.0380585882922868	0.208	0.179	1
Rab23	0.266919312008417	-0.0353918842384688	0.15	0.179	1
Pank2	0.26693649439841	0.0358363299523867	0.296	0.261	1
Tmed7	0.266975636697951	0.0412720357913536	0.278	0.249	1
Ubqln2	0.266997497505986	0.0174266368539115	0.179	0.177	1
Dgcr6	0.267059576639978	-0.0388705173694592	0.313	0.339	1
Upf3a	0.267162005351635	-0.00733006927666491	0.392	0.377	1
Tcf3	0.267215069142593	0.04249034004538	0.338	0.307	1
Spag7	0.267353169757919	-0.0285287190125896	0.132	0.159	1
Cenph	0.267425489234327	0.0308248937961004	0.455	0.448	1
Dctn2	0.267867340988223	-0.00159385271579138	0.504	0.482	1
Prrc2a	0.26794453407309	-0.0224342258836874	0.274	0.275	1
Hps4	0.268069273464586	0.0257528824429743	0.111	0.096	1
Mrpl9	0.268114078440282	-0.0405241125669338	0.193	0.224	1
Cln8	0.268643137351702	0.0268763129650881	0.14	0.126	1
Usp28	0.268683359643668	0.0342067961169955	0.14	0.115	1
Snx8	0.268795595523081	-0.0298352530915553	0.096	0.116	1
Kmt2a	0.269376697433958	0.0410507944628462	0.234	0.207	1
Dtd2	0.26947887270574	0.0345207920146785	0.281	0.263	1
Metap2	0.269621931725942	-0.0336774721116937	0.963	0.969	1
Cox20	0.269734136065886	0.038671792532709	0.222	0.192	1
Rbbp4	0.269739511694698	0.0300907181993266	0.72	0.718	1
Smagp	0.269838466607152	-0.0266729231315084	0.151	0.159	1
Ssb	0.269882922856701	0.0430341464251573	0.877	0.868	1
Dnttip1	0.269935954854099	0.0141473940675921	0.164	0.164	1
Gm8797	0.270180397794555	-0.0284376636873492	0.29	0.325	1
Gosr2	0.270496940421883	0.0235487596713528	0.268	0.264	1
Sdf4	0.270500298192186	0.0186731039363519	0.404	0.371	1
Uaca	0.270502551029843	0.027446214867942	0.138	0.121	1
Rab34	0.27072341745364	-0.0193805587336121	0.147	0.153	1
Rptor	0.271002625107128	-0.0303651117719037	0.082	0.104	1
Cisd2	0.271008853431477	0.0248022755976568	0.539	0.541	1
Zfp518b	0.271171187932901	0.0285268537990278	0.124	0.1	1
Ina	0.271334174461836	0.0380442596789378	0.188	0.174	1
Phf12	0.271395718407655	-0.0319665821421503	0.223	0.256	1
Ccdc12	0.271504912908919	0.0409095989443106	0.614	0.585	1
Tmed4	0.271667433950732	0.0302428689841633	0.181	0.161	1
Sf1	0.271712689021264	-0.0373812931852496	0.491	0.528	1
Msrb1	0.27186827776	-0.0304482307875882	0.299	0.3	1
Hist1h4i	0.271916156018538	0.0278471686866557	0.103	0.088	1
Ap1g1	0.271960034018643	-0.0367798378591956	0.189	0.214	1
1810013L24Rik	0.272016568465664	-0.0302305797933092	0.092	0.116	1
Fnbp4	0.272132189820393	0.0219269669844917	0.308	0.274	1
Mark2	0.272270061700946	0.0288406815524664	0.26	0.251	1
Atxn3	0.272727483221485	0.0275214572826909	0.211	0.181	1
Wdhd1	0.272761571781036	-0.0349398580709459	0.154	0.184	1
Gm16586	0.272767256102222	-0.020967166139668	0.096	0.116	1
2200002D01Rik	0.273059818170941	-0.0281304512618423	0.08	0.102	1
Crls1	0.273246513440625	0.0421615121016455	0.277	0.248	1
Calb2	0.27346387992415	0.0198907557880454	0.147	0.124	1
Armcx1	0.273527683538848	-0.0233412122128741	0.126	0.136	1
Letm1	0.273579397683008	-0.0258656287060487	0.291	0.294	1
Tsc22d2	0.273697088237875	0.0282642683372143	0.102	0.079	1
H3f3b	0.273976326352618	0.0256269423204789	1	1	1
Kdm3a	0.274028131641015	-0.0307464581215099	0.349	0.384	1
Tmem70	0.274283556025833	0.0279288731625413	0.271	0.261	1
Txndc5	0.274290612453917	-0.0066562929091703	0.333	0.319	1
Psmb1	0.27449299057758	-0.0255997217524797	0.974	0.983	1
Ints4	0.274689661357378	-0.0250162560957965	0.165	0.172	1
AU020206	0.274782872790274	0.0257743022631824	0.11	0.095	1
Slc3a2	0.275010204779597	-0.0116092431617758	0.676	0.707	1
Gm14820	0.275053039216461	0.010232137879261	0.177	0.16	1
Cdc26	0.275279119892777	-0.0479149064654679	0.68	0.691	1
Utp3	0.275373645666402	0.00136599576683394	0.745	0.773	1
Tmem167	0.275508150366461	0.0379081111421526	0.842	0.822	1
Ctnnbl1	0.275510904801192	-0.0366607405933751	0.411	0.449	1
H3f3a	0.275874065609682	0.0259608578095096	0.998	0.998	1
Gpbp1l1	0.276097070903783	0.00707380136775326	0.228	0.21	1
Canx	0.276561835821174	-0.0431194062904332	0.77	0.797	1
Fasn	0.276725200889403	0.0155194666571442	0.309	0.312	1
Selt	0.276908021842342	0.0465300920575792	0.537	0.504	1
2010320M18Rik	0.27716622218505	0.0304535088394287	0.191	0.161	1
Cdkn1c	0.277305195625407	0.0208648900273992	0.172	0.146	1
Hip1	0.277396216993378	-0.0152725601347485	0.102	0.103	1
Mrpl4	0.277489291739529	0.0446167839370004	0.522	0.499	1
Tmem39b	0.277831534088287	-0.0359266462547988	0.158	0.182	1
Narfl	0.277832500502326	-0.00232226009901981	0.125	0.137	1
Zc3h18	0.277863441766045	-0.00946638597709726	0.409	0.436	1
Ncbp2	0.278438410779382	-0.00992119742214903	0.504	0.532	1
Mcm10	0.278546827474556	-0.0186846948232526	0.358	0.352	1
Sptan1	0.278982904228138	0.0071012465770447	0.236	0.243	1
Zfp770	0.279179599552329	0.0299191512555571	0.115	0.095	1
Pigl	0.279758005730926	0.029969685597781	0.153	0.137	1
Mdk	0.279781759019026	0.0292359368634607	0.719	0.71	1
Bola1	0.279795625206968	-0.0431109754079885	0.581	0.614	1
Nadk2	0.279842826773623	-0.0225484070465892	0.167	0.178	1
Dcaf7	0.279916721184923	0.03202025235883	0.129	0.104	1
Ppdpf	0.279987213935437	0.0156919645755889	0.705	0.712	1
E2f5	0.280031023720411	0.0159405076698867	0.215	0.218	1
Erlec1	0.280082313433405	0.0314698297837421	0.137	0.115	1
Pdcd2l	0.280152816601295	0.0275661388658077	0.366	0.36	1
Rhot1	0.280404274487351	0.0285104479142043	0.235	0.205	1
Ndufaf1	0.280563174260567	-0.00330403745953234	0.188	0.18	1
Cnn2	0.280663940773531	-0.0269819791116076	0.233	0.264	1
Lsm8	0.280724876395241	-0.0387840884243758	0.636	0.671	1
Cherp	0.280827834646134	0.0283482294942165	0.33	0.319	1
Denr	0.280852784224781	0.0127159410213724	0.895	0.912	1
Xlr3a	0.281060381654148	0.0195958025444523	0.187	0.187	1
Fnbp1l	0.281121298850114	-0.0082444259511994	0.22	0.209	1
Dnaja1	0.281326156013083	-0.0319314801380892	0.971	0.975	1
Lap3	0.281344716201532	0.0252887626090383	0.835	0.845	1
Cpne3	0.281371216643027	-0.0043982041895427	0.15	0.165	1
Sgta	0.281438445438207	0.0268200914518578	0.458	0.422	1
Arpp19	0.281463969011063	0.0295614485090085	0.974	0.963	1
Cdk5rap3	0.281644273434868	-0.0481757066508	0.428	0.462	1
Spty2d1	0.281855208248	0.0397950227943813	0.199	0.173	1
Eif2s3x	0.281926974235952	0.0399803751190486	0.518	0.48	1
Serf1	0.281999798051649	-0.0332066018395366	0.139	0.162	1
Cnp	0.282069164582059	0.0268519217933921	0.111	0.095	1
9930021J03Rik	0.282086846627968	0.00536372931555718	0.101	0.088	1
Tlcd1	0.282237388157641	-0.0173777376119471	0.225	0.248	1
Tmem259	0.282479225222927	0.000656553501147211	0.126	0.117	1
Nol6	0.282515033867808	0.0323105723503519	0.227	0.195	1
Glrx5	0.282590528398362	-0.0277162773704928	0.657	0.659	1
Nup155	0.282928625151059	-0.0166374749584599	0.139	0.16	1
Cystm1	0.282941902572132	0.0403778835977784	0.415	0.392	1
Ptpn23	0.283037358525417	0.0260736611523056	0.115	0.091	1
1110037F02Rik	0.283077522520821	-0.0203404499116857	0.207	0.235	1
Edc4	0.283402561768891	-0.0117659493646247	0.153	0.171	1
Ndufb7	0.283512823692196	0.0187449240454014	0.891	0.866	1
Lpcat1	0.283646878831836	0.0321412506683823	0.164	0.136	1
Sesn3	0.283669089681765	0.0288892263176776	0.104	0.082	1
Mul1	0.283928637426059	0.0192897937763583	0.225	0.199	1
Ncapd2	0.283992564297457	-0.000245506728929284	0.185	0.195	1
Fgf17	0.284139920049981	0.0229617925033647	0.243	0.241	1
Map4	0.28418914984549	-0.0403644273187075	0.218	0.245	1
Eif3l	0.284325821955767	-0.0432083129570771	0.834	0.855	1
Ifrd2	0.284330452664812	0.0195374141485098	0.331	0.302	1
Oaz1	0.28439525232984	-0.0223512131966466	1	0.999	1
Mplkip	0.284407663610547	0.00518424948793184	0.426	0.442	1
Spred1	0.284491473757377	-0.0415764620843246	0.189	0.218	1
Dhx38	0.284850314558402	0.0383560303652495	0.24	0.209	1
Med8	0.285103433228605	-0.000561508998156768	0.404	0.383	1
Cdk12	0.2852588606647	-0.00757438464480931	0.698	0.681	1
Psph	0.285762639122807	0.0417025922744185	0.605	0.568	1
Sel1l	0.285852882619463	0.0308000355387335	0.118	0.095	1
Myo5a	0.285876133631325	0.015550235265793	0.126	0.126	1
Cebpzos	0.285932577552184	0.041435163940811	0.591	0.558	1
Lbr	0.285984964646041	-0.0404684911438608	0.344	0.379	1
Heatr6	0.286067702411735	-0.0371397632083397	0.167	0.197	1
Creld2	0.286279845213403	0.0502514301915993	0.457	0.429	1
Pak4	0.286438159098857	0.0366842571285224	0.246	0.217	1
Vta1	0.28651162863851	0.00887063823971362	0.296	0.308	1
Krcc1	0.286954055487641	-0.0192290394128311	0.292	0.323	1
Psenen	0.286986343210044	0.0470040604752554	0.481	0.453	1
Foxd3	0.287193619118625	0.0278409347741296	0.106	0.085	1
Rpl28	0.287385464033541	-0.0174541673941344	1	1	1
Klf9	0.287595819382466	0.00714214100457278	0.637	0.654	1
Rhox9	0.287717897384962	0.0383055142089412	0.118	0.109	1
Oxct1	0.287915465786764	-0.0362051796664192	0.209	0.233	1
Psmg3	0.287961719470464	0.0232906732760875	0.347	0.346	1
Zfp110	0.288329969478283	-0.0381797875590227	0.193	0.224	1
Zdbf2	0.288566514090446	0.0355491068150584	0.244	0.223	1
Eif4enif1	0.289030504220668	-0.0125963117251421	0.158	0.156	1
Cdkn2d	0.28938103274725	-0.0335278527200404	0.147	0.175	1
Pih1d1	0.289550839896955	-0.0404976939400562	0.264	0.295	1
Rpe	0.28955271108494	0.020380366717195	0.244	0.246	1
Lrif1	0.28960794618913	0.00310133857811964	0.178	0.162	1
Gnas	0.289906041691869	-0.0297913984459112	0.554	0.591	1
Cdca5	0.2899334654276	-0.014214773959458	0.274	0.299	1
Capzb	0.290413808842742	-0.00125913611370154	0.815	0.839	1
Tspan31	0.290425515259355	-0.037965329150664	0.339	0.376	1
Lzic	0.290716056306732	-0.0415799885434245	0.205	0.231	1
Mtif3	0.290931964363861	-0.0252477500487199	0.09	0.113	1
Rtf1	0.291191977230642	0.0436457873443139	0.695	0.68	1
Hdhd2	0.291218509829979	0.0416886755497343	0.223	0.194	1
Ercc6l2	0.291292788567143	0.0265303811961712	0.184	0.156	1
Slc2a1	0.291319420921886	0.0220173257009982	0.577	0.54	1
Kdm5b	0.291376949795777	-0.0304062142798769	0.851	0.848	1
Tuba3a	0.291415545642888	0.0120796502776099	0.16	0.142	1
Rab3gap1	0.291628107664908	0.0206037630354287	0.12	0.114	1
Adipor1	0.291753132588291	0.0126570129972052	0.539	0.558	1
Llph	0.291812077391435	-0.0280113559240405	0.887	0.903	1
Tmem256	0.291839861654949	0.0483298238644355	0.68	0.669	1
Dad1	0.292246245964288	0.0346483863215277	0.899	0.877	1
Drg1	0.292252721230338	-0.0446395646008743	0.568	0.59	1
Bbs2	0.292345279615614	0.0326546601884157	0.201	0.187	1
Sh3glb1	0.292387796282438	0.0210035203652053	0.401	0.405	1
Sin3a	0.292520118707753	-0.0457449889774471	0.31	0.336	1
Myef2	0.292656812361521	-0.046402850936391	0.265	0.297	1
Ntmt1	0.293091106251227	0.0118340053552888	0.296	0.305	1
Pabpc4	0.293381342503826	0.0390555185346195	0.394	0.368	1
Atg12	0.293386411815933	-0.0175033543731465	0.187	0.186	1
Ldhb	0.293469559457744	0.00811091184600699	0.609	0.581	1
Cyp51	0.293539451463429	-0.00739555054516527	0.166	0.16	1
Yipf6	0.293546477917355	0.0054493352090399	0.138	0.124	1
Tmem30a	0.293546926619031	-0.029860945220695	0.113	0.139	1
Clpp	0.293725022237381	0.0391848565902739	0.798	0.789	1
Tdg	0.293735505204616	0.0422495652989516	0.408	0.378	1
Kansl3	0.293848177860853	-0.0190730776303619	0.103	0.123	1
Wdr92	0.293861832846586	-0.0110806394124488	0.192	0.212	1
Echdc2	0.293876022578608	-0.0445108374413002	0.363	0.396	1
Gabbr1	0.293917306485965	0.00922525241900812	0.153	0.137	1
Slc25a11	0.294182335716974	0.036630422060638	0.322	0.287	1
Sept1	0.294266343542304	0.040369357591191	0.49	0.483	1
N4bp2l2	0.295179995495183	0.0206617674789245	0.491	0.495	1
Tmc6	0.295266072505787	0.02950751098606	0.105	0.084	1
Fam168b	0.295364213760056	-0.00714772283764215	0.193	0.21	1
Gsta3	0.295367329846	0.00494285105352316	0.136	0.122	1
Tcof1	0.29551047804856	0.0152016169957503	0.864	0.838	1
Trap1	0.295580796592184	0.0376636790695082	0.428	0.406	1
Tm2d2	0.295714630142927	0.0347991734031002	0.302	0.287	1
Haus1	0.296004782319603	-0.0395956329414976	0.324	0.359	1
Cxxc1	0.296009479400831	0.00600973191773105	0.198	0.182	1
Prpf31	0.2962121911216	0.0324486085387763	0.505	0.501	1
Car2	0.296310390341443	-0.0274730393212148	0.508	0.543	1
Gm13212	0.296495922250915	-0.0310021555362973	0.115	0.14	1
Wars	0.296572568721271	0.0220060859122481	0.342	0.339	1
Thg1l	0.296584116706634	-0.0360312374345588	0.277	0.312	1
Ndufb6	0.296982371232358	-0.0132179520560602	0.83	0.858	1
Dtymk	0.297044217208107	0.0232323293953494	0.971	0.967	1
Rbm18	0.297327317739579	-0.0120037043265306	0.212	0.206	1
Pelp1	0.29736410224621	-0.00787218607928442	0.579	0.607	1
Orc5	0.297408050245668	0.0377942856583652	0.206	0.186	1
Mcm7	0.297791373510963	-0.0091818655675362	0.719	0.699	1
Ebna1bp2	0.297822008651224	0.0383599236528525	0.904	0.895	1
Cfap20	0.297935705920129	0.0334842910704046	0.432	0.395	1
Ccnt2	0.297957065209897	-0.0155849010431991	0.339	0.367	1
Iars2	0.298211044853262	-0.00686786372008627	0.153	0.168	1
Mtap	0.298414607436173	0.00310893110827892	0.339	0.353	1
Amotl2	0.298450305601842	-0.0226134479376287	0.084	0.105	1
Bcl2l13	0.298485083281608	-0.0273610247973127	0.09	0.105	1
Lama5	0.298501166693688	-0.00392501785114505	0.09	0.101	1
Wdtc1	0.298796895573775	0.0112536521753779	0.242	0.25	1
Ctnnal1	0.298910360631958	-0.0454485776226513	0.43	0.449	1
Cdc123	0.299391144329668	-0.0554925147163952	0.529	0.558	1
Mdh2	0.299399463255293	0.0219348207381009	0.96	0.944	1
Kras	0.299400405940541	0.0433589046710202	0.581	0.555	1
Parl	0.299680608455756	0.0410309038665208	0.718	0.69	1
Ubxn1	0.299726290960403	-0.0235150966934379	0.904	0.899	1
Ube2e1	0.29973399602214	0.0087570087897707	0.4	0.417	1
Orc4	0.299771271636484	-0.0301386749039438	0.218	0.249	1
Tmx1	0.299882500269071	-0.024912209093948	0.25	0.257	1
Mars	0.300147156896782	0.0471243002867867	0.516	0.489	1
Gatad2b	0.300791508405226	-0.0191303066123001	0.222	0.246	1
Cep164	0.300925542955041	-0.0361490750817377	0.289	0.308	1
Setd1b	0.301446397184235	0.0219497246207148	0.218	0.19	1
Glyr1	0.301467420373735	0.043236259849856	0.408	0.374	1
Cdc42	0.301671087562246	0.0335441689526554	0.848	0.842	1
Zfp644	0.30168472261163	-0.046485890489753	0.373	0.399	1
Wasf2	0.302249358614813	-0.0505191144384759	0.526	0.56	1
Nono	0.302617473897316	-0.0108107880016151	0.757	0.786	1
0610009B22Rik	0.302885223735633	0.00440694071122405	0.406	0.422	1
Htt	0.302897152819862	-0.0204783352970724	0.094	0.105	1
Rpl36-ps3	0.302973613594062	0.0208974464931769	0.213	0.21	1
Gpatch11	0.303157871946951	-0.0322238283697605	0.25	0.268	1
Tecr	0.303408800943075	0.0425380582733015	0.581	0.559	1
C78283	0.303767820180722	0.0362700071071898	0.182	0.16	1
Sdhc	0.30395878275026	-0.0354549355096345	0.482	0.519	1
Pnkd	0.304053108198323	0.0370706048048196	0.674	0.673	1
Elac2	0.304238905415685	0.0425331208742822	0.351	0.318	1
Farsb	0.304241357176702	-0.0463799177376185	0.535	0.569	1
Fam58b	0.304296059550489	-0.0206812221321387	0.267	0.271	1
Wdr35	0.304459809576792	-0.0183650426840913	0.139	0.161	1
Tmem237	0.304641555448993	-0.0400948324024814	0.187	0.214	1
Tmem55b	0.304737566274552	-0.0127174675619126	0.256	0.28	1
Vkorc1	0.305317243229453	0.027971330951942	0.184	0.168	1
Stx12	0.305347561118208	0.0308005391941852	0.208	0.188	1
Spag5	0.305576132023585	-0.00163189790361634	0.092	0.101	1
Coa7	0.305674704551986	-0.0362334883105853	0.422	0.435	1
Hars	0.305840300335577	0.0387329404251089	0.393	0.371	1
Atr	0.305873604146668	0.0310338389037507	0.119	0.097	1
mt-Atp6	0.306129413750678	0.0175818871120557	1	1	1
Gps1	0.306972718630424	-0.0377681927384517	0.625	0.648	1
Ccdc53	0.307045609171651	-0.0232913728810923	0.211	0.238	1
Adrm1	0.307083493962461	0.0365546844337761	0.713	0.688	1
Sap18	0.307429873695892	0.000186491910148745	0.451	0.475	1
Trip4	0.307515522592544	0.00879120617040852	0.132	0.117	1
Mif4gd	0.307680354029113	-0.0389263147647537	0.347	0.366	1
Smad4	0.307793969837651	-0.0275325579472291	0.146	0.172	1
Heatr3	0.307818667942676	0.0309634708304726	0.209	0.192	1
Ndn	0.307996133865088	0.0226525535821539	0.11	0.096	1
Gfod2	0.308023389005861	-0.0680407381640994	0.123	0.148	1
Crebbp	0.30854130243046	-0.0388372632515736	0.27	0.302	1
Zfp131	0.308616123421156	-0.0107322185533393	0.312	0.305	1
Ube2c	0.308838019301625	-0.0320929875964662	0.833	0.859	1
Nup37	0.308868562994203	-0.0545004512337361	0.519	0.551	1
Zscan12	0.308932153062748	-0.0168025294639667	0.083	0.102	1
Atp6v1b2	0.309116576534758	0.0363999371737722	0.365	0.34	1
Capza1	0.309412778377449	0.0258737247882493	0.379	0.347	1
Tma16	0.30974252540946	0.0314733437746462	0.516	0.479	1
Vps26b	0.309891736116024	0.031334660295335	0.175	0.148	1
Abcb1b	0.310038981626992	-0.0232760285223537	0.18	0.205	1
Ptprf	0.310248623560292	-0.037166749198506	0.311	0.346	1
Gpr107	0.310386338625087	-0.0392577441316027	0.213	0.239	1
Pid1	0.31065701334371	-0.0304912680022003	0.108	0.13	1
Cux1	0.310704820977402	-0.0285569049342264	0.104	0.122	1
Uimc1	0.310707507158829	0.0101576717231975	0.158	0.141	1
Kif4	0.311286771736046	-0.030627021246706	0.105	0.122	1
Mtpn	0.311307009379841	-0.0083349622558373	0.441	0.467	1
Rps15	0.31151264974758	-0.0156416203548853	1	1	1
Pmpca	0.311852090785408	-0.0389261487380753	0.271	0.305	1
Vps36	0.311899310770817	0.0167223537736239	0.568	0.577	1
Tmed5	0.312045763511609	-0.00717450712842785	0.185	0.203	1
Nrde2	0.312155091670322	0.023170046545259	0.163	0.154	1
Scd2	0.312251710175045	0.0159245632517218	0.304	0.312	1
Rnf4	0.312382530819411	0.039298305243755	0.525	0.488	1
Ptrhd1	0.312670779090599	-0.0434561042192502	0.325	0.35	1
Srsf2	0.312690006944494	0.00301845089022912	0.98	0.969	1
Ddx28	0.312705412514186	-0.0237050701135995	0.138	0.161	1
Hibadh	0.312811617005392	0.0393981808370706	0.506	0.492	1
Ppil3	0.312951178331084	0.0364875188992841	0.343	0.308	1
Arpc3	0.313347919510134	-0.0270110061314927	0.615	0.65	1
Alad	0.313431137607129	0.0315545509308876	0.276	0.244	1
Gm13225	0.313624822191598	-0.0309910131231784	0.471	0.506	1
Rap2b	0.314017395741967	-0.0229460054441629	0.151	0.175	1
Polr2k	0.314191541014036	-0.00738622947666157	0.69	0.718	1
Rarg	0.314538245397864	-0.0355424519867117	0.306	0.321	1
Stx5a	0.314728985493301	0.0257343852894913	0.15	0.135	1
2810001G20Rik	0.314895185008697	0.0300791138548827	0.112	0.092	1
Rhoc	0.315061791214679	-0.0187882715510636	0.223	0.249	1
Atp5g1	0.315129724930313	0.0186727703085077	1	0.999	1
Ube2g2	0.315437818591554	0.0260888331665652	0.151	0.136	1
Vcpip1	0.315687223821955	0.0282467236616542	0.116	0.095	1
4833439L19Rik	0.315984170412029	0.033684037568126	0.311	0.278	1
Ptpn11	0.316894269738484	-0.00946960866735702	0.28	0.27	1
Prkar1a	0.316958518045503	0.00543011456667741	0.457	0.474	1
Rcn1	0.317149994829398	-0.000640735134568915	0.292	0.312	1
Tkt	0.317159319955163	0.0103836077555308	0.715	0.729	1
Etnk1	0.31716514269575	-0.00658870274638584	0.288	0.278	1
Platr17	0.317458549161063	0.0355974199740408	0.55	0.513	1
Aplp2	0.317878967500518	-0.0481381031639397	0.462	0.489	1
Agpat2	0.318313371698463	-0.00321234029935574	0.329	0.347	1
Pias2	0.318402950638003	0.0440158029910356	0.501	0.474	1
Uck2	0.318485401838709	0.0449282826005997	0.626	0.615	1
Chd3	0.318605368231615	-0.0312197154074114	0.127	0.152	1
Patl1	0.318616493781347	0.0192697799682537	0.104	0.095	1
Crbn	0.318742614870856	0.0296259796830984	0.127	0.11	1
Golga7	0.318798596296216	0.0189714800721186	0.549	0.515	1
Gm29666	0.31890715758431	-0.0330388690689582	0.125	0.148	1
Ankrd54	0.319088821007458	-0.0195626455646969	0.103	0.123	1
Ssrp1	0.319208565278661	0.0247082948390076	0.889	0.865	1
Rhno1	0.319606214847126	0.0165385522698135	0.218	0.219	1
Slc38a2	0.319749699225853	0.0285591343662143	0.336	0.302	1
Ptch1	0.319967366908673	0.016215715889816	0.152	0.148	1
1110004E09Rik	0.32018003911278	0.0351544449725679	0.45	0.43	1
1700123O20Rik	0.32041497857456	-0.0129427295004144	0.387	0.416	1
Zfp462	0.320494179426623	-0.0388000881738845	0.232	0.263	1
Bcat1	0.320566577260063	-0.0363734455886662	0.816	0.836	1
Ncapd3	0.32066940829225	0.00364062829999889	0.292	0.273	1
Mrpl3	0.320929778162177	-0.0386557840991295	0.422	0.459	1
Commd7	0.32105946196163	0.0334457984568324	0.179	0.159	1
Ppm1f	0.321120668058117	0.0169879584827974	0.105	0.098	1
Fam114a2	0.321210193674651	-0.0335359654575973	0.461	0.495	1
Ndc1	0.321371903114499	-0.0380188499684584	0.28	0.313	1
Iscu	0.321377230571193	-0.0259885896619545	0.53	0.564	1
Itfg2	0.321436249138289	0.0186766860576763	0.167	0.146	1
Tmem181a	0.32152014919696	0.0161537753490641	0.154	0.135	1
Tdrd12	0.321537432290818	0.0070790854997525	0.2	0.209	1
Reps1	0.321675704269262	0.0084477149517814	0.111	0.113	1
Rdx	0.321866262310475	-0.00606388556518023	0.737	0.761	1
Sf3b3	0.322147646789396	-0.0236782428316429	0.428	0.462	1
Mak16	0.322201953080973	-0.0337007287487576	0.827	0.833	1
Tial1	0.322419588641638	-0.0236233164499631	0.384	0.387	1
Cwf19l2	0.322528166933914	0.0276596413889708	0.263	0.254	1
Rtcb	0.322593199411361	0.0205551600056471	0.572	0.578	1
Stk10	0.322733219427361	-0.00350836690320969	0.102	0.113	1
Hnrnpr	0.322824196888765	-0.0360989269247819	0.697	0.722	1
Bfar	0.322988047653703	0.0134819060967197	0.153	0.153	1
Slc25a33	0.323224194134718	-0.0192499575140594	0.288	0.314	1
Bbc3	0.323404148849173	0.0059387426559917	0.186	0.195	1
Pycrl	0.323489844811219	0.0370374792345221	0.332	0.301	1
Aaas	0.323552245763106	-0.0134667707446282	0.218	0.214	1
Ubxn6	0.323831155121647	-0.0348764154685607	0.249	0.267	1
Stra13	0.323860621380701	0.0423265692781122	0.595	0.57	1
Ndufs2	0.323880942754135	0.0357838889023934	0.775	0.758	1
U2surp	0.324006912888847	0.0320223547187906	0.835	0.832	1
Echs1	0.324051760541959	0.0362126597357053	0.405	0.383	1
Tra2b	0.324226001486823	0.0428897786304749	0.883	0.877	1
Bscl2	0.32432942159235	-0.0203903712138304	0.163	0.187	1
Ftl1	0.324608958107164	-0.0227615858574238	0.605	0.601	1
Nifk	0.324794253173405	-0.0494291828103917	0.709	0.738	1
Angel2	0.325006571930447	0.029638402089446	0.269	0.238	1
Triobp	0.325071855167267	0.0212125482294462	0.139	0.129	1
Nudt3	0.325119856079948	0.0349664366490297	0.185	0.168	1
Glmp	0.325214862007377	-0.0417157887365157	0.277	0.308	1
Skp2	0.325340375494988	0.0451572450031012	0.338	0.307	1
Lmnb2	0.325909767428089	0.0237823590977709	0.181	0.156	1
Isg20l2	0.325950049929249	0.0332366034877085	0.199	0.174	1
Gm5900	0.326315679467559	-0.0226086031409802	0.192	0.216	1
1810055G02Rik	0.326473248955309	0.0131060659131224	0.144	0.145	1
Pepd	0.327505287156754	-0.0265010426026444	0.233	0.242	1
Arl14ep	0.327738233230674	-0.0372053284208027	0.139	0.165	1
Lmnb1	0.327888680722666	-0.00802506005780401	0.839	0.822	1
N4bp2	0.328334864753406	-0.0327164340143267	0.153	0.178	1
Stt3a	0.32834758806231	0.0387063076397872	0.353	0.334	1
Itpka	0.328501154066616	0.0220004927509221	0.113	0.092	1
Pim1	0.328606464345802	0.0434228971743911	0.496	0.462	1
Gm16286	0.328935573532191	-0.00308573986964111	0.736	0.759	1
Erich1	0.328942411546995	-0.0350808317954152	0.161	0.184	1
Paip2	0.328995997252587	0.0262777339016693	0.848	0.821	1
Flna	0.329407685711764	-0.0307241001781118	0.208	0.238	1
Gm11627	0.329505844385108	0.0278314596767593	0.101	0.082	1
Hes1	0.329529397391267	0.00743313250692712	0.365	0.34	1
Gemin7	0.329572205930265	-0.0292675358178841	0.419	0.454	1
Cdk6	0.329593795420722	0.0154141545048876	0.205	0.207	1
Sema4b	0.329628972115546	0.0276177037481288	0.142	0.117	1
Lyar	0.329977643223041	0.0216663993488853	0.982	0.973	1
Ift27	0.33006792004255	0.0187045931039291	0.195	0.174	1
Pofut2	0.330259540723016	0.0353648189133145	0.202	0.174	1
Snx3	0.330289669751523	0.0319575961293888	0.844	0.842	1
Ssu72	0.330304923194939	-0.0442701483040322	0.833	0.853	1
Ankrd11	0.330410813746353	0.0211698886020411	0.867	0.841	1
Sugt1	0.330445016469614	-0.0450557983179671	0.87	0.877	1
Hyal2	0.330500628840754	0.0355907726848503	0.22	0.191	1
Becn1	0.330574139839224	-0.0100693190147009	0.221	0.239	1
Mllt4	0.33076480734069	0.00861998790970353	0.227	0.235	1
Riok3	0.331255702995237	-0.0374304727733478	0.476	0.501	1
Krit1	0.33126436029742	-0.0284412629652167	0.256	0.287	1
Prkaca	0.331577257726254	-0.0259296979295651	0.243	0.274	1
Rwdd1	0.331673096587268	0.0401092149841658	0.898	0.885	1
Ppp4r2	0.331900119795171	-0.0184349600800194	0.497	0.531	1
Mboat7	0.332853761372351	-0.0301155456708077	0.11	0.129	1
Mrps17	0.333031529106077	-0.0266253529596405	0.733	0.764	1
Ctdsp2	0.333624799219402	-0.022306051454738	0.236	0.249	1
Rcc1	0.333759873509058	0.00557462357105054	0.409	0.428	1
Calcoco2	0.333916242803742	-0.0630381328829875	0.454	0.487	1
Snapc3	0.334020748735572	0.0114652805891974	0.196	0.177	1
[truncated: 4,074 more rows]
