# Supplementary material for: Detection of gene cis-regulatory element perturbations in single-cell transcriptomes
Source: PLoS Comput Biol. 2021 Mar 12;17(3):e1008789. doi: 10.1371/journal.pcbi.1008789 (PMC8011753; doi:10.1371/journal.pcbi.1008789)
Supplement: S2 File — (ZIP) [file pcbi.1008789.s015.zip › S2_File/GFPChe_txm.TdgfSC3_vs_ZfpSC1.wilcox.csv]

	p_val	avg_logFC	pct.1	pct.2	p_val_adj
ENSMUSG00000032494	1.84093866330834e-62	-0.561842314313606	0.28	0.653	3.27797538388683e-58
Zfp42	3.64146237335271e-05	0.0824190269444398	0.998	0.988	0.648398790199184
Pcnxl4	0.000174545091806512	0.0830300348515942	0.199	0.13	1
Alkbh2	0.000271723122099728	0.0923759505932044	0.287	0.216	1
Tmem192	0.000432154089945377	-0.100823718763329	0.318	0.392	1
Arhgef18	0.000622730194093328	0.0493892772206709	0.101	0.056	1
Herc1	0.000723281329316682	-0.0784984868262014	0.206	0.275	1
Tmed3	0.000738378440681847	-0.0702269734298498	0.133	0.193	1
Gatsl3	0.000843795785387748	-0.0799966886605835	0.186	0.251	1
Tdrp	0.000963433818466097	-0.0723777977912969	0.075	0.121	1
Rnf8	0.00100755224773079	0.0708897947367597	0.199	0.141	1
Dppa5a	0.00115396830430549	-0.0589506729296674	0.999	1	1
Sec23b	0.00124817315494013	0.108523486323391	0.337	0.277	1
Ddx51	0.00132814380583733	0.0601115499536659	0.146	0.095	1
Pim3	0.00143824870029879	-0.110798078521347	0.418	0.48	1
Klf13	0.00149441948896389	0.0780447976191923	0.277	0.212	1
Ifitm1	0.00162553542866435	-0.127195401568136	0.77	0.815	1
Mphosph10	0.00176998693288631	0.0923890234396302	0.698	0.645	1
Tjap1	0.00202346929171397	-0.0641264580307338	0.14	0.199	1
Nln	0.00220893424882754	0.0610846331994602	0.144	0.096	1
Trip10	0.00221365888245335	-0.0829394291934405	0.149	0.201	1
Gtf2h5	0.00226261759119096	0.0900029772501099	0.772	0.72	1
G3bp2	0.00260540995729252	-0.0623163316022799	0.988	0.996	1
Zcchc7	0.00336443996849324	0.0478819209899554	0.298	0.23	1
Tmed9	0.00343179350551047	0.0666158278251316	0.785	0.725	1
Rpia	0.00346466662314103	-0.0513520548326778	0.063	0.102	1
Setd3	0.0035901745293325	0.0789385259306536	0.284	0.225	1
Pum2	0.00371883046358126	0.0697473965484918	0.332	0.273	1
Zbtb12	0.00382680471870815	-0.0508519884778932	0.09	0.134	1
Cxxc5	0.00389247564092386	-0.0889791859725366	0.261	0.316	1
Stmn2	0.00397957128551176	0.0662573309471082	0.971	0.947	1
Wdr83	0.00420969657510728	0.057328225899424	0.242	0.182	1
Rps27l	0.00426498320358787	-0.0448943004909137	1	1	1
Mrps22	0.00431035668986587	0.0795867141985169	0.377	0.314	1
Eef1a1	0.00432249155032424	-0.0397695397251869	1	1	1
Ubr4	0.00434238244291225	0.0768434672002888	0.363	0.3	1
Elp3	0.004544939934116	0.0785642843437221	0.467	0.4	1
Sumo1	0.00498930188109557	0.0552001645167808	0.996	0.994	1
Gm5617	0.00500062054416178	-0.0788721361487075	0.215	0.271	1
Timm9	0.00505627069439019	0.0719776898266415	0.428	0.367	1
Cmas	0.00512008130170033	0.0776766629420365	0.389	0.34	1
Hdac5	0.00535850416157505	-0.049150769245827	0.089	0.132	1
Hist1h1c	0.00540934699125062	0.0555515774827448	0.119	0.079	1
Suclg1	0.00593328548939526	-0.0625449694266449	0.785	0.825	1
Tefm	0.00596758691153732	-0.0612143136838623	0.214	0.27	1
Sec61a1	0.00603904202847451	0.0911460403933255	0.402	0.35	1
Tmed1	0.00612049527747235	-0.0736891104110607	0.28	0.345	1
Cdc42se2	0.00612385386517683	0.0624495964352993	0.317	0.258	1
Ago2	0.00671621115002642	0.0897701667427742	0.465	0.418	1
Zfp444	0.00672673219675303	0.0541230780528066	0.152	0.109	1
Gtf3c2	0.00675795063757669	-0.0637621436478565	0.329	0.396	1
Dstn	0.00676029285994205	-0.0537816291637414	0.984	0.991	1
Thrap3	0.00684461718681698	-0.0659043425691355	0.705	0.755	1
Rasa1	0.00710347990174823	0.0603299495088695	0.142	0.101	1
Ncoa3	0.00722423150001008	-0.0553894764468218	0.25	0.313	1
Prpf8	0.00723266818508464	0.0870881916668752	0.482	0.429	1
Foxp1	0.0073755221496174	0.0831279686772424	0.338	0.281	1
Rps14	0.00738640942215156	-0.0235267842645186	1	1	1
Ech1	0.00743523648809657	0.054437486729359	0.336	0.275	1
Kpna3	0.00790387301467486	0.0749943844435423	0.446	0.39	1
Mcrs1	0.0080759884964238	0.0506748810010751	0.595	0.53	1
Cd63	0.00817780779106407	-0.101196057055614	0.636	0.672	1
Pycard	0.00818300024566148	0.0530988545793644	0.474	0.415	1
Atp5g3	0.00825416866582849	0.0668584348544801	0.86	0.838	1
Eif2s2	0.00831037559617772	-0.0577419074425949	0.993	0.991	1
Btbd1	0.00843315827705824	-0.0646595546982367	0.361	0.421	1
Cggbp1	0.00849585425399515	-0.0568915330726771	0.619	0.682	1
Tmsb10	0.00854730089434315	-0.0484652102576217	0.986	0.993	1
Mrps14	0.00870574720885246	0.0598692383236619	0.919	0.903	1
Zfp560	0.00879132807240761	0.0493293438336372	0.185	0.136	1
Wdr20	0.00886835297801685	0.0548356959575963	0.135	0.095	1
Yipf5	0.00896012102909091	0.0701672263527982	0.44	0.384	1
Wdyhv1	0.00904366693044992	0.0511554264367318	0.102	0.068	1
Bub1	0.00906138455818371	-0.0661574259008391	0.223	0.276	1
Psmd4	0.00921159830983329	-0.0551696374011958	0.898	0.935	1
Fam204a	0.00945944890425967	-0.0600091721871059	0.308	0.366	1
Aqr	0.00967660636545206	0.0900451651120802	0.45	0.398	1
Syk	0.00978762717838993	0.0657553772892189	0.111	0.077	1
Swap70	0.0098493988066405	0.0449732347941227	0.101	0.066	1
Abhd12	0.00990662278807739	0.0527118453561204	0.144	0.103	1
Coprs	0.010066981980322	0.0774592558758822	0.616	0.57	1
Jmjd6	0.0100983144187669	-0.0631891586387138	0.361	0.424	1
Hmox1	0.0101516447632101	0.0854377766825258	0.412	0.361	1
Myl6	0.0104051816773221	-0.050478098464096	0.968	0.983	1
Zmpste24	0.0104145060078412	0.0602832060020009	0.214	0.167	1
Eif2b2	0.0104563755433465	0.0625201585224984	0.374	0.315	1
Ctbp2	0.0105311386973178	-0.0773279477931395	0.743	0.767	1
Snhg11	0.0106604297417635	0.0562253026214277	0.139	0.1	1
Upf3b	0.0110948000424057	0.071491362982306	0.523	0.467	1
Gfer	0.0112109353605556	0.0861671537398994	0.564	0.515	1
Park7	0.0112239638471793	0.0522717361100953	0.981	0.982	1
Ndufa10	0.0113770800309999	-0.0740638705744928	0.719	0.726	1
Ptgr2	0.0114609425741775	-0.0474518617183886	0.076	0.111	1
Ube2e3	0.0115298966041581	0.0639838877762883	0.52	0.456	1
Mylpf	0.0115747727207272	-0.0717490363072251	0.92	0.921	1
Tubb2b	0.0118897665121158	0.0700424240613682	0.77	0.719	1
Tspan3	0.0121212191014091	-0.0695548221944969	0.398	0.45	1
Med13l	0.0123301959396321	-0.05845160649558	0.22	0.273	1
Bcl2l12	0.0123462657602941	0.0546259365286442	0.143	0.104	1
Wwp1	0.0123695016992333	0.0608174781671841	0.202	0.16	1
Rhoa	0.0124198444733896	-0.0582320720693328	0.835	0.853	1
Ppp6c	0.012530317439729	0.0608521023900891	0.276	0.227	1
Tmem2	0.0126607039301935	0.041000150774367	0.104	0.07	1
Trim24	0.0126809546511638	-0.076751503400678	0.28	0.331	1
Dnajc4	0.0129582569692715	0.0527369549372627	0.138	0.1	1
Abhd17a	0.0130117532415931	-0.0665774340979109	0.457	0.515	1
Lman2	0.0130569675352075	0.0690934617217722	0.694	0.653	1
Pnpla8	0.0131083556265176	-0.0562399915726835	0.096	0.133	1
Atp5h	0.0134978665744312	-0.0513414127869782	0.96	0.975	1
Rras2	0.0135512365897011	0.0645510079143898	0.289	0.241	1
Ndfip2	0.0135655509971875	-0.0528949421171537	0.214	0.267	1
Psme1	0.0136119558813404	-0.0504639165576136	0.27	0.323	1
Gm9844	0.01386227634053	-0.0461263903410322	0.13	0.173	1
Cep57	0.014245519101192	-0.0591996615369894	0.396	0.453	1
Eif4a2	0.0145613650173929	-0.0876649527246848	0.56	0.604	1
Mmp11	0.0147748438584946	0.0354491521624913	0.117	0.081	1
Cyb5b	0.0148250736329069	0.0589412898513438	0.689	0.62	1
Dync1h1	0.0149321014663198	-0.0534391025763619	0.196	0.245	1
Setd8	0.0150406822664689	0.0772631847763605	0.418	0.371	1
Slc7a1	0.015117267609167	-0.0634634729152538	0.158	0.203	1
Chmp1a	0.0151325884769748	0.0679148748873158	0.264	0.214	1
Vegfc	0.0152264421262053	0.0372889117816403	0.147	0.107	1
Whsc1	0.015263518910185	-0.0549496421369573	0.087	0.122	1
Bnip2	0.0153732580591224	-0.0642039237922696	0.234	0.286	1
Strbp	0.0153956905192893	0.0547612682999119	0.398	0.34	1
Pdzd4	0.0156835861321893	0.0433595655011817	0.181	0.137	1
Rps19	0.015858375612586	-0.0245407047397492	1	1	1
Twf2	0.0159588242832534	0.0495159129749609	0.442	0.382	1
Cttn	0.0161380157473026	-0.0667549598168281	0.267	0.319	1
Stx18	0.0163087847268007	-0.0445766568658445	0.097	0.135	1
Polr2i	0.0164007442858563	-0.0598464481581586	0.82	0.852	1
Cd276	0.0169865960213865	0.0419069916751221	0.102	0.07	1
Trim41	0.017197612589264	-0.0444925385703576	0.089	0.124	1
Sdc4	0.0172845984704438	-0.071988910927825	0.311	0.364	1
Nup62	0.0174721134617288	-0.0667667189597659	0.494	0.555	1
Aplp1	0.0176405423168583	0.0831808568924126	0.353	0.313	1
H2-D1	0.0179492062525207	-0.0423515623247313	0.091	0.128	1
Prelid1	0.0180666433788855	0.0661105649908715	0.882	0.88	1
Hist1h2al	0.0181271466363888	0.0507274464610965	0.137	0.1	1
Dctn6	0.0183117465811454	0.0560715691065411	0.171	0.13	1
Gpbp1	0.0183671758033514	0.0508738729671681	0.554	0.494	1
Mgst3	0.0183678815280944	0.0404784809448652	0.172	0.132	1
Hnrnpa3	0.0184036793656283	0.0445863118836813	0.952	0.932	1
Chtf18	0.0185840146243686	0.0609972843313226	0.174	0.136	1
Tsg101	0.0187400264229653	0.0536647395666212	0.554	0.512	1
Nop58	0.0190938889015512	-0.0477677672977737	0.975	0.969	1
Ccdc43	0.0193291303183491	-0.0622858607452896	0.364	0.422	1
Wbscr22	0.0197825079514962	0.0595924258924733	0.465	0.406	1
Prrc1	0.0197832794844783	0.0637423243127947	0.68	0.618	1
Pi4k2b	0.0199249940460811	0.0449348824897688	0.158	0.12	1
Nfkbib	0.0199509607732423	0.0586167288630053	0.31	0.257	1
Setx	0.020141214156579	-0.053392804671234	0.276	0.327	1
Rap1a	0.0201586312349861	-0.0542774274516924	0.414	0.477	1
Zmat5	0.0207432373300946	0.0779824391695916	0.406	0.357	1
Myo1f	0.0210098580003826	0.0577743670931083	0.216	0.172	1
Slc39a1	0.0215593229818284	0.0351753350381659	0.14	0.102	1
Surf1	0.0215745629026321	0.0557439130428575	0.269	0.222	1
Nap1l4	0.0219419947359879	0.0669887295243418	0.483	0.447	1
Piga	0.0219927612521462	0.0391379666447923	0.11	0.077	1
Ppp2r2d	0.0220650337328186	0.0714669465111974	0.669	0.617	1
Tuba1a	0.022096793775111	-0.0879708215518979	0.657	0.697	1
Acyp1	0.0222406941269569	0.0339639373253333	0.172	0.129	1
Trub1	0.0228162034698161	-0.0607334026811718	0.181	0.224	1
Orc1	0.0229512185083771	0.0681175027836767	0.265	0.224	1
Flcn	0.0230613689723948	-0.0334142242599995	0.075	0.107	1
Cog7	0.0231286536794295	-0.0433407492113302	0.089	0.122	1
Them4	0.0232477434774153	-0.0462155277376019	0.083	0.115	1
Mme	0.0234359581670658	-0.0521894801205365	0.105	0.141	1
Kdm4c	0.0238740455014184	0.0512554041547763	0.146	0.11	1
Mid1	0.024017877365392	0.0814484767230939	0.484	0.447	1
Clta	0.0241345663030418	-0.0466721058853168	0.968	0.973	1
Rnf214	0.0241800323867431	0.0337987363511171	0.116	0.083	1
1110001J03Rik	0.0241952777762143	0.074528228055306	0.458	0.409	1
Ndufs6	0.0242388788862878	0.048332455444732	0.961	0.949	1
2410015M20Rik	0.0242673836379611	-0.0556563063795452	0.744	0.778	1
Ppp1r12c	0.0243345920307957	0.051586998800335	0.124	0.092	1
Ahsa1	0.0246956638689732	-0.0579556336580767	0.871	0.892	1
Rinl	0.0248461312482694	0.0563164733141068	0.235	0.191	1
Lrrc42	0.0248844407792015	0.0446453661239649	0.289	0.239	1
Cep55	0.0251024037169106	-0.0207740491932041	0.262	0.322	1
Farsa	0.0253700985406414	-0.0379662255435111	0.484	0.551	1
Gm26825	0.0254907194415789	0.0582134574974804	0.419	0.373	1
Hnrnph1	0.0259829124001298	-0.0642789017838142	0.589	0.639	1
Impa1	0.0261013784073303	-0.0500685104805376	0.344	0.4	1
Rnf115	0.0263201932999252	0.0630114764532045	0.27	0.226	1
Gm6792	0.0265199855935731	-0.0726327727348149	0.294	0.338	1
Nxf1	0.026755579057328	0.0595980415300472	0.496	0.438	1
Phlda2	0.027332394675045	0.0605634474913219	0.723	0.678	1
Ldha	0.0275788931841132	0.0468313473485558	0.999	0.996	1
Fntb	0.0277432994093447	0.0445042536803102	0.236	0.19	1
Mrpl36	0.0277732478155205	0.0549708617317224	0.766	0.739	1
Ccdc191	0.0278145403377178	-0.0519966325100999	0.112	0.148	1
Odf2	0.0278421505567913	0.0475862668047408	0.338	0.289	1
Znrf1	0.0279403112910769	-0.0490065345136552	0.105	0.14	1
Ash2l	0.0281202954768918	0.0682605075506029	0.806	0.787	1
Ppp2r1b	0.0282840748240193	0.0598743694936618	0.25	0.212	1
Gm8730	0.0282903998918534	-0.0251281872114668	1	1	1
Kcmf1	0.0285155085224079	-0.0641779732773796	0.453	0.512	1
Hbp1	0.0285260987010453	-0.0520679540236786	0.161	0.205	1
Asna1	0.0288057078903293	-0.0636863394487843	0.703	0.746	1
Itm2a	0.0288659818632982	-0.0453467100567855	0.081	0.111	1
Mael	0.0290815173565097	-0.051490005819114	0.113	0.147	1
Rnf187	0.0291430742677672	-0.0684860519103557	0.677	0.713	1
Cfdp1	0.0292089151761669	0.0551565002247543	0.931	0.903	1
Sart1	0.0294146840120115	-0.0368902692499861	0.375	0.431	1
Suz12	0.0294875216919648	0.0550925580765359	0.425	0.376	1
Pop1	0.0295527641027604	-0.0625313563685756	0.345	0.397	1
Nol10	0.0295614398304422	-0.0516446583831225	0.214	0.256	1
Smarcc1	0.0297476510334482	0.0858326389203514	0.691	0.665	1
Cdca3	0.0298969731943855	0.0618407923184479	0.653	0.604	1
Cirh1a	0.0299058121761198	-0.0656878092170643	0.556	0.596	1
Fbxl14	0.0299443255144886	0.0451280538740153	0.129	0.097	1
Chd9	0.0301582593197156	-0.0510113685211605	0.147	0.186	1
1110008P14Rik	0.0306644882266788	-0.0577950990007431	0.357	0.414	1
Syf2	0.0310571679429685	-0.066876858174415	0.513	0.549	1
Svbp	0.0311760326124098	-0.044704248442712	0.301	0.35	1
Marcksl1	0.0313653910266554	-0.0497119298891775	0.973	0.976	1
Luc7l2	0.0314989521482346	0.0477913973968785	0.703	0.641	1
Brd9	0.0317988373690085	0.0547418567024162	0.191	0.153	1
D030056L22Rik	0.0320959943668017	0.0475691858902122	0.439	0.386	1
Pan2	0.032154084472908	0.0385830912538275	0.122	0.089	1
Rpl12	0.0321772709247155	-0.0288061459002584	1	1	1
Slc9a3r2	0.0322176651635818	-0.0465441091454321	0.087	0.116	1
Ik	0.0328772762997962	0.0602786300683466	0.566	0.525	1
Ocel1	0.032985895636394	0.0476568998598608	0.16	0.126	1
Rnf17	0.0330579066542211	0.0408049567592833	0.18	0.142	1
Gldc	0.0332638991469988	0.0490271503841432	0.34	0.297	1
Plk1	0.0334349363407286	0.0633873343773759	0.503	0.455	1
Srsf4	0.0335308740166046	0.0561024866967099	0.402	0.357	1
Cox4i1	0.0337568040368329	-0.0311088837020859	1	1	1
Cep192	0.0342101080405746	-0.0406065353262176	0.113	0.148	1
Man1a2	0.0347261871287467	-0.0443708695252149	0.246	0.294	1
Med30	0.0349848782580705	0.0518056137009636	0.443	0.397	1
Elp6	0.0350963959598114	-0.049636884422803	0.168	0.206	1
B230219D22Rik	0.0351536726987746	-0.0635908754105872	0.303	0.348	1
Zfp281	0.0351681786995159	0.0360600620051575	0.386	0.327	1
Etv4	0.0352961531004071	0.0576993031855261	0.498	0.457	1
Aldh4a1	0.0360355805430692	-0.033608180088385	0.073	0.101	1
Pcyt2	0.0360615386921249	0.0395609674608526	0.164	0.127	1
Mllt6	0.036098341660835	-0.0584019176629447	0.165	0.203	1
Pdk3	0.036362182710228	0.0621805854139408	0.313	0.275	1
Llgl2	0.0365394439619769	-0.0576168030385177	0.187	0.229	1
Gm14698	0.0366115632723321	-0.0462981223116693	0.191	0.235	1
Fam175b	0.0366139647023006	-0.0390469034271748	0.11	0.145	1
Gripap1	0.0367723503960234	-0.036031003489114	0.087	0.117	1
Pgp	0.0368986128841299	0.0431335963787489	0.593	0.534	1
Brd3	0.0371764187251465	-0.0561706526980854	0.551	0.605	1
Acp1	0.0374845962334463	-0.0471098076543903	0.832	0.86	1
Hexa	0.0374961398147351	-0.0684567978843408	0.167	0.201	1
Pard3	0.0376737766859538	-0.0484505586084231	0.147	0.186	1
Wdr70	0.0379734845239623	-0.0494582459725165	0.284	0.336	1
1190005I06Rik	0.0379739126094759	-0.0520398542836535	0.142	0.177	1
Alpl	0.0380326970113506	-0.0650970598959385	0.366	0.418	1
Wbp11	0.0380867958042248	0.0517691622768164	0.696	0.665	1
Calu	0.0381911499223865	-0.0575932710554205	0.255	0.299	1
Hdac3	0.0382999130482674	-0.051523780458923	0.258	0.306	1
Pgk1	0.0384827222367662	0.0347238469814196	0.103	0.075	1
Mapre1	0.0385480190939921	-0.0527395771343482	0.636	0.674	1
Cdkn1a	0.0385580252016631	-0.0447958757709213	0.225	0.271	1
Eif2b4	0.038592411494183	0.0323156528437445	0.454	0.411	1
Fars2	0.038667642313729	-0.0483728000673982	0.102	0.133	1
Ccdc107	0.0387954132775437	0.0417479900341102	0.202	0.166	1
Ccnb1ip1	0.0388298093230117	0.0659108272495996	0.263	0.22	1
Pdcd2	0.0388400081344787	-0.0717309180309296	0.416	0.459	1
Ddx6	0.0388890772147988	0.04271972276394	0.331	0.28	1
Dlgap5	0.0390324969621977	0.0569173833341668	0.288	0.245	1
Rab10	0.0392000023470457	0.0652329974899922	0.608	0.572	1
Dlgap4	0.0395678110383042	-0.045269827194671	0.111	0.145	1
Bak1	0.0396375841523253	0.0651592234979688	0.378	0.341	1
Chd1	0.0397161917398401	-0.0539312707185204	0.71	0.749	1
Med20	0.0397353226086029	-0.0407330909890971	0.132	0.168	1
Dis3	0.0397454407305927	-0.0573873545255064	0.311	0.359	1
Diablo	0.0397709545981214	0.0390840718767081	0.496	0.445	1
Rlf	0.0398097608405471	0.0366801189845237	0.12	0.09	1
Prc1	0.0402702371740032	-0.0596718521461082	0.434	0.485	1
Rcbtb1	0.0402716218485427	-0.0510679349169094	0.153	0.19	1
Cdc37	0.0404139812274394	-0.0570876771098112	0.765	0.773	1
Snapc1	0.040543766006674	0.0369597041468798	0.113	0.083	1
Blvra	0.0406343478242331	-0.0382559362658851	0.109	0.142	1
Atrx	0.0407694372501434	-0.0787937574501925	0.763	0.778	1
Ddx24	0.0408113466524836	-0.0574020897123224	0.855	0.893	1
Osbpl1a	0.0408274276796262	-0.0371191205107181	0.149	0.19	1
Sdccag3	0.0408337597679659	-0.0452973530229248	0.24	0.284	1
Pigp	0.041056840640536	-0.0501171571599422	0.166	0.204	1
Adgrl1	0.0411130682362281	0.0388025364191774	0.24	0.199	1
Angptl4	0.0413836711153894	-0.044651071417922	0.201	0.243	1
Tsen34	0.0414250131586577	-0.058276896191259	0.563	0.614	1
Ccnc	0.0414745272051196	-0.0464390919609309	0.243	0.289	1
Fam64a	0.0421489131316933	0.0390093088006215	0.146	0.113	1
Caml	0.0421801197828467	-0.0479837659439922	0.147	0.184	1
Diaph3	0.0425171480636644	-0.040027737786983	0.119	0.152	1
Actn4	0.0426179159738512	-0.062275268259707	0.78	0.799	1
1810037I17Rik	0.0426466246880956	0.0438102427724432	0.89	0.867	1
Mysm1	0.0428428635747448	0.0490790327361634	0.177	0.142	1
Pcgf3	0.0429590481888223	0.0350171916549075	0.115	0.084	1
Plin3	0.0430889475482616	-0.0479502089005502	0.276	0.32	1
Vac14	0.0430954649758702	0.0381567674390884	0.159	0.123	1
Gabarapl2	0.0433179042729491	-0.0491182880673997	0.944	0.955	1
Arpc1a	0.0435582468322815	0.0478958519956427	0.662	0.601	1
Dtnbp1	0.043582304304534	0.0398948382850285	0.153	0.12	1
2310057M21Rik	0.0436922254818623	-0.044911252641936	0.112	0.145	1
Cnn3	0.0437552714823108	-0.0563213799198627	0.799	0.82	1
Gm6483	0.0438838527293945	0.056545933001142	0.343	0.293	1
Sub1	0.0442256813649528	0.0363829764630386	1	0.998	1
Crem	0.0443598711647848	-0.0393519222170755	0.104	0.135	1
Pxmp2	0.0446388251372966	0.0474723931149102	0.25	0.212	1
Pten	0.044791771638834	0.048165662098114	0.275	0.233	1
Trmt10b	0.0448305905104877	-0.0525478501763399	0.153	0.188	1
Slc39a7	0.0450653995784265	0.0413088639186893	0.284	0.238	1
Nol11	0.0456534669409103	-0.05359129235369	0.467	0.502	1
Chchd10	0.0458777205328108	0.0373493016355821	1	0.993	1
mt-Nd4	0.0459315235801832	0.0271487915343132	1	1	1
Mrpl1	0.0459549689923768	-0.05501299216633	0.531	0.564	1
Copz1	0.0461513830326963	0.0516295545970226	0.658	0.63	1
Dennd6a	0.0468152633360274	0.0371904388337613	0.111	0.083	1
Gna13	0.0469446250025954	-0.0400180283551393	0.226	0.273	1
Npepl1	0.047104529635439	-0.0467211132932815	0.133	0.166	1
Rbm19	0.047590534573571	-0.050117669081487	0.237	0.283	1
Fgfr1	0.047772870343377	0.0558857426552942	0.205	0.171	1
Morf4l2	0.0478008965093739	0.0392332764412398	0.916	0.909	1
Tomm22	0.0478386582367203	-0.0445700547022463	0.807	0.828	1
Pebp1	0.047903930341728	0.0464748660256427	0.995	0.992	1
Shmt2	0.047949820506609	0.0739817599877494	0.487	0.441	1
Mrpl27	0.0479784004587784	-0.0584204666236503	0.338	0.377	1
Aup1	0.0480603746537514	0.038961782382036	0.208	0.171	1
Cep295	0.0480742691242295	-0.0522578499993642	0.24	0.281	1
Ptrh2	0.0481529011481069	0.0465472332323407	0.359	0.316	1
Trim35	0.0484047944324507	0.052885801624896	0.166	0.134	1
Myl12b	0.0484102824021269	0.0500212559934873	0.423	0.383	1
Tbce	0.0485473272645528	0.0438792983490293	0.127	0.098	1
Tut1	0.048786812764806	-0.0401675246398091	0.123	0.156	1
Lrrc59	0.0488534316237633	0.0685259498261048	0.833	0.81	1
Prmt5	0.0489366939004265	0.0615143208245337	0.527	0.479	1
Chfr	0.0490966233980375	-0.0381911966043338	0.084	0.113	1
Pipox	0.0491752582439111	-0.0296882037919177	0.112	0.148	1
Dgcr2	0.0495606283174681	-0.0380907765676469	0.106	0.137	1
Suclg2	0.0497343221005388	0.047554540664529	0.468	0.418	1
Ric8	0.0504992524669597	0.0380457362677156	0.117	0.089	1
Mydgf	0.0505803092601318	0.0525960275742508	0.367	0.323	1
Midn	0.0507756604673427	0.0385160901364281	0.208	0.172	1
Gse1	0.0507987909284501	0.0325874887273398	0.131	0.101	1
Gpx1	0.0510440520965728	-0.0512764325501687	0.942	0.943	1
Pdhb	0.0511402035737918	-0.0538203081148448	0.368	0.415	1
Acbd3	0.0513052230823437	0.0388216080120863	0.195	0.16	1
Rcc2	0.0513815618573851	-0.0338415305748816	0.909	0.915	1
B230354K17Rik	0.0517082102579565	-0.0423588687297874	0.123	0.155	1
Cd9	0.051877709747442	0.0473913324307056	0.804	0.765	1
Mtx2	0.052084663462559	-0.0472385724296625	0.551	0.604	1
Pacrgl	0.0522758053289584	0.042415211253297	0.17	0.136	1
Tle3	0.0525729906001956	-0.038602099993679	0.115	0.147	1
Rpl10l	0.05259462770795	0.0401572351237062	0.474	0.438	1
Prss50	0.0525961128496208	-0.0275334019078072	0.076	0.103	1
Cad	0.0528686808415993	-0.0448521969526962	0.257	0.297	1
Tmem101	0.052879478411953	0.0431350887278384	0.228	0.19	1
Paxbp1	0.0530076183456156	-0.0447693001773324	0.185	0.223	1
Gm11808	0.0531294713639902	-0.0569318406693211	0.29	0.326	1
Tcf15	0.0535463144834472	0.0350100095590486	0.647	0.578	1
Cab39l	0.0535680768517772	0.0470322383448884	0.137	0.107	1
Fdps	0.0539040834683576	0.0760925153362911	0.34	0.301	1
Appl1	0.0540493785187227	-0.037210034273564	0.241	0.284	1
Tacc2	0.0542674568449111	0.0377691259871592	0.181	0.146	1
Grasp	0.0543291053839844	-0.0258796617374184	0.075	0.103	1
Cenpv	0.0543661934241969	-0.0633539650138043	0.428	0.475	1
Lsm11	0.0545407684818939	-0.0478252392562478	0.161	0.195	1
Dut	0.0546185870265699	0.0488999453519594	0.95	0.942	1
Lrrc47	0.0546411921705326	-0.0512683177148886	0.311	0.357	1
Tubgcp4	0.0550898939077176	0.0358106486176391	0.144	0.114	1
Vkorc1l1	0.0552455525726916	0.0456332587862245	0.208	0.174	1
Ski	0.0554026951529731	0.0380525759760504	0.136	0.105	1
Rpl23	0.0559074708834574	-0.0232429900590212	1	1	1
Auh	0.0561760133511831	0.0499267839231316	0.275	0.238	1
Fundc1	0.0561947768557515	0.0266022737924334	0.158	0.124	1
Cln5	0.0563425862764999	0.0288485567171523	0.139	0.108	1
Pex7	0.056382084471455	-0.0483160726452125	0.191	0.226	1
Uqcrc1	0.0564582354795192	-0.0463041857611752	0.92	0.916	1
Fkbp4	0.0568260020634911	0.0375100436149511	0.959	0.961	1
Gnpat	0.0572742178046136	0.0272825486143614	0.267	0.223	1
Taf5	0.0574514578964885	-0.0332860751386228	0.195	0.236	1
Stoml1	0.05754667263604	0.0275394157017554	0.127	0.098	1
Ssna1	0.0576074567866597	-0.0553175595434663	0.435	0.48	1
Ppp1r10	0.0576974920311151	-0.0538743243229435	0.322	0.359	1
Mcph1	0.0577923968973693	0.0415042073351929	0.195	0.16	1
Hprt	0.0580793447987359	-0.0293055382945889	0.078	0.105	1
Zfp292	0.0582036570786301	0.0585566677615784	0.366	0.328	1
Rpsa	0.0582180451382791	-0.0244753753237399	1	1	1
Erdr1	0.0585319850116594	0.0537850624762505	0.394	0.36	1
Atad5	0.058535901666508	-0.0548198667505054	0.195	0.229	1
1700029P11Rik	0.0589900083934541	0.0472540457460155	0.147	0.118	1
Fus	0.0590758995148665	0.0537554190870417	0.839	0.812	1
Tmx3	0.0592804439632737	0.0399851388592918	0.124	0.096	1
D16Ertd472e	0.0595363110805348	0.0399740238956868	0.15	0.118	1
Agl	0.059642897150969	0.0585554363182196	0.37	0.332	1
Mrpl19	0.0596616401024129	0.0411342915053822	0.44	0.397	1
Trim2	0.0597384644281612	-0.0404802810144196	0.136	0.169	1
Mrpl11	0.059818225399735	0.0602667684980296	0.759	0.742	1
Ttc9c	0.0598387949738309	-0.052352541290184	0.163	0.194	1
Aptx	0.0599677555282092	-0.0374324005708746	0.123	0.154	1
Git2	0.0600801722533142	0.0446632014826663	0.211	0.178	1
Mtf2	0.0601490298874606	-0.0545919176739433	0.94	0.943	1
Mrps11	0.0601572233729038	0.0567182323483375	0.619	0.585	1
Vps4a	0.0602223727645145	-0.0350579314913096	0.126	0.158	1
Ring1	0.0604667890400906	0.0396745752581395	0.127	0.1	1
Cry1	0.0606302295946818	-0.0438517903088476	0.196	0.233	1
Ccdc124	0.0609148878474976	0.0539408912143317	0.674	0.649	1
Cacna1a	0.0610721304280102	0.0407262310408449	0.225	0.19	1
Cox17	0.0619494336597659	-0.0416283054953314	0.613	0.664	1
Mzt1	0.0619522924593203	0.0576378984298391	0.23	0.197	1
Rfc5	0.0621085495601475	-0.0574313223472327	0.731	0.775	1
Acy1	0.0621366478877943	-0.0359259294334214	0.085	0.111	1
Zfp322a	0.0622183213128681	0.0555723966650897	0.218	0.186	1
Bckdk	0.0622672255324006	-0.0465689071564717	0.234	0.271	1
Ccdc25	0.0623259142516187	-0.0525050533926892	0.253	0.29	1
Atg5	0.0624143740294814	0.0391782621070988	0.269	0.233	1
Atp5a1	0.0624833479633663	0.0294304226012283	0.988	0.987	1
Etf1	0.062605212411145	0.0442853839766857	0.926	0.941	1
Fkbp9	0.0626812729744214	0.0590044305892244	0.372	0.332	1
2410004B18Rik	0.0628772621615264	0.0540186655135715	0.425	0.386	1
Cd24a	0.0631244131142777	-0.0359138301064036	0.179	0.217	1
Ogdh	0.0631796567667394	0.0507878583852813	0.223	0.19	1
Diaph1	0.0631896428049063	0.0531478423326616	0.34	0.307	1
Stk19	0.0632580129465172	0.0475512690461821	0.163	0.134	1
Hif1a	0.0634463636414152	0.043193635115836	0.299	0.259	1
Anp32e	0.0634636500154608	0.0545987668795076	0.662	0.626	1
Taf2	0.063681721399494	-0.0441235370453381	0.129	0.16	1
Erc1	0.0638322602562806	0.0447362671928407	0.233	0.199	1
Bcl7b	0.0643596094340088	0.0364154350366276	0.193	0.155	1
Rps20	0.0648153867468639	-0.0194743586808985	1	1	1
Eif4a3	0.0649268677671772	-0.0538657325932639	0.751	0.786	1
Rnf181	0.0649525320494181	0.0457544627988662	0.304	0.265	1
Mrpl45	0.0650285802708745	0.0502434221755816	0.789	0.759	1
Pgm1	0.0652756679498425	-0.0344371087667005	0.097	0.126	1
Wasf1	0.0652984763685018	0.0393499900525928	0.132	0.105	1
Psmd11	0.0655970973335477	-0.0421634486299836	0.853	0.868	1
Stag2	0.0656581810445602	-0.0371969951533506	0.145	0.179	1
Nat10	0.0659905529622945	0.0544088028121814	0.302	0.263	1
Wbp5	0.0663177503243399	-0.0483121332354268	0.846	0.879	1
Pdk1	0.0663748662723745	-0.0535804060328376	0.335	0.37	1
Akap9	0.0667674192154152	0.052974924878321	0.304	0.263	1
Coa3	0.0669330129652589	-0.0565607431008591	0.67	0.701	1
Kif20a	0.0669846435322507	-0.0420122477046829	0.312	0.357	1
Vasp	0.0674625288046199	-0.0421583861850253	0.473	0.513	1
Cdk13	0.0677078017143469	0.0535378728998923	0.154	0.127	1
Cap1	0.0679381540385089	-0.0434970935479991	0.371	0.417	1
Ift20	0.0683973182870435	0.0551170414641724	0.454	0.415	1
Yars	0.0684038105346104	-0.0652991309052925	0.515	0.547	1
Fastkd3	0.0684532150938132	-0.0324773520801394	0.142	0.174	1
Fbxl6	0.0685156662867044	0.0387128616525765	0.142	0.114	1
Gnpnat1	0.0686641817909296	-0.0547889051385689	0.567	0.617	1
Trub2	0.0686836748744963	0.0505055915482988	0.213	0.181	1
Zfp329	0.0687809805714279	0.0345422018180825	0.142	0.111	1
Sgol1	0.0690380723370068	0.0403064748783563	0.402	0.364	1
Smim4	0.0690944916392648	-0.0389124482586407	0.172	0.209	1
Tbrg1	0.0691913251156517	0.0368002777997962	0.637	0.586	1
Ing1	0.0695963150834498	-0.049424308556379	0.386	0.43	1
Nabp2	0.0695972359659255	-0.0406541304879046	0.253	0.291	1
Eya3	0.0696187497137237	0.0342825940322706	0.153	0.122	1
Tspan17	0.0697060437321557	-0.0311891867831133	0.085	0.111	1
Pfn1	0.0699078503884382	0.0434952098464336	0.989	0.992	1
Sfswap	0.0699574312495092	0.0506988574052334	0.263	0.227	1
Rtel1	0.0700524380184635	0.044247450970784	0.144	0.116	1
Psmg2	0.0700661930890823	0.0526052419223312	0.412	0.372	1
Tfrc	0.0702240103142543	-0.0600229576405136	0.27	0.305	1
Nisch	0.070448718967862	-0.0527722781589689	0.595	0.629	1
Cdk7	0.0705112197224326	0.0337765709514666	0.303	0.264	1
Msantd3	0.0705833744718669	0.0389512918669123	0.257	0.22	1
Ndufaf2	0.0708404773245051	0.0420036023731739	0.443	0.409	1
Gmpr	0.0710782059660065	-0.0291135513417394	0.101	0.129	1
Tagln2	0.0711499616283513	-0.0666652517659138	0.65	0.674	1
Kri1	0.0712729153635228	-0.0377565144624629	0.123	0.153	1
Amd1	0.0716912242857399	-0.057821788824316	0.48	0.518	1
Banp	0.071734467240241	-0.0440170220298096	0.149	0.18	1
Gm17300	0.0717663836825024	0.0405903414742222	0.118	0.092	1
Arhgap12	0.072260588996081	-0.0286989831428545	0.089	0.116	1
Dpy30	0.0723294333275455	0.0391988435318	0.979	0.975	1
Sec22b	0.0725071452508943	-0.0557077548325478	0.357	0.397	1
Utp23	0.0725245297050713	-0.0400610310243635	0.352	0.398	1
L3mbtl2	0.0726138174215697	0.0484927674602261	0.429	0.396	1
Nipsnap3b	0.0726996614387446	0.0615100533267793	0.395	0.359	1
Nop2	0.0727202474571657	-0.0444035559446705	0.322	0.363	1
Sfr1	0.0729921543306038	-0.0286927668046262	0.947	0.955	1
Stk11	0.073055191639854	0.0522197248514737	0.377	0.342	1
Cluh	0.0733777783109897	-0.0536779728599477	0.187	0.219	1
Qtrtd1	0.0733991194376347	-0.0297211902432672	0.087	0.113	1
Epb41l4aos	0.0734039263777869	0.0467258334109714	0.543	0.501	1
As3mt	0.0734485008398658	0.0404625713964142	0.185	0.154	1
Zdhhc20	0.0739456986407799	-0.032277455011318	0.097	0.124	1
H3f3a	0.0740911917132044	0.0259608578095096	0.998	0.998	1
Tmem19	0.0742290400933141	0.0359481735233193	0.112	0.086	1
Ensa	0.0743081311921214	-0.0441820673105617	0.214	0.254	1
0610037L13Rik	0.0750548121320257	-0.0374244725847513	0.242	0.282	1
Adck5	0.0750903581432211	0.0341572131490629	0.135	0.105	1
Armcx2	0.0752448412036353	0.033041679515656	0.119	0.094	1
Fer	0.0753976184583071	0.0305263318917889	0.131	0.103	1
Naa15	0.0754299766010607	-0.0303173186838658	0.543	0.603	1
Mrpl13	0.0755706801248916	0.0603819220094457	0.685	0.674	1
Sav1	0.0757037871765381	-0.032777222600872	0.081	0.107	1
Gm10250	0.0757519639593604	0.0406862491829251	0.145	0.117	1
Mtfr1l	0.0758436067326487	0.0429659069491863	0.407	0.364	1
Ttc5	0.0759558779735664	-0.0583900184024758	0.256	0.299	1
Rpl23a	0.0760985820295853	-0.0322387233437684	0.996	0.995	1
Slc4a5	0.0761126145841505	0.042296688483365	0.137	0.11	1
Zfp870	0.0763532343398963	0.0362847669814371	0.111	0.088	1
Wrb	0.0765008354419956	0.0312359898072976	0.202	0.167	1
Gng3	0.0767866991727652	0.0499991741611261	0.309	0.275	1
Fh1	0.0768052915800347	0.0344798543567155	0.429	0.386	1
Coq2	0.076989212585252	-0.0374865326203904	0.258	0.301	1
Sptlc1	0.0771186663326263	0.0276931027435693	0.154	0.123	1
Mkrn2	0.0772877858806921	0.0299367958474205	0.208	0.175	1
Tmem97	0.0773029762536773	0.0339619070755403	0.613	0.568	1
Rrbp1	0.0773814277172096	0.0448768095111429	0.694	0.661	1
Lrr1	0.077413968040541	0.0320629478036897	0.177	0.145	1
Sf1	0.0774593134844229	-0.0373812931852496	0.491	0.528	1
Med1	0.0777504085324531	0.045284653102083	0.242	0.211	1
Pds5a	0.0778023831055566	0.0423507866055138	0.323	0.282	1
Clock	0.0778619906762588	0.0343128811216331	0.161	0.134	1
Yipf1	0.0779332897321457	-0.0252422203984203	0.076	0.101	1
Fam114a2	0.0779467082071991	-0.0335359654575973	0.461	0.495	1
Kif2a	0.0781639211188964	-0.0290794058933043	0.343	0.39	1
Skiv2l2	0.0783453275905861	-0.0360243858368923	0.312	0.363	1
Baz1a	0.0784296461375684	-0.055362376187976	0.333	0.379	1
Rfng	0.0785081740302455	0.0316478429651443	0.116	0.09	1
Hsf1	0.0787103885917652	-0.0325851357751563	0.094	0.121	1
Asah1	0.0788319235529453	-0.0359749586023174	0.179	0.214	1
Agpat4	0.0788482991473656	-0.0469530713841088	0.159	0.191	1
Mrpl40	0.0788595478545182	0.0341505192742153	0.841	0.828	1
Dhx8	0.0791405870686351	-0.0610295308306124	0.384	0.421	1
Zbed4	0.0793292721387019	0.0367763862533051	0.103	0.079	1
Xrcc1	0.0799798476515957	0.0403551141248891	0.261	0.224	1
Sec24a	0.0802456675192192	0.0352349436051601	0.144	0.115	1
Slc25a46	0.0803192613246968	-0.0388982217269601	0.108	0.134	1
Pcid2	0.080352741510671	0.0423573567878901	0.174	0.145	1
Smco4	0.0803761317046588	-0.045171719262292	0.119	0.147	1
Nudt14	0.0805598049699514	0.0418406225322791	0.179	0.149	1
Nras	0.0808095519417901	0.0393819590041569	0.491	0.453	1
Ccdc12	0.0811361797910785	0.0409095989443106	0.614	0.585	1
Stat3	0.0811816645264419	0.03744165857342	0.262	0.225	1
Pelo	0.0813231746531726	-0.0539136737068083	0.319	0.361	1
Actn1	0.0813471124905191	-0.0549574930245916	0.426	0.474	1
Slc25a13	0.0813546231940799	0.0412843062113906	0.425	0.386	1
Rmnd5a	0.0815613058219475	0.0376890404023218	0.16	0.13	1
Eif4ebp1	0.0815970140838284	-0.0322277877634067	0.992	0.994	1
Akt2	0.081794659863319	0.042363921329315	0.175	0.146	1
mt-Atp6	0.0819093432278738	0.0175818871120557	1	1	1
Trrap	0.0819096287160226	0.0296043857275832	0.108	0.083	1
Rbm38	0.0823324834040792	0.0553379381333862	0.335	0.306	1
Pigs	0.0826989296922681	0.034254414126411	0.147	0.12	1
Acot8	0.0827159632027248	0.0401690436283397	0.213	0.181	1
Nupl2	0.082720812101658	-0.0307362587501298	0.087	0.113	1
Uqcrq	0.0827730194063647	-0.0347725014420317	0.993	0.992	1
Plpp2	0.0829995317216398	-0.0357462368702194	0.095	0.121	1
Chaf1a	0.0831011294060122	0.0398078648818242	0.449	0.408	1
Pfdn2	0.0833983929619535	0.031593954384199	0.968	0.959	1
Ucp2	0.0837212086354834	0.0274045730066182	0.206	0.172	1
D15Ertd621e	0.0839138572780533	0.0407286221398762	0.166	0.137	1
Pprc1	0.0840022480331609	0.0368060809869257	0.315	0.273	1
Calm1	0.0841489286164489	0.0286610281582358	0.989	0.989	1
Tyw5	0.0846312064019113	0.0391847071876557	0.208	0.174	1
Prep	0.0848248503203244	-0.0548137847924311	0.248	0.28	1
Gtf2h3	0.085115220803918	0.0500465568000303	0.336	0.302	1
Ppp1r1a	0.0851542659849873	-0.0439779844516604	0.154	0.186	1
Cox7a2	0.0851747399714603	-0.0308660096315685	0.981	0.988	1
Sdf2	0.085197892123188	0.035445421719258	0.228	0.192	1
Socs4	0.0852045014922479	0.029853530139546	0.104	0.079	1
Ivns1abp	0.0853744703671544	0.045171976837965	0.409	0.368	1
Mphosph6	0.0854103342741135	0.0359688769528297	0.554	0.512	1
Fuca1	0.0856179228579092	0.0395398137701465	0.271	0.236	1
Usp50	0.0858828386384684	0.0354972206378051	0.199	0.166	1
Lbr	0.0858843965144057	-0.0404684911438608	0.344	0.379	1
Zfp64	0.0859258963233152	-0.0376188287010417	0.367	0.408	1
Akip1	0.0860359796334722	-0.0313369844128399	0.158	0.192	1
Sf3b4	0.0862449354295052	-0.0457380135151213	0.701	0.743	1
Bax	0.0863818714317246	-0.0440722345724194	0.974	0.98	1
Nck1	0.0865599555266279	-0.0450238739628657	0.181	0.214	1
Slc30a5	0.0865610225886839	0.0400956656484299	0.131	0.105	1
Nfyb	0.0865678841358905	0.0647614853773668	0.505	0.468	1
Dnmt1	0.0866397577065374	-0.0539892552949038	0.442	0.489	1
Sypl	0.0866709163607172	0.0346432097307717	0.226	0.188	1
Tmem9b	0.0867474220584927	0.036162641597979	0.103	0.079	1
Slc35a1	0.0867593410530196	-0.0364200114093556	0.175	0.209	1
Mtg2	0.0872629969447477	-0.0382729384516495	0.186	0.219	1
Adrm1	0.0872644816234429	0.0365546844337761	0.713	0.688	1
Prmt3	0.0876831952023605	-0.0463815840139408	0.358	0.406	1
Coq10b	0.0878083279806019	-0.0456688833973507	0.123	0.149	1
Mrps35	0.0881473277449039	0.0422225730845899	0.464	0.422	1
Knstrn	0.0881643330797361	-0.043153087000215	0.218	0.255	1
Thap11	0.0883673420394286	-0.033607162011528	0.29	0.331	1
BC023829	0.0885259492644483	0.0387013716655282	0.137	0.111	1
Myl12a	0.0885408252661863	-0.040799993880041	0.924	0.931	1
Ccdc50	0.0886131204733952	0.0411788586959364	0.199	0.167	1
Smarcd1	0.0887202154492326	-0.0453534504062406	0.56	0.597	1
Smc5	0.0889329100479119	0.0404574733252865	0.271	0.237	1
Pgrmc2	0.0890177941240067	0.0446101893743577	0.242	0.21	1
Rpl13a-ps1	0.0890197809658472	-0.0419402868239107	0.786	0.821	1
Zfp91	0.0891634822628831	-0.0455134715038499	0.372	0.412	1
Gm2000	0.0892936295444189	0.048616287887599	0.579	0.543	1
Mcm3	0.0893033123253596	0.0589089425375198	0.804	0.794	1
Gjb3	0.0894633189364693	-0.0471924589875783	0.518	0.556	1
Laptm4a	0.0897549631358524	0.0479553146378219	0.634	0.6	1
Ak6	0.0898023237203453	0.0508595873660378	0.717	0.706	1
2510002D24Rik	0.0900737804261422	0.0377331595772186	0.184	0.153	1
Atp1a1	0.0901217757844981	0.0441931408835328	0.474	0.437	1
Fam53a	0.0904041947292319	-0.0487676072982764	0.213	0.248	1
Lss	0.0904311025986373	0.0258711287177213	0.108	0.083	1
Rpap3	0.0907504006094078	-0.0477800536792055	0.283	0.319	1
Llph	0.0908077903027515	-0.0280113559240405	0.887	0.903	1
M6pr	0.0908985088146068	0.0472656769703339	0.587	0.56	1
Glrx2	0.0910364937517721	-0.0757777317622629	0.316	0.348	1
Hacd2	0.0911765589244317	-0.0420002973445134	0.278	0.321	1
Galnt11	0.0913417884930711	-0.0243951762554079	0.088	0.113	1
Mapk6	0.0914522117205752	-0.0288635603318359	0.172	0.207	1
Pcf11	0.0915605406946	-0.0311109051353854	0.194	0.229	1
Arl6ip5	0.0916629622056413	0.0458599039533337	0.311	0.276	1
Sod2	0.0916701708507222	0.0430910301824297	0.923	0.944	1
Sp1	0.091853458044711	-0.0262182015510181	0.199	0.236	1
Arid4b	0.0919713945312032	0.041315908816878	0.309	0.274	1
Srxn1	0.0920535413394244	0.0404936439721565	0.108	0.085	1
Hltf	0.0921132752152181	0.0278713022554492	0.131	0.104	1
Arl4a	0.0921893781139117	0.0462483569255764	0.392	0.354	1
Stk35	0.0922887548541833	-0.0186920636514694	0.08	0.104	1
C1qbp	0.0923750291024768	-0.0342140452776796	0.981	0.976	1
Zwilch	0.0926808329552381	-0.0455162277777873	0.174	0.205	1
Arpc2	0.0927992322164313	-0.0334915536204079	0.822	0.853	1
Xpo7	0.092894802023541	-0.0366367303872769	0.163	0.192	1
Pqbp1	0.0933753501389517	0.0339895567264265	0.312	0.273	1
Arxes1	0.0933879104302445	0.0599217350603364	0.262	0.236	1
Rpl13	0.0934344736684865	-0.0135509186694116	1	1	1
Yrdc	0.0937901042295788	-0.0492684936425271	0.502	0.547	1
Slc9b1	0.0938002433885139	0.064866302762053	0.377	0.353	1
Mdn1	0.0938365984745492	0.0523805682801926	0.462	0.421	1
Epb41l4a	0.0939119439188956	0.0723801477842163	0.49	0.459	1
Cfap20	0.0940780967639863	0.0334842910704046	0.432	0.395	1
Gpa33	0.0941847560582196	0.0514156450938109	0.327	0.293	1
Sox12	0.0941907699889486	0.0292456190268456	0.115	0.09	1
Urod	0.0942252462323841	-0.0387884458326078	0.194	0.226	1
Rab14	0.0943440853261325	0.0526778328562929	0.641	0.61	1
Etaa1	0.094710351207602	0.036421154924123	0.35	0.31	1
Pitrm1	0.0951189143635496	-0.0281306838214393	0.171	0.204	1
Rps29	0.095166899573009	-0.0248687663038858	1	1	1
Gusb	0.0951880408091055	-0.0277249067572539	0.081	0.104	1
Coa6	0.0953391329875592	0.0344666728522234	0.332	0.293	1
Mrps18c	0.0954106002546293	-0.0232059166738001	0.637	0.7	1
Ten1	0.0956216647029369	0.0339190455918153	0.255	0.219	1
G2e3	0.0956566304431059	0.0325796947761283	0.163	0.134	1
Siah1b	0.0958748472765702	-0.0410804380124609	0.296	0.338	1
Rpl37a	0.0960229611614459	-0.021373202139817	1	1	1
Rrnad1	0.0960535378734045	0.0198450982805357	0.104	0.079	1
Snrpc	0.0961374216436795	0.0539891052459376	0.829	0.847	1
Nop10	0.0962404002894739	0.0266457033897622	0.998	0.996	1
Mrto4	0.0962544331089807	0.035881767558719	0.719	0.682	1
Mras	0.0963440708669372	0.0380590978257747	0.336	0.296	1
Upp1	0.0968299194853819	0.0417665740390174	0.944	0.927	1
Arhgef7	0.0971149729220298	0.0304865499390468	0.119	0.095	1
Uxt	0.0972409434483575	0.0390775621488324	0.237	0.205	1
Smad5	0.0973519956009236	0.0300346789545294	0.118	0.094	1
Ipo4	0.0974972431295902	0.0588985618013184	0.281	0.249	1
Pccb	0.0975461122549459	0.0238985928161178	0.111	0.086	1
Tcf3	0.0975533368730489	0.04249034004538	0.338	0.307	1
Sft2d1	0.0977613179081172	0.0328665757041601	0.103	0.081	1
Plcb3	0.0978787881309657	0.0288637005747606	0.127	0.102	1
Hnrnpr	0.0978845104070636	-0.0360989269247819	0.697	0.722	1
Bloc1s4	0.098133184733356	-0.0562134389171036	0.236	0.269	1
Hmgcs1	0.0982519040501717	0.0457087008017705	0.389	0.348	1
Gm26699	0.0983891383054267	0.0290318063244145	0.157	0.127	1
Bola1	0.0984407531846402	-0.0431109754079885	0.581	0.614	1
Nubpl	0.0989199329846177	-0.032815065382719	0.116	0.142	1
Purb	0.0989564863831268	-0.0364930758260099	0.26	0.3	1
Zc3h10	0.0992638819548755	0.0323140858397868	0.102	0.079	1
Taf5l	0.0994138425001774	-0.0444149676896629	0.244	0.281	1
Eef2	0.0994274201609077	-0.0363795428890965	0.986	0.989	1
Nfyc	0.099767060181981	0.0587641038974933	0.372	0.339	1
4833439L19Rik	0.0998795486460334	0.033684037568126	0.311	0.278	1
Rnf19b	0.10003905393465	-0.0359017053039418	0.091	0.115	1
Rpn1	0.100075884390046	0.0520364664237137	0.535	0.513	1
Myo10	0.100109238835986	-0.0357023309315383	0.509	0.559	1
Gnl1	0.100189266020463	-0.05225310130663	0.324	0.361	1
Erp44	0.100248717485225	0.0480311478968624	0.246	0.219	1
Mrpl9	0.100485299471063	-0.0405241125669338	0.193	0.224	1
Usp5	0.100486700260535	-0.0543767990617728	0.273	0.308	1
Coa5	0.100553194041834	-0.0414696379705359	0.239	0.275	1
Slc25a20	0.100563645167536	-0.0303273511029948	0.161	0.193	1
Rpl7a	0.100857411834308	-0.0302099112103376	0.999	1	1
Chchd3	0.101137689923606	0.0359856182880424	0.642	0.595	1
Gm10263	0.101191524225126	0.0393384893382204	0.606	0.562	1
Fam169a	0.101365870070452	0.0198080661934845	0.166	0.136	1
Tamm41	0.101413028157049	-0.0318029849413862	0.232	0.265	1
Anln	0.101446917840664	-0.0289426444058047	0.209	0.244	1
Pcgf6	0.101544244606936	0.0571078216724512	0.387	0.355	1
Cox20	0.101546390159273	0.038671792532709	0.222	0.192	1
Rspry1	0.101645024255523	-0.0280327803350514	0.142	0.172	1
Rps25	0.101671358200949	-0.0195198011792646	1	1	1
Cebpzos	0.10179101412169	0.041435163940811	0.591	0.558	1
Elac2	0.10251776785699	0.0425331208742822	0.351	0.318	1
Gm13154	0.102527870802228	-0.0570764843785072	0.436	0.462	1
Ube2a	0.102553245790441	-0.0440666485189589	0.759	0.8	1
Dhx38	0.102783334554827	0.0383560303652495	0.24	0.209	1
Slc25a11	0.102888360901095	0.036630422060638	0.322	0.287	1
2010107E04Rik	0.103016296077458	-0.0240673600333989	0.957	0.979	1
2200002D01Rik	0.103151181073855	-0.0281304512618423	0.08	0.102	1
Pdhx	0.103180582990677	-0.0316109039132648	0.219	0.254	1
Zbtb45	0.103444495024638	-0.0386749671914861	0.166	0.198	1
Rad51ap1	0.103614615927766	-0.0534329007853026	0.276	0.312	1
Ube2d2a	0.103628228500106	-0.0463883434617092	0.813	0.822	1
Mterf4	0.103632528008488	-0.0332660431635039	0.16	0.191	1
Birc2	0.103678153326166	-0.0380992909736168	0.124	0.149	1
Bcat2	0.103888389438533	0.0519963461512608	0.303	0.276	1
Mfsd1	0.104072325166637	-0.0413948327888145	0.161	0.191	1
Gosr1	0.104284836690213	0.032262041882065	0.122	0.098	1
Pak1ip1	0.104396114206057	-0.0497032419267782	0.747	0.786	1
Hnrnpc	0.104809643094104	0.0263989490004688	0.987	0.987	1
Rnf6	0.105109107958456	-0.0374884723978429	0.153	0.184	1
Glyr1	0.105142307515499	0.043236259849856	0.408	0.374	1
Atg3	0.105153594882908	-0.0427800478275354	0.247	0.282	1
Nip7	0.105205252359782	0.0569045392530478	0.919	0.902	1
Ppil3	0.105234945267104	0.0364875188992841	0.343	0.308	1
Pard6g	0.105295594386596	0.0278368651718397	0.111	0.088	1
Ddx39	0.105327653941705	-0.0401473019115159	0.92	0.943	1
Fndc3a	0.105336668070079	-0.0389248970753518	0.202	0.236	1
Ndufab1	0.105412795796319	0.043199654644545	0.944	0.929	1
Haus1	0.10544420115323	-0.0395956329414976	0.324	0.359	1
Cd2bp2	0.105597298646149	-0.0287050607793128	0.318	0.364	1
Mid1ip1	0.105700745939612	-0.0339472518502241	0.109	0.136	1
Stmn1	0.105785179034217	0.044643321374368	0.978	0.973	1
Tmem51	0.105817241128507	0.0211680561484632	0.101	0.078	1
Gps2	0.105829571522276	-0.0305144929096118	0.126	0.154	1
Pank2	0.10586581827553	0.0358363299523867	0.296	0.261	1
Pycrl	0.106109809919515	0.0370374792345221	0.332	0.301	1
2010320M18Rik	0.106183337223348	0.0304535088394287	0.191	0.161	1
Cul2	0.106388397227577	0.0515148381984419	0.374	0.344	1
Ptpn23	0.106423696870047	0.0260736611523056	0.115	0.091	1
Lsm8	0.106447523223174	-0.0387840884243758	0.636	0.671	1
Ctnnb1	0.106513448041867	0.0465889602187313	0.76	0.729	1
Smad7	0.106923094105646	-0.0543972606340373	0.44	0.488	1
Ddias	0.106973817167286	-0.0193358517665503	0.09	0.115	1
Rptor	0.107274958010524	-0.0303651117719037	0.082	0.104	1
Ctnnbl1	0.107292519677857	-0.0366607405933751	0.411	0.449	1
Timm50	0.107299249179907	0.0555150444193327	0.411	0.385	1
Bcs1l	0.1073345968958	-0.0374645391798922	0.109	0.133	1
Ppcs	0.107515992960421	0.042225205698651	0.502	0.461	1
Cmss1	0.107585092281177	0.0438835762715983	0.233	0.204	1
Senp1	0.107724205183722	-0.0410709606325605	0.228	0.264	1
H3f3b	0.107938396188513	0.0256269423204789	1	1	1
Rab23	0.108219643772709	-0.0353918842384688	0.15	0.179	1
Csad	0.108396605537989	0.0428955299345626	0.17	0.142	1
Tm9sf3	0.108527437755434	-0.0392865426678607	0.263	0.302	1
Tsc22d2	0.108594306723386	0.0282642683372143	0.102	0.079	1
Lpcat1	0.108795474317482	0.0321412506683823	0.164	0.136	1
Rmi1	0.108839512684381	0.0385086055570375	0.2	0.168	1
Jtb	0.108878215554019	0.0649784248737458	0.469	0.44	1
Serinc3	0.109056962506312	-0.0416634545497975	0.102	0.126	1
Rps12-ps3	0.109089582034744	0.0308951269034321	0.698	0.661	1
Zfp518b	0.109135547248514	0.0285268537990278	0.124	0.1	1
mt-Nd6	0.109161463413619	0.0339710360254493	0.109	0.086	1
Gps1	0.109661476594488	-0.0377681927384517	0.625	0.648	1
Srsf9	0.109784954343621	0.0429263603375938	0.506	0.481	1
Arhgdig	0.109938584380555	-0.0376061258464709	0.101	0.124	1
Tma16	0.110051900262327	0.0314733437746462	0.516	0.479	1
Ccdc34	0.110184821232921	-0.0288271359510526	0.476	0.518	1
Tmem167	0.110362774767278	0.0379081111421526	0.842	0.822	1
Rpl28	0.110443156729689	-0.0174541673941344	1	1	1
Usp28	0.110686444694363	0.0342067961169955	0.14	0.115	1
Sel1l	0.110729720286542	0.0308000355387335	0.118	0.095	1
Tpm2	0.110804502650353	-0.0366691470500825	0.12	0.146	1
Wnk1	0.110940113272248	-0.0584218575873096	0.425	0.463	1
Thop1	0.11103645877098	0.0362771823272802	0.506	0.473	1
Selt	0.111188146224748	0.0465300920575792	0.537	0.504	1
1810013L24Rik	0.111438961847735	-0.0302305797933092	0.092	0.116	1
Dcaf7	0.11175360868331	0.03202025235883	0.129	0.104	1
Sesn3	0.111890004627957	0.0288892263176776	0.104	0.082	1
Pir	0.111893176713021	0.040749002270993	0.216	0.187	1
Ndufb4	0.111967357821264	-0.0389745553899503	0.848	0.873	1
Sdhc	0.11199856502349	-0.0354549355096345	0.482	0.519	1
Crk	0.112296384681117	0.0452578922405001	0.201	0.173	1
E2f1	0.112461348737812	-0.0451604808512479	0.12	0.145	1
Pak4	0.112541035497039	0.0366842571285224	0.246	0.217	1
Apex1	0.11259768255715	0.0474292478424563	0.87	0.865	1
Syngr1	0.112739996437819	0.0391875186385947	0.456	0.412	1
Pam16	0.112847629754387	0.0342698094897893	0.533	0.501	1
Map1lc3a	0.112932010573535	-0.0561800195192311	0.239	0.267	1
Pum3	0.112985600690212	0.0632016471293001	0.646	0.611	1
Poc5	0.113204120403619	0.0299129394275082	0.118	0.094	1
Irak1bp1	0.1133830747832	0.0234991194925971	0.246	0.209	1
Zzz3	0.113455188458597	-0.0442009017983033	0.194	0.227	1
Hax1	0.113798906221978	-0.0313139390568105	0.712	0.754	1
Nol6	0.113940328076242	0.0323105723503519	0.227	0.195	1
Fancm	0.113989942665701	-0.0406155853549168	0.154	0.182	1
Timp1	0.114055701374102	-0.0578264479104419	0.284	0.322	1
Rad50	0.114596695588501	-0.0517337825282456	0.501	0.537	1
Ubxn2b	0.114860480291143	-0.0296375512405827	0.117	0.143	1
Bcat1	0.114921979353327	-0.0363734455886662	0.816	0.836	1
Fnbp4	0.114996290842224	0.0219269669844917	0.308	0.274	1
Lamc1	0.115063401614717	0.0328034747779443	0.241	0.207	1
Vps26b	0.115200822129177	0.031334660295335	0.175	0.148	1
Scaf8	0.115299687908706	-0.0392590213587552	0.131	0.158	1
Alkbh6	0.115736383735113	-0.0342002191477254	0.111	0.135	1
Sco1	0.116246239753227	0.0264911820224439	0.131	0.105	1
Ddrgk1	0.116311993607905	0.0345074037417025	0.271	0.236	1
Anp32a	0.116519405549774	0.045500026549014	0.793	0.795	1
Hadhb	0.116657050498482	0.0375099341848587	0.368	0.335	1
Rnf14	0.116752515772474	0.0260610548189974	0.149	0.122	1
Maea	0.116885549618939	0.0508970126480086	0.357	0.319	1
Folr1	0.11693734325218	0.0338890351728994	0.612	0.565	1
Tab2	0.117093702564927	0.0358235818642056	0.156	0.132	1
Trmt10a	0.117139175693434	-0.0494283899557412	0.199	0.226	1
Pck2	0.11729722987281	-0.0330190220588744	0.11	0.134	1
Dfna5	0.117487198853475	-0.0549827614833102	0.189	0.214	1
Atp6v1h	0.117549318629058	0.0403601561098643	0.186	0.159	1
Ppp1r35	0.11800725390984	0.0380585882922868	0.208	0.179	1
Arhgap19	0.11804611037162	-0.0389787535424229	0.125	0.15	1
Pih1d1	0.11811146514026	-0.0404976939400562	0.264	0.295	1
Nol12	0.118501314007882	0.0560684945132769	0.478	0.453	1
Foxd3	0.118528803968503	0.0278409347741296	0.106	0.085	1
Junb	0.118692824150693	-0.0386136857630474	0.215	0.249	1
Ppil1	0.118855453854858	0.0295030639447458	0.827	0.786	1
Smg8	0.118871984729457	-0.0247885204812122	0.088	0.111	1
Aurkb	0.118893044559199	-0.0415856881339248	0.311	0.352	1
Tln1	0.118970213182361	-0.0366647016605133	0.33	0.37	1
Tdg	0.118982136881988	0.0422495652989516	0.408	0.378	1
Spry2	0.119092345129663	-0.0143595170563208	0.171	0.205	1
Metap2	0.119277961557839	-0.0336774721116937	0.963	0.969	1
Dnaja1	0.119387220498978	-0.0319314801380892	0.971	0.975	1
Coasy	0.119405673009434	-0.0309191197482245	0.102	0.124	1
Tmed7	0.119782511838823	0.0412720357913536	0.278	0.249	1
Sec23ip	0.11988555600308	0.0397082587869179	0.195	0.169	1
Anapc4	0.119938979664392	-0.0430390622308786	0.192	0.219	1
Heatr6	0.120032772767456	-0.0371397632083397	0.167	0.197	1
Ep400	0.120101522264276	0.046095791282954	0.288	0.257	1
Mgme1	0.120143279091821	-0.0260023712964902	0.188	0.22	1
Cep68	0.120151339526044	0.0326513593030691	0.139	0.115	1
Rpl26	0.120261744390709	-0.0119906424096179	1	1	1
Wdhd1	0.120329228380288	-0.0349398580709459	0.154	0.184	1
Psma6	0.120395077672846	-0.0405423066086428	0.924	0.953	1
Crls1	0.120468974904401	0.0421615121016455	0.277	0.248	1
Fmr1	0.120472872052218	-0.0231001654399133	0.263	0.303	1
C87436	0.120631062994829	-0.0270397923592036	0.138	0.167	1
Mthfd2	0.120668493473987	0.05007946117108	0.608	0.581	1
Npm3	0.120685723073335	0.0344992442704377	0.924	0.938	1
Aven	0.120886510582282	-0.0331464605918492	0.208	0.242	1
Hnrnpm	0.120930700498699	-0.0347498435683247	0.854	0.882	1
Nup107	0.12111354544884	0.0434060826651667	0.283	0.251	1
A830080D01Rik	0.121355779486851	0.0430909731781021	0.249	0.223	1
Npepps	0.121513263030165	0.0613473569253561	0.423	0.4	1
Srp9	0.121638883140239	0.0375855136475411	0.911	0.902	1
A430005L14Rik	0.121798274328668	0.0345524082127154	0.58	0.546	1
Ckap5	0.121840635505184	0.0463975077720498	0.323	0.286	1
Qdpr	0.12196552790149	-0.0407126747210182	0.542	0.582	1
Dtwd2	0.122035439188415	-0.0214527876536035	0.106	0.132	1
Ppcdc	0.122198116184241	0.0223960830174608	0.105	0.083	1
mt-Nd4l	0.122311241368639	-0.0503201702085135	0.476	0.512	1
Mms19	0.122532448107332	0.0382294152704867	0.167	0.142	1
R3hcc1	0.122592495064203	-0.0296775916027625	0.164	0.194	1
Acp6	0.122657332248409	0.0415402051921994	0.641	0.64	1
Mtss1	0.12287458223404	0.0423012024657569	0.27	0.241	1
Hbegf	0.123030698350304	-0.0226687232510095	0.115	0.14	1
Ndufs2	0.123047608253464	0.0357838889023934	0.775	0.758	1
Nsmce2	0.123054568836233	-0.053920481038008	0.292	0.325	1
Commd5	0.123232485494376	-0.0324035407778565	0.329	0.367	1
Kdm2b	0.123598579237391	-0.0429763152819941	0.24	0.268	1
Pim1	0.123690113200191	0.0434228971743911	0.496	0.462	1
Nat9	0.1238077257972	-0.0364087627636207	0.112	0.137	1
Eif2s3x	0.123871559661103	0.0399803751190486	0.518	0.48	1
Slc38a2	0.123997799604129	0.0285591343662143	0.336	0.302	1
Hibch	0.124070457021814	0.0252583340130267	0.111	0.088	1
Bckdhb	0.124292110888344	0.0383659346721748	0.246	0.216	1
Sema4b	0.124499903458633	0.0276177037481288	0.142	0.117	1
Hn1l	0.124504606276311	0.0342496563913437	0.388	0.355	1
Rfc2	0.124703219243135	-0.0384654785422696	0.635	0.678	1
AY036118	0.124723428811597	-0.0352711211963112	0.346	0.387	1
Gtsf1l	0.124801824482125	0.0373186075812583	0.365	0.333	1
Rplp0	0.124945963390338	-0.0255829658932161	1	1	1
Atp6v0d1	0.125011794852889	0.0561151613449996	0.367	0.339	1
Fgfbp1	0.125398660765383	-0.0566374703822057	0.173	0.201	1
Susd6	0.125851433732587	-0.0186395099807661	0.082	0.104	1
Prim1	0.125864239983629	-0.0504176996038787	0.322	0.358	1
Zfp462	0.125919116796868	-0.0388000881738845	0.232	0.263	1
Riok3	0.126345683923381	-0.0374304727733478	0.476	0.501	1
D10Wsu102e	0.126492373808193	0.0284626313101333	0.304	0.269	1
Orc4	0.126540021220231	-0.0301386749039438	0.218	0.249	1
Dbi	0.126544519289114	-0.0534618345792066	0.867	0.886	1
Cdk2	0.126568265240019	0.0394810433287741	0.168	0.145	1
Cdkn2d	0.126579145924675	-0.0335278527200404	0.147	0.175	1
S100a6	0.126830291835361	0.011437186412469	0.47	0.43	1
Ltbp4	0.126946166945152	-0.0260079432330262	0.495	0.547	1
Dcaf8	0.127092651447115	-0.0433144855786488	0.223	0.252	1
Tmem30a	0.127153191393228	-0.029860945220695	0.113	0.139	1
Itm2b	0.12725537975581	-0.0336033513704034	0.375	0.428	1
Arpp19	0.127279520317969	0.0295614485090085	0.974	0.963	1
Gadd45b	0.127365690058111	-0.0439730579665233	0.122	0.146	1
Zfp110	0.127403255091184	-0.0381797875590227	0.193	0.224	1
Tmc6	0.127667180020084	0.02950751098606	0.105	0.084	1
Atmin	0.127765062852381	-0.0427631444906781	0.244	0.28	1
Gm13212	0.128048945370636	-0.0310021555362973	0.115	0.14	1
Lpcat3	0.128103224440692	-0.0244224597564799	0.167	0.197	1
Kras	0.128184403837654	0.0433589046710202	0.581	0.555	1
Nudt21	0.128211583868534	0.0255560152111236	0.925	0.928	1
Gm8797	0.128267175970708	-0.0284376636873492	0.29	0.325	1
Gnb4	0.128279604699151	0.0349481406362891	0.104	0.084	1
Atxn3	0.128320524844753	0.0275214572826909	0.211	0.181	1
Hsph1	0.128657438093654	0.0381795024542325	0.535	0.502	1
Ppp4r1	0.12872355712864	0.0269334052811713	0.149	0.122	1
Nudt2	0.128740681691872	0.0522771329440512	0.225	0.201	1
Pkig	0.128863322215639	0.0493519892857538	0.188	0.165	1
Glud1	0.129075638037136	-0.0507521513971648	0.689	0.717	1
Crebbp	0.129342925696171	-0.0388372632515736	0.27	0.302	1
Srpk1	0.129643352028062	-0.048802544254178	0.771	0.784	1
Spag7	0.129664845978729	-0.0285287190125896	0.132	0.159	1
Kdsr	0.129670194227778	-0.0275779560993206	0.129	0.158	1
Ssb	0.130216957844691	0.0430341464251573	0.877	0.868	1
Ebna1bp2	0.130378502659183	0.0383599236528525	0.904	0.895	1
Dot1l	0.130386596956621	-0.0417323701725747	0.194	0.223	1
Nme7	0.130412350882563	-0.0314803440134656	0.212	0.244	1
Nefh	0.130433233254505	0.0360915583355124	0.311	0.274	1
Parl	0.130826445446572	0.0410309038665208	0.718	0.69	1
Atpif1	0.131014945651919	0.0255423295259671	0.984	0.986	1
Map2k2	0.131072164499573	0.0330947494112824	0.613	0.588	1
Spred2	0.131416073870956	0.0238167827489493	0.12	0.097	1
Coq3	0.131499419161579	-0.0323902294909694	0.254	0.289	1
Flna	0.131639063872173	-0.0307241001781118	0.208	0.238	1
Rwdd1	0.131655639509927	0.0401092149841658	0.898	0.885	1
Rps9	0.13190109704218	-0.0205363832834569	1	1	1
Pex2	0.131914802268346	0.0247910727875272	0.108	0.085	1
Trim44	0.131995024125524	0.0473006970753501	0.208	0.182	1
Ap3b1	0.132276793029478	-0.0456364837815835	0.235	0.27	1
Mtdh	0.132311213936457	0.0409457761243235	0.827	0.79	1
Id1	0.132770151802967	0.019520362386913	0.375	0.331	1
Creb1	0.132955554851281	-0.0378174125195601	0.099	0.122	1
Atr	0.133145007928323	0.0310338389037507	0.119	0.097	1
Fmr1nb	0.133687843719912	0.0411473534097382	0.451	0.417	1
Thg1l	0.133780034163742	-0.0360312374345588	0.277	0.312	1
Map3k7	0.133794569133768	0.0228882576504807	0.138	0.113	1
Pmm1	0.133814457710058	-0.0435743816595926	0.745	0.786	1
Cpsf3	0.134162136831552	0.0467015007559383	0.258	0.232	1
Get4	0.134301275103762	0.0290834084253463	0.62	0.588	1
Ptdss1	0.134396990549851	-0.034489183837498	0.123	0.146	1
Hsp90aa1	0.134469398129952	0.0110635729407118	1	1	1
Nop14	0.134601209821048	0.0521961316395907	0.746	0.727	1
Usp34	0.134734136809174	-0.0406283597996127	0.568	0.61	1
Bop1	0.13486332161962	0.0529149012108185	0.423	0.398	1
Hspb1	0.135101313989125	-0.025341047039217	0.995	0.998	1
Mdk	0.135395453471097	0.0292359368634607	0.719	0.71	1
Mtif3	0.135424370961221	-0.0252477500487199	0.09	0.113	1
Ilf3	0.1354947106221	-0.0352965696846655	0.4	0.445	1
Msmo1	0.135643031146355	0.0675347179264439	0.31	0.287	1
Phf23	0.135845071557535	-0.0253261800045952	0.414	0.456	1
Fam96a	0.136164642837711	-0.0491474492462576	0.599	0.641	1
Ptprf	0.136331470837192	-0.037166749198506	0.311	0.346	1
Spred1	0.13661365907374	-0.0415764620843246	0.189	0.218	1
Amotl2	0.136946201102385	-0.0226134479376287	0.084	0.105	1
Slc39a10	0.136946229234788	-0.0293076793512526	0.165	0.195	1
Pid1	0.137319855526195	-0.0304912680022003	0.108	0.13	1
Zfp106	0.137348951966531	-0.0248375697065328	0.72	0.756	1
Gfod2	0.13735196656956	-0.0680407381640994	0.123	0.148	1
Mkrn1	0.137376947643807	-0.0288950178590404	0.999	0.999	1
Prkaca	0.137924388821353	-0.0259296979295651	0.243	0.274	1
Calcoco2	0.138065373671061	-0.0630381328829875	0.454	0.487	1
Ppp2r5e	0.138276639878609	-0.0496967699346464	0.229	0.259	1
Ckap4	0.138526220562947	0.0307429948226385	0.298	0.267	1
Vcpip1	0.138563038370538	0.0282467236616542	0.116	0.095	1
Cdk5rap3	0.138578924916195	-0.0481757066508	0.428	0.462	1
Ccna2	0.13863534067582	0.0534458940728841	0.633	0.613	1
Slc38a10	0.139149179409266	-0.0250913147062627	0.144	0.172	1
Echdc2	0.13936649046807	-0.0445108374413002	0.363	0.396	1
Kdm3b	0.139477437645251	-0.0491253088957601	0.188	0.214	1
Prkci	0.13952415566402	0.0320915339893415	0.225	0.195	1
Cinp	0.139623636920416	-0.0466616708337546	0.288	0.315	1
Hdhd2	0.14019003429859	0.0416886755497343	0.223	0.194	1
Fkrp	0.140225250075039	-0.0325573184553744	0.082	0.102	1
Hyal2	0.140600505332735	0.0355907726848503	0.22	0.191	1
Tmem261	0.140680228209662	-0.042543634140821	0.556	0.594	1
Dhfr	0.140698577872464	-0.0455072570858841	0.384	0.412	1
Pdia4	0.14084888639355	0.0190973691586776	0.386	0.351	1
Nrf1	0.14091670138253	0.0294042654214413	0.322	0.286	1
Pdcd10	0.140952148763782	0.0458467427265257	0.566	0.527	1
U2af1	0.140985515981674	-0.0259219250466534	0.989	0.988	1
D10Jhu81e	0.141102481802716	-0.0298638936281213	0.153	0.182	1
Pabpc4	0.141368564463358	0.0390555185346195	0.394	0.368	1
Canx	0.141568650840872	-0.0431194062904332	0.77	0.797	1
Ryk	0.141719410667568	0.0407719322429192	0.195	0.169	1
Setd1b	0.141742886382708	0.0219497246207148	0.218	0.19	1
Ankrd26	0.141759221202866	0.0374638840571385	0.195	0.169	1
Skp2	0.141913545799563	0.0451572450031012	0.338	0.307	1
Pnma5	0.142139071998682	0.0350072923322888	0.145	0.122	1
Phf12	0.142257056806125	-0.0319665821421503	0.223	0.256	1
Chd3	0.14237032693903	-0.0312197154074114	0.127	0.152	1
Upf1	0.14269385023822	0.0469941005337841	0.163	0.139	1
Scand1	0.142730430204112	0.0324054816650738	0.232	0.203	1
Pum1	0.142953875532728	-0.0448679839158153	0.749	0.78	1
Rpl10-ps3	0.143155859280541	-0.0351438173982119	0.236	0.265	1
Chkb	0.143193825917767	0.0193746217750501	0.103	0.082	1
Adpgk	0.143318466750032	-0.0197265414778025	0.175	0.209	1
Wdr12	0.143338609648477	-0.0427442942505107	0.719	0.731	1
Hspa8	0.143499553758898	0.0166617111196947	1	1	1
Cdc42	0.143677061900771	0.0335441689526554	0.848	0.842	1
Ptges3	0.143791444526451	0.0353900911922316	0.974	0.963	1
4930444M15Rik	0.14382819690925	0.0463459043469626	0.142	0.12	1
Dgcr6	0.144368188943851	-0.0388705173694592	0.313	0.339	1
Myef2	0.144410909992934	-0.046402850936391	0.265	0.297	1
Anapc15	0.144426195916678	0.0370436328258553	0.554	0.511	1
N4bp2	0.144614830948144	-0.0327164340143267	0.153	0.178	1
Tspan31	0.144757795898465	-0.037965329150664	0.339	0.376	1
Mapre2	0.144787935153459	0.0299821293454993	0.153	0.129	1
Lsm2	0.144945869050103	0.043919572650952	0.919	0.891	1
Max	0.145100618127032	0.0398567006533824	0.533	0.491	1
Rab1a	0.145196422815061	0.0407196268616845	0.771	0.731	1
Brd4	0.145303506388319	0.0487074969801822	0.545	0.518	1
Slc25a4	0.145374125200057	-0.0816475486505173	0.974	0.98	1
Fastkd2	0.14558961800893	0.0390880317952992	0.255	0.229	1
Atp6v1b2	0.145648366496377	0.0363999371737722	0.365	0.34	1
Rbmxl1	0.145739639363876	0.0275246504686868	0.857	0.847	1
Glmp	0.14587758281462	-0.0417157887365157	0.277	0.308	1
Cnn2	0.145945905825154	-0.0269819791116076	0.233	0.264	1
Nudt4	0.145946556763089	-0.0375918285506789	0.78	0.795	1
Ercc6l2	0.146512141029199	0.0265303811961712	0.184	0.156	1
Xrn2	0.146654310599537	-0.0559598442540951	0.58	0.601	1
Spty2d1	0.146681603165347	0.0397950227943813	0.199	0.173	1
Cactin	0.146747067683655	0.0376558195439731	0.25	0.222	1
Tti2	0.146831035599758	-0.0215943242642352	0.094	0.117	1
Farsb	0.147153986715309	-0.0463799177376185	0.535	0.569	1
Znhit2	0.147277792172706	0.026958406711663	0.144	0.121	1
Platr17	0.147596529140562	0.0355974199740408	0.55	0.513	1
Mrpl3	0.147766872665691	-0.0386557840991295	0.422	0.459	1
Dhcr7	0.148862711302883	0.0268499600169695	0.102	0.082	1
Angel2	0.148875715265283	0.029638402089446	0.269	0.238	1
Asf1b	0.14900644353455	0.0408237297442407	0.297	0.267	1
Ppp3ca	0.149062408779512	0.0288126849617835	0.149	0.124	1
Eif3l	0.149260034636918	-0.0432083129570771	0.834	0.855	1
Rbm4b	0.149490586271558	0.0606294467750157	0.439	0.414	1
Psat1	0.149704623282245	-0.0447023002068963	0.805	0.84	1
Ap1g1	0.149825687076612	-0.0367798378591956	0.189	0.214	1
Brms1	0.149996373239531	0.0420352820723218	0.251	0.225	1
Dtymk	0.150061071166692	0.0232323293953494	0.971	0.967	1
Fkbp2	0.150097332322458	0.027693707431263	0.374	0.335	1
Psmb1	0.150429781850492	-0.0255997217524797	0.974	0.983	1
Ccdc18	0.150456495371153	-0.0288866585414076	0.112	0.135	1
Psmc3	0.150837226758875	-0.0330347261521204	0.766	0.79	1
Samhd1	0.151079302470762	-0.0224973962485449	0.109	0.133	1
Zfp35	0.151102123319198	0.0199596792185608	0.116	0.094	1
Col4a3bp	0.15117011233118	-0.0253959861119939	0.095	0.116	1
Rps26	0.151289478220784	0.011398019316788	1	0.999	1
Tada3	0.151337339153529	-0.0357557989320013	0.332	0.374	1
Cdkn1c	0.151377128721931	0.0208648900273992	0.172	0.146	1
Tmem219	0.151489549844001	-0.0272077307844737	0.106	0.129	1
Ykt6	0.15160881258341	0.0330999321044402	0.322	0.294	1
Pmpcb	0.15173908430914	-0.0504243999390976	0.353	0.384	1
Mrpl35	0.152352168123478	0.0282005495481845	0.791	0.797	1
Polr2l	0.1525377975653	0.0436200604208146	0.565	0.55	1
Tsc22d1	0.152565680093703	-0.0427518256457342	0.606	0.636	1
Gm26737	0.152634779568029	0.0988944278534426	0.309	0.284	1
Zfp451	0.152937390774246	0.0298317769863204	0.244	0.216	1
Zfp770	0.152964905117731	0.0299191512555571	0.115	0.095	1
Plk4	0.153193035484097	0.0292307484356831	0.239	0.213	1
Psmd12	0.153260127700089	-0.0433622072234452	0.787	0.788	1
Alad	0.153326032416067	0.0315545509308876	0.276	0.244	1
Npm1	0.153400308000222	0.0159569944990179	1	1	1
Zc3h13	0.153484217151072	0.0414389059139355	0.563	0.539	1
Mapk1	0.153645527299125	0.0342645798057427	0.488	0.461	1
Itpka	0.153691419598216	0.0220004927509221	0.113	0.092	1
Kat2a	0.153698779034885	0.016818830999802	0.329	0.291	1
Cdk5rap2	0.153763946687916	-0.0271893471269893	0.144	0.169	1
Spryd4	0.154080155514064	0.0250228547160325	0.218	0.191	1
Psph	0.154209538958895	0.0417025922744185	0.605	0.568	1
Erlec1	0.154340957762406	0.0314698297837421	0.137	0.115	1
Eif5a	0.154542834760932	-0.0187524090822229	1	1	1
Serf1	0.154872907625549	-0.0332066018395366	0.139	0.162	1
Ppia	0.15521708519728	0.0149151210189178	1	1	1
Tmem14c	0.155236423661276	-0.0318074800116497	0.629	0.658	1
0610010K14Rik	0.155272465475835	0.0310838734390994	0.225	0.199	1
Hmgb1	0.1554439974953	0.0254439963763013	0.978	0.973	1
Rhot1	0.15551711770455	0.0285104479142043	0.235	0.205	1
Riok1	0.155676633277648	0.0311060039674958	0.318	0.29	1
Wdr53	0.155843279731648	-0.0350551389629859	0.139	0.162	1
Gm10076	0.155969526927057	-0.0528427927655509	0.622	0.641	1
Mfap1a	0.155971361435106	-0.0329090846862018	0.16	0.187	1
Isg20l2	0.156146829888046	0.0332366034877085	0.199	0.174	1
Kmt2a	0.156256902018762	0.0410507944628462	0.234	0.207	1
Tspan4	0.15628538954492	0.0422814385970877	0.244	0.217	1
Pofut2	0.156499560288652	0.0353648189133145	0.202	0.174	1
Tmem237	0.15658048346549	-0.0400948324024814	0.187	0.214	1
Polr1e	0.156618888829812	0.0241899037312885	0.222	0.193	1
Katnb1	0.156634266527929	0.0346720415252032	0.14	0.12	1
Dbt	0.156945140989858	0.0222757004978158	0.174	0.147	1
Bet1	0.156953792964163	0.0240610012770878	0.319	0.289	1
Gm29666	0.157064630204381	-0.0330388690689582	0.125	0.148	1
Ndufv2	0.15713612852804	0.042052363387532	0.799	0.794	1
Rqcd1	0.157154303762591	-0.023967433412236	0.204	0.238	1
Tpi1	0.157249775199953	0.0430558178744438	0.724	0.718	1
Pold2	0.157392973125958	-0.0535096925611763	0.465	0.514	1
Aldh18a1	0.157498760481022	0.0204049418570679	0.122	0.098	1
Tmem165	0.157894073952507	0.0360237572083117	0.435	0.4	1
Wasf2	0.158329163552789	-0.0505191144384759	0.526	0.56	1
Sgta	0.158331296873929	0.0268200914518578	0.458	0.422	1
Ghitm	0.158399219530542	0.0490284614826333	0.689	0.687	1
Timm21	0.158561577620097	0.0312325336355407	0.138	0.115	1
Txndc15	0.158577032402981	0.0264687795883477	0.236	0.209	1
Kpna2	0.158736698790808	-0.0152254347520524	0.108	0.132	1
Snrnp48	0.158770116829673	-0.0284058385869217	0.354	0.387	1
Zfx	0.158991980373511	-0.0248435001370138	0.083	0.103	1
Tmem39b	0.159156188376937	-0.0359266462547988	0.158	0.182	1
Exosc1	0.159178428263704	0.040927040983508	0.546	0.519	1
Ahi1	0.159452523691724	-0.0220665334183355	0.143	0.169	1
Mcur1	0.159852710202157	-0.0160157135902743	0.09	0.113	1
Pmpca	0.160103727151842	-0.0389261487380753	0.271	0.305	1
Cks1b	0.160162596271903	-0.0268115956651211	0.96	0.96	1
Mars	0.160186752480891	0.0471243002867867	0.516	0.489	1
Mak16	0.161122596114075	-0.0337007287487576	0.827	0.833	1
Mrpl4	0.161579965023881	0.0446167839370004	0.522	0.499	1
Trpm7	0.161863759793408	0.0381714519863935	0.182	0.159	1
Zc3h15	0.161867920615842	0.0450393426797804	0.88	0.865	1
Rgl2	0.161877077299331	-0.0324016570130058	0.092	0.113	1
Ciapin1	0.162250051495996	-0.0408897994159072	0.75	0.767	1
Rbbp6	0.162292963342039	0.0408144193053994	0.419	0.387	1
Clpb	0.162520846091228	0.0354178981327727	0.336	0.305	1
Trim37	0.162595332596914	0.0363917154500377	0.193	0.167	1
Arl14ep	0.162708063662965	-0.0372053284208027	0.139	0.165	1
Hmbs	0.163277262620419	-0.0266147718882663	0.483	0.515	1
Prdx5	0.163361828361786	0.0635529487166917	0.606	0.583	1
1810026J23Rik	0.163745849661181	0.0291182869876965	0.112	0.092	1
Med4	0.163863119858742	-0.0344864904347906	0.402	0.442	1
Cebpz	0.16408407951672	-0.0474651418232674	0.793	0.777	1
Cpsf4l	0.164180269384765	-0.0342561870914743	0.192	0.224	1
Cystm1	0.164277696969179	0.0403778835977784	0.415	0.392	1
Efna4	0.164575304648518	-0.0339284010685612	0.097	0.118	1
Gm11627	0.164604019610873	0.0278314596767593	0.101	0.082	1
Ap3m1	0.164642362461356	0.0364152995325761	0.181	0.16	1
Tex14	0.165220791821189	0.0260057456555723	0.109	0.089	1
Fkbp1a	0.165278167749296	-0.0358278480252552	0.964	0.976	1
Surf4	0.165335685110013	0.0345850798377604	0.317	0.287	1
Vps72	0.165463651009693	0.0284978248232488	0.271	0.242	1
Chd7	0.165521485752889	0.0217263532449855	0.287	0.252	1
Atp6ap1	0.165636308762705	0.0251443092881187	0.132	0.11	1
Oxct1	0.165650345307408	-0.0362051796664192	0.209	0.233	1
Snx11	0.165668425155219	0.0320627499221927	0.104	0.086	1
Rab35	0.16580821515365	-0.0171758558160504	0.243	0.276	1
Jmjd1c	0.166039272859075	0.0440608043166105	0.254	0.227	1
Vps11	0.166041271264749	-0.0229964815407751	0.088	0.108	1
Aurkaip1	0.166241397985675	0.0352869610573641	0.882	0.867	1
Nptn	0.166323449365899	-0.0280501419640233	0.207	0.235	1
Eid1	0.166608738055036	-0.0293102558940495	0.16	0.185	1
Smc4	0.166673217217389	-0.0383678236729293	0.615	0.666	1
Usp39	0.166782475893487	0.0574649076180578	0.46	0.441	1
Tpd52l1	0.166932159640538	0.0464485377716845	0.228	0.204	1
Impdh1	0.167030809768958	0.0366765826232781	0.243	0.216	1
Jup	0.167145639308728	-0.0452531323626388	0.292	0.319	1
Rnpep	0.16734333409031	-0.0298160705794326	0.146	0.171	1
Tmem185b	0.168076662447208	0.0294799319098662	0.106	0.088	1
Lzic	0.168133176044911	-0.0415799885434245	0.205	0.231	1
Cyb5r4	0.168192336152672	0.0343500388347376	0.323	0.29	1
Arl5a	0.168770833999111	0.0314102178910827	0.228	0.2	1
Spast	0.168807455659766	0.0481552202921071	0.233	0.207	1
Cdyl2	0.16883147513041	0.026564831849916	0.377	0.347	1
Sfn	0.168855005006573	0.022267740961797	0.406	0.38	1
Map4	0.168876624456196	-0.0403644273187075	0.218	0.245	1
Nup88	0.168987162670913	0.030341475706894	0.264	0.236	1
Larp4	0.169147757263842	0.0401770845240942	0.336	0.307	1
Glo1	0.169232418262948	0.0375803318764085	0.933	0.943	1
Stra13	0.169267066189846	0.0423265692781122	0.595	0.57	1
Psmf1	0.169288014978411	0.0314236307034438	0.161	0.139	1
Ipo11	0.169318177179751	-0.0358233896637825	0.211	0.241	1
Ppat	0.169559455231379	0.0379694232457924	0.525	0.5	1
C78283	0.169712699665397	0.0362700071071898	0.182	0.16	1
Srpk2	0.169765593550613	0.0267391161520641	0.277	0.251	1
Snx8	0.170249479489215	-0.0298352530915553	0.096	0.116	1
Gm9493	0.170275152176565	-0.054983626192137	0.434	0.45	1
Dnajc15	0.17035691680658	0.0204192244221744	0.64	0.607	1
Ash1l	0.170409029293948	-0.030867769182773	0.145	0.167	1
Nob1	0.171799385945682	0.0333133704370694	0.537	0.515	1
Tmem120a	0.172095815398643	0.0276721366224311	0.198	0.169	1
Cd151	0.17229404439519	-0.0348217576860268	0.15	0.174	1
Bet1l	0.172321697414421	0.0218938598563757	0.271	0.236	1
Mcl1	0.172409802226614	-0.0235163518764911	0.571	0.609	1
Lyplal1	0.172640315212593	0.0200957361634506	0.35	0.313	1
Sptbn1	0.17270481360444	-0.0337819279309283	0.396	0.44	1
Gpr107	0.17284631780366	-0.0392577441316027	0.213	0.239	1
N6amt2	0.172873704391289	-0.0514147138512985	0.46	0.485	1
Ftsj1	0.17293077260522	0.0110764686803834	0.189	0.161	1
Plpp1	0.172976032067726	0.0266054398827591	0.188	0.164	1
Gbx2	0.173023022369867	-0.0236068053073158	0.163	0.19	1
Dock6	0.173299409367326	0.0347803285214134	0.108	0.089	1
Dus2	0.173372621102805	-0.0257601961858066	0.103	0.124	1
Bmpr1a	0.173382206964842	-0.0170787605288639	0.101	0.122	1
Jade1	0.174083043238195	0.0462143947487308	0.798	0.791	1
Klhl12	0.17430797638413	-0.0324875717453373	0.124	0.147	1
Ggct	0.174317921521916	0.0474314660388659	0.297	0.269	1
Prkcz	0.174713859060928	0.0324827552186299	0.326	0.301	1
Mepce	0.174753662494862	-0.0248325705155171	0.123	0.146	1
Tecr	0.1749790185022	0.0425380582733015	0.581	0.559	1
Oser1	0.175041975201398	-0.0495773487925472	0.192	0.217	1
March7	0.175387478486244	-0.0227972529585801	0.395	0.437	1
Trim27	0.175457251460961	0.0422997431411157	0.675	0.634	1
2810001G20Rik	0.175600782847595	0.0300791138548827	0.112	0.092	1
Sumo3	0.175666119337449	0.0298946047448714	0.87	0.85	1
Lrrc8d	0.175712573450349	-0.0212759262423197	0.098	0.12	1
Pias2	0.175804183198729	0.0440158029910356	0.501	0.474	1
Nefl	0.176262025832239	-0.00966305778985677	0.273	0.312	1
Rpl18a	0.176466556793688	-0.0153811269919846	1	1	1
Pdgfa	0.176597393130415	-0.0338574652833716	0.668	0.695	1
Mocs2	0.17665232651056	-0.0256022614460682	0.254	0.287	1
Ggps1	0.17666844322636	-0.0180323115339977	0.09	0.111	1
Tctex1d2	0.176906812238144	-0.0275069941400467	0.171	0.197	1
Nup50	0.177100780654631	0.0402530390926172	0.51	0.476	1
Sugt1	0.177153352475305	-0.0450557983179671	0.87	0.877	1
Snx4	0.177400220794552	0.0272747707960404	0.248	0.223	1
Bcap31	0.177507702127033	0.041847133854184	0.518	0.491	1
Plgrkt	0.177511891254083	-0.0284202349533242	0.158	0.182	1
Pisd	0.177818074134389	0.0330384509172413	0.208	0.184	1
Aurka	0.17795625760833	0.0514672088075803	0.473	0.461	1
Vapb	0.178121928944494	-0.0354440103358712	0.318	0.348	1
Lig3	0.178588270984982	-0.0157188467361064	0.115	0.139	1
Aktip	0.178606457832865	0.0329810786384127	0.16	0.136	1
Set	0.1787244904562	0.0211136974345756	1	1	1
Gtpbp10	0.178864166347508	-0.0283495624422087	0.125	0.147	1
Cenpm	0.179420097320769	0.0423353975994041	0.633	0.624	1
Vcl	0.17950296686998	-0.0255635657188655	0.11	0.132	1
Gdf3	0.179616621708654	0.029189258300462	0.632	0.61	1
Calb2	0.179616635792235	0.0198907557880454	0.147	0.124	1
Ubr5	0.179631138050824	0.0354424398727238	0.623	0.6	1
Wsb2	0.179940753616776	0.0394300699770642	0.262	0.238	1
Taf1b	0.180199666255609	0.0241069150806424	0.113	0.094	1
Ncaph2	0.180313630241417	-0.0224607758747913	0.421	0.461	1
Rpa3	0.18032327924866	0.0393586381851174	0.273	0.252	1
Serpinb6a	0.180624373903753	-0.0412193726868482	0.339	0.368	1
Tmem5	0.180649071559857	-0.0500403056133415	0.265	0.289	1
Creld2	0.180822821145757	0.0502514301915993	0.457	0.429	1
Prpf18	0.180888814140111	-0.0285305543603878	0.087	0.104	1
Mrps2	0.180921603096578	0.0257689698471539	0.222	0.197	1
Cops7a	0.180926226277264	-0.0244469775480129	0.572	0.616	1
Ganab	0.181114733630487	-0.0355221972943223	0.264	0.291	1
Nup35	0.181189450432605	0.0618821124532997	0.319	0.3	1
Aplp2	0.181219863429763	-0.0481381031639397	0.462	0.489	1
Xab2	0.181635466479599	-0.037513868200336	0.208	0.232	1
Smad4	0.181855022108834	-0.0275325579472291	0.146	0.172	1
Zdhhc16	0.182411930841467	0.0388971163307411	0.212	0.192	1
Thap1	0.182436138160193	-0.0209321675978211	0.143	0.168	1
Tbcd	0.182766826846992	0.0122767840602663	0.131	0.109	1
Oxsr1	0.183017389388907	-0.0327000102205853	0.274	0.303	1
Rab11b	0.183277515222162	-0.023234876793974	0.324	0.351	1
Drg1	0.183319026745914	-0.0446395646008743	0.568	0.59	1
Nus1	0.183338229024629	0.0489917798592406	0.218	0.197	1
Samd4b	0.183445268121581	0.0320733915361753	0.211	0.185	1
Smarca5	0.183487919754167	0.0296389921323339	0.936	0.914	1
Tipin	0.183654499582722	0.0317971100258094	0.899	0.886	1
Trap1	0.183844067016189	0.0376636790695082	0.428	0.406	1
Gemin7	0.183880821696231	-0.0292675358178841	0.419	0.454	1
Nusap1	0.184074852081616	0.0259301458331126	0.453	0.41	1
Ccne1	0.184106300125344	0.0596519942403784	0.801	0.799	1
Calml4	0.184131199221698	0.0292122882499197	0.281	0.248	1
Depdc7	0.184249232745368	-0.0271960864073338	0.117	0.139	1
Cacybp	0.184478915027034	0.0274022537338987	0.987	0.983	1
Pkm	0.184528690964402	0.0230390838992345	0.999	0.998	1
Rab10os	0.184668387319629	0.0234688114421984	0.115	0.095	1
Trappc1	0.184669475113794	-0.0379825564241129	0.391	0.416	1
Yap1	0.184711089779732	-0.0299505427475601	0.209	0.236	1
Ogfrl1	0.184857078734267	0.0254348996391396	0.112	0.092	1
Cstb	0.185239948101486	-0.022415579859554	0.443	0.487	1
Terf2ip	0.185325485748518	0.030821529160723	0.118	0.1	1
Inhbb	0.185630569643841	0.0256771203904922	0.192	0.168	1
Ino80e	0.185657170340241	-0.0391951017236165	0.593	0.607	1
1110004E09Rik	0.185843351750324	0.0351544449725679	0.45	0.43	1
Rab22a	0.185892150297264	-0.0281207311652089	0.14	0.165	1
Snrpd1	0.185946838033678	-0.0240091968222369	0.958	0.973	1
Rtf1	0.186183103042806	0.0436457873443139	0.695	0.68	1
Manf	0.186380544977047	0.0438406044144117	0.801	0.764	1
Sars	0.18644338284057	0.0425681452554449	0.725	0.699	1
Clstn1	0.18648262729371	0.0259795448749736	0.112	0.094	1
Xiap	0.186534603145221	0.0106079646997844	0.115	0.094	1
Ube2c	0.186565280813476	-0.0320929875964662	0.833	0.859	1
Ing2	0.186914699485808	0.0364227746466863	0.313	0.286	1
Pgd	0.187276381375013	-0.0411887067481254	0.373	0.408	1
Ndc1	0.187402142105946	-0.0380188499684584	0.28	0.313	1
Brpf1	0.187449794322164	0.0256379860778196	0.135	0.114	1
Anxa7	0.187665574292098	-0.0372986075226108	0.381	0.414	1
Dctn3	0.187853386223574	0.0246889551720928	0.673	0.645	1
Psma2	0.188465556463598	-0.0250675498436894	0.974	0.974	1
mt-Co3	0.188486018972461	0.0131712422115902	1	1	1
Zfand6	0.189544140325808	-0.0403443388867728	0.513	0.544	1
Cecr2	0.189618002060746	0.040462236755722	0.253	0.23	1
Zmiz2	0.189658843912378	0.0256955816852097	0.146	0.124	1
Psenen	0.189805046960243	0.0470040604752554	0.481	0.453	1
Cs	0.189842543228726	0.0362922820295869	0.388	0.355	1
Rnf4	0.189845908610885	0.039298305243755	0.525	0.488	1
Arhgef1	0.190186892535392	-0.0205423397656288	0.12	0.145	1
Deb1	0.190824989948969	-0.0340434138691542	0.326	0.355	1
Med18	0.190961602441323	0.0278383808667797	0.124	0.105	1
Cd37	0.191002720518279	0.033389362992528	0.115	0.096	1
Ndufa1	0.191005794496299	-0.0148947783935657	0.572	0.598	1
Nucks1	0.191897058545433	-0.0272349914305756	0.942	0.95	1
Hnrnph2	0.192086168678392	0.0406044436379636	0.32	0.291	1
Ddx56	0.192131865880265	-0.0293445415732184	0.422	0.463	1
Zscan12	0.192251420833271	-0.0168025294639667	0.083	0.102	1
Ints8	0.192501109757717	-0.0295342442086511	0.119	0.14	1
Aen	0.192530111634273	-0.0190771740671759	0.607	0.641	1
Hsbp1	0.192562902316679	-0.0406553310051687	0.644	0.668	1
Preb	0.192857902388814	0.0295890399407603	0.295	0.267	1
L2hgdh	0.193032460757786	0.0257347760646468	0.124	0.104	1
Clpp	0.193126142707447	0.0391848565902739	0.798	0.789	1
Vipas39	0.193219222436576	0.0222853428701779	0.117	0.097	1
Pus1	0.193529288089363	-0.0442912092027896	0.308	0.328	1
Mcts2	0.193874194712844	0.0446875023011739	0.457	0.431	1
Nipsnap1	0.194190951808663	0.0166297140678966	0.384	0.345	1
Scaf11	0.194264439333581	-0.0288510130190006	0.664	0.718	1
Xaf1	0.194533519110449	-0.0315101848525072	0.222	0.248	1
Eif2b1	0.194535147502875	-0.0323293121779468	0.497	0.531	1
Jund	0.194778542127549	0.0267372244622282	0.278	0.252	1
Vrk3	0.194821533027379	0.0319276886617857	0.211	0.185	1
Mina	0.19498058103482	0.0325401147174071	0.273	0.249	1
Fam118a	0.196103010559555	-0.0303807224669994	0.109	0.127	1
Psmd2	0.196320094908948	0.0444635446442867	0.74	0.732	1
Glod4	0.196433114122009	-0.0286823433935117	0.364	0.403	1
Ccnd1	0.196454074445124	-0.0505220923156464	0.719	0.72	1
Rae1	0.196662105027776	-0.0401844269576935	0.66	0.666	1
Tmed4	0.19670087084345	0.0302428689841633	0.181	0.161	1
Mrpl50	0.196723763763914	0.0357918294054047	0.529	0.495	1
Rps15	0.196793564484772	-0.0156416203548853	1	1	1
Enc1	0.196848848699264	0.0368033493799035	0.173	0.153	1
Stx7	0.197253748468371	0.0227095911440321	0.117	0.097	1
Sec61a2	0.197391616819245	-0.0248725771040994	0.111	0.132	1
Eif4a1	0.197566586659983	-0.0197794133045885	1	1	1
Cdca4	0.197619282577451	-0.0231861921652134	0.24	0.267	1
Mboat7	0.197619788577978	-0.0301155456708077	0.11	0.129	1
Klf6	0.197679352981128	0.0192930184337904	0.123	0.103	1
Timm17a	0.19769190892301	0.0392089341500681	0.897	0.91	1
Tra2b	0.197832526306133	0.0428897786304749	0.883	0.877	1
Tmem57	0.197973576655695	-0.0283335358252557	0.249	0.278	1
Ddx5	0.198341811808824	0.0266165349681233	0.998	0.998	1
Adprh	0.198469934259853	0.054196184394351	0.689	0.667	1
Ddost	0.199046102843221	0.0413672141449083	0.547	0.538	1
Sdf4	0.199153351130931	0.0186731039363519	0.404	0.371	1
Phb	0.199262974284771	-0.0267101251921968	0.742	0.777	1
Gjc1	0.199304055567173	-0.034356369721372	0.422	0.453	1
Fundc2	0.199513025000407	0.0470518011163049	0.391	0.365	1
Rbm15b	0.19969067309231	0.0170548393657025	0.109	0.09	1
1110037F02Rik	0.199754595719291	-0.0203404499116857	0.207	0.235	1
Ssu72	0.199771219703835	-0.0442701483040322	0.833	0.853	1
Hars	0.199962178588171	0.0387329404251089	0.393	0.371	1
Snx3	0.200007018540333	0.0319575961293888	0.844	0.842	1
Rap2b	0.200014906279791	-0.0229460054441629	0.151	0.175	1
Dnm2	0.200095007681065	0.0323789458111457	0.165	0.143	1
Krcc1	0.20033598552773	-0.0192290394128311	0.292	0.323	1
Mvp	0.200810910422841	-0.0345675525043322	0.112	0.132	1
Hdac6	0.200880790424954	-0.0274725731687396	0.12	0.141	1
Tacc1	0.201018090903902	0.0411678789008524	0.132	0.114	1
Zdbf2	0.201019629243268	0.0355491068150584	0.244	0.223	1
Tmem126b	0.201193384905993	0.0217060971831846	0.146	0.124	1
Tuba4a	0.201274649045078	0.0310966934896002	0.533	0.507	1
Vps4b	0.201324670593051	-0.0320026567388502	0.407	0.447	1
Ddi2	0.201348220630252	-0.0312799278727326	0.178	0.205	1
Fam49b	0.201482780784913	0.0408784057136523	0.608	0.578	1
Zfp787	0.20156271392627	-0.0324611002323209	0.152	0.172	1
Zfpl1	0.201815760120148	0.0338526093739311	0.276	0.255	1
Lmnb2	0.20195305657878	0.0237823590977709	0.181	0.156	1
Kansl3	0.202034583929154	-0.0190730776303619	0.103	0.123	1
Arhgap11a	0.20215924014029	0.0271145890575074	0.212	0.19	1
Ddx23	0.202254828561639	-0.0273311659031967	0.196	0.222	1
Yaf2	0.202745428739137	0.032967295847998	0.168	0.146	1
Abhd17c	0.202765314419495	-0.0220856273332842	0.182	0.206	1
Gm16586	0.202953894572392	-0.020967166139668	0.096	0.116	1
Cops2	0.202997791118432	-0.0499091728457557	0.48	0.5	1
Guk1	0.203262460299699	0.0393737574015611	0.875	0.865	1
Krit1	0.203682477836534	-0.0284412629652167	0.256	0.287	1
Ankrd54	0.203693692082293	-0.0195626455646969	0.103	0.123	1
Dnajc13	0.203767340670557	0.0324342171528142	0.225	0.205	1
Tmed2	0.203958922778514	-0.03777553393502	0.685	0.716	1
Akt1s1	0.204597740899843	-0.0277007044800371	0.2	0.225	1
Spin1	0.204664483969584	0.0395899116492374	0.306	0.288	1
Dnajc2	0.204936447737737	0.0345286356599583	0.904	0.893	1
Mrps16	0.205485049635207	-0.0305804402577992	0.808	0.819	1
Prodh	0.205786711034406	-0.0193426370524014	0.145	0.171	1
2210016F16Rik	0.205923592556495	-0.0442169494626232	0.247	0.274	1
Bscl2	0.206122477852289	-0.0203903712138304	0.163	0.187	1
Smarcad1	0.206272439131726	-0.0337819716639893	0.641	0.665	1
Lsm6	0.206399205106082	0.0354236947758209	0.828	0.82	1
Gmfg	0.206426665768551	0.0262534229576254	0.157	0.136	1
Slc35b4	0.206589404342799	-0.0138130934221836	0.083	0.102	1
Pstk	0.206712480907587	-0.0268744377184579	0.351	0.378	1
B4galt3	0.206817717217979	-0.0305336888372584	0.123	0.143	1
Fkbp11	0.206869200453164	0.0321444100475522	0.498	0.456	1
Fxr2	0.206942243398442	0.0304171607335816	0.364	0.335	1
l7Rn6	0.206962306685405	-0.0367329106881585	0.67	0.687	1
Gnas	0.206967581459686	-0.0297913984459112	0.554	0.591	1
Cox11	0.206979426502032	-0.0149809218286699	0.287	0.321	1
Ube2d1	0.206993076941385	0.0268967073266455	0.235	0.211	1
Fam173a	0.207042218551541	0.0251753608266476	0.138	0.118	1
Usp8	0.207094854702013	-0.0349161614148296	0.261	0.289	1
Mea1	0.207260986630464	-0.0345861079984156	0.343	0.372	1
Utp14b	0.207495740776456	0.0256346355520608	0.105	0.088	1
Hadh	0.207689621833232	0.0558388638972763	0.423	0.409	1
Serbp1	0.207782981613558	-0.0105899205243922	1	0.999	1
Triml1	0.207952318240357	0.0144521940778903	0.242	0.212	1
Ppp4r2	0.208101737644456	-0.0184349600800194	0.497	0.531	1
Pou5f1	0.208242851071753	0.0328733128182366	0.98	0.966	1
Ccdc127	0.208314328887067	0.0292592328074098	0.304	0.277	1
Nsrp1	0.208460352332405	-0.0343154973164581	0.458	0.48	1
Hadha	0.208501261816725	0.0338511736107405	0.253	0.229	1
Rbbp4	0.209077527262682	0.0300907181993266	0.72	0.718	1
Eif3b	0.2091891880707	-0.038451702064227	0.794	0.81	1
Zfp459	0.209320948122586	0.0318607050587738	0.127	0.109	1
Abi2	0.209412611790105	0.0218354052239807	0.124	0.104	1
Ubald2	0.20952773602909	-0.0318068534161182	0.802	0.793	1
Ints1	0.209552864109696	-0.0224855722154797	0.101	0.12	1
Aoah	0.209670997472766	0.0186953265651709	0.102	0.084	1
Ngrn	0.209872844487255	-0.0262765879432522	0.467	0.511	1
Gsto1	0.210154420370146	-0.0408525501931031	0.358	0.384	1
1500009L16Rik	0.210401295375716	-0.0314388903586876	0.465	0.5	1
Kdm3a	0.210414321311344	-0.0307464581215099	0.349	0.384	1
Adgra3	0.210571771579765	-0.0215681054534401	0.089	0.107	1
G6pdx	0.210750084087418	0.0219482901705088	0.105	0.088	1
Gaa	0.210837533099914	0.0340407568166255	0.15	0.129	1
Hnrnpu	0.210913258532571	-0.0282857013113016	0.885	0.887	1
Gpank1	0.211216863858123	0.0303161489147007	0.206	0.184	1
Ruvbl2	0.211334453697816	0.0488742145382882	0.724	0.709	1
Cox6c	0.212025747411356	-0.0248132620890646	0.995	0.999	1
Stk38l	0.212139914626749	0.0244427540895794	0.101	0.083	1
Iws1	0.212212175756165	0.0290394717796364	0.436	0.409	1
Mfsd10	0.212265517759108	0.0325686423748339	0.382	0.361	1
Gnl3	0.212296493145188	-0.0295952320980615	0.922	0.914	1
Ak2	0.212546423743488	0.0315175648175627	0.874	0.871	1
Rfwd2	0.212645824063032	0.0282767317578823	0.201	0.18	1
Sf3b3	0.212829856516672	-0.0236782428316429	0.428	0.462	1
Icam1	0.213140462282995	0.0281723532594599	0.177	0.155	1
Dcun1d5	0.213215316347353	0.0308897017583716	0.85	0.834	1
Snx2	0.213654258240246	0.0295602893389547	0.413	0.387	1
Ube2j1	0.213791683856918	0.0355334542784126	0.146	0.128	1
Arhgap17	0.21382774454658	0.0276917283893623	0.105	0.088	1
Tfap2c	0.213887661073885	-0.0312401644414544	0.241	0.269	1
Cux1	0.213956410952316	-0.0285569049342264	0.104	0.122	1
Lman1	0.214299425862649	0.0471248272317897	0.474	0.464	1
Tomm70a	0.214783813746771	0.0301782611426893	0.675	0.623	1
Slc2a1	0.214979297616441	0.0220173257009982	0.577	0.54	1
Sin3a	0.215023221560753	-0.0457449889774471	0.31	0.336	1
Cdca2	0.215071317122892	-0.0290640263958743	0.285	0.314	1
Ddx28	0.21551679961415	-0.0237050701135995	0.138	0.161	1
Mrps18a	0.215555097095291	0.032609229670905	0.582	0.566	1
Nol4l	0.215744907355772	0.0242981127846025	0.115	0.096	1
Rfc3	0.215782265077843	-0.00934666554137353	0.458	0.504	1
Tbpl1	0.21615730317668	-0.0277711751283388	0.283	0.316	1
Ipo5	0.216215405050697	0.0276424494809488	0.653	0.643	1
Polr2f	0.216360305564893	0.0264616796382688	0.942	0.929	1
Erich1	0.216400052963497	-0.0350808317954152	0.161	0.184	1
Mtfp1	0.216679946923204	-0.0230229578113029	0.113	0.133	1
Csk	0.217145352857082	0.0183010265431351	0.112	0.094	1
Fam92a	0.217356588529879	-0.0327090612718467	0.249	0.275	1
Mrps30	0.21756744798588	0.0219485310842705	0.582	0.541	1
Timm44	0.217570339951469	-0.013708518973362	0.33	0.358	1
Nudt16l1	0.217674525601737	0.038790038523436	0.327	0.297	1
Uhrf2	0.217678353106964	0.0431859682919666	0.185	0.166	1
Mapk8	0.217762697627671	-0.0282783097830217	0.085	0.102	1
Ipo9	0.21784559415546	-0.0309661322869862	0.163	0.185	1
Msl1	0.218304365074632	0.0184955983558404	0.117	0.098	1
Zfp644	0.218539907562098	-0.046485890489753	0.373	0.399	1
Ssx2ip	0.218543626369737	0.0251200845151837	0.118	0.101	1
Camkk2	0.218930086465356	0.0237208488540513	0.106	0.09	1
Elof1	0.218997621389908	0.0384246115499667	0.564	0.541	1
Sec61g	0.219173671534169	0.027618582445883	0.996	0.994	1
Epha4	0.219195838786069	-0.0257318935422589	0.089	0.107	1
Tubgcp5	0.21924570644326	-0.0279634860150711	0.088	0.104	1
Plcb4	0.219366144357226	0.0234260868576905	0.14	0.121	1
Ifitm3	0.219760161498437	-0.0385005579361961	0.543	0.577	1
Pitpna	0.21988788177145	0.021134182138723	0.389	0.363	1
Rnf168	0.220270783027756	-0.0283742633493917	0.206	0.231	1
Ptrhd1	0.220305910889464	-0.0434561042192502	0.325	0.35	1
Ppfia1	0.220546900601934	-0.0268054412221378	0.164	0.186	1
Krtcap2	0.220574050811137	-0.0418069359204019	0.814	0.845	1
Ubn2	0.220977049197598	0.023625870468396	0.292	0.264	1
Cd68	0.220986533008106	-0.00970416534490123	0.119	0.142	1
Fam50a	0.220988892224848	0.0308865495078396	0.308	0.289	1
Adh5	0.221058047601156	0.0227129817873346	0.868	0.861	1
Ahctf1	0.221114896151241	0.022194442498929	0.371	0.344	1
Cald1	0.221273820217093	-0.0743626271492354	0.315	0.338	1
Acad9	0.221356665994043	0.0248970596418331	0.118	0.101	1
Triml2	0.221650794078018	-0.02138695777586	0.306	0.335	1
4930453N24Rik	0.221749473589499	0.0492912809853024	0.408	0.386	1
Hmox2	0.221758259943224	-0.0190886415803869	0.215	0.245	1
Ube2d3	0.221856033687092	0.031629120695392	0.994	0.988	1
Nif3l1	0.221915481761284	-0.0475930869645242	0.296	0.313	1
Fgfr1op2	0.221930814209001	-0.0239246746195868	0.356	0.385	1
Pcsk1n	0.222036850627685	0.0386072827126916	0.267	0.244	1
Ormdl2	0.222069593691211	0.0487201192023972	0.577	0.544	1
Fam162a	0.222183310277525	0.0238190655318747	0.646	0.613	1
Rac1	0.222605075041885	-0.0401177002300097	0.809	0.799	1
N4bp1	0.222691391854366	-0.0303402868032315	0.508	0.527	1
Srsf11	0.222700326705947	0.0177036550087668	0.903	0.889	1
Camta1	0.222824629916394	0.0320551913645589	0.366	0.339	1
Mapt	0.222830296179412	0.0324201735939121	0.214	0.19	1
Cep57l1	0.222948036837672	-0.0336283940527589	0.158	0.18	1
Maz	0.223019283394779	-0.0542938082816669	0.322	0.341	1
Slc38a1	0.223073310823157	0.0300468438829631	0.378	0.348	1
Mphosph8	0.22308111990493	0.0482496836248441	0.712	0.713	1
Cpsf7	0.223162033552546	-0.0294950870759229	0.112	0.129	1
Zic5	0.223432751693878	0.011750474768726	0.116	0.096	1
Car2	0.223641270569348	-0.0274730393212148	0.508	0.543	1
Sdhb	0.223784335872229	-0.0411003770757499	0.777	0.797	1
Mrpl38	0.223869556066573	-0.0311296368783954	0.526	0.552	1
Cdk8	0.224087267969803	-0.0351224847132389	0.211	0.236	1
Myadm	0.224194996573686	-0.0226792419918679	0.085	0.103	1
Ndufa9	0.224591983816797	-0.053010490066266	0.578	0.591	1
Hmg20b	0.224641378409789	0.0284129152560081	0.37	0.34	1
Strap	0.224801835529461	0.0420417305626881	0.74	0.725	1
Fdx1	0.224954151223157	-0.0364722173803047	0.318	0.345	1
Dzip3	0.225026681967945	0.0289543244255279	0.139	0.121	1
Psmc5	0.225235644187943	-0.0243244625366885	0.737	0.775	1
Scpep1	0.225297558987623	0.0307832738673083	0.302	0.278	1
U2surp	0.225304253591016	0.0320223547187906	0.835	0.832	1
Usp14	0.225420989573954	0.0349375432651693	0.573	0.556	1
Rnpc3	0.225583577460904	0.0209808909902083	0.188	0.165	1
Rilpl1	0.225786230725625	0.0294473207825088	0.106	0.09	1
Cyct	0.225807602775656	0.036473330110416	0.147	0.129	1
Mkks	0.225885668685197	0.0216537267225814	0.396	0.368	1
Usp7	0.226060966377867	0.0282494544306281	0.572	0.547	1
Zdhhc12	0.226168334243247	0.0350727503193711	0.318	0.296	1
Cnot10	0.226339254377443	-0.0386159285893506	0.282	0.303	1
Cops6	0.226675010239193	0.0304585101189756	0.737	0.72	1
Cyfip1	0.226688424305401	0.0210698053404596	0.27	0.241	1
Ddt	0.226730921625187	0.00640528957118269	0.685	0.662	1
Nup37	0.226835600234209	-0.0545004512337361	0.519	0.551	1
Uap1	0.226856429165188	-0.026870352285957	0.156	0.177	1
Morc2a	0.226897193713425	-0.0211175731368712	0.122	0.141	1
Ubxn1	0.227432612865546	-0.0235150966934379	0.904	0.899	1
Akr1b3	0.227724768650718	0.0249078915163272	0.975	0.969	1
Smg7	0.227794561146373	-0.025555262293719	0.157	0.18	1
Adk	0.227869698962085	0.0426483276526959	0.267	0.245	1
Cnp	0.227877862905965	0.0268519217933921	0.111	0.095	1
Ndufs5	0.228300682918294	0.032452154698789	0.915	0.904	1
Sdhaf1	0.228443108349819	0.0332277014725675	0.292	0.27	1
Tmem205	0.228704742659422	0.0254448793047553	0.174	0.152	1
Plin2	0.228802506342064	-0.028850225674345	0.091	0.109	1
Ctr9	0.229042963802479	-0.0264108161689465	0.315	0.346	1
Echs1	0.229108218888973	0.0362126597357053	0.405	0.383	1
Ccdc53	0.229130501111162	-0.0232913728810923	0.211	0.238	1
Ilf2	0.229161252402877	0.0281699064460654	0.815	0.788	1
Prkrir	0.229169852050388	-0.0379400657757181	0.163	0.182	1
Ccar1	0.229285387752246	0.0283118430480139	0.544	0.528	1
Pole4	0.229433399016496	0.036431051680428	0.814	0.807	1
Aldh16a1	0.229618265121101	0.021076850950517	0.115	0.097	1
Hnrnpul1	0.229639404077683	0.0254167962877042	0.263	0.239	1
Pdik1l	0.22971832958699	-0.0226877727422594	0.084	0.101	1
Chmp7	0.229898057963414	0.0334678786920196	0.232	0.207	1
Laptm5	0.230604762485638	-0.0354819442026005	0.265	0.288	1
Smap2	0.230738756591032	0.0210474174407041	0.142	0.123	1
Arpc3	0.230934929382542	-0.0270110061314927	0.615	0.65	1
Platr3	0.231042049676076	-0.00925918650757451	0.601	0.527	1
Polr3k	0.231051661959951	0.0298167588882915	0.489	0.459	1
Espl1	0.231148954937927	0.0350588466286416	0.144	0.126	1
Bri3	0.23153551765912	0.0251114406820453	0.632	0.607	1
Crcp	0.23174362410207	0.0261560033393848	0.22	0.197	1
Pus7	0.231970941014012	0.0272845338940444	0.213	0.19	1
Pno1	0.231976064090075	0.0299843521223994	0.687	0.654	1
Usp22	0.232227634064583	-0.030647161911904	0.192	0.216	1
Fancd2	0.232256552491042	-0.023310993241983	0.088	0.104	1
Afg3l2	0.232435486344749	-0.0390858370716187	0.264	0.283	1
Apoa1bp	0.232530074741763	-0.0420557317150897	0.295	0.316	1
Samm50	0.232576187431142	-0.0356144236735134	0.757	0.775	1
Commd7	0.232793925254202	0.0334457984568324	0.179	0.159	1
Zfp598	0.233047813895135	-0.0254181592682854	0.174	0.198	1
Sdhd	0.233144376784267	0.031220044562951	0.558	0.547	1
BC030867	0.233514062953313	0.031966559597299	0.122	0.105	1
Emsy	0.233649882153008	0.0312942504738054	0.242	0.22	1
Gnai2	0.233756568074827	-0.0313489141708845	0.775	0.784	1
Golga5	0.233831514676077	0.020231262982436	0.11	0.092	1
Uaca	0.233893062904555	0.027446214867942	0.138	0.121	1
Sorl1	0.234112153212488	0.0198650547580045	0.105	0.088	1
Alg6	0.234526025993315	0.0220474975035114	0.101	0.084	1
Comtd1	0.234654042513156	0.0378693051872774	0.153	0.135	1
Zfyve21	0.234701313391187	0.0306055709303791	0.326	0.306	1
Obfc1	0.234947103947988	-0.0238634199505471	0.101	0.118	1
Caap1	0.235435926854531	-0.0315024024280724	0.223	0.25	1
Klhl9	0.235449280810307	0.0210688284595335	0.115	0.097	1
Tulp3	0.235612703370034	0.0639240547505817	0.211	0.19	1
Wdr35	0.235736457180555	-0.0183650426840913	0.139	0.161	1
Plac8	0.235892500432421	-0.0278905247384608	0.11	0.128	1
Gm43733	0.236009121238171	-0.0191177098103718	0.108	0.128	1
Prss36	0.236314773021846	-0.0234883732365721	0.085	0.102	1
Rcl1	0.236385776689222	-0.0369552535486907	0.553	0.573	1
Naca	0.236638592398032	-0.0230934619602876	1	1	1
Rsl1d1	0.236759597760454	-0.0208177267630887	0.952	0.924	1
Suco	0.236796896562409	-0.0218669484410376	0.091	0.109	1
Uqcrh	0.236871510228709	-0.0271021167753078	0.973	0.985	1
Setd2	0.237121431250776	-0.0477984070355238	0.24	0.261	1
Uba3	0.237468419101206	-0.02853107905174	0.249	0.275	1
Cfap97	0.237764417452565	-0.0297062512430135	0.122	0.14	1
2610305D13Rik	0.238189302637059	-0.019337001482138	0.524	0.56	1
Rad51	0.238397602742016	0.0290581693909092	0.464	0.438	1
Morc3	0.238554235712896	0.0453646884907991	0.406	0.383	1
Smim13	0.238694685309561	-0.0144701329981219	0.15	0.173	1
Ube2k	0.238812098212585	0.0236281254845483	0.883	0.895	1
Zw10	0.238914093245187	0.0200157982462461	0.15	0.129	1
Cwc27	0.239389065846586	0.0264987620413226	0.325	0.305	1
Wac	0.239893961457657	-0.0339438805095718	0.344	0.366	1
Foxred1	0.240026834724222	-0.0214936734608507	0.088	0.104	1
Abcb1b	0.240402693243236	-0.0232760285223537	0.18	0.205	1
Rnf34	0.240415526600001	-0.030204900220568	0.249	0.271	1
Fbxo22	0.240428699479746	-0.0304747461029511	0.526	0.536	1
2310011J03Rik	0.240664370915715	0.0137263438184155	0.239	0.211	1
Ckb	0.240731953182776	-0.0415290233992103	0.761	0.768	1
Haus6	0.240758938275081	0.0287872868645084	0.174	0.155	1
Zfp706	0.240787504173948	0.0327844322555417	0.973	0.957	1
Txndc17	0.240801746947074	0.0361719143128476	0.89	0.877	1
Stx12	0.241058409806696	0.0308005391941852	0.208	0.188	1
Halr1	0.241132798465244	-0.0248443141604417	0.297	0.322	1
Parn	0.24136104175216	0.0155339243989709	0.129	0.109	1
Rrp15	0.241491901174147	0.0191355178913586	0.758	0.723	1
Capn15	0.241502938346804	-0.0240986937408696	0.104	0.122	1
Ybx3	0.241505601714503	0.035457312873901	0.69	0.685	1
Cpsf3l	0.241941087552464	0.0347254537919099	0.545	0.515	1
Lig1	0.241979299247056	0.0307891550991639	0.806	0.797	1
Tfdp2	0.242433274142599	0.0330332417798299	0.337	0.316	1
Rpl9	0.242686494140907	-0.0155876238202293	1	1	1
Hint1	0.242746301123744	-0.0114295440513139	0.996	0.995	1
Brox	0.24303219980863	-0.0134083389011951	0.088	0.105	1
Mier1	0.243043515600212	0.0201974883534576	0.28	0.255	1
Ggnbp2	0.243297647695145	-0.0122081722579245	0.419	0.463	1
Pkn2	0.243309569532556	0.0275098484818431	0.51	0.487	1
Top2a	0.243469324575452	-0.0135743061752307	0.789	0.823	1
Fam63a	0.243981546138125	-0.0282925412469556	0.153	0.175	1
Psmd9	0.244081068125154	-0.0284485059881152	0.295	0.319	1
Eapp	0.244273896829995	-0.0206700938610186	0.471	0.511	1
Dph6	0.24451948947192	-0.0196479559953199	0.133	0.153	1
Zfp771	0.244571531766115	0.0258963156357226	0.174	0.154	1
Plekhf2	0.244576777605619	-0.0191746510980504	0.552	0.573	1
Ddx19a	0.244802139083232	-0.031074615489547	0.263	0.284	1
Tra2a	0.244945187574723	0.0352007604530522	0.599	0.577	1
Nrm	0.245362565391406	0.0229883103330202	0.112	0.096	1
Ajuba	0.245391049824615	-0.0151594034400986	0.151	0.174	1
Pnrc1	0.245443257647372	0.0297458118908079	0.168	0.147	1
Csnk1g3	0.245471424509549	-0.0277987890280094	0.135	0.154	1
Rce1	0.245501502474798	0.0234418943295386	0.228	0.205	1
Ccnd3	0.245699023703457	-0.0324263367381596	0.738	0.731	1
Wfdc2	0.245770737627438	0.0388640741426196	0.413	0.392	1
Mzt2	0.245799782874291	0.0211270493273019	0.234	0.214	1
Eif2d	0.245881701393581	0.0343977029837611	0.571	0.526	1
Taf13	0.246006228441464	-0.0253571091856496	0.42	0.443	1
Gale	0.246165918743426	0.0243371230925239	0.18	0.159	1
Mrps33	0.246649356291755	0.0219731003863202	0.787	0.782	1
Csde1	0.246799424833095	0.0207025209503167	0.757	0.739	1
Dgcr8	0.247399738399481	-0.037424050881304	0.192	0.212	1
Fam222b	0.247491418516655	-0.0220570067945756	0.096	0.113	1
Crbn	0.247817073584281	0.0296259796830984	0.127	0.11	1
Rabl6	0.248106257143555	0.035040436772187	0.329	0.301	1
Hmgn1	0.248193460835701	0.0129301083631428	0.999	1	1
Mul1	0.248277392975155	0.0192897937763583	0.225	0.199	1
Tmbim4	0.248389846905424	-0.0271602965768885	0.288	0.315	1
Itfg2	0.248459007165072	0.0186766860576763	0.167	0.146	1
Uhrf1	0.248470471161811	-0.048616534623393	0.501	0.519	1
Sult4a1	0.248746491483496	-0.0343746611994444	0.37	0.392	1
Mccc1	0.248766084576277	0.0237720036901292	0.11	0.094	1
Ndufb6	0.248775506119507	-0.0132179520560602	0.83	0.858	1
Hist1h4i	0.248851358086176	0.0278471686866557	0.103	0.088	1
Snx10	0.249068497150562	-0.00285145054870672	0.199	0.226	1
Eaf1	0.249205671429454	0.0240101831672946	0.103	0.086	1
Abtb1	0.249267670237995	0.0188888765154047	0.158	0.139	1
Csnk2a1	0.249302855884126	-0.0213258126505015	0.315	0.344	1
Mitd1	0.249747500983781	0.0145256873720316	0.352	0.319	1
Nek2	0.250254632195307	0.0420100159232034	0.175	0.158	1
Prorsd1	0.250363424413445	-0.0174268813786788	0.402	0.434	1
Ccnb1	0.250513214627063	0.0315619205289623	0.814	0.795	1
Vat1	0.25055685460538	0.0227098691791746	0.143	0.123	1
Minos1	0.250667310915848	0.0207537254313173	0.947	0.936	1
Ttc1	0.250703566721535	-0.0361381194768833	0.63	0.646	1
Mex3a	0.250839679201365	0.0377044030292308	0.165	0.149	1
Cdipt	0.25092587927088	0.0286257699923242	0.201	0.181	1
Mpzl2	0.250946359278374	-0.0212545368396637	0.177	0.2	1
Exoc3	0.251029727922639	-0.0231272399125387	0.326	0.355	1
Rprd1b	0.251036009170055	0.0215476667375643	0.12	0.103	1
Commd8	0.251355447958328	0.0422135255190753	0.36	0.34	1
Fam195b	0.251471642592851	-0.0237950096616574	0.196	0.218	1
Pms2	0.251491999648754	0.0213903271514599	0.143	0.124	1
Trim8	0.251534816778243	0.0219940822344794	0.182	0.161	1
Rps21	0.251694734932074	-0.0204054151731428	1	1	1
Zfp688	0.2519514087916	-0.0218501452836038	0.127	0.147	1
Guf1	0.252182026377165	0.0254438933440468	0.133	0.116	1
Morf4l1	0.252493109852453	-0.0300545485966901	0.989	0.989	1
Aip	0.252821132540341	0.0401240698724851	0.179	0.162	1
Zcchc10	0.25298026851382	0.0281177771028893	0.67	0.642	1
Eif1ad	0.252984958844243	-0.0164066597744131	0.648	0.687	1
Ears2	0.253229622733538	-0.0221746840795232	0.104	0.122	1
Tbx3	0.253772562463733	-0.0409131065041424	0.649	0.668	1
Vegfb	0.25397603170365	-0.0206338539381112	0.084	0.101	1
Ube2t	0.25405068181715	0.0354701205534709	0.373	0.348	1
Zfp655	0.254111707099546	-0.0218679233253558	0.159	0.18	1
Gpsm3	0.254189828153385	-0.0193286561210422	0.116	0.135	1
Arl6	0.254426306871027	0.0316915404951835	0.31	0.291	1
Kif4	0.254729469329737	-0.030627021246706	0.105	0.122	1
Rnf7	0.254810620762286	-0.0280578598776444	0.977	0.962	1
Rpl36a	0.254941245709895	-0.0208653388647586	1	1	1
Orc5	0.254941826896093	0.0377942856583652	0.206	0.186	1
Otud4	0.254982251130807	0.0171934991224418	0.254	0.227	1
Pdss1	0.255086789649865	0.0356735224430573	0.188	0.171	1
Mrps9	0.255248491402041	-0.0318667710510039	0.552	0.572	1
Gatc	0.255254003029268	0.0259299557688852	0.122	0.105	1
Dhx16	0.255573620951857	-0.0286443442545086	0.781	0.791	1
Ldlr	0.255885190855502	-0.0235313941420958	0.089	0.104	1
Ptpn14	0.25623442197114	-0.0218360706998623	0.088	0.104	1
Ndufs1	0.256270169610782	-0.0261095853986722	0.333	0.361	1
Zfp422	0.25627087113175	0.0224436689773679	0.168	0.148	1
Nudt9	0.256605775055171	-0.0314296667405123	0.358	0.389	1
Actg1	0.256699785068789	-0.0412982014591798	0.998	0.999	1
Dazap1	0.25670618591547	-0.0499635621023196	0.739	0.744	1
Pvrl3	0.256715495363426	0.0239202594992287	0.143	0.124	1
Tssc4	0.256859140959236	0.0220372596993432	0.255	0.235	1
Ufl1	0.256863998086576	0.0343278812209465	0.262	0.236	1
Fam43a	0.257096645632784	0.0215304429419016	0.115	0.098	1
Wdr5	0.257408538585885	0.0146418147069963	0.587	0.575	1
Rraga	0.25773888353551	0.0396797830114544	0.571	0.553	1
Ube2i	0.258232142037215	-0.0345670808521064	0.943	0.941	1
Fbxw11	0.258339222699844	0.0234918084138912	0.106	0.091	1
Pdia5	0.258348282157978	0.0190262765751496	0.136	0.117	1
Zcchc17	0.258363594251244	-0.0400044785960397	0.568	0.589	1
Ints12	0.258419036734535	0.0199234429279941	0.152	0.134	1
Igf2bp1	0.258753026882474	0.0234486617776517	0.857	0.854	1
Ppp1r15b	0.259128091651621	-0.0371551743983422	0.17	0.191	1
Ddx41	0.259474258078023	0.0434093703449867	0.44	0.424	1
Amacr	0.259574247945969	0.0283301641146971	0.139	0.122	1
Snrnp200	0.259643819108775	0.0318442834191238	0.446	0.421	1
Drap1	0.259833383506677	-0.0400255245913185	0.306	0.331	1
Unc119	0.259859828790039	-0.0223599355282902	0.122	0.14	1
U2af2	0.259996100578313	-0.024206336230874	0.536	0.556	1
9430038I01Rik	0.260663719903228	0.0536071524967908	0.232	0.216	1
Mrps5	0.260810989769945	-0.0273608212904417	0.857	0.839	1
Mad2l1	0.261054712150238	0.0141972091662156	0.501	0.457	1
Uxs1	0.261055089301175	0.0219252546070097	0.152	0.133	1
Edem1	0.261473414850758	-0.0272612894923067	0.12	0.14	1
Acin1	0.261570635790829	0.0306575084345035	0.791	0.751	1
Kctd3	0.261796028348868	0.0188862571843808	0.13	0.113	1
Pdcd6	0.261915047127302	0.0238694601506029	0.681	0.664	1
Rpl13-ps3	0.261956451848412	-0.0315961864983791	0.202	0.223	1
Topors	0.262031500681265	-0.0299710476026627	0.531	0.57	1
Cdc123	0.262455742885549	-0.0554925147163952	0.529	0.558	1
Cdc26	0.262691161870354	-0.0479149064654679	0.68	0.691	1
Ociad1	0.262770042232409	0.0302194755027186	0.385	0.361	1
Eefsec	0.262939610096795	-0.0291837077915179	0.179	0.199	1
Coa4	0.263202929211517	0.0245838771554647	0.133	0.115	1
Snrpb	0.263287793789253	0.01690337658638	0.981	0.976	1
Tmx2	0.263372356121409	0.0335095785259397	0.24	0.219	1
Egln2	0.26390426614747	-0.0195573386569949	0.38	0.409	1
Apip	0.263986778644278	0.0358467176522986	0.288	0.271	1
Med7	0.264293285637124	0.0288763742085717	0.367	0.347	1
Jam2	0.264308867242111	-0.0548200597232971	0.49	0.502	1
Foxo3	0.264362558842582	0.0177901921892606	0.117	0.1	1
Hspa4	0.264399394154614	0.0202054694816014	0.946	0.932	1
Fam98c	0.264780766734668	0.0291681882536188	0.207	0.187	1
Brap	0.264967956601428	-0.0203381367903882	0.137	0.156	1
Ccdc58	0.264997159396396	0.0364207200737756	0.819	0.8	1
Hmgn3	0.265278143610992	-0.0203882262865964	0.125	0.146	1
Mrpl47	0.26534123990688	0.0330962775709338	0.471	0.45	1
Sall1	0.265402020216785	0.0247284701003539	0.184	0.165	1
Hps4	0.26542212850248	0.0257528824429743	0.111	0.096	1
Zfp229	0.265472564373975	-0.0272211649783266	0.145	0.165	1
Slc25a28	0.265529602900154	0.0197745858657462	0.108	0.091	1
Nr2f6	0.265590321940044	-0.0188220990417021	0.101	0.117	1
Stip1	0.265953785694531	0.0249058237886403	0.695	0.666	1
Gle1	0.266072762109308	0.0294889012850506	0.36	0.336	1
Kdm5b	0.266148975292372	-0.0304062142798769	0.851	0.848	1
Bcl2l13	0.266202787803645	-0.0273610247973127	0.09	0.105	1
Calm2	0.266298329680956	0.033638622470431	0.991	0.985	1
Gga2	0.266350522906521	0.0263292913806644	0.441	0.409	1
Atp5g1	0.266575404551363	0.0186727703085077	1	0.999	1
Map4k4	0.266578590323159	0.0318202472200442	0.295	0.27	1
Ankrd13c	0.266643668566431	0.0279601559700019	0.26	0.237	1
Gpaa1	0.266844162239679	-0.024657379120647	0.18	0.204	1
Ttll12	0.266939498043947	0.0221022357038692	0.149	0.13	1
Ndufaf5	0.266982759132309	0.0273121835100061	0.16	0.143	1
Ncaph	0.267436606181572	-0.0268073168923591	0.138	0.156	1
Dnaja2	0.267563767646438	0.0305490812223481	0.802	0.781	1
Ddx25	0.268074252017101	-0.0253776879248613	0.116	0.134	1
2500002B13Rik	0.26839951995116	0.024173483987616	0.181	0.162	1
Ift22	0.268400709938883	0.0221859259882037	0.101	0.085	1
Dtd2	0.268609553999849	0.0345207920146785	0.281	0.263	1
Tro	0.268878579611533	0.0282653454903923	0.137	0.118	1
Mesdc2	0.269224042958413	-0.0320924432053716	0.49	0.518	1
Rfc4	0.269291539232645	0.0462187450268534	0.531	0.519	1
Lxn	0.269700894302434	0.00390149319355529	0.131	0.111	1
Acot9	0.270316404279118	-0.0318718683277448	0.342	0.365	1
Mif4gd	0.270804701708419	-0.0389263147647537	0.347	0.366	1
Hist1h2ap	0.270814233347685	0.0238563187403527	0.149	0.13	1
Bud13	0.270895511413466	0.0235576570960672	0.167	0.147	1
Hnrnpl	0.270929367949109	0.0223228926756551	0.587	0.564	1
Cnnm2	0.271017295996479	-0.0216589703414225	0.104	0.121	1
Fgd1	0.271109001539443	0.0356674224758228	0.289	0.269	1
Snhg12	0.271241710932735	0.0234545308830334	0.243	0.224	1
Vti1b	0.271250490766692	-0.0479547077445846	0.317	0.334	1
Dnajc7	0.271464105804011	-0.0157754588166874	0.702	0.741	1
Coq6	0.271820169589791	-0.0258717280474823	0.171	0.191	1
Larp1b	0.271973190064686	0.0227543008610893	0.102	0.086	1
Urah	0.272016121905224	0.0268766430802125	0.386	0.355	1
Rpl31	0.272041472880355	0.0114514470422491	1	1	1
Eno1	0.272107501402982	0.0156129131459199	0.938	0.95	1
Phlda1	0.272283567331002	-0.0382728471077506	0.098	0.115	1
mt-Cytb	0.272473410314799	0.0120974921115442	1	1	1
Nifk	0.272557647756572	-0.0494291828103917	0.709	0.738	1
Mrpl39	0.272702219135713	-0.0278137841978755	0.412	0.431	1
Fbxo21	0.273103755110684	-0.0245140185373983	0.105	0.122	1
AU020206	0.273299806326674	0.0257743022631824	0.11	0.095	1
Rbm48	0.273362584407633	0.0174633852307611	0.219	0.194	1
Ahcyl1	0.273720377417867	-0.0154285868619216	0.124	0.142	1
Dppa4	0.273807887728121	0.0292212185924898	0.703	0.671	1
Sar1b	0.273944912166017	0.0268702090029387	0.402	0.383	1
Thoc5	0.274525652597462	-0.0185176941491238	0.157	0.18	1
Nedd8	0.274563820112122	0.0239682655645481	0.96	0.968	1
Zmat2	0.27489332921724	0.0331725043084115	0.685	0.678	1
Ubl5	0.275517052086893	-0.0372317533406332	0.793	0.813	1
Slc41a1	0.275521141207342	-0.0201139825474831	0.092	0.108	1
Gm6563	0.275729907567155	-0.0193978818641069	0.096	0.113	1
Tpgs1	0.276009702974081	0.0256517039077151	0.323	0.296	1
Esco2	0.276017106146511	0.0406719682358044	0.474	0.46	1
Rps27a	0.276120170061503	-0.0125573040076286	1	1	1
2610318N02Rik	0.276321590546802	0.0236057294987536	0.316	0.288	1
Tcea1	0.276521234179915	0.0398026253834863	0.593	0.575	1
Ptpn1	0.276538851826599	0.0291523084962522	0.366	0.336	1
S100a11	0.276592924023725	-0.029628478161826	0.398	0.424	1
Mcm2	0.277287818577085	-0.0210411828869356	0.663	0.681	1
Ctsb	0.277321336339362	0.0363565024450532	0.309	0.284	1
Polr2b	0.277846797519569	0.0260598450442845	0.46	0.44	1
Ltv1	0.278127296838148	0.0307550223887366	0.51	0.496	1
Dtx2	0.278158129878843	-0.0186379424129521	0.117	0.135	1
Clp1	0.278272011627122	-0.0344974378810457	0.27	0.293	1
Heatr3	0.278463208944431	0.0309634708304726	0.209	0.192	1
Slc19a1	0.278864633058625	0.0192757242554377	0.112	0.096	1
Slirp	0.278930617301294	0.026183782670496	0.899	0.871	1
Rbm5	0.278980751106326	0.0413961613920475	0.305	0.287	1
Ythdf3	0.279945546827889	-0.0237108472487909	0.151	0.169	1
Mrpl55	0.280075284481551	0.0295912715263638	0.565	0.539	1
Eif4h	0.281146860337187	-0.0374466483223275	0.661	0.679	1
Nampt	0.281165132138914	-0.0243195563101286	0.386	0.411	1
Golga7	0.281387281944763	0.0189714800721186	0.549	0.515	1
Tmbim6	0.281438447441972	0.0324878003453765	0.654	0.649	1
Nme4	0.281519469129533	0.0178461590585264	0.488	0.461	1
Eef1b2	0.281652468189502	-0.0224026179630465	0.998	1	1
Ylpm1	0.281872079493148	-0.0201852830414254	0.275	0.3	1
Gnpda1	0.282211015049002	-0.0307501185788757	0.191	0.211	1
Mettl3	0.282242978114695	-0.0352479081051633	0.151	0.167	1
Psap	0.282254766452329	-0.0268955859317998	0.222	0.245	1
Tmed10	0.282412636681392	0.0270938962600402	0.736	0.72	1
Zfp936	0.282551140551079	-0.0104039278065586	0.219	0.244	1
Dhodh	0.282911440933789	0.0277954366959153	0.275	0.25	1
Dars2	0.283102618684122	0.0248544483675387	0.124	0.109	1
Cryab	0.283226089433101	0.0133822063751813	0.111	0.095	1
Mpzl1	0.283410742029897	-0.0400503563641194	0.244	0.263	1
Evl	0.283514266329194	0.0254046995954312	0.12	0.105	1
Mllt11	0.283551911182808	-0.0237113947628304	0.087	0.102	1
Tomm5	0.283734156096835	0.0187114647357682	0.988	0.979	1
Wdr48	0.284075142487452	0.0186686708275197	0.127	0.11	1
Psme2	0.284253816938824	-0.0266686258650332	0.186	0.209	1
Smg6	0.284673724704023	0.0279443554682874	0.232	0.212	1
Pyurf	0.285043847397062	-0.0297643648753209	0.312	0.334	1
Fam175a	0.285117124060925	-0.0227895057494558	0.103	0.12	1
Btbd9	0.285304903886376	0.0268171185167916	0.201	0.182	1
Tgm1	0.285316972031019	0.0268138715686469	0.133	0.117	1
Adam23	0.285448809050088	-0.0171966900001173	0.172	0.195	1
Perp	0.285911225612934	-0.0403539837087858	0.204	0.229	1
B230118H07Rik	0.285961579824689	0.0256398974279588	0.28	0.255	1
Dad1	0.286496912354017	0.0346483863215277	0.899	0.877	1
Mlec	0.286582098629679	0.0339771449890363	0.542	0.513	1
Hmces	0.286591719770728	0.00691850152358897	0.655	0.604	1
Naa30	0.286605042057339	0.0242141320983851	0.123	0.107	1
Chrac1	0.286653217130582	0.0215670732757224	0.388	0.359	1
Sltm	0.286950518662341	0.0260575933202658	0.671	0.662	1
Cep164	0.287321367818274	-0.0361490750817377	0.289	0.308	1
Rhoc	0.287988191224318	-0.0187882715510636	0.223	0.249	1
Tgoln1	0.288140143350614	-0.0269939048654916	0.153	0.172	1
Tmf1	0.288186999551202	0.0249037385745154	0.2	0.179	1
Ccnd2	0.288254332716974	-0.0917507050394466	0.263	0.28	1
Pradc1	0.288378853608787	-0.0260771728176205	0.192	0.212	1
Rplp1	0.28851566520659	-0.0147514707533229	1	1	1
Bphl	0.289553127968724	-0.0125532484005888	0.123	0.142	1
Nup155	0.289632895977199	-0.0166374749584599	0.139	0.16	1
Psma3	0.290141854114888	0.0206977682499503	0.957	0.961	1
Snhg20	0.290516134374642	0.0319428818558661	0.255	0.233	1
Gm13247	0.290557037099804	-0.021649382032187	0.129	0.148	1
4931406P16Rik	0.2907316338955	0.0119827862767135	0.177	0.158	1
Bag6	0.29083544358094	-0.0229619782125879	0.327	0.354	1
Dck	0.290861180973118	0.0154091133488538	0.145	0.127	1
Swi5	0.290900324308941	0.00784062147197551	0.93	0.937	1
Knop1	0.29131942387456	0.0300203529072689	0.904	0.903	1
Gm13075	0.291371099440867	0.000733112985787043	0.188	0.207	1
Cotl1	0.291639107198885	-0.0191629529183106	0.283	0.306	1
Gmcl1	0.291654137435541	0.0184263426060276	0.227	0.204	1
Smtnl2	0.291766248961861	-0.0273946488163193	0.221	0.243	1
Mgmt	0.291809197941555	0.0294438576559283	0.147	0.13	1
Asb6	0.292016710528778	0.0270758564394627	0.127	0.111	1
Exosc2	0.292140847511102	-0.0260288838759214	0.254	0.277	1
Sco2	0.292324305829886	0.0106494342667452	0.177	0.155	1
Polr1c	0.292658694191989	-0.0198851956343393	0.781	0.795	1
Rbmxl2	0.292661162120794	0.0363316057564174	0.764	0.764	1
Glrx	0.292737070816989	-0.0266308996778895	0.118	0.135	1
Ifrd2	0.29280163096478	0.0195374141485098	0.331	0.302	1
Ssrp1	0.292923133047364	0.0247082948390076	0.889	0.865	1
Uhrf1bp1l	0.293178970001939	0.0227475781630072	0.138	0.122	1
Stt3a	0.293409145036067	0.0387063076397872	0.353	0.334	1
Psma7	0.293508896482992	0.0113341968701159	0.989	0.991	1
Ythdf2	0.293765717288609	0.020542617516911	0.549	0.52	1
Marcks	0.293892307329794	-0.014886099713025	0.246	0.273	1
Sgsm3	0.294092843628167	0.0194126908466659	0.101	0.086	1
Mcm4	0.294215482206812	0.0347175041075652	0.539	0.521	1
Glrx5	0.294227274857631	-0.0277162773704928	0.657	0.659	1
Btbd2	0.294482587168153	-0.031070934458049	0.229	0.251	1
Idh3g	0.294546898548046	0.0399129605099473	0.526	0.518	1
Fbxo7	0.294753857857437	0.0260573281337046	0.116	0.101	1
Alkbh5	0.294907021752412	0.0440616895334134	0.268	0.251	1
Ldah	0.294963415301166	-0.0160284379697048	0.116	0.133	1
Cdc25c	0.295029194287264	0.0168941833064797	0.119	0.103	1
Prr13	0.295130604398304	0.0239761726526967	0.322	0.295	1
Dbnl	0.295543072316782	-0.0455398012519277	0.299	0.32	1
Gm26917	0.295637899141037	0.0316454215545097	0.878	0.872	1
Sf3b6	0.295994271790578	-0.0228973445011704	0.867	0.874	1
1700021F05Rik	0.296569790196627	0.0256097878493998	0.36	0.338	1
Rnf165	0.296588858306037	-0.0246459129832163	0.115	0.13	1
Itsn1	0.296721462277671	0.0218041298445533	0.12	0.105	1
Mprip	0.296910049566521	-0.0141581675204434	0.191	0.216	1
Msl2	0.29729771203304	0.0188699377751137	0.127	0.113	1
Cox5a	0.297940061417287	-0.0159432270164159	0.998	0.998	1
Dus3l	0.297985184304661	-0.0240205856537022	0.198	0.218	1
Pdia6	0.298183231452993	0.025226211192994	0.84	0.808	1
Psme3	0.298185365746608	0.0196803254432135	0.469	0.449	1
Rars	0.298462778705457	-0.0376714178035339	0.604	0.626	1
Rabggta	0.29852150701462	-0.0299780914299052	0.17	0.188	1
Tmem41a	0.298555270934954	-0.00902900473320328	0.099	0.116	1
Zfp593	0.298808474695632	0.0173962371657896	0.447	0.41	1
Nemf	0.298910864435506	0.0126175218021959	0.418	0.392	1
Nars	0.299080673883296	0.0291949983353463	0.898	0.87	1
Ttc32	0.299326094986829	-0.0201598982228262	0.172	0.191	1
Fam110b	0.299438436916028	-0.0164063802876107	0.097	0.113	1
Paf1	0.299454556606327	-0.00898278713020698	0.182	0.206	1
Apc	0.299824836294093	-0.0202197052296331	0.157	0.178	1
Tm9sf4	0.299842143931802	0.0268755142387697	0.14	0.124	1
Hint3	0.300183874677973	-0.0294265024222708	0.172	0.191	1
B2m	0.300243860201659	-0.0185198953986412	0.112	0.129	1
Dnmt3l	0.300330788756709	-0.0229495095240061	0.558	0.578	1
Tmem251	0.300445286809548	-0.0169842093690618	0.185	0.206	1
Rps13	0.300610734883472	-0.00375036754835723	1	1	1
Rps17	0.300656922640228	-0.00927022163107294	1	1	1
Trap1a	0.300816227402836	-0.0312716853466415	0.794	0.784	1
Cd2ap	0.300994105840543	0.0135315540501435	0.365	0.339	1
Arhgdia	0.301076999511734	0.0452664978094928	0.777	0.762	1
Vamp4	0.301575499902962	0.0232906693607177	0.178	0.159	1
Capza1	0.301663662222876	0.0258737247882493	0.379	0.347	1
Apopt1	0.301668068174431	0.0293771683993101	0.207	0.188	1
Sox4	0.301734683133943	0.029038102658426	0.126	0.11	1
Derl2	0.30188712819186	0.0190942509142266	0.241	0.218	1
Sar1a	0.302024437342948	-0.0253100798874206	0.337	0.359	1
Cuedc2	0.302205279433087	0.0210603453977316	0.468	0.451	1
Wasl	0.302215845673868	0.0284661876176366	0.34	0.325	1
2700062C07Rik	0.3022917551735	0.0264821916559093	0.349	0.328	1
Tpt1	0.30239228437145	-0.00887162401517294	1	1	1
Uqcrb	0.302623707824255	-0.0131311169226769	0.986	0.989	1
Hnrnph3	0.30291849510164	-0.0126535639278216	0.194	0.217	1
Dst	0.303131974737993	-0.0316159784842124	0.313	0.338	1
P3h1	0.303213607853054	-0.0190295517215878	0.111	0.128	1
Selm	0.303468530912445	-0.0224812110709587	0.087	0.101	1
Paip2b	0.303543921617099	0.0260500572021521	0.244	0.227	1
Mga	0.303663556507759	0.0188644522535397	0.413	0.392	1
Nsun5	0.303928548944377	0.0349389889111353	0.283	0.271	1
Ctnnal1	0.30400038407711	-0.0454485776226513	0.43	0.449	1
Bex2	0.304065503180055	0.022008749368553	0.63	0.589	1
Mff	0.304086185301957	-0.0292017212423114	0.516	0.534	1
Cpne5	0.304127405920081	-0.00606345768203181	0.091	0.108	1
Copa	0.304293079987431	-0.0100844304456529	0.138	0.159	1
Raph1	0.304456939284895	0.0214629462080207	0.184	0.164	1
Cnot6	0.304567364155821	-0.0275045331628607	0.229	0.251	1
Chmp6	0.304611125485427	0.026768041191631	0.223	0.204	1
Mtus2	0.304704363145744	0.013701602909956	0.163	0.143	1
Pigl	0.304923261586856	0.029969685597781	0.153	0.137	1
Stx5a	0.304924691447068	0.0257343852894913	0.15	0.135	1
Cycs	0.304936503801374	-0.0222072126319413	0.779	0.813	1
Cdk2ap2	0.305057731456786	0.0371246407916569	0.44	0.416	1
Hibadh	0.305393901588605	0.0393981808370706	0.506	0.492	1
Pcmt1	0.305679830657411	0.0318236664249482	0.547	0.533	1
Rexo1	0.305828226616129	0.0277736456556376	0.405	0.38	1
Vkorc1	0.305843137549408	0.027971330951942	0.184	0.168	1
Pgam1	0.306069866294694	0.0159164751585488	0.998	0.994	1
Ccdc137	0.306499051209882	0.0310436021285376	0.154	0.139	1
Bok	0.306507790776877	0.0302744865548399	0.182	0.165	1
Pdcl3	0.306567002621838	-0.0221440234395178	0.425	0.459	1
Fzr1	0.306851364727543	0.034816329713396	0.326	0.307	1
Lsm10	0.306959846930653	-0.00400635851806042	0.222	0.25	1
Tsc22d4	0.307097198256493	0.0177539990234617	0.166	0.147	1
Sord	0.307140288588078	-0.0208339959636488	0.108	0.124	1
Cenpl	0.307243482640573	0.0185324789769875	0.117	0.102	1
Rer1	0.307442914517417	0.0151637824677233	0.621	0.596	1
Hmmr	0.307459994698987	0.0436322289768045	0.52	0.496	1
Srp14	0.307546499864455	0.0217653522662662	0.93	0.925	1
Lyar	0.30789358680088	0.0216663993488853	0.982	0.973	1
Wrnip1	0.307898891951752	-0.0267649384834794	0.137	0.154	1
Ing5	0.308042004351869	0.0241779709819829	0.301	0.276	1
Rps3	0.308389255715728	-0.0131154116915924	1	1	1
Idh2	0.308403968431173	-0.0316160768129214	0.242	0.263	1
Ndn	0.308421070444138	0.0226525535821539	0.11	0.096	1
Anp32b	0.308436227531978	0.0134449197760054	0.999	0.996	1
Thoc6	0.308437504821	0.0140658004921618	0.399	0.373	1
Capn10	0.308492516661149	-0.0249610843191135	0.123	0.139	1
Rngtt	0.308524441959945	0.0275519623697977	0.184	0.165	1
Tmem38b	0.30866721504127	0.032337790460422	0.184	0.168	1
Eps8	0.308927638801071	0.0287235205248908	0.109	0.095	1
Cir1	0.309781175022208	-0.0273304309861149	0.29	0.313	1
mt-Co1	0.309941945114749	0.0148856708311751	1	1	1
Spg7	0.310032596101493	-0.0351899475513097	0.156	0.173	1
Plekha3	0.310765499142386	0.0194878988119549	0.18	0.164	1
Isyna1	0.310768560165768	0.016699937584198	0.454	0.418	1
Nfib	0.311219644276614	0.0219678986144677	0.186	0.168	1
Rpl32	0.311357948665296	0.00809804004794046	1	1	1
Arpc1b	0.311754245319665	0.0343774501834737	0.706	0.685	1
AU019823	0.312410869425969	0.028117875780345	0.201	0.185	1
[truncated: 4,074 more rows]
