# Supplementary material for: Detection of gene cis-regulatory element perturbations in single-cell transcriptomes
Source: PLoS Comput Biol. 2021 Mar 12;17(3):e1008789. doi: 10.1371/journal.pcbi.1008789 (PMC8011753; doi:10.1371/journal.pcbi.1008789)
Supplement: S2 File — (ZIP) [file pcbi.1008789.s015.zip › S2_File/wt_txm.MshSC1_vs_Control.DESeq2.csv]

	p_val	avg_logFC	pct.1	pct.2	p_val_adj
Trh	2.39541634367591e-08	-0.285898604095671	0.674	0.718	0.000436133453693074
Rps4x	3.87087840471932e-07	0.0466321084676244	1	1	0.00704770831147247
Nop58	2.5281177899506e-06	-0.134501220401588	0.99	0.997	0.0460294406016305
Tmem167	6.81012734194582e-06	-0.142864666871815	0.936	0.962	0.123991988514808
Rps3	3.08843050120328e-05	0.0199640774671308	1	1	0.562310541354081
Pim1	3.41049117648885e-05	-0.158656725601974	0.604	0.714	0.620948128503324
Rplp1	6.24598279524223e-05	-0.0857331467075912	1	1	1
Safb	6.24855020386754e-05	-0.137587609770971	0.559	0.664	1
Rpl41	7.51311798463185e-05	-0.0884489447412138	1	1	1
H2afz	8.49454634422713e-05	-0.096739675399812	1	1	1
Eef1a1	8.96638241773205e-05	0.0155691202673056	1	1	1
1700007K13Rik	9.62555984822304e-05	0.120105408148153	0.375	0.28	1
Rps7	9.66078311520959e-05	0.0147222146449928	1	1	1
Ube2k	0.000130909844204075	-0.124423943924204	0.948	0.968	1
Tomm20	0.000140387238077646	-0.0904770909723669	1	1	1
Lin7c	0.000202962352413682	0.0948992016011644	0.474	0.372	1
Wdr1	0.000232267157875737	-0.131594478712775	0.52	0.612	1
Arf6	0.000280388895917774	-0.129340908250033	0.633	0.718	1
Ptp4a3	0.000297758711537716	0.0985504045863229	0.464	0.417	1
Tomm5	0.00037342068020702	-0.112467388603367	0.996	0.999	1
Uhrf1	0.000438335821222006	-0.126932258190971	0.656	0.699	1
Sbds	0.000498880830644241	0.0812522716254978	0.678	0.625	1
Myo1f	0.000539795876593851	-0.141391720583115	0.26	0.329	1
Nip7	0.000583831789951677	-0.157105753939154	0.969	0.978	1
Odc1	0.000594355643060087	-0.111757512566866	0.992	0.996	1
Bud31	0.000617958940655245	-0.11803632460141	0.831	0.866	1
Wapl	0.000628354906554107	-0.122957211040246	0.777	0.825	1
2310033P09Rik	0.000636495686443064	0.0841013690296527	0.495	0.41	1
Rps15a	0.000868105421257918	0.00286991383428914	1	1	1
Etf1	0.000927384514303042	-0.108383721423597	0.984	0.989	1
Desi1	0.000966323755854628	-0.11228013592609	0.433	0.517	1
Cul5	0.000970188845329163	-0.123943612427234	0.641	0.71	1
Dhx16	0.00102611841128198	0.0650659913816787	0.924	0.896	1
Rpl34	0.00108053449635367	-0.073033054067372	1	1	1
Ppia	0.00109699348090085	0.00735291148371831	1	1	1
Sumo1	0.00111147650626583	-0.0998550069520872	0.996	0.999	1
Api5	0.00117046241143118	-0.113669710979971	0.61	0.72	1
Gpx1	0.00117090733756462	-0.107063058673033	0.998	0.997	1
Polr2i	0.00123770341554195	-0.115964499505208	0.963	0.959	1
Rpl24	0.00127875642664173	-0.0652811343143358	1	1	1
Ybx3	0.00130779741116552	-0.124705614403449	0.835	0.877	1
Ccnd2	0.00135575300666338	-0.196596037473445	0.392	0.474	1
Supt5	0.00140564690781057	0.0695221908001964	0.744	0.694	1
Rpl7	0.00150820998593524	0.00551495407868341	1	1	1
Rps12	0.00153413603097964	-0.0788448707437102	1	1	1
Actn4	0.00154206756731364	-0.113489861739017	0.932	0.964	1
Ccna2	0.00156794690159416	-0.115677237787913	0.765	0.831	1
Dis3	0.00159923953322651	-0.107440532479036	0.431	0.498	1
Mrpl38	0.00162704163658792	0.0682034970053947	0.79	0.699	1
Hspe1	0.00169989988720368	-0.0757329036848127	1	1	1
Rnf138	0.0018112066678024	-0.113606150155908	0.658	0.72	1
Hnrnpab	0.00181206310283039	-0.0965052828311039	0.998	0.993	1
Cnot4	0.00206579529512403	-0.104210181810061	0.429	0.512	1
Upf3b	0.00209311337568314	0.0690117800333534	0.715	0.662	1
Nemf	0.00214933596806852	0.0718161077398952	0.606	0.562	1
Utp11l	0.00215304837155096	-0.117836554212147	0.784	0.814	1
Metap2	0.00229352794792305	-0.0953562603171103	0.992	0.997	1
Rps5	0.00234427375731918	-0.00304629586790117	1	1	1
Dek	0.00242777748457514	-0.0979576842722905	0.996	0.995	1
mt-Co1	0.00248364604263525	-0.0926264528732563	1	1	1
Btf3	0.00259663930994479	-0.0810647480835618	1	1	1
Pcnt	0.00266048176790439	-0.109631066032835	0.567	0.634	1
Hnrnpa0	0.00300114792454261	-0.116302676985362	0.641	0.689	1
Glrx3	0.00305196493407704	0.0442428727760056	0.971	0.973	1
Brd4	0.00310709307844028	-0.108906417038349	0.662	0.739	1
Rtcb	0.00311810866493391	-0.105900528962051	0.68	0.721	1
Morc1	0.00326786716597621	-0.134270122070007	0.567	0.649	1
Cmpk1	0.0035131756058271	0.0662078006815943	0.61	0.563	1
Erdr1	0.00358548259869748	-0.115339075225988	0.637	0.692	1
Taf1d	0.00361676544812128	-0.103539500064651	0.909	0.95	1
Wdr43	0.00386797668746362	-0.104230044389387	0.924	0.951	1
Smc1a	0.00390394062677214	0.0614146416723986	0.751	0.713	1
Rps14	0.00399079034669671	-0.00797864919308111	1	1	1
Eif2s1	0.00400917833578901	0.041296629565831	0.975	0.958	1
Pdgfa	0.0040508059599081	-0.115126919270222	0.759	0.811	1
Rpl3	0.00415747893609182	0.00484912386832859	1	1	1
Carhsp1	0.00424826769467618	0.0682803402835666	0.633	0.649	1
Eif3f	0.00435654072266471	0.0355737921421608	0.981	0.98	1
Srsf9	0.00435710941522314	-0.105290231910914	0.689	0.745	1
Fscn1	0.00439634132282858	-0.104110648307787	0.895	0.938	1
Cd81	0.00454719792957332	0.0579538874821643	0.882	0.887	1
mt-Co3	0.00457821132976019	-0.0745591036370072	1	1	1
Sepw1	0.00475341032485178	-0.107338583228515	0.907	0.912	1
Dhx30	0.00476301339776103	-0.0967085422884501	0.458	0.528	1
Hmgb3	0.0047999567697889	0.0678984422456999	0.573	0.528	1
1810058I24Rik	0.00485967316645989	-0.0993762901536481	0.951	0.957	1
Lin28a	0.00486595162801803	-0.0990618042980541	0.439	0.535	1
U2af1	0.00494584516252942	-0.0893189685828384	0.994	0.995	1
Sys1	0.00507206242660379	-0.105140547893594	0.676	0.742	1
Nufip2	0.00514075169328086	-0.10059962255306	0.573	0.647	1
Tubb4b	0.00547545685549194	0.028651900709062	1	0.998	1
Srp9	0.00567431614121788	-0.0970832722208002	0.975	0.978	1
Comt	0.00577703225297954	-0.108264483128403	0.835	0.847	1
Dyrk3	0.00583933942530797	0.0651652402834632	0.503	0.467	1
Zfp281	0.00585370074386258	-0.0972026521475583	0.495	0.574	1
Txn2	0.00587191049630037	-0.10537314721298	0.827	0.877	1
Tra2a	0.00591920985217449	-0.102162602765263	0.765	0.79	1
Limk2	0.00601921536551933	-0.118814495263046	0.315	0.361	1
Utp3	0.0061870514071392	-0.100995680444238	0.847	0.884	1
Chtop	0.00628716321397518	-0.0996376753188635	0.821	0.868	1
Tmsb10	0.00673306037242769	-0.0943274806025962	0.998	1	1
Zfand1	0.00673333670560153	0.0687841186317527	0.373	0.319	1
Dnmt3b	0.00699186278425548	-0.104394522940334	0.555	0.611	1
Tns3	0.007302586765073	-0.102917032539705	0.619	0.686	1
Dcun1d5	0.00731486450188606	-0.0972810476529229	0.907	0.925	1
E2f4	0.00732607644246058	-0.0985413213686754	0.649	0.689	1
Dhcr24	0.00733691534676944	-0.090686356991971	0.416	0.513	1
Slc25a5	0.00747251813167773	0.025683468734683	1	1	1
Mid1	0.00754360822373454	-0.115346749852521	0.72	0.72	1
Dpy30	0.00756727748744849	-0.0896762957636907	0.99	0.995	1
Rcc2	0.00778105138684309	-0.100817276158208	0.901	0.937	1
Lncenc1	0.00782051779742704	-0.115586552256491	0.732	0.771	1
Bcl10	0.00790392479345536	-0.0963342937884272	0.297	0.376	1
Mt2	0.00797185518270545	-0.137212332253738	0.994	0.994	1
Vim	0.00801944879511319	-0.115337753087641	0.588	0.609	1
Oxa1l	0.00804241575826664	-0.0922784278793768	0.365	0.437	1
Rrbp1	0.00820524134396516	-0.104059253601292	0.819	0.849	1
Cd63	0.00838907902804217	-0.125466359248245	0.685	0.742	1
Trnau1ap	0.00841672457860356	-0.0971444161169099	0.701	0.771	1
Ube2d3	0.00843710870961006	-0.086864163718626	0.998	0.999	1
Brca2	0.00844715027437215	-0.0968221780722767	0.505	0.556	1
Srsf10	0.00850308605150619	-0.0969615399848198	0.843	0.882	1
Gm19705	0.00851606447869149	-0.102196207613326	0.332	0.408	1
Zcchc17	0.00852474811471135	-0.101144704447063	0.713	0.78	1
Mcm4	0.00867604430894403	-0.0946649375472494	0.598	0.646	1
Dlg1	0.00869594420990131	-0.10520463470989	0.231	0.317	1
Dnajb6	0.00869799123769612	-0.0923581784280976	0.953	0.984	1
Tmem126a	0.00872806365721905	-0.0969832336058114	0.798	0.874	1
Prmt5	0.00876353214859572	0.0560835493832216	0.656	0.64	1
Zfr	0.00884675746288041	-0.0974779038457995	0.544	0.613	1
Dnajc2	0.00895159075737622	-0.0928525780252136	0.957	0.974	1
mt-Nd1	0.00897928814851971	-0.0819530625801841	1	0.999	1
Anp32b	0.00919348173030977	-0.0791950210007197	1	1	1
Eml4	0.00923149164323744	-0.0988442488390359	0.685	0.733	1
Usp9x	0.0093340186492042	-0.0993350691206927	0.763	0.787	1
Galk1	0.00935854057699485	0.059155501951008	0.654	0.606	1
Samm50	0.00948517986997284	0.0510340882092328	0.852	0.859	1
Rps27a	0.00949115611866491	-0.00874541723468258	1	1	1
Usp10	0.00949218508152494	-0.0937662226489772	0.575	0.641	1
Hmgn1	0.00963951666469324	-0.0738056097919411	1	1	1
Ctsb	0.00974723858816823	0.0631477370570463	0.435	0.41	1
Dppa5a	0.00982379155514096	0.0158034952645352	1	0.999	1
Usp1	0.00983940436882552	-0.0976040167927217	0.81	0.82	1
Rpl10a	0.010144142975393	-0.0024403132884574	1	1	1
Rps18	0.0102488963204682	-0.00831103470957117	1	1	1
Zfp462	0.0103142289804208	0.0644732290862023	0.468	0.457	1
Ube2s	0.0103373015656197	-0.0899138354070566	0.998	0.999	1
Itch	0.0106429552068736	-0.117505023229576	0.239	0.308	1
Sag	0.010662855538994	-0.104348516315372	0.295	0.361	1
Lyar	0.0107776249449222	-0.0866567861197076	0.998	0.997	1
Msh2	0.0110238080465885	-0.0918464529470334	0.604	0.665	1
mt-Nd3	0.0112223672853933	-0.0872090855809318	0.996	0.996	1
Nefl	0.0113223830843942	0.0912698585082653	0.367	0.329	1
mt-Nd2	0.0114393690738736	-0.0875046159578221	1	0.999	1
Epb41l4aos	0.0117228667469412	-0.0968156222872443	0.734	0.779	1
Med19	0.0118746294403726	-0.0924792836859359	0.631	0.694	1
Tmco1	0.011933919976999	-0.0969365831113076	0.802	0.867	1
Rad23b	0.0122140104361684	-0.0902095043207602	0.915	0.94	1
Ruvbl1	0.0122896083461242	-0.0948109890452671	0.858	0.87	1
Kdm2a	0.0123909486040533	-0.117953140232152	0.33	0.378	1
Pabpc1	0.0123914964425293	-0.0765863727280154	1	0.999	1
Dvl2	0.0125574562334654	0.0754468538661351	0.299	0.237	1
Sub1	0.0128435689445361	-0.0696171093166829	1	1	1
Xpot	0.0128675511618777	-0.088600716666549	0.509	0.574	1
Rps13	0.0131311120405784	-0.00455788995876061	1	1	1
Mesdc1	0.0132823833214961	0.069482504323358	0.334	0.263	1
Hsf2bp	0.0133248376944057	-0.093473540068283	0.456	0.538	1
Rps21	0.013500014984339	-0.0657251722647452	1	1	1
Atp2a2	0.0135019538057413	-0.09757440739856	0.668	0.703	1
Brd2	0.0135585688199611	-0.0992718267727231	0.816	0.88	1
Rap1a	0.0136324214571611	-0.0928769213955696	0.553	0.645	1
Mzt2	0.0140389229467054	-0.0855867400976457	0.351	0.414	1
Rpl9	0.0142476351244847	-0.00280501993507709	1	1	1
Syce2	0.0144743162366395	-0.0901126820969144	0.542	0.6	1
Zc3h14	0.0146037284010815	0.0574770412247753	0.427	0.401	1
Tceb2	0.0147302482969274	0.00976167607475542	1	0.996	1
Ubxn2a	0.0147953386208253	-0.100726935773402	0.676	0.753	1
2700060E02Rik	0.0148746809963786	-0.0800211499841668	0.998	0.994	1
Tpgs1	0.0149614256748134	0.0570088052602414	0.456	0.416	1
Dnmt3a	0.0151532677642865	-0.092164078014573	0.447	0.494	1
AY036118	0.0151557612257913	-0.091570066780493	0.736	0.798	1
Hnrnpul1	0.0154101746153662	-0.0839930698876231	0.388	0.48	1
Cenpm	0.0154192369580376	-0.0944781552585785	0.763	0.837	1
Safb2	0.015428195548267	-0.0902207883916019	0.705	0.764	1
Amd1	0.015441116100393	-0.0885029174742926	0.588	0.646	1
Eif4b	0.0154568995119457	-0.0911001803917615	0.825	0.874	1
Lamtor4	0.0155574590581168	0.0471689550298292	0.72	0.702	1
Pla2g16	0.0156161664764448	0.0591933293514621	0.381	0.331	1
Iars	0.015656116298148	-0.0866084591091489	0.555	0.604	1
Gfod2	0.0157817797155961	-0.216386957500124	0.19	0.237	1
Uqcrc2	0.0158158748823867	0.0495478040472312	0.755	0.726	1
Fabp5	0.015821385414006	0.0609955853688623	0.724	0.689	1
Mylpf	0.0159187694280552	-0.122623206248149	0.918	0.949	1
mt-Co2	0.0160729947846722	-0.071046907089797	1	1	1
Tmed2	0.0161389332062379	-0.0973191986686055	0.808	0.842	1
Tgs1	0.0162685633259335	0.0530626553126798	0.61	0.579	1
Map1lc3b	0.0163821170484272	-0.0913886822821384	0.913	0.955	1
Scamp3	0.0163936540144552	-0.0872148728040641	0.571	0.644	1
Arcn1	0.0164268478341413	-0.0842387636113844	0.377	0.439	1
Lmnb1	0.0166510711666105	-0.0880440277070327	0.936	0.94	1
Rpl10	0.0166879185842269	0.00675342405754753	0.998	0.999	1
Fblim1	0.0167337824900246	-0.0919431167285081	0.777	0.824	1
Tm2d2	0.0167688443627791	0.0534314095421674	0.482	0.391	1
Spin1	0.0170259554636835	-0.085853000257203	0.414	0.468	1
Lsm3	0.0170508064794456	-0.0829329141777722	0.977	0.996	1
Atp5b	0.0171263496569043	0.0110785133024534	1	0.999	1
Smdt1	0.0172022213577833	-0.0865091709566868	0.984	0.982	1
Zfp706	0.0172355430929352	-0.0859239591341585	0.984	0.998	1
Uqcrq	0.0172847095145047	-0.0771943582414485	1	1	1
Dennd5b	0.0175110700792631	-0.122802665900383	0.614	0.669	1
L1td1	0.0175170605289114	-0.0904317860323585	0.969	0.971	1
Hebp1	0.0176884005558978	0.0598246818458951	0.379	0.33	1
Carm1	0.0176921863925438	-0.0845350375388658	0.346	0.4	1
Plekhf2	0.0177250129977801	0.0485540459518147	0.713	0.676	1
Rpl6	0.017746309867983	-0.00527188333205864	1	1	1
Hspa9	0.0177734683272632	-0.0828946338527945	0.992	0.995	1
Timm17b	0.0178284835942731	0.0484530700026273	0.67	0.658	1
Crip2	0.0179723833969751	0.0727673218512362	0.528	0.537	1
Cdk11b	0.0179828588436029	-0.0891040973918326	0.744	0.826	1
Actb	0.0181377305356585	-0.102826887700926	1	1	1
Mat2b	0.0181429330569244	0.05188653050789	0.59	0.575	1
Fkbp5	0.0181940740240281	-0.0835916709081041	0.416	0.489	1
Supt4a	0.0184917516529951	-0.0887538967957389	0.874	0.918	1
Tmpo	0.0185012102615645	-0.0916659546360316	0.763	0.813	1
Gjc1	0.0186704541208007	-0.086069648096988	0.485	0.565	1
Chchd7	0.0187411457858968	-0.0865276937169108	0.6	0.646	1
Plk4	0.0189375364803263	-0.0857067617702748	0.445	0.509	1
Eif5b	0.0189439587649916	-0.0797128226432067	0.994	0.998	1
Nasp	0.019018594580615	-0.084346259710089	0.977	0.989	1
Gpbp1	0.0191282310810101	-0.086970328654715	0.697	0.748	1
Spns1	0.0191564772842341	-0.0855662495307052	0.544	0.634	1
Ooep	0.019269468228116	0.0584586019850668	0.703	0.641	1
Tmsb4x	0.0195238010832303	-0.110347684992821	0.998	0.999	1
Erh	0.0195811894587366	-0.0692995594019385	1	0.999	1
Zwint	0.0196928767774921	0.0462190917639297	0.796	0.769	1
Dnm1l	0.0197861990139649	-0.0870449447177973	0.559	0.586	1
Rpl37	0.0198306389954594	-0.0592109090682129	1	1	1
Suv420h1	0.0198788285060456	0.0755962677308896	0.289	0.226	1
Pcm1	0.0199185348018345	-0.0874774206393881	0.682	0.744	1
Gm13152	0.0199420835427572	-0.0847521378038572	0.305	0.382	1
Dgcr6	0.0199813067439819	-0.0845597337141705	0.478	0.544	1
Aamp	0.0201798982910558	0.042002551995443	0.862	0.8	1
Tigar	0.0202163524641623	-0.0845891093876432	0.518	0.582	1
Ak2	0.0207769065688885	-0.084433992808443	0.955	0.96	1
Manba	0.0208703044386089	-0.0889594736213131	0.336	0.384	1
Ticrr	0.0209095428035787	-0.0850041636558427	0.462	0.517	1
Prpf19	0.0209772911189915	0.0403874169621687	0.839	0.826	1
Ubb	0.0210210082752744	0.0149662692101993	1	0.999	1
1110008F13Rik	0.0212424059708481	-0.0883030308384172	0.829	0.842	1
Map1b	0.0212437836507976	-0.092386827075006	0.581	0.662	1
Cdt1	0.0214193615005207	-0.0865445758531878	0.567	0.613	1
Ptbp1	0.0215709600847237	-0.0870657969484654	0.86	0.892	1
Tln2	0.0216325840280333	-0.0825035677640518	0.297	0.372	1
Psmb10	0.0218953805078349	-0.0892485669062382	0.699	0.751	1
mt-Nd4	0.0220946366824657	-0.07269263719007	1	0.999	1
Coro1c	0.0223680562192954	-0.0855497794583705	0.654	0.681	1
Nars	0.0224091618073624	-0.0918819183416784	0.938	0.963	1
Arhgdia	0.0224140515173247	-0.087612914242071	0.924	0.91	1
Srm	0.0228147561835636	-0.081909938327595	0.961	0.976	1
E2f5	0.0228580478398213	-0.0801838159197268	0.371	0.423	1
Mrpl18	0.0228616174149078	-0.0822401498367586	0.992	0.995	1
Ap2a2	0.0228741190318226	-0.0889917372059453	0.639	0.694	1
Nedd8	0.0229568499697227	-0.078414038867237	0.996	0.993	1
Rbm39	0.0232978578435413	-0.079671239068746	0.99	0.989	1
Rpl18a	0.0234066341136183	-0.00975405579484745	1	1	1
Glipr2	0.023646619027711	-0.102440013609627	0.33	0.381	1
Lrrc58	0.0237080140790751	-0.0795141999417759	0.425	0.465	1
Atp5g2	0.0239284131909893	0.0110221190717628	0.998	0.999	1
Arih2	0.0240177538111363	-0.0850676784752323	0.598	0.65	1
Usmg5	0.0240946948914818	-0.0785774796899426	1	0.998	1
Upp1	0.0241197200254444	0.0339231199061925	0.957	0.946	1
Set	0.0241800273006793	-0.0676809580449378	1	1	1
Pum1	0.0241838757496138	-0.0842289950474497	0.905	0.904	1
Atp5c1	0.0245823954943745	0.01933181044748	0.986	0.988	1
Commd3	0.0246307993636986	0.064104968873086	0.328	0.294	1
Adipor1	0.0247882202321118	-0.0864057431169153	0.703	0.768	1
Timp1	0.0248798636395939	-0.081826862299135	0.375	0.468	1
E430025E21Rik	0.0254077173319233	0.0553769354476588	0.386	0.311	1
Dnajc19	0.0254803773660194	-0.0865036517877853	0.977	0.972	1
Pnn	0.025578707950961	0.0441348319039828	0.804	0.773	1
Atp5g1	0.0255975038835292	-0.0739947929121656	1	1	1
Praf2	0.0258154090913496	-0.0815551880816893	0.379	0.479	1
Akap12	0.0258265629124832	-0.0892517923710678	0.849	0.879	1
Rexo1	0.026015746180099	-0.0813965473691122	0.489	0.56	1
Mfge8	0.0260537766365685	0.0502618347808882	0.495	0.467	1
Ung	0.0265151645512302	-0.0887412022787121	0.751	0.822	1
Gosr2	0.0265573166615884	-0.0787828036437037	0.377	0.436	1
Mapk1ip1l	0.0265964092820045	-0.0841409591790647	0.575	0.622	1
Ppp1ca	0.026680083446029	0.0143599499021081	0.986	0.994	1
Prpf38b	0.0270122409056904	-0.0852744274826749	0.705	0.727	1
Capns1	0.0270917252699798	0.0397165617336612	0.864	0.857	1
Gm26737	0.0271472183483167	-0.136384412718829	0.353	0.421	1
Tcea1	0.0273343787624413	-0.0855816976020138	0.767	0.783	1
Etfb	0.0276936140885659	0.041089840049779	0.835	0.8	1
Ifitm3	0.0279653472341706	0.0833924243323083	0.713	0.706	1
Rps3a1	0.0284574907523268	-0.00785543573417113	1	1	1
Ldha	0.0287986895509777	0.0228303957468543	0.996	0.993	1
Rpap3	0.0290584143563488	0.0466840134330044	0.503	0.458	1
Nfe2l1	0.0290840562422004	-0.0790629613156667	0.474	0.509	1
Sfpq	0.0291546793533443	-0.0824625247048605	0.973	0.977	1
Eif4g1	0.0291551890385608	-0.0839170165907586	0.905	0.928	1
Bex2	0.0292700626984392	0.0385780249196479	0.819	0.85	1
Rab9	0.029275648675168	0.0482915595900313	0.48	0.453	1
Glrx2	0.0300678421727149	-0.0860925864609305	0.456	0.518	1
Bri3	0.0302386961094633	-0.0897955638206027	0.672	0.701	1
Impa2	0.0303096262212406	-0.0890137605996429	0.73	0.762	1
H1f0	0.030319110164204	-0.0885476314685858	0.421	0.476	1
Gm21092	0.0303379066832724	-0.0782206766414376	0.39	0.439	1
Celf1	0.0303505795923544	-0.0860347186021697	0.753	0.801	1
Setdb1	0.0306537041769354	-0.0806064404241506	0.458	0.521	1
Ube3c	0.0306869458566918	-0.0766977926803997	0.346	0.392	1
Zc3h15	0.0309259290482644	-0.0848939603305963	0.971	0.975	1
Ccnd3	0.0310406721097078	-0.0923487566969419	0.92	0.925	1
H1fx	0.031078163965244	-0.0822563132031351	0.289	0.341	1
Fbrsl1	0.031079943691834	-0.0808448620739658	0.318	0.367	1
Mrps16	0.0315785575353795	-0.0827734030331584	0.924	0.958	1
Igf2bp3	0.0316892755802713	-0.0766121725767472	0.377	0.45	1
Fam92a	0.0321924115493223	-0.0776689788728009	0.384	0.443	1
Aimp1	0.0322686427638523	-0.0867744659189866	0.911	0.937	1
Psmd1	0.0324521644739304	0.0390087242144557	0.792	0.813	1
Epb41l4a	0.0325898253897689	-0.0898926913356392	0.555	0.638	1
Xaf1	0.0329205372336933	-0.151907252626443	0.534	0.566	1
Psma3	0.0329527377902525	0.0174404192850972	0.986	0.991	1
Pin1	0.033094631136586	-0.0783908731123992	0.967	0.979	1
Gm26825	0.0331094196202698	-0.0845224419324121	0.639	0.679	1
Cstb	0.0335118304594207	-0.11163240598571	0.616	0.666	1
Dnaja1	0.033646979566503	-0.0801440893785363	0.975	0.981	1
Rnf4	0.0337947165731993	-0.0829929709244324	0.713	0.754	1
Ttf1	0.034048775005333	0.055486988823657	0.346	0.296	1
Gtf2i	0.0341101565541635	-0.0810138809199693	0.573	0.659	1
Adap1	0.0343897780162598	-0.0884726914552558	0.239	0.306	1
Terf1	0.0344753771014763	-0.082852804347292	0.709	0.762	1
Cdca8	0.0348547353518075	-0.0836540992827124	0.899	0.887	1
2810004N23Rik	0.0352694789512636	-0.079564760430568	0.93	0.951	1
Cks1b	0.0359008842590555	-0.0775137449527503	0.998	0.995	1
Suv39h2	0.0363756539359857	-0.0790811720392339	0.28	0.345	1
Adgrl1	0.0364134887499175	-0.0745014732060518	0.379	0.442	1
Anapc15	0.0364198092703464	-0.0807917644468862	0.765	0.794	1
Ago2	0.0364826603910856	-0.0810349200422182	0.612	0.663	1
Rps24	0.0364926762141025	-0.00768858492582725	1	1	1
Baz1a	0.03699510284438	-0.0881498025776465	0.59	0.598	1
Denr	0.0371538723171421	-0.0803879225984701	0.959	0.976	1
Aida	0.0372016755615419	-0.0822322902096976	0.245	0.334	1
Sertad2	0.0372116851948117	-0.0761033771699959	0.419	0.504	1
Wbp11	0.0373574943972043	0.0306656546473814	0.882	0.878	1
Rps20	0.0373631731714461	-0.0603509502958302	1	1	1
Myh10	0.0377537409589927	-0.0778547827300406	0.346	0.412	1
Akap8	0.0381003821765833	-0.077289542085026	0.586	0.619	1
Clic4	0.0381416316962859	-0.110075580117041	0.346	0.405	1
Sart3	0.0382232345307367	-0.0741933474883221	0.425	0.48	1
Ifitm1	0.0388275118101441	0.0564471219405953	0.765	0.769	1
Mrpl35	0.0393577906537268	-0.0790644105227694	0.87	0.908	1
Ttc5	0.0394662109405753	0.0572350244737098	0.309	0.254	1
Dnajc3	0.0396571100133215	-0.0787268124343089	0.28	0.351	1
Zdhhc3	0.0399757140335159	-0.0753671755041092	0.466	0.521	1
Ufm1	0.0400188613079631	-0.0820855525387481	0.744	0.762	1
Tmem258	0.0400845024237625	-0.0759928364339302	0.967	0.976	1
Siva1	0.0403539257854194	-0.0773181086980848	0.994	0.996	1
Sms	0.0409306335881185	-0.10146753635736	0.92	0.942	1
Cd3eap	0.0410231502858934	-0.0766871678895753	0.579	0.603	1
Cdv3	0.0413785474602037	-0.0891767156469707	0.973	0.977	1
Tcof1	0.0414602415028896	-0.0815279691320265	0.932	0.958	1
Tor1aip2	0.0416853967818125	-0.0778765871095349	0.449	0.511	1
Spen	0.0422774075641493	-0.073802994676335	0.379	0.445	1
Pim3	0.0423992730653032	-0.0834770790041259	0.631	0.669	1
Ndufa9	0.0425761681104069	0.042918700525617	0.643	0.621	1
AU019823	0.042766823595709	0.0472578110091544	0.388	0.337	1
Gsto1	0.0428315770557903	0.0463726158395975	0.553	0.529	1
Ubac1	0.0430759542373746	0.0395072908457477	0.616	0.603	1
Perp	0.0430875537111533	0.0624860692234148	0.425	0.407	1
Fam96a	0.0432105585568399	-0.0872786226463049	0.701	0.769	1
Slc25a39	0.0433044271339789	-0.0790960329011836	0.703	0.762	1
Cdkn1c	0.0433460374483238	0.0801419677829029	0.247	0.21	1
Zmynd8	0.043613150861975	0.0444607895711882	0.474	0.457	1
Cand1	0.0436680269098146	-0.0791660910517082	0.584	0.626	1
Gna11	0.0437094232757834	-0.0725926447341216	0.437	0.487	1
Ak4	0.0439253889021683	-0.0796701733859179	0.384	0.432	1
Thumpd3	0.0440072853253915	0.0426836082878538	0.515	0.453	1
Dcps	0.044103747890877	0.0431921270655247	0.518	0.509	1
Usp37	0.0441183176282753	-0.082306776852595	0.231	0.306	1
Chmp4b	0.0441865777985603	-0.0732093576738039	0.433	0.487	1
Arl4a	0.0443241527914308	0.0479603377926091	0.573	0.538	1
Atp5a1	0.0443418250412843	0.0109331855625086	0.998	0.993	1
March5	0.0445775191439627	0.0296408049306005	0.893	0.88	1
Mapt	0.0445946114367951	-0.0816914784687249	0.262	0.329	1
Fasn	0.0446264067069794	-0.0728655595209348	0.439	0.507	1
Gtf2e2	0.0447017934886269	-0.0773398496599601	0.685	0.75	1
2310011J03Rik	0.0449932917519955	-0.0724259710132513	0.357	0.431	1
Uqcrb	0.0451564685519298	0.0146979308468582	0.998	0.997	1
Gsta4	0.0451797070690587	0.0324187459491569	0.959	0.954	1
Exosc3	0.0451952582733684	-0.0760682614539536	0.596	0.629	1
Bet1	0.0451960099002625	-0.0733894492439272	0.458	0.533	1
Tln1	0.045294285486313	-0.0791575798846315	0.52	0.595	1
Fubp3	0.0453274245347116	-0.079355658522498	0.604	0.681	1
Trmt6	0.0453620209342842	0.0365414977299251	0.726	0.668	1
AU018091	0.0457115991215663	-0.0763218254550476	0.46	0.529	1
Fam49b	0.0457452441914176	-0.0777958211225466	0.631	0.685	1
Ube2a	0.0457467179157301	0.0299607071099603	0.895	0.894	1
Suclg1	0.0458121423296106	0.0310464568178872	0.866	0.85	1
Csde1	0.0459216876633151	-0.0810269681037341	0.882	0.91	1
Zzz3	0.0459664984102435	-0.0742007827504245	0.311	0.378	1
Dnaja2	0.0460042577755096	-0.0793913734459826	0.885	0.909	1
Serp1	0.0460698598628465	-0.0843725738330892	0.885	0.9	1
H2afj	0.0463826212649085	-0.0788091606493466	0.977	0.978	1
Mafg	0.0464941877793936	-0.0738704285541539	0.447	0.5	1
Rpp25l	0.0466179556756308	-0.0773489497104654	0.672	0.702	1
Rnmt	0.0466862591110286	-0.079355658522498	0.649	0.718	1
Upf3a	0.0466877445588667	0.0434780725584836	0.476	0.449	1
Otud6b	0.0467368233929989	-0.0739417686784178	0.478	0.546	1
Pom121	0.04677535647151	-0.0722913605398	0.394	0.438	1
Nudcd3	0.0471180534808663	-0.0784631997394785	0.713	0.75	1
Ap3s1	0.0471756627679355	-0.0724603858914948	0.445	0.486	1
Mum1	0.0476510691353942	-0.0721974318223276	0.353	0.419	1
Akr1a1	0.0476990342022963	-0.0796842276071035	0.913	0.93	1
Lrrfip2	0.0477949038468992	-0.0705843983163187	0.379	0.444	1
Derl2	0.0481737706088638	-0.0757179680796736	0.262	0.347	1
Plod2	0.0482855756298156	0.0643838700044435	0.285	0.218	1
Patz1	0.0484848126802812	-0.0734997662478293	0.328	0.363	1
Dynll1	0.0485771911345164	-0.074399999967667	1	1	1
Stt3b	0.0485893412187776	-0.0713747701914851	0.454	0.496	1
Adh5	0.04889654204225	0.0306234033128847	0.928	0.898	1
Tmx1	0.0488990529483925	0.0496025554000596	0.365	0.301	1
Pfn1	0.0489943418421723	-0.0814735048549493	0.998	0.999	1
Hint1	0.049039302857054	-0.0675481572331535	1	1	1
Prkar2a	0.0490670613294146	-0.0708021070319145	0.4	0.464	1
Zcchc10	0.0490798205442892	-0.0829579678934842	0.8	0.806	1
Naa15	0.049304582429721	-0.0778947378828234	0.821	0.859	1
Npm3	0.0497722638351823	-0.0738082466784244	0.99	0.992	1
Cmc1	0.0498744324278403	-0.0718161251583759	0.351	0.411	1
Zfos1	0.0498894840648735	-0.0831371338217232	0.718	0.766	1
Raly	0.0505677424774357	-0.076999944830039	0.798	0.818	1
Sgk1	0.0507255798392012	-0.0895775953229353	0.598	0.66	1
Utp23	0.0509982039444163	0.042304853880306	0.495	0.462	1
Dctpp1	0.0510535165576944	-0.0713183871627616	0.996	0.993	1
Prmt1	0.0512302005594368	0.0137245829954449	0.988	0.988	1
Psrc1	0.0512736162485722	0.0409515686297925	0.732	0.701	1
Arglu1	0.051738202275257	-0.0811224728832685	0.901	0.912	1
Prrc1	0.0519032801650767	-0.0938748867188371	0.664	0.706	1
Ybx1	0.0520217918085025	-0.0585086447084122	1	1	1
Ost4	0.0521473434049069	-0.0783539053708568	0.887	0.918	1
Rpl23a	0.0521805447413575	-0.00819832875130322	1	1	1
Itgb1bp1	0.0525232159578055	0.0449847776800444	0.406	0.34	1
Trim59	0.0525594570710629	0.0395841152617089	0.532	0.497	1
Kat7	0.0526544935251216	-0.0756877243454169	0.592	0.659	1
Cox6b2	0.0526743394692402	0.0398431909186353	0.614	0.602	1
Ube4b	0.0527985203686156	0.0398373174450043	0.503	0.468	1
Abhd11	0.0528067621492753	-0.0699901775049221	0.373	0.452	1
Rnf7	0.0528962100853237	-0.0880669025369709	0.994	0.996	1
Tdp1	0.0531105076074013	0.0639070526475505	0.268	0.216	1
Hn1	0.0532206295556609	0.0229685357555511	0.932	0.933	1
Itgb1	0.0533598639923784	-0.0767698217131564	0.456	0.523	1
Smarcad1	0.0533673372199729	-0.0808458483834964	0.816	0.845	1
Gng3	0.0540087208958915	0.042899838339819	0.487	0.467	1
Gpx4	0.0540780608256453	-0.0845199366650284	1	1	1
Paip2b	0.0543492828195633	-0.0716939718540441	0.4	0.484	1
Ncl	0.0546226587715264	-0.0690915108555816	1	1	1
Rpl4	0.0546538661123217	-0.012496586937838	1	1	1
Dcp2	0.0548176094017989	-0.0801164867750569	0.662	0.714	1
Gcat	0.0549445523341905	0.0411236351190816	0.534	0.461	1
Tmed1	0.0549526296842184	-0.0715443393167452	0.39	0.472	1
Pdcd6	0.0553206698507225	-0.0777487631361951	0.744	0.786	1
Gemin7	0.055641387656473	-0.0731624240400869	0.54	0.572	1
Dda1	0.0557193845238568	-0.0778410421881135	0.709	0.756	1
Nacc1	0.0558634258574564	-0.0705945107156372	0.445	0.513	1
Srrm1	0.0563323309082746	-0.0736578815141877	0.971	0.98	1
Tpd52l2	0.0569037010968432	-0.0768542359561106	0.806	0.818	1
Ngfrap1	0.0569277341676719	-0.0777209253947957	0.996	1	1
Smc6	0.0569930429292992	-0.076191775426629	0.823	0.848	1
Rps19bp1	0.057098491140671	-0.0763553562418167	0.878	0.914	1
Pdha1	0.057761271289937	-0.076751073897611	0.786	0.806	1
Rp9	0.0578040617336638	-0.0790257525427092	0.629	0.696	1
Nop10	0.0579597740829272	-0.0641084832600565	1	0.999	1
Rpl12	0.058138830379648	-0.0627633973276907	1	1	1
mt-Atp6	0.0582540154533655	-0.0687916453639081	1	1	1
Ppp1r10	0.0584787100331272	-0.0715912572263037	0.499	0.541	1
Cox5b	0.0584823007887098	0.00778332645556468	0.996	0.992	1
Wdr75	0.0586862896579022	0.0365050917691945	0.67	0.642	1
2700094K13Rik	0.0589332362189522	-0.065607228295641	0.998	0.999	1
Polb	0.0590043293006144	0.0465740617017035	0.344	0.298	1
Kif23	0.0592744112571755	-0.0741035908295543	0.309	0.375	1
Mrpl24	0.0595062297934876	-0.0792590634970668	0.734	0.771	1
Exosc9	0.0596811653217146	0.0469380668017941	0.365	0.316	1
Mrps18a	0.0597326151065582	0.0331292871167833	0.74	0.73	1
Zpr1	0.0597550698968324	0.0362532716266961	0.623	0.598	1
Atp5o	0.0597941746907146	0.00849136885855728	0.992	0.997	1
Aifm1	0.0598398349853961	-0.071932028495123	0.511	0.571	1
Hspa14	0.0599061929656949	-0.0767388105436853	0.819	0.845	1
AU022252	0.0599637170316958	-0.0752756146664467	0.297	0.367	1
Emc8	0.0600836762755829	-0.0754866308023978	0.969	0.97	1
Ddx6	0.0601118281581002	-0.0714633873212345	0.518	0.59	1
Rrp8	0.0601522428323422	-0.0754640543894319	0.662	0.695	1
Fbl	0.0601984474886687	0.0208828281245808	0.942	0.942	1
Slc39a10	0.060223801360626	-0.0737908138890905	0.258	0.33	1
Gnpat	0.0602360083886111	-0.0680486966018239	0.375	0.447	1
Iscu	0.0602799616869721	-0.0754723493929367	0.742	0.787	1
Ttc14	0.0604095642057617	-0.0703444195571576	0.544	0.577	1
Msh6	0.0604557395775237	-0.0770364863015682	0.841	0.875	1
Hnrnpd	0.060910744618878	-0.0752253396754656	0.93	0.919	1
Elp3	0.0610670237971713	0.0394610357309911	0.544	0.513	1
Smarca5	0.0611129462358747	-0.0728962270769629	0.969	0.984	1
U2surp	0.0619524282179452	-0.0728507569263721	0.934	0.939	1
Tmem165	0.0620616331774769	0.0382871640097074	0.497	0.474	1
Rfx7	0.0622428386172608	0.051118916470381	0.301	0.268	1
Hspbap1	0.0624485877186741	0.0393765941012174	0.474	0.447	1
Emsy	0.0625195936560058	-0.0699220066226273	0.379	0.432	1
Hn1l	0.0626130835289072	-0.0722080437114334	0.557	0.603	1
Gm26917	0.0626177930348046	-0.0732453726966558	0.992	0.994	1
Aes	0.0628064943693611	-0.0772272433876716	0.707	0.748	1
Ccdc12	0.0630732149236676	-0.0737165919208385	0.746	0.801	1
Nampt	0.0633956705233726	-0.0700243310936137	0.524	0.575	1
Oxnad1	0.0634957628381323	-0.0671529445649443	0.431	0.497	1
Mdh1	0.0637421331247007	0.0303671831211934	0.821	0.819	1
Usp50	0.0643843930611778	-0.0718276197055196	0.27	0.347	1
Cdk8	0.0645933817094088	-0.0686509849244913	0.309	0.381	1
Eif3h	0.0648024609317193	0.0118020636308307	0.984	0.992	1
Gpi1	0.0648778596711386	0.0280611248006957	0.843	0.806	1
Sept11	0.065007519062916	-0.0764516946480933	0.705	0.723	1
Sart1	0.0650628568769607	-0.0699933900208842	0.48	0.508	1
Ulk1	0.0651843646528549	-0.0683395315267271	0.346	0.402	1
Cfl2	0.0652914787293626	-0.068237020519518	0.46	0.519	1
Nelfe	0.0656025814192386	-0.0695745896873373	0.497	0.543	1
Napa	0.0658251793472319	0.0352840210838534	0.656	0.672	1
Bst2	0.0658622841435466	-0.0768327114275644	0.278	0.353	1
Eif3b	0.0661569689947404	-0.0744222820735541	0.895	0.917	1
Rpl36al	0.0662661042233668	-0.060647669985884	1	1	1
Ctr9	0.0663602398210125	0.0405983413515397	0.528	0.481	1
Mrpl49	0.0668859409046272	0.0336369488112529	0.687	0.668	1
Slc38a4	0.0669179736448615	-0.0747253060606381	0.573	0.637	1
Calr	0.0671986297028958	-0.0758984053021066	0.981	0.989	1
Fus	0.0672013403546489	-0.0749966502826396	0.926	0.951	1
Rnf44	0.0673241518656973	-0.0671220789384468	0.375	0.428	1
Cacybp	0.0673919607057989	-0.0733653700301926	0.994	0.998	1
Zfand5	0.0676910693639367	-0.0723662525386948	0.509	0.568	1
Trim71	0.0678637507315535	-0.0772124725207448	0.697	0.743	1
Uqcr11	0.0679473287212998	-0.0678389638270094	0.998	0.999	1
Prim1	0.0681238799516547	0.0382740029004561	0.439	0.381	1
Mrpl52	0.0685405936134737	-0.0733036198767436	0.975	0.968	1
Nifk	0.0688599952724418	-0.0734100658877446	0.858	0.886	1
Cnot6	0.068865009395407	-0.0663125108845196	0.412	0.484	1
Phlda3	0.0689558253723641	0.0418682407437895	0.705	0.658	1
Drosha	0.0690465233091294	-0.0705561045706492	0.509	0.54	1
Ube2z	0.0696069908819964	0.037821132798858	0.536	0.512	1
C1d	0.0696363546936672	-0.0741981182189355	0.647	0.704	1
Eef1g	0.0700375241971562	-0.0029882826222889	1	1	1
Hnrnpc	0.0701770785130425	-0.0650212416131284	0.998	0.999	1
Pcbp2	0.0705102305302636	-0.065742304189798	0.996	1	1
2610507B11Rik	0.0705503911700769	-0.0676939273635314	0.489	0.543	1
Bax	0.0705901640511709	0.00459002246179807	0.998	1	1
Rhox13	0.0706078460887953	-0.0819883276875858	0.365	0.425	1
Smim7	0.0708107814649121	0.0363525338552682	0.46	0.435	1
Gabbr1	0.0713641936403838	0.0540995736064368	0.299	0.236	1
Rplp0	0.0717760722576665	-0.0586435268434777	1	1	1
Pkp4	0.0718252091256786	0.0419349219435627	0.41	0.363	1
Mrpl23	0.071864936678955	-0.0732017929481197	0.8	0.824	1
Dus3l	0.0719293904323923	0.0428157095746855	0.353	0.322	1
Ppa1	0.0719818803961773	0.0242098419446746	0.907	0.922	1
Rps10	0.0720745189437703	-0.00912062556922155	1	1	1
Vamp3	0.0721530975893133	-0.0765506075948894	0.602	0.634	1
Rnf114	0.0722665502195607	-0.072798257976339	0.237	0.32	1
Srek1ip1	0.0723776904929551	-0.0675212008754951	0.412	0.472	1
Edf1	0.0725789674256058	-0.0697607686058155	0.979	0.983	1
Gapdh	0.0728942014848822	-0.00157406230418378	1	0.999	1
Hnrnpu	0.0732561441150349	-0.0723202179313822	0.967	0.975	1
Col18a1	0.0733090309641785	0.0402554735865186	0.559	0.526	1
Ttc1	0.0733586589634738	0.028547531646686	0.788	0.753	1
Srrm2	0.0736121427064469	-0.0694849046706159	0.988	0.993	1
Ghitm	0.0736235452882932	0.0242967876445823	0.876	0.867	1
Ppm1g	0.0736505507616417	-0.0762843172836201	0.895	0.911	1
Traf7	0.0737579455905922	0.0376564481262951	0.493	0.488	1
Fam104a	0.0738180422123665	-0.076394615200547	0.942	0.944	1
Sae1	0.0738749660072411	0.0217025328724274	0.909	0.901	1
Eef1b2	0.0738941379380273	-0.00412777716264046	1	1	1
Ccdc43	0.0745535113270444	-0.0685043429608727	0.468	0.522	1
Kti12	0.0746235231639958	-0.0674053327333113	0.495	0.537	1
Nudt21	0.0748079994268511	-0.0709976251747575	0.969	0.979	1
1190007I07Rik	0.0748457585301333	0.040067259429886	0.373	0.339	1
Nvl	0.0750563053821081	-0.0699706815858351	0.557	0.626	1
S100a6	0.075268124707849	-0.18238147131895	0.598	0.636	1
Prc1	0.0756804085720976	0.0401894921272845	0.637	0.605	1
Trip12	0.0757386757440865	-0.074594616751222	0.796	0.804	1
Gnl3	0.0759343175851503	-0.0698930888859315	0.986	0.989	1
Lpcat3	0.0759663790855758	0.0571730204662064	0.262	0.224	1
Iqgap1	0.0761400519917642	0.0354371997670865	0.48	0.435	1
Zfp296	0.0763076548862311	-0.0705690544997486	0.39	0.462	1
Snrnp70	0.0764283972775012	-0.0748717184348369	0.899	0.913	1
Ing1	0.0764833090798614	0.0362026821117744	0.546	0.533	1
Ints2	0.0767449460758824	-0.0739597946538489	0.249	0.313	1
Mrps12	0.0771262273815822	-0.0727600630677157	0.794	0.841	1
Ssrp1	0.0773387762184339	-0.0700243310936137	0.955	0.958	1
Ntan1	0.0775572692800394	-0.070540071092747	0.266	0.331	1
Anp32e	0.0777396964593263	-0.0710662900705825	0.784	0.805	1
Nid2	0.0778714283098525	-0.0655270539987181	0.398	0.445	1
Cisd2	0.0779647462278956	-0.0709932033346088	0.691	0.745	1
Eif3i	0.0781218185623842	0.0184791203540062	0.942	0.946	1
mt-Nd5	0.0783574352462856	-0.0731528553347582	0.862	0.877	1
Mael	0.0785741130425145	-0.0792615364460956	0.237	0.284	1
Cyb5a	0.0787645711093959	0.020535313541056	0.911	0.891	1
Rdm1	0.0787863603348678	0.0381178275260894	0.402	0.394	1
Serf1	0.0790653220424241	0.040518465679717	0.353	0.319	1
Sars	0.0792041179618859	-0.0737594410447944	0.8	0.822	1
Sqle	0.0792901301401183	-0.0663590856953178	0.388	0.444	1
Cmc2	0.0794219475399415	0.0309923986463675	0.676	0.654	1
Ndufa8	0.0794330127739182	-0.0725687751721995	0.913	0.924	1
Kpnb1	0.079869624928774	-0.0732974284827912	0.901	0.904	1
Spcs3	0.0802033668651766	-0.0647568591013453	0.34	0.401	1
Ptk7	0.080279141002431	0.04919630457885	0.307	0.25	1
Hells	0.080510515029889	-0.0815180248048284	0.979	0.994	1
Car2	0.0806301036511554	0.0547636266274529	0.724	0.735	1
Chtf8	0.0806774033389456	-0.0646407380101412	0.406	0.455	1
Agpat5	0.0811050266306301	0.0346149439992295	0.563	0.542	1
Rad21	0.0811699114791249	-0.0705163360235878	0.652	0.694	1
Nsmce1	0.0813140165366563	0.030931600980979	0.658	0.626	1
Max	0.0815207101185671	0.0310678854011736	0.705	0.67	1
D10Wsu102e	0.0818602997541008	-0.0646230299627185	0.381	0.437	1
Pecr	0.0819500179392579	0.0459068435651781	0.305	0.274	1
Atg14	0.0820474916593514	-0.0707008537928748	0.254	0.315	1
Ryk	0.0821911052151462	-0.0689100392259974	0.289	0.343	1
Gdi2	0.0823698361678478	-0.070839078057922	0.93	0.951	1
Rbm22	0.0824573737990457	-0.0645196978717385	0.367	0.42	1
Leprotl1	0.0832424351179688	-0.0680879336761557	0.495	0.547	1
Tubb6	0.0832552840838552	0.035036853780083	0.742	0.73	1
Bri3bp	0.0832674985500863	-0.068715944147838	0.592	0.651	1
2210013O21Rik	0.0832969664763359	-0.0673454693927479	0.47	0.516	1
Srpr	0.083307309222762	-0.0664598174395732	0.462	0.501	1
Pmpcb	0.0838790101377618	0.0354725265100234	0.491	0.443	1
Supt6	0.0839702574919327	-0.0665535598517045	0.513	0.535	1
Platr3	0.0845981066524521	-0.102774398469393	0.652	0.741	1
Smyd2	0.0846004607367929	0.0366190583771018	0.511	0.456	1
Snx3	0.0846281118939602	-0.0710605518071243	0.946	0.955	1
Ergic1	0.0846514875036121	-0.0665013129747496	0.295	0.354	1
Mapkapk3	0.0851531058189941	0.0652401642177439	0.243	0.188	1
Seh1l	0.0853341322845999	-0.068474035630767	0.652	0.714	1
Oxsr1	0.0855588358423298	-0.0631827992768971	0.377	0.452	1
Rpap1	0.0857609993462998	-0.0642247533413161	0.367	0.413	1
Ptma	0.0858901829539789	-0.0547721381490547	1	1	1
Rpl23a-ps3	0.0860130353583406	0.0197516937898612	0.899	0.902	1
Prkrir	0.0860671061680422	-0.0697073236412838	0.262	0.318	1
Eif4ebp1	0.086363987536164	-0.067293860038935	0.998	1	1
Dbf4	0.0865295294110329	-0.0735230656142865	0.748	0.779	1
Gm13225	0.0865991020145592	-0.0749499029432087	0.701	0.725	1
Vps36	0.0867125752099971	0.0286321492991877	0.734	0.71	1
Sbno1	0.0869317219070437	-0.0700029450651053	0.709	0.764	1
Spred1	0.0875149960015055	-0.0652177761317788	0.303	0.379	1
Prps1	0.0875315653627727	-0.0727165919901768	0.763	0.792	1
Tmem245	0.087869787643853	-0.082847171353722	0.501	0.601	1
Mrps10	0.0878928395887208	-0.0696326094721001	0.732	0.758	1
Ctbp1	0.0880208957398949	-0.0662140888124968	0.466	0.52	1
Cct7	0.0885792520967167	0.00728598193471508	0.99	0.984	1
Cdyl2	0.0886353895448169	-0.068237020519518	0.445	0.481	1
Ywhag	0.0886717846306403	-0.0736916674234351	0.845	0.879	1
Rars	0.0888848537675916	0.0279921525007105	0.734	0.727	1
Psenen	0.0890644814652339	-0.068406961172096	0.652	0.682	1
Gmnn	0.0895406504177733	-0.0709925656309542	0.934	0.945	1
Gm13251	0.0895904392954936	-0.0656361861797239	0.369	0.39	1
Ccnt2	0.0901179426742877	-0.0656235611923487	0.52	0.561	1
Nsmce2	0.0904392935673886	0.0347849166340444	0.476	0.433	1
Chchd3	0.0906503628614537	-0.069550285102276	0.773	0.8	1
Rexo4	0.0909872258640597	-0.0647413423548965	0.315	0.361	1
Nfib	0.0914915242108025	-0.0710990222233791	0.285	0.313	1
Mrps25	0.09208629421846	0.0238285777127326	0.806	0.809	1
Yme1l1	0.0923907985123236	-0.0694433542784542	0.621	0.659	1
Nodal	0.092481771672548	0.0513613401143053	0.278	0.225	1
Itpk1	0.0924937896444071	-0.0687290763696131	0.608	0.643	1
Mrpl33	0.0926804219417327	-0.0728640452859906	0.86	0.879	1
Sec24a	0.0926849519597789	-0.069374769524818	0.309	0.361	1
Bola2	0.092717258816819	-0.0675212008754951	0.998	0.997	1
Mpzl1	0.0927303571707855	-0.068034482036514	0.381	0.431	1
Pabpc4	0.0929601330468656	-0.0688680024258739	0.672	0.721	1
BC005537	0.0937915916902047	-0.0624288919717826	0.41	0.445	1
Bag1	0.0938236007072846	-0.0697806960576905	0.874	0.897	1
Srfbp1	0.0938468212870569	-0.0678206469025867	0.252	0.328	1
Mob2	0.094521596444251	0.0430169703623839	0.318	0.271	1
Dmtn	0.0946201608756986	-0.086681698614571	0.161	0.248	1
Chmp2b	0.0946931240915331	0.0396250845231905	0.326	0.303	1
Ccnh	0.0949640418715654	-0.0636496405852693	0.505	0.566	1
Mak16	0.0950543237833515	-0.0711145534294553	0.928	0.932	1
Ckap2	0.0951354713932945	0.033752025817076	0.491	0.477	1
Gm42418	0.0953017185006287	-0.072842822249169	0.986	0.993	1
Tmem192	0.0957942788891554	-0.0657775212706684	0.489	0.509	1
Eif1	0.0960287994064357	-0.0633494965051078	1	1	1
Bub3	0.0961207394679695	0.0224319471737566	0.864	0.887	1
Ppib	0.0961298562777564	-0.0701319679270418	0.92	0.922	1
Mettl16	0.0961534571902928	-0.0690685899656838	0.744	0.787	1
Nubp2	0.0968068806014029	-0.0673664140939773	0.569	0.614	1
Nudt4	0.0969794434955502	-0.0730709232813684	0.878	0.895	1
Rnf2	0.0970221548789228	-0.0639768492378904	0.511	0.537	1
Fam220a	0.0970384919641269	-0.0654853266772742	0.328	0.369	1
4833439L19Rik	0.0971819109689926	-0.0625246519378329	0.46	0.508	1
Polr2b	0.0981482323243683	0.0299790024683337	0.61	0.581	1
Cyb5b	0.0981861430502995	-0.0705177552776138	0.812	0.821	1
Pdhb	0.0983525759093702	-0.0660008461827866	0.563	0.595	1
Vdac1	0.0984048020398595	0.0104709604336033	0.969	0.967	1
Tpd52	0.0988865447561566	-0.0694486589805421	0.682	0.723	1
Slc25a13	0.0989663290908486	-0.0658489596831331	0.559	0.603	1
1110004F10Rik	0.0991368661724347	-0.0700947908435108	0.893	0.92	1
Hmgb1	0.0991763700167207	-0.0651041953624443	0.996	0.997	1
Prrc2c	0.0995172440780829	-0.0691078247513912	0.973	0.983	1
Ubxn1	0.0998238035718284	-0.0708261485894652	0.938	0.964	1
Ndufs2	0.100196300255205	-0.0693097901557449	0.796	0.836	1
Psma6	0.100272065861513	0.0167520558820102	0.961	0.966	1
Atp6v1h	0.100342486653057	0.0442023476502795	0.309	0.266	1
Foxp4	0.100617466637354	-0.0658425521581356	0.28	0.338	1
Zbtb7a	0.100691551441216	-0.0670058697638588	0.266	0.332	1
Acp6	0.100695444388294	-0.0682805782225919	0.736	0.771	1
Mrps28	0.100872024756725	0.0292447951708106	0.637	0.598	1
Prdx4	0.100955464923571	0.0310154669631885	0.639	0.6	1
Mpp6	0.101137635987105	-0.0705648424304853	0.72	0.733	1
Ndufs7	0.101146781591462	-0.0705299086619249	0.936	0.932	1
Gm8730	0.101310734614747	-0.0602277192087315	1	1	1
Higd1a	0.101358589166967	-0.0688370809864174	0.961	0.977	1
Chmp5	0.101937951240647	0.0300105849522553	0.652	0.642	1
Gm29666	0.102328600850462	-0.104631672717339	0.142	0.206	1
Mreg	0.102690149754513	-0.0657020262788369	0.276	0.34	1
Ccdc174	0.103193430316714	-0.0645405727373575	0.318	0.361	1
R3hdm1	0.103232098768555	-0.0617128592797483	0.386	0.438	1
Rap1b	0.103921770638936	-0.0690849228516779	0.682	0.712	1
Dnajc24	0.10401072824404	0.0310924679802035	0.478	0.46	1
Cap1	0.1044022896952	-0.065833633190524	0.468	0.532	1
Pml	0.10443291779351	0.0317564094826949	0.565	0.513	1
Gars	0.105179651226341	-0.0693950302807476	0.922	0.913	1
Snrpn	0.105225624510827	-0.0712802445169525	0.808	0.839	1
Utp14a	0.105373026101167	-0.0645080550558652	0.559	0.622	1
Mark2	0.105425673008124	0.0329108719433412	0.427	0.395	1
Gpn1	0.105461215242475	-0.0672453768494742	0.664	0.684	1
Med31	0.105485147583596	-0.0594984594780989	0.398	0.452	1
Hsd17b4	0.105964972193409	0.0578454629909869	0.252	0.194	1
Rpl22	0.10635513581898	-0.0642258461958072	0.996	0.999	1
Fau	0.106655808367707	-0.0109410606389262	1	1	1
Rpa1	0.106841644781053	-0.0666741021378433	0.744	0.769	1
Tmem50a	0.107374289732819	-0.0611873826784411	0.452	0.548	1
Phf3	0.107541748026888	-0.0679139481476774	0.668	0.723	1
Sigmar1	0.107585549021421	0.0313294652508549	0.664	0.627	1
Polr2k	0.108031446896499	-0.066059426020846	0.87	0.902	1
Sept1	0.108601204075896	-0.0702859247819779	0.439	0.517	1
Cuedc2	0.108776241416433	0.0287005341530311	0.627	0.601	1
Hnrnpl	0.108920349251305	-0.0674480506614982	0.79	0.817	1
Pitpnb	0.109373106191745	-0.0622035439480311	0.509	0.565	1
Baz2b	0.109437817280877	0.0518110217677176	0.262	0.215	1
Fth1	0.109508095907799	-0.0780031078204324	1	1	1
Gm14820	0.109993630124836	-0.0798565852473944	0.186	0.254	1
Bub1	0.110199607241748	0.0327708590103389	0.425	0.378	1
Ube2i	0.110327314457631	-0.0650335092437582	0.99	0.995	1
Kcnq1ot1	0.110521231474627	-0.0706108016853901	0.652	0.687	1
Polr2e	0.110537244270271	-0.0664078534389485	0.988	0.991	1
Ptrh2	0.111112074612493	0.0321753356414503	0.464	0.46	1
Aldoa	0.11133635069985	-0.0733789660416861	1	0.997	1
Paip2	0.111633094209919	-0.0703401218484272	0.928	0.961	1
Bptf	0.111717239043351	-0.0708199328859043	0.748	0.756	1
Racgap1	0.111838133768168	0.0308659044333087	0.53	0.492	1
Tcp1	0.111894334071974	-0.0652011558761101	0.977	0.984	1
Mrps36	0.11190559331556	-0.0683279778454353	0.827	0.84	1
Dynll2	0.112240705420715	-0.0733404103344275	0.887	0.893	1
Prdx3	0.112518025085551	0.0335947822956766	0.414	0.394	1
Kdm5b	0.112554294144224	-0.0768240502100066	0.895	0.932	1
Thoc7	0.112960125267096	-0.0675945711385604	0.792	0.822	1
Vti1b	0.113012934784767	-0.0618870749851785	0.534	0.593	1
Sumo3	0.113108166494906	-0.0671311599162501	0.953	0.965	1
Arf1	0.113695375237209	-0.0659538024354824	0.979	0.983	1
Tcf15	0.11374750612258	0.0543322256465135	0.808	0.799	1
Dhx15	0.114201829451291	-0.0682429167076914	0.837	0.869	1
Aff4	0.114276419377639	-0.0603527113968827	0.449	0.515	1
Atp6v1g1	0.114535859408486	-0.0698821286358569	0.915	0.941	1
Cnot11	0.114580008170075	-0.0610556611108534	0.466	0.501	1
Rbm26	0.115345321789565	-0.0633695842412507	0.616	0.632	1
Dlc1	0.115622468423696	-0.0680020857128459	0.503	0.567	1
Mrpl19	0.11563714051822	0.0306103234274842	0.532	0.491	1
Kif2a	0.115649542525551	-0.0615731841638403	0.472	0.509	1
Rbm28	0.115942249083127	-0.0682907276545236	0.759	0.803	1
Mrps33	0.115964575296286	-0.0675744646108936	0.915	0.911	1
Ube2t	0.116252671013111	0.0324981530627276	0.468	0.445	1
Slc25a1	0.116313990613829	-0.0617792902745769	0.326	0.374	1
Myl12b	0.116554155561301	0.0267429537288498	0.631	0.613	1
Ccdc86	0.116740819676395	-0.0644151415675474	0.61	0.661	1
BC031181	0.11694012453865	-0.0678871214748088	0.738	0.753	1
Rbm34	0.117042032333549	-0.0631346494345785	0.551	0.597	1
Mphosph6	0.117104574620423	-0.0647049026823781	0.662	0.685	1
Nub1	0.117237555755436	-0.0614396624350932	0.338	0.386	1
Gatad2a	0.117490681710602	-0.0639508311202029	0.619	0.634	1
Rexo2	0.117735581536857	-0.0695356123415225	0.907	0.926	1
Tfdp2	0.11793753644654	0.0295644884670025	0.536	0.496	1
Pdcd11	0.117976973450787	-0.0667239116165974	0.909	0.926	1
Polr2h	0.118108921461407	0.0185485564588734	0.87	0.857	1
Dnajc13	0.118198335098707	-0.0593813426689389	0.353	0.396	1
Rps17	0.11885888940777	-0.0207803906715363	1	1	1
Dido1	0.118992684055495	0.0300871547619596	0.565	0.529	1
Golt1b	0.119171572733729	-0.0586146600592921	0.377	0.438	1
Rnf14	0.119726100517004	0.0503179027352636	0.254	0.216	1
Ppp1r12a	0.119912576888492	-0.0606335283600724	0.542	0.587	1
Tmem59	0.120371795467966	-0.0684254715606497	0.72	0.731	1
Etnk1	0.120389774281508	0.0283364741519228	0.596	0.561	1
Srsf7	0.120624342170946	-0.0663033593488156	0.998	0.992	1
Elovl5	0.12077865135507	-0.0603885030180681	0.293	0.37	1
Ssr4	0.120924202071096	0.0173150282607937	0.845	0.816	1
1810043H04Rik	0.121733481724803	-0.0686028667462363	0.765	0.768	1
Vprbp	0.122083362610815	-0.060230767612816	0.491	0.532	1
Rock2	0.122290505235274	0.036799242615973	0.367	0.326	1
Lias	0.12247346480033	-0.0585070924009545	0.381	0.445	1
Coprs	0.122805886205962	0.0213471868613473	0.784	0.732	1
Pold1	0.122958990397256	0.0361080873427944	0.332	0.303	1
Minpp1	0.123320710891622	-0.0594946353607291	0.33	0.383	1
Psma1	0.123700789846545	-0.0673292807136932	0.891	0.922	1
Ccnd1	0.123966914391696	0.0245274836845708	0.833	0.829	1
Sfmbt2	0.124000378884669	-0.0864492107610139	0.192	0.236	1
Tonsl	0.124332769240046	0.0258400989176396	0.608	0.592	1
Gm13212	0.124535440904309	-0.0626348915856337	0.268	0.319	1
Arpc2	0.12454029955676	-0.0725579022487068	0.934	0.938	1
Gtpbp4	0.124582988001552	-0.0659073020109251	0.951	0.944	1
Mns1	0.124620295695552	-0.0606952358050953	0.307	0.357	1
Abce1	0.124644316163121	-0.067709400744311	0.781	0.81	1
Pdcd5	0.124687075341723	-0.0634923625740069	0.979	0.985	1
Ipo11	0.124824390326331	-0.0592627133261807	0.353	0.386	1
Ewsr1	0.124890443053734	0.0199834754746273	0.845	0.825	1
Rpl32	0.124973362192685	-0.048022900651052	1	1	1
Ethe1	0.125001793017523	0.0489670447218765	0.258	0.212	1
Gins2	0.125214475802995	-0.0600213056436789	0.528	0.553	1
Utp18	0.125285938626756	0.0272354223135319	0.586	0.559	1
Ncapd2	0.125540682524328	-0.0597842183733426	0.348	0.39	1
Sp3	0.126063863505869	-0.0611616438357685	0.276	0.342	1
Samd4b	0.126195974607309	-0.0590334157300855	0.307	0.402	1
Gbx2	0.126211020740998	-0.0566688760464554	0.334	0.387	1
Setd1b	0.126334480921525	-0.0589197372128096	0.328	0.396	1
Hdgf	0.126666359521825	-0.0672276659794271	0.996	0.995	1
Klf5	0.126745188599762	-0.0838703388770248	0.773	0.829	1
Rpl39	0.126930934600772	-0.0189580360033399	1	1	1
Smpd4	0.127104148661894	-0.0580825628623436	0.388	0.437	1
Sec61a1	0.12729362996517	-0.0672842621230542	0.627	0.661	1
Cenpw	0.127487368150516	-0.0658723081852111	0.878	0.922	1
4930447C04Rik	0.127499799072483	0.0331008331623932	0.425	0.394	1
Mthfd1	0.127616105297382	0.0244681683965124	0.687	0.671	1
Mapk14	0.127664288086406	-0.0585070924009545	0.406	0.436	1
Erp44	0.128207787399123	-0.0590738745329152	0.318	0.362	1
Slc7a3	0.1283535186405	-0.0624273084417617	0.447	0.494	1
Sec31a	0.128655321377447	-0.0595530312263182	0.515	0.539	1
Dnajc5	0.128811710848877	0.0291249844715719	0.596	0.562	1
Ankrd17	0.129015023548968	-0.0707075191842301	0.695	0.692	1
Eif4e	0.129027364780539	-0.0680969497436898	0.854	0.903	1
Ndufb7	0.129192867290111	0.00406470184551688	0.975	0.98	1
Prkci	0.129212583372986	-0.0581579566855212	0.386	0.464	1
Dera	0.129251158359137	0.0310514116802176	0.392	0.358	1
2410141K09Rik	0.129585953421419	-0.0597074594561055	0.433	0.476	1
Lrrc42	0.129672313356105	-0.059966535086657	0.311	0.364	1
Dhrs7b	0.129804800674781	0.0286257290404067	0.534	0.497	1
Ccar1	0.129831758596344	-0.0636552774335724	0.637	0.69	1
Eif4g2	0.130764285655447	-0.0610001245816867	0.996	0.997	1
Psmb6	0.130962771318092	-0.00163660334676319	1	0.998	1
Pds5a	0.13116283564917	-0.0600760810944044	0.505	0.545	1
Chaf1a	0.131214253773772	-0.0620814775796771	0.544	0.558	1
Cep85	0.131588121035207	-0.0763189115790245	0.184	0.247	1
Kctd20	0.131638218416742	-0.0583962930984946	0.353	0.38	1
Ptp4a2	0.131806411885614	-0.0729081299755703	0.79	0.815	1
Taf12	0.132114356890992	-0.0634958653140255	0.606	0.636	1
Tsfm	0.132286428122586	0.0248777687213712	0.701	0.649	1
Itm2b	0.132409593991611	0.0303251202831311	0.553	0.557	1
Tra2b	0.132897986247893	-0.0653348102805595	0.977	0.981	1
Tiprl	0.133659136567356	-0.059450724202852	0.447	0.487	1
Oaz1	0.133901483405372	-0.0556899781937976	1	1	1
Eif2s2	0.134106625072592	-0.0672775955149727	0.998	0.998	1
Nudt14	0.134385551025187	0.0415090436712937	0.276	0.242	1
Snrpb2	0.134602601870431	0.0112759028855267	0.951	0.949	1
Actn1	0.134832582698596	-0.0723323832882016	0.594	0.649	1
Rfwd3	0.135066752626576	-0.0580301330749255	0.39	0.441	1
Sypl	0.135074721255884	-0.0627026401292144	0.26	0.313	1
Zfp36l2	0.135196537915093	-0.0697335911584359	0.2	0.27	1
Rps23	0.135553890492194	-0.0497555003500834	1	1	1
Ccnl1	0.135833671890621	-0.0614477867669134	0.567	0.623	1
Ilf2	0.13655495523698	0.0164148602144893	0.901	0.882	1
Prelid1	0.13703488176554	-0.0643170968847122	0.971	0.98	1
Coa7	0.13706380711032	-0.0585172008215411	0.52	0.55	1
1700020I14Rik	0.137066781104232	-0.0601312844728652	0.565	0.6	1
Ccnf	0.137415135828389	0.0255124527948826	0.616	0.604	1
Ube2b	0.137416708469237	0.0246577964101286	0.738	0.696	1
Thoc6	0.137916805926979	0.0261732446719868	0.497	0.489	1
Nap1l4	0.138108885152124	0.0253545714512117	0.668	0.654	1
Polr1c	0.138352942686503	0.0166321362589004	0.852	0.848	1
Hdgfrp3	0.138497406947225	0.0491887218033772	0.264	0.205	1
Rnaseh2c	0.138619361436854	0.0286113473962289	0.47	0.441	1
1110008L16Rik	0.138967043485358	0.0297394854596884	0.427	0.428	1
Sdf4	0.139703048627543	-0.0597795061451891	0.557	0.604	1
Srsf4	0.139919715564875	0.0268978300742159	0.573	0.541	1
Igf2bp1	0.140151805261001	-0.0676817918506274	0.961	0.96	1
Golgb1	0.140181475749274	0.0268109837408529	0.544	0.507	1
Nol6	0.140285800955553	-0.0573930237403278	0.369	0.416	1
Tmed9	0.140592175011213	-0.0661391137041976	0.858	0.901	1
Rpl7a	0.140838951790022	-0.00913863701462425	1	1	1
Oat	0.141206013556082	0.0316292544200643	0.375	0.362	1
Mad2l1	0.141293573527561	-0.0605413067660781	0.538	0.592	1
Lrrc28	0.14170217890097	0.035255084852072	0.338	0.283	1
Pgp	0.141737902290376	-0.0637189149257567	0.652	0.689	1
Mre11a	0.141871099954797	-0.0560614656208151	0.379	0.423	1
Gjb3	0.142273273254947	-0.0675212008754952	0.536	0.607	1
Drg2	0.142366243830487	0.0296387759786738	0.443	0.412	1
Thap4	0.142629782892772	-0.0583327748210889	0.307	0.346	1
C330027C09Rik	0.142739820675438	0.0310514116802176	0.394	0.351	1
Cox18	0.143192960679756	-0.0582992335021528	0.472	0.52	1
Parp1	0.143467207848778	-0.0791739009260448	0.986	0.984	1
Vmp1	0.143531964803298	-0.0581651059514702	0.386	0.414	1
Tbl1x	0.143543146626372	0.0295253503497328	0.437	0.42	1
Asf1b	0.143569464642045	0.029788528084096	0.4	0.384	1
Ctnnal1	0.143799269930503	-0.0653787254978483	0.495	0.542	1
Chchd6	0.143810547654493	0.0271153514193555	0.526	0.513	1
Uck2	0.144016000308964	-0.0654254963012761	0.823	0.861	1
Cdc26	0.144058838466099	-0.0652069207405164	0.854	0.891	1
Actr10	0.144745018399141	0.0299614759814302	0.443	0.395	1
Hnrnpa2b1	0.144861143219655	-0.0593636961974204	0.998	0.997	1
Ahctf1	0.144922440050299	0.0257701879644467	0.548	0.559	1
Sdf2l1	0.145398787830998	-0.0594552269326317	0.466	0.516	1
Dapk3	0.145741159198009	0.0320485527569699	0.357	0.324	1
Apela	0.145922176682746	-0.0791520961808283	0.435	0.486	1
Maz	0.146316736865453	-0.0577661522344612	0.48	0.515	1
Klf2	0.146343104517369	-0.07729677371037	0.864	0.921	1
Mllt4	0.146564102097943	0.0311109287699063	0.381	0.376	1
Cherp	0.146623806961907	-0.0563294502630707	0.458	0.507	1
Meaf6	0.146727348642718	-0.05477710167292	0.371	0.435	1
Ska2	0.146983197122536	0.0383379836684882	0.299	0.252	1
Aurkb	0.147215942049816	0.0269269099099243	0.433	0.401	1
Vapa	0.147343192063386	-0.0643505570077056	0.942	0.945	1
Nup205	0.147420565469312	-0.06346191448351	0.233	0.299	1
Eif1a	0.147460993799771	-0.064612812979538	0.926	0.944	1
Ubtf	0.14774766871517	0.0161681601459225	0.827	0.822	1
Ncbp1	0.14779296418525	-0.0560100249501503	0.468	0.517	1
Rangrf	0.147928534788637	-0.0670496139768708	0.843	0.86	1
Pdxk	0.148328503403872	-0.061257738524267	0.262	0.308	1
Gm13151	0.148659777321299	-0.0561185687776836	0.381	0.439	1
Fkbp2	0.148911552452309	-0.0593093961903951	0.474	0.507	1
AW209491	0.148941168771082	0.0341913647482792	0.326	0.295	1
Bub1b	0.149043352944541	-0.0607540264809111	0.581	0.626	1
Apool	0.14913983443242	0.0377003026676104	0.293	0.246	1
Fermt2	0.149158664149344	-0.0736834935700318	0.711	0.743	1
Smim8	0.14941961070193	-0.0562093994240059	0.369	0.401	1
Bbs2	0.149423911335689	-0.0730574932337857	0.202	0.256	1
Id3	0.149592861439159	-0.0798791730619828	0.656	0.704	1
Pcnp	0.149718198625866	-0.0626979067014053	0.831	0.857	1
Sap18	0.149733286539272	-0.0566655111730417	0.412	0.472	1
Zcrb1	0.150420134484848	-0.0675615894132335	0.695	0.745	1
E130012A19Rik	0.151314404796211	-0.0694904195250143	0.922	0.931	1
Gm8186	0.151386720508781	-0.0622460310585102	0.67	0.726	1
Sec61a2	0.151826454512724	-0.0762765223526637	0.155	0.246	1
Pcbp1	0.15206058943553	0.00144768950856422	0.998	0.992	1
Uggt1	0.152277793966854	-0.0603074635518035	0.268	0.316	1
Rpl36	0.152388247501971	-0.018292267009234	1	1	1
Nhp2l1	0.152508810770756	-0.0604726335842249	0.996	1	1
Echdc2	0.152853058938566	0.0307112305187563	0.437	0.395	1
Dctn3	0.152904035456182	0.0192533276394129	0.773	0.761	1
Dhx38	0.152995019113724	-0.0572392453760491	0.326	0.36	1
Rtn3	0.153055038672201	-0.0588510304954886	0.503	0.544	1
Rpl37a	0.153142120172156	-0.0223807547669432	1	1	1
Snap47	0.153864299123136	0.0256373774823757	0.495	0.463	1
Atp5g3	0.153868910230338	-0.0615731841638403	0.961	0.968	1
Zfp106	0.154476325688039	-0.0650951069215366	0.928	0.904	1
Tceal8	0.154605433520264	0.0200897564258913	0.769	0.772	1
Chd1	0.154752942270006	-0.0629042322240063	0.864	0.89	1
Rps9	0.154809809692177	-0.0199191342698093	1	1	1
Dynlrb1	0.154868612706278	0.0203800934105625	0.689	0.68	1
Mrpl57	0.155114761500844	-0.0673612136741299	0.864	0.912	1
Tpt1	0.15557329771423	-0.06034633107598	1	1	1
Sparc	0.155726710305482	-0.104542374840753	0.621	0.646	1
Pex19	0.155840074272644	-0.0562044916388355	0.353	0.382	1
Ldlrap1	0.155865687364062	0.0829326170704371	0.19	0.124	1
Trappc2l	0.156244581358621	0.0271707408874996	0.503	0.466	1
Pgam1	0.156901102279146	-0.00281174248857186	1	0.999	1
Zfp710	0.15718330602252	-0.0649232014009123	0.241	0.288	1
Xpo6	0.157436790776308	0.0294301862155391	0.384	0.383	1
Ap1ar	0.157673734131222	-0.0558127116105951	0.324	0.366	1
Foxp1	0.157846458210123	0.0276251653483175	0.499	0.486	1
Ppp1r7	0.158793583030954	0.0262523512586061	0.536	0.541	1
Aebp2	0.158875373850691	-0.0702508915295789	0.567	0.625	1
Cops4	0.159026134039152	0.0173481986144289	0.779	0.779	1
Zfp207	0.159411449747841	0.0180150906977918	0.847	0.857	1
Map1s	0.159594898554956	-0.0634669305474548	0.229	0.288	1
Pyurf	0.159707878176709	-0.0565189078938065	0.449	0.478	1
Brk1	0.15980267302035	-0.0620925910987173	0.872	0.908	1
Ufl1	0.159803444451031	-0.0599980832093772	0.249	0.305	1
Casc5	0.160101622436236	0.0290980509838183	0.377	0.354	1
Ppp1cc	0.160235732361169	-0.0632051414018575	0.936	0.939	1
Setd8	0.160385285227784	-0.059921626881063	0.528	0.546	1
Acot13	0.160605963333486	0.030569461743391	0.344	0.32	1
Mthfd2	0.160923698121545	-0.0677064718348025	0.746	0.784	1
Plk1	0.161249650843212	0.0235743511955379	0.627	0.601	1
Rnf126	0.161424851599505	-0.059059082093035	0.614	0.657	1
Mt1	0.161709270086205	-0.0871702174843332	0.957	0.961	1
Chchd4	0.1617462076709	-0.0649794579759142	0.938	0.949	1
Ccdc115	0.162032116867321	-0.0585903687026867	0.524	0.569	1
Abhd11os	0.162489278952653	0.0576162994091075	0.216	0.176	1
Exosc5	0.162589500154059	-0.0618191184265873	0.792	0.83	1
Ctnnbip1	0.16271996485374	-0.0564713646889102	0.495	0.544	1
Tpx2	0.16295391315647	0.0188415508166291	0.761	0.752	1
Lyplal1	0.163128548202525	0.0281799093481945	0.388	0.377	1
Nol9	0.16319310740685	-0.0569522495262609	0.357	0.37	1
Rps15	0.16321353695478	-0.0194222809732185	1	1	1
Ppig	0.163489771395455	-0.0668531373238801	0.975	0.962	1
Arpc1a	0.163656632844366	-0.0624755856689203	0.771	0.792	1
Snx27	0.163672754419653	-0.0549694602066198	0.34	0.376	1
Nipbl	0.164115694178413	-0.0571865970647313	0.515	0.577	1
Uqcr10	0.164244211705668	-0.0595168968788102	1	0.999	1
H3f3a	0.164601370141569	-0.0560271102793202	1	0.999	1
Spr	0.164882700336562	0.0175194085194681	0.755	0.764	1
Tmem39a	0.164959217218365	0.0287787840180536	0.381	0.348	1
Wbp5	0.16500377170726	-0.0845136325627664	0.932	0.935	1
Angel2	0.165020592637493	0.0276015199349355	0.429	0.386	1
Araf	0.165095923674363	-0.0553115600688012	0.305	0.359	1
Clptm1	0.165467299279695	-0.0548460726961419	0.367	0.4	1
Nmt1	0.165754818789151	-0.063271300726166	0.944	0.939	1
Ints3	0.166062416668105	-0.062755753007062	0.231	0.288	1
1500011B03Rik	0.166339076007296	-0.0587980293029493	0.266	0.311	1
Ndufa6	0.166464981520639	-0.06038601753021	0.961	0.972	1
Zbtb8os	0.166506549756263	0.0229416596945047	0.627	0.611	1
Calml4	0.166824424603384	-0.0675893230867684	0.254	0.329	1
Brwd1	0.16683264522512	-0.0559803918834038	0.497	0.52	1
Zfp688	0.166870802522205	0.0525181925896902	0.229	0.185	1
Dpf2	0.166909624291851	0.0253514758641255	0.47	0.458	1
Pinx1	0.166932155725721	0.0256929082924084	0.478	0.452	1
Gab1	0.167288713893032	-0.0594314432876922	0.608	0.65	1
Rpl36a	0.167884616553064	-0.0165033545568405	1	1	1
Gle1	0.167893762210538	-0.0538223565173334	0.476	0.516	1
Mrpl16	0.167940056991162	0.0220243998588278	0.602	0.576	1
Ap2a1	0.168408949145519	-0.0583100229867213	0.278	0.319	1
Fgd1	0.169029592311508	-0.0562093994240059	0.338	0.39	1
Mtmr2	0.169091135034852	-0.0581640544262065	0.249	0.324	1
Ccdc90b	0.169659714598045	0.031546116584947	0.322	0.296	1
Rhox6	0.169745530274492	-0.0960492844900333	0.184	0.193	1
Poldip3	0.169836462691971	-0.0574312779530775	0.551	0.598	1
Wdfy1	0.169986680821403	-0.0555634601834881	0.289	0.352	1
Nolc1	0.170171683580039	-0.0611169135616927	0.988	0.986	1
Cope	0.170228635239343	0.0243172168624507	0.565	0.516	1
Ptp4a1	0.170321160784674	-0.0612260495550183	0.8	0.822	1
Ino80e	0.170881897243632	0.0183102349742859	0.792	0.766	1
Cdk9	0.171055324416751	0.0248207708017799	0.497	0.451	1
Mrpl9	0.171351087057978	0.0322674463585974	0.313	0.306	1
Nudcd2	0.171505746940807	0.00506266330704941	0.971	0.968	1
Ing3	0.17159515156871	0.0368829752825113	0.287	0.241	1
Gpatch4	0.17171000828927	-0.0615947411378457	0.796	0.831	1
Tmbim4	0.172197013407564	0.0270306297602126	0.445	0.444	1
Top2b	0.172260175241009	0.0475183488351372	0.243	0.193	1
Hnrnpa1	0.172756819831514	-0.0578410402899707	0.994	1	1
Gltscr2	0.172777031679849	0.00768699143321872	0.942	0.936	1
Immp1l	0.173317708013884	-0.0594756587940772	0.654	0.691	1
Dtl	0.173515730058692	-0.0579517498593446	0.452	0.497	1
Ltbp4	0.173543361410406	-0.0644892814799412	0.693	0.738	1
Cpsf6	0.173606806535815	0.0193325497247255	0.687	0.678	1
Setd3	0.173770189220251	0.0273343301371836	0.402	0.369	1
Mrpl34	0.173771049955299	0.0104887612296665	0.946	0.939	1
Pola1	0.173852314315427	0.0281002629780359	0.408	0.391	1
Slirp	0.174294324525373	-0.0593561167244436	0.975	0.987	1
Nsd1	0.174303184104263	-0.0618592621858551	0.767	0.793	1
Mrpl3	0.174548237173229	0.0227457405739007	0.569	0.574	1
Aprt	0.17455969188078	-0.0616985485508923	0.984	0.991	1
Slc38a1	0.174606294642804	-0.0590358587377701	0.513	0.535	1
Zfp422	0.174662532886735	-0.0633269953838519	0.214	0.271	1
Foxn2	0.174763366001436	-0.0698551120391444	0.181	0.249	1
Nptn	0.174778298398498	-0.0541777857018109	0.315	0.372	1
Tanc1	0.174843747089222	0.0281741127675973	0.386	0.359	1
Yap1	0.174918571839401	-0.0551969271805	0.386	0.412	1
Rasgrp2	0.174946388746703	-0.0739200080238565	0.676	0.703	1
Trim44	0.174953103636863	-0.061656081423097	0.229	0.297	1
Upf2	0.175024094678185	0.0211572610674972	0.629	0.588	1
Cstf1	0.175232840379232	0.0267960287926342	0.39	0.346	1
Ankrd13c	0.175422841716069	-0.0534165946939532	0.433	0.474	1
Psmg4	0.175663695234471	-0.064943879861195	0.812	0.824	1
Rbpms2	0.176073376492532	-0.0630003199030769	0.889	0.889	1
Ccdc47	0.176186830904772	-0.0561828726348653	0.272	0.329	1
Papola	0.17628053003729	-0.0609555560004036	0.936	0.949	1
Blvrb	0.176398350576196	0.03529384128726	0.274	0.255	1
Cdh1	0.176609676973233	0.0262810620811526	0.489	0.461	1
Nup93	0.177020226540565	0.0246610439418691	0.472	0.483	1
March7	0.177346111543685	-0.0555861290952175	0.559	0.578	1
Lrpprc	0.177355636869907	0.0287404537865291	0.34	0.328	1
Mrpl42	0.17754096364407	-0.0617591848359114	0.988	0.987	1
Cd2bp2	0.177789024482547	-0.0534309245236435	0.445	0.504	1
Ccdc58	0.177802245118524	0.0115193037586028	0.889	0.881	1
Vbp1	0.177983033467122	0.0180362570082284	0.767	0.732	1
Slc25a17	0.178163263696057	0.0288970122831915	0.344	0.301	1
Csnk1g2	0.178164623052482	0.0282750056698675	0.429	0.424	1
Hdlbp	0.178339733763989	-0.0617935101321707	0.761	0.81	1
Atf6b	0.178436597044795	0.0403994865207593	0.26	0.216	1
Rrn3	0.178494486800401	-0.0542577500605965	0.515	0.566	1
Emc3	0.178587106418117	-0.0549887847286874	0.278	0.346	1
Kit	0.17866815201004	-0.058812016001599	0.26	0.31	1
Rpl39l	0.178995601450642	-0.0989473705628641	0.569	0.602	1
M6pr	0.179048730007912	-0.0610903105452049	0.753	0.799	1
Rhebl1	0.179307179296833	-0.0513497145688553	0.419	0.47	1
Ubl5	0.179430268376883	0.00491494566234341	0.953	0.945	1
Brap	0.179464612851916	-0.0701946743356576	0.184	0.248	1
Tk1	0.179646816194748	-0.055166064051385	0.452	0.494	1
Sltm	0.179670133135446	-0.0608677718943218	0.814	0.851	1
A430005L14Rik	0.179894908528784	-0.0600295446235284	0.699	0.708	1
Actl6a	0.180398837972767	-0.060863647403439	0.849	0.857	1
Wdr76	0.180595688923668	0.0321666098029336	0.311	0.278	1
mt-Nd4l	0.180630315711783	-0.0606617149411478	0.724	0.78	1
Abhd17a	0.180804423708698	-0.0572753617459451	0.614	0.641	1
Haus6	0.180870357639643	-0.0560118850415179	0.26	0.332	1
Rnf149	0.181068921921277	-0.0521658127923007	0.41	0.47	1
Ppp3cb	0.181086840292325	0.0383367440618156	0.268	0.246	1
Topbp1	0.181188858394525	-0.0534165946939532	0.414	0.481	1
Palld	0.181513617107869	0.0255737297305043	0.402	0.398	1
Ift74	0.181870977936065	-0.0558424518297825	0.266	0.34	1
Psmc5	0.181908807704339	0.0165545333000678	0.847	0.833	1
Taf7	0.181935294890735	0.011088645250817	0.876	0.895	1
Peo1	0.182027584771235	0.0332901480448153	0.297	0.256	1
Adrm1	0.182173281578033	0.0192393085290919	0.707	0.68	1
Wdr89	0.182305355329367	-0.0587908360674678	0.792	0.814	1
Exosc8	0.182454882883675	-0.0587363713197624	0.643	0.683	1
Lsm2	0.182702671151577	-0.0588190862392435	0.969	0.986	1
Slc25a38	0.183163711905727	-0.0560118850415179	0.27	0.326	1
Huwe1	0.184149401406349	-0.0567620940582582	0.637	0.688	1
Mrpl46	0.184185180673149	-0.0585495188490782	0.606	0.68	1
Slc9a3r1	0.184284946089203	-0.054547537239969	0.357	0.405	1
Gatad1	0.184837941831024	-0.0555579231352964	0.561	0.621	1
Ppm1a	0.184989476326894	-0.0536808303937336	0.388	0.424	1
Cox7b	0.185061139505627	-0.0570397174841233	0.998	0.995	1
Snhg20	0.185067059469496	-0.0530986802102709	0.348	0.414	1
Nol12	0.185447684490301	-0.0556087548487215	0.596	0.617	1
Sod2	0.185641553609066	-0.0665370026441554	0.955	0.973	1
Platr5	0.18573140554664	-0.0810237156231951	0.159	0.221	1
Azin1	0.185779817075581	-0.0528103503589259	0.404	0.46	1
Rpl13a-ps1	0.185858904278027	0.0144126521065161	0.798	0.792	1
Nucks1	0.186242477142462	-0.0625359197597313	0.992	0.988	1
Plekha7	0.186358950385462	0.0324032625305046	0.305	0.273	1
Ptcd3	0.186814571912124	-0.0560410636671514	0.602	0.625	1
9030624J02Rik	0.187361597751408	-0.0635385319120028	0.227	0.268	1
Kdm6a	0.187561709872649	0.0484082661315653	0.223	0.191	1
Gtf2h1	0.18777728408191	-0.0586330679599637	0.652	0.675	1
Nthl1	0.188035389450744	0.0300213638259709	0.305	0.276	1
Siah1b	0.188604683502207	0.0231266906877239	0.462	0.449	1
Pds5b	0.188671416339235	0.0308406827981889	0.318	0.28	1
Larp4b	0.189083995916143	-0.0561845323404502	0.551	0.589	1
Mesdc2	0.189131140438444	0.0198837994217165	0.682	0.645	1
Med4	0.189643367757203	0.0222559412572993	0.563	0.527	1
Wdr35	0.189969705357698	0.0335081823933567	0.295	0.272	1
Rbmx2	0.190080854475033	0.0235017269172096	0.454	0.444	1
Pitpna	0.190361075370949	-0.0561391387722332	0.557	0.582	1
Sdhaf4	0.190711173882331	-0.053664166214069	0.532	0.584	1
Ttc4	0.190722646032325	-0.051693810065632	0.408	0.462	1
Ndufs8	0.190751871975984	-0.0596816403191586	0.763	0.785	1
Trmt11	0.19076124819817	-0.0529037547686351	0.315	0.363	1
Bak1	0.190897705121522	-0.0542978677008058	0.536	0.575	1
Trub1	0.191151671401351	0.0369509535012902	0.264	0.233	1
Coro1b	0.19126435556507	-0.0561885992409636	0.278	0.335	1
4921524J17Rik	0.191337003913643	-0.0510963212080948	0.412	0.488	1
Atp5d	0.191415125710031	0.00262687595873401	0.986	0.981	1
Slc39a7	0.191618137086337	-0.0514779051251471	0.408	0.459	1
Psip1	0.191633979736481	-0.0587879202479074	0.951	0.942	1
Sod1	0.191648836067261	-0.0642088427625125	0.92	0.953	1
Sel1l	0.19167247588047	0.0555034616703871	0.212	0.163	1
Sf3a3	0.192049363586435	-0.058861254242185	0.687	0.751	1
Pnrc1	0.192128705631167	0.0434107761514334	0.252	0.201	1
Gpatch11	0.192202636774005	-0.0537260313234044	0.384	0.396	1
Tada2a	0.192848652888175	0.0279246549347362	0.351	0.328	1
Dph3	0.193103652794518	-0.0619302418086387	0.934	0.931	1
Arxes1	0.193243446549055	-0.0524833235109546	0.315	0.353	1
Fmr1nb	0.193454133697696	-0.0579102138580093	0.555	0.606	1
Glud1	0.193483190570034	-0.064403991368795	0.843	0.855	1
Rbm4b	0.193565903007717	-0.0557822546269821	0.542	0.582	1
Cox20	0.193985403855345	0.0303091587185782	0.332	0.3	1
Trnt1	0.19560872369551	-0.0544592485060621	0.534	0.574	1
Laptm5	0.195628635583514	0.0231470037749	0.46	0.455	1
Mettl5	0.195789343481715	-0.0582098476798507	0.625	0.673	1
Htatsf1	0.19634450900306	-0.0536503578928984	0.476	0.513	1
Eef1d	0.196537916072763	0.000384381389411548	0.99	0.987	1
Adat2	0.196907025617289	0.0236567416439192	0.429	0.39	1
Rabggtb	0.196983737695544	0.0197000421504188	0.687	0.695	1
Cd320	0.19705930782771	0.0218958168242078	0.524	0.519	1
Zfp42	0.197269489468371	-0.0620946353125769	0.99	0.994	1
Ddx23	0.197542062250716	0.0341584272143096	0.295	0.262	1
Mllt6	0.197653466184635	-0.0534875164003591	0.365	0.395	1
Ypel3	0.197963321800129	0.0266980201406856	0.359	0.314	1
Epcam	0.19806618800049	0.0273504144893757	0.538	0.549	1
Sac3d1	0.19819719234517	0.0209722490069789	0.577	0.547	1
Wdr5	0.198211955257353	-0.0570249213042079	0.715	0.787	1
Larp1	0.198300117667653	-0.0562477760909974	0.598	0.649	1
Ufc1	0.198537566597105	-0.0552833292147045	0.627	0.647	1
Dbi	0.198602507154877	0.00431791040703589	0.948	0.943	1
Tyms	0.198610881991594	0.0159248378555658	0.748	0.732	1
Setx	0.19884354325583	-0.0539524716694263	0.447	0.481	1
Melk	0.19906132560632	0.0244411351591456	0.367	0.347	1
Rpsa	0.199083424579922	-0.0190385870698586	1	1	1
Rad23a	0.199149320253499	-0.0559254067141119	0.594	0.632	1
Kat6b	0.199171935480354	-0.0578001823989039	0.693	0.705	1
Tnpo1	0.199201417474867	0.0229805810539031	0.487	0.463	1
Faf1	0.199338804963282	-0.0567351734291046	0.689	0.762	1
Yy1	0.199386766708194	0.0186712687055879	0.608	0.597	1
Nif3l1	0.199548772268078	-0.05106959598349	0.361	0.416	1
Ufsp2	0.199703482135298	-0.0528843190312802	0.322	0.339	1
Scpep1	0.20055863692322	0.0228874532764516	0.445	0.437	1
Tmem230	0.200938832652689	0.0225871126246678	0.491	0.476	1
Ogfr	0.201208103978936	0.0377811735572792	0.264	0.221	1
Rrp9	0.201346414190181	-0.0580301330749255	0.849	0.878	1
Dmtf1	0.201454088198419	-0.0562354321645175	0.254	0.293	1
Uba1	0.201588224793193	0.0170950789874882	0.682	0.674	1
Birc6	0.201607678915849	-0.0570499010081997	0.586	0.625	1
Gm13242	0.201930271425081	-0.0532430890112068	0.287	0.34	1
Cdc37l1	0.202085276061724	-0.0551388084827297	0.538	0.574	1
Ola1	0.202476251157995	-0.0580280595240004	0.775	0.788	1
Nudc	0.202572215535953	-0.0589179089439336	0.942	0.965	1
Tusc2	0.202704964390987	-0.052528416289354	0.46	0.495	1
Txlna	0.203347451056828	0.0201754721669664	0.532	0.525	1
Arl14epl	0.203919192958317	-0.0529489940164045	0.361	0.429	1
Tmed10	0.204078321184733	0.0114709665867776	0.868	0.86	1
Ccs	0.20458538334727	0.0248402115875771	0.4	0.401	1
Ppa2	0.20498043402046	-0.0560268214497603	0.616	0.668	1
Xrn2	0.205231999446623	0.0160550793793525	0.736	0.737	1
Top1	0.205370005662153	0.0138744373284989	0.771	0.769	1
Capzb	0.205915634039395	-0.0620757653993089	0.946	0.958	1
Sh3glb1	0.205970184319775	-0.0554093505553351	0.614	0.654	1
Prorsd1	0.206157233537296	-0.0626941601271793	0.528	0.591	1
Trps1	0.207051619549813	-0.0525826869370873	0.297	0.338	1
Fkbp3	0.207139151007887	-0.00470158978867108	0.994	0.994	1
Gtf3c3	0.207335302317039	-0.0501911635583583	0.369	0.392	1
Dnpep	0.207498723227018	0.0235923107299443	0.39	0.36	1
Zfp622	0.207984079982673	-0.0578570125185508	0.639	0.668	1
Gm10076	0.208089106129617	-0.0583534018769334	0.695	0.718	1
Rbm5	0.208398744286231	-0.0507076599721601	0.394	0.459	1
Parg	0.20857170893032	0.0217499160595058	0.466	0.444	1
Fdx1l	0.208660078965291	-0.0592796453404402	0.79	0.799	1
Vegfc	0.208692442654456	0.0387048851140208	0.258	0.215	1
0610012G03Rik	0.209142034065188	-0.0590565003985399	0.858	0.876	1
Qk	0.209150298240031	-0.0546221006418529	0.487	0.546	1
Casp8ap2	0.20917962925783	-0.0541234706418607	0.565	0.61	1
Eif4h	0.209543989371963	-0.0589826037977392	0.823	0.872	1
Rps28	0.209807512538453	-0.0191760745416234	1	1	1
Lage3	0.209818363306711	0.0126426381651565	0.8	0.828	1
N6amt2	0.210339640773376	0.0212405101286723	0.565	0.506	1
Gtf2h3	0.21061840116668	-0.0506244004820169	0.408	0.452	1
Eif4a2	0.210621565517306	-0.0567403626730475	0.755	0.782	1
Hmgn2	0.210706014426843	-0.0607833260095216	0.934	0.941	1
Tmem138	0.211074090314615	0.0250715859523298	0.338	0.326	1
Pddc1	0.211127853232817	0.0539816158834203	0.21	0.162	1
Det1	0.211137353328669	-0.0582864066111253	0.26	0.289	1
Tcf3	0.211403679946063	0.0203523861008019	0.555	0.522	1
Cystm1	0.21196359459499	0.0170052825900686	0.652	0.612	1
Gm10116	0.211987716466559	-0.0583869208735521	1	1	1
Gadd45a	0.2119991970969	-0.0582298421480484	0.581	0.614	1
Rab18	0.212108886497104	0.0181652669187784	0.565	0.53	1
Paics	0.212222693739908	-0.0601614888051754	0.88	0.904	1
Ankrd11	0.212287877616714	-0.0642988708213181	0.903	0.892	1
Ddx50	0.212607797383833	0.0385209006317324	0.254	0.215	1
Fam50a	0.212608627258079	-0.0510034681109131	0.324	0.373	1
Cwc25	0.212830194860047	-0.051761562382545	0.324	0.341	1
Tex264	0.212935513562518	-0.0516167184248331	0.32	0.359	1
Tuba1a	0.213240364264875	0.00938117375039371	0.816	0.775	1
Tmod3	0.213366875368047	0.0369298103994906	0.262	0.216	1
Taf3	0.213385731824287	0.0211969972466768	0.472	0.439	1
Med13l	0.213524669403417	-0.0509233094664575	0.445	0.496	1
2700097O09Rik	0.21356057556482	-0.0503236957430117	0.355	0.404	1
Ebpl	0.213736773689557	0.0192404570467862	0.499	0.455	1
Malat1	0.213893364010148	-0.00730622695673233	1	1	1
Rnf121	0.214102871491203	0.0242936940001874	0.408	0.379	1
Atp6v1b2	0.214150974492209	0.0202033212693916	0.528	0.491	1
Gspt1	0.214241010203197	-0.059590518808561	0.938	0.955	1
Blmh	0.214306154589672	0.0159774546946638	0.67	0.65	1
Prpsap1	0.214318813322999	-0.0536031624200835	0.584	0.634	1
Coq7	0.214323914578901	0.0150237905910996	0.746	0.71	1
A830080D01Rik	0.214531172376873	-0.0513265149555145	0.307	0.346	1
Wdr3	0.214997558799292	-0.0514428442380174	0.489	0.539	1
Btf3l4	0.215232594298138	0.0131715274890617	0.779	0.77	1
Got1	0.215582125322805	0.0155279131149521	0.707	0.717	1
Mad2l2	0.215582497294861	-0.0494205699672766	0.388	0.424	1
Rabep1	0.215756062012308	0.0187343231909896	0.621	0.601	1
Rsl24d1	0.215863074554513	-0.0587363713197624	0.944	0.936	1
Cmip	0.215888343504317	-0.0513812044768056	0.336	0.368	1
Nr0b1	0.216109142264475	0.0264059591156051	0.52	0.527	1
Psmd11	0.216219724636521	-0.058287235897885	0.926	0.918	1
Golga3	0.216309633486287	-0.0580825628623436	0.334	0.375	1
Tpst1	0.216485450618811	0.0238285777127327	0.386	0.361	1
Pdlim1	0.216582270982514	-0.0546630459321266	0.52	0.557	1
Skp2	0.216642998590956	-0.0493822787310915	0.419	0.475	1
Cdk16	0.216646543109804	-0.0497631459537917	0.357	0.392	1
Tsacc	0.217045850614127	-0.0526070648298856	0.28	0.336	1
Gm16286	0.217163366732646	-0.059043051846249	0.903	0.913	1
Stag1	0.217428455753106	0.0185806717312941	0.565	0.577	1
Mtf2	0.217501223067344	-0.0604580809327315	0.975	0.977	1
Thoc3	0.217785115710383	-0.0594174288123873	0.757	0.755	1
Rpl17	0.218108756923141	-0.0196950524044217	1	1	1
Dtwd1	0.218259013638993	0.0306326864122729	0.282	0.265	1
Sdhaf2	0.218619503716121	-0.051907688023796	0.305	0.349	1
Pcf11	0.219012767822301	-0.0521045455225698	0.32	0.331	1
Sppl3	0.219051389017525	-0.0589097375405767	0.233	0.284	1
Pfkp	0.21924268674442	-0.0504583013204359	0.375	0.411	1
Gmcl1	0.219789298393315	-0.0556901582432879	0.303	0.316	1
Selt	0.219969397476397	-0.055973144038035	0.662	0.69	1
Sfxn1	0.21999151340581	-0.0578583274632589	0.852	0.846	1
Btg1	0.220010916892439	0.0335373918396937	0.285	0.235	1
Atp5l	0.22009053043253	-0.0531155309715041	1	1	1
Fbxw7	0.220172689705927	-0.0509241597201944	0.332	0.392	1
Npc2	0.220497784276967	-0.0599696111115345	0.697	0.745	1
Rbbp7	0.220523528855493	-0.0657384822825542	0.918	0.923	1
Aldh1a3	0.22060698822208	-0.0660847330895336	0.278	0.304	1
Clta	0.221197930674825	-0.0591511239884051	0.988	0.995	1
Parvb	0.221630105560921	-0.0534668009580321	0.303	0.35	1
Asph	0.221755258076173	0.0352055765838793	0.268	0.227	1
Nutf2	0.221919816639663	0.0293775416139676	0.299	0.262	1
Gnai2	0.221943520616674	-0.062550280185359	0.88	0.902	1
Kif22	0.222178037852234	0.0182427140065882	0.596	0.599	1
Ctage5	0.222403504560178	0.0214401279832134	0.445	0.443	1
Scaf11	0.222442608500629	-0.0599296081466036	0.882	0.871	1
Mybl2	0.222476669301206	-0.0622161486458019	0.835	0.866	1
Faim	0.22254017344002	-0.0510721637984122	0.458	0.491	1
Ppp2r2d	0.222555408713073	-0.0583663435634589	0.819	0.846	1
Spcs2	0.222667070339694	-0.0573433237869951	0.862	0.874	1
Cep57	0.222744540423245	-0.0524691763379134	0.544	0.61	1
D8Ertd738e	0.222803883969658	-0.0576581072203237	0.979	0.972	1
Uchl5	0.223301194888022	-0.0579517498593446	0.777	0.774	1
Orc3	0.223311535796281	0.0265047321769792	0.324	0.286	1
Ddx5	0.223745607771678	-0.0556516253201114	1	0.999	1
Ptges3	0.223811310106395	-0.0553753025733867	0.986	0.989	1
Cct5	0.224080716011241	9.67066010557627e-05	0.986	0.98	1
Tfpi	0.224164667429422	-0.0488462359821464	0.414	0.46	1
Rchy1	0.224345593284466	0.0189415795931068	0.526	0.512	1
Ncapg	0.22462272246616	0.0225806338216916	0.429	0.409	1
Wsb2	0.224721351922678	-0.0503192600142812	0.425	0.475	1
Rbm42	0.224797651682685	-0.0524482056025737	0.567	0.589	1
B230354K17Rik	0.22504358931514	-0.0596198069600414	0.194	0.265	1
Ccng1	0.22529537291496	0.0104290180663489	0.882	0.843	1
Bysl	0.225336354693494	-0.049750180745927	0.524	0.566	1
1110038F14Rik	0.225591906411611	0.0139718333756879	0.722	0.704	1
Usp5	0.225789325674148	0.0222528880226262	0.427	0.41	1
Ndufa2	0.225856521625952	-0.0598665319118699	0.992	0.993	1
Mettl9	0.225931776088843	-0.0525779420799195	0.563	0.593	1
Ccdc50	0.22599276615083	-0.050456308959149	0.305	0.351	1
Kmt2a	0.226077301725346	-0.0508193512575636	0.342	0.369	1
Ltv1	0.226123231845159	0.0172898066983742	0.637	0.588	1
Rps8	0.226560364157086	-0.0237523331421938	1	1	1
Zc3hc1	0.227051412880031	-0.0522795849068781	0.511	0.546	1
Mrpl14	0.227128348725509	-0.0587520700301137	0.761	0.77	1
Aurkaip1	0.227860172408445	-0.0569790272311455	0.963	0.968	1
Cenpt	0.227990870438255	0.0226185231126322	0.447	0.43	1
Taf10	0.228053310562518	-0.0570880114904926	0.8	0.828	1
Rpl9-ps6	0.228222855915343	0.0302550714240232	0.282	0.236	1
Hspa5	0.228705364197405	0.00119771733952945	0.938	0.956	1
Ngrn	0.228737340371284	0.0167505777826391	0.631	0.6	1
Stmn2	0.228944321362614	-0.0614811962751087	0.971	0.981	1
Gys1	0.229275992767549	0.0452638584327978	0.231	0.178	1
B230219D22Rik	0.229391938289602	0.0206715111599658	0.509	0.503	1
Ccdc124	0.22956775956708	-0.0569522495262609	0.827	0.833	1
D10Jhu81e	0.229818677854309	0.0291024642315053	0.295	0.262	1
Polr2c	0.229920743718601	-0.0564713646889101	0.899	0.925	1
Borcs7	0.230011041549194	-0.0536589177656415	0.254	0.301	1
Cebpz	0.23037102007824	-0.0568938972013906	0.926	0.937	1
Lgmn	0.230483575525912	-0.0637761830652619	0.184	0.245	1
1110012L19Rik	0.230497802391095	0.0267138256159284	0.301	0.28	1
Ergic3	0.230506775522944	0.0234030069855755	0.357	0.354	1
Rps11	0.231093565072667	-0.0256785244857989	1	1	1
Mtg2	0.231167535797706	0.0286021523828686	0.33	0.306	1
Ssr2	0.231252425421124	-0.0615014538047503	0.988	0.991	1
Bex1	0.231350438847136	-0.0692337888123333	0.996	0.999	1
Rassf7	0.231454062907748	0.0437365261459657	0.227	0.184	1
Mdm4	0.231479200288937	0.0187343231909896	0.588	0.607	1
Phrf1	0.231702976537663	0.0231850958688903	0.402	0.378	1
Pak4	0.231731596196888	-0.0485247001848402	0.408	0.445	1
Prkcz	0.232263866989742	-0.0485066991947852	0.433	0.459	1
Rhoa	0.232300183943577	-0.060333729040982	0.928	0.933	1
Rpa2	0.232525803578483	-0.0546630459321267	0.753	0.773	1
Tubb3	0.23287654958087	-0.0509624676830199	0.466	0.486	1
Polr3f	0.232931882853255	-0.0533801721192376	0.239	0.301	1
Aars	0.232994128176489	-0.0564351065308206	0.93	0.949	1
Smg1	0.233018135068897	-0.0537132279091603	0.252	0.306	1
Rtca	0.233047773907232	-0.0499250818627293	0.443	0.495	1
Nupr1	0.233369565845866	-0.0676206093948871	0.493	0.524	1
Srsf6	0.233609290697063	-0.0568938972013906	0.922	0.928	1
Sin3a	0.233760261988506	-0.0491209722701171	0.452	0.504	1
Taok1	0.233930410123416	0.0226729090298511	0.402	0.384	1
Tex30	0.233977808120031	0.0191354026332785	0.54	0.556	1
Actg1	0.233981204456232	-0.000824925809337351	1	0.999	1
Ehmt2	0.234034974426414	-0.051520859529054	0.398	0.458	1
Cmtm7	0.234081086334883	-0.0570107805916407	0.577	0.584	1
Nufip1	0.234153807558904	0.015530456728384	0.691	0.65	1
Tprkb	0.234270997899038	-0.0492840348860821	0.338	0.39	1
D17Wsu92e	0.234394273348926	0.0224387234236785	0.384	0.351	1
Stat3	0.234540554824904	0.0204896764472182	0.398	0.38	1
Bzw1	0.234806418573384	0.00781795868034685	0.909	0.92	1
Ndufa4	0.23482862556118	-0.0140740894508826	1	0.999	1
Eci1	0.234968432711572	0.0221431076929552	0.437	0.447	1
Coa5	0.235306264623388	-0.0495026953728169	0.449	0.485	1
Pola2	0.235718280575277	-0.048562277489309	0.324	0.373	1
Prr5	0.235814936344546	-0.0533801721192376	0.256	0.293	1
Wdr33	0.236315186351815	-0.050571642561722	0.524	0.556	1
Esd	0.236445670891893	0.0123496386279769	0.664	0.652	1
Zc3h13	0.23657113854122	-0.0576916210941394	0.728	0.751	1
Wwp2	0.236594116568866	0.0267839537186056	0.307	0.283	1
Romo1	0.236712089030863	-0.0541900295752827	0.732	0.785	1
Rabif	0.236976143665243	-0.0494300235948698	0.524	0.56	1
Trap1a	0.237200849358765	-0.0637309247017144	0.856	0.862	1
Mocs2	0.237814423826213	0.0198736916220327	0.441	0.411	1
Zfand6	0.238116935362502	0.0139641832125481	0.672	0.664	1
Acbd6	0.238221317506231	0.0137242921879145	0.685	0.688	1
Med8	0.238327350173956	-0.0511478643736667	0.528	0.578	1
Pias2	0.238672248483764	0.0136084370888253	0.724	0.694	1
Idh1	0.238721079459239	0.0225191316593119	0.373	0.356	1
Cd2ap	0.238766392430813	-0.050880763116213	0.534	0.536	1
Vezf1	0.238793530627808	-0.0679351938435276	0.171	0.229	1
Bid	0.238843742346898	0.0300981907263282	0.278	0.244	1
Rbbp5	0.238967366663679	0.0238285777127328	0.338	0.336	1
Nop9	0.238996721487341	0.0178681157422667	0.608	0.603	1
Angptl4	0.239078361480313	-0.0504318044241379	0.27	0.331	1
Tut1	0.239446887209633	0.0475634111337729	0.216	0.171	1
Spry2	0.239608157930267	-0.0575044226320239	0.254	0.285	1
Gm2000	0.239741480643557	0.017851213556156	0.536	0.519	1
Oard1	0.239782192817938	-0.0548360413481794	0.67	0.715	1
Nfyb	0.239791505089167	-0.0535470071661064	0.637	0.657	1
Jtb	0.24025641430002	0.0148026773490584	0.647	0.634	1
Llgl2	0.240605279447	0.023205224619701	0.404	0.391	1
Dqx1	0.240679577568431	-0.130331945457719	0.313	0.357	1
Dcaf13	0.240698395584144	0.0189851626227995	0.47	0.421	1
Impdh2	0.241376282159329	-0.000344410455623834	0.977	0.98	1
Snd1	0.241496031052996	0.0255848470684477	0.309	0.283	1
Keap1	0.241649711000026	0.0226950049482337	0.34	0.312	1
Lman1	0.241671596214967	-0.0507167058574133	0.584	0.618	1
Ddx3x	0.242015443805034	-0.0575652412774528	0.895	0.918	1
Sssca1	0.242399453373537	-0.0548988607144187	0.946	0.955	1
Acp1	0.242577393177111	0.00529757930704333	0.911	0.911	1
Nomo1	0.242646526035815	-0.0486057538829596	0.313	0.364	1
Bloc1s2	0.243009332286098	0.0106301844913284	0.831	0.798	1
Mrpl22	0.243024121848999	0.012293349311347	0.707	0.697	1
Polr2f	0.243182140192762	-0.0561910187645835	0.988	0.991	1
Ccdc77	0.243199438949504	0.0250043568017446	0.293	0.291	1
Otulin	0.243494269426245	-0.0480305914708724	0.472	0.52	1
Tigd2	0.244428980849018	0.0263664024032678	0.301	0.27	1
Ap4s1	0.244928243656143	-0.0501173505267338	0.326	0.363	1
Jup	0.244948890802084	-0.0520948093959416	0.546	0.583	1
Gabarap	0.245397733658005	-0.0541465932129596	0.579	0.632	1
Atxn2	0.245444698890541	-0.0501472329394421	0.287	0.337	1
Nol4l	0.245500859186168	-0.0720669965177926	0.21	0.237	1
Cox7a2	0.245522378361553	-0.0530115916078087	0.998	1	1
Mrpl4	0.245554586800678	0.0126577651440757	0.755	0.737	1
Cbll1	0.246401705250722	-0.0503840183419392	0.293	0.325	1
Ahi1	0.246638717473028	0.0261334089987657	0.303	0.276	1
Gm13051	0.246764651176121	-0.0508193512575637	0.276	0.31	1
Abt1	0.247149812307996	-0.0491072039695997	0.497	0.558	1
Cox8a	0.247302446032423	-0.0547825933445711	1	1	1
Slc9b1	0.247391346728617	-0.0499215435464796	0.538	0.566	1
Syncrip	0.247578952252113	-0.0572239517423057	0.907	0.914	1
Smndc1	0.247795082475792	-0.0546751744213415	0.6	0.637	1
Tipin	0.248088623165381	-0.0587079537520201	0.967	0.967	1
Rngtt	0.248121120691433	-0.0502115633404035	0.262	0.322	1
Gnl1	0.248403229337356	-0.0470888946947307	0.47	0.525	1
Gtf2f2	0.24868649296373	-0.0523771931562471	0.596	0.659	1
Trip13	0.248687961866719	-0.0503363761213943	0.532	0.568	1
Stk11	0.248924241555911	0.0178477873274848	0.551	0.506	1
Zc3h18	0.24926451150975	-0.0519356682045031	0.598	0.613	1
Arpc1b	0.249382086187563	-0.0692506366643032	0.755	0.764	1
Txndc15	0.249518917096423	-0.0509314974963765	0.282	0.317	1
Ptcra	0.249555488578252	-0.0957203068927093	0.144	0.181	1
Mob4	0.249774887763381	0.0149060609004428	0.654	0.655	1
Yes1	0.250613078506011	-0.0475150526668393	0.353	0.371	1
Srsf2	0.250616286357084	-0.055849850808618	0.996	0.989	1
Arl3	0.250846227865001	-0.0481017235020513	0.322	0.36	1
Rlim	0.250878127591939	-0.0491974384094976	0.328	0.366	1
Ndufa3	0.250960666757269	0.00197598595676962	0.899	0.909	1
Cbr1	0.251199582108117	0.0210182176857381	0.414	0.397	1
Zfp961	0.251490727397937	0.0210343792262904	0.443	0.445	1
Snx5	0.251560752232393	-0.0573033114923029	0.946	0.964	1
Papd4	0.251580349834843	-0.0494127713585483	0.315	0.354	1
Rmi1	0.251666634894613	0.0261054152328539	0.299	0.255	1
Ofd1	0.251906133410818	0.0276426945517403	0.274	0.255	1
Glrx5	0.252190149476837	-0.0577251466406092	0.829	0.819	1
Pole4	0.252273940438427	-0.0570346497823822	0.918	0.933	1
Prr12	0.252317736303104	-0.0601619828334848	0.184	0.252	1
Cisd3	0.25280605892076	-0.0512366071109946	0.559	0.584	1
Polr3h	0.253087591562863	-0.0482665563315718	0.495	0.562	1
Bfar	0.253104986193297	0.0313197642518135	0.262	0.234	1
Cspp1	0.253276265967529	-0.0465492421825937	0.377	0.399	1
Ddx39b	0.253315083663947	-0.056990829028976	0.895	0.925	1
Wdtc1	0.253341082520007	-0.0481261243898692	0.4	0.47	1
Psmd2	0.253559353161639	0.00873818721989816	0.814	0.842	1
Pir	0.253686304324666	0.0207147369331735	0.369	0.345	1
Twistnb	0.253737911217611	0.0119227043849391	0.788	0.798	1
Grn	0.253877623038071	0.0367237992091014	0.245	0.194	1
Tbcb	0.254028925596498	0.00592304395096366	0.872	0.869	1
Banf1	0.254138105261877	-0.0554509175836444	0.971	0.971	1
Rad18	0.254263213383609	0.028084334465201	0.282	0.245	1
Snx12	0.254290072910993	-0.0519772374178606	0.26	0.305	1
Pfkl	0.254377391095383	-0.0486245669842057	0.379	0.408	1
Rpl14	0.254418581654533	-0.0246403346243138	1	1	1
Map4	0.254573394978673	-0.0484681988018253	0.408	0.449	1
Endog	0.254659876615156	-0.0477551560453435	0.449	0.479	1
Lman2	0.254690553741908	-0.0560687071437074	0.812	0.842	1
Nxt1	0.254715325580215	-0.0523740391456861	0.691	0.726	1
Tmem9	0.254795759750348	0.0214860232583031	0.365	0.356	1
Acads	0.255206670822473	0.0238285777127327	0.32	0.305	1
Nrbp1	0.255222897978868	-0.0499241324795672	0.276	0.327	1
Cdipt	0.255277083334606	-0.0472745686476029	0.375	0.38	1
Fbxl5	0.25552976403412	0.022464719732204	0.322	0.296	1
Ogdh	0.255580685095133	-0.0467287684900917	0.392	0.414	1
Ndufs6	0.255641951962653	-0.0536437762301383	0.996	0.994	1
Snhg6	0.255909745104651	-0.0534835686969027	0.612	0.672	1
Fen1	0.256207057743675	0.0154199048563695	0.604	0.626	1
Jarid2	0.25645487481516	-0.0608376499846097	0.903	0.928	1
Zmym4	0.256630560668314	-0.0477185735793155	0.361	0.392	1
Noct	0.256640242110971	-0.0632528665414999	0.685	0.75	1
Gclc	0.256733514477632	-0.0564713646889102	0.21	0.258	1
1700123O20Rik	0.257067604751077	-0.0502651811131514	0.532	0.559	1
Cbx5	0.257638774824597	-0.0560595164599973	0.887	0.916	1
Dppa4	0.257908842439693	-0.0552683305507694	0.769	0.785	1
Map4k4	0.257955772896966	0.021959109966417	0.41	0.416	1
Aard	0.257974077995907	-0.065081431443255	0.528	0.561	1
Commd5	0.258034866544483	0.0214888614058442	0.423	0.396	1
Lrif1	0.258487399058781	-0.0517221376457704	0.26	0.309	1
Mdk	0.258745541260669	-0.0623071616473398	0.911	0.912	1
Cbx3	0.259038926042854	-0.065602114306998	0.948	0.942	1
Sars2	0.259225731112686	-0.0654486612735228	0.163	0.229	1
Cpne3	0.259340962425996	0.03083946304725	0.258	0.234	1
A330069E16Rik	0.259502703080362	-0.0914207700743408	0.13	0.164	1
Mettl6	0.259796452573226	0.0178787089064977	0.439	0.397	1
Tet2	0.259823524400417	-0.0479347274817351	0.419	0.477	1
Rbbp8	0.260017738935199	0.0269102442501409	0.289	0.256	1
Metap1	0.260221329606464	-0.0480274061944942	0.41	0.429	1
Csnk2a1	0.260535403106302	-0.0540288187870869	0.734	0.742	1
Atf1	0.260905049016303	-0.0513235430327549	0.619	0.66	1
Tbce	0.260972592106326	0.0381404742485433	0.237	0.191	1
Ubap2	0.26098527537638	-0.0543518150113325	0.732	0.754	1
Cyb5r3	0.261496475329274	-0.0567684090992333	0.711	0.718	1
Tfcp2l1	0.261514041957654	-0.0626454441259562	0.72	0.731	1
Sptssa	0.261881220182179	-0.0473862924664393	0.435	0.473	1
Cdc20	0.261986678561322	-0.0614559813724047	0.924	0.933	1
Timm10	0.26233607698721	-0.0558837264434622	0.804	0.824	1
Pnkd	0.262458154845285	-0.0552092453084729	0.771	0.817	1
Twf2	0.262648007241438	-0.0488726417974222	0.522	0.57	1
Birc5	0.263025001021943	-0.00152301348468176	0.992	0.982	1
Pcolce	0.263198295874525	0.0145076047696705	0.612	0.62	1
Cenpa	0.263473921247566	-0.0551663925606147	0.87	0.903	1
Ice1	0.263785498701796	-0.048346780070502	0.324	0.361	1
Gm14698	0.263791484290385	-0.0482068548390168	0.353	0.379	1
Mtf1	0.263819805018995	-0.0518309851324082	0.239	0.294	1
Pcolce2	0.264108628121709	0.0192355612177876	0.419	0.389	1
Uso1	0.26498158515297	-0.0464837052352185	0.429	0.454	1
Dtd1	0.265283768790064	0.0230179775124629	0.351	0.318	1
Zfp740	0.265356415914104	-0.0517269601068652	0.249	0.29	1
Psma4	0.265430520008352	-0.0570821487102438	0.986	0.987	1
Npepps	0.265468614008779	0.0150663428772274	0.627	0.589	1
Ttc32	0.265550011716091	0.0216414185843244	0.332	0.324	1
Ttc19	0.26562211658636	-0.047197378293021	0.301	0.341	1
Atp6v1f	0.265915796778642	-0.055826554010612	0.924	0.94	1
Rrm1	0.26592060362835	-0.0501688228181079	0.59	0.642	1
Rbm7	0.266220110600173	0.0160752610140654	0.546	0.529	1
Maf1	0.26646044515644	-0.0487021802159945	0.509	0.551	1
Exoc4	0.266516066246953	0.0217954931939304	0.346	0.325	1
Snrpe	0.266765405556833	-0.0554942653745307	0.998	1	1
Aurka	0.266766878974737	0.0210156363361182	0.604	0.62	1
Ndufs5	0.267023910284882	-0.00322098491265721	0.973	0.98	1
Tex19.1	0.267139221805756	0.00877228349351988	0.703	0.707	1
Ubqln4	0.267218333515076	-0.0477185735793154	0.507	0.509	1
Mrrf	0.267391155877054	-0.0472229925003694	0.32	0.386	1
Nabp1	0.267741445873123	0.0397651699755452	0.231	0.184	1
Cox6c	0.267780057968729	-0.051477905125147	1	1	1
Zfp326	0.267792171332595	0.019265392899307	0.414	0.402	1
Dpp9	0.267810318960123	-0.0501632908764792	0.26	0.311	1
Crnkl1	0.267967680108789	0.0165021773942	0.557	0.523	1
Tm9sf2	0.268193169733277	-0.046719946608296	0.33	0.377	1
Ndufc1	0.26842849939594	-0.00327100543262393	0.979	0.961	1
Ankfy1	0.268654224500355	-0.0489905314691756	0.276	0.312	1
Snx2	0.268683005174353	0.0161669031452142	0.493	0.476	1
Rogdi	0.268827698955076	-0.0546239597666698	0.212	0.263	1
Naa38	0.268874349494135	-0.057784025597637	0.895	0.902	1
Chek1	0.268973074385838	0.0284475235690274	0.278	0.255	1
Alpl	0.269049510014974	-0.0481622368802809	0.474	0.509	1
Nudt1	0.269473344633395	0.0128633287121539	0.68	0.642	1
Frg1	0.269789553678877	-0.0540557151322422	0.746	0.749	1
Tjp2	0.269802482239399	-0.0519707098748932	0.563	0.616	1
Gsg2	0.270496083034443	0.0231798589095736	0.311	0.292	1
Sec14l1	0.27057551980441	-0.0481116810992832	0.293	0.327	1
Ppan	0.270604249215332	-0.0533930184069815	0.821	0.859	1
Zcchc9	0.270621387327718	-0.0471200399687492	0.421	0.456	1
Gtf2a1	0.271230451381094	0.0294323646725597	0.264	0.233	1
Dlst	0.271760874471148	-0.049128513890434	0.278	0.324	1
Hcfc1	0.2717813332321	-0.0495026953728167	0.606	0.637	1
Cdk5rap3	0.27179169574705	0.0158346164062179	0.563	0.553	1
Gm13247	0.272621762276606	-0.0640028075229277	0.171	0.228	1
Polr3k	0.272841848225362	-0.0497112490538004	0.68	0.692	1
Gga2	0.272934890817843	-0.0488840748767508	0.592	0.639	1
N4bp3	0.273059980250339	-0.0468409956379566	0.32	0.355	1
Eif5	0.273136944789391	-0.0585792634998339	0.984	0.995	1
Haus7	0.273138342333215	0.0256502561843214	0.27	0.253	1
Ddx10	0.273267541964448	0.0119139407958989	0.72	0.69	1
Eif3d	0.273437861567397	-0.0552602709233427	0.93	0.951	1
Cdca5	0.273604688408038	0.0189113048968122	0.443	0.434	1
Gm10709	0.273701676048465	-0.0516915225553238	0.711	0.749	1
Tuba3a	0.273798399516767	-0.0747877427877252	0.13	0.201	1
Cep57l1	0.273885361270117	0.0253155668343109	0.295	0.284	1
Ndufa7	0.273947716918656	-0.0106998574419923	1	0.998	1
Cdc42ep3	0.274200619640078	0.0323957159207561	0.254	0.211	1
Amz2	0.274377070618603	-0.0503792476568451	0.243	0.288	1
Snhg12	0.274675447808538	-0.0461300108941776	0.429	0.456	1
Uchl3	0.274914934525118	-0.0559363907561301	0.93	0.961	1
Akap11	0.275352569765439	-0.0488840748767507	0.264	0.31	1
Stau1	0.275427851488259	-0.0478073007875721	0.28	0.328	1
Serpinb6a	0.275814891316107	-0.0486245669842057	0.371	0.404	1
Tacc3	0.275826568440966	-0.0476849990690805	0.534	0.56	1
Cct2	0.27612994117924	-0.00438116609132533	0.988	0.991	1
Vangl1	0.276215857676001	-0.0493871752433059	0.416	0.485	1
Sri	0.276478324748522	0.0183463810768363	0.429	0.436	1
H2afx	0.276684837605848	-0.0573984678335733	0.99	0.994	1
Zfp593	0.276795154235329	-0.0519696781817972	0.641	0.665	1
Nup43	0.277114833289824	0.0137474612633165	0.635	0.638	1
Ddah1	0.277292498793335	-0.0497456454824716	0.489	0.532	1
Snrnp200	0.277622843498826	0.014316817340137	0.6	0.606	1
Prdx6	0.277840757771917	-0.056125334471556	0.994	0.997	1
Plscr1	0.278471389703195	-0.054104499678644	0.21	0.268	1
Pradc1	0.278696245345198	0.0195089165682164	0.342	0.324	1
Ccz1	0.278736103206713	-0.0505085630183969	0.672	0.728	1
Eva1b	0.278857546639253	-0.0474475341414183	0.348	0.404	1
Fnbp1l	0.27892453328185	0.0181940917049803	0.394	0.371	1
Ptdss2	0.27893951300958	0.0164927305127425	0.485	0.462	1
Gm5617	0.279040905282339	-0.0456143760995038	0.39	0.429	1
Arl5a	0.279224905046011	0.0206552073880876	0.359	0.371	1
Snapin	0.279332782357447	0.0216030339206378	0.334	0.299	1
Hps4	0.279473689354751	0.0431443670120243	0.212	0.171	1
Nmral1	0.279562252782936	0.0222487985532144	0.324	0.283	1
Mkks	0.279679329127974	-0.0504318044241381	0.614	0.655	1
Rbm27	0.279860922178682	-0.0529841889671057	0.868	0.873	1
Tmem55b	0.280725375682125	-0.0461300108941776	0.351	0.391	1
Ucp2	0.281171936057128	-0.046060351181844	0.427	0.457	1
Fam63a	0.28135871429425	-0.0499348163734193	0.239	0.298	1
Mkrn2	0.281485048801128	-0.0500815665901392	0.252	0.29	1
Atf4	0.281724496337291	-0.0633856772464945	0.73	0.776	1
Kcnk5	0.281804416617509	-0.0781720354220283	0.115	0.193	1
Cib1	0.282050863445431	0.0147242358146044	0.577	0.567	1
Hibadh	0.282101884849146	-0.0496727315909409	0.559	0.572	1
Bloc1s6	0.282201704418229	0.0207821168645676	0.332	0.306	1
Nid1	0.282232319328423	-0.0564095313297933	0.194	0.25	1
Cpox	0.282442621279263	0.0276401804760591	0.268	0.239	1
Ik	0.282494749894076	-0.0509391882793577	0.695	0.709	1
Nudt3	0.282675713135113	-0.0498862044858587	0.254	0.306	1
Psmb3	0.282730597059056	-0.00381220314520436	0.994	0.989	1
Babam1	0.2827319229226	0.020328399130523	0.402	0.38	1
Fubp1	0.282969893166896	-0.0541028929047425	0.961	0.966	1
Cfap20	0.283015032662489	0.0130176616085171	0.608	0.597	1
Hagh	0.283185449073074	0.0178300310630937	0.439	0.409	1
Bcat1	0.283228352540489	-0.0622218804709012	0.88	0.897	1
Rhno1	0.283690539079255	-0.0469573937138289	0.408	0.453	1
Rcl1	0.28436688768429	0.0110423244535262	0.722	0.709	1
Stk40	0.284569693102262	-0.0574030707099106	0.19	0.254	1
Inhbb	0.285157448723766	-0.0473358472877265	0.305	0.335	1
Luc7l	0.285338433803918	-0.0517201392757745	0.682	0.747	1
Eif4a1	0.285429048026607	-0.00591862525525544	1	1	1
Rab28	0.285600150969898	0.0288579261177346	0.262	0.212	1
Cox5a	0.285627564382767	-0.0158407594129248	1	1	1
Paip1	0.285916925894755	-0.0536513530113447	0.216	0.262	1
Fgf17	0.285928063868401	-0.0472745686476029	0.338	0.356	1
Myadm	0.285970293917254	-0.0542097282053074	0.239	0.279	1
Pfas	0.286528157660855	-0.0450483450234367	0.365	0.428	1
Ctdp1	0.286730839919087	0.024429840382415	0.278	0.276	1
H2afv	0.286764571186597	-0.0543573708940679	0.981	0.987	1
Mcm10	0.28763499368116	0.0162562259152814	0.497	0.496	1
Rab10	0.28800444827048	-0.0522356842288857	0.744	0.766	1
Fpgs	0.288053678038856	-0.0470699950245293	0.305	0.34	1
Frrs1	0.28807560913053	0.0150179480305779	0.534	0.535	1
Cebpzos	0.288351659535354	-0.0534858827591117	0.734	0.779	1
Ift27	0.288529824242773	0.0226326437451966	0.28	0.275	1
Cat	0.289076088928482	0.0289162476763155	0.26	0.227	1
Surf1	0.289418700518097	-0.047630386269412	0.276	0.315	1
Polr2m	0.289690746900017	-0.0543749105588969	0.944	0.965	1
Snx6	0.289698443684046	-0.0452705919406754	0.491	0.509	1
Zranb2	0.290072495144186	-0.0531357790787597	0.821	0.839	1
Anapc1	0.290212558925405	-0.0464585529915887	0.305	0.332	1
Igbp1	0.290312771584343	-0.0444602826718823	0.386	0.412	1
Elavl2	0.290442741863234	-0.052552585181574	0.216	0.288	1
Tmem29	0.290469822359043	0.018310234974286	0.423	0.416	1
Basp1	0.290496513924446	0.0123910196656665	0.755	0.747	1
1700019D03Rik	0.290869160024457	-0.0477185735793155	0.522	0.534	1
Polr3g	0.291318069905186	-0.0490597555104796	0.6	0.622	1
Fbxo28	0.291426994510314	0.0203129615762018	0.318	0.301	1
Ndufv3	0.292105669753825	-0.00117051151823655	0.942	0.955	1
Thap11	0.292266044533858	-0.0445105215406837	0.466	0.502	1
Wdr83	0.292329584133923	-0.045678775115831	0.297	0.345	1
Cnn3	0.292463832144304	-0.0586413215135926	0.922	0.929	1
Xrcc1	0.292807415945274	0.0169029855406315	0.41	0.411	1
Enah	0.292816834404937	-0.0583177006183258	0.895	0.902	1
Cyb5r1	0.292889156174384	-0.0463825680365732	0.264	0.314	1
Suclg2	0.292918350673485	-0.0498270863316416	0.594	0.601	1
Wrnip1	0.293000152450135	-0.0497474394940612	0.237	0.283	1
Gng5	0.293211332505509	-0.0551308148628085	1	0.999	1
Hsp90b1	0.293268594860178	0.00242808153527641	0.971	0.955	1
Snrpg	0.293431456177863	-0.0514024743033921	1	1	1
Snrnp27	0.293566731253799	0.00260473147458584	0.88	0.869	1
Poldip2	0.293632134124654	-0.0502260017824668	0.656	0.684	1
Abracl	0.293660379345921	0.0164235522204095	0.676	0.652	1
Abl2	0.293930533790108	-0.0571010479790316	0.2	0.241	1
Myh9	0.2941829494591	-0.053118379015539	0.301	0.337	1
Casc4	0.294657040640657	-0.0509538638178768	0.225	0.293	1
Csnk1a1	0.294711398311805	-0.0541128177718442	0.963	0.968	1
Mrpl37	0.294802918252745	-0.0485839998557444	0.621	0.664	1
Sdf2	0.29511068250528	-0.0457695855884196	0.33	0.352	1
Tjap1	0.295454320506463	-0.051838622480568	0.214	0.277	1
Arl6ip6	0.29546419543621	0.014448845759939	0.482	0.467	1
Gm27234	0.295559858618611	-0.0766928247607411	0.128	0.185	1
Dnajc21	0.295716136713752	-0.0528058835905657	0.697	0.729	1
Krcc1	0.295888184938291	0.0164798693369881	0.526	0.505	1
Dld	0.295989375152362	0.0173450197677465	0.443	0.412	1
Cse1l	0.296030991842602	-0.0516938100656319	0.701	0.734	1
Phgdh	0.296371108669788	0.00724444969719751	0.816	0.831	1
Pttg1ip	0.297138988304822	0.0234223213593897	0.272	0.251	1
Spty2d1	0.297524039681295	-0.0535508018652912	0.254	0.27	1
Rab14	0.297629328909456	-0.0521081683368806	0.761	0.767	1
Impa1	0.297801861799225	-0.0448032770158385	0.472	0.499	1
Abhd17b	0.298109041733388	0.0270417064385184	0.262	0.234	1
Gabpb1	0.298237208131697	0.024771275243996	0.272	0.251	1
Sult4a1	0.298519666487765	-0.0465846892171027	0.501	0.512	1
Tspan4	0.298715761849768	-0.0439281477515981	0.373	0.405	1
Ktn1	0.298996966494544	-0.0568550945478015	0.814	0.832	1
Slmap	0.299076163698013	0.0191983757035435	0.357	0.335	1
Kdm5a	0.299151669382934	-0.0451310614302831	0.439	0.494	1
Lamtor5	0.299324625953159	-0.0543783754363008	0.868	0.901	1
Dync1li1	0.299371727898756	-0.0441715365499021	0.48	0.515	1
Tmem147	0.299841007732037	-0.0527003367642778	0.753	0.759	1
Ppp2r3c	0.299970576657813	0.0168251660976386	0.381	0.38	1
Arrdc4	0.300188284938758	0.0113429392356328	0.682	0.657	1
Plcb4	0.300378039120919	0.0299798912999424	0.252	0.217	1
Elof1	0.300488757899226	-0.0510240560569002	0.767	0.788	1
Tmem214	0.300563444454988	-0.0517852349436805	0.219	0.277	1
Dpm2	0.301254097545357	-0.0432888874877272	0.392	0.422	1
Ctu2	0.301412292520539	0.0236948073961666	0.289	0.254	1
Hnrnpdl	0.301463897293647	-0.0595312563566948	0.915	0.91	1
Sall1	0.30148577901546	-0.0474200215544079	0.285	0.347	1
Pnpla6	0.301524887051155	-0.0469460745065233	0.258	0.303	1
Ube2o	0.301550477701067	0.0197922452902723	0.338	0.308	1
Rpl6l	0.301632569252827	-0.0448918627447351	0.505	0.529	1
Asah1	0.30179864705432	0.022059535482338	0.307	0.285	1
Zfp428	0.301969906827829	-0.0581304780510385	0.891	0.914	1
Rpp25	0.302307377267248	-0.0543675166315292	0.658	0.684	1
Zfp36l1	0.302507994739187	-0.0488945299330774	0.551	0.608	1
Ndufb5	0.302751215579531	-0.00499537733719002	0.973	0.971	1
Gigyf1	0.302784896738266	-0.0491577233367712	0.223	0.285	1
Prkd3	0.302930645932053	0.0300995160011072	0.239	0.213	1
Nepro	0.302977553071432	0.0271153514193555	0.262	0.233	1
Pqbp1	0.302979044015583	-0.0435561961850907	0.4	0.428	1
Tor2a	0.303006786318497	0.0209423955993111	0.326	0.333	1
Klf13	0.303057169256012	-0.0449575226265709	0.381	0.402	1
Rab4a	0.303237574438314	-0.0464532484442655	0.501	0.525	1
Cnih1	0.303521810888819	-0.0483628343124345	0.59	0.624	1
Jagn1	0.303547322995581	-0.0492344909994776	0.631	0.689	1
Rmnd5b	0.303942073458728	-0.0443578204382152	0.46	0.497	1
Csrp1	0.304145492610549	-0.0596682983580233	0.285	0.309	1
Glg1	0.304200172530714	-0.0439071915985375	0.363	0.387	1
Nup107	0.304213281391611	0.016144292607949	0.406	0.394	1
Fkbp8	0.304896576417193	-0.0503592264744332	0.713	0.747	1
0610009B22Rik	0.305005631041997	-0.0464859921927379	0.515	0.529	1
Klhl13	0.305294973466904	-0.0519206729547837	0.311	0.331	1
Msl2	0.305524617545027	-0.056033330828147	0.194	0.245	1
Hp1bp3	0.305689458980459	0.025206666325357	0.297	0.259	1
Brd7	0.305689603399932	-0.0458269714058135	0.546	0.58	1
Rbbp6	0.306075969237878	-0.0457239430752732	0.571	0.605	1
Arid1a	0.306304836505931	-0.0541213617521525	0.816	0.854	1
Qser1	0.306592798481396	-0.0560952834509309	0.19	0.247	1
Gemin2	0.306605452462482	0.0139647348589228	0.561	0.544	1
Diexf	0.306753549693968	-0.063258940442655	0.159	0.218	1
Tsr3	0.306803873584141	0.0158468761722708	0.439	0.41	1
Anapc5	0.306878287645727	-0.0539409828248332	0.918	0.908	1
Armc1	0.30712200977232	0.00849577599415074	0.767	0.745	1
Mtfr1l	0.307138335144782	-0.0470676025245383	0.584	0.616	1
Pelo	0.307907574397971	0.0170580711455222	0.441	0.394	1
Tmem199	0.307946707802942	0.0153974009603817	0.423	0.405	1
D2Wsu81e	0.307951755245912	0.0194527502640957	0.326	0.321	1
Abhd12	0.3084123841271	0.0247190802204615	0.264	0.246	1
Tsr1	0.308759674279836	-0.0481810177829929	0.466	0.489	1
Dicer1	0.309026387773088	-0.0441407522314315	0.487	0.521	1
Plekhj1	0.309052680463092	-0.0505783884020682	0.759	0.796	1
Rab5a	0.309081739659328	-0.0463151103856825	0.54	0.572	1
Fxn	0.309136963574921	0.0150384058472911	0.458	0.419	1
Ppp2r2a	0.309462319204551	0.00814874861242298	0.728	0.707	1
Slain2	0.309694652080342	-0.0450318639066757	0.47	0.471	1
Ecsit	0.309939325945351	-0.0427789148877015	0.377	0.423	1
Eif3e	0.310341106301794	-0.00442127571901807	0.984	0.977	1
Taf5	0.310718991540856	-0.0481800410540485	0.245	0.287	1
Mcee	0.310841113823131	0.0209508778851177	0.311	0.313	1
Mtx2	0.31085889847529	0.00837534567928644	0.763	0.755	1
Eif4ebp2	0.310954024217626	0.0548511039645292	0.192	0.126	1
Ercc8	0.311476056129356	-0.0502998257458352	0.231	0.268	1
Nup85	0.311914060554606	0.0146672436957849	0.493	0.482	1
Wdr70	0.31216364680157	-0.0446148346665878	0.489	0.528	1
Gins4	0.312443441770643	-0.0504126726861786	0.74	0.762	1
Egln2	0.31267125885623	-0.0459396616026542	0.538	0.542	1
Cdkn2aipnl	0.312725810308901	-0.0476319021938192	0.612	0.647	1
Yipf5	0.312748613591672	-0.0467048887484693	0.518	0.553	1
Prpf6	0.312767844156031	-0.0476528143894451	0.505	0.551	1
Ppp2r1b	0.313224696008442	-0.0449007544394479	0.301	0.333	1
Rpa3	0.313259139557756	-0.0432274618714195	0.433	0.44	1
Cobl	0.31336228952534	-0.0526325883817443	0.627	0.664	1
Mrps27	0.313817199191069	-0.050714082559114	0.208	0.269	1
Pno1	0.313981058551541	-0.0514501156572127	0.814	0.827	1
Pak2	0.3141461242145	-0.0480408659598905	0.592	0.652	1
Ube2c	0.314179089804583	-3.89036939107967e-05	0.951	0.946	1
Usp36	0.314486439920571	0.0170784159906476	0.449	0.429	1
Edem1	0.314538163091116	0.025541786971925	0.262	0.232	1
Cdc16	0.315012695538493	-0.0430756086038007	0.414	0.461	1
Mapk3	0.31542138860815	-0.0428608937657514	0.392	0.435	1
Hacd1	0.315425962890745	-0.0480234051622277	0.295	0.315	1
Eif3c	0.315652908725181	-0.00784017275687177	0.996	0.996	1
Calm1	0.315672394449273	-0.05779414406613	0.998	0.998	1
C77370	0.316274731344744	-0.0458003586742812	0.295	0.305	1
Ino80b	0.316414323200032	0.0208479495745948	0.307	0.29	1
Hmgb2	0.316591391956605	-0.0511160831624666	1	0.999	1
2310022A10Rik	0.316904549340405	-0.0434236492964349	0.322	0.369	1
Mrps23	0.317641787337709	0.0119492518660591	0.635	0.661	1
N4bp1	0.318581120920352	0.0083034352880631	0.736	0.722	1
Smek2	0.31858347826998	0.0158009468363127	0.443	0.397	1
Bcam	0.318771980969269	-0.0425918178329698	0.353	0.393	1
Usp19	0.318808226037215	-0.0458254346335423	0.336	0.362	1
Dtd2	0.319005469392098	0.0169380395006716	0.39	0.393	1
Rps26	0.319005778194783	-0.0447357265845398	1	1	1
Akirin2	0.31916728297189	0.0118523866660171	0.567	0.56	1
Avpi1	0.319519148174561	-0.0662994536251729	0.849	0.868	1
Rbm14	0.319717616248232	-0.0462506599864395	0.526	0.564	1
Rps29	0.319809727618672	-0.0499142681325102	1	1	1
Btaf1	0.319888513072823	-0.0441244847947725	0.307	0.337	1
Zfp518b	0.320132284623577	-0.0500463213715271	0.243	0.267	1
Nxn	0.320799721664457	-0.0449280876725612	0.462	0.52	1
Lypla1	0.320822896946721	-0.0441659338538848	0.522	0.556	1
Proser1	0.321195380435164	-0.0449399498143987	0.315	0.32	1
Pip5k1a	0.321630185695454	-0.0435895555597768	0.39	0.43	1
Carnmt1	0.321738497564458	-0.0513245437217293	0.843	0.86	1
Sp1	0.321751858696642	-0.0434236492964347	0.351	0.382	1
Etaa1	0.321786154514627	0.0132090088852724	0.505	0.493	1
Daam1	0.321982020725392	0.0428936641473264	0.192	0.162	1
Ptpn1	0.322042775970723	-0.0453497547270378	0.468	0.492	1
Ift20	0.322289986475802	-0.0506950169639332	0.631	0.664	1
Ccdc6	0.322601996509252	-0.0537651695445101	0.198	0.253	1
Ywhab	0.322786242856566	-0.0494767728552206	0.744	0.743	1
S100a10	0.322799368982288	-0.0723463826862278	0.792	0.777	1
Baiap2	0.322969943915169	0.0413728873636423	0.202	0.162	1
Pisd	0.323055656637327	0.0170125824835633	0.351	0.345	1
Txnip	0.323158415755662	-0.0449643737415656	0.313	0.366	1
Rbbp4	0.323474078010256	-0.0520058255909355	0.87	0.854	1
Lsg1	0.323565887454043	0.0118707994248316	0.641	0.63	1
Prkar1a	0.32393890994058	0.0107696276906347	0.606	0.588	1
Zfp148	0.324110089083583	0.0183927511681359	0.328	0.313	1
Alkbh1	0.324547145835603	-0.0503059602990812	0.709	0.75	1
Zw10	0.324601784817945	-0.0515208595290541	0.2	0.261	1
Zfp664	0.324768803194113	-0.0424788545561	0.392	0.454	1
Ran	0.324870873133443	-0.0478547786633343	1	1	1
Stard7	0.32495105734738	-0.0443928222205461	0.287	0.329	1
Zfp219	0.325073421345888	-0.0434236492964346	0.456	0.479	1
Etv4	0.325171823730589	-0.0477688298864924	0.67	0.716	1
Smarcd2	0.325355012991124	0.0290146570353907	0.231	0.215	1
Rpl7l1	0.325710915340386	0.000378615413653582	0.924	0.919	1
Smim12	0.325892925461893	0.0108967700393796	0.59	0.598	1
Timm50	0.325919608811363	-0.0433657135471645	0.499	0.564	1
Rrm2	0.326368928468862	-0.0517744647592919	0.779	0.829	1
Hrsp12	0.326409435076319	0.0142070393761235	0.452	0.442	1
Rbm17	0.326505323338721	-0.00513090827621365	0.977	0.964	1
Exosc2	0.326694186017872	-0.0450061785078602	0.433	0.456	1
Dusp9	0.326764405572896	0.0117121128416081	0.711	0.713	1
Nfx1	0.3272344278745	-0.0456653332217783	0.623	0.653	1
Ahnak	0.32744663762945	-0.0525651097218452	0.334	0.359	1
4930461G14Rik	0.327472918645651	-0.0507850629961466	0.21	0.259	1
Snapc3	0.327646946539563	-0.0467266441954902	0.254	0.298	1
Adk	0.327790563022246	0.0171150950670727	0.361	0.336	1
Commd7	0.327801799424756	-0.0514136841364216	0.208	0.257	1
Tbc1d10b	0.328225007255835	-0.0436344937291658	0.322	0.366	1
Rab1a	0.328388506632199	0.000339863090542902	0.889	0.905	1
Ltn1	0.328624564744848	0.0217989443794989	0.278	0.252	1
Cers5	0.328986387407527	0.0173155286372019	0.334	0.311	1
Mcm2	0.329239803157292	-0.0512200397930112	0.788	0.807	1
Wbscr16	0.329678809040226	0.0230085694667021	0.264	0.244	1
Gprasp1	0.329701646737318	-0.0687195233676041	0.14	0.19	1
Utp6	0.329820523999155	-0.0412038925581219	0.404	0.444	1
Vps72	0.330092005241488	-0.0421319668706756	0.371	0.407	1
Ncoa3	0.330161296056779	0.0132914038623432	0.472	0.476	1
Timmdc1	0.330211169142914	0.0174753561542955	0.351	0.329	1
Mdm2	0.33037450270336	0.0092819995216108	0.598	0.607	1
Cacul1	0.330592274748496	0.0153062830778981	0.419	0.415	1
Sap30	0.330729851662761	0.00711019447782424	0.814	0.811	1
Nfatc2ip	0.330844592858612	-0.0554886204412472	0.736	0.767	1
Rtn1	0.33105207853026	0.0363910127938259	0.204	0.178	1
Rad51ap1	0.331311840224507	0.0141688758401633	0.425	0.418	1
Gtf2a2	0.331580340310091	-0.0505228732398182	0.907	0.912	1
Chrac1	0.331591008065521	0.0123109872258083	0.513	0.513	1
Mnat1	0.33162444505552	0.00859306756849099	0.678	0.685	1
Nae1	0.331704521931684	-0.0421642247209583	0.365	0.426	1
Rhox5	0.331939677283404	0.00131068204373586	0.862	0.892	1
Fam162a	0.331995410988988	0.00402270892021339	0.854	0.818	1
Get4	0.332097080896713	-0.05004047435862	0.792	0.815	1
Ddx24	0.332350510812791	-0.0499910958709258	0.934	0.946	1
Pop5	0.333022921626354	-5.07404648397713e-05	0.872	0.871	1
Sec22b	0.333035330395834	-0.0431588226827548	0.482	0.54	1
Cdk7	0.333091797190119	-0.0413534252686809	0.416	0.424	1
Fam103a1	0.333188637094636	0.0109251728768248	0.588	0.588	1
Aptx	0.333759151844776	0.0352898120538285	0.219	0.175	1
Pex13	0.333885608211942	-0.0433022974365687	0.472	0.495	1
Rala	0.333958348741298	-0.0529251333626215	0.841	0.848	1
Atp1a1	0.333996557927152	-0.0475514752415551	0.643	0.667	1
Tefm	0.334369625240369	-0.0470793917103183	0.237	0.282	1
Rfc2	0.334610057664877	-0.0497792822920189	0.759	0.774	1
Triap1	0.334701284200004	-0.0422615341162573	0.414	0.459	1
Mms19	0.334835231054232	-0.0505574683177404	0.204	0.265	1
Pcsk1n	0.334868757205879	-0.043259942985191	0.375	0.419	1
Ndufv2	0.334962248688598	-0.0501979330231082	0.911	0.94	1
Ass1	0.33500433812732	0.0156184433085745	0.4	0.387	1
Adi1	0.335226207243527	-0.0436473879705975	0.299	0.33	1
Zfyve21	0.33535273490383	0.0158266522195721	0.377	0.383	1
Tnpo3	0.335492205309355	0.00788987869936475	0.732	0.718	1
Tmem131	0.335819210561113	0.0133435537411065	0.449	0.438	1
Agpat4	0.335962367250612	0.0217099328524475	0.27	0.252	1
Ptprf	0.335972724541273	-0.0433959641868691	0.503	0.569	1
Coq5	0.336370781240767	-0.0410160814954981	0.375	0.396	1
Psme3	0.336737157456895	-0.0465852684573076	0.649	0.673	1
Ankrd40	0.336742097080223	-0.0515208595290541	0.216	0.251	1
Acin1	0.336908901114367	-0.0521011704261685	0.915	0.933	1
Myl12a	0.337076936472366	-0.0582880399923984	0.986	0.988	1
Pmm1	0.337081876966819	-0.00133929399419408	0.87	0.886	1
Akap9	0.337159496420192	0.0134674949732905	0.435	0.456	1
Sfr1	0.337164635578515	-0.0528090300099049	0.975	0.986	1
Phf21a	0.337167931270171	0.0380339860981277	0.21	0.166	1
Shc1	0.337741108483395	-0.04604447866986	0.233	0.299	1
Syce1	0.337792895773872	-0.0422299360437373	0.375	0.414	1
Ppp2r1a	0.337831286388922	0.00798903727426981	0.676	0.649	1
Chaf1b	0.338569028747323	-0.0412038925581218	0.361	0.391	1
Socs3	0.33921982207251	0.0134926949611367	0.522	0.513	1
Dcxr	0.339300999561499	0.0480471270250127	0.184	0.139	1
Cbx7	0.339333679325071	-0.0446188076581909	0.524	0.564	1
Ifrd2	0.339511018038214	0.0129757144200214	0.445	0.414	1
1500011K16Rik	0.339619824404595	0.0116400611702356	0.584	0.575	1
Zmym5	0.33967082522598	0.0310304728530005	0.221	0.205	1
Prkrip1	0.339788743487428	-0.0438727728525887	0.559	0.612	1
Cnot10	0.339872416385802	-0.0414744919373946	0.398	0.426	1
Azi2	0.340035687223674	-0.0451917244774065	0.247	0.304	1
Eif4e2	0.340496451348638	-0.0492877571667236	0.979	0.987	1
Cnep1r1	0.340615297110873	0.0177471718963466	0.328	0.283	1
mt-Cytb	0.340844417413474	-0.0557154836575378	1	0.999	1
Ncbp3	0.340851708826876	-0.0413948962832751	0.338	0.375	1
Cdkn2a	0.340879528119216	-0.0476766175911411	0.318	0.333	1
Tgif1	0.340949158680793	0.00607294065974506	0.816	0.799	1
Slc31a1	0.340957188721296	0.0182962380955896	0.324	0.296	1
Smarcc1	0.341103018113276	0.00182571075785987	0.839	0.847	1
Brix1	0.341209598826549	0.00670040118574056	0.8	0.793	1
Nuf2	0.341404748069812	-0.0429746483160558	0.291	0.325	1
Abhd4	0.341660790514002	0.0494671408490384	0.188	0.131	1
Zfp292	0.342082918816528	0.0128571866021548	0.468	0.436	1
Rab7	0.34253684820906	-0.0494046225045973	0.769	0.791	1
Exosc10	0.342588431401562	-0.0416089842546075	0.369	0.407	1
Vta1	0.342846188839777	-0.0416546766080002	0.338	0.362	1
Tomm40	0.342977757891116	-0.0052173175393404	0.975	0.96	1
Bcl7c	0.343023115169132	0.013247555475195	0.482	0.495	1
Tpgs2	0.343227249874958	-0.0408721625832769	0.4	0.434	1
Katna1	0.343231721537062	0.0142014205756171	0.487	0.467	1
Zcchc3	0.343266343483381	0.0186630908232653	0.357	0.346	1
Ccndbp1	0.343325831602786	0.0318699765877264	0.223	0.192	1
Ostf1	0.343454736092475	0.0120987091495773	0.443	0.438	1
Arf5	0.343790438872634	0.0123332677735543	0.462	0.457	1
Ube3a	0.343798084252602	-0.0487927201921243	0.821	0.834	1
Cpsf3l	0.343992949448438	-0.0459890884153998	0.604	0.653	1
Tm2d1	0.34464432346216	0.0149800206362485	0.375	0.362	1
Ring1	0.344827032681552	0.0403138891365631	0.2	0.157	1
Phb2	0.344873494294579	-0.0486962277233243	0.994	0.997	1
Mdp1	0.344888942050388	0.0151254993266747	0.414	0.412	1
Rpl30	0.345038113704262	-0.0216632692715644	1	1	1
Mkln1	0.345091340694578	0.0158545429437167	0.357	0.342	1
Chchd2	0.345241492000258	-0.0471247743324774	1	1	1
Pnpla8	0.345419046849521	0.0316151656136208	0.219	0.193	1
Commd9	0.345448229265233	0.0190687390073842	0.289	0.262	1
Uspl1	0.345546455299193	0.0124241310737324	0.472	0.475	1
Epn1	0.345722752218342	-0.0411758691866282	0.47	0.5	1
Mrpl11	0.345824569541982	-3.89036939107967e-05	0.922	0.888	1
Kctd6	0.345974423729794	0.0273297366704712	0.231	0.214	1
Mtif2	0.345985436301301	-0.0413948962832751	0.363	0.393	1
Ythdf3	0.346231106233605	-0.0449873712726174	0.262	0.309	1
Med17	0.346683783076329	-0.0425674848605745	0.344	0.349	1
Gfer	0.346822425308518	-0.0504424431558597	0.767	0.78	1
Tpm4	0.34703890610774	-0.0490964060079465	0.34	0.374	1
Git2	0.347737450464564	-0.043722871321408	0.266	0.326	1
Ina	0.347899547970431	0.0205457004254955	0.336	0.313	1
Psmd3	0.347929206284025	-0.0503201672210869	0.79	0.825	1
Eny2	0.348038903041202	-0.051281609668242	0.891	0.923	1
Ccdc107	0.34837594229675	0.0165216558497006	0.305	0.286	1
Rock1	0.348422414612633	-0.0447065231093239	0.569	0.596	1
Pdia4	0.348703821426861	-0.0436526394508588	0.52	0.549	1
Mest	0.348748518339377	0.0104140244584765	0.625	0.614	1
Med7	0.348924517250427	-0.0450332962277163	0.522	0.541	1
Emc4	0.34893798394688	-0.0451642937742189	0.627	0.68	1
Pmf1	0.349058747434419	-0.0478926228356943	0.722	0.735	1
Pafah1b3	0.349278436081609	0.0137640449768663	0.41	0.379	1
Idh3g	0.349315079233076	0.00728130722443032	0.701	0.665	1
Snupn	0.349347955733456	0.0167577762536839	0.311	0.315	1
Cir1	0.350089121232554	0.0126918756470104	0.435	0.451	1
Anapc13	0.350248396333599	-0.0546093243709651	0.963	0.93	1
Ramp3	0.350746823092868	0.0367676257155211	0.2	0.172	1
Wdr45b	0.35117512027919	-0.0458569733498193	0.567	0.568	1
Nup153	0.351276198304568	0.0124736976521426	0.472	0.477	1
Iah1	0.351708084639527	-0.0488023802023811	0.208	0.266	1
Arfip2	0.351741596962241	0.0179774971902878	0.297	0.274	1
Coq3	0.351862805913478	-0.0403612960147681	0.322	0.377	1
Cep63	0.352176564810098	-0.0662333706910666	0.132	0.196	1
Calm3	0.352386249120911	-0.0514462284862371	0.895	0.912	1
Gigyf2	0.352540176134187	0.0145831699779213	0.408	0.413	1
Rps25	0.352558004449727	-0.0247310211864931	1	1	1
Tuba1b	0.352570877046747	-0.0180991251526503	1	1	1
Cdk5rap2	0.352627390014557	0.0197648636587816	0.301	0.265	1
Fam76b	0.352634935726255	0.0279441018640665	0.231	0.203	1
Tdrd12	0.352999221177701	-0.0611065941402972	0.14	0.209	1
Bok	0.353019390018937	-0.0425416853997817	0.287	0.328	1
Eif2b1	0.353476532591701	0.00826321760547877	0.664	0.623	1
Kifap3	0.353583444119986	0.010691680120965	0.474	0.482	1
Msrb2	0.353674743731415	-0.0555861290952176	0.186	0.225	1
Shoc2	0.35372531875196	-0.0439281477515981	0.363	0.388	1
Stam	0.353921235803092	0.0326501272830553	0.212	0.182	1
Trappc5	0.354065541174418	-0.0408827106057864	0.353	0.38	1
Pepd	0.354153213768245	0.0212423107025154	0.252	0.249	1
Nmt2	0.3541641475445	-0.0514095226513818	0.707	0.726	1
Tpd52l1	0.354201634442196	-0.0430954755802038	0.293	0.341	1
Polr2l	0.354397532006441	-0.0451642937742188	0.565	0.637	1
2410004B18Rik	0.354479841965034	0.0113934350147752	0.559	0.556	1
[truncated: 5,679 more rows]
