# Supplementary material for: Detection of gene cis-regulatory element perturbations in single-cell transcriptomes
Source: PLoS Comput Biol. 2021 Mar 12;17(3):e1008789. doi: 10.1371/journal.pcbi.1008789 (PMC8011753; doi:10.1371/journal.pcbi.1008789)
Supplement: S2 File — (ZIP) [file pcbi.1008789.s015.zip › S2_File/wt_txm.MshSC1_vs_Control.MAST.csv]

	p_val	avg_logFC	pct.1	pct.2	p_val_adj
Churc1	3.42410974672501e-07	-0.00770905245250858	0.313	0.395	0.00623427661586223
Rps4x	3.13965526582135e-06	0.0859932860731236	1	1	0.0571637034248093
Nop58	5.9200717067056e-06	-0.0962162103025406	0.99	0.997	0.107786745563989
Carhsp1	9.2741890396745e-06	0.0913104793971902	0.633	0.649	0.168855159845354
Pim1	2.97044175506363e-05	-0.125666898102676	0.604	0.714	0.540828330344434
Ldlrap1	3.74972565536796e-05	0.081078181107165	0.19	0.124	0.682712550072845
Gm28625	3.81195548408159e-05	-0.0331046783649477	0.047	0.101	0.694042734986734
Phc2	5.15963411353033e-05	-0.0572114185665867	0.076	0.155	0.939414583050467
Rps3	5.9555682201948e-05	0.0597753605015181	1	1	1
Zscan26	6.45510395130154e-05	-0.0368148216702295	0.054	0.112	1
Trh	6.78219383451199e-05	-0.246128521440068	0.674	0.718	1
Ptp4a3	8.03907290399788e-05	0.111530328447834	0.464	0.417	1
1700007K13Rik	8.94867630853352e-05	0.116415754430148	0.375	0.28	1
Bex2	0.000103071212154529	0.0663076462597594	0.819	0.85	1
Sec61a2	0.000110016427557311	-0.0584538952621771	0.155	0.246	1
Safb	0.00012685261064265	-0.107764233280204	0.559	0.664	1
Samd4b	0.000132887076226566	-0.0423951182455138	0.307	0.402	1
Supt5	0.000133354915968456	0.100100855051866	0.744	0.694	1
Eef1a1	0.000136734149715423	0.0581828250349874	1	1	1
Api5	0.000164417518432912	-0.0734158048196627	0.61	0.72	1
Clk2	0.0001754827964796	-0.0204585370543908	0.118	0.171	1
Rps7	0.000179134261837996	0.0579133346985379	1	1	1
F2r	0.000197502145605045	-0.0370176230191437	0.12	0.191	1
Hdac5	0.000209048482081222	0.00999504794242068	0.171	0.195	1
Lin7c	0.000222558905464534	0.0952097441625055	0.474	0.372	1
Praf2	0.000224909005851804	-0.0453175704405494	0.379	0.479	1
Ppia	0.000230276239763162	0.0506207383103283	1	1	1
Dvl2	0.000236072793378492	0.0719650963807213	0.299	0.237	1
Mrpl38	0.000285135234274177	0.0900053380787065	0.79	0.699	1
Apopt1	0.000296054849459696	-0.000410583172508805	0.346	0.401	1
Tceb2	0.000301205201203218	0.0600512761514134	1	0.996	1
Zfp462	0.000301514032615075	0.0714866653729835	0.468	0.457	1
Arhgef12	0.000305588098012012	-0.0514841862213205	0.087	0.16	1
Tmem167	0.00036732954957564	-0.0973705606811641	0.936	0.962	1
Tcf12	0.000369886630201437	-0.0294159782168873	0.128	0.188	1
2310033P09Rik	0.000384493583070511	0.093765613707735	0.495	0.41	1
Tdp1	0.000389829630910884	0.0650134801968927	0.268	0.216	1
Tmem50a	0.000393443098462471	-0.0410901639167612	0.452	0.548	1
Mterf3	0.000422261098801235	0.0318008574377258	0.208	0.205	1
Cd276	0.000471361409545305	-0.0571878875812802	0.095	0.169	1
Prmt5	0.00049886905931905	0.0854069673403418	0.656	0.64	1
Cd81	0.000508649181494259	0.0904305328071877	0.882	0.887	1
Sbds	0.000525054947262018	0.0899104964010818	0.678	0.625	1
Zfand1	0.000540683669585781	0.0732305070165459	0.373	0.319	1
Lztfl1	0.000557267327671931	-0.0157908454626346	0.157	0.205	1
Pus10	0.000571059644386448	0.00700585942942442	0.173	0.192	1
Kcnk5	0.000586930986461909	-0.0610149639122975	0.115	0.193	1
Zfp830	0.000592682185630114	0.00611141950505556	0.299	0.341	1
Glul	0.000597357839193855	0.0139651491940692	0.757	0.818	1
Dmtn	0.000603429192829927	-0.065378452025396	0.161	0.248	1
Myo1f	0.000615578878755023	-0.115883176080233	0.26	0.329	1
Ift27	0.000642104574244185	0.0402747284877568	0.28	0.275	1
Uimc1	0.000655509447222886	0.0150253794448285	0.262	0.289	1
Ubac1	0.000670410518566629	0.0659472913083968	0.616	0.603	1
Lin37	0.000683502442932909	0.0155229476743495	0.188	0.206	1
Pvr	0.000698270058408308	-0.0248780680344561	0.126	0.182	1
Rps15a	0.000720010373026708	0.0449090270353101	1	1	1
Bud31	0.000737560691429931	-0.0883981304145355	0.831	0.866	1
Abhd11os	0.000739437937828477	0.065803453234512	0.216	0.176	1
Mtmr2	0.000751836978893633	-0.0361879633134972	0.249	0.324	1
Fam69b	0.000766924481739749	-0.0123887940597976	0.111	0.151	1
Ildr1	0.000770587091238815	0.0285076613191254	0.243	0.25	1
Tomm20	0.000793731050593724	-0.0505954086240332	1	1	1
Tmem126a	0.000815609569368116	-0.059557135055999	0.798	0.874	1
Pex2	0.000831089842231609	0.0124412072689518	0.132	0.148	1
Lamtor4	0.000905936143270794	0.0816999283469464	0.72	0.702	1
Unc45a	0.000907752772769138	-0.0229408151911011	0.175	0.234	1
Tmem245	0.000938603994825142	-0.071144965023124	0.501	0.601	1
Sec61b	0.000940907774719669	-0.00116983746120192	0.981	0.999	1
Elovl5	0.000970844921100935	-0.0316204443501661	0.293	0.37	1
Chmp2b	0.00114810148413614	0.0492046796488901	0.326	0.303	1
Iah1	0.00116155477229876	-0.0212467882546685	0.208	0.266	1
Acvr2b	0.00119253099361468	0.00847217033706313	0.194	0.218	1
Wdr1	0.00119325227039895	-0.0986404445440567	0.52	0.612	1
Eif2s1	0.00125327928397709	0.0801162366205157	0.975	0.958	1
Tomm5	0.00127699708006038	-0.0660103668290035	0.996	0.999	1
Smim7	0.00129702147387066	0.0648544458574131	0.46	0.435	1
Lsm3	0.00136425190578554	-0.0475227538096097	0.977	0.996	1
Ppp1ca	0.00136648660016829	0.0588582434319769	0.986	0.994	1
Limd1	0.00138016300874279	-0.00756103699656521	0.076	0.105	1
Nudt8	0.00140598955235622	-0.016252496858902	0.194	0.245	1
Platr27	0.00143358843171519	-0.0360987297540959	0.062	0.116	1
Elavl2	0.0014692803633786	-0.033044838096557	0.216	0.288	1
H2afz	0.00151066401879826	-0.0522375548896155	1	1	1
Hdgfrp3	0.00152285924787987	0.0632882485320523	0.264	0.205	1
Rps18-ps3	0.00153930777052666	-0.0152078364071017	0.243	0.299	1
Dnajb6	0.00159626911071702	-0.0574147847273982	0.953	0.984	1
Cog6	0.0016081411971127	0.0185965680102233	0.136	0.141	1
Ipo9	0.00161294931368832	0.00835897859340037	0.28	0.314	1
Cdk11b	0.00161729368355815	-0.0592860028618394	0.744	0.826	1
Hnrnpul1	0.00165560701142595	-0.0472965920536185	0.388	0.48	1
Shc1	0.00167363226778423	-0.0267555198665263	0.233	0.299	1
Tspyl2	0.00169704620945246	0.0204379190447356	0.101	0.093	1
Cluap1	0.00169705889948422	0.0376454780126338	0.136	0.111	1
Psmd1	0.00171899146948076	0.0538059120566829	0.792	0.813	1
Platr3	0.00173171267898459	-0.0554267726719476	0.652	0.741	1
Pkp3	0.00180805389210552	0.0239406777044599	0.109	0.108	1
Ppt1	0.00180982593369482	0.0223481785027581	0.167	0.168	1
Mpst	0.00182159166723862	-0.0290300285282312	0.087	0.137	1
Aasdhppt	0.00185168384790985	-0.00284902288867361	0.654	0.721	1
Zmynd8	0.0019205135380192	0.0630358685535449	0.474	0.457	1
Dlg1	0.00197346215813704	-0.0761208510158009	0.231	0.317	1
Smyd5	0.00199499363340003	-0.0160981525723352	0.439	0.507	1
Cradd	0.00199530920339535	0.00739138741875631	0.157	0.175	1
Aida	0.00204542090418553	-0.0609349807682076	0.245	0.334	1
Timp1	0.00204587552308865	-0.0551836858861309	0.375	0.468	1
Rpl7	0.00217032220605328	0.0487089028277325	1	1	1
Taf11	0.00217827242126765	-0.0138479425096055	0.509	0.579	1
Dhdds	0.0022715480800181	-0.0283258866465011	0.056	0.103	1
Rnf114	0.00237161353232142	-0.0520435888954674	0.237	0.32	1
Ttc27	0.0024058713075383	-0.00322520212827632	0.206	0.247	1
Zfp141	0.00240661637846232	-0.00971424671199422	0.155	0.195	1
Urb2	0.00241177917696783	-0.0532962893648391	0.107	0.169	1
Mrpl46	0.00242054367965538	-0.0220782097694125	0.606	0.68	1
Arf6	0.00247145473276461	-0.0890540514653796	0.633	0.718	1
Rps14	0.0024865589853702	0.0341461449750584	1	1	1
Suv420h1	0.00250963154706845	0.0657227833071873	0.289	0.226	1
Dhcr24	0.00250972042556565	-0.0735440255019468	0.416	0.513	1
Zfp664	0.002653304801939	-0.0126076611060923	0.392	0.454	1
Cnnm2	0.00271926846739254	0.0416903149877124	0.223	0.196	1
Lin28a	0.00282243897341877	-0.0772352818027709	0.439	0.535	1
Tm2d2	0.00283731258360214	0.0749134526462837	0.482	0.391	1
Dhx16	0.00284382801250277	0.098454580823041	0.924	0.896	1
Zfp688	0.00290918893835363	0.0567054101453722	0.229	0.185	1
Tmem167b	0.00294605601150924	0.00278125278951719	0.124	0.14	1
Ube2k	0.00296314600562027	-0.0734026776492336	0.948	0.968	1
Zfp706	0.00300756380114204	-0.0481143600782872	0.984	0.998	1
Smarce1	0.00302774583435675	0.0104084554430705	0.6	0.65	1
Atg13	0.00309228715292466	0.00318845209057969	0.181	0.21	1
Klf2	0.00309498792858557	-0.039340818190216	0.864	0.921	1
Rap1a	0.00313260443798564	-0.0606168828615911	0.553	0.645	1
Lcmt1	0.003133801281505	0.0190458516096392	0.379	0.408	1
Tuba3a	0.00313788604528315	-0.0551019901045286	0.13	0.201	1
Zfp385a	0.00317896361771373	-0.00890625166581513	0.107	0.139	1
Neat1	0.00319075087353511	0.0528581022852479	0.161	0.141	1
Ethe1	0.00320460277760804	0.0531155032626722	0.258	0.212	1
2310022B05Rik	0.00326288714164104	0.0164426150247356	0.115	0.122	1
Fam76a	0.00327183632288072	0.0111036568251402	0.266	0.292	1
Prkci	0.00328533243138096	-0.0347026445449703	0.386	0.464	1
Cenpm	0.00330492565646747	-0.0676045676432845	0.763	0.837	1
Mrrf	0.00336891239312781	-0.0199652219633359	0.32	0.386	1
Mlana	0.00341178654621598	-0.0130445756409405	0.126	0.168	1
Spns1	0.003437652648843	-0.0531735893653437	0.544	0.634	1
Mrpl9	0.00346625682618443	0.0586526127241751	0.313	0.306	1
Bcat2	0.00348403216275027	0.0335058451497299	0.373	0.386	1
Tmem150a	0.00352375199420998	0.0520406147297091	0.214	0.174	1
Derl2	0.00357230005628275	-0.0581368441402855	0.262	0.347	1
Nat9	0.00357549207966109	0.0433606420562488	0.192	0.161	1
Taf1d	0.00360211135502014	-0.0677987613696136	0.909	0.95	1
Eif4ebp2	0.00360322634534323	0.0530930738222012	0.192	0.126	1
Gm43409	0.00360937965061849	-0.0244715789074955	0.082	0.129	1
Ccnd2	0.00366345975352814	-0.161798653642704	0.392	0.474	1
Cdk6	0.00368487342123679	-0.024200076806149	0.299	0.362	1
Slc19a1	0.0037634034122087	0.00384817141824426	0.14	0.161	1
Vangl1	0.00378325157773421	-0.0172054478796859	0.416	0.485	1
Mms22l	0.00379556669912426	0.00474025188079691	0.334	0.373	1
Taf4a	0.00382619683297334	-0.0124298488705862	0.103	0.138	1
Klhl42	0.00386207006012187	0.0375432814932427	0.122	0.091	1
Paip2b	0.00389491987059273	-0.0423973048112118	0.4	0.484	1
Zc3h14	0.00391324125959357	0.0567965928594749	0.427	0.401	1
Akap10	0.00395709307101787	0.0256958236638363	0.128	0.117	1
Uba6	0.00399358886640156	0.00897576315491394	0.307	0.339	1
Samm50	0.00399947764857804	0.0629017781811784	0.852	0.859	1
Mfap1a	0.00402570641217624	-0.0249739156590674	0.179	0.236	1
Ccdc77	0.00405843636969607	0.0337340395460091	0.293	0.291	1
Rpl3	0.00413193338013167	0.0477033612369202	1	1	1
St14	0.00423493526610628	0.0447983579896079	0.163	0.128	1
Nemf	0.00439543367175237	0.0725969730822815	0.606	0.562	1
Cmpk1	0.00440250536007592	0.0774154845371723	0.61	0.563	1
Tmed1	0.00446821048715808	-0.0441586022574349	0.39	0.472	1
Tdrd12	0.00448820558227548	-0.0486316329898287	0.14	0.209	1
Atpaf1	0.00453689700060147	0.00646880216699353	0.332	0.369	1
Fthl17c	0.0046253790487087	-0.045645319542219	0.111	0.173	1
Wdtc1	0.00463947541681661	-0.0213306171317972	0.4	0.47	1
Mfap5	0.00465837540600937	0.024687986220805	0.2	0.201	1
Gpalpp1	0.00467209023178588	0.00465120134403335	0.173	0.194	1
Hebp1	0.0047047603185595	0.0695309079650541	0.379	0.33	1
Gtf2b	0.00477778296937126	0.0236552253644037	0.328	0.341	1
Nudt18	0.00481221066761102	0.0417446104862978	0.107	0.08	1
Desi1	0.00482181108680675	-0.0838283611503341	0.433	0.517	1
Phc1	0.0048221498092748	0.0201563569487725	0.724	0.78	1
Ift81	0.00485691981393884	-0.00494315035801256	0.097	0.123	1
Hace1	0.00500019893402021	0.0260452369970875	0.12	0.101	1
Dcps	0.00501760430988951	0.0594360071160389	0.518	0.509	1
Casc4	0.00503248441964675	-0.0324834881863943	0.225	0.293	1
Brd2	0.00507720571872094	-0.0546968544361199	0.816	0.88	1
Sh3glb2	0.00511371740808212	0.014475168130328	0.295	0.317	1
Pja2	0.00513367259207442	0.022492961440782	0.101	0.09	1
Strip1	0.00513792101967556	0.0143345960454742	0.153	0.163	1
Patl1	0.00515439150356465	-0.0358990834289806	0.122	0.181	1
Gga3	0.00520446105895445	0.00620862856120338	0.146	0.161	1
Akap9	0.00531016891430224	0.02654554186234	0.435	0.456	1
Snx1	0.00536504971666945	0.0222253969834456	0.159	0.157	1
Gm29666	0.00541757053780865	-0.064563342265074	0.142	0.206	1
Mapkapk3	0.00545570709439332	0.0593660840618376	0.243	0.188	1
Kif2c	0.00549566555983413	0.0152674458972205	0.379	0.411	1
Fam64a	0.00550695529880508	0.000289498681071365	0.196	0.227	1
Ung	0.00561726746991778	-0.0576661975640728	0.751	0.822	1
N4bp2l2	0.00562648046413076	-0.0102472528310995	0.643	0.713	1
Axin1	0.00571823128321756	0.0313995803029032	0.184	0.171	1
Fam177a	0.00571905986288155	-0.0358323144576631	0.134	0.191	1
Cnot4	0.00576201486566522	-0.0784279961813682	0.429	0.512	1
Actn4	0.00578094769622709	-0.0708898880566216	0.932	0.964	1
Ttf1	0.00582915213905613	0.0648820319970771	0.346	0.296	1
Csnk2b	0.00582999132721457	-0.0223026776695003	0.59	0.662	1
Jade1	0.00584108391181798	-0.00676971322221753	0.885	0.932	1
Zdbf2	0.00585116492209424	-0.00917888694689012	0.361	0.413	1
4921524J17Rik	0.00592678094679442	-0.033342178517444	0.412	0.488	1
Eif3f	0.00595850138185655	0.0721786171623027	0.981	0.98	1
Mageh1	0.00603599791572878	0.0133933219963435	0.177	0.19	1
Brd4	0.00614366952676778	-0.0748199705545943	0.662	0.739	1
Tmem106c	0.00614622957201382	0.0456628900374399	0.192	0.148	1
Abi1	0.00616567609703972	0.0194518393310785	0.258	0.269	1
Hnrnpab	0.00619565977101596	-0.0551104079772591	0.998	0.993	1
Mcfd2	0.00628132957788959	-0.00482877157585576	0.204	0.241	1
Map4k3	0.00628864172942657	0.0404623780957258	0.171	0.137	1
Fscn1	0.0064269853013946	-0.0731033179852858	0.895	0.938	1
Tubb4b	0.00646071211988581	0.069478922175062	1	0.998	1
Rps5	0.00647259287290145	0.0413917295569166	1	1	1
Hsd17b4	0.00653725094255703	0.0549864710283403	0.252	0.194	1
Ctage5	0.00656995801451223	0.0397619696871317	0.445	0.443	1
Napa	0.00657705015936161	0.0385006870988701	0.656	0.672	1
Mgst3	0.00658405302526126	0.0331037840425347	0.181	0.171	1
Gigyf1	0.00659519975598748	-0.0326747445875232	0.223	0.285	1
Calml4	0.0066003529449888	-0.0501880624167076	0.254	0.329	1
Morc1	0.006619764113993	-0.0870349156026664	0.567	0.649	1
Fbxl14	0.00663512844716358	0.0133828297017256	0.19	0.203	1
Mtmr4	0.00663995588438295	-0.0152940798485113	0.12	0.159	1
Tmco1	0.00664140486469501	-0.0513771901297314	0.802	0.867	1
Gtf2i	0.00665903668868285	-0.0586387783629593	0.573	0.659	1
Gng3	0.00667775956991826	0.0626940204396276	0.487	0.467	1
Mfge8	0.00669690133559677	0.0630398606094114	0.495	0.467	1
Rpl41	0.00671781735798844	-0.0389884760656081	1	1	1
Golga4	0.00671833449971907	0.00253131758897962	0.513	0.562	1
Ube3c	0.00671946318422617	-0.066920156295823	0.346	0.392	1
Mapkapk2	0.0067316769745106	-0.0425464956934656	0.138	0.201	1
Gemin6	0.00684597300960256	0.0233341432723905	0.701	0.744	1
Stag1	0.00686864713006889	0.0420435157817556	0.565	0.577	1
Wapl	0.0068960199426791	-0.0940673481174674	0.777	0.825	1
Smc1a	0.0069243498794762	0.0784107823430259	0.751	0.713	1
Abi2	0.00695146545998719	0.0131399852412417	0.212	0.225	1
Zfp37	0.00695346640874407	-0.0363273108395809	0.058	0.106	1
Ccna2	0.00695432353321539	-0.0697286019500574	0.765	0.831	1
Abhd10	0.00702492045586422	0.0323119881979666	0.258	0.253	1
Bax	0.00705892363411815	0.0439993069021514	0.998	1	1
1110008L16Rik	0.00706971973862996	0.039542598369556	0.427	0.428	1
Gstm4	0.00712219709237279	-0.0242046873322557	0.076	0.12	1
Psma3	0.00713713132795444	0.0597640416846015	0.986	0.991	1
Dyrk3	0.00714657884686791	0.0642860081174494	0.503	0.467	1
Arhgef1	0.00717052326267843	0.0207584370998244	0.243	0.253	1
Ift74	0.00721094252095554	-0.0446235554167836	0.266	0.34	1
Gprasp1	0.0072548760883636	-0.0580547803350769	0.14	0.19	1
Tmem261	0.00731440759519618	-0.00876613595616205	0.697	0.757	1
Fer	0.00732034630494056	-0.0194898658546629	0.128	0.173	1
Fen1	0.00733541415396342	0.0350291329555602	0.604	0.626	1
Mib1	0.00734672744070965	-0.026439215410072	0.128	0.179	1
Zw10	0.00735830506738723	-0.0317353178874541	0.2	0.261	1
Gpbp1l1	0.0073905708771451	-0.0176357506800371	0.26	0.315	1
Plekhf2	0.00743499374856645	0.0813425945417747	0.713	0.676	1
Aamp	0.00759680608272318	0.0665220493907742	0.862	0.8	1
Tmf1	0.00760857169483761	0.0320359612515133	0.301	0.297	1
Ctsb	0.00766486979187574	0.0632456125809531	0.435	0.41	1
Pard6g	0.00768765358771681	0.00668013535955123	0.165	0.185	1
Usp50	0.00772446558970287	-0.0502823078932377	0.27	0.347	1
Nr3c1	0.00784444265851407	0.00606911404870797	0.142	0.159	1
Cep63	0.00786648408347636	-0.050982268719488	0.132	0.196	1
Metap2	0.00789012416775421	-0.0500627228338031	0.992	0.997	1
Pnisr	0.00789045885932354	0.00492144913036252	0.736	0.789	1
Timm17b	0.00801626579815284	0.069451868794576	0.67	0.658	1
Dis3	0.00801863143185555	-0.080360806767072	0.431	0.498	1
Sertad2	0.00803939106496588	-0.0532880095920247	0.419	0.504	1
Faf1	0.00805445436177406	-0.0303147578991473	0.689	0.762	1
Tubgcp4	0.00808969652955742	0.00513137009808826	0.181	0.201	1
Upf3b	0.0081101797074865	0.080733120889286	0.715	0.662	1
Emc3	0.00813912290118065	-0.0310182696857677	0.278	0.346	1
Rdm1	0.00815061089706717	0.0424641732582258	0.402	0.394	1
Map1lc3b	0.00818899811848775	-0.0569815950641581	0.913	0.955	1
Wdr5	0.00836477528335322	-0.035314039983478	0.715	0.787	1
E430025E21Rik	0.00841363112976846	0.0662612511809489	0.386	0.311	1
Polr2l	0.00846565817204436	-0.016212217970024	0.565	0.637	1
Iars2	0.00848372133672355	-0.00805531867159645	0.237	0.278	1
Galk1	0.00851293472571106	0.0895578079591147	0.654	0.606	1
Zfp668	0.00873679223781066	-0.0100580868069573	0.115	0.147	1
Etf1	0.00873727337889785	-0.0608308023927104	0.984	0.989	1
Srfbp1	0.00873775468348124	-0.0515744895942197	0.252	0.328	1
Dxo	0.00875794357387315	0.0181124693934276	0.169	0.178	1
Ybx3	0.00876872164165023	-0.0844506376697549	0.835	0.877	1
Pard3	0.00877101298263212	0.00690661803889642	0.252	0.28	1
Rpl9	0.00882275225216068	0.040812060140635	1	1	1
Kdm6a	0.00882407131446198	0.0422888543812419	0.223	0.191	1
Rab9	0.00893709616811037	0.0637904438555171	0.48	0.453	1
Ubxn2a	0.00895799511395997	-0.0509857873137813	0.676	0.753	1
Card19	0.0090082706212435	-0.000337330701641894	0.138	0.161	1
Rpl10	0.00912191303695919	0.0556001879148069	0.998	0.999	1
Plod2	0.00913445682665633	0.0663055815469872	0.285	0.218	1
Hspa13	0.00915129571466285	-0.0186135021186599	0.101	0.141	1
Mttp	0.00915756079196665	-0.00951859101229963	0.097	0.127	1
Ahctf1	0.00919909158814078	0.0427387647765469	0.548	0.559	1
Trim44	0.00922725476807407	-0.0394572360413605	0.229	0.297	1
Sept1	0.00926010964325256	-0.0436953362917653	0.439	0.517	1
Dlk1	0.00931004304308247	-0.0207899941303424	0.089	0.13	1
Tex30	0.00931556288140431	0.030571611890036	0.54	0.556	1
Nudcd1	0.00938266198937729	-0.00610346835380607	0.27	0.313	1
Eno1b	0.00945066279782814	0.0338673148548689	0.122	0.093	1
Epb41l4a	0.00958293245708107	-0.0700033819174567	0.555	0.638	1
Bcl10	0.00961370266979128	-0.0659054545627493	0.297	0.376	1
Iqgap3	0.00964165882954364	0.0247318941159419	0.12	0.106	1
Ptdss1	0.0097510148356011	-0.0312771077992387	0.225	0.288	1
Oxsr1	0.00975961025567632	-0.0393638479582775	0.377	0.452	1
Mesdc1	0.00976450380963704	0.0615371710772124	0.334	0.263	1
Gm8797	0.00978708895740288	0.00987329622613564	0.635	0.685	1
Tnrc18	0.00980751666860675	0.0103558743688605	0.128	0.138	1
Mitd1	0.00981589412412903	0.0274904476177943	0.53	0.548	1
Mrps18c	0.00995512796525077	-0.00470382764199795	0.798	0.852	1
Usp37	0.010020880864715	-0.0581563604198701	0.231	0.306	1
Zfp646	0.0101221717496729	-0.0161085121894226	0.204	0.25	1
Trim43b	0.010170023478629	-0.00781886746461705	0.076	0.108	1
Taf8	0.0102279926957553	0.00787487296008416	0.093	0.101	1
Rev3l	0.0102737937847224	0.0160660069029814	0.126	0.122	1
B230354K17Rik	0.0102748769469047	-0.0516462846750203	0.194	0.265	1
Zfp111	0.0104012384787104	0.0370377283833439	0.111	0.065	1
Uri1	0.0104077330683516	-0.0175164877452593	0.633	0.696	1
Tmem214	0.0104813277712703	-0.0288087350143314	0.219	0.277	1
Tpgs1	0.0105046341690177	0.0623288345691859	0.456	0.416	1
Mms19	0.0105148146509918	-0.0331868779170025	0.204	0.265	1
Haus6	0.0105951276666502	-0.0416660196337326	0.26	0.332	1
Cttnbp2nl	0.0106408924362042	0.00372121974695774	0.124	0.139	1
Ube2e3	0.0106434090404316	-0.0143836486984075	0.625	0.687	1
Ube2d3	0.0106592685256234	-0.0426658941546623	0.998	0.999	1
Rpap3	0.0106687155341049	0.0676101842277467	0.503	0.458	1
Rilpl2	0.0106793300089186	0.0353339031039907	0.109	0.072	1
Mtfp1	0.0107480054660144	-0.0219985744926958	0.14	0.186	1
Leng1	0.010758631758103	0.0417344100200274	0.184	0.147	1
B9d2	0.0107751924527055	-0.00908223352350321	0.111	0.141	1
Pla2g16	0.0108063923718461	0.0678764401628285	0.381	0.331	1
Nip7	0.0108280330143709	-0.0991378047338827	0.969	0.978	1
Map1b	0.0108360210193711	-0.0732768951922416	0.581	0.662	1
Npr1	0.0108662902558283	0.0254567726605106	0.419	0.437	1
D2Wsu81e	0.0109030769347613	0.036003958203024	0.326	0.321	1
Rps27a	0.0109203537398943	0.0370342896654607	1	1	1
Tgs1	0.0109551662012379	0.0654153714113255	0.61	0.579	1
Snhg20	0.0109828700123363	-0.0293033174350955	0.348	0.414	1
Nup93	0.0110968544872424	0.0377969461933425	0.472	0.483	1
Smtnl1	0.0111730771620292	0.00234081565648059	0.099	0.121	1
1110012L19Rik	0.0111754131079655	0.0389851676588223	0.301	0.28	1
Tjap1	0.0111837966716897	-0.0359240508047815	0.214	0.277	1
Rhot2	0.0111859078977748	-0.0290361741077547	0.111	0.162	1
Foxn2	0.0112003235870936	-0.0465369251366699	0.181	0.249	1
1190007I07Rik	0.0112115854960233	0.0525478893807159	0.373	0.339	1
Fubp3	0.0113488317986937	-0.0383364265129421	0.604	0.681	1
Cep85	0.0113939206329176	-0.0576304774414731	0.184	0.247	1
Dhx36	0.0114063194574671	-0.00314544502017577	0.598	0.654	1
Dusp27	0.0114451578645511	0.00101723099358836	0.39	0.433	1
Lpcat3	0.0114657974609982	0.0498060000192491	0.262	0.224	1
Chtop	0.0114878332265843	-0.0629087439624245	0.821	0.868	1
Sall1	0.0114939518064104	-0.0259162125230974	0.285	0.347	1
Arhgdig	0.0115340445041096	0.0128166053280665	0.2	0.212	1
Nudt3	0.0115902826702695	-0.0196943064831256	0.254	0.306	1
Sars2	0.0116287674628517	-0.0492563159807441	0.163	0.229	1
Zfp365	0.0117030401071269	0.0426720371120585	0.124	0.089	1
Ptrh2	0.0117295105834278	0.0406449719012294	0.464	0.46	1
Mmrn2	0.0117516195663446	0.0438800531736334	0.124	0.078	1
Rpl10a	0.0118255749876022	0.0402498806915901	1	1	1
Rnf14	0.0118256639465792	0.0530659048549712	0.254	0.216	1
Ppp1r15a	0.0118268045129395	0.0294817397539238	0.241	0.232	1
Baz2b	0.0118268087834514	0.0569155419510347	0.262	0.215	1
Rplp1	0.011831122525157	-0.0353021614665772	1	1	1
Hmgb3	0.011866595306482	0.0867558236098034	0.573	0.528	1
Bst2	0.0119280581895601	-0.0512160953264743	0.278	0.353	1
Acaa1a	0.011947440721743	0.00722723124997895	0.285	0.311	1
Cnot6	0.0119915633165552	-0.034660261861827	0.412	0.484	1
Polr3h	0.0120161281064394	-0.0260968089032307	0.495	0.562	1
Dhx30	0.0120161839943925	-0.0733669847014604	0.458	0.528	1
Tnrc6b	0.0120340162323129	0.00201568991303291	0.311	0.343	1
Nodal	0.0121272974764205	0.0620162944242076	0.278	0.225	1
Elk3	0.0121294007710292	0.0367905380861023	0.107	0.063	1
Smagp	0.0121720364002762	0.0241586240627958	0.233	0.239	1
Decr2	0.0122565630129727	0.0249896553368182	0.113	0.105	1
Prr12	0.012271312647871	-0.0517517493675654	0.184	0.252	1
Mllt4	0.0122719829519102	0.0446222014729262	0.381	0.376	1
Cux1	0.0123863179304966	0.0224735426086055	0.192	0.19	1
Uhrf1	0.0123889354730971	-0.0919637339781484	0.656	0.699	1
U2af1	0.0124009470464164	-0.0521783904106146	0.994	0.995	1
E2f6	0.0125069054596963	0.0115693205746851	0.134	0.141	1
Zfp36l2	0.0125288361681126	-0.0585956303618539	0.2	0.27	1
Gm14820	0.0125398537515759	-0.05302619504166	0.186	0.254	1
Micu2	0.0125529314186058	0.0360622381306367	0.128	0.089	1
Cog7	0.0125610253254215	0.0405909822355375	0.186	0.154	1
Wwp2	0.0126336823522371	0.0459325181104534	0.307	0.283	1
Rps13	0.0126373390865912	0.0365186836928815	1	1	1
Tro	0.0127221609776238	0.0257506783665972	0.21	0.207	1
Akr1b8	0.0127640514539069	0.0426481274293559	0.136	0.087	1
Mtfmt	0.0128555387213411	-0.0431814132870767	0.115	0.173	1
Hsf2bp	0.0129117878615857	-0.0704663294308887	0.456	0.538	1
Aggf1	0.0129156948445254	0.00966389445217031	0.674	0.718	1
Sp3	0.013008639785867	-0.0304950890961893	0.276	0.342	1
Nt5c2	0.0130175686707785	-0.0171706864703542	0.21	0.257	1
Trnau1ap	0.0130399675011877	-0.067104360127698	0.701	0.771	1
Tubgcp5	0.0130457132171018	-0.0254931381529503	0.142	0.191	1
Ptk7	0.0130784099318248	0.0584008600370169	0.307	0.25	1
Atf6b	0.0130893179555647	0.048105561159885	0.26	0.216	1
Ntn1	0.0130897935352499	0.0303874453617858	0.132	0.108	1
Pqlc3	0.0132838674964683	0.0345068440265772	0.101	0.07	1
Ruvbl1	0.0134274788653518	-0.0632505572862181	0.858	0.87	1
Ormdl3	0.013471765793513	0.0281723602493074	0.188	0.185	1
Cdc42ep4	0.0134820492959249	-0.0259169874439114	0.153	0.203	1
Txlna	0.0135229024012118	0.0456464059829929	0.532	0.525	1
Topbp1	0.0135510920596447	-0.0243529644299249	0.414	0.481	1
Blvrb	0.0135557918860898	0.0387737712885637	0.274	0.255	1
Pttg1ip	0.0137483921416974	0.0400406050222675	0.272	0.251	1
Rnf138	0.0138155406232942	-0.0844645197845112	0.658	0.72	1
Prr13	0.0138376512018048	0.0226974219267296	0.4	0.428	1
Ccdc22	0.0138468308539672	0.0158433110056537	0.124	0.12	1
Zcchc17	0.0138605579438531	-0.0729042853604811	0.713	0.78	1
Glrx3	0.0139236777966699	0.073709496803414	0.971	0.973	1
Ndufb7	0.0140377836357037	0.0528459762347913	0.975	0.98	1
Smim12	0.0141191192019212	0.0343336073411735	0.59	0.598	1
Atmin	0.0141789570529574	0.00800389149752917	0.313	0.345	1
2610044O15Rik8	0.0142541146071814	0.0379397960565429	0.109	0.07	1
Kars	0.0143751923951479	-0.00590469774560387	0.748	0.799	1
Mid1	0.0143785786242685	-0.0689986660922315	0.72	0.72	1
B3galnt2	0.0144760501593286	0.0286804579668208	0.153	0.139	1
Luc7l	0.0144790433783307	-0.0183638352416567	0.682	0.747	1
Abhd11	0.0144862179624865	-0.0534251987923351	0.373	0.452	1
Gm13152	0.0145973606593302	-0.0589632227703279	0.305	0.382	1
Ebag9	0.0146284622774314	-0.0156125193934668	0.132	0.169	1
Prtg	0.0147689969664543	0.0316966715314245	0.118	0.114	1
Rap1gds1	0.0147941880886172	-0.0347759724423353	0.132	0.188	1
Snhg6	0.0149154447850101	-0.0180123471007497	0.612	0.672	1
Cr1l	0.0149348779469311	0.0120405833135957	0.249	0.264	1
Gjc1	0.0149851497688178	-0.0594060018757284	0.485	0.565	1
Spred1	0.0150230792803165	-0.0539120507430605	0.303	0.379	1
Fxr2	0.0150262907719056	0.00924563528526517	0.476	0.513	1
Pddc1	0.0150538783326803	0.0520463636403561	0.21	0.162	1
Bin2	0.0150697608073412	0.024559452285853	0.109	0.1	1
Brd3	0.0150926685509635	-0.0121304813302423	0.777	0.832	1
Cutc	0.0153273380558722	0.00801199091479286	0.118	0.128	1
Nthl1	0.0153297140770472	0.0455443320130255	0.305	0.276	1
Gm27234	0.0153629792314708	-0.0528258993759531	0.128	0.185	1
Zfp281	0.0153726916131178	-0.0654953221859961	0.495	0.574	1
Ap3s2	0.0153919292254406	0.0156584302714087	0.214	0.222	1
Sec22b	0.0154149679090821	-0.0166037527449525	0.482	0.54	1
Esyt1	0.0154776180761044	-0.0282617090001408	0.082	0.128	1
2310011J03Rik	0.0155069311367269	-0.0445203547061533	0.357	0.431	1
Rapgef6	0.01551171788785	0.0241608429939676	0.229	0.226	1
Rnft1	0.0155169566673625	-0.0291976979217869	0.21	0.268	1
Ubtd1	0.0156468625924384	-0.00559480291033677	0.089	0.113	1
Gjb3	0.0156865137562594	-0.0330372813153473	0.536	0.607	1
Galnt11	0.0157115444149564	-0.0354451077208932	0.122	0.175	1
Crlf2	0.0157850110641095	0.0140233852864941	0.159	0.169	1
Txn2	0.0158719180202883	-0.0610000845650349	0.827	0.877	1
Polb	0.0159581570400165	0.0528594391264154	0.344	0.298	1
Sepw1	0.0159893672204226	-0.0552165767212607	0.907	0.912	1
Tln2	0.0160133510424976	-0.0594342119529061	0.297	0.372	1
Tpd52l1	0.0160141974723	-0.0124819680787439	0.293	0.341	1
Cops8	0.0160286338287006	0.00439973224463941	0.67	0.717	1
Mbd6	0.0160811583778742	0.00942355437978755	0.124	0.131	1
Cir1	0.0160890888890118	0.0285876531329323	0.435	0.451	1
Celf4	0.0162044812640293	0.000383936174438979	0.093	0.107	1
Hsdl2	0.0163146893601029	0.0426687047820879	0.173	0.129	1
Arl14epl	0.016425675394824	-0.0401805301418596	0.361	0.429	1
Stk40	0.0164584126536897	-0.0403110276300379	0.19	0.254	1
Mov10l1	0.0164895054348518	-0.0236799028118521	0.074	0.112	1
Ankle2	0.0165523630897968	-0.0106280017696858	0.194	0.231	1
Adap1	0.016616470195856	-0.0637219779147954	0.239	0.306	1
Ilk	0.0166537341444062	0.014871981684106	0.276	0.294	1
Ehmt2	0.0166589892622149	-0.0162597811286361	0.398	0.458	1
Mcm4	0.016671558490039	-0.071763570095266	0.598	0.646	1
Cul5	0.0168237424391673	-0.0906943790370984	0.641	0.71	1
Nup133	0.0169950026328243	-0.002169082831253	0.373	0.416	1
Mrps27	0.0170446775460761	-0.0334023719090971	0.208	0.269	1
Depdc1b	0.0170703660444179	0.0352404310866177	0.134	0.085	1
Sel1l	0.017166297561657	0.0523372344792201	0.212	0.163	1
Thoc2	0.0172004238041881	0.017204502684728	0.654	0.687	1
Abhd4	0.0172014926837785	0.0470173412911228	0.188	0.131	1
Bet1	0.0172097852158735	-0.0404163841435359	0.458	0.533	1
Ccdc6	0.0172101004133105	-0.0306761285708735	0.198	0.253	1
Ap3d1	0.01721204248162	0.0074941352829602	0.266	0.29	1
Sacs	0.0172245436567012	0.0164023968689883	0.118	0.114	1
Fam96a	0.0172760174025348	-0.0407000534771603	0.701	0.769	1
Tinf2	0.0172814867909603	-0.0208159375225138	0.192	0.239	1
Triml1	0.0172913889990458	0.00696359265655133	0.299	0.329	1
Prmt3	0.0173134945744741	-0.0169923019265922	0.462	0.519	1
Rad23b	0.0173473198774763	-0.0625759661706315	0.915	0.94	1
Wbp2	0.0173494316850755	0.0213556975972339	0.322	0.326	1
Dpy30	0.017358408260021	-0.0499535377214237	0.99	0.995	1
Aco1	0.0174203668288187	0.000379933570558377	0.146	0.165	1
Xrcc1	0.0174452874240942	0.0318897126514561	0.41	0.411	1
Uba52	0.0174844660916433	0.0287336794642979	0.462	0.48	1
Mocs3	0.0174933084106803	-0.00896680341733912	0.118	0.146	1
Ube4b	0.0176626892210964	0.059452942245975	0.503	0.468	1
Sys1	0.0177081833129784	-0.0691421990577084	0.676	0.742	1
Ndufv1	0.0177234844386604	-0.0292043833584172	0.687	0.753	1
Hspa5	0.0177259566389839	0.0522769292095115	0.938	0.956	1
Pum1	0.0177749770894053	-0.0642874354677425	0.905	0.904	1
Rnf115	0.0177868053044805	-0.000398321066005847	0.353	0.39	1
Tmem138	0.0177892743670315	0.0383662551604327	0.338	0.326	1
Sult6b1	0.0177960878810117	0.00404451559286928	0.285	0.312	1
Slc25a19	0.0179197301823309	0.00299186118852351	0.206	0.23	1
Terf2ip	0.0180551463755735	0.0347890138119302	0.179	0.169	1
Noct	0.0180960968957348	-0.0295865290363084	0.685	0.75	1
Zmym5	0.0181022540223777	0.0375911823372111	0.221	0.205	1
Slc39a10	0.018108987491172	-0.0615459417005231	0.258	0.33	1
Gm19705	0.0181174745268032	-0.0685130383408638	0.332	0.408	1
Cgnl1	0.018136006896449	0.0159605852177191	0.126	0.127	1
Ctdp1	0.01819889014953	0.0247342743118509	0.278	0.276	1
Platr5	0.0182019003605495	-0.0621282020501805	0.159	0.221	1
Ppp1r15b	0.0182240163516605	-0.00692054945189191	0.305	0.35	1
Crip2	0.0182323644230578	0.0622724396532588	0.528	0.537	1
Ndufa10	0.0182442959352764	0.0291677887037196	0.841	0.869	1
Traip	0.0182671900250017	0.015560081781178	0.301	0.313	1
Atp5b	0.018292475149777	0.0491382870520489	1	0.999	1
Supt4a	0.0183240399413598	-0.0516970163125712	0.874	0.918	1
Alg3	0.0183314534895558	0.00544592728257776	0.307	0.335	1
2700060E02Rik	0.0183901228900333	-0.045139061761901	0.998	0.994	1
Kbtbd4	0.0184438114055522	-0.0233612345979433	0.115	0.158	1
Prpf19	0.0184963037611331	0.063399237119211	0.839	0.826	1
Mrpl57	0.018555496905441	-0.0272086980679944	0.864	0.912	1
Pdgfa	0.0186656946021737	-0.0696976270180477	0.759	0.811	1
Sh3bp4	0.0186833716898331	-0.035677882637708	0.093	0.143	1
Pcgf3	0.0187583822459539	-0.0248296708535593	0.214	0.268	1
Ldha	0.0187734632030293	0.0637010727624729	0.996	0.993	1
Chsy1	0.0188181344855939	-0.00131868320840572	0.142	0.169	1
E130309D02Rik	0.0188453373669892	0.000118763846330194	0.252	0.283	1
Vhl	0.0189067294553284	-0.013384406065429	0.091	0.122	1
Gk5	0.0189272821735338	0.0143914994401999	0.12	0.117	1
Irf3	0.0189371428549772	-0.026224213562677	0.179	0.229	1
1810058I24Rik	0.0189453646662383	-0.05511530987649	0.951	0.957	1
Eaf1	0.0189954054915983	0.0011695671507756	0.198	0.225	1
1600002K03Rik	0.0190114511451277	-0.0191408732344739	0.097	0.136	1
Poglut1	0.0190265545983806	-0.0149816976523708	0.33	0.384	1
Zfp57	0.0190479024473546	0.0227423243084515	0.6	0.63	1
Cep170b	0.0190942602600165	0.0354924063859118	0.122	0.076	1
Dnajc18	0.0190987266120119	0.00278133063244784	0.124	0.137	1
Igf2bp2	0.0191140980550575	-0.00786692671140155	0.365	0.413	1
Sri	0.0191300895723263	0.0304964986435478	0.429	0.436	1
Fryl	0.0191311224678284	0.0184949339171579	0.196	0.2	1
Cdkn3	0.0191522322934895	0.0122035155587185	0.115	0.124	1
Peak1	0.0191990476620645	0.0296710391269943	0.188	0.17	1
BC005561	0.0194501138803376	0.00288476258544726	0.258	0.286	1
Brap	0.0194509724011202	-0.0470464488201159	0.184	0.248	1
Bcor	0.0195242728118724	0.025758835431618	0.115	0.107	1
Itch	0.0195593966229669	-0.0815649317292247	0.239	0.308	1
Sf3a3	0.0196945247890418	-0.0201766669754294	0.687	0.751	1
Psmd2	0.0197470827096742	0.0339487576029928	0.814	0.842	1
2610318N02Rik	0.0197778805849011	0.0052556785606872	0.464	0.501	1
Rnf26	0.0198955857446042	-0.0166530834004184	0.14	0.178	1
Bub3	0.0199850162456703	0.0450473432113658	0.864	0.887	1
Dazap2	0.0200512918502569	0.0110929781617217	0.278	0.299	1
Rfx7	0.0200694131812375	0.0511710876642351	0.301	0.268	1
Btf3	0.0201067599765945	-0.0408844235623618	1	1	1
Nufip2	0.0201250708129699	-0.0677532115711318	0.573	0.647	1
Tm9sf3	0.0202080110448772	-0.0135500118022174	0.396	0.446	1
Pole	0.0204100231009439	-0.0241024697315951	0.239	0.289	1
Mrps16	0.020481273593661	-0.0431054870326759	0.924	0.958	1
Acbd6	0.0205759520784094	0.0437138882873918	0.685	0.688	1
Mars2	0.0207325797781421	-0.000644924905183281	0.122	0.14	1
Diexf	0.0208138921726728	-0.0493926071708696	0.159	0.218	1
Prkacb	0.0208563441858089	0.0260712617418462	0.159	0.147	1
Pnn	0.0209520662857032	0.0733660931024117	0.804	0.773	1
Odc1	0.0209896901292447	-0.0679784044195164	0.992	0.996	1
Ppie	0.0211476950040151	-0.0109954676827927	0.53	0.586	1
Rps3a1	0.0211754745875601	0.0371524761570932	1	1	1
Rasal2	0.0212840682791968	-0.00307372319013009	0.095	0.118	1
Serf1	0.0214085651616761	0.0497094573900145	0.353	0.319	1
Mrpl44	0.0214445277900062	-0.00259499891653014	0.487	0.529	1
Rps17	0.0214887031709972	0.0284004958384285	1	1	1
Vezf1	0.0215024736930268	-0.0373843372762761	0.171	0.229	1
Eif4e	0.0215841861446101	-0.0413752881749538	0.854	0.903	1
Kctd13	0.0216249927450245	-0.0249048756256344	0.126	0.172	1
Asun	0.021650767654022	-0.00467623623285257	0.371	0.412	1
Gale	0.021690796251443	-0.00385214810816681	0.214	0.245	1
Nup205	0.021775725677884	-0.0424762610798559	0.233	0.299	1
Med25	0.0217888139531855	-0.0208561192753054	0.557	0.62	1
Cept1	0.021841126923537	-0.0238034463513159	0.132	0.178	1
Gnai1	0.0218905128298841	-0.0055549634076841	0.163	0.193	1
Cdk8	0.0219808894136313	-0.049089471327994	0.309	0.381	1
Tssc1	0.022001751497302	-0.01213420844895	0.332	0.378	1
Ergic3	0.0220348822007496	0.0319207877323471	0.357	0.354	1
Caap1	0.0220629505673191	0.017907047592522	0.34	0.352	1
Zeb1	0.0220762290237904	-0.0453978626163319	0.128	0.184	1
Isyna1	0.0220837430326377	0.0278097238352596	0.513	0.53	1
Ooep	0.0222417242250172	0.0852064382578659	0.703	0.641	1
Mgat2	0.0223031027130436	-0.00669461708741942	0.46	0.511	1
Braf	0.0223058107023288	-0.00893383251509416	0.159	0.193	1
Pnkp	0.0223365012207889	0.00712011654527345	0.169	0.182	1
Tmem165	0.0224298374703002	0.0508441503336312	0.497	0.474	1
Tead4	0.0225532939192742	-0.0231134779677497	0.089	0.13	1
Fam135a	0.0226469465930666	-0.0337180928616931	0.06	0.102	1
Yars2	0.0226488240071384	0.0186841584179507	0.34	0.353	1
Dnajc3	0.022739159113708	-0.0491743106198795	0.28	0.351	1
Ing4	0.02279246572357	0.0208290197503738	0.173	0.168	1
Dek	0.0228903241197385	-0.0482906659145661	0.996	0.995	1
Dnmt3b	0.0229607423938475	-0.0780123645171619	0.555	0.611	1
Smurf1	0.023224108449187	0.0202441137564074	0.12	0.111	1
Cdc14b	0.0233029567225992	-0.0306620975774924	0.13	0.182	1
Wdr53	0.0233341273680649	0.0201954012091954	0.192	0.192	1
E2f5	0.0233444003065468	-0.0628904296845185	0.371	0.423	1
Trim59	0.0233577933075449	0.059160386063933	0.532	0.497	1
Whsc1	0.0233764122215265	-0.0242457335231837	0.163	0.21	1
Plec	0.0233837803787526	-0.0454486805905455	0.13	0.186	1
Commd3	0.0234297284190634	0.0582903137169332	0.328	0.294	1
Khdrbs3	0.0234303677945601	-0.0130064087441343	0.128	0.163	1
Traf3ip1	0.0234339837055211	0.000602007277853922	0.177	0.2	1
Khsrp	0.023480800192928	-0.0214403758352726	0.208	0.263	1
Adipor1	0.0236682618452382	-0.057033024900645	0.703	0.768	1
Gcn1l1	0.0237190912731499	-0.0191015173749214	0.39	0.444	1
Fbxw7	0.0238952571489899	-0.0256493403497094	0.332	0.392	1
Thoc6	0.0239936654095613	0.057704491411307	0.497	0.489	1
AY036118	0.0241276596841187	-0.0587854502262672	0.736	0.798	1
Ppa1	0.0241332454577787	0.051074574828154	0.907	0.922	1
Gas2l3	0.024237149176694	0.0210023121320953	0.146	0.144	1
Mbd4	0.0242765329909423	0.0326097923116085	0.122	0.102	1
Sox15	0.02427857792932	0.0242997535301417	0.175	0.129	1
Med26	0.0243185505490637	-0.0361313819356941	0.134	0.188	1
Tns3	0.0243511190352253	-0.0670821412947977	0.619	0.686	1
Fkbp5	0.0243865873139301	-0.0665638118937169	0.416	0.489	1
Cenpi	0.0246099993294525	0.0279303229055464	0.122	0.099	1
Mrps23	0.024722651596563	0.0248238846811302	0.635	0.661	1
Oser1	0.0248126062192538	-0.003815471981157	0.297	0.329	1
Tln1	0.0248174053369385	-0.0505744276284423	0.52	0.595	1
March6	0.0248261970648685	0.0282223001507689	0.188	0.18	1
2810006K23Rik	0.024841318094791	0.0159017908272668	0.264	0.268	1
Zbtb7a	0.0248596449956298	-0.0403295185558912	0.266	0.332	1
Ddx6	0.0248680793370783	-0.0438619876441811	0.518	0.59	1
Qser1	0.0249262875857629	-0.0346665171329133	0.19	0.247	1
Mysm1	0.0249303797815697	-0.00382199764301222	0.254	0.287	1
Rtn1	0.0251469562906023	0.0403008345471019	0.204	0.178	1
Scamp3	0.0254486963439028	-0.0624747420353863	0.571	0.644	1
Git2	0.0254694552007988	-0.0287609757393241	0.266	0.326	1
Pcyt1a	0.0255483984953611	-0.00800888126342474	0.138	0.169	1
Smox	0.025571340886094	0.0343066666747607	0.115	0.082	1
Zfp296	0.0256013033073505	-0.0463510960709809	0.39	0.462	1
Cacna1a	0.0257623692339201	-0.0402179945115393	0.122	0.175	1
Fam193b	0.0258788868858056	-0.0382846275346923	0.115	0.168	1
Acaca	0.0259650709425987	-0.0208761845635287	0.157	0.201	1
Cap1	0.0259936564676953	-0.027798365920488	0.468	0.532	1
Bcdin3d	0.026007239838796	-0.00987607265459003	0.179	0.213	1
Rcc2	0.0260440142982312	-0.0637494739301305	0.901	0.937	1
Dnajc24	0.0260563577542697	0.0508056797449654	0.478	0.46	1
Mrpl54	0.0261370595034715	0.0108384284709222	0.915	0.873	1
Hdhd2	0.0261594559994801	-0.00418772070976803	0.328	0.369	1
Atg12	0.0263720404031003	-0.0188771118949652	0.305	0.356	1
Inip	0.0263903613440847	0.0207669737837644	0.322	0.334	1
Rngtt	0.0266550558295062	-0.0355259875026071	0.262	0.322	1
Uqcrc2	0.0266609554944706	0.0647830615432839	0.755	0.726	1
Snx30	0.0267228118307514	0.0395296140766637	0.134	0.098	1
Fam63a	0.0267384023199826	-0.0322573470147362	0.239	0.298	1
Dgat2	0.0267474845838457	0.00118139917875557	0.107	0.126	1
Mapt	0.0268384746637892	-0.0642147024242212	0.262	0.329	1
Ncoa3	0.0268987479191565	0.03600215980651	0.472	0.476	1
Ptgfrn	0.0269440734401787	-0.0117989460324056	0.157	0.191	1
Rnmt	0.0272399760485674	-0.039623021456707	0.649	0.718	1
Igf1r	0.0272568255748876	0.0251127193459197	0.159	0.155	1
Paip2	0.0272644525517876	-0.0209760144836852	0.928	0.961	1
Mrps18a	0.0272762680636039	0.0528523248731763	0.74	0.73	1
Cenpw	0.027324990263976	-0.0378999448354116	0.878	0.922	1
Ube2m	0.027332991968746	-0.00703779133531957	0.501	0.553	1
Rec114	0.0273568447997695	-0.0355759987027076	0.074	0.119	1
Ifitm3	0.027403113955082	0.106085150053093	0.713	0.706	1
Ing1	0.0274836780339542	0.0404808123756406	0.546	0.533	1
Wdr43	0.0274892694453017	-0.0587955316981872	0.924	0.951	1
Hnrnpa0	0.0274958501279034	-0.0686879469591497	0.641	0.689	1
Homer2	0.0275200190475254	-0.0310407693179086	0.157	0.209	1
Lgmn	0.0276019235272334	-0.0456748145425184	0.184	0.245	1
Pigf	0.027606813393718	0.0242379848058653	0.394	0.401	1
Gxylt1	0.0276121259347893	-0.0287984609667756	0.128	0.175	1
Scd2	0.0277113324491144	-0.0152025237368927	0.274	0.322	1
Atp5g2	0.0278330450985489	0.0498516163149973	0.998	0.999	1
Tspo	0.0279930511988822	-0.00448810464914237	0.204	0.235	1
Mynn	0.0280201994685861	0.0163479104745761	0.181	0.188	1
Mrpl55	0.0282110736235594	-0.0155920858779366	0.759	0.813	1
Wdfy1	0.0282537086452318	-0.0344533785879106	0.289	0.352	1
Smtnl2	0.0284892527729557	0.0377155641727639	0.285	0.27	1
Zfp938	0.0285059829869357	-0.0136570367117568	0.101	0.136	1
Polr3f	0.028512411035286	-0.0383021702792977	0.239	0.301	1
Gnpat	0.0285641231846134	-0.0490924202729364	0.375	0.447	1
Gm26829	0.0286095800779846	-0.0110872582492691	0.173	0.209	1
Cenpp	0.0286867281008176	-0.0018684408449236	0.297	0.332	1
Ppp1r7	0.0287274627578498	0.0374432336314331	0.536	0.541	1
Mettl13	0.0287299497959558	0.00930727711416951	0.307	0.331	1
Pepd	0.0290344932513069	0.0280468792816347	0.252	0.249	1
Eif4b	0.0291419193959524	-0.0525393611725387	0.825	0.874	1
Hgs	0.0291561330593521	0.00662923815995803	0.256	0.277	1
Acyp1	0.0291943073773217	0.0238299189288329	0.26	0.262	1
Map1s	0.0292335165300411	-0.0346323520490114	0.229	0.288	1
Hpgds	0.0292617513505859	-0.0230884858853047	0.064	0.101	1
Id1	0.029325560281048	0.0129279043087871	0.482	0.534	1
Mrps25	0.0293796127385431	0.056573914615221	0.806	0.809	1
Tmsb10	0.029401322145921	-0.0480828513335454	0.998	1	1
Klhdc3	0.0295875315689255	0.00343117774954554	0.406	0.446	1
Slc37a3	0.0296199780852602	0.0123064842924324	0.163	0.168	1
Pkd2	0.0296298117372862	-0.0381425747677527	0.089	0.133	1
AU022252	0.0296448142698161	-0.0511808807102524	0.297	0.367	1
Anapc13	0.0299759959479422	0.00120203844916489	0.963	0.93	1
Mtg1	0.0300361994664166	0.0284138864537886	0.196	0.186	1
Gmds	0.0301364166029266	-0.0397058953637333	0.101	0.15	1
Eci1	0.030171634092386	0.0253128931498467	0.437	0.447	1
Hspe1	0.0302493212304308	-0.0300777385267246	1	1	1
Rp9	0.0303818974914909	-0.0420691788169205	0.629	0.696	1
Armc9	0.0303960217290159	-0.0206360707157465	0.072	0.107	1
Gtf2e2	0.0304844246766586	-0.0637492365327086	0.685	0.75	1
Kifc3	0.0305369719289442	-0.0173441823594692	0.087	0.12	1
Igf2bp3	0.0306366659249442	-0.0506592944485176	0.377	0.45	1
Klk8	0.0306839438262773	0.0106878665416852	0.237	0.251	1
Nae1	0.0307622816587503	-0.0277215759737136	0.365	0.426	1
Pcnt	0.030820446247756	-0.0681345979838927	0.567	0.634	1
Glis2	0.0308412199618715	-0.0239977876724901	0.085	0.124	1
Nxn	0.0308703624648068	-0.0195914753459577	0.462	0.52	1
Zfp148	0.0309012279226911	0.0375277782863933	0.328	0.313	1
Rbm5	0.0309248113923616	-0.027821414135963	0.394	0.459	1
Bcas3	0.0309337767713482	0.00423575108673817	0.107	0.12	1
Suv39h2	0.0309782321479111	-0.0569604338755297	0.28	0.345	1
Srsf9	0.030984675568319	-0.0663451855741666	0.689	0.745	1
Oxa1l	0.0310939743896072	-0.0539197414914756	0.365	0.437	1
Trmt6	0.0311474356526536	0.0757542848594841	0.726	0.668	1
Mzt2	0.0311820010241422	-0.0617002495400412	0.351	0.414	1
Trmt44	0.0312314426165158	-0.024493903509962	0.078	0.101	1
Top2b	0.0314935906092506	0.0489692054433828	0.243	0.193	1
Wwtr1	0.0315201999920912	-0.0169605463609292	0.128	0.164	1
Lhpp	0.0315562081099285	0.0147924547773028	0.103	0.097	1
Lage3	0.0317654633080418	0.0284665801548155	0.8	0.828	1
Med19	0.0317678985823871	-0.0676220793276889	0.631	0.694	1
Rassf3	0.0317729047853716	-0.0288470899665528	0.078	0.121	1
Ccl25	0.0318030716204628	0.00651143727781436	0.109	0.117	1
Iars	0.0318150385301482	-0.0728779034545718	0.555	0.604	1
Zc3hav1	0.031839422959741	-0.0432199124857672	0.126	0.179	1
Zranb3	0.0318450998383214	-0.0239051156748432	0.085	0.123	1
Ptprf	0.0318692606607953	-0.0281676401259737	0.503	0.569	1
Ring1	0.03195466605543	0.0419910807908369	0.2	0.157	1
Rhox5	0.0319953794257561	0.0486126774907141	0.862	0.892	1
Qprt	0.0320750228695606	0.0334286493119822	0.113	0.072	1
Cchcr1	0.0323265332018749	-0.0170455841302445	0.095	0.13	1
Txndc12	0.032515992794462	0.0120023219630326	0.309	0.334	1
Itpr3	0.0325914558237501	0.0198877034391708	0.107	0.072	1
Cep57	0.0326667087511365	-0.0356970486057636	0.544	0.61	1
Gcat	0.0326878422099974	0.0518204097026448	0.534	0.461	1
Stam	0.0327491371639824	0.0368241813439274	0.212	0.182	1
Pcolce	0.032847437339614	0.0449819669887783	0.612	0.62	1
Mum1	0.0328518255009012	-0.0372310161179237	0.353	0.419	1
Srm	0.0329433619957699	-0.0547731858614362	0.961	0.976	1
Rpl6	0.0330037578163696	0.039429839411349	1	1	1
Laptm5	0.0331520735310774	0.040750480965534	0.46	0.455	1
Atg14	0.0331631762599296	-0.0389392661224723	0.254	0.315	1
Ppp1r37	0.033164579483496	0.0127032648180063	0.163	0.166	1
Mat2b	0.033165556260536	0.0445034281744193	0.59	0.575	1
Smarcd2	0.0332131153560194	0.0320774539248632	0.231	0.215	1
Utp11l	0.0332244222906438	-0.0811103825050539	0.784	0.814	1
Polr2i	0.0332679674367077	-0.0514828502945623	0.963	0.959	1
Perp	0.0332889090717263	0.0724475271825785	0.425	0.407	1
Kmt2e	0.0333151829272942	0.0306017698661475	0.181	0.165	1
Elp3	0.0333650248177158	0.059502178403979	0.544	0.513	1
Srp9	0.0334483451846082	-0.0542148403100007	0.975	0.978	1
Ndufaf3	0.0334715851579537	-0.0173398034110518	0.291	0.339	1
Senp2	0.0336675524287195	-0.0177408850855259	0.338	0.389	1
Gtf2f2	0.0337362298003941	-0.0209094380826691	0.596	0.659	1
Cpsf1	0.0337747985280342	0.00377421796686231	0.227	0.248	1
E4f1	0.0337817707859521	-0.0270759760118277	0.062	0.101	1
Eif3j2	0.0339475507644135	0.000866715129546947	0.559	0.604	1
Ogfod3	0.0340078696119981	0.0220106271033259	0.103	0.089	1
Cox5b	0.0340154466154107	0.0473927140435328	0.996	0.992	1
Capsl	0.0341092677281097	0.0300083948857335	0.161	0.141	1
Mapkap1	0.034121570847184	0.0121727290786165	0.392	0.417	1
Arl5a	0.0342778505922362	0.0234851253819114	0.359	0.371	1
Gabbr1	0.0342867256796321	0.0522860215242191	0.299	0.236	1
Msh2	0.0343436174311025	-0.0652404222931233	0.604	0.665	1
Dnajc25	0.0345511608597834	0.016780138880125	0.21	0.213	1
Cyfip1	0.0345927194738917	-0.0151549621071579	0.338	0.389	1
Lifr	0.0346018533117792	-0.00494132475788722	0.208	0.238	1
Dcxr	0.0347695359919196	0.0485946533414745	0.184	0.139	1
Smg8	0.0348520361822957	-0.0145780286688161	0.194	0.23	1
Amd1	0.0348892451124658	-0.0660328763307719	0.588	0.646	1
Gys1	0.0351065751861418	0.045248290735192	0.231	0.178	1
Ndufv3	0.0351569889052075	0.0369495463590894	0.942	0.955	1
Rspry1	0.0353600085799225	0.0134473342443752	0.245	0.256	1
Bag5	0.0354127752148412	-0.00912663743943923	0.206	0.238	1
Kif23	0.0354479188020056	-0.0426211399481135	0.309	0.375	1
Ppp2r3c	0.0354590748477765	0.0285961019274936	0.381	0.38	1
Sap30l	0.0355139997336181	-0.0118152803693403	0.254	0.292	1
Ears2	0.0356163590992039	0.0411451884911657	0.198	0.152	1
Klf5	0.0356735616813484	-0.0334863444633212	0.773	0.829	1
Rnf170	0.0357162415546585	-0.0134477987575357	0.076	0.104	1
Cabp1	0.035875032609856	-0.0377535038875843	0.181	0.236	1
Ramp3	0.0359449205828505	0.0384275344186889	0.2	0.172	1
Cldn6	0.0359521330396947	0.0361013176574551	0.12	0.078	1
Ube2w	0.0359588923065313	-0.0159167975982715	0.223	0.273	1
Gm16287	0.0360015091675578	-0.0387474799047568	0.08	0.123	1
Pak2	0.036057219853423	-0.0187898365488857	0.592	0.652	1
Ly75	0.0360956731483584	-0.0291651241755934	0.072	0.113	1
Ak7	0.0361283436150425	0.019971197676958	0.13	0.127	1
Zfyve21	0.0361596806564186	0.023702932388462	0.377	0.383	1
Rcbtb2	0.0362558238798267	-0.0375788872367103	0.118	0.168	1
Mau2	0.0363217196041101	0.00234616038452386	0.13	0.147	1
Ccdc59	0.0363255197141569	0.0271006733433504	0.748	0.77	1
Ctdsp2	0.0364147680442197	-0.0176700630147161	0.28	0.329	1
Tmem106b	0.0365461407646834	-0.0206422900616745	0.087	0.123	1
Slc35d1	0.0366125982757957	0.00934610748368923	0.12	0.126	1
Hspbap1	0.0366957574250003	0.0506567710749911	0.474	0.447	1
Suclg1	0.0368639054068076	0.0572164538315063	0.866	0.85	1
Npepl1	0.0368786453782628	0.011434931444498	0.229	0.241	1
Cox6b2	0.036973645411108	0.0688429015051845	0.614	0.602	1
Adss	0.0369885152762029	0.0177397485503228	0.748	0.783	1
Rps24	0.0370544398121554	0.0349020069917541	1	1	1
Mob2	0.0370686730207495	0.0504802218770043	0.318	0.271	1
Ppfibp1	0.0372077633937114	-0.0159196796882938	0.2	0.243	1
Arhgdia	0.0372589819603854	-0.0537321793429164	0.924	0.91	1
Ahcyl2	0.0372985080517541	0.00990910642234762	0.138	0.152	1
Smo	0.0373125866976542	0.00447343735644415	0.101	0.111	1
Gorasp2	0.0374296706632729	0.013024776710687	0.6	0.631	1
Uchl3	0.0374484511502212	-0.0153377667437962	0.93	0.961	1
Rexo1	0.0375008780651013	-0.052910460080287	0.489	0.56	1
Zc3hav1l	0.0377025563474943	-0.0218077269687804	0.068	0.104	1
Mylpf	0.037902159762892	-0.0706298020703062	0.918	0.949	1
Uspl1	0.0380409046059583	0.0279618694143459	0.472	0.475	1
Gm13247	0.0380518971910168	-0.0474708742276253	0.171	0.228	1
Safb2	0.0380675783932647	-0.0615201486709651	0.705	0.764	1
Bbs2	0.0381416403517945	-0.0318168079211092	0.202	0.256	1
Ppp1r14d	0.0381990022245178	-0.0272194052306793	0.109	0.154	1
Capns1	0.0382073128646584	0.0722726052056157	0.864	0.857	1
Setd1b	0.0382098757440105	-0.0485064742770528	0.328	0.396	1
Daam1	0.0382365091855353	0.0353319646055584	0.192	0.162	1
Ttc3	0.0382723712532265	0.0233368336459644	0.577	0.596	1
Ttc13	0.0383362960552153	-0.00801790276845343	0.231	0.267	1
Sod1	0.0383375107954747	-0.0246222396887199	0.92	0.953	1
Adh5	0.038367747278382	0.0548472388599992	0.928	0.898	1
Rps12	0.0385393860684591	-0.0333995177605821	1	1	1
Rnaseh2a	0.0387337786255798	-0.00752322626688351	0.569	0.62	1
Zpr1	0.0387705540050285	0.0617881869982678	0.623	0.598	1
Adgrl1	0.0389420708215726	-0.0629366403781178	0.379	0.442	1
mt-Co3	0.0389923295088641	-0.0342665231249928	1	1	1
Ints2	0.0390931968996785	-0.0547782810415462	0.249	0.313	1
Nsmce1	0.0391490102245231	0.0603856815133407	0.658	0.626	1
Dnajc30	0.0391502399351474	-0.00270007622436569	0.278	0.309	1
Usp10	0.039214335948764	-0.0670722739736798	0.575	0.641	1
Sag	0.0392608932082771	-0.0582634762801189	0.295	0.361	1
Fabp5	0.0393276286365736	0.08150801779272	0.724	0.689	1
Marc2	0.0394390299309863	0.0216205931127124	0.416	0.426	1
Atp5c1	0.039450840357633	0.0486451170081506	0.986	0.988	1
Pop1	0.0394555981640732	0.0176368380738587	0.54	0.575	1
Gpx1	0.0394863095184628	-0.0558742283601621	0.998	0.997	1
Nvl	0.0395383831159431	-0.0457582195019619	0.557	0.626	1
Bcs1l	0.0396403051778841	0.0343277897428633	0.181	0.153	1
Angptl4	0.0396816391901798	-0.0356709370286402	0.27	0.331	1
Timm50	0.0398124323349797	-0.0271931945527625	0.499	0.564	1
Azi2	0.039853916128227	-0.033572871898683	0.247	0.304	1
Ccdc92	0.039903043882204	0.028416391310152	0.198	0.189	1
Cd63	0.0399064557585443	-0.0695802943295736	0.685	0.742	1
Apitd1	0.0399842201865711	-0.00589842576893562	0.604	0.658	1
Tmem64	0.0400019529361985	-0.00358660727825783	0.291	0.324	1
Tmem14c	0.0400250553644242	-0.00929602524255146	0.757	0.809	1
Ntan1	0.0400909346508937	-0.0467286963229326	0.266	0.331	1
N6amt1	0.0401125679287905	0.0373915833556563	0.256	0.235	1
Zfp423	0.0401227063757185	-0.0170105953483145	0.124	0.159	1
Myo9a	0.0401809356138276	-0.0123328453603639	0.126	0.158	1
Baiap2	0.0402793848861786	0.0444724549957482	0.202	0.162	1
Zcchc6	0.0404705577519602	-0.0182479125243917	0.169	0.211	1
Vkorc1l1	0.0405710452318432	-0.0171393216945341	0.282	0.328	1
Hn1	0.0405808658302927	0.0615208135697443	0.932	0.933	1
Gm26737	0.0405827949869906	-0.0870966305731001	0.353	0.421	1
Zfr	0.0405864678216098	-0.0561984398322464	0.544	0.613	1
Zzz3	0.0406187852079607	-0.0470004595393098	0.311	0.378	1
Etv5	0.0407537175432286	0.0153173346171097	0.584	0.612	1
Smg6	0.0409089879976749	-0.0101263896511616	0.289	0.331	1
Zfp422	0.0409534962913871	-0.0508050096082173	0.214	0.271	1
Acot13	0.040978863744765	0.0416885392052419	0.344	0.32	1
Golph3	0.0410362283997467	0.014220480740103	0.287	0.298	1
Reep6	0.0411344557867356	-0.0224052258735534	0.136	0.179	1
Usp1	0.0411516548329597	-0.0634007228603379	0.81	0.82	1
Rpl39	0.0411704335208146	0.0276420305218905	1	1	1
Nr0b1	0.0411958101967293	0.0370543861844563	0.52	0.527	1
Rnf17	0.0412635075185853	-0.00298935175261431	0.214	0.241	1
Gid4	0.041293963400295	-0.0109124584886433	0.361	0.403	1
Bcl3	0.0413684387179446	-0.0197756403979147	0.219	0.265	1
Meg3	0.0415133241145978	-0.0323829952868271	0.821	0.871	1
Ppp5c	0.0416328401909161	0.00112058429736261	0.567	0.609	1
Ocrl	0.0416356663560665	0.0237677505532121	0.103	0.089	1
Cdadc1	0.0417130572431196	-0.00595793154664688	0.087	0.108	1
Ttc5	0.0417589842910521	0.0501244562163266	0.309	0.254	1
Pisd	0.0417777985490976	0.0356641414019478	0.351	0.345	1
Sox12	0.0420074729248848	-0.0169882579773201	0.194	0.235	1
Ccs	0.0420827589759396	0.035082819161484	0.4	0.401	1
Cinp	0.0420925203100821	-0.0199090537687293	0.365	0.418	1
Akap1	0.0421908962156168	-0.00642484816823813	0.39	0.431	1
Arf5	0.0422258065967051	0.0331594587761109	0.462	0.457	1
Gm13151	0.0422569494331536	-0.0246289191939312	0.381	0.439	1
Car2	0.0423441863429154	0.0750774608727176	0.724	0.735	1
Nsf	0.0423505354076124	-0.0107651995996615	0.439	0.489	1
Qk	0.0423765048230304	-0.025536139195699	0.487	0.546	1
Prmt1	0.0425123230626507	0.0538622103691686	0.988	0.988	1
Adprh	0.0425328425969498	-0.0266517514505024	0.718	0.774	1
Plxna1	0.042615657999589	0.0173917815059388	0.163	0.158	1
Erdr1	0.0426895205918486	-0.0776867419794663	0.637	0.692	1
Notum	0.0427408905606671	0.0161296321376224	0.109	0.107	1
mt-Nd3	0.0427533615548487	-0.0437659020991483	0.996	0.996	1
Polr2b	0.0427763212473105	0.0554844909416891	0.61	0.581	1
Nfkbil1	0.0428417473742271	-0.0243596680129914	0.115	0.158	1
Melk	0.0428427091250578	0.0418600448040379	0.367	0.347	1
Adam15	0.0429983141389224	-0.01120400183666	0.113	0.143	1
Sumo1	0.0430232911796535	-0.0505095403879858	0.996	0.999	1
Bod1	0.0431184469207167	-0.00697464554293525	0.544	0.596	1
Acer2	0.0431312600043512	0.0205128668692263	0.406	0.417	1
Usp47	0.0431820437956961	-0.00576225734276486	0.214	0.249	1
Cyba	0.0432376002197686	0.0231441883632027	0.245	0.25	1
Lhfpl4	0.0432516175508656	-0.0328421964079352	0.186	0.241	1
Mreg	0.0432729946874032	-0.0476163683680259	0.276	0.34	1
Pgm2	0.0433188762564291	0.0294325853954019	0.142	0.122	1
Brca2	0.043341507922073	-0.0754023234862315	0.505	0.556	1
Mdm2	0.0433704426129776	0.0412806954166466	0.598	0.607	1
Ckap2l	0.0436138922758718	0.0108533508010129	0.326	0.347	1
9430038I01Rik	0.0436524775835063	0.0195403868218408	0.353	0.366	1
Ddost	0.0436525376426856	-0.00558095774977552	0.639	0.686	1
Ammecr1	0.0436534003607895	-0.0351030829809414	0.19	0.244	1
Kcnk1	0.0436852474076704	0.0261522243746008	0.122	0.105	1
Prpf39	0.0437303759095915	0.021980755213759	0.163	0.158	1
Nefh	0.0437352844005072	0.0161496135687704	0.48	0.514	1
Utp3	0.0437764986693295	-0.0592107516194581	0.847	0.884	1
Spopl	0.0437999365702003	-0.00139705835791457	0.159	0.183	1
Carm1	0.0438006453726529	-0.0568459429001195	0.346	0.4	1
Gpatch2	0.0438078077119093	0.0144764913627808	0.212	0.215	1
Aplp1	0.0438329263531625	-0.0070262741492827	0.456	0.505	1
Itgb1bp1	0.0438958123401332	0.0534986587368144	0.406	0.34	1
AU018091	0.0442465395497426	-0.0503272517780432	0.46	0.529	1
Dcun1d5	0.0443429937490987	-0.0542939891297434	0.907	0.925	1
Jagn1	0.044353087467602	-0.0194970657974048	0.631	0.689	1
Dhrs13	0.0443806403208911	0.00973092678833368	0.101	0.104	1
1700061G19Rik	0.0444595118636128	0.0360779455092704	0.138	0.099	1
Tmem177	0.0444962125945181	0.017933124611642	0.103	0.092	1
Isca2	0.0444996661649065	-0.0190299335011662	0.227	0.272	1
Hmbs	0.0445010256912998	-0.00233519306389229	0.654	0.702	1
9430015G10Rik	0.0445673642108823	0.033972610412508	0.136	0.092	1
Kat7	0.0445737676782494	-0.0455872549763132	0.592	0.659	1
Tle3	0.0446572042083335	-0.00855777825194179	0.229	0.264	1
Ankrd54	0.0446958321257257	0.0291566404735905	0.196	0.178	1
Mecr	0.0447600739939773	-0.0128919448746404	0.27	0.312	1
Rhno1	0.0449292356248796	-0.00662278611291034	0.408	0.453	1
Ncdn	0.0449303379591883	-0.0132349750200669	0.124	0.153	1
Smim4	0.0449474837490597	0.00495228079517351	0.307	0.333	1
Gosr1	0.0449735152540329	0.00267325662966628	0.173	0.192	1
Hnrnpa1	0.0449958646181203	-0.0193371278504455	0.994	1	1
Taf7	0.0450092265188698	0.0425901899326695	0.876	0.895	1
Rbms2	0.0450616555834581	0.00403606289414177	0.326	0.351	1
Bcl2l12	0.0452472456989292	0.0127388437671627	0.192	0.195	1
Cpsf4l	0.045352297369888	-0.0118678458905048	0.285	0.328	1
Anapc7	0.0456034677489905	0.00709418397843659	0.231	0.247	1
Agap3	0.0456050940966271	7.67038048604535e-05	0.107	0.124	1
Xpo6	0.0456119177025268	0.0322550797532639	0.384	0.383	1
Plcg2	0.0456398511636057	-0.00566838971260405	0.099	0.122	1
Gdap2	0.0456582198267548	-0.0177006255804753	0.087	0.119	1
Got1	0.0457099059750618	0.0397215669793461	0.707	0.717	1
Xpa	0.0457765678684236	-0.0322352422895275	0.175	0.228	1
Tppp3	0.0458549064369824	-0.0372671533497677	0.087	0.128	1
Haus7	0.0459520685621009	0.034059804802168	0.27	0.253	1
Zfp110	0.0460189892127348	-0.00449314343731533	0.282	0.318	1
Traf7	0.0460332553721163	0.0386018559450095	0.493	0.488	1
Nol10	0.0460746707265798	-0.00462472391181018	0.34	0.376	1
Eif4h	0.0462715819300869	-0.0278401366435621	0.823	0.872	1
Ahi1	0.0465011997800737	0.0422996220125646	0.303	0.276	1
Rpl18a	0.0465971641965447	0.0309183968285849	1	1	1
Tom1l1	0.0467690971662679	-0.00198753641047467	0.169	0.19	1
Hspb11	0.046800901287658	0.0368568421950075	0.186	0.153	1
Pttg1	0.0470180869421175	0.000290357532296892	0.592	0.636	1
Mtus2	0.0470701340772854	-0.0205341918500219	0.2	0.243	1
Srp72	0.0470969854829304	0.0185277271627509	0.72	0.753	1
Spr	0.0470973598313396	0.0440316733920508	0.755	0.764	1
Rnf41	0.047192714389331	-0.0151191289796784	0.21	0.25	1
Pcm1	0.0471963847568174	-0.0552517804480634	0.682	0.744	1
Eri1	0.0472109707488652	-0.00294905169787707	0.439	0.479	1
Usp9x	0.0473715074930775	-0.0596824385903814	0.763	0.787	1
Skp2	0.0474231297441755	-0.0206788432269608	0.419	0.475	1
Icam1	0.047468367706157	0.0141155389668144	0.268	0.285	1
Otud6b	0.0476140377796109	-0.0435311493836473	0.478	0.546	1
Srsf10	0.0476371609515864	-0.0594819004412819	0.843	0.882	1
Wbp11	0.0477114443051399	0.0602425706834645	0.882	0.878	1
Wdr36	0.0477605600168177	-0.0182291158566121	0.491	0.544	1
0610009O20Rik	0.0478044927885317	0.0247563652270505	0.229	0.215	1
Zbtb17	0.0478979479406625	0.0255606300384328	0.148	0.13	1
Usp28	0.0479891896109173	-0.0374326042969159	0.167	0.221	1
Map4k1	0.0481107156524673	-0.0375592736878086	0.101	0.144	1
Lrr1	0.0481340973130103	-0.00923524594439798	0.194	0.227	1
Ndufa3	0.0482029697664405	0.0452537952073535	0.899	0.909	1
Rps18	0.0482323573523844	0.0347486141022069	1	1	1
Atp5o	0.0483023311668331	0.045449370200493	0.992	0.997	1
Spice1	0.0483780635623321	0.0245997209502011	0.124	0.107	1
Dpf2	0.0484217721036336	0.0383028966931562	0.47	0.458	1
March5	0.0484850770925249	0.0560251697253307	0.893	0.88	1
Ptges2	0.0485230775007959	-0.0462904649031298	0.175	0.221	1
Kctd3	0.0485328272515428	0.00210440287751365	0.198	0.224	1
Lrrc58	0.048543989614843	-0.0519426608097568	0.425	0.465	1
Rtca	0.0485609082594055	-0.017561461223611	0.443	0.495	1
Aftph	0.0486118834182572	0.0192313135542766	0.165	0.158	1
Eif3h	0.0487567973302783	0.0406661904396719	0.984	0.992	1
Tjp2	0.0487908697754897	-0.0141062440878522	0.563	0.616	1
1110065P20Rik	0.0489354797606035	0.00820696003494642	0.285	0.301	1
Mmgt1	0.0489597791133082	0.0305674920198357	0.13	0.098	1
Mvb12a	0.0490858490583693	0.0210238695240991	0.303	0.314	1
Tbc1d7	0.0492516721129848	0.00158074248501464	0.239	0.268	1
Cdc40	0.0493472676953695	0.0264573807919269	0.326	0.322	1
Inpp5b	0.0493620602087151	0.00984338486509358	0.118	0.12	1
Asb7	0.0494724882629098	0.00746883692053987	0.099	0.109	1
Adal	0.0496977063158471	-0.0127460397272	0.136	0.167	1
Tubb6	0.0497329471199571	0.0621840076227469	0.742	0.73	1
Wdr31	0.049765927399573	0.0385203870102443	0.173	0.131	1
Arhgap21	0.0498771459856562	-0.0380513615115023	0.107	0.152	1
Fasn	0.0499513374964404	-0.0514351020274543	0.439	0.507	1
Cep97	0.0499810024944401	0.0321198897684486	0.113	0.077	1
Apaf1	0.0500268532107656	0.0320263104309579	0.12	0.089	1
Patz1	0.0501024507840484	-0.0547767101456547	0.328	0.363	1
Paf1	0.0502839688539352	-0.0109234630816131	0.285	0.326	1
Cab39l	0.0503475226642887	0.0162292331515501	0.227	0.234	1
Kif20a	0.0503910932608455	0.0105352922659351	0.458	0.485	1
Palld	0.0505406652744987	0.0403707771979771	0.402	0.398	1
Xrcc5	0.0505692397892197	-0.00395345482795018	0.66	0.707	1
Tmed9	0.0505957518974251	-0.0272775330652981	0.858	0.901	1
Mastl	0.0506616493558799	-0.0130509891413089	0.175	0.209	1
Dpp9	0.050709252207219	-0.0273564471277475	0.26	0.311	1
Pecr	0.0507650383023724	0.0435827388862084	0.305	0.274	1
Adat2	0.0507778444534103	0.0511398285313342	0.429	0.39	1
Mrpl3	0.0508019963348239	0.0385294539686974	0.569	0.574	1
Lemd3	0.050802669433593	0.0311321339397009	0.107	0.069	1
Tmx1	0.0508526534459444	0.0480795160469454	0.365	0.301	1
Cyct	0.0508973005799482	-0.0235546901133334	0.202	0.25	1
Tet2	0.0509350139485884	-0.0285792460166133	0.419	0.477	1
Slc25a5	0.051029240709772	0.0605210006762023	1	1	1
Trim32	0.0510990981348499	0.03227716811288	0.179	0.152	1
Cdkn1c	0.051166058007057	0.07366172131632	0.247	0.21	1
Ankrd26	0.0512581929793832	-0.0180211341566565	0.26	0.308	1
Trio	0.0514379716328461	0.0262575069679888	0.107	0.069	1
Mdh1	0.0514774559069321	0.0581960434062776	0.821	0.819	1
Abl1	0.051492793086583	0.0286006013515339	0.184	0.167	1
Wdr61	0.0517500235636635	0.0038461078075368	0.825	0.867	1
Rtcb	0.0518888188428509	-0.0683629480664598	0.68	0.721	1
Pold1	0.05193277211776	0.041979257154352	0.332	0.303	1
Azin1	0.0520153325878721	-0.0228624660306003	0.404	0.46	1
Ythdf1	0.0520483147528335	0.0336630506814463	0.569	0.576	1
Dlc1	0.0520557899445701	-0.0330449667517649	0.503	0.567	1
Mdm4	0.0523650228214087	0.0259750205717818	0.588	0.607	1
Seh1l	0.0524033804153287	-0.0460308126712585	0.652	0.714	1
L1td1	0.0525298332461035	-0.0539598660347005	0.969	0.971	1
Pnrc1	0.0525884049285289	0.0516417178649008	0.252	0.201	1
Smyd3	0.0526449460018282	-0.0146491746008566	0.126	0.158	1
Nacc1	0.0528624982478173	-0.0428112724584543	0.445	0.513	1
Rpl34	0.0528806551132576	-0.0254539057691607	1	1	1
Mkrn1	0.052964803164648	-0.0100218528222671	0.994	1	1
Chid1	0.053114376741924	-0.0147946812818522	0.097	0.127	1
Tor1b	0.0531253890260632	0.0195815323309892	0.247	0.248	1
Tbl1xr1	0.0531531415447844	0.0274831883735253	0.235	0.227	1
Spen	0.0531980973236182	-0.0523111493259127	0.379	0.445	1
Bloc1s5	0.053326630856297	0.0210060786327276	0.109	0.095	1
Itgb1	0.053443691379497	-0.0463782509983531	0.456	0.523	1
Myh10	0.0535221269226705	-0.0472100607192505	0.346	0.412	1
Gm10269	0.0536374928777119	0.030509296655461	0.138	0.107	1
Plac8	0.0536419532787847	0.0419958797666187	0.142	0.109	1
Dcun1d1	0.0537221664396024	-0.00876767153973027	0.206	0.238	1
Ythdf3	0.0537608177031474	-0.0224449043867699	0.262	0.309	1
Plscr1	0.0538908498346201	-0.0449203774161544	0.21	0.268	1
Nid1	0.0540122265666447	-0.0428656608720017	0.194	0.25	1
Sec11c	0.0540151127039588	-0.00905632925881328	0.353	0.393	1
Dlgap4	0.0541143139156527	-0.0163037195189721	0.214	0.255	1
Hdlbp	0.0542697694203597	-0.020650100479644	0.761	0.81	1
Comt	0.0542704647339041	-0.070006626073311	0.835	0.847	1
mt-Nd1	0.0543029914716425	-0.0304637622985626	1	0.999	1
Efhd2	0.0544135565980669	-0.00427448365670267	0.115	0.136	1
Lias	0.0544788996243296	-0.0380211604761671	0.381	0.445	1
Ralb	0.0544796497002316	-0.0224087901034188	0.204	0.251	1
mt-Nd4l	0.0545312055697157	-0.0336501995365637	0.724	0.78	1
Chmp3	0.0545604885587925	0.017606624098761	0.569	0.596	1
Tctex1d2	0.0546741325262934	0.0264259098279355	0.285	0.276	1
Tob2	0.0546934671643392	-0.0235384323706119	0.093	0.131	1
Trappc2	0.0548092567560758	0.00747752234084026	0.165	0.178	1
Sgol2a	0.054995763336875	-0.0195692491614722	0.443	0.499	1
Clpx	0.055056779820637	0.00926489372487554	0.268	0.279	1
Sphk2	0.055125125544789	-0.0367957037506089	0.13	0.179	1
Gm7325	0.0553003065762041	-0.0195240620887414	0.695	0.751	1
Crebzf	0.055446622602535	0.00384921110861591	0.155	0.17	1
Ogfr	0.0555072655946884	0.0414957818229215	0.264	0.221	1
Aurka	0.0555553311498363	0.027808095993513	0.604	0.62	1
Ccdc12	0.0555570403237536	-0.0462457151187946	0.746	0.801	1
AU019823	0.0557148542359004	0.0588849229404328	0.388	0.337	1
Flywch2	0.0557799758876585	0.0066011617904152	0.146	0.158	1
Scpep1	0.0558697437949802	0.0418152087195472	0.445	0.437	1
Hells	0.0558983354510524	-0.0273081175924839	0.979	0.994	1
Myo9b	0.0559731977132143	0.0220353049300676	0.153	0.142	1
Ywhah	0.0561497505974482	-0.0169257761558911	0.814	0.861	1
Mobp	0.0562955708609124	-0.0243056866934127	0.146	0.189	1
Mier3	0.05633250233435	-0.0370958128870521	0.115	0.161	1
Slc10a7	0.0563670998363584	-0.0147865092097591	0.087	0.117	1
Rab8a	0.056462361641004	0.0128881768066558	0.435	0.455	1
Gpc4	0.056519306674771	-0.0271722654369652	0.229	0.278	1
Gsta4	0.0566416878064921	0.0558391683315946	0.959	0.954	1
Naf1	0.0568567412043854	-0.00972462811838171	0.499	0.543	1
Prpf4	0.0570867277884855	-0.00910465505751717	0.522	0.569	1
Dab1	0.0571145130176368	-0.00337929182967028	0.165	0.189	1
Sypl	0.0572083703134904	-0.0528304035231899	0.26	0.313	1
Ptpn2	0.0572925584256884	0.0165500875120728	0.412	0.424	1
Kdm5b	0.0575488690394003	-0.0314135465311229	0.895	0.932	1
Nxf1	0.0575873876303825	0.0144612107556532	0.676	0.707	1
H1fx	0.0577406928824254	-0.054081030278754	0.289	0.341	1
Slc25a39	0.0577705414145615	-0.0513421572799669	0.703	0.762	1
Zcwpw1	0.0577794473331742	-0.0326681720846515	0.115	0.16	1
Ppip5k2	0.0578534582523101	0.0169566854379865	0.227	0.229	1
Rfwd3	0.0578592166927271	-0.020978523028191	0.39	0.441	1
Prss36	0.05792733288704	-0.040742316334714	0.124	0.168	1
Nup35	0.0579528216529913	-0.010310579318401	0.268	0.306	1
Xpot	0.0580518227609126	-0.0568139740551805	0.509	0.574	1
Epcam	0.0581932494346984	0.0343828157930102	0.538	0.549	1
Supt3	0.0582360269934226	-0.0246069814616984	0.107	0.147	1
Aff4	0.0583135506176252	-0.0415833831598153	0.449	0.515	1
Whsc1l1	0.0584074744047565	0.03513206735508	0.179	0.143	1
Phf21a	0.0584101749539178	0.039297456327399	0.21	0.166	1
Ercc6l2	0.0584466670586734	0.0333550199973341	0.293	0.272	1
Bmpr2	0.0584892482243633	-0.021941265286302	0.095	0.132	1
Fbl	0.0587431523425474	0.0522717416620491	0.942	0.942	1
Pole3	0.0587995653044404	-0.0140779094965392	0.703	0.752	1
Pfas	0.0588383828386797	-0.0312696684579975	0.365	0.428	1
Rps15	0.0589072019503274	0.0243746894837646	1	1	1
Nasp	0.0591850756117651	-0.0480107372497049	0.977	0.989	1
Gdpgp1	0.0592993178853156	-0.0355499705962978	0.091	0.132	1
Meaf6	0.0593519983394897	-0.0394133341157081	0.371	0.435	1
Cdca8	0.0594569411256475	-0.0420286485023194	0.899	0.887	1
Dgcr6	0.0595432316755856	-0.053914814519359	0.478	0.544	1
Phyh	0.0595742728469007	0.0107968830787052	0.175	0.18	1
Nek2	0.0596374909777331	-0.0210746171724663	0.266	0.316	1
Scamp5	0.0597308446889418	0.0153622472199171	0.151	0.148	1
Ndufa9	0.0597489754392291	0.0525989103079731	0.643	0.621	1
Smim10l1	0.0597599695897753	0.00663006239379665	0.223	0.239	1
Tmppe	0.0598297277358314	0.0407349561785594	0.109	0.097	1
Ppfibp2	0.0598720878488805	-0.0266991797872598	0.101	0.142	1
Eif3i	0.0598794030609025	0.0438758206673984	0.942	0.946	1
Plk4	0.059901635039191	-0.0540377053408511	0.445	0.509	1
Sh3gl1	0.0599118965585889	0.0120844230066733	0.414	0.435	1
Vps16	0.0599326950024285	-0.0183011434095377	0.132	0.167	1
Slc30a5	0.0601503941348684	-0.00056982125680774	0.184	0.206	1
Ubxn7	0.0601564017925502	0.00650083571925161	0.233	0.251	1
Oxnad1	0.060322596917875	-0.0501438940735151	0.431	0.497	1
Prorsd1	0.0603293478370228	-0.0324889281338423	0.528	0.591	1
Srgap2	0.060361981408969	0.0350726481424282	0.212	0.192	1
Coprs	0.0603815566917925	0.0584494264384149	0.784	0.732	1
Gps2	0.0603835198596091	0.0164056629728458	0.243	0.25	1
Ccdc9	0.0604611099352982	0.00666873720647773	0.241	0.256	1
Tmem63b	0.0604863977925835	0.00727189582451288	0.26	0.275	1
Slc25a40	0.0605295241437153	-0.0255598262610736	0.132	0.174	1
Gm8186	0.060535326166407	-0.0128922522363334	0.67	0.726	1
1110002L01Rik	0.0606085105495373	0.0357938780404262	0.206	0.176	1
Vcpip1	0.0606108804874761	-0.00527675012901538	0.153	0.175	1
Zc3h7b	0.060708224257316	-0.00509177828153035	0.175	0.2	1
Prkd3	0.0607230997214677	0.0347520632493022	0.239	0.213	1
Lrif1	0.0609197854010676	-0.0232618827428291	0.26	0.309	1
Rad51ap1	0.0609325048884195	0.0282995335244277	0.425	0.418	1
Thumpd3	0.0609718297678645	0.0547465137978684	0.515	0.453	1
Limk2	0.0610476055532406	-0.0775474791045	0.315	0.361	1
Coro1c	0.0610571313797428	-0.0577873621446571	0.654	0.681	1
Lrrfip2	0.0611053972646424	-0.0460949224848013	0.379	0.444	1
4931406P16Rik	0.0611231061445312	-0.0307969188850285	0.309	0.364	1
Rab1a	0.061130186752775	0.0340513392410913	0.889	0.905	1
Xab2	0.0613203465183771	0.0216073987155248	0.293	0.291	1
Fblim1	0.0613457304836561	-0.0685087459087499	0.777	0.824	1
Hmgxb3	0.0613825562516124	-0.0377885330805663	0.161	0.212	1
Arl15	0.061434914327756	-0.0323051723422135	0.097	0.14	1
Strada	0.0615014032397952	0.00372765674483472	0.124	0.133	1
Kdm5a	0.0616777795594203	-0.0163501541096691	0.439	0.494	1
Clk4	0.0617120581018773	0.000146497526411937	0.233	0.258	1
Rfc5	0.0617190595514968	0.000229739980430299	0.816	0.855	1
Grn	0.0619189005803459	0.0429231610515173	0.245	0.194	1
Fech	0.0620099817695685	-0.0397884165724649	0.136	0.175	1
Rap2c	0.0621938053451636	-0.0283698380479208	0.099	0.14	1
Wdr77	0.0623189234226409	0.0229288136549808	0.808	0.832	1
Gm11837	0.0624183415506437	0.0323124949518308	0.142	0.112	1
Psmb5	0.0625018254568075	0.029252799729683	0.967	0.98	1
C2cd5	0.0627271105931049	-0.0223501257762652	0.161	0.202	1
Upf3a	0.062740080069887	0.0519591322197306	0.476	0.449	1
Cops7b	0.0627468452638422	0.00674871294293422	0.384	0.413	1
Actg1	0.0628148482370895	0.0461140935004147	1	0.999	1
Slc38a4	0.062819735005984	-0.0458824044060102	0.573	0.637	1
Iqgap1	0.0628428008278813	0.0587803739444863	0.48	0.435	1
Rpl37a	0.063054489013505	0.024200279481529	1	1	1
Eps15l1	0.0630970612905544	0.025579975514259	0.138	0.117	1
Prr3	0.0631931684156513	-0.0218811220874681	0.233	0.282	1
Myl12b	0.0633053764435871	0.052539633810141	0.631	0.613	1
Adam17	0.0633586554967251	0.00661825814145127	0.132	0.142	1
Nupl1	0.063563541614839	0.0289017038735679	0.109	0.079	1
Ergic1	0.0635708187897837	-0.0468245760242818	0.295	0.354	1
Fabp3	0.0638711607333773	0.0307837034570571	0.212	0.204	1
Ttc7b	0.0639986103902209	0.0272180929689953	0.13	0.112	1
Psen1	0.0640572505222235	0.0330406181913317	0.192	0.167	1
Uggt1	0.0641655075113196	-0.0256126506174158	0.268	0.316	1
Polr2k	0.0643285886458205	-0.0471013042223758	0.87	0.902	1
Nipbl	0.0644090163024102	-0.0333376816404191	0.515	0.577	1
Rnd3	0.0646281615515396	0.0352537001666935	0.157	0.113	1
Zfp106	0.0646744261284209	-0.0227582293786868	0.928	0.904	1
Ski	0.0650909223623078	0.00139332843623483	0.272	0.3	1
Abt1	0.0650944343911198	-0.025994012052293	0.497	0.558	1
Rrbp1	0.0651293888321939	-0.0592716605014929	0.819	0.849	1
Kifap3	0.0652028472234411	0.030238250281421	0.474	0.482	1
Foxp4	0.0652335813869182	-0.0386884012298855	0.28	0.338	1
Lgals1	0.0652936577962189	-0.0147425228814769	0.616	0.679	1
Rps19bp1	0.0653811214529189	-0.0453113096109792	0.878	0.914	1
Golga5	0.0654330149234991	0.0264824016211153	0.192	0.178	1
Slc12a7	0.0655153318994202	0.00835202105529877	0.14	0.146	1
Nup88	0.0655303568610619	0.0163607248023855	0.402	0.418	1
Eva1b	0.0656300345014822	-0.0290125372851641	0.348	0.404	1
Ccnd3	0.0657610786508374	-0.0515921144049585	0.92	0.925	1
Tdg	0.0658065752623284	0.00383998771803318	0.563	0.601	1
Pgm1	0.0660486961822503	-0.0172667301294354	0.107	0.141	1
Nr4a1	0.0661376177913167	0.0242148801233176	0.204	0.195	1
Bag6	0.0661926769043346	-0.00856657767349828	0.458	0.5	1
Mknk2	0.0662202303697701	-0.0358240253015684	0.126	0.172	1
Dnajc2	0.066273641681079	-0.0455595896452488	0.957	0.974	1
Gfpt2	0.0662868182178597	-0.0244678272553328	0.212	0.258	1
Kdsr	0.0663015899120932	0.0105387768539537	0.206	0.215	1
Pigq	0.0663486558988385	-0.00286260854008114	0.186	0.212	1
Clpp	0.0663927303694261	0.0108395003040263	0.868	0.9	1
Eif5b	0.0664166164911964	-0.0394627012941793	0.994	0.998	1
Gmpr	0.0666768248870459	-0.0201354612205377	0.159	0.2	1
Tcof1	0.0667316623621431	-0.0400185921112843	0.932	0.958	1
Tigar	0.0669192169293638	-0.0510101811043217	0.518	0.582	1
Bdh2	0.0669750506178095	-0.0104794888524644	0.181	0.213	1
Vps36	0.0669947202629036	0.0603781786509867	0.734	0.71	1
Prkar2a	0.0670304489377965	-0.0468026693569706	0.4	0.464	1
Ints3	0.0671891649400898	-0.0395356642834816	0.231	0.288	1
Pcbp1	0.0672081339663938	0.0445233659701956	0.998	0.992	1
Myl4	0.067306507583703	-0.0384153488936526	0.146	0.195	1
Mus81	0.0673129491874215	-0.00824612224946521	0.089	0.111	1
Pycard	0.0673542858949879	0.00112566703276951	0.602	0.641	1
Rdx	0.0673805687801294	-0.00475148595772179	0.905	0.937	1
Tra2a	0.067440130021234	-0.0557579969249049	0.765	0.79	1
Slc39a14	0.0675924692337422	-0.0204766451511447	0.245	0.29	1
Mtrf1	0.0676686443945205	0.00166779274787882	0.151	0.169	1
Jmjd6	0.0676702425682563	0.0408092106812301	0.505	0.497	1
Eml4	0.0677546716107855	-0.0586003337032347	0.685	0.733	1
Uap1	0.0679096966967873	-0.00156652285829328	0.212	0.234	1
Pcbp2	0.0680201609238605	-0.0312390263126985	0.996	1	1
Pan3	0.0680295000257165	-0.0305147690481349	0.175	0.193	1
Cldn4	0.0680756895200053	0.032499569133084	0.12	0.101	1
1810044D09Rik	0.0683044086743191	0.00790048079635028	0.113	0.117	1
Kbtbd11	0.0683170905135578	0.0181193368872195	0.103	0.098	1
Kmt2c	0.0684826453616479	0.000774588407900484	0.233	0.254	1
Cep120	0.0685105104330879	-0.0179164786510301	0.122	0.157	1
Dnajc11	0.0686400658757125	0.016662343347432	0.567	0.591	1
Mpi	0.0687633663374412	-0.0232116771575766	0.074	0.108	1
Vim	0.0687878104282619	-0.073524353055346	0.588	0.609	1
Utp14a	0.068799527170505	-0.0420299771498159	0.559	0.622	1
Nrtn	0.0689205272145095	-0.0302503825964043	0.311	0.366	1
Hsd17b14	0.0690115148427384	0.0277905126007327	0.911	0.928	1
Ints12	0.069014740158445	0.00158701199083286	0.192	0.21	1
AI597479	0.0690547708256484	0.031981931336827	0.138	0.106	1
Tenm4	0.069102384527188	0.0339730611052574	0.163	0.126	1
E130308A19Rik	0.0691740320139121	-0.00241451224548718	0.12	0.139	1
Gnb4	0.0691795286843521	-0.013715164650252	0.111	0.141	1
Eps8	0.0692776573497875	0.00227207645001229	0.14	0.158	1
Suco	0.0694409807755452	-0.0275751818455801	0.169	0.213	1
Taf2	0.0695251404042197	0.00799563489229049	0.231	0.245	1
Slc9a8	0.0696483269513479	-0.0105615465934407	0.109	0.136	1
Trpv2	0.0696722214819234	-0.0316864604482813	0.08	0.112	1
Pds5b	0.0696740162524979	0.0440231456528968	0.318	0.28	1
Dmwd	0.0700712339123332	0.0135222660342635	0.188	0.19	1
Dmtf1	0.0700915756540323	-0.0459629157090501	0.254	0.293	1
Lmnb1	0.0701088764510164	-0.0600492244119635	0.936	0.94	1
Ost4	0.0704020502543592	-0.0487170823392928	0.887	0.918	1
Zfyve9	0.0704123006676152	-0.0215660485997802	0.076	0.111	1
Coro1b	0.0704845268256627	-0.0368633998350026	0.278	0.335	1
Fdps	0.070640532312535	0.0047353717894083	0.299	0.326	1
Spag5	0.0708346731042997	0.00142918901808056	0.161	0.178	1
0610011F06Rik	0.0709429587637356	-0.0299868070053102	0.103	0.145	1
Ctbp1	0.0709811957685771	-0.0251332676903706	0.466	0.52	1
Sgk1	0.0711665442002259	-0.0478743136003937	0.598	0.66	1
Mif4gd	0.0714720612112156	0.00140240043271533	0.505	0.543	1
Ubxn6	0.0714810644761121	-0.00136439816051348	0.392	0.425	1
Wdr4	0.0717696175035253	0.0194919129725035	0.295	0.298	1
Arcn1	0.071774196223817	-0.0424835689612832	0.377	0.439	1
Cmc2	0.0718414822376421	0.0533125487504821	0.676	0.654	1
Sigirr	0.0718549475559333	0.018274814138791	0.134	0.128	1
Pnpla8	0.0719610269196405	0.0354986907658336	0.219	0.193	1
Trmt5	0.0722330968643914	0.00987251143491388	0.171	0.182	1
Rab6a	0.072348253357265	0.0139098766411084	0.61	0.639	1
Tgoln1	0.0723615516657571	-0.0129181719490201	0.233	0.271	1
Blmh	0.0724351293205662	0.0486337508224099	0.67	0.65	1
Clcc1	0.0724425644450191	-0.00218828385859245	0.13	0.148	1
Lrpprc	0.0724500486966558	0.0351221624712362	0.34	0.328	1
Adck5	0.0725389418061263	0.0364630767148794	0.171	0.128	1
Amdhd2	0.0727256019975355	0.034667416714241	0.153	0.117	1
Map2k7	0.0727722498046886	-0.0111821988350909	0.159	0.19	1
Prim1	0.0728318450530557	0.0537803440054439	0.439	0.381	1
Map4k4	0.0728462791913332	0.0297222972911291	0.41	0.416	1
Ppp3r1	0.0728925443796842	-0.00900561089838614	0.336	0.372	1
Mcts1	0.0729354102443038	0.0183749240032173	0.532	0.477	1
Gfod2	0.0731658271204998	-0.179797616321555	0.19	0.237	1
Setdb1	0.0731667517698549	-0.0496993623926615	0.458	0.521	1
Tprkb	0.0731957700397931	-0.0246200133958241	0.338	0.39	1
Stau1	0.0732205731021298	-0.0229245672988451	0.28	0.328	1
Cstb	0.0732403276920419	-0.0591053093385346	0.616	0.666	1
Lncenc1	0.0733338394781857	-0.0791086073784035	0.732	0.771	1
Dynlt3	0.0733606227866251	0.0173474828435158	0.115	0.104	1
Rrm2	0.0733721849178202	-0.0234541255722809	0.779	0.829	1
Lyplal1	0.0733865411681723	0.0293143594364533	0.388	0.377	1
Actr2	0.0735513882790281	-0.00711338153073149	0.532	0.572	1
mt-Co1	0.073571045710316	-0.0393745418451612	1	1	1
Msl2	0.0736016668303579	-0.0328446351318886	0.194	0.245	1
Slx1b	0.0736333450865075	-0.00986894927255048	0.118	0.143	1
Accsl	0.0737322679073582	-0.0130435625822701	0.177	0.211	1
Actb	0.073945541144761	-0.0536612747136984	1	1	1
Fbxl5	0.0739630279186164	0.0339635670695383	0.322	0.296	1
Aurkb	0.0739871832350953	0.0503653187582295	0.433	0.401	1
Agpat5	0.0740606491020553	0.0435736976370626	0.563	0.542	1
Vps54	0.0741700942950666	0.0177604392684738	0.223	0.222	1
Ints4	0.0742976090726415	-0.0261877110281777	0.198	0.244	1
Nars	0.0743508828439166	-0.0452502955596801	0.938	0.963	1
Ubxn1	0.0743718362573526	-0.0320718038206138	0.938	0.964	1
Rpp38	0.0743734458005691	0.00213471122379694	0.303	0.33	1
Tst	0.0744493470231854	-0.0324185008014811	0.204	0.255	1
Aebp2	0.0745480390511397	-0.0305566860239826	0.567	0.625	1
Cdc45	0.0745789807346642	-0.0368739287377497	0.146	0.194	1
Tceal8	0.0745862690798198	0.0466059058048321	0.769	0.772	1
Ggct	0.074592211039191	-0.0241485115294637	0.328	0.381	1
Mrps12	0.074718191321818	-0.0437879741504414	0.794	0.841	1
Pcyt2	0.0748187543578569	-0.00414777590184834	0.177	0.203	1
Smap2	0.0748776376964204	0.00180869671455031	0.196	0.215	1
Keap1	0.0749304431778114	0.0408080774364269	0.34	0.312	1
E2f4	0.074945463181203	-0.0590404806548445	0.649	0.689	1
Ugdh	0.074973560593305	-0.0231078733714284	0.089	0.125	1
Trpm7	0.0750025273307836	-0.00996564784663539	0.254	0.288	1
Surf2	0.0751279503309432	0.00544531537729159	0.509	0.54	1
Sec13	0.0751525961660636	-0.00145801215537467	0.685	0.727	1
Dppa5a	0.0752630945101322	0.0696205840914308	1	0.999	1
Morn2	0.0752741202998049	0.00238420704343237	0.221	0.236	1
Spcs3	0.0752903601923052	-0.0430342354065665	0.34	0.401	1
Gpbp1	0.0753316998162175	-0.0556218188529265	0.697	0.748	1
Cd2bp2	0.0753527092765583	-0.0334138736247063	0.445	0.504	1
Bcl7c	0.0756052757071724	0.0207454737732459	0.482	0.495	1
Cnot6l	0.0756688163482063	-0.00692666949115317	0.163	0.19	1
Mcee	0.0757311580638133	0.0257279611553128	0.311	0.313	1
Bri3bp	0.0760372224146291	-0.036382449032389	0.592	0.651	1
Pxk	0.0761500848004494	0.0262025521738905	0.132	0.093	1
Zfand6	0.0762495393134837	0.0457291676898327	0.672	0.664	1
Mrpl35	0.0762576448842397	-0.0533857747524134	0.87	0.908	1
Anp32b	0.0764495671162864	-0.0382181183165509	1	1	1
Fam92a	0.0765992215364886	-0.0526132914823604	0.384	0.443	1
Znrd1as	0.0766565874016562	0.0151613087872935	0.351	0.362	1
Bfar	0.0766764508129545	0.0361429075812618	0.262	0.234	1
Rars	0.0767195042853225	0.0468625250620267	0.734	0.727	1
Dcaf8	0.0768354259722956	-0.000116232611369782	0.328	0.356	1
Polr1c	0.0768934091083729	0.0512466244106138	0.852	0.848	1
Mtf1	0.0770209940045413	-0.0382217169637696	0.239	0.294	1
Ccdc34	0.0771879596567124	0.00493016119633338	0.701	0.735	1
Atpif1	0.0772054283963817	0.0333019235591765	1	0.996	1
Wdfy3	0.0772374462183314	-0.0295120606064415	0.091	0.13	1
Slc5a6	0.0773596169529995	0.0338611174480764	0.146	0.108	1
Hmox2	0.0774489618165002	0.0185136693535263	0.338	0.346	1
Prcc	0.077507094972467	-0.0267932764979766	0.245	0.294	1
Epb41l4aos	0.0775585603764667	-0.0601623333414611	0.734	0.779	1
Mad2l1	0.0776408593621074	-0.0235988562482208	0.538	0.592	1
Fam129b	0.0777620427780399	-0.00881812413369817	0.165	0.194	1
Chac2	0.0778340615140682	-0.0301259990618101	0.087	0.121	1
Arl5b	0.0779272541073785	-0.00241537415393246	0.13	0.149	1
Sesn2	0.0779343245959521	0.0196135164816253	0.511	0.532	1
Txnip	0.0780136913971655	-0.0194915023759091	0.313	0.366	1
Naprt	0.0780967377949008	0.00382908178082528	0.138	0.149	1
Dapp1	0.0783096761803145	-0.0178283866262486	0.099	0.131	1
Chd1l	0.0783720941519232	0.0101453355455129	0.249	0.267	1
Romo1	0.0785387921236636	-0.0321680881759313	0.732	0.785	1
B4galt1	0.078587675319825	0.0276084882423283	0.101	0.075	1
Tprn	0.0787115607671509	0.00152972799902995	0.107	0.122	1
Smyd2	0.0787213647635784	0.0507792557214889	0.511	0.456	1
Etfb	0.0788612626071256	0.0607315043840566	0.835	0.8	1
Nudt14	0.0789110736934946	0.0460200424773351	0.276	0.242	1
Nabp1	0.0789613938403897	0.0405042972927225	0.231	0.184	1
Tsacc	0.078970118801218	-0.034851327785461	0.28	0.336	1
Zkscan1	0.0791859374028571	-0.0192193283574875	0.074	0.106	1
Parg	0.0792704676164157	0.0390607174031228	0.466	0.444	1
Halr1	0.0793353854211046	-0.00367166294461996	0.573	0.621	1
Acads	0.0796701379789842	0.0342508437304973	0.32	0.305	1
Cetn2	0.0798278424094993	-0.0133048045113154	0.443	0.489	1
Ttc37	0.0798964394317951	0.0106843347954264	0.159	0.164	1
Prkrir	0.0800890035709649	-0.0487520347938646	0.262	0.318	1
Coq3	0.08021069032672	-0.0292642551526747	0.322	0.377	1
Ormdl1	0.0802295762387309	-0.00465764065108945	0.219	0.243	1
Mrgbp	0.0802505756911361	-0.00932112719744951	0.181	0.21	1
Map1a	0.0803285507454581	0.0214104429195975	0.14	0.13	1
Ttc1	0.0803440349421256	0.0579395385768771	0.788	0.753	1
Mrpl16	0.0803448295373587	0.0486839981055373	0.602	0.576	1
Capg	0.0804301343649826	0.0285779756300416	0.175	0.161	1
S100a6	0.0804499335284451	-0.0885178843835738	0.598	0.636	1
Ccdc47	0.0805370181501498	-0.0384995332742987	0.272	0.329	1
2210016L21Rik	0.0806053590541657	-0.0106830638825951	0.351	0.392	1
Mpv17l	0.0806639138165317	0.0236341694368208	0.181	0.172	1
Tonsl	0.0808936368410598	0.049497930604677	0.608	0.592	1
Psat1	0.0810747021062252	-0.0196323635051683	0.901	0.935	1
Tigd2	0.0811602059923195	0.0458648576305368	0.301	0.27	1
Clcn7	0.0812277366392417	-0.000717136239650723	0.089	0.102	1
Pin1	0.0812448819533361	-0.0451345046636014	0.967	0.979	1
Tor2a	0.0812460392186418	0.0213470532677463	0.326	0.333	1
Wdr82	0.0814063357646222	0.0108226116339613	0.487	0.514	1
Lyar	0.0814200001317678	-0.0400110789629755	0.998	0.997	1
Ccnh	0.0814204412894849	-0.0375752077420787	0.505	0.566	1
Ube2a	0.0814275576112296	0.0577739883908845	0.895	0.894	1
Kif22	0.0816025013261421	0.0320700559894952	0.596	0.599	1
Rapgef2	0.0817230937603218	0.0284013990513374	0.111	0.076	1
Asf1b	0.0817404297953247	0.0384173614561781	0.4	0.384	1
Vps33b	0.0819633437973062	0.0257271577120969	0.103	0.069	1
Cstf1	0.0821474871268663	0.046835469020818	0.39	0.346	1
Glrx2	0.0821944437731295	-0.0616512938394077	0.456	0.518	1
Ipo8	0.0822469227005699	-0.011696293842155	0.355	0.395	1
Rrm1	0.0823028384179342	-0.0214958696815468	0.59	0.642	1
Chmp4c	0.0823158771667478	0.0245686125342589	0.342	0.347	1
Zfp36l1	0.0825473601236895	-0.0270420005839893	0.551	0.608	1
Snap29	0.0827124799332905	-0.00909663404634369	0.107	0.131	1
Psmc3ip	0.0827427682820158	0.00298478009980097	0.367	0.394	1
Cmc1	0.0828359077990218	-0.0423897951108065	0.351	0.411	1
Phlda3	0.083080849240699	0.0642723085104385	0.705	0.658	1
Fjx1	0.0831294024892196	-0.00746407520229932	0.136	0.159	1
Stat3	0.0834646729629482	0.0374109837388893	0.398	0.38	1
Cdc42	0.0835187210553591	0.0265482308604443	0.918	0.937	1
Sbno1	0.0836577888701676	-0.0485524910260621	0.709	0.764	1
Grwd1	0.0837321494703002	0.0295486882928537	0.612	0.63	1
Ufl1	0.0837616815757351	-0.041002274829518	0.249	0.305	1
Sap18	0.0843209748231673	-0.0328992263930543	0.412	0.472	1
Sugp1	0.084636770586071	0.00629880743850161	0.161	0.172	1
Rchy1	0.0847290977164857	0.0401549873478802	0.526	0.512	1
Abhd12	0.0847463713920339	0.0329444250531743	0.264	0.246	1
Pomc	0.0848686242557364	-0.0278202066957768	0.074	0.11	1
Top1	0.0849036282738774	0.0435292665697055	0.771	0.769	1
Mybl1	0.0849794562167438	0.026912039763317	0.101	0.082	1
Gm17586	0.0849995972349845	-0.00893301662581608	0.078	0.103	1
Tmpo	0.0850137099084516	-0.0424887301755721	0.763	0.813	1
Nrbp1	0.0850279006569516	-0.0270603533468915	0.276	0.327	1
Dph5	0.0851183919100208	-0.000662385354655903	0.278	0.301	1
Fbrsl1	0.0851863041341613	-0.0501504904534371	0.318	0.367	1
Uhrf2	0.0853169213777301	0.00637109116087176	0.254	0.272	1
Gm13251	0.0853204472892871	-0.0432171988224828	0.369	0.39	1
Gm16185	0.0853618897626994	-0.0359355412130799	0.12	0.162	1
Golt1b	0.085547281943232	-0.0406826510222988	0.377	0.438	1
Fam76b	0.0857483809394172	0.0389838397854512	0.231	0.203	1
Rhox13	0.0857506692941417	-0.0558039398572144	0.365	0.425	1
Cfl2	0.0859353369524013	-0.0492604952531428	0.46	0.519	1
Tor1aip2	0.0859552491320496	-0.0400825301586757	0.449	0.511	1
Vipas39	0.0859769443027842	0.0152252149718907	0.188	0.186	1
Vps4b	0.0860399441052122	-0.00864051597453552	0.54	0.583	1
Znrf1	0.0860495475792466	-0.0312575950850482	0.132	0.176	1
Gsto1	0.0861992406525628	0.05969199552756	0.553	0.529	1
Gpi1	0.0862745398805528	0.0586215605524574	0.843	0.806	1
Sephs1	0.0863954890410874	0.010843021713637	0.406	0.429	1
Mettl8	0.0864615917396402	0.0186177638257334	0.124	0.116	1
Ccz1	0.086500905955735	-0.0323972960979687	0.672	0.728	1
Efcc1	0.086507222382563	-0.0104067234200203	0.161	0.194	1
Nsun6	0.0865117722838414	0.0127064831180414	0.126	0.125	1
Ccdc107	0.0865231857146144	0.0307623742426958	0.305	0.286	1
Atxn2	0.0865630908656272	-0.0256822637633767	0.287	0.337	1
Ttll12	0.0868205428081664	-0.00803140308990935	0.21	0.241	1
Dnpep	0.0869022943305119	0.0453584832818746	0.39	0.36	1
Ttc4	0.0869528398943116	-0.0259312057835815	0.408	0.462	1
Aldoa	0.0869529838994658	-0.0228908886986345	1	0.997	1
Rbm10	0.0869622283105563	-0.0193133447085187	0.52	0.569	1
Rnf149	0.0873586956250395	-0.036798640297385	0.41	0.47	1
Ebpl	0.0874242737299925	0.0512302028388179	0.499	0.455	1
Itfg1	0.0874773460893398	-0.0174422212154506	0.142	0.178	1
Rassf7	0.0876071169415021	0.0400792161019922	0.227	0.184	1
Plod3	0.0876564459453802	0.0268794784398285	0.181	0.166	1
Lsm2	0.0877831184634998	-0.0241740200749934	0.969	0.986	1
Cenpo	0.0877900709048593	0.0225660932749004	0.124	0.108	1
Poli	0.0878825669676616	0.0329281652097898	0.212	0.184	1
Smarca5	0.0881342451789324	-0.0369360783145376	0.969	0.984	1
Wdyhv1	0.088221700427785	-0.0293236906336947	0.099	0.139	1
Gatad1	0.0882354369821416	-0.0375889837951081	0.561	0.621	1
Syce2	0.088469161682377	-0.0562379586743342	0.542	0.6	1
Fiz1	0.0885079904853351	-0.00225195330236949	0.538	0.581	1
Ppp1r11	0.0887626061871331	0.0151782879103827	0.779	0.813	1
Eya3	0.0887998359327438	0.00346297777562912	0.231	0.247	1
Enoph1	0.0888074209005226	0.00961768499672605	0.408	0.434	1
Trub1	0.0888500160287526	0.0364033338792059	0.264	0.233	1
Ext1	0.0889384718623443	-0.0274117327721738	0.221	0.269	1
Ccser2	0.0889594496437584	0.0265707607975966	0.163	0.141	1
Parp2	0.0890433104627381	-0.0188508104548032	0.542	0.593	1
Upp1	0.0890637471194012	0.0770174983673375	0.957	0.946	1
Zfp566	0.0893540919584855	-0.00687536258526925	0.223	0.252	1
Med8	0.0894011275970252	-0.0188657978438601	0.528	0.578	1
Herpud2	0.0894674258209987	0.0222482536662801	0.113	0.098	1
Mpp1	0.0897091839555088	-0.0200932249473448	0.132	0.167	1
Siah1b	0.089716131774868	0.0441217701867417	0.462	0.449	1
Abhd13	0.0897771761944011	0.0107397904219981	0.163	0.164	1
Tango6	0.0899579770791775	-0.0195164334260821	0.08	0.112	1
Igfbp7	0.0901223934981575	0.0273306157514515	0.13	0.092	1
Atp5a1	0.0904783922240143	0.0483121434415394	0.998	0.993	1
Chchd7	0.0906401355956626	-0.0600815839126703	0.6	0.646	1
Slc25a38	0.0906564734787215	-0.0379160713391979	0.27	0.326	1
Med13	0.090717362074583	-0.0331002203324357	0.169	0.217	1
Prmt6	0.0908332466450364	0.0306832835933872	0.272	0.252	1
Gnaq	0.090847170938273	0.00168203131782915	0.138	0.149	1
C1d	0.0910669175923689	-0.0482032430026467	0.647	0.704	1
Calr	0.0910858278239863	-0.0358486198615751	0.981	0.989	1
Sema4d	0.0911525622904934	-0.0109242649262373	0.082	0.108	1
Trappc6b	0.0912347302847266	0.0368513199157278	0.662	0.666	1
Ska2	0.091270047978999	0.0445620278632494	0.299	0.252	1
Hyou1	0.0913437392259049	-0.0130322584269084	0.21	0.248	1
Nos1	0.0914377485567315	-0.0276897400855212	0.109	0.149	1
Tbce	0.0914496450780708	0.0414056910267036	0.237	0.191	1
Magi1	0.0914760654168415	-0.0232024084595255	0.099	0.137	1
Rpl10l	0.0915651607991384	-0.0049366311830118	0.553	0.596	1
Zfand5	0.0915956741035849	-0.0344556186979503	0.509	0.568	1
Vti1b	0.0916770779888241	-0.0403540170249033	0.534	0.593	1
Tmem230	0.0916927977879242	0.0353114264538332	0.491	0.476	1
Dapk3	0.0917672736850681	0.048343153691797	0.357	0.324	1
Mipep	0.0917733388588782	-0.0114203333741878	0.169	0.201	1
Ykt6	0.0917880723387217	0.018182214724883	0.474	0.492	1
Cisd2	0.0918109920262508	-0.0466661485110414	0.691	0.745	1
Cog4	0.0918133831756893	-0.00653250168886965	0.231	0.261	1
Emc8	0.0919380746269623	-0.0382281005371012	0.969	0.97	1
Clic4	0.0919815806598267	-0.0499202190171067	0.346	0.405	1
Por	0.091985869651838	0.00298684270993624	0.237	0.257	1
Fam103a1	0.0921031897463468	0.0282674036610021	0.588	0.588	1
Aifm1	0.092137120648441	-0.0433240531078011	0.511	0.571	1
Ryk	0.0922076359610919	-0.0455992258793848	0.289	0.343	1
Foxm1	0.0923795306305001	-0.0171913772825856	0.078	0.108	1
Msto1	0.0924243059280394	0.0200337373167235	0.328	0.335	1
Cd3eap	0.0924579779655039	-0.0509105483586975	0.579	0.603	1
Ubb	0.0925347214207196	0.0582767347023521	1	0.999	1
Psmb6	0.0926252348063646	0.0412876969662843	1	0.998	1
Fmr1nb	0.0926266021859793	-0.0220335981806145	0.555	0.606	1
Gps1	0.0926697881868648	-0.00933144860610069	0.73	0.775	1
Adrbk1	0.0928549584275486	-0.0396877945631638	0.177	0.226	1
Ndufs1	0.0929682451704112	-0.01000428395315	0.476	0.519	1
Psmb10	0.0930703547085474	-0.0527677228139476	0.699	0.751	1
Fbxo30	0.0931073430914218	-0.00748986813390509	0.225	0.253	1
Rps11	0.0931155072337396	0.0216861762312197	1	1	1
Pnkd	0.0934268077091922	-0.0183188786917816	0.771	0.817	1
Nup153	0.0934455753892588	0.0297927986765849	0.472	0.477	1
Ddx51	0.0934613208826042	-0.0177721761663551	0.134	0.17	1
Mrpl49	0.0935698175238501	0.0493184035436987	0.687	0.668	1
Znrf2	0.0936338876091308	-0.0300271037009299	0.219	0.268	1
Nop2	0.0936478271780069	0.0314468941680569	0.561	0.562	1
Phgdh	0.0939669867561174	0.0340538448551014	0.816	0.831	1
Aamdc	0.0940162621640115	0.00676534307315768	0.194	0.207	1
Ccnc	0.0940185400141339	-0.0100179544285555	0.348	0.388	1
Zwint	0.0940486845926868	0.0584451078985925	0.796	0.769	1
Pola1	0.0942249924602064	0.0367340026989099	0.408	0.391	1
Lrrc28	0.0942483193279227	0.0373119378492019	0.338	0.283	1
Dars2	0.0942712424710025	-0.0223338905063137	0.138	0.176	1
Tsnax	0.094386960825915	-0.000203486435384148	0.402	0.434	1
Rpl23a-ps3	0.0944601375159309	0.0415496184043178	0.899	0.902	1
Gpat4	0.0944626647465275	-0.0225412070313683	0.245	0.289	1
Nptn	0.0945877599669371	-0.0400521320187854	0.315	0.372	1
Wdr24	0.0947025782487938	0.0174005343155174	0.101	0.095	1
Tacc1	0.094704830011976	-0.018447574462772	0.177	0.217	1
Ankrd9	0.0948179838657607	-0.0230607538451043	0.225	0.268	1
Lrp11	0.0948384966807414	-0.0336153162615072	0.151	0.185	1
Cmtm4	0.0949520641523764	-0.0111086663790886	0.186	0.216	1
Hadha	0.0950000798172703	-0.00851241517748202	0.414	0.455	1
Fars2	0.0951579953173412	0.0295992829691413	0.157	0.134	1
Desi2	0.0951789193314774	-0.0133534139999625	0.48	0.529	1
2200002D01Rik	0.0951943387389687	-0.0223586213928335	0.196	0.241	1
Lyrm4	0.0952009709089876	-0.0179688193069113	0.142	0.178	1
Gosr2	0.0954570764040722	-0.047190145087372	0.377	0.436	1
Atxn7l1	0.0956755701518036	0.0270244075129696	0.103	0.075	1
Abhd16a	0.0958110944995385	-0.0318702642773332	0.118	0.158	1
Sertad1	0.0959588962431531	-0.0069402304250943	0.132	0.155	1
Manba	0.0959996600307321	-0.0555204474035353	0.336	0.384	1
Ap2a2	0.0962227451865607	-0.0503570168667609	0.639	0.694	1
Tut1	0.0962895572889759	0.0385579747792708	0.216	0.171	1
Dennd5b	0.096325134728859	-0.0878482551113297	0.614	0.669	1
Snap47	0.096336916656211	0.0473002514523094	0.495	0.463	1
Cklf	0.0963509618481986	0.0178648866366065	0.155	0.15	1
Eif3m	0.0963687977279607	-0.0193862585856481	0.905	0.937	1
Asxl1	0.0963803263485696	0.00820524169000292	0.419	0.44	1
Arl6ip6	0.0964729723230003	0.0402941717811586	0.482	0.467	1
Glipr2	0.0965158818779916	-0.0637846254201792	0.33	0.381	1
Nploc4	0.096558044639899	0.00961261614731712	0.221	0.229	1
Denr	0.0965855749924665	-0.0407998751853298	0.959	0.976	1
Enox1	0.0967987691149559	0.0162425069802358	0.229	0.234	1
Gm10263	0.0971178083829914	0.0128115775927097	0.705	0.729	1
Peo1	0.0971870950339448	0.0401420089627851	0.297	0.256	1
Ttc32	0.0972774544288347	0.0295797387608627	0.332	0.324	1
Ndufc1	0.0973227943039759	0.0408974700737335	0.979	0.961	1
Smg1	0.0973256739400858	-0.0401168302540134	0.252	0.306	1
Gm13212	0.0973787661942602	-0.0473936478022449	0.268	0.319	1
Vps11	0.0973954114859571	-0.0218238971098936	0.128	0.167	1
Fus	0.097431158129398	-0.0409503559136211	0.926	0.951	1
4632415L05Rik	0.0974889700762803	0.0364373234309747	0.169	0.129	1
Dolpp1	0.0974996607697657	-0.0262893381788439	0.105	0.144	1
Ctnnd1	0.0974998763894194	0.00646966116371162	0.414	0.439	1
Egr1	0.0976343782413792	-0.00759496299351113	0.109	0.133	1
Rps10	0.0977748354727996	0.0299786311933068	1	1	1
Dpm3	0.097911896633162	-0.00577819757263709	0.612	0.651	1
Ankrd39	0.0979783309529965	0.0108027949182872	0.12	0.12	1
Cbl	0.0980585162128564	0.0308940624032536	0.34	0.326	1
Gtf2a1	0.0981541675432635	0.0389513654399362	0.264	0.233	1
Trap1	0.0981776919326377	-0.0197042174193428	0.466	0.518	1
Ptpn12	0.0981819260628348	0.0242668189441166	0.287	0.283	1
Terf1	0.0981919698306279	-0.0466033942079767	0.709	0.762	1
Zfp24	0.0982949991257132	-0.0147098668641065	0.258	0.297	1
Fam169a	0.0983651465223396	-0.0152919540003073	0.258	0.298	1
Trmt10a	0.0984920570627934	0.00519257157793002	0.359	0.383	1
Ofd1	0.0985512176118833	0.0334647474611139	0.274	0.255	1
Utp23	0.098877204156973	0.0481294279543207	0.495	0.462	1
Cks1b	0.0991258876892438	-0.0365139557892573	0.998	0.995	1
Nbeal1	0.0991362938947574	-0.0298838583661043	0.192	0.238	1
Snupn	0.0991415831764512	0.0164292851258004	0.311	0.315	1
Ints1	0.0992786858228102	0.0184166034572972	0.214	0.211	1
Kif20b	0.0993567709888419	0.0203337933299691	0.619	0.643	1
Cct7	0.0993776477336763	0.048755745264945	0.99	0.984	1
4930461G14Rik	0.0994573203061401	-0.0422649704042477	0.21	0.259	1
Cpne3	0.0995247748303243	0.0334653344725641	0.258	0.234	1
Mmab	0.0996360286831433	-0.000571502970082863	0.103	0.117	1
Tuba1a	0.0997031883756419	0.0499721835392748	0.816	0.775	1
Srek1ip1	0.0997047421227404	-0.0512949828482765	0.412	0.472	1
Fbxl12	0.0998042977457115	0.0199384793143988	0.103	0.086	1
Larp7	0.0998496957417204	-0.0147523759960448	0.649	0.696	1
Cers6	0.0999250125740567	0.00605087765250333	0.099	0.105	1
2010111I01Rik	0.100151682239948	-0.00441807706065614	0.204	0.23	1
Camsap2	0.100221005303572	0.0113028501133541	0.132	0.132	1
Rpl9-ps6	0.100239268240922	0.0394327678230871	0.282	0.236	1
Ubtf	0.100500828850514	0.0466665936876614	0.827	0.822	1
Tmem80	0.100531060928559	0.0300986486180906	0.128	0.12	1
Sugt1	0.100685702794518	-0.00872099303310447	0.887	0.919	1
2900011O08Rik	0.100749834483222	-0.0068069701236867	0.247	0.278	1
Mrpl36	0.100790311823709	0.00768726731774882	0.878	0.911	1
Tbl1x	0.101076629037599	0.0376809485637229	0.437	0.42	1
Apc	0.101167770368763	-0.0072426302915154	0.26	0.292	1
Ccdc66	0.10117282938518	0.00462209174533634	0.157	0.169	1
Phf3	0.101235520066453	-0.0391335891165459	0.668	0.723	1
Glod4	0.101292406463539	0.0146999818383623	0.437	0.451	1
Ugp2	0.101334543724404	0.00127559871574925	0.249	0.27	1
Notch3	0.101825581819294	0.0262200011274023	0.113	0.09	1
Mob1b	0.101860470406787	-0.00152324745394286	0.148	0.167	1
Usf2	0.101973371630555	0.0218060084715602	0.33	0.327	1
Btbd2	0.102238531865723	-0.00763915767977197	0.264	0.294	1
Nup54	0.102298406192065	0.0268589342288508	0.429	0.423	1
Mthfd1	0.102422032290094	0.0514974702927752	0.687	0.671	1
Emc4	0.102430104239616	-0.0267722450752191	0.627	0.68	1
Naa15	0.10250223148294	-0.0468419473920487	0.821	0.859	1
Fbxw8	0.102658788603987	-0.0117414800058838	0.2	0.232	1
Sub1	0.102718100888369	-0.0316357414893194	1	1	1
Tial1	0.102791733289891	-0.00166426158421751	0.522	0.554	1
Uhrf1bp1l	0.102934719382234	0.00655868937419754	0.206	0.217	1
Sdccag3	0.103149720950147	0.00951387289691458	0.388	0.405	1
Plekha8	0.103151250653217	0.0257865999503687	0.278	0.272	1
Pcyt1b	0.103252699416944	-0.0134910646925267	0.155	0.186	1
Gabarap	0.103448039647189	-0.0297597375519963	0.579	0.632	1
Irf2bp1	0.103599204045607	0.0125508285046733	0.252	0.259	1
Csnk1e	0.10385486416608	0.00367650204769077	0.425	0.457	1
Akap12	0.10392672384049	-0.0592295068486429	0.849	0.879	1
Mlxip	0.103990667349142	0.0278014611406522	0.109	0.083	1
Wdr34	0.104030487789992	-0.0346829574438581	0.167	0.21	1
Taf4b	0.104052819033782	0.0231834165261723	0.163	0.146	1
Marcksl1	0.104146955201655	0.0224198006061198	0.988	0.996	1
Pot1a	0.10414971620129	0.0026432269554546	0.175	0.19	1
Enc1	0.104293062356145	0.0220304878205133	0.344	0.346	1
Fam175a	0.104388415573692	0.0304159248553226	0.169	0.147	1
Impad1	0.104482857374543	-0.00239652555169417	0.301	0.328	1
Slc30a9	0.104574633941241	-0.0233844838448148	0.225	0.268	1
Syne4	0.104591916587635	0.0199163979672538	0.12	0.109	1
Scd1	0.104758223917586	0.0255787501278463	0.148	0.129	1
Flnb	0.104763972525842	0.0137655967420941	0.32	0.339	1
Cep44	0.104921401000606	-0.0105290730269837	0.221	0.251	1
Glyr1	0.104960660579077	-0.0114489756777912	0.441	0.484	1
Fam49b	0.105221516354858	-0.0518706969678178	0.631	0.685	1
0610010K14Rik	0.105266818441462	-0.0154579746496302	0.184	0.218	1
Fundc1	0.105400091046077	0.023342398132577	0.198	0.188	1
Myo18a	0.105407728914925	0.0132243934714044	0.192	0.194	1
Psmd5	0.105433304346497	0.00566356308620941	0.452	0.476	1
Rps9	0.105507410799367	0.0247400752142442	1	1	1
Zfp207	0.105619524308885	0.0384543740977945	0.847	0.857	1
Snhg9	0.105796790921722	-0.00202276018848002	0.268	0.297	1
Npc2	0.105806486703829	-0.0216712026983762	0.697	0.745	1
BC055324	0.105856490263175	0.0111809254622266	0.204	0.207	1
Nosip	0.105893380266616	0.0407243147955174	0.551	0.545	1
Cyb5r1	0.105964434972458	-0.0320540912891139	0.264	0.314	1
Vma21	0.10597289204413	0.0041848547602526	0.52	0.554	1
Snrnp200	0.10598084485064	0.0346340149551346	0.6	0.606	1
Celf1	0.105989052704141	-0.0511034625993257	0.753	0.801	1
Larp1b	0.106010929157767	0.030459767672511	0.157	0.13	1
Rogdi	0.106161369240616	-0.0381364209678899	0.212	0.263	1
Parvb	0.106372134246719	-0.0250954833792245	0.303	0.35	1
Itsn2	0.106868496640332	0.0105193377908924	0.179	0.185	1
Ticrr	0.107082993893786	-0.0579765962648574	0.462	0.517	1
N6amt2	0.107089399133547	0.0386004236990323	0.565	0.506	1
Ngfrap1	0.1071793716772	-0.0269723215251378	0.996	1	1
Herc4	0.107293840255494	0.0103683585117198	0.204	0.211	1
Max	0.107359102457257	0.0539868703947312	0.705	0.67	1
Rab28	0.107526900581349	0.0334137404564447	0.262	0.212	1
Uba5	0.107560432820568	0.0129020408855556	0.452	0.47	1
Hmces	0.107682854328064	-0.00747034921554002	0.672	0.718	1
Frrs1	0.107843687608969	0.0338723968422528	0.534	0.535	1
Eny2	0.107897923250738	-0.0138840138556711	0.891	0.923	1
Atp2a2	0.107920793543085	-0.0650499846740729	0.668	0.703	1
Trp53rka	0.107994136279011	-0.00912251696059904	0.202	0.231	1
Hilpda	0.108030620861093	-0.0189828296847297	0.225	0.265	1
Eif4g1	0.108063501841327	-0.0508169920414654	0.905	0.928	1
Gm2000	0.108196235750064	0.0387934884984423	0.536	0.519	1
Cdc16	0.108275585552435	-0.0176442500667419	0.414	0.461	1
Ube2z	0.108350294812575	0.0431848213807038	0.536	0.512	1
Araf	0.108364951181658	-0.038731786922201	0.305	0.359	1
Mier2	0.109048914784455	0.0196413024417312	0.153	0.14	1
Cyb5a	0.109049697712319	0.0522750829650671	0.911	0.891	1
Ddx50	0.109054283769648	0.0384658406811022	0.254	0.215	1
Pola2	0.109128972564252	-0.0270396718295808	0.324	0.373	1
Tvp23b	0.109391699108654	0.0244417614411848	0.361	0.354	1
Adsl	0.109418040320231	-0.00252087798337353	0.513	0.55	1
Npdc1	0.109477547736322	0.0268171020000865	0.177	0.136	1
Nup37	0.109554361244185	0.0288253281614216	0.614	0.625	1
Cdip1	0.109611278222877	0.00942307645599255	0.179	0.186	1
Esd	0.10970582088592	0.050578093827892	0.664	0.652	1
Tmem41a	0.109707039045362	0.00557608738416357	0.204	0.214	1
Stx3	0.109732539666526	0.0168032664185898	0.241	0.244	1
Kmt2d	0.109740104610646	-0.0256210636808076	0.128	0.167	1
Mael	0.109759248301942	-0.0538582854330183	0.237	0.284	1
Aco2	0.109835667446376	0.00797599550846839	0.722	0.756	1
Map2k2	0.109867463254313	0.0232341362174369	0.757	0.779	1
Xpo1	0.109879281724038	-0.00580072921770614	0.779	0.818	1
Mark2	0.109893835325075	0.0404342843109818	0.427	0.395	1
Cdc42ep3	0.109909089929933	0.0411068888056323	0.254	0.211	1
Chpf	0.109950714029247	0.009333267049982	0.181	0.187	1
Nlk	0.110057357081878	-0.032149612687894	0.169	0.214	1
Rpl23a	0.110058372535115	0.033666592629177	1	1	1
Ccng1	0.110065623699571	0.0390693518663159	0.882	0.843	1
Ssr4	0.110104094950597	0.0534798126722059	0.845	0.816	1
Poll	0.110181467417667	0.0150663090140416	0.122	0.116	1
Nipsnap3b	0.110204544369183	0.00208350174874083	0.439	0.465	1
Sppl3	0.110225065253633	-0.0392135797218256	0.233	0.284	1
Ahsa1	0.110280889512766	0.0232047414373338	0.928	0.949	1
Asb8	0.110313733642966	0.0229039476357306	0.14	0.122	1
Nif3l1	0.110469903629123	-0.0349007671123396	0.361	0.416	1
Ndufaf6	0.11050348454664	-0.0242946878860629	0.388	0.438	1
Fkbp6	0.110669921119076	-0.0235981481652535	0.091	0.125	1
Taok1	0.110694324251292	0.0310923169761344	0.402	0.384	1
Ninj1	0.110787886296793	0.00399237156034654	0.227	0.251	1
Six4	0.110863237659251	0.0187119409690521	0.169	0.166	1
Coq4	0.111073061672121	0.0188675889399933	0.19	0.185	1
Kdelr2	0.111150602572686	-0.0212160971541657	0.649	0.701	1
Agpat4	0.11123616767545	0.0370619360324097	0.27	0.252	1
Klhdc2	0.111313654189812	-0.0168802504082078	0.449	0.493	1
Sin3a	0.111416256215402	-0.0231077138221193	0.452	0.504	1
Actn1	0.111447263427572	-0.0355563388430877	0.594	0.649	1
Slc46a1	0.111517878100082	0.00655689948208954	0.105	0.112	1
Ghitm	0.111544919160114	0.0488991309577436	0.876	0.867	1
Wdr48	0.111717721900384	0.0174055914165318	0.212	0.21	1
Mrpl52	0.111723801326773	-0.0269700872924332	0.975	0.968	1
Apool	0.1117289719788	0.0397845638083732	0.293	0.246	1
Llgl1	0.111844816009675	0.00356398488186395	0.122	0.132	1
Dnaaf5	0.111900267414985	-0.02350560644993	0.087	0.121	1
Tmbim4	0.111910925277127	0.0296059427019849	0.445	0.444	1
Igfbp2	0.111917796972292	-0.00637874234754821	0.765	0.81	1
1700021F05Rik	0.111922118285413	-0.00177708634852791	0.46	0.497	1
Sqle	0.111928503872735	-0.040790505656487	0.388	0.444	1
Ppp2r3d	0.112025731987713	-0.0283215970942494	0.076	0.106	1
Haus5	0.112045631207845	0.00591781457740168	0.146	0.155	1
Etaa1os	0.112247555136237	-0.00752917136168507	0.122	0.145	1
Wdr75	0.112271798810845	0.0477222971118313	0.67	0.642	1
Gnl1	0.11230456355246	-0.0314722050439161	0.47	0.525	1
Agrn	0.112379217714447	-0.0271401066527756	0.27	0.317	1
Fkbp15	0.11242040753672	-0.0126218813638077	0.087	0.111	1
Casc5	0.112483462825805	0.0395655618669415	0.377	0.354	1
Slc43a2	0.112651127497418	0.0225155886604508	0.105	0.072	1
Cep68	0.11267476874705	0.0354666847552655	0.233	0.202	1
Dennd2a	0.112745869564872	-0.0109260431100875	0.122	0.147	1
Pmm1	0.112755121215912	0.0409668141984834	0.87	0.886	1
Spryd4	0.112866582249186	-0.000886794096248977	0.303	0.33	1
Stk3	0.112915817165858	0.00465425707770764	0.095	0.102	1
Chst12	0.11303285884809	0.025549686251702	0.113	0.08	1
Ppa2	0.113065067736541	-0.0275854227005216	0.616	0.668	1
Eif1b	0.113090162201619	-0.0136014433220528	0.592	0.634	1
Sae1	0.113092196919537	0.0568885776324426	0.909	0.901	1
Disc1	0.113118133750186	0.00174475698384485	0.128	0.141	1
Dtwd1	0.11322395673157	0.03165115878345	0.282	0.265	1
Dda1	0.113292099334139	-0.0436149331357355	0.709	0.756	1
Commd7	0.113316989576525	-0.0351347923047836	0.208	0.257	1
Zfp870	0.113360905438232	-0.0189054826327184	0.122	0.154	1
Socs2	0.11349119569731	-0.00102524796660064	0.627	0.67	1
Ulk1	0.113509064572192	-0.0461937252844298	0.346	0.402	1
Tnnt1	0.113552822893733	-0.019659529635407	0.107	0.141	1
Copz1	0.113625283885802	0.0176039946069783	0.755	0.775	1
Ppp2cb	0.113663695790414	-0.00711707377414728	0.233	0.261	1
Rinl	0.113915791635343	-0.014216393998479	0.342	0.387	1
Gabpa	0.113953093055325	-0.00614708255743884	0.34	0.375	1
Mier1	0.113985033325528	-0.00303552296921122	0.4	0.434	1
Pkig	0.114091395011128	-0.0139400721351981	0.264	0.303	1
Ccdc97	0.11411028827963	0.0176725824632682	0.124	0.114	1
Ankfy1	0.114162165309757	-0.0421934273376731	0.276	0.312	1
Dera	0.114249584459024	0.0444364524788544	0.392	0.358	1
Tmem43	0.114458825032895	-0.00901989808813759	0.099	0.122	1
2310039H08Rik	0.114590501542284	-0.0234853404390536	0.268	0.313	1
Nub1	0.114664838720487	-0.0490622057769544	0.338	0.386	1
Cpsf2	0.114831330850974	0.0100986868636755	0.569	0.593	1
2410131K14Rik	0.115209084100237	0.0290453059795416	0.221	0.197	1
Rfc3	0.115263841851481	0.0146673430123971	0.573	0.601	1
Gm13242	0.115355388180793	-0.0392502145652429	0.287	0.34	1
M6pr	0.115388100262711	-0.0214839086471025	0.753	0.799	1
Rpf1	0.115487078049225	-0.0047194020957988	0.668	0.708	1
Etl4	0.115592852624631	0.00619146647995533	0.179	0.192	1
Nfe2l1	0.115609985585008	-0.0534229950630949	0.474	0.509	1
Gbx2	0.116001256376073	-0.0564426906292142	0.334	0.387	1
Zfhx3	0.116133268408462	-0.00118858786223777	0.208	0.231	1
Ankrd27	0.116518507534027	-0.00295020581110017	0.126	0.142	1
Nup62	0.116597865944728	0.0149851498507986	0.775	0.732	1
4930522L14Rik	0.11663497166561	-0.00604579396132054	0.13	0.15	1
Zfp459	0.116691646578316	-0.0327687125803043	0.122	0.161	1
Donson	0.116850265623571	-0.00979152240977188	0.216	0.247	1
Ccdc86	0.116905635089164	-0.0255910287265647	0.61	0.661	1
Zc3h12a	0.116975987066794	-0.00416059244559708	0.093	0.109	1
Mrpl11	0.116980056643797	0.0253569661072421	0.922	0.888	1
Gpsm2	0.11701343147856	0.00206835774638017	0.113	0.123	1
Sart3	0.117383808432374	-0.0459557148171432	0.425	0.48	1
Gramd1a	0.117467499418243	0.00133895051800796	0.109	0.121	1
2700097O09Rik	0.117561470911844	-0.0242319152492015	0.355	0.404	1
Cdv3	0.117562073623212	-0.0391763471671089	0.973	0.977	1
Rad9b	0.117620871585281	-0.00456434620913311	0.101	0.118	1
Ccar1	0.117645753418374	-0.0291542186281938	0.637	0.69	1
Trp53inp1	0.117793868899293	0.0102810332599027	0.299	0.312	1
Nme2	0.117843064863386	0.00368034410989344	0.124	0.132	1
Fbxo34	0.118281659677953	0.00743609652710475	0.151	0.166	1
Faap24	0.118291299007368	0.0209485501778512	0.237	0.234	1
Sesn3	0.118321903714356	-0.0114635686092713	0.109	0.136	1
Nkrf	0.118393904675161	0.00616860253179397	0.157	0.164	1
Neurl4	0.118402636426299	0.0131624614725611	0.142	0.14	1
2310022A10Rik	0.118482916238765	-0.0222365261767624	0.322	0.369	1
Nt5dc2	0.118679291685142	-0.00761012597205923	0.555	0.596	1
Dohh	0.118699009301491	0.0156773110994047	0.895	0.857	1
Ccnl1	0.118715929671027	-0.0374233448734813	0.567	0.623	1
Brk1	0.118718607051769	-0.0309660610477565	0.872	0.908	1
Arih2	0.118816789553322	-0.0560596714980224	0.598	0.65	1
Phtf2	0.118823021091598	0.00626650930494826	0.175	0.187	1
Usp4	0.118831371188099	-0.00708261951478606	0.322	0.353	1
Med22	0.118850431731529	-0.0301618126936463	0.12	0.16	1
Reep3	0.118902159595873	-0.0331843308837324	0.136	0.166	1
Cnp	0.118918608923589	0.0351544885464952	0.167	0.131	1
Tcea1	0.119000913741279	-0.0493915997889729	0.767	0.783	1
Rpp21	0.119183852742521	0.0384812511819847	0.565	0.565	1
Tsfm	0.119196945519937	0.0457504729294734	0.701	0.649	1
Pms1	0.119403627191275	0.0271960835213238	0.148	0.129	1
Tmem263	0.11952220394056	0.0169038970189471	0.2	0.199	1
Gm5900	0.119540077184079	-0.0241874957533632	0.295	0.341	1
Zfp329	0.119543858901095	-0.017642643153557	0.179	0.214	1
4930453N24Rik	0.119577146275572	-0.0202143290834639	0.569	0.618	1
Scaf4	0.119642817786227	-0.00793406231747121	0.274	0.305	1
Rapgef1	0.119651446040573	-0.024524543038096	0.171	0.211	1
Lpar6	0.11966218647683	-0.0130444909725684	0.099	0.126	1
Gclc	0.119686942060254	-0.0392332079359116	0.21	0.258	1
Adipor2	0.119764143956145	-0.013196691512249	0.231	0.264	1
Aldh9a1	0.119979103992641	0.00218144302725257	0.235	0.253	1
Rad52	0.12005846132399	-0.00646772813161502	0.103	0.122	1
Pitpnb	0.120138943454662	-0.0341492230277543	0.509	0.565	1
Tbc1d13	0.120256098432277	0.0110550539335977	0.177	0.179	1
Wdr73	0.120497101446374	0.00271787283607605	0.274	0.29	1
Frmd6	0.120773037104741	-0.00107771253764262	0.093	0.108	1
Usb1	0.120786841528017	0.0311920390684533	0.19	0.147	1
Rtkn	0.120847812271772	0.0474574053486113	0.138	0.119	1
Map7	0.121088694324315	0.0245311831156656	0.313	0.307	1
Leng8	0.12140072652434	0.0125706964258819	0.155	0.154	1
Hemk1	0.121502042878093	-0.0193331342299592	0.142	0.176	1
Trp53	0.121505437944043	0.0307909215304867	0.981	0.987	1
Vps18	0.12151692166143	-0.0232396543220148	0.076	0.109	1
Smdt1	0.121576564709591	-0.0384475702796729	0.984	0.982	1
Eif5	0.121588560810554	-0.00731798983612886	0.984	0.995	1
2010320M18Rik	0.121648958656377	-0.00237151007917266	0.264	0.29	1
Snapc5	0.12183835678163	0.0160872589860678	0.571	0.588	1
Apba3	0.121873019856081	0.0148413820133856	0.159	0.157	1
Rabggtb	0.121884742146237	0.0297438689267661	0.687	0.695	1
Ndc80	0.121919876221249	0.0102602277857072	0.307	0.317	1
Xaf1	0.121991001266768	-0.0969968506424864	0.534	0.566	1
Pik3c3	0.122103471869218	0.0334368735217488	0.184	0.147	1
Rfx2	0.122193431476991	-0.0091115176478255	0.078	0.101	1
Chrac1	0.122237353122733	0.0291788443950563	0.513	0.513	1
Zfp507	0.122244552937191	-0.0311225216255249	0.151	0.193	1
Mmp14	0.122364995872099	-0.00754031313294362	0.089	0.109	1
Tatdn2	0.12242465025707	-0.0125567294273743	0.26	0.294	1
Atp2c1	0.122452700570726	-0.029650615622331	0.206	0.252	1
Gatsl3	0.122561642605833	0.00532860109029171	0.264	0.283	1
Cpt1c	0.122855258259598	0.0132374779324601	0.14	0.139	1
Bub1	0.123056226258424	0.0469260357087621	0.425	0.378	1
Alms1	0.123081126716304	-0.00328693533136888	0.136	0.157	1
Pxn	0.123092465733367	0.0128746700360143	0.157	0.154	1
Arl2bp	0.123287237261764	-0.000188429453880867	0.332	0.355	1
D10Wsu102e	0.123304940297715	-0.0376943970189199	0.381	0.437	1
Msantd2	0.123724724907323	-0.0309885927060756	0.159	0.203	1
Wsb2	0.123781134800058	-0.0265169050598002	0.425	0.475	1
Pkp4	0.12379179843554	0.0431671966981816	0.41	0.363	1
Akt1	0.123965886099773	0.000233496990556012	0.099	0.111	1
Mrpl22	0.124055844995623	0.0475867601471193	0.707	0.697	1
Nedd8	0.124099595902256	-0.0341498088505152	0.996	0.993	1
Pck2	0.12429100149558	0.0236410452241716	0.148	0.138	1
Akirin1	0.124325414326231	0.00031593723580764	0.507	0.538	1
Mrpl34	0.124404244212456	0.0414260670007862	0.946	0.939	1
Cbfa2t2	0.124490562878877	-0.00375233275785776	0.107	0.125	1
Aimp2	0.124574923675102	-0.00914640022892521	0.664	0.704	1
Klf6	0.124589829371583	0.00558571872872168	0.155	0.181	1
Eif2b5	0.124591685405667	0.000914073035015339	0.608	0.642	1
Wdr76	0.124842649794369	0.0375509903269071	0.311	0.278	1
Jam3	0.124937169921459	-0.0222667754046159	0.087	0.12	1
Vps37a	0.124991554392759	-0.0296988289592298	0.188	0.231	1
Minpp1	0.125110185007428	-0.0382584099742767	0.33	0.383	1
Rpl4	0.125281086698265	0.0299707311552599	1	1	1
Spin1	0.125351116432213	-0.0476305321103982	0.414	0.468	1
Cdc26	0.125409323775526	-0.0312446797679027	0.854	0.891	1
Dcp2	0.125445036999314	-0.039313532260529	0.662	0.714	1
Ppm1d	0.12546629568593	-0.0148717571183119	0.194	0.226	1
Ckap2	0.125487170607599	0.0438459661453248	0.491	0.477	1
Nkiras1	0.125562090059575	0.0215642325021898	0.153	0.141	1
Tpx2	0.125593679013777	0.0490928137872885	0.761	0.752	1
Cwc25	0.125698741775138	-0.0369145715282492	0.324	0.341	1
Cpsf6	0.125755458532519	0.0461274937210424	0.687	0.678	1
Ints10	0.125952049912852	-0.00669336621823619	0.32	0.299	1
Tmem258	0.125981415382699	-0.0431327754793325	0.967	0.976	1
Adnp2	0.126440912398526	0.00786083338609458	0.181	0.19	1
Clcn5	0.12655707867923	-0.0168803404082109	0.095	0.123	1
Slc9a3r1	0.126598181742732	-0.0240663072232009	0.357	0.405	1
Nkap	0.126600843654625	-0.0061083234748906	0.353	0.382	1
Slc19a2	0.12700421766068	0.022867485125921	0.214	0.205	1
Lrp6	0.127042819828239	0.0218155574848858	0.173	0.165	1
Rfxap	0.127084617834824	0.0264054272991426	0.311	0.304	1
Lrrc42	0.127280286399053	-0.0429890369024634	0.311	0.364	1
Tm9sf2	0.127289063573592	-0.0256695537813836	0.33	0.377	1
Rpl17	0.127306474633787	0.0238300333096375	1	1	1
Ak1	0.127328453509302	-0.012765625168613	0.295	0.332	1
BC002059	0.12732960977201	0.0290051010006038	0.155	0.125	1
Dclre1b	0.127410682599255	-0.0300591687535734	0.095	0.127	1
Gigyf2	0.127425170470058	0.0244439273949394	0.408	0.413	1
Ccnf	0.127491102194503	0.0410940936447418	0.616	0.604	1
Mrps28	0.127533822302656	0.0448290673881498	0.637	0.598	1
Auh	0.127603435876466	-0.00153900171974325	0.33	0.357	1
B230217C12Rik	0.127616338728871	-0.00123750030618298	0.124	0.142	1
Gm26699	0.127646007170624	-0.0296212357797269	0.163	0.206	1
Ppp4r2	0.127775663633156	0.0252061158540877	0.658	0.668	1
Raly	0.127929459740304	-0.0471126756582161	0.798	0.818	1
Slc25a3	0.128122768761904	0.0276876140655284	0.994	0.998	1
Syvn1	0.128266919638181	0.0183503844723975	0.115	0.103	1
Pde12	0.128325830678002	0.0153471301119104	0.287	0.291	1
Rara	0.128496217617084	0.0264218737698717	0.309	0.303	1
Tob1	0.128634872019618	-0.00326361584176429	0.186	0.207	1
Abr	0.128756662204269	-0.0223529177734895	0.095	0.129	1
Taf6l	0.128856397310857	-0.00141839563365892	0.429	0.459	1
Vrk3	0.129017580590711	0.0249876565443315	0.322	0.315	1
Thap4	0.129032310370871	-0.0403257954625572	0.307	0.346	1
Setd7	0.129255739354316	0.019253908541292	0.111	0.098	1
Btg1	0.129431196734466	0.0374816623590687	0.285	0.235	1
Polr3d	0.129470129348154	0.0078484656468622	0.505	0.532	1
Gabpb1	0.129616608050443	0.0322693615594466	0.272	0.251	1
Tmem33	0.12967181302977	0.000425448984910426	0.47	0.505	1
Dhrs1	0.129843585868559	-0.0302664474036801	0.169	0.19	1
Mapk3	0.130039585668753	-0.0179448574907577	0.392	0.435	1
Prdx5	0.130146808998827	-0.000291451700891399	0.773	0.735	1
Slc35b4	0.130237813222411	0.00660159461108262	0.148	0.154	1
Mettl16	0.130242269190899	-0.0484807256449404	0.744	0.787	1
Lnp	0.130278166050164	-0.00479048536226534	0.177	0.2	1
Med13l	0.130314645642575	-0.0295189221876712	0.445	0.496	1
Cacul1	0.130412886482292	0.025018022214527	0.419	0.415	1
Sdf2l1	0.130494705838741	-0.0281652422721886	0.466	0.516	1
Zfp397	0.13060569889373	0.0185675564395142	0.109	0.095	1
2810004N23Rik	0.130676659100268	-0.0470136300169548	0.93	0.951	1
Hus1	0.130742344336272	0.0143984564257141	0.258	0.262	1
Tfdp2	0.130772317003934	0.0442982417919564	0.536	0.496	1
Zcrb1	0.130819450824312	-0.0255489350678605	0.695	0.745	1
Twistnb	0.130823627270792	0.0329326052850457	0.788	0.798	1
Hps4	0.130835361338968	0.0335590798648363	0.212	0.171	1
Lamp2	0.130836943910802	0.0242473159986419	0.159	0.142	1
Smim15	0.130950317017	-0.0204471363402644	0.538	0.586	1
Ankrd49	0.131356631034859	0.000278604640278179	0.196	0.213	1
Snx11	0.131372655858327	0.0276828276283576	0.167	0.142	1
Pole2	0.131600969236066	-0.0309194558841946	0.163	0.184	1
Prrc1	0.131964923412065	-0.0636461387715815	0.664	0.706	1
Cfap20	0.131984570819456	0.0375441801216646	0.608	0.597	1
Thumpd1	0.132026748839083	0.0102082380285109	0.6	0.629	1
Caml	0.1322000592393	0.0107475415666868	0.239	0.248	1
Tmem97	0.132209472530093	-0.0223866361376016	0.72	0.707	1
Mafg	0.132347764489598	-0.045139050985175	0.447	0.5	1
Them6	0.132407534812933	-0.0197141964438423	0.12	0.153	1
Phf13	0.132440666404126	-0.0184519477657667	0.142	0.175	1
Prrc2b	0.132462343628734	-0.00641299043289517	0.412	0.452	1
Ap1m1	0.132522737062605	-3.753887413388e-05	0.287	0.315	1
Hsph1	0.132637312997521	0.00250627462211139	0.656	0.69	1
Arnt	0.132737364662846	-0.0333743494038239	0.173	0.2	1
Nomo1	0.132748861284368	-0.0310375583637726	0.313	0.364	1
Eef1b2	0.132806960654129	0.0362517112713254	1	1	1
Mbd3	0.132919620403271	-0.00475258621799823	0.915	0.943	1
Zfp942	0.13309174832214	-0.0295877578604724	0.101	0.137	1
Cc2d1b	0.133124407238257	-0.0107847097791679	0.138	0.166	1
Pmpcb	0.133255128598835	0.0459202788005729	0.491	0.443	1
Mapk6	0.133374902747483	-0.0144623171003353	0.299	0.338	1
Usp3	0.133484979491742	-0.013986518941602	0.179	0.21	1
Mief1	0.133514198090869	-0.021185999862664	0.159	0.196	1
Nudc	0.133605183921606	-0.0249159532062324	0.942	0.965	1
Calb2	0.13374243469357	-0.0335614968480323	0.109	0.142	1
Tmod3	0.133800331681248	0.0359463402046281	0.262	0.216	1
Esco1	0.133887611280842	-0.0201213619831039	0.118	0.152	1
BC005624	0.13412779644704	0.0185291644773815	0.41	0.421	1
Mkks	0.134129231726636	-0.00511775890042154	0.614	0.655	1
Rnf166	0.134174068778419	0.0125277938625066	0.111	0.109	1
Srsf7	0.134237587910183	-0.0260148444934893	0.998	0.992	1
Rabl2	0.134304218553535	-0.0137267552627457	0.091	0.116	1
Sike1	0.134543849948435	-0.00391047143742701	0.311	0.34	1
Higd2a	0.135159927210646	-0.00880670985294052	0.788	0.827	1
Sec24a	0.135175308215954	-0.0515844877645987	0.309	0.361	1
Fam117b	0.135371698894938	-0.0309692399225132	0.109	0.145	1
Sorl1	0.135437524022109	-0.000341390124748847	0.169	0.188	1
Mlec	0.135628667660969	-0.00685988746283617	0.728	0.767	1
Prkrip1	0.135731189316764	-0.0327039278283922	0.559	0.612	1
Pwp2	0.135838817330585	0.00530782340594588	0.272	0.289	1
Aars2	0.135909291360865	-0.0125999996425124	0.161	0.19	1
Tmem222	0.13593610590828	-0.00718397106765717	0.394	0.431	1
Chmp4b	0.136247306237107	-0.0466052136583741	0.433	0.487	1
Rasa1	0.136424375450706	-0.0123335489354718	0.204	0.234	1
H1f0	0.136552482726447	-0.056831681832075	0.421	0.476	1
Mcm10	0.13659652183782	0.0318512130072579	0.497	0.496	1
[truncated: 5,679 more rows]
