# Supplementary material for: Detection of gene cis-regulatory element perturbations in single-cell transcriptomes
Source: PLoS Comput Biol. 2021 Mar 12;17(3):e1008789. doi: 10.1371/journal.pcbi.1008789 (PMC8011753; doi:10.1371/journal.pcbi.1008789)
Supplement: S2 File — (ZIP) [file pcbi.1008789.s015.zip › S2_File/wt_txm.MshSC1_vs_Control.wilcox.csv]

	p_val	avg_logFC	pct.1	pct.2	p_val_adj
Rps4x	4.49112884941607e-07	0.0859932860731236	1	1	0.00817699829613185
Rps3	4.11859871020907e-06	0.0597753605015181	1	1	0.0749873267167765
Nop58	4.12924624200044e-06	-0.0962162103025406	0.99	0.997	0.0751811863281021
Pim1	7.2599192428287e-06	-0.125666898102676	0.604	0.714	0.132181349654182
Eef1a1	8.96162463676384e-06	0.0581828250349874	1	1	0.163164299761559
Lin7c	2.41993836638594e-05	0.0952097441625055	0.474	0.372	0.440598178367888
Phc2	2.83861841975922e-05	-0.0572114185665867	0.076	0.155	0.516827255685561
Rps15a	3.45555281289437e-05	0.0449090270353101	1	1	0.629152500643678
Safb	3.94593661136335e-05	-0.107764233280204	0.559	0.664	0.718436678830926
1700007K13Rik	4.50726684237094e-05	0.116415754430148	0.375	0.28	0.820638073990477
Rps7	5.46914498364659e-05	0.0579133346985379	1	1	0.995767227172535
Bud31	7.75031878152218e-05	-0.0883981304145355	0.831	0.866	1
H2afz	7.90376672777294e-05	-0.0522375548896155	1	1	1
Rps14	8.07859737925717e-05	0.0341461449750584	1	1	1
Supt5	9.64996801620988e-05	0.100100855051866	0.744	0.694	1
Mrpl38	9.77690119844455e-05	0.0900053380787065	0.79	0.699	1
2310033P09Rik	0.000114365807195702	0.093765613707735	0.495	0.41	1
Sec61a2	0.000145743609956814	-0.0584538952621771	0.155	0.246	1
Tmem167	0.000148905285052656	-0.0973705606811641	0.936	0.962	1
Cd276	0.000151717332346997	-0.0571878875812802	0.095	0.169	1
Kcnk5	0.000166513973587233	-0.0610149639122975	0.115	0.193	1
Arhgef12	0.000169861458832246	-0.0514841862213205	0.087	0.16	1
Dmtn	0.000182520291291779	-0.065378452025396	0.161	0.248	1
Rps5	0.000232893063235166	0.0413917295569166	1	1	1
Api5	0.000257918700623425	-0.0734158048196627	0.61	0.72	1
Tomm5	0.000289129083252166	-0.0660103668290035	0.996	0.999	1
Ldlrap1	0.000370152655697676	0.081078181107165	0.19	0.124	1
Sbds	0.000380037823453056	0.0899104964010818	0.678	0.625	1
Tm2d2	0.000416790909817392	0.0749134526462837	0.482	0.391	1
Ppia	0.000421826093979026	0.0506207383103283	1	1	1
Zscan26	0.000428297851762463	-0.0368148216702295	0.054	0.112	1
Dlg1	0.000498786058556642	-0.0761208510158009	0.231	0.317	1
Eif4ebp2	0.000609375350612536	0.0530930738222012	0.192	0.126	1
Rps27a	0.000631882298395099	0.0370342896654607	1	1	1
Wdr1	0.000640252272248829	-0.0986404445440567	0.52	0.612	1
Rpl7	0.00069094720411912	0.0487089028277325	1	1	1
Eif2s1	0.000703739890516252	0.0801162366205157	0.975	0.958	1
Gm28625	0.00081730499544	-0.0331046783649477	0.047	0.101	1
Tomm20	0.000870892302728907	-0.0505954086240332	1	1	1
Aida	0.00089364622949946	-0.0609349807682076	0.245	0.334	1
Trh	0.000907047984207618	-0.246128521440068	0.674	0.718	1
F2r	0.00112431228216491	-0.0370176230191437	0.12	0.191	1
Tuba3a	0.00113635253400191	-0.0551019901045286	0.13	0.201	1
Cd81	0.00120412018291297	0.0904305328071877	0.882	0.887	1
Dhx16	0.00121153550491285	0.098454580823041	0.924	0.896	1
Urb2	0.0012567961804771	-0.0532962893648391	0.107	0.169	1
Ube2k	0.00127495032416199	-0.0734026776492336	0.948	0.968	1
Ldha	0.00130162410027955	0.0637010727624729	0.996	0.993	1
Rpl3	0.00132343702461725	0.0477033612369202	1	1	1
E430025E21Rik	0.00133653341091693	0.0662612511809489	0.386	0.311	1
Glrx3	0.00143213165445769	0.073709496803414	0.971	0.973	1
Ccnd2	0.00145801682914468	-0.161798653642704	0.392	0.474	1
Dhcr24	0.00155460849818712	-0.0735440255019468	0.416	0.513	1
Chtop	0.00157075291401713	-0.0629087439624245	0.821	0.868	1
Morc1	0.00160467092979075	-0.0870349156026664	0.567	0.649	1
Platr27	0.00161098713613119	-0.0360987297540959	0.062	0.116	1
Tdrd12	0.00181416956085057	-0.0486316329898287	0.14	0.209	1
Desi1	0.00193361798749902	-0.0838283611503341	0.433	0.517	1
Eif3f	0.00195984002156456	0.0721786171623027	0.981	0.98	1
Rpl9	0.00196703661485503	0.040812060140635	1	1	1
Ybx3	0.00210362288901679	-0.0844506376697549	0.835	0.877	1
Zfp111	0.00210780631042617	0.0370377283833439	0.111	0.065	1
Arf6	0.00214289811155081	-0.0890540514653796	0.633	0.718	1
Bcl10	0.00217109840861886	-0.0659054545627493	0.297	0.376	1
Dvl2	0.00221226704447746	0.0719650963807213	0.299	0.237	1
Myo1f	0.00223988089412948	-0.115883176080233	0.26	0.329	1
Ppp1ca	0.00226297626730472	0.0588582434319769	0.986	0.994	1
Rplp1	0.00230490715660319	-0.0353021614665772	1	1	1
Rps17	0.00231886573024791	0.0284004958384285	1	1	1
Sars2	0.00243776875797539	-0.0492563159807441	0.163	0.229	1
Rnf114	0.00244040446953611	-0.0520435888954674	0.237	0.32	1
Elk3	0.00250004905261741	0.0367905380861023	0.107	0.063	1
Cnot4	0.0025197316877629	-0.0784279961813682	0.429	0.512	1
Rps3a1	0.00255355721441942	0.0371524761570932	1	1	1
Mesdc1	0.00255982640515682	0.0615371710772124	0.334	0.263	1
Gm29666	0.00256706535659861	-0.064563342265074	0.142	0.206	1
Nemf	0.00263590677026741	0.0725969730822815	0.606	0.562	1
Derl2	0.00265489655523925	-0.0581368441402855	0.262	0.347	1
Cep63	0.00267877752045962	-0.050982268719488	0.132	0.196	1
Timp1	0.00279599575088126	-0.0551836858861309	0.375	0.468	1
Lin28a	0.00280939361553252	-0.0772352818027709	0.439	0.535	1
1810058I24Rik	0.00284018167537947	-0.05511530987649	0.951	0.957	1
Brd4	0.00284064191701683	-0.0748199705545943	0.662	0.739	1
Zfp37	0.00293520562857643	-0.0363273108395809	0.058	0.106	1
Fthl17c	0.00298895151264978	-0.045645319542219	0.111	0.173	1
Dppa5a	0.00305310498126522	0.0696205840914308	1	0.999	1
Hdgfrp3	0.00307465148829871	0.0632882485320523	0.264	0.205	1
Wapl	0.00313318118543212	-0.0940673481174674	0.777	0.825	1
Rps13	0.0032211636836385	0.0365186836928815	1	1	1
Rpl10	0.00324504261931354	0.0556001879148069	0.998	0.999	1
Dhdds	0.00334331604626618	-0.0283258866465011	0.056	0.103	1
Rap1a	0.00334581122621589	-0.0606168828615911	0.553	0.645	1
Mtfmt	0.0034705446273641	-0.0431814132870767	0.115	0.173	1
Hnrnpul1	0.00350471602631018	-0.0472965920536185	0.388	0.48	1
Plod2	0.00351688126184767	0.0663055815469872	0.285	0.218	1
Suv420h1	0.00352738753387024	0.0657227833071873	0.289	0.226	1
Tmem126a	0.00359387066597612	-0.059557135055999	0.798	0.874	1
Pdgfa	0.00360323507386293	-0.0696976270180477	0.759	0.811	1
Rpl10a	0.00361611561359509	0.0402498806915901	1	1	1
Akr1b8	0.00361663289392959	0.0426481274293559	0.136	0.087	1
Depdc1b	0.00379674586458008	0.0352404310866177	0.134	0.085	1
Praf2	0.00386041875685561	-0.0453175704405494	0.379	0.479	1
Zfp36l2	0.00387154889932844	-0.0585956303618539	0.2	0.27	1
Atp5b	0.0038811953064045	0.0491382870520489	1	0.999	1
Samd4b	0.003904037414534	-0.0423951182455138	0.307	0.402	1
Etf1	0.00402535290155018	-0.0608308023927104	0.984	0.989	1
Dhx30	0.00405137823721162	-0.0733669847014604	0.458	0.528	1
Rad23b	0.00412177680854947	-0.0625759661706315	0.915	0.94	1
Epb41l4a	0.00412780000559136	-0.0700033819174567	0.555	0.638	1
Sertad2	0.00413038689840292	-0.0532880095920247	0.419	0.504	1
Prr12	0.00424626274483474	-0.0517517493675654	0.184	0.252	1
Mmrn2	0.00437415197730341	0.0438800531736334	0.124	0.078	1
Srp9	0.00438069835816975	-0.0542148403100007	0.975	0.978	1
Upf3b	0.00440639759152199	0.080733120889286	0.715	0.662	1
Bax	0.00442090507080249	0.0439993069021514	0.998	1	1
Odc1	0.00443211467547636	-0.0679784044195164	0.992	0.996	1
Abhd4	0.00443739102366365	0.0470173412911228	0.188	0.131	1
B230354K17Rik	0.00451505095291267	-0.0516462846750203	0.194	0.265	1
Sys1	0.00451946413568766	-0.0691421990577084	0.676	0.742	1
Tln2	0.00452686280046698	-0.0594342119529061	0.297	0.372	1
Cep170b	0.00453601774266946	0.0354924063859118	0.122	0.076	1
Zfp281	0.00453832496577875	-0.0654953221859961	0.495	0.574	1
Tceb2	0.00456389203805735	0.0600512761514134	1	0.996	1
Ung	0.00469902174785407	-0.0576661975640728	0.751	0.822	1
Gm14820	0.00471160272873699	-0.05302619504166	0.186	0.254	1
Ptp4a3	0.00480700164551529	0.111530328447834	0.464	0.417	1
Dis3	0.00487807020642444	-0.080360806767072	0.431	0.498	1
Galk1	0.00496724004417547	0.0895578079591147	0.654	0.606	1
Hnrnpab	0.00498806023143112	-0.0551104079772591	0.998	0.993	1
Dek	0.0050762108257222	-0.0482906659145661	0.996	0.995	1
Map1b	0.00513932358707918	-0.0732768951922416	0.581	0.662	1
Cep85	0.00518526852035478	-0.0576304774414731	0.184	0.247	1
Nip7	0.00519774435243355	-0.0991378047338827	0.969	0.978	1
Smc1a	0.00520391099098585	0.0784107823430259	0.751	0.713	1
Taf1d	0.00521275561673615	-0.0677987613696136	0.909	0.95	1
Rpl18a	0.00522626321333008	0.0309183968285849	1	1	1
Ccna2	0.00524280009147203	-0.0697286019500574	0.765	0.831	1
Hsd17b4	0.0052554324236648	0.0549864710283403	0.252	0.194	1
Foxn2	0.00532611896121464	-0.0465369251366699	0.181	0.249	1
Zfand1	0.00539142125162949	0.0732305070165459	0.373	0.319	1
Ruvbl1	0.00551440670878859	-0.0632505572862181	0.858	0.87	1
Platr5	0.005596234301585	-0.0621282020501805	0.159	0.221	1
Tubb4b	0.00561443383220345	0.069478922175062	1	0.998	1
Cmpk1	0.00572113173085733	0.0774154845371723	0.61	0.563	1
Pnn	0.00582475560157839	0.0733660931024117	0.804	0.773	1
Ubxn2a	0.00596039689816969	-0.0509857873137813	0.676	0.753	1
Srfbp1	0.00607681858588568	-0.0515744895942197	0.252	0.328	1
Rpl39	0.00615184373178432	0.0276420305218905	1	1	1
Gm27234	0.00616777868005435	-0.0528258993759531	0.128	0.185	1
Hnrnpa0	0.00618864652484705	-0.0686879469591497	0.641	0.689	1
Tns3	0.00619275190493547	-0.0670821412947977	0.619	0.686	1
Tmem245	0.00626228974116594	-0.071144965023124	0.501	0.601	1
Diexf	0.00634055158907989	-0.0493926071708696	0.159	0.218	1
Gm13152	0.00635776031420326	-0.0589632227703279	0.305	0.382	1
U2af1	0.00639247824415848	-0.0521783904106146	0.994	0.995	1
Cdk11b	0.00641598173683884	-0.0592860028618394	0.744	0.826	1
Metap2	0.00645394767839232	-0.0500627228338031	0.992	0.997	1
Sepw1	0.00648732525237711	-0.0552165767212607	0.907	0.912	1
Patl1	0.00668522035754169	-0.0358990834289806	0.122	0.181	1
Mapkapk2	0.00669527211520566	-0.0425464956934656	0.138	0.201	1
Amd1	0.00682977214807469	-0.0660328763307719	0.588	0.646	1
Mcm4	0.00684373738927066	-0.071763570095266	0.598	0.646	1
Adap1	0.00709788716242468	-0.0637219779147954	0.239	0.306	1
Gm19705	0.00710663743225195	-0.0685130383408638	0.332	0.408	1
Rnf138	0.00710916179731835	-0.0844645197845112	0.658	0.72	1
Atp5c1	0.00715445567952461	0.0486451170081506	0.986	0.988	1
Mapkapk3	0.00716698808261704	0.0593660840618376	0.243	0.188	1
Plekhf2	0.00717244257869181	0.0813425945417747	0.713	0.676	1
Rpl6	0.00722833979794238	0.039429839411349	1	1	1
Plec	0.00723488415329206	-0.0454486805905455	0.13	0.186	1
Sumo1	0.0072370693247422	-0.0505095403879858	0.996	0.999	1
Aamp	0.00725835115430786	0.0665220493907742	0.862	0.8	1
Lamtor4	0.00725930215296745	0.0816999283469464	0.72	0.702	1
Zeb1	0.00732244945094434	-0.0453978626163319	0.128	0.184	1
Itch	0.00738490019812088	-0.0815649317292247	0.239	0.308	1
Rpl41	0.007465907709429	-0.0389884760656081	1	1	1
Btf3	0.00754411970677624	-0.0408844235623618	1	1	1
Suclg1	0.0075906873233124	0.0572164538315063	0.866	0.85	1
Brap	0.00764152595223524	-0.0470464488201159	0.184	0.248	1
Ptk7	0.00778381557434975	0.0584008600370169	0.307	0.25	1
Fam135a	0.0077913883034312	-0.0337180928616931	0.06	0.102	1
Uqcrc2	0.00781025095003591	0.0647830615432839	0.755	0.726	1
Rps24	0.0079399790662443	0.0349020069917541	1	1	1
Sh3bp4	0.00800179012041589	-0.035677882637708	0.093	0.143	1
Spred1	0.00803770336199463	-0.0539120507430605	0.303	0.379	1
Srsf9	0.00804268477478642	-0.0663451855741666	0.689	0.745	1
Spns1	0.00810399197289837	-0.0531735893653437	0.544	0.634	1
Adh5	0.00820611486578852	0.0548472388599992	0.928	0.898	1
Slc39a10	0.00830862805536168	-0.0615459417005231	0.258	0.33	1
Qprt	0.00832464216929693	0.0334286493119822	0.113	0.072	1
Usp37	0.00835304367046356	-0.0581563604198701	0.231	0.306	1
Calml4	0.00836748522354075	-0.0501880624167076	0.254	0.329	1
Txn2	0.00849848328951298	-0.0610000845650349	0.827	0.877	1
Gtf2i	0.00854591637142583	-0.0586387783629593	0.573	0.659	1
Gabbr1	0.00862459730003017	0.0522860215242191	0.299	0.236	1
Gcat	0.00867929455812433	0.0518204097026448	0.534	0.461	1
Rec114	0.00870170280952231	-0.0355759987027076	0.074	0.119	1
Zcchc17	0.0087100907432692	-0.0729042853604811	0.713	0.78	1
Ooep	0.008727353881978	0.0852064382578659	0.703	0.641	1
Dpy30	0.00874989142771678	-0.0499535377214237	0.99	0.995	1
Tcf12	0.0088119792574932	-0.0294159782168873	0.128	0.188	1
Stk40	0.00902664014702642	-0.0403110276300379	0.19	0.254	1
Usp50	0.0091073846623888	-0.0502823078932377	0.27	0.347	1
Adipor1	0.00910794070143977	-0.057033024900645	0.703	0.768	1
Fkbp5	0.00912287141241791	-0.0665638118937169	0.416	0.489	1
Hsf2bp	0.0091899148177446	-0.0704663294308887	0.456	0.538	1
Rap1gds1	0.00924485472358563	-0.0347759724423353	0.132	0.188	1
Actn4	0.00924704200369741	-0.0708898880566216	0.932	0.964	1
Ndufb7	0.00939818235506409	0.0528459762347913	0.975	0.98	1
Mpst	0.00950431015196443	-0.0290300285282312	0.087	0.137	1
Elavl2	0.00952552097751306	-0.033044838096557	0.216	0.288	1
Prmt1	0.00953547581333262	0.0538622103691686	0.988	0.988	1
2610044O15Rik8	0.00962929804936073	0.0379397960565429	0.109	0.07	1
Fam193b	0.00965476426857416	-0.0382846275346923	0.115	0.168	1
Bst2	0.00976734011452745	-0.0512160953264743	0.278	0.353	1
Haus6	0.00987490406958719	-0.0416660196337326	0.26	0.332	1
Zc3hav1	0.00991034013095028	-0.0432199124857672	0.126	0.179	1
Nufip2	0.0100037470561152	-0.0677532115711318	0.573	0.647	1
Tdp1	0.0101258878616262	0.0650134801968927	0.268	0.216	1
Cldn6	0.0101351690798976	0.0361013176574551	0.12	0.078	1
Casc4	0.0101407397564838	-0.0324834881863943	0.225	0.293	1
Gys1	0.0102391780352703	0.045248290735192	0.231	0.178	1
9430015G10Rik	0.0103927475021753	0.033972610412508	0.136	0.092	1
Mapt	0.0104495368612572	-0.0642147024242212	0.262	0.329	1
Lgmn	0.0106444724262591	-0.0456748145425184	0.184	0.245	1
Dnmt3b	0.0107805717701963	-0.0780123645171619	0.555	0.611	1
Rps18	0.0110023334461753	0.0347486141022069	1	1	1
Galnt11	0.0110095638668169	-0.0354451077208932	0.122	0.175	1
Nup205	0.0110791806196574	-0.0424762610798559	0.233	0.299	1
Cacna1a	0.0110933936635288	-0.0402179945115393	0.122	0.175	1
Tmx1	0.0110964089699882	0.0480795160469454	0.365	0.301	1
Myh10	0.0113094342394075	-0.0472100607192505	0.346	0.412	1
Pkd2	0.0114575822718224	-0.0381425747677527	0.089	0.133	1
Ttf1	0.0114680861694867	0.0648820319970771	0.346	0.296	1
Actg1	0.0115053726819063	0.0461140935004147	1	0.999	1
Actb	0.0116559806240429	-0.0536612747136984	1	1	1
Dcun1d5	0.0116718746909301	-0.0542939891297434	0.907	0.925	1
Gm43409	0.0117737853080028	-0.0244715789074955	0.082	0.129	1
Tmem50a	0.0117818281442631	-0.0410901639167612	0.452	0.548	1
Gmds	0.0118550088756485	-0.0397058953637333	0.101	0.15	1
Rexo1	0.0118649893055792	-0.052910460080287	0.489	0.56	1
AU022252	0.0118940211149078	-0.0511808807102524	0.297	0.367	1
Trim44	0.0119793853262927	-0.0394572360413605	0.229	0.297	1
Esyt1	0.012214994734313	-0.0282617090001408	0.082	0.128	1
Sag	0.0122276396895413	-0.0582634762801189	0.295	0.361	1
Rcbtb2	0.0126000618368133	-0.0375788872367103	0.118	0.168	1
Oxa1l	0.0126378372237387	-0.0539197414914756	0.365	0.437	1
Trnau1ap	0.0127800267213769	-0.067104360127698	0.701	0.771	1
Adgrl1	0.0127973726614378	-0.0629366403781178	0.379	0.442	1
Fam177a	0.0128742148846801	-0.0358323144576631	0.134	0.191	1
Gprasp1	0.0130013650071287	-0.0580547803350769	0.14	0.19	1
Suv39h2	0.0130583046668745	-0.0569604338755297	0.28	0.345	1
Gpx1	0.0131912041550282	-0.0558742283601621	0.998	0.997	1
Mzt2	0.0132057848020002	-0.0617002495400412	0.351	0.414	1
Nodal	0.0132110587552629	0.0620162944242076	0.278	0.225	1
Gm13247	0.0132267406727717	-0.0474708742276253	0.171	0.228	1
Dnajc3	0.0132325718298645	-0.0491743106198795	0.28	0.351	1
Samm50	0.0134034107575564	0.0629017781811784	0.852	0.859	1
March5	0.0134434817552944	0.0560251697253307	0.893	0.88	1
Trio	0.0134558412982168	0.0262575069679888	0.107	0.069	1
Cstb	0.0134728530412593	-0.0591053093385346	0.616	0.666	1
Itgb1bp1	0.013522781698498	0.0534986587368144	0.406	0.34	1
Med26	0.0135418271205917	-0.0361313819356941	0.134	0.188	1
Gjc1	0.0135780227296518	-0.0594060018757284	0.485	0.565	1
Lemd3	0.0135838948122623	0.0311321339397009	0.107	0.069	1
Cdc14b	0.013634157147923	-0.0306620975774924	0.13	0.182	1
Hebp1	0.0136826835066052	0.0695309079650541	0.379	0.33	1
Pvr	0.0136850578639214	-0.0248780680344561	0.126	0.182	1
Grn	0.013841996915958	0.0429231610515173	0.245	0.194	1
Ints2	0.014032325510659	-0.0547782810415462	0.249	0.313	1
Hmgn1	0.0140816857859138	-0.030465740774523	1	1	1
Eef1b2	0.0140948585534924	0.0362517112713254	1	1	1
Abhd11	0.0140967165043965	-0.0534251987923351	0.373	0.452	1
Ly75	0.0141297631423024	-0.0291651241755934	0.072	0.113	1
Cd63	0.0142340006010447	-0.0695802943295736	0.685	0.742	1
Gm16287	0.0142857606024952	-0.0387474799047568	0.08	0.123	1
Cenpm	0.0143230242659606	-0.0676045676432845	0.763	0.837	1
Ift74	0.0143242677640982	-0.0446235554167836	0.266	0.34	1
Pddc1	0.014369262966709	0.0520463636403561	0.21	0.162	1
E4f1	0.014390682769382	-0.0270759760118277	0.062	0.101	1
Smyd2	0.0144405325218455	0.0507792557214889	0.511	0.456	1
Rilpl2	0.0144986825273003	0.0353339031039907	0.109	0.072	1
Msh2	0.014602912554438	-0.0652404222931233	0.604	0.665	1
Gstm4	0.0146912530507827	-0.0242046873322557	0.076	0.12	1
Paip2b	0.014725844668631	-0.0423973048112118	0.4	0.484	1
Tgs1	0.0147627040673107	0.0654153714113255	0.61	0.579	1
Ube2d3	0.0147647199235968	-0.0426658941546623	0.998	0.999	1
Rhot2	0.0148099863191819	-0.0290361741077547	0.111	0.162	1
Fscn1	0.0148966849024496	-0.0731033179852858	0.895	0.938	1
Utp3	0.015030405044112	-0.0592107516194581	0.847	0.884	1
Zfp422	0.0150304387643474	-0.0508050096082173	0.214	0.271	1
Prpf19	0.0150369371373836	0.063399237119211	0.839	0.826	1
Spen	0.0150843139987578	-0.0523111493259127	0.379	0.445	1
Usp9x	0.0151639734683509	-0.0596824385903814	0.763	0.787	1
Sel1l	0.0152357377618188	0.0523372344792201	0.212	0.163	1
Pcnt	0.0153056342120708	-0.0681345979838927	0.567	0.634	1
Hsdl2	0.0154797296657363	0.0426687047820879	0.173	0.129	1
Rnd3	0.015540664573319	0.0352537001666935	0.157	0.113	1
Atp5g2	0.015887900125463	0.0498516163149973	0.998	0.999	1
Ttc5	0.0161043790257483	0.0501244562163266	0.309	0.254	1
Ethe1	0.0161646934322888	0.0531155032626722	0.258	0.212	1
Plk4	0.0162248641330409	-0.0540377053408511	0.445	0.509	1
Rps11	0.016278644217887	0.0216861762312197	1	1	1
Clk2	0.0163730433306681	-0.0204585370543908	0.118	0.171	1
Psma3	0.0163745586665017	0.0597640416846015	0.986	0.991	1
Rassf3	0.0164103735045742	-0.0288470899665528	0.078	0.121	1
Rpap3	0.0167348645244063	0.0676101842277467	0.503	0.458	1
Med19	0.0168010020261421	-0.0676220793276889	0.631	0.694	1
Tmem106c	0.0168802472758765	0.0456628900374399	0.192	0.148	1
Ears2	0.0169315069702401	0.0411451884911657	0.198	0.152	1
Wdr43	0.0170121737700214	-0.0587955316981872	0.924	0.951	1
Polb	0.0170181189877807	0.0528594391264154	0.344	0.298	1
Micu2	0.017122685477135	0.0360622381306367	0.128	0.089	1
Cul5	0.017193612220777	-0.0906943790370984	0.641	0.71	1
Tppp3	0.0172458285236855	-0.0372671533497677	0.087	0.128	1
Rps8	0.0173052885637209	0.0196850481090571	1	1	1
Top2b	0.0173100888265815	0.0489692054433828	0.243	0.193	1
Brd2	0.0173276009845916	-0.0546968544361199	0.816	0.88	1
Rrbp1	0.0175325233263286	-0.0592716605014929	0.819	0.849	1
Dcxr	0.0176077506835009	0.0485946533414745	0.184	0.139	1
Sphk2	0.0176633451803233	-0.0367957037506089	0.13	0.179	1
Safb2	0.0177378528305083	-0.0615201486709651	0.705	0.764	1
Ergic1	0.0177430291345981	-0.0468245760242818	0.295	0.354	1
Cep97	0.0178448930978939	0.0321198897684486	0.113	0.077	1
Zfr	0.017893268074959	-0.0561984398322464	0.544	0.613	1
Arhgap21	0.017995879627253	-0.0380513615115023	0.107	0.152	1
AU018091	0.0180772991702422	-0.0503272517780432	0.46	0.529	1
Trmt6	0.0182094335358551	0.0757542848594841	0.726	0.668	1
Scamp3	0.0183813913508332	-0.0624747420353863	0.571	0.644	1
Baz2b	0.0184250483889733	0.0569155419510347	0.262	0.215	1
Carm1	0.0184627460155516	-0.0568459429001195	0.346	0.4	1
Pnrc1	0.0185138355216378	0.0516417178649008	0.252	0.201	1
Ubac1	0.0185924643108073	0.0659472913083968	0.616	0.603	1
Tmco1	0.0186446668151471	-0.0513771901297314	0.802	0.867	1
Tln1	0.0187632146417078	-0.0505744276284423	0.52	0.595	1
Fabp5	0.0188347759151829	0.08150801779272	0.724	0.689	1
Cdk8	0.0188838105817498	-0.049089471327994	0.309	0.381	1
Gapdh	0.0189585326871283	0.0441412415749065	1	0.999	1
1700061G19Rik	0.0191058274741888	0.0360779455092704	0.138	0.099	1
Igf2bp3	0.0191147188857464	-0.0506592944485176	0.377	0.45	1
Eif4b	0.0192908035748615	-0.0525393611725387	0.825	0.874	1
Polr2k	0.0192918218477496	-0.0471013042223758	0.87	0.902	1
Prmt5	0.019579048125252	0.0854069673403418	0.656	0.64	1
Gm26737	0.0197116618610457	-0.0870966305731001	0.353	0.421	1
Zbtb7a	0.0197300436131366	-0.0403295185558912	0.266	0.332	1
Mrps27	0.0198591585073668	-0.0334023719090971	0.208	0.269	1
Arl15	0.0198910161279732	-0.0323051723422135	0.097	0.14	1
Platr3	0.0199931378213979	-0.0554267726719476	0.652	0.741	1
Srsf10	0.0200062178464791	-0.0594819004412819	0.843	0.882	1
Pla2g16	0.0200532507257556	0.0678764401628285	0.381	0.331	1
AY036118	0.0201115538589446	-0.0587854502262672	0.736	0.798	1
E2f5	0.0203237211384479	-0.0628904296845185	0.371	0.423	1
Lmnb1	0.0204762046922742	-0.0600492244119635	0.936	0.94	1
Pfas	0.0205177777378083	-0.0312696684579975	0.365	0.428	1
Eml4	0.0205319429319773	-0.0586003337032347	0.685	0.733	1
Vezf1	0.0205725107922204	-0.0373843372762761	0.171	0.229	1
Mier3	0.0206994537042257	-0.0370958128870521	0.115	0.161	1
Zzz3	0.0208284146327933	-0.0470004595393098	0.311	0.378	1
Zfp688	0.0209597691020676	0.0567054101453722	0.229	0.185	1
Ntan1	0.0210697664455641	-0.0467286963229326	0.266	0.331	1
Elovl5	0.021083708576071	-0.0316204443501661	0.293	0.37	1
Nid1	0.0211723861811819	-0.0428656608720017	0.194	0.25	1
Dyrk3	0.0212312587365749	0.0642860081174494	0.503	0.467	1
Hmgb3	0.0213454179612487	0.0867558236098034	0.573	0.528	1
Gdpgp1	0.0213604063673651	-0.0355499705962978	0.091	0.132	1
Zfp296	0.0213955800599164	-0.0463510960709809	0.39	0.462	1
Nedd8	0.0213969671445074	-0.0341498088505152	0.996	0.993	1
Ppp1r14d	0.0214437334579742	-0.0272194052306793	0.109	0.154	1
Uhrf1	0.0215129202367073	-0.0919637339781484	0.656	0.699	1
Map4k1	0.0216043747745049	-0.0375592736878086	0.101	0.144	1
Tra2a	0.0216078786097004	-0.0557579969249049	0.765	0.79	1
Lrrfip2	0.0217024037012071	-0.0460949224848013	0.379	0.444	1
Eif4g1	0.0217539304553072	-0.0508169920414654	0.905	0.928	1
Srm	0.0218633693397064	-0.0547731858614362	0.961	0.976	1
Slc25a5	0.0218843886665175	0.0605210006762023	1	1	1
Tpgs1	0.0220479912610484	0.0623288345691859	0.456	0.416	1
Usp28	0.0220732984163078	-0.0374326042969159	0.167	0.221	1
Nabp1	0.0221257895340055	0.0405042972927225	0.231	0.184	1
Pum1	0.0223785635551715	-0.0642874354677425	0.905	0.904	1
Ptdss1	0.0224270490296428	-0.0312771077992387	0.225	0.288	1
Lgals1	0.0224468715421101	-0.0147425228814769	0.616	0.679	1
Tead4	0.022529122645143	-0.0231134779677497	0.089	0.13	1
Tjap1	0.0225894819775506	-0.0359240508047815	0.214	0.277	1
Hpgds	0.0226604571376854	-0.0230884858853047	0.064	0.101	1
Thumpd3	0.0227001527807371	0.0547465137978684	0.515	0.453	1
Lsm3	0.0229123573396446	-0.0475227538096097	0.977	0.996	1
Ring1	0.0229776291981284	0.0419910807908369	0.2	0.157	1
Setd1b	0.0230865596605899	-0.0485064742770528	0.328	0.396	1
Mknk2	0.0232313033940128	-0.0358240253015684	0.126	0.172	1
Mib1	0.023244869926585	-0.026439215410072	0.128	0.179	1
Prim1	0.0232887690493654	0.0537803440054439	0.439	0.381	1
Setdb1	0.0233100195315575	-0.0496993623926615	0.458	0.521	1
Plscr1	0.0233108608332242	-0.0449203774161544	0.21	0.268	1
mt-Co3	0.0233967944047558	-0.0342665231249928	1	1	1
Xpa	0.0234371256506061	-0.0322352422895275	0.175	0.228	1
Unc45a	0.0235133341112312	-0.0229408151911011	0.175	0.234	1
Rapgef2	0.0235221073843856	0.0284013990513374	0.111	0.076	1
Etfb	0.0237450467719381	0.0607315043840566	0.835	0.8	1
Tmsb10	0.0238649313195628	-0.0480828513335454	0.998	1	1
Mob2	0.0238783489878427	0.0504802218770043	0.318	0.271	1
Ogfr	0.023893842501165	0.0414957818229215	0.264	0.221	1
Ccnd3	0.0239296266116325	-0.0515921144049585	0.92	0.925	1
Myl4	0.0240344848424058	-0.0384153488936526	0.146	0.195	1
Vps33b	0.0240456026098189	0.0257271577120969	0.103	0.069	1
Rps15	0.0242181709417293	0.0243746894837646	1	1	1
Wdr31	0.0242512594541035	0.0385203870102443	0.173	0.131	1
Adck5	0.0242727282290082	0.0364630767148794	0.171	0.128	1
Nacc1	0.0242862165621697	-0.0428112724584543	0.445	0.513	1
Sp3	0.0243316651473447	-0.0304950890961893	0.276	0.342	1
Cfl2	0.0243387297718184	-0.0492604952531428	0.46	0.519	1
Erdr1	0.0243695884584415	-0.0776867419794663	0.637	0.692	1
S100a6	0.024397634685503	-0.0885178843835738	0.598	0.636	1
Lhfpl4	0.0245790940033454	-0.0328421964079352	0.186	0.241	1
Utp11l	0.0247329343267911	-0.0811103825050539	0.784	0.814	1
Rpl4	0.0249469537559106	0.0299707311552599	1	1	1
Mrpl34	0.0250020222482071	0.0414260670007862	0.946	0.939	1
Phf21a	0.0251108195935486	0.039297456327399	0.21	0.166	1
Dda1	0.0251272584442899	-0.0436149331357355	0.709	0.756	1
Mms19	0.0253283594976755	-0.0331868779170025	0.204	0.265	1
Cystm1	0.0254189621064381	0.0437380949165157	0.652	0.612	1
Cct7	0.0254195459971073	0.048755745264945	0.99	0.984	1
Hmgxb3	0.0255523179781523	-0.0377885330805663	0.161	0.212	1
Sox15	0.0255565622494254	0.0242997535301417	0.175	0.129	1
Nudcd2	0.0257504897564871	0.0395974865896285	0.971	0.968	1
Phlda3	0.0257673677911957	0.0642723085104385	0.705	0.658	1
Qser1	0.0258481188390523	-0.0346665171329133	0.19	0.247	1
Polr2i	0.0258552940792157	-0.0514828502945623	0.963	0.959	1
2310011J03Rik	0.0259574214145151	-0.0445203547061533	0.357	0.431	1
Mfap1a	0.0260076053935327	-0.0249739156590674	0.179	0.236	1
Polr3f	0.0261530088870966	-0.0383021702792977	0.239	0.301	1
Zw10	0.026439896615653	-0.0317353178874541	0.2	0.261	1
Iars	0.026441545429572	-0.0728779034545718	0.555	0.604	1
Ube3c	0.026639868237172	-0.066920156295823	0.346	0.392	1
Fam92a	0.0266639178344671	-0.0526132914823604	0.384	0.443	1
Klf2	0.0266699087755729	-0.039340818190216	0.864	0.921	1
Prkci	0.0266981670219733	-0.0347026445449703	0.386	0.464	1
Homer2	0.0268600323245117	-0.0310407693179086	0.157	0.209	1
Nvl	0.0270212656141748	-0.0457582195019619	0.557	0.626	1
Dlk1	0.0270673751399661	-0.0207899941303424	0.089	0.13	1
Itgb1	0.0270991135887329	-0.0463782509983531	0.456	0.523	1
Mt2	0.0272389645326181	-0.0861051503671981	0.994	0.994	1
Supt4a	0.0273146844271971	-0.0516970163125712	0.874	0.918	1
Nsmce1	0.0274463509071357	0.0603856815133407	0.658	0.626	1
Tmem150a	0.0274495587610219	0.0520406147297091	0.214	0.174	1
Ubb	0.0274788215143221	0.0582767347023521	1	0.999	1
Prss36	0.0275129964790154	-0.040742316334714	0.124	0.168	1
Rpl9-ps6	0.0275729805237445	0.0394327678230871	0.282	0.236	1
Gsta4	0.0277469096042432	0.0558391683315946	0.959	0.954	1
Anp32b	0.027882605521834	-0.0382181183165509	1	1	1
Zfp365	0.028015380877471	0.0426720371120585	0.124	0.089	1
Rps12	0.0280455459813965	-0.0333995177605821	1	1	1
Cdc45	0.0281458944930842	-0.0368739287377497	0.146	0.194	1
Usp10	0.0282285041305181	-0.0670722739736798	0.575	0.641	1
mt-Nd1	0.0282527927624996	-0.0304637622985626	1	0.999	1
Ints3	0.0283503245713828	-0.0395356642834816	0.231	0.288	1
Zc3hav1l	0.028473187470855	-0.0218077269687804	0.068	0.104	1
Abhd11os	0.028506739547878	0.065803453234512	0.216	0.176	1
Smox	0.0285837804142192	0.0343066666747607	0.115	0.082	1
Shc1	0.0288360691143114	-0.0267555198665263	0.233	0.299	1
Tuba1a	0.0288442221798159	0.0499721835392748	0.816	0.775	1
Dgcr6	0.0288544113230503	-0.053914814519359	0.478	0.544	1
Pin1	0.0288615024212954	-0.0451345046636014	0.967	0.979	1
Sypl	0.0289292370840882	-0.0528304035231899	0.26	0.313	1
Tmed1	0.0289334859609674	-0.0441586022574349	0.39	0.472	1
Mrps18a	0.0289811099718234	0.0528523248731763	0.74	0.73	1
Mtmr2	0.0290504920664857	-0.0361879633134972	0.249	0.324	1
Snx30	0.0291035631487508	0.0395296140766637	0.134	0.098	1
0610011F06Rik	0.0291148518847279	-0.0299868070053102	0.103	0.145	1
Xpot	0.0291602068361703	-0.0568139740551805	0.509	0.574	1
Med13	0.0291796269878363	-0.0331002203324357	0.169	0.217	1
L1td1	0.0293267278258528	-0.0539598660347005	0.969	0.971	1
Pkp4	0.0293445666379813	0.0431671966981816	0.41	0.363	1
Epb41l4aos	0.0294068827160565	-0.0601623333414611	0.734	0.779	1
Nasp	0.029569156657315	-0.0480107372497049	0.977	0.989	1
Gxylt1	0.0296199074672661	-0.0287984609667756	0.128	0.175	1
Pomc	0.0296444767959129	-0.0278202066957768	0.074	0.11	1
Cabp1	0.0297027376006709	-0.0377535038875843	0.181	0.236	1
Prkar2a	0.0297179878442674	-0.0468026693569706	0.4	0.464	1
Rpl37a	0.0297357473688003	0.024200279481529	1	1	1
Brca2	0.029853323682658	-0.0754023234862315	0.505	0.556	1
Mov10l1	0.0298970452385546	-0.0236799028118521	0.074	0.112	1
Slc5a6	0.0299406046021809	0.0338611174480764	0.146	0.108	1
Mreg	0.0300372285505915	-0.0476163683680259	0.276	0.34	1
Rcc2	0.0300613941803406	-0.0637494739301305	0.901	0.937	1
Eif3i	0.0301541899533809	0.0438758206673984	0.942	0.946	1
Golt1b	0.030169351343321	-0.0406826510222988	0.377	0.438	1
Igfbp7	0.0302077004173586	0.0273306157514515	0.13	0.092	1
Mrps28	0.030264852845628	0.0448290673881498	0.637	0.598	1
Sart3	0.0304600042993142	-0.0459557148171432	0.425	0.48	1
Tut1	0.0304980185488218	0.0385579747792708	0.216	0.171	1
Pxk	0.0305522014278567	0.0262025521738905	0.132	0.093	1
Gfod2	0.0305605315370298	-0.179797616321555	0.19	0.237	1
Wdfy3	0.0306193183459471	-0.0295120606064415	0.091	0.13	1
Itpr3	0.0308110643660195	0.0198877034391708	0.107	0.072	1
Kctd13	0.0308441134973399	-0.0249048756256344	0.126	0.172	1
Kif23	0.030925539273811	-0.0426211399481135	0.309	0.375	1
Calr	0.0310429699359943	-0.0358486198615751	0.981	0.989	1
E2f4	0.0312261610173869	-0.0590404806548445	0.649	0.689	1
Pqlc3	0.0312443941943291	0.0345068440265772	0.101	0.07	1
Ryk	0.0313416918877857	-0.0455992258793848	0.289	0.343	1
Exosc5	0.031442463359382	-0.0334700934345113	0.792	0.83	1
Cks1b	0.0314597263957184	-0.0365139557892573	0.998	0.995	1
Chst12	0.0315925574785216	0.025549686251702	0.113	0.08	1
Ost4	0.0316315560385079	-0.0487170823392928	0.887	0.918	1
Wdyhv1	0.0316927272913614	-0.0293236906336947	0.099	0.139	1
Rnmt	0.0319233118235315	-0.039623021456707	0.649	0.718	1
Ebpl	0.0319331916434098	0.0512302028388179	0.499	0.455	1
Fam63a	0.031995484835287	-0.0322573470147362	0.239	0.298	1
Fasn	0.0322975651337007	-0.0514351020274543	0.439	0.507	1
Seh1l	0.0324032843821578	-0.0460308126712585	0.652	0.714	1
Upp1	0.0324050484203775	0.0770174983673375	0.957	0.946	1
Gnpat	0.0324109894918721	-0.0490924202729364	0.375	0.447	1
Glis2	0.0324986858222083	-0.0239977876724901	0.085	0.124	1
Rnft1	0.0325849950261236	-0.0291976979217869	0.21	0.268	1
4632415L05Rik	0.0327375327458122	0.0364373234309747	0.169	0.129	1
Polr2b	0.0327698037815904	0.0554844909416891	0.61	0.581	1
Wdr75	0.0328091730358953	0.0477222971118313	0.67	0.642	1
Bet1	0.0328433440644543	-0.0404163841435359	0.458	0.533	1
H1fx	0.032869446114965	-0.054081030278754	0.289	0.341	1
Gosr2	0.032982036434166	-0.047190145087372	0.377	0.436	1
mt-Nd3	0.0331132901809328	-0.0437659020991483	0.996	0.996	1
Tbce	0.0331681848612394	0.0414056910267036	0.237	0.191	1
Rab28	0.0333895931847106	0.0334137404564447	0.262	0.212	1
Pmpcb	0.0335370246448335	0.0459202788005729	0.491	0.443	1
Glipr2	0.033598833991829	-0.0637846254201792	0.33	0.381	1
Rpl23a	0.0336714009736992	0.033666592629177	1	1	1
Smg1	0.0336912850701919	-0.0401168302540134	0.252	0.306	1
Zcwpw1	0.0337696777938437	-0.0326681720846515	0.115	0.16	1
Ptges2	0.0339542856980871	-0.0462904649031298	0.175	0.221	1
Gm16185	0.034141199785969	-0.0359355412130799	0.12	0.162	1
Znrf1	0.0341511603779538	-0.0312575950850482	0.132	0.176	1
Atf6b	0.0341581555453848	0.048105561159885	0.26	0.216	1
Rpl36a	0.0342603399525589	0.0255590153084304	1	1	1
Angptl4	0.0342724287088931	-0.0356709370286402	0.27	0.331	1
Coprs	0.0342800645835511	0.0584494264384149	0.784	0.732	1
Ammecr1	0.0344060948682939	-0.0351030829809414	0.19	0.244	1
Lrrc28	0.0344808828297051	0.0373119378492019	0.338	0.283	1
Rbm5	0.0344892695384738	-0.027821414135963	0.394	0.459	1
Iqgap1	0.0344909159370398	0.0587803739444863	0.48	0.435	1
Ttc1	0.0347422043544988	0.0579395385768771	0.788	0.753	1
Meaf6	0.0348704260470824	-0.0394133341157081	0.371	0.435	1
Mum1	0.0348811179698358	-0.0372310161179237	0.353	0.419	1
Cdc42ep4	0.0348979846497183	-0.0259169874439114	0.153	0.203	1
Zranb3	0.0349614716366948	-0.0239051156748432	0.085	0.123	1
Mafg	0.0350106688090336	-0.045139050985175	0.447	0.5	1
2700060E02Rik	0.0350611963294282	-0.045139061761901	0.998	0.994	1
Slc43a2	0.0352111508590914	0.0225155886604508	0.105	0.072	1
Rpl30	0.0353473135692887	0.0216807059577393	1	1	1
Emc3	0.0354077177461823	-0.0310182696857677	0.278	0.346	1
Ppfibp2	0.0354678759391617	-0.0266991797872598	0.101	0.142	1
Apool	0.0355278611602995	0.0397845638083732	0.293	0.246	1
Gpbp1	0.0356665751903001	-0.0556218188529265	0.697	0.748	1
4930461G14Rik	0.0357062064630665	-0.0422649704042477	0.21	0.259	1
Elp3	0.0358398760882112	0.059502178403979	0.544	0.513	1
Ap2a2	0.0358545343473199	-0.0503570168667609	0.639	0.694	1
Tubgcp5	0.0359654506425912	-0.0254931381529503	0.142	0.191	1
Rap2c	0.0360006329788429	-0.0283698380479208	0.099	0.14	1
Exosc9	0.0361542434675739	0.0370510457919171	0.365	0.316	1
Nfkbil1	0.0363455686482688	-0.0243596680129914	0.115	0.158	1
Abhd16a	0.0363757311043025	-0.0318702642773332	0.118	0.158	1
Rtcb	0.0363981703989479	-0.0683629480664598	0.68	0.721	1
Tob2	0.0365298057040989	-0.0235384323706119	0.093	0.131	1
mt-Co1	0.0365720183206204	-0.0393745418451612	1	1	1
Oxsr1	0.036613275942618	-0.0393638479582775	0.377	0.452	1
Adrbk1	0.0368667525431762	-0.0396877945631638	0.177	0.226	1
Vps36	0.0368898915232343	0.0603781786509867	0.734	0.71	1
Fubp3	0.0369732902822847	-0.0383364265129421	0.604	0.681	1
Sec61g	0.0370085099261911	0.0292359058854927	1	1	1
Atg14	0.0373619528457459	-0.0389392661224723	0.254	0.315	1
Map1s	0.0374000133319776	-0.0346323520490114	0.229	0.288	1
Baiap2	0.037616132825024	0.0444724549957482	0.202	0.162	1
Zfyve9	0.0376241917205451	-0.0215660485997802	0.076	0.111	1
Slc25a38	0.0376330937644311	-0.0379160713391979	0.27	0.326	1
Psmb6	0.0377396606636999	0.0412876969662843	1	0.998	1
Npdc1	0.0377761673829427	0.0268171020000865	0.177	0.136	1
Tenm4	0.0379997101864991	0.0339730611052574	0.163	0.126	1
Cept1	0.0380626454362116	-0.0238034463513159	0.132	0.178	1
Sub1	0.0381692089401814	-0.0316357414893194	1	1	1
Oxnad1	0.0383319390959159	-0.0501438940735151	0.431	0.497	1
Rps9	0.0383698269385359	0.0247400752142442	1	1	1
Tmod3	0.0384369520295423	0.0359463402046281	0.262	0.216	1
Sgk1	0.0384441252195124	-0.0478743136003937	0.598	0.66	1
Fbrsl1	0.0387375969840344	-0.0501504904534371	0.318	0.367	1
Fbl	0.0388057001081413	0.0522717416620491	0.942	0.942	1
Cyb5a	0.0388724238939696	0.0522750829650671	0.911	0.891	1
Armc9	0.039019603966154	-0.0206360707157465	0.072	0.107	1
Wbp11	0.0390612285893651	0.0602425706834645	0.882	0.878	1
St14	0.0390699833691475	0.0447983579896079	0.163	0.128	1
Eef1d	0.0391619329194888	0.0404064770139692	0.99	0.987	1
Mesdc2	0.0394827182854817	0.0377882493771565	0.682	0.645	1
Btg1	0.039579720256016	0.0374816623590687	0.285	0.235	1
Tmem214	0.0396010153535752	-0.0288087350143314	0.219	0.277	1
Msantd2	0.0396569832668756	-0.0309885927060756	0.159	0.203	1
Clic4	0.0398308807584336	-0.0499202190171067	0.346	0.405	1
Usb1	0.0398883900174619	0.0311920390684533	0.19	0.147	1
Lncenc1	0.039950033950652	-0.0791086073784035	0.732	0.771	1
Khsrp	0.0401811620390257	-0.0214403758352726	0.208	0.263	1
Chac2	0.0402843165206586	-0.0301259990618101	0.087	0.121	1
Otud6b	0.0405405748200905	-0.0435311493836473	0.478	0.546	1
Prkrir	0.040637253236157	-0.0487520347938646	0.262	0.318	1
Nifk	0.0408285699604475	-0.0435582630204296	0.858	0.886	1
Ska2	0.0410015061996229	0.0445620278632494	0.299	0.252	1
Lrrc58	0.0410200414558486	-0.0519426608097568	0.425	0.465	1
Msl2	0.041042607923376	-0.0328446351318886	0.194	0.245	1
Manba	0.0411079390115261	-0.0555204474035353	0.336	0.384	1
Magi1	0.0412704836910125	-0.0232024084595255	0.099	0.137	1
Adat2	0.0412866578322451	0.0511398285313342	0.429	0.39	1
Fer	0.0413776945241977	-0.0194898658546629	0.128	0.173	1
Hspe1	0.0413943741435578	-0.0300777385267246	1	1	1
Med27	0.0414645196813417	-0.0321292444483358	0.165	0.208	1
Max	0.04159260763791	0.0539868703947312	0.705	0.67	1
Sept1	0.0416805686893859	-0.0436953362917653	0.439	0.517	1
Pcm1	0.0418704525687634	-0.0552517804480634	0.682	0.744	1
Gigyf1	0.0420588280086818	-0.0326747445875232	0.223	0.285	1
Ak2	0.0420684042316051	-0.0499474822583754	0.955	0.96	1
Git2	0.0421436511627662	-0.0287609757393241	0.266	0.326	1
Wdfy1	0.0421898586187206	-0.0344533785879106	0.289	0.352	1
Ssr4	0.0422142059343679	0.0534798126722059	0.845	0.816	1
Aptx	0.0424692582854033	0.0324705650635011	0.219	0.175	1
Ube4b	0.0425223244611508	0.059452942245975	0.503	0.468	1
Bbs2	0.0426393427249216	-0.0318168079211092	0.202	0.256	1
Map4k3	0.0426987013325087	0.0404623780957258	0.171	0.137	1
Syce2	0.042724820939425	-0.0562379586743342	0.542	0.6	1
Ddx6	0.0427575546985923	-0.0438619876441811	0.518	0.59	1
Ufl1	0.0427582604113998	-0.041002274829518	0.249	0.305	1
Tmem258	0.0430341488947623	-0.0431327754793325	0.967	0.976	1
Med22	0.043053404066042	-0.0301618126936463	0.12	0.16	1
Gm13212	0.0431419997655401	-0.0473936478022449	0.268	0.319	1
Hn1	0.0431636326420431	0.0615208135697443	0.932	0.933	1
Eef1g	0.0431818716197836	0.0363410912760158	1	1	1
Ccdc12	0.0431865397920735	-0.0462457151187946	0.746	0.801	1
Cmc1	0.0432004973391623	-0.0423897951108065	0.351	0.411	1
Lrrc42	0.0433391105445752	-0.0429890369024634	0.311	0.364	1
Mrpl16	0.0434166232543082	0.0486839981055373	0.602	0.576	1
Rpl7a	0.0434255259701091	0.0296755950205285	1	1	1
Tigar	0.0434665727382413	-0.0510101811043217	0.518	0.582	1
Cstf1	0.043485496733996	0.046835469020818	0.39	0.346	1
Mtf1	0.0435155591220144	-0.0382217169637696	0.239	0.294	1
Eif4a1	0.0436072771613433	0.0293372216155992	1	1	1
Ewsr1	0.0436720936026032	0.0480349616225995	0.845	0.825	1
Cdc42ep3	0.0436783987913331	0.0411068888056323	0.254	0.211	1
Nupl1	0.0437373179708751	0.0289017038735679	0.109	0.079	1
Ing3	0.0437638794650209	0.0330083460569316	0.287	0.241	1
Lias	0.0437739723811066	-0.0380211604761671	0.381	0.445	1
Dnajc2	0.043828395422096	-0.0455595896452488	0.957	0.974	1
Rps10	0.043831856269406	0.0299786311933068	1	1	1
Mfge8	0.0438485714548197	0.0630398606094114	0.495	0.467	1
Dolpp1	0.0438902570919604	-0.0262893381788439	0.105	0.144	1
Commd7	0.0439794757120554	-0.0351347923047836	0.208	0.257	1
Rassf7	0.0441351489655709	0.0400792161019922	0.227	0.184	1
AU019823	0.044351008711333	0.0588849229404328	0.388	0.337	1
Pml	0.0445539271504857	0.0428962421121594	0.565	0.513	1
Pdcd6	0.0446387617011985	-0.0380424030782821	0.744	0.786	1
Ccdc6	0.0446558510566765	-0.0306761285708735	0.198	0.253	1
Nos1	0.0446601970062129	-0.0276897400855212	0.109	0.149	1
Gpi1	0.0446855274682958	0.0586215605524574	0.843	0.806	1
4921524J17Rik	0.0448388034458738	-0.033342178517444	0.412	0.488	1
Amdhd2	0.0448704643285577	0.034667416714241	0.153	0.117	1
Usp1	0.0449005172172564	-0.0634007228603379	0.81	0.82	1
Gclc	0.0449737938257814	-0.0392332079359116	0.21	0.258	1
Leng1	0.045159271711124	0.0417344100200274	0.184	0.147	1
Akap12	0.0452477992751784	-0.0592295068486429	0.849	0.879	1
Nxt2	0.0454402056724527	0.0315532483659449	0.204	0.163	1
Tst	0.0454475044908441	-0.0324185008014811	0.204	0.255	1
Atp2a2	0.0456360259487296	-0.0650499846740729	0.668	0.703	1
1600002K03Rik	0.0456531729368875	-0.0191408732344739	0.097	0.136	1
Fblim1	0.0456820474108377	-0.0685087459087499	0.777	0.824	1
Bub1	0.045817164689573	0.0469260357087621	0.425	0.378	1
Prrc1	0.0458728892238938	-0.0636461387715815	0.664	0.706	1
Spcs3	0.0458745209064115	-0.0430342354065665	0.34	0.401	1
Dnajb6	0.0459172742351472	-0.0574147847273982	0.953	0.984	1
Bmpr2	0.045947634043084	-0.021941265286302	0.095	0.132	1
Tnfrsf21	0.0464474857229297	0.026599972292219	0.148	0.112	1
Supt3	0.046503288564333	-0.0246069814616984	0.107	0.147	1
Tfdp2	0.0465034842368245	0.0442982417919564	0.536	0.496	1
Ghitm	0.0465398170913326	0.0488991309577436	0.876	0.867	1
Whsc1l1	0.0466422760531782	0.03513206735508	0.179	0.143	1
Rps19bp1	0.0467077539555599	-0.0453113096109792	0.878	0.914	1
Klhl42	0.046711675224173	0.0375432814932427	0.122	0.091	1
Rpsa	0.0467967129679469	0.0240174350069049	1	1	1
Ugdh	0.0469282813412883	-0.0231078733714284	0.089	0.125	1
Fech	0.0469654263355561	-0.0397884165724649	0.136	0.175	1
Ccdc47	0.0469903739505195	-0.0384995332742987	0.272	0.329	1
Raly	0.0470257142447702	-0.0471126756582161	0.798	0.818	1
Ulk1	0.047049550859018	-0.0461937252844298	0.346	0.402	1
1190007I07Rik	0.047133319553073	0.0525478893807159	0.373	0.339	1
Trim59	0.0472092978068748	0.059160386063933	0.532	0.497	1
Mmgt1	0.0472756343528251	0.0305674920198357	0.13	0.098	1
Mrps12	0.0473139409179531	-0.0437879741504414	0.794	0.841	1
Rpl36	0.0473794539691445	0.0268707284782268	1	1	1
Fam49b	0.0474220973708222	-0.0518706969678178	0.631	0.685	1
P3h4	0.047462826797102	0.026295505312264	0.113	0.082	1
Mtfp1	0.0474659818254137	-0.0219985744926958	0.14	0.186	1
N6amt2	0.0474910761996205	0.0386004236990323	0.565	0.506	1
1110008F13Rik	0.04753062096308	-0.0415122138335322	0.829	0.842	1
Hps4	0.0475865122534624	0.0335590798648363	0.212	0.171	1
Smdt1	0.0476951705271715	-0.0384475702796729	0.984	0.982	1
Rogdi	0.0479767262472891	-0.0381364209678899	0.212	0.263	1
Sall1	0.0480567403074307	-0.0259162125230974	0.285	0.347	1
Coro1c	0.0483793031836719	-0.0577873621446571	0.654	0.681	1
Cdkn1c	0.0483924971774281	0.07366172131632	0.247	0.21	1
Mpi	0.0484556098729277	-0.0232116771575766	0.074	0.108	1
Vps18	0.0485006963243434	-0.0232396543220148	0.076	0.109	1
Tsacc	0.0485789573013458	-0.034851327785461	0.28	0.336	1
Utp14a	0.048631031591925	-0.0420299771498159	0.559	0.622	1
Kbtbd4	0.0486685552788326	-0.0233612345979433	0.115	0.158	1
Capns1	0.048749512148176	0.0722726052056157	0.864	0.857	1
Kit	0.0489312972946875	-0.0437300450860931	0.26	0.31	1
Gbx2	0.0489474614551551	-0.0564426906292142	0.334	0.387	1
Blmh	0.0489674084183008	0.0486337508224099	0.67	0.65	1
Mettl16	0.049001518413018	-0.0484807256449404	0.744	0.787	1
Nub1	0.0491176482822367	-0.0490622057769544	0.338	0.386	1
Hspa13	0.0491233043095263	-0.0186135021186599	0.101	0.141	1
Pef1	0.0492728697797565	-0.0312927694097657	0.227	0.273	1
Fgd1	0.0492946843553569	-0.0337760589695569	0.338	0.39	1
Rpl34	0.0494206168352142	-0.0254539057691607	1	1	1
Rpl17	0.0495140577670534	0.0238300333096375	1	1	1
Spin1	0.0496875105375795	-0.0476305321103982	0.414	0.468	1
Zwint	0.0497711253750896	0.0584451078985925	0.796	0.769	1
Comt	0.0498359489404018	-0.070006626073311	0.835	0.847	1
Rhox13	0.0498561455834791	-0.0558039398572144	0.365	0.425	1
Ube2s	0.0500149299753138	-0.0424257826399304	0.998	0.999	1
Zfp459	0.0500774151373582	-0.0327687125803043	0.122	0.161	1
2410089E03Rik	0.0501132879523945	0.0237370109180241	0.144	0.109	1
Tmem106b	0.0504173066730458	-0.0206422900616745	0.087	0.123	1
Prorsd1	0.0504623897837555	-0.0324889281338423	0.528	0.591	1
Ticrr	0.050610911477108	-0.0579765962648574	0.462	0.517	1
Trpv2	0.050864400917095	-0.0316864604482813	0.08	0.112	1
Zfp942	0.0509323115805099	-0.0295877578604724	0.101	0.137	1
Slc25a40	0.0512838798501911	-0.0255598262610736	0.132	0.174	1
Chchd7	0.0514673877978282	-0.0600815839126703	0.6	0.646	1
Aff4	0.0516479321937858	-0.0415833831598153	0.449	0.515	1
Uqcrq	0.0516479678359316	-0.0321942932454284	1	1	1
Timm50	0.0517004468661738	-0.0271931945527625	0.499	0.564	1
Coro1b	0.0517439465063959	-0.0368633998350026	0.278	0.335	1
Ing1	0.0517585517566934	0.0404808123756406	0.546	0.533	1
Iah1	0.0518350424174976	-0.0212467882546685	0.208	0.266	1
Tubb6	0.0518830252248759	0.0621840076227469	0.742	0.73	1
Gatad1	0.0519343714228361	-0.0375889837951081	0.561	0.621	1
Mrps16	0.0520999313176908	-0.0431054870326759	0.924	0.958	1
Tuba1b	0.0521831293864328	0.0298238487767395	1	1	1
Zfp507	0.0522293838030972	-0.0311225216255249	0.151	0.193	1
Slc25a17	0.0522856646711909	0.0327352145941919	0.344	0.301	1
Vps11	0.0522909493081437	-0.0218238971098936	0.128	0.167	1
Gm26825	0.0523675961122072	-0.0501716441353455	0.639	0.679	1
Pcgf3	0.052462278284298	-0.0248296708535593	0.214	0.268	1
Abt1	0.0524784950447567	-0.025994012052293	0.497	0.558	1
Ndufa9	0.0526203323237887	0.0525989103079731	0.643	0.621	1
Gstz1	0.0528107108606204	0.0273145042045372	0.144	0.11	1
Lpcat3	0.0530530017110883	0.0498060000192491	0.262	0.224	1
Plac8	0.053410276214994	0.0419958797666187	0.142	0.109	1
Ago2	0.0534612060546049	-0.0486105695927299	0.612	0.663	1
Ldlr	0.0535352778353102	-0.0337573072339649	0.113	0.15	1
Cox5b	0.0536745735978037	0.0473927140435328	0.996	0.992	1
Foxp4	0.0538540466752399	-0.0386884012298855	0.28	0.338	1
Kat7	0.0539705553426014	-0.0455872549763132	0.592	0.659	1
Usmg5	0.0545053464795366	-0.0294874374290264	1	0.998	1
Fam83h	0.0545706048067591	0.0246981100698892	0.122	0.089	1
Mael	0.054658200598609	-0.0538582854330183	0.237	0.284	1
Srek1ip1	0.0547591777275847	-0.0512949828482765	0.412	0.472	1
Gtf2e2	0.0549197202798504	-0.0637492365327086	0.685	0.75	1
Ctr9	0.0550169413972215	0.0480941426042222	0.528	0.481	1
Znrf2	0.0550312198201293	-0.0300271037009299	0.219	0.268	1
Atp5a1	0.055039537565419	0.0483121434415394	0.998	0.993	1
Rep15	0.0550898456413378	-0.0428503019427587	0.13	0.168	1
C1d	0.0551813320474933	-0.0482032430026467	0.647	0.704	1
Rngtt	0.0551958652605023	-0.0355259875026071	0.262	0.322	1
Atp6v1h	0.0555739141632274	0.0342502725923999	0.309	0.266	1
Peo1	0.0561397474434617	0.0401420089627851	0.297	0.256	1
Psmb10	0.0566447685743146	-0.0527677228139476	0.699	0.751	1
Mrrf	0.0567337079251488	-0.0199652219633359	0.32	0.386	1
Apaf1	0.0568302436266128	0.0320263104309579	0.12	0.089	1
Mylpf	0.0568486906250218	-0.0706298020703062	0.918	0.949	1
Vegfc	0.0569145317977231	0.0317432054226638	0.258	0.215	1
Snrpb2	0.0569581846256564	0.0393698312483586	0.951	0.949	1
Atxn7l1	0.0569722365427881	0.0270244075129696	0.103	0.075	1
Mrpl24	0.056982649003344	-0.0407041951556496	0.734	0.771	1
Tor1aip2	0.0570208401815881	-0.0400825301586757	0.449	0.511	1
Emc8	0.0571200121540796	-0.0382281005371012	0.969	0.97	1
Mirg	0.0571278512336139	-0.0326818753744962	0.097	0.132	1
Vdac1	0.0573570048589048	0.0453876090816687	0.969	0.967	1
Whsc1	0.0573641275727739	-0.0242457335231837	0.163	0.21	1
Limk2	0.0573802304254874	-0.0775474791045	0.315	0.361	1
Tsfm	0.0574102248239079	0.0457504729294734	0.701	0.649	1
Pelo	0.0574591912264979	0.0315423778948941	0.441	0.394	1
Cdv3	0.0575269207182513	-0.0391763471671089	0.973	0.977	1
Nlk	0.0577213871737488	-0.032149612687894	0.169	0.214	1
Mlana	0.0578365625347979	-0.0130445756409405	0.126	0.168	1
Myo1c	0.0580143159573112	-0.0343068228609689	0.202	0.247	1
Naa15	0.0580222012908473	-0.0468419473920487	0.821	0.859	1
Zfp706	0.058051822234624	-0.0481143600782872	0.984	0.998	1
Cnep1r1	0.0580741980475886	0.0315435479708638	0.328	0.283	1
Bex2	0.0580819873796297	0.0663076462597594	0.819	0.85	1
AI597479	0.0581216945469771	0.031981931336827	0.138	0.106	1
Ercc5	0.0582451015171631	0.033804985895249	0.175	0.14	1
Reep6	0.0582508813157689	-0.0224052258735534	0.136	0.179	1
Dnaaf5	0.0583008443377888	-0.02350560644993	0.087	0.121	1
Fkbp6	0.0584004242936028	-0.0235981481652535	0.091	0.125	1
Serp1	0.0584057522096813	-0.0309225865728064	0.885	0.9	1
Cchcr1	0.0586623600548385	-0.0170455841302445	0.095	0.13	1
Gm13242	0.0586846539296061	-0.0392502145652429	0.287	0.34	1
Cnp	0.058865538510372	0.0351544885464952	0.167	0.131	1
Rab10os	0.0589917904926278	-0.032114836472328	0.186	0.23	1
Cnot6	0.0591744674070952	-0.034660261861827	0.412	0.484	1
Cyct	0.0592872761339624	-0.0235546901133334	0.202	0.25	1
Gm26699	0.0593070097014355	-0.0296212357797269	0.163	0.206	1
Hist1h4d	0.0593760277954637	-0.0230652420941054	0.101	0.136	1
Actr10	0.0594658286125129	0.0327455665829356	0.443	0.395	1
Fam117b	0.0597239595033983	-0.0309692399225132	0.109	0.145	1
Sec24a	0.0599576772282805	-0.0515844877645987	0.309	0.361	1
Pabpc1	0.0600009326836099	-0.0254526129013248	1	0.999	1
Asph	0.0600087018510193	0.0365122211162609	0.268	0.227	1
Jam3	0.0600223561759671	-0.0222667754046159	0.087	0.12	1
Nbeal1	0.0600407109111852	-0.0298838583661043	0.192	0.238	1
Ralb	0.0602589803673698	-0.0224087901034188	0.204	0.251	1
Nudt18	0.0602923487356448	0.0417446104862978	0.107	0.08	1
Mobp	0.0603692107178238	-0.0243056866934127	0.146	0.189	1
Plk1	0.0606435706686813	0.046957425382258	0.627	0.601	1
Pik3c3	0.0606790596298899	0.0334368735217488	0.184	0.147	1
Rbm39	0.0607455400976621	-0.0419326929983286	0.99	0.989	1
Ddx10	0.0607649286245227	0.0390214046453166	0.72	0.69	1
Zkscan1	0.0607660138164698	-0.0192193283574875	0.074	0.106	1
Zdhhc3	0.0607873673553189	-0.0409769232829494	0.466	0.521	1
Coq3	0.0608051581981534	-0.0292642551526747	0.322	0.377	1
Fam69b	0.0610800981291993	-0.0123887940597976	0.111	0.151	1
Abr	0.0614307690669562	-0.0223529177734895	0.095	0.129	1
Rpp25l	0.0614930002309253	-0.0508418027647466	0.672	0.702	1
Nae1	0.0616222962004444	-0.0277215759737136	0.365	0.426	1
Churc1	0.0616384836102782	-0.00770905245250858	0.313	0.395	1
Rpl8	0.0617224932755399	0.0163676588204749	1	1	1
Ncam1	0.061754521730646	-0.028749723234789	0.097	0.131	1
Dennd5b	0.0623190644688464	-0.0878482551113297	0.614	0.669	1
Cyp4x1	0.0623556030433648	-0.0307825243410569	0.078	0.109	1
Ddx50	0.0623880736853051	0.0384658406811022	0.254	0.215	1
Sfmbt2	0.0625054517983873	-0.0578081156588499	0.192	0.236	1
2810004N23Rik	0.0626887348560019	-0.0470136300169548	0.93	0.951	1
Fus	0.0628293821546517	-0.0409503559136211	0.926	0.951	1
Azi2	0.0628822736582734	-0.033572871898683	0.247	0.304	1
Pim2	0.0630759682308556	0.0209611280736098	0.155	0.121	1
Mlh3	0.0631398186118081	0.0238473967838031	0.138	0.105	1
Irf3	0.0631826056215317	-0.026224213562677	0.179	0.229	1
Rnf14	0.0631935963434285	0.0530659048549712	0.254	0.216	1
Mxi1	0.0635644943297085	-0.0265577102012806	0.12	0.155	1
Crnkl1	0.0636172219416487	0.0328517243406869	0.557	0.523	1
Dlc1	0.0636943506516229	-0.0330449667517649	0.503	0.567	1
Ndufv3	0.0639301724030317	0.0369495463590894	0.942	0.955	1
Ext1	0.0643706186327433	-0.0274117327721738	0.221	0.269	1
Ypel3	0.064386743553751	0.0368977744823197	0.359	0.314	1
Pdxk	0.0644020258105735	-0.0367309143766065	0.262	0.308	1
Acot8	0.0644959238042207	-0.0407452520282383	0.221	0.267	1
Kmt2d	0.0652870845597996	-0.0256210636808076	0.128	0.167	1
Cdt1	0.065295984224995	-0.0437831132800693	0.567	0.613	1
Rab9	0.0653051143670376	0.0637904438555171	0.48	0.453	1
Tcea1	0.065428270296544	-0.0493915997889729	0.767	0.783	1
Cep83	0.0656134893584578	0.0276330070645083	0.353	0.307	1
Gm10269	0.0658061506006484	0.030509296655461	0.138	0.107	1
Tango6	0.0658167097289189	-0.0195164334260821	0.08	0.112	1
Cisd2	0.0658661710990366	-0.0466661485110414	0.691	0.745	1
Qrsl1	0.0660289193159621	-0.0342387780182029	0.181	0.224	1
Ptprf	0.066076134874011	-0.0281676401259737	0.503	0.569	1
Dnajc13	0.0661760823716026	-0.0421105107371613	0.353	0.396	1
Ogg1	0.0662806248629573	0.0252345622191094	0.134	0.103	1
Smim7	0.0663010774015508	0.0648544458574131	0.46	0.435	1
Ppp2r3d	0.0663108636725071	-0.0283215970942494	0.076	0.106	1
Rbm28	0.0665158928650305	-0.0344910769868362	0.759	0.803	1
Rps25	0.0667934599792019	0.0232143124765138	1	1	1
Polr1c	0.0669037399395868	0.0512466244106138	0.852	0.848	1
Tcof1	0.0669056123326896	-0.0400185921112843	0.932	0.958	1
Golgb1	0.0669339297084259	0.0460768952625044	0.544	0.507	1
Med15	0.0670988295944987	-0.0275882400013997	0.13	0.168	1
Arih2	0.0671739627658427	-0.0560596714980224	0.598	0.65	1
Tmem165	0.0673529910648587	0.0508441503336312	0.497	0.474	1
Pbx1	0.0673702031226741	0.0309600568928764	0.181	0.145	1
Impa2	0.0674239611353839	-0.048625131589106	0.73	0.762	1
mt-Co2	0.0674860685503042	-0.0254389773898827	1	1	1
Dmtf1	0.0674950381806087	-0.0459629157090501	0.254	0.293	1
Coq7	0.0676113543105211	0.0412094391664396	0.746	0.71	1
R3hdm1	0.0676257520502445	-0.041382914550506	0.386	0.438	1
Ptbp1	0.067648383029195	-0.0436514897974928	0.86	0.892	1
Chtf8	0.0679080763224417	-0.043841739411887	0.406	0.455	1
Faf1	0.0681942891707651	-0.0303147578991473	0.689	0.762	1
Acaca	0.0682888418544239	-0.0208761845635287	0.157	0.201	1
mt-Nd4	0.0683066562010556	-0.0268614706189481	1	0.999	1
Kdm6a	0.0684284624359644	0.0422888543812419	0.223	0.191	1
Rock2	0.068748259386775	0.0398779076129375	0.367	0.326	1
Ppib	0.0687805817975664	-0.0359783991602909	0.92	0.922	1
Dcaf13	0.0688196117182069	0.0390453306717705	0.47	0.421	1
Arl14epl	0.0690704447865973	-0.0401805301418596	0.361	0.429	1
Dhrs7b	0.0690742185211573	0.0371666905101825	0.534	0.497	1
Snx12	0.069129038518968	-0.0324574615766332	0.26	0.305	1
Sap18	0.0693645990129755	-0.0328992263930543	0.412	0.472	1
Ube2w	0.0695171772260429	-0.0159167975982715	0.223	0.273	1
Dclre1b	0.0695295264298852	-0.0300591687535734	0.095	0.127	1
Nsmce2	0.069600511566824	0.0386205618318256	0.476	0.433	1
Sppl3	0.0696583713169903	-0.0392135797218256	0.233	0.284	1
Gm21092	0.0697629367962922	-0.0498560799142865	0.39	0.439	1
Nudcd3	0.0697683167201314	-0.0475995261150931	0.713	0.75	1
Wdtc1	0.0698400253702153	-0.0213306171317972	0.4	0.47	1
Snx3	0.0698843024249253	-0.0408882404486577	0.946	0.955	1
H2afj	0.0699397571445087	-0.0377226903502863	0.977	0.978	1
Zfp516	0.0703176999576497	-0.0205890548773649	0.103	0.137	1
Zc3h14	0.0707084767405375	0.0567965928594749	0.427	0.401	1
Tinf2	0.0707337985837156	-0.0208159375225138	0.192	0.239	1
Mrps36	0.0708325630956066	-0.0368323764500041	0.827	0.84	1
Borcs7	0.0708410001076544	-0.035219414572531	0.254	0.301	1
Eno1b	0.0710046707419358	0.0338673148548689	0.122	0.093	1
Trim71	0.0710810066516702	-0.0409440929155941	0.697	0.743	1
Nptn	0.0711983510011144	-0.0400521320187854	0.315	0.372	1
Trim43b	0.071238927141151	-0.00781886746461705	0.076	0.108	1
Mat2b	0.0714396075541802	0.0445034281744193	0.59	0.575	1
Mutyh	0.0714839125901457	0.0234780609712797	0.115	0.086	1
Cox5a	0.071491580189384	0.0301052547749925	1	1	1
Rpl14	0.0716396755762276	0.0194885220894396	1	1	1
Eif5b	0.0716502553357509	-0.0394627012941793	0.994	0.998	1
D10Wsu102e	0.0717003545817173	-0.0376943970189199	0.381	0.437	1
Thap4	0.071703500464881	-0.0403257954625572	0.307	0.346	1
Pias2	0.0717264422528231	0.0396480813558225	0.724	0.694	1
Ppp1r12a	0.071807419367098	-0.0507954172190151	0.542	0.587	1
Myl7	0.0718394987790269	-0.0246539864230013	0.128	0.165	1
Rbm12	0.0718944994211248	0.0330441304661246	0.21	0.174	1
Prr3	0.0719799972396732	-0.0218811220874681	0.233	0.282	1
2410141K09Rik	0.0719894362597304	-0.0362075893872835	0.433	0.476	1
Pds5b	0.072126407271407	0.0440231456528968	0.318	0.28	1
Chmp4b	0.0721337535998453	-0.0466052136583741	0.433	0.487	1
Atat1	0.0724709241789431	0.0272122792945529	0.136	0.105	1
Zfp938	0.0725864802815299	-0.0136570367117568	0.101	0.136	1
Tpd52	0.0726005834668263	-0.0415052157039525	0.682	0.723	1
Col18a1	0.0727216621098664	0.0477628223575798	0.559	0.526	1
Atp2c1	0.0727672195945576	-0.029650615622331	0.206	0.252	1
C330027C09Rik	0.0727675020860602	0.0346480483108257	0.394	0.351	1
Zmynd8	0.072879655625176	0.0630358685535449	0.474	0.457	1
2610507B11Rik	0.0729313325151713	-0.044707810532903	0.489	0.543	1
Kifc3	0.0730731239718005	-0.0173441823594692	0.087	0.12	1
Arcn1	0.0731305531113701	-0.0424835689612832	0.377	0.439	1
Nufip1	0.0732437485920688	0.0396335907308152	0.691	0.65	1
Snhg20	0.0732465303279118	-0.0293033174350955	0.348	0.414	1
Paip1	0.0733076177540299	-0.0352057855441005	0.216	0.262	1
Fbxo21	0.0733217441193767	-0.0280344187282699	0.167	0.207	1
Ccdc58	0.073480757100843	0.0405296302787503	0.889	0.881	1
Lztfl1	0.0735477442436986	-0.0157908454626346	0.157	0.205	1
Dtx3	0.0735876664361504	-0.0216154999630061	0.103	0.137	1
Atp5o	0.0736095059210228	0.045449370200493	0.992	0.997	1
Nek2	0.0736286602888089	-0.0210746171724663	0.266	0.316	1
Nomo1	0.0736985494127478	-0.0310375583637726	0.313	0.364	1
Hnrnpc	0.0737069998233773	-0.0327470348400178	0.998	0.999	1
Ccnh	0.0738318377824151	-0.0375752077420787	0.505	0.566	1
Atp5d	0.0739015076909583	0.0364431924383033	0.986	0.981	1
Gm13889	0.0739239294978707	-0.0294708243605683	0.08	0.11	1
Lrp11	0.0740042803756928	-0.0336153162615072	0.151	0.185	1
Zc3h7a	0.0746472528239199	-0.0289417547556112	0.134	0.169	1
Hspb11	0.0747142048860262	0.0368568421950075	0.186	0.153	1
Psmd1	0.0747182521252801	0.0538059120566829	0.792	0.813	1
Calb2	0.0748357029852403	-0.0335614968480323	0.109	0.142	1
Txnip	0.0749163385071296	-0.0194915023759091	0.313	0.366	1
Grpel2	0.0750612332576059	-0.0297717635730051	0.247	0.29	1
Nmral1	0.0751330241602709	0.0279393679834186	0.324	0.283	1
Gna11	0.0751735272975906	-0.0445856035982727	0.437	0.487	1
Ifitm3	0.0754816537473254	0.106085150053093	0.713	0.706	1
Chn1	0.0756240101220666	-0.0264796247954942	0.115	0.149	1
Spred2	0.0756862187016683	-0.0222803733037553	0.223	0.266	1
Dynll2	0.0758314113254575	-0.0311248390327581	0.887	0.893	1
Snap47	0.0761397744973417	0.0473002514523094	0.495	0.463	1
B4galt1	0.0763163559274111	0.0276084882423283	0.101	0.075	1
Gmpr	0.0763666253006349	-0.0201354612205377	0.159	0.2	1
1500011B03Rik	0.0765497437258359	-0.0429420729351412	0.266	0.311	1
Mrpl19	0.0765536793600224	0.0414398162599696	0.532	0.491	1
Nutf2	0.0766285376624209	0.0386640341675596	0.299	0.262	1
Med31	0.0766513924929982	-0.0381681502712376	0.398	0.452	1
Set	0.0766583332825359	-0.0229020495437458	1	1	1
Dnaja2	0.076815414724826	-0.0426170998587547	0.885	0.909	1
Ccdc43	0.0769575757482472	-0.0459455384077634	0.468	0.522	1
Mrpl49	0.0769902986218499	0.0493184035436987	0.687	0.668	1
Mon2	0.0769953041537157	0.028369319199932	0.196	0.157	1
Sfpq	0.077059882800653	-0.0443893349326927	0.973	0.977	1
Zfp710	0.0771361640108114	-0.0320952676263614	0.241	0.288	1
Anapc15	0.077318047505354	-0.0480615693780674	0.765	0.794	1
Emsy	0.0774399568026738	-0.0436494013635282	0.379	0.432	1
Nat9	0.077452995680908	0.0433606420562488	0.192	0.161	1
Erp44	0.0775533119388965	-0.0388382316478372	0.318	0.362	1
Arl4a	0.0776290235868909	0.0480182324631927	0.573	0.538	1
Cmc2	0.0777434635189909	0.0533125487504821	0.676	0.654	1
Cuedc2	0.0778592969548723	0.0435308097851195	0.627	0.601	1
2200002D01Rik	0.0779222352283648	-0.0223586213928335	0.196	0.241	1
Cog7	0.0779913229758668	0.0405909822355375	0.186	0.154	1
Nrp2	0.0780454459017896	-0.0316245846198592	0.12	0.153	1
Ndufs2	0.0780635971186502	-0.040933582867651	0.796	0.836	1
Ggct	0.078110441523476	-0.0241485115294637	0.328	0.381	1
Gpc4	0.0781704230035832	-0.0271722654369652	0.229	0.278	1
Ints4	0.0782041692227254	-0.0261877110281777	0.198	0.244	1
Csde1	0.0782276013754156	-0.0380851440516701	0.882	0.91	1
Hspa5	0.078561097480809	0.0522769292095115	0.938	0.956	1
Eva1b	0.0785707533995043	-0.0290125372851641	0.348	0.404	1
Nrbp1	0.0787862543776921	-0.0270603533468915	0.276	0.327	1
mt-Nd2	0.0788085098545591	-0.0329707203094305	1	0.999	1
Chchd3	0.078817350131451	-0.0403897233307534	0.773	0.8	1
Lpin2	0.0788308807967623	-0.0201000688161873	0.089	0.12	1
Zyx	0.079150991997565	-0.0263694325565584	0.163	0.202	1
Akap11	0.079396356422028	-0.0363227883279587	0.264	0.31	1
Gdap2	0.0794423527558084	-0.0177006255804753	0.087	0.119	1
Ccng1	0.0794923651286204	0.0390693518663159	0.882	0.843	1
Dars2	0.0794960519105505	-0.0223338905063137	0.138	0.176	1
Zcchc6	0.0795601650785344	-0.0182479125243917	0.169	0.211	1
Agpat5	0.0798022973644791	0.0435736976370626	0.563	0.542	1
Phf8	0.0798838850495279	0.0222904541495695	0.126	0.096	1
Slc25a13	0.0799582821637261	-0.0405219252909417	0.559	0.603	1
Amz2	0.0800105670984313	-0.032668041006816	0.243	0.288	1
Wdr5	0.0800458275048049	-0.035314039983478	0.715	0.787	1
Rilpl1	0.0801095033417226	0.0248785177503381	0.151	0.12	1
Cers4	0.0801809374896135	0.0208319553258692	0.111	0.083	1
Rpl24	0.080412412726067	-0.0195069485693935	1	1	1
Pmaip1	0.080423379794454	0.0300358768682071	0.155	0.121	1
Prr14	0.0805926395715402	-0.0206411085506662	0.097	0.129	1
Ino80e	0.08065271078872	0.0438488237473097	0.792	0.766	1
Commd3	0.0806979855966208	0.0582903137169332	0.328	0.294	1
Slc25a39	0.0807561059843895	-0.0513421572799669	0.703	0.762	1
Rpl23a-ps3	0.0808141788736375	0.0415496184043178	0.899	0.902	1
Terf1	0.0810086740835697	-0.0466033942079767	0.709	0.762	1
Platr4	0.0810189357956999	-0.0327736271868448	0.136	0.17	1
Trappc2l	0.0810328160427438	0.0354695073233833	0.503	0.466	1
Mtmr4	0.0814268531226489	-0.0152940798485113	0.12	0.159	1
Nif3l1	0.0815400335126362	-0.0349007671123396	0.361	0.416	1
Esco1	0.0816112770805691	-0.0201213619831039	0.118	0.152	1
Timm17b	0.0816176641446962	0.069451868794576	0.67	0.658	1
Lyar	0.0816179306642336	-0.0400110789629755	0.998	0.997	1
Entpd6	0.0817923871938817	-0.0323724327150249	0.155	0.192	1
Suco	0.0818121816944566	-0.0275751818455801	0.169	0.213	1
Cct5	0.0819118334635167	0.035763354422885	0.986	0.98	1
Dnaja1	0.0820768147982664	-0.0438175112305244	0.975	0.981	1
Nudt8	0.0823781738654652	-0.016252496858902	0.194	0.245	1
Atpif1	0.0828142439742934	0.0333019235591765	1	0.996	1
Rexo4	0.0828379875195735	-0.0452262825076593	0.315	0.361	1
Gm11837	0.0828879894960073	0.0323124949518308	0.142	0.112	1
Bag1	0.0830352564143131	-0.0350960308860759	0.874	0.897	1
Ankrd26	0.0831861510334298	-0.0180211341566565	0.26	0.308	1
Sae1	0.0832151931334951	0.0568885776324426	0.909	0.901	1
Slc38a4	0.0835023097413555	-0.0458824044060102	0.573	0.637	1
Tcf15	0.0835610325191512	0.0677845651958036	0.808	0.799	1
Tbc1d24	0.0836838336030814	-0.0283902771020649	0.107	0.142	1
Atxn2	0.083734899046426	-0.0256822637633767	0.287	0.337	1
Hspa9	0.0837357681489121	-0.0378608780794885	0.992	0.995	1
Snhg11	0.0837614901373637	-0.0404934657086413	0.216	0.259	1
Rccd1	0.0838473457979266	0.0257938674976701	0.113	0.085	1
Fbxw7	0.0841212391328893	-0.0256493403497094	0.332	0.392	1
Dnmt3a	0.084139266808527	-0.0592609472967655	0.447	0.494	1
Zpr1	0.0841903249601543	0.0617881869982678	0.623	0.598	1
Pcbp1	0.0842298403389695	0.0445233659701956	0.998	0.992	1
Dnpep	0.08447713570042	0.0453584832818746	0.39	0.36	1
Serf1	0.0845325325457382	0.0497094573900145	0.353	0.319	1
Slc25a1	0.0845702639521149	-0.0327915194027305	0.326	0.374	1
Cldn12	0.084577971367379	-0.0199479080412924	0.115	0.149	1
Adrm1	0.0846535458663577	0.0391474180666548	0.707	0.68	1
Fau	0.0847505927790292	0.032938000957706	1	1	1
Gng3	0.0847710702636768	0.0626940204396276	0.487	0.467	1
Adar	0.0848669307242232	-0.024474247581023	0.134	0.17	1
Cdk6	0.0850047712566972	-0.024200076806149	0.299	0.362	1
A330069E16Rik	0.0851494802771717	-0.0698056789340728	0.13	0.164	1
Zfp239	0.0853222049228631	0.0225835653638681	0.157	0.123	1
Mns1	0.0853835372072325	-0.0390179394194728	0.307	0.357	1
Tacc1	0.0855344419789521	-0.018447574462772	0.177	0.217	1
Stk11	0.0856283017991087	0.0360057243794442	0.551	0.506	1
Rragd	0.0857383091486657	-0.0344513942937764	0.171	0.211	1
Rps18-ps3	0.0857819688738223	-0.0152078364071017	0.243	0.299	1
Wdr83	0.0857991638263792	-0.0296736108235025	0.297	0.345	1
Pom121	0.0859750697693275	-0.0424680815206997	0.394	0.438	1
Pgm1	0.0864003471856596	-0.0172667301294354	0.107	0.141	1
Vangl1	0.0864123868363233	-0.0172054478796859	0.416	0.485	1
Rictor	0.0865382764111987	-0.0201270659481645	0.093	0.124	1
Foxm1	0.0868047789643045	-0.0171913772825856	0.078	0.108	1
Wdr34	0.0868686505503478	-0.0346829574438581	0.167	0.21	1
Nampt	0.0869477750678154	-0.0455933102994901	0.524	0.575	1
Mid1	0.0870791139301097	-0.0689986660922315	0.72	0.72	1
Ddx51	0.0872286999528113	-0.0177721761663551	0.134	0.17	1
Mdh1	0.0872991054827312	0.0581960434062776	0.821	0.819	1
Kti12	0.087511121486375	-0.0394679408582704	0.495	0.537	1
Tmed2	0.0875611742966609	-0.0488149981986612	0.808	0.842	1
Bri3	0.0877875930805004	-0.0517154889199949	0.672	0.701	1
Topbp1	0.0878574657094911	-0.0243529644299249	0.414	0.481	1
C2cd5	0.0880350841977434	-0.0223501257762652	0.161	0.202	1
Rp9	0.0881313380248841	-0.0420691788169205	0.629	0.696	1
Eif3h	0.0886069746700961	0.0406661904396719	0.984	0.992	1
Mlxip	0.0888890205167422	0.0278014611406522	0.109	0.083	1
Zfand5	0.089189807525885	-0.0344556186979503	0.509	0.568	1
Gfpt2	0.0892206211300351	-0.0244678272553328	0.212	0.258	1
Araf	0.0893255351293934	-0.038731786922201	0.305	0.359	1
Polr2l	0.0894182154958449	-0.016212217970024	0.565	0.637	1
Rnf4	0.0897751471801108	-0.0494896076443113	0.713	0.754	1
Nt5c2	0.089840332703672	-0.0171706864703542	0.21	0.257	1
Alg11	0.0899522789034938	0.0270226133324597	0.148	0.118	1
Drg2	0.0900150366709116	0.0403772567593928	0.443	0.412	1
Ankzf1	0.0901629060558547	-0.020167531883177	0.095	0.126	1
Rreb1	0.0903593935470147	-0.0243862194551854	0.103	0.133	1
Ndufa3	0.0904127949241738	0.0452537952073535	0.899	0.909	1
Mrpl18	0.0905750298375589	-0.0326206626774799	0.992	0.995	1
Vps37a	0.0907529955094237	-0.0296988289592298	0.188	0.231	1
Smim3	0.0909767064979227	0.0336603994479665	0.151	0.119	1
Uqcrb	0.0914365048959195	0.0502554233018075	0.998	0.997	1
Fam50a	0.0914387160252075	-0.0366203406954339	0.324	0.373	1
Daam1	0.09145459372151	0.0353319646055584	0.192	0.162	1
Taf5	0.0916108480680149	-0.0364162524998024	0.245	0.287	1
Gpbp1l1	0.0916711973681369	-0.0176357506800371	0.26	0.315	1
Ube2a	0.0919560235009462	0.0577739883908845	0.895	0.894	1
Smc6	0.0920173006918612	-0.0495728093286584	0.823	0.848	1
Ube2z	0.0921960331168875	0.0431848213807038	0.536	0.512	1
Sqle	0.092273042445633	-0.040790505656487	0.388	0.444	1
Hspbap1	0.0923033127364606	0.0506567710749911	0.474	0.447	1
Cyb5r1	0.0925394412866161	-0.0320540912891139	0.264	0.314	1
Dcp2	0.0925657778446141	-0.039313532260529	0.662	0.714	1
Clstn3	0.0926110197434099	-0.0276911173606885	0.192	0.232	1
Utp23	0.0926738088022418	0.0481294279543207	0.495	0.462	1
Pim3	0.092690486780177	-0.0460166400343969	0.631	0.669	1
Chmp2b	0.0927244322441686	0.0492046796488901	0.326	0.303	1
Patz1	0.0927380209898217	-0.0547767101456547	0.328	0.363	1
Orc3	0.0928273228394305	0.0320113647097751	0.324	0.286	1
Abl2	0.092878772868046	-0.0327090319283215	0.2	0.241	1
Ankfy1	0.0929507194686564	-0.0421934273376731	0.276	0.312	1
Exosc8	0.0929901200443551	-0.0359980632503641	0.643	0.683	1
Dnm1l	0.0931587673397449	-0.0435559479014846	0.559	0.586	1
Lrif1	0.093224401177275	-0.0232618827428291	0.26	0.309	1
Nop10	0.0935466179827107	-0.0251746018245296	1	0.999	1
Tefm	0.0937070113681581	-0.0315736830745795	0.237	0.282	1
Larp4b	0.0937208228772407	-0.0292225349827061	0.551	0.589	1
Minpp1	0.0937805457691928	-0.0382584099742767	0.33	0.383	1
Ssrp1	0.0938756953316839	-0.0405928462990579	0.955	0.958	1
Prdm4	0.0939644585406099	0.0294425784712139	0.219	0.185	1
Ngrn	0.0940559296921381	0.0410547404468042	0.631	0.6	1
Gm26917	0.0941131661614666	-0.0311450544157255	0.992	0.994	1
Tmem39a	0.0942771086138039	0.0419228943432858	0.381	0.348	1
Ywhaq	0.0943379850121342	0.0191829608648035	1	0.999	1
Ppp2r1a	0.0943859034184405	0.0422566971208779	0.676	0.649	1
Cdk9	0.0946225950766851	0.0380610656897283	0.497	0.451	1
Dapp1	0.0946263873656098	-0.0178283866262486	0.099	0.131	1
Tnnt1	0.0946944999720955	-0.019659529635407	0.107	0.141	1
9030624J02Rik	0.094929245882843	-0.0437946592801915	0.227	0.268	1
Msh6	0.0952211942764041	-0.0471518492276497	0.841	0.875	1
Ndufaf1	0.0954967878143629	-0.0250463855982025	0.235	0.278	1
Mapk1ip1l	0.0957203190991143	-0.0456811530592264	0.575	0.622	1
Zfos1	0.0959978764805695	-0.0376854308763767	0.718	0.766	1
Prpf38b	0.0964441567645988	-0.0501544711789428	0.705	0.727	1
Mrps25	0.0969520262697514	0.056573914615221	0.806	0.809	1
Rtel1	0.0969988873637701	-0.0257007545163619	0.196	0.237	1
Slc39a7	0.0971150141685473	-0.032685733509897	0.408	0.459	1
Rad18	0.0971773836201408	0.0388737311087198	0.282	0.245	1
Slc7a3	0.0971870193449275	-0.0385500336869286	0.447	0.494	1
Slc10a7	0.0971929829851597	-0.0147865092097591	0.087	0.117	1
Cep68	0.0972374532881377	0.0354666847552655	0.233	0.202	1
Aldh4a1	0.0972974458628999	-0.0234924821811198	0.144	0.18	1
Ppfibp1	0.0974727812231145	-0.0159196796882938	0.2	0.243	1
Perp	0.0974945092915811	0.0724475271825785	0.425	0.407	1
Snapc3	0.0975045481568053	-0.0374232394738284	0.254	0.298	1
Polrmt	0.0975473741432446	0.0281299072317179	0.148	0.118	1
Zfp180	0.0976844412062793	-0.0255127358042418	0.093	0.121	1
Xlr3a	0.097750572677973	-0.0255647826493668	0.186	0.226	1
Stam	0.0977510826602725	0.0368241813439274	0.212	0.182	1
Pold1	0.0978257420964903	0.041979257154352	0.332	0.303	1
Nipbl	0.0978672300917616	-0.0333376816404191	0.515	0.577	1
Rnf149	0.0979127655409076	-0.036798640297385	0.41	0.47	1
BC002059	0.0979475606652017	0.0290051010006038	0.155	0.125	1
Sbno1	0.0979489864749767	-0.0485524910260621	0.709	0.764	1
Cd3eap	0.0979685581711978	-0.0509105483586975	0.579	0.603	1
Top1	0.0980358859521591	0.0435292665697055	0.771	0.769	1
Ctsb	0.0983409756087	0.0632456125809531	0.435	0.41	1
Tmpo	0.0983834110126307	-0.0424887301755721	0.763	0.813	1
Prcc	0.0983932193107272	-0.0267932764979766	0.245	0.294	1
Dgkd	0.0983958314095457	-0.0270433714347689	0.144	0.182	1
Platr26	0.0984840591269732	-0.0290779741035153	0.177	0.212	1
Hnrnpa2b1	0.0985262699465949	-0.0213517090803892	0.998	0.997	1
Ywhag	0.0986577539772546	-0.0350709834141494	0.845	0.879	1
Ccz1	0.0986743158651142	-0.0323972960979687	0.672	0.728	1
Erh	0.0986770882610431	-0.025323560930258	1	0.999	1
Fbxo11	0.0987652622083457	-0.0295551135548371	0.181	0.217	1
Cep120	0.0988977538357911	-0.0179164786510301	0.122	0.157	1
Rmi1	0.0989985111156673	0.029554101202386	0.299	0.255	1
Ndufa4	0.0994339274395571	0.034384156944085	1	0.999	1
Cnnm3	0.0996875914437087	-0.0172499061429766	0.091	0.12	1
Dnajc17	0.0996886992680298	-0.0232539213847815	0.171	0.21	1
Itpa	0.0997950120017477	0.0364121150388017	0.748	0.739	1
Fam96a	0.099814959013805	-0.0407000534771603	0.701	0.769	1
Mief1	0.0998729570545436	-0.021185999862664	0.159	0.196	1
Vim	0.0998977910642223	-0.073524353055346	0.588	0.609	1
Mrpl52	0.100052363696401	-0.0269700872924332	0.975	0.968	1
Hn1l	0.100224796364814	-0.0413845397185795	0.557	0.603	1
1110002L01Rik	0.100367204100615	0.0357938780404262	0.206	0.176	1
Nol6	0.100389112909338	-0.032272914401234	0.369	0.416	1
Taf4a	0.100490029949797	-0.0124298488705862	0.103	0.138	1
Hars2	0.101093636322327	-0.0234228942646907	0.103	0.133	1
Ttll1	0.101193772603844	0.0302396982923935	0.173	0.143	1
Fam25c	0.101199534663465	-0.0138300376239791	0.511	0.555	1
Aes	0.101296555175287	-0.0452064562271366	0.707	0.748	1
Rapgef1	0.101304508157167	-0.024524543038096	0.171	0.211	1
Psma6	0.101443806519895	0.0388321343858458	0.961	0.966	1
Vhl	0.101454217439549	-0.013384406065429	0.091	0.122	1
Acer3	0.101669964393717	-0.0210511791224135	0.076	0.103	1
Poglut1	0.101826738913202	-0.0149816976523708	0.33	0.384	1
Gm13151	0.102108941387028	-0.0246289191939312	0.381	0.439	1
Rab13	0.102160544928196	0.0206681756310483	0.138	0.109	1
Gtf2f2	0.102306376585975	-0.0209094380826691	0.596	0.659	1
Tfb2m	0.102423530848118	-0.0228813119967815	0.093	0.122	1
Wdr76	0.102734560149154	0.0375509903269071	0.311	0.278	1
4931406P16Rik	0.102873774223568	-0.0307969188850285	0.309	0.364	1
Plcb3	0.102978017194227	-0.0239899911993491	0.171	0.21	1
Acadvl	0.103086440201333	0.025434671902753	0.161	0.129	1
Them6	0.103288911411205	-0.0197141964438423	0.12	0.153	1
Cdh1	0.103348613999621	0.0387429077465373	0.489	0.461	1
Zfp62	0.103484484396573	-0.0191843282043295	0.085	0.112	1
Taf3	0.103508424876781	0.0420792277124095	0.472	0.439	1
Mvk	0.103509766627494	0.0294965768618339	0.204	0.17	1
Zgrf1	0.103514098363051	-0.0209029556266694	0.097	0.125	1
Zfp141	0.103530967379834	-0.00971424671199422	0.155	0.195	1
Mark2	0.103589967488809	0.0404342843109818	0.427	0.395	1
Mre11a	0.10360515015906	-0.040148766756761	0.379	0.423	1
Tcfl5	0.103633585816171	-0.0184819586497159	0.113	0.145	1
Men1	0.103678389736153	0.0287771654247731	0.27	0.234	1
Cluap1	0.103720041586041	0.0376454780126338	0.136	0.111	1
Pitpnb	0.103802441549921	-0.0341492230277543	0.509	0.565	1
Zbtb22	0.103903000656854	-0.0192112523872902	0.093	0.122	1
Ctnnbip1	0.103920731891166	-0.0362523087630203	0.495	0.544	1
Gjb3	0.103966418919683	-0.0330372813153473	0.536	0.607	1
Echdc2	0.104036736702188	0.0289201604072925	0.437	0.395	1
Msrb2	0.104059345913829	-0.0334949365304612	0.186	0.225	1
Gemin7	0.104218885430806	-0.0460819533162128	0.54	0.572	1
Angel2	0.104344918783791	0.0355967566385768	0.429	0.386	1
Smg9	0.104450236518005	-0.0216490179237782	0.113	0.146	1
Aifm1	0.104550279184812	-0.0433240531078011	0.511	0.571	1
Ebag9	0.104679937687652	-0.0156125193934668	0.132	0.169	1
Bcl3	0.104838830909442	-0.0197756403979147	0.219	0.265	1
Sigmar1	0.1050569811407	0.0407865224663801	0.664	0.627	1
Rnf44	0.105114726616254	-0.0339935219491558	0.375	0.428	1
Apela	0.105223224479539	-0.0370133814672214	0.435	0.486	1
Cope	0.105305031676986	0.0359321758196175	0.565	0.516	1
Gm8186	0.105457589473361	-0.0128922522363334	0.67	0.726	1
Elf3	0.105581995801898	0.031288811464152	0.163	0.134	1
Surf1	0.10570572372827	-0.0307860199117557	0.276	0.315	1
Pnpo	0.105706460060428	-0.0244855583053312	0.177	0.216	1
Plcb4	0.105708054861427	0.038233640317954	0.252	0.217	1
1110059E24Rik	0.105961363714268	0.0247598122924251	0.406	0.361	1
H1f0	0.105979993478814	-0.056831681832075	0.421	0.476	1
Ak4	0.106033493805411	-0.0477905491677478	0.384	0.432	1
Mthfd1	0.106227905391664	0.0514974702927752	0.687	0.671	1
Mrpl35	0.106325466875419	-0.0533857747524134	0.87	0.908	1
Ifrd2	0.106524703600601	0.0305910223412375	0.445	0.414	1
Hsd17b14	0.106533188405288	0.0277905126007327	0.911	0.928	1
Dclre1a	0.10697929473163	-0.0219649480461522	0.107	0.138	1
Zfp740	0.107183719164612	-0.0291755797679195	0.249	0.29	1
Zcrb1	0.107251141963967	-0.0255489350678605	0.695	0.745	1
Dnajc1	0.107281476573134	-0.0242032456428987	0.196	0.237	1
Trmt11	0.107709932277458	-0.0305757220440941	0.315	0.363	1
Ccnl1	0.107734355088177	-0.0374233448734813	0.567	0.623	1
Wwtr1	0.107736204645534	-0.0169605463609292	0.128	0.164	1
Reep3	0.107851786181418	-0.0331843308837324	0.136	0.166	1
Gtf3c6	0.107897247223638	0.0301695125498229	0.701	0.657	1
Isca2	0.108036022704883	-0.0190299335011662	0.227	0.272	1
Cnnm2	0.108104567405853	0.0416903149877124	0.223	0.196	1
Pecr	0.108222543925741	0.0435827388862084	0.305	0.274	1
Susd6	0.108236738806778	0.0356560858896796	0.243	0.212	1
Zfp280d	0.108265642553805	-0.0333047238179322	0.225	0.261	1
Nrtn	0.108595680833768	-0.0302503825964043	0.311	0.366	1
Chd3	0.108720428936919	-0.0303946358039565	0.194	0.23	1
Glrx2	0.108793156664826	-0.0616512938394077	0.456	0.518	1
Ermp1	0.108878044038096	-0.0271370405500167	0.204	0.244	1
Limd1	0.108986042599914	-0.00756103699656521	0.076	0.105	1
Ccm2	0.109013184668849	0.023848270648269	0.332	0.299	1
Abcc1	0.109123323794506	-0.0176751119987557	0.101	0.131	1
Myl12b	0.109170685897317	0.052539633810141	0.631	0.613	1
Sac3d1	0.10921852006373	0.0399643740490301	0.577	0.547	1
Pidd1	0.109220373003006	0.0273068385551255	0.146	0.118	1
Dera	0.109260085415209	0.0444364524788544	0.392	0.358	1
Nfe2l1	0.109297619800836	-0.0534229950630949	0.474	0.509	1
Nthl1	0.109542808594118	0.0455443320130255	0.305	0.276	1
Trps1	0.109567196313628	-0.0371648801069436	0.297	0.338	1
Ttc4	0.109640951578145	-0.0259312057835815	0.408	0.462	1
Uqcc1	0.10989732606442	0.0135183197398055	0.109	0.083	1
Zc3h15	0.109950726675591	-0.0352943875630636	0.971	0.975	1
Nubp2	0.110194665439425	-0.0356303170368223	0.569	0.614	1
Usp45	0.110339954388693	-0.0269581893245673	0.122	0.154	1
Itfg1	0.110425505848446	-0.0174422212154506	0.142	0.178	1
Skp2	0.110490412305639	-0.0206788432269608	0.419	0.475	1
Phf3	0.110506542803532	-0.0391335891165459	0.668	0.723	1
Tgfb1	0.110525093510898	-0.0154759892624955	0.074	0.101	1
Gm4950	0.110630505620556	0.0184180017707674	0.14	0.11	1
Mocs2	0.111141830204672	0.0320035111593392	0.441	0.411	1
Brpf1	0.111150615244515	0.0228914096051858	0.229	0.195	1
Rnf7	0.111155156411527	-0.0326291199474111	0.994	0.996	1
Bcs1l	0.111165779230778	0.0343277897428633	0.181	0.153	1
Agrn	0.111168060649325	-0.0271401066527756	0.27	0.317	1
Lyrm4	0.111285468525483	-0.0179688193069113	0.142	0.178	1
Psmc5	0.111297817072195	0.0315044592384413	0.847	0.833	1
Khdrbs3	0.111328540319344	-0.0130064087441343	0.128	0.163	1
Racgap1	0.111589182898336	0.0471222204969637	0.53	0.492	1
Dhx15	0.111625206551192	-0.035648443789248	0.837	0.869	1
Ncbp1	0.111731593101734	-0.041283785532944	0.468	0.517	1
Sin3a	0.111977088727199	-0.0231077138221193	0.452	0.504	1
Dpp9	0.112048739458076	-0.0273564471277475	0.26	0.311	1
Pde4dip	0.112506630238911	-0.017638375141516	0.089	0.118	1
Tmem8	0.112592405586694	-0.0180369836213703	0.085	0.112	1
Gtf2a1	0.112743170395875	0.0389513654399362	0.264	0.233	1
Zfp646	0.112847690056134	-0.0161085121894226	0.204	0.25	1
Hmgn3	0.112860260835993	0.0351651000065598	0.262	0.228	1
Cat	0.113122510130555	0.0345376677146459	0.26	0.227	1
Hmga2	0.113295405646764	-0.0292229025262741	0.105	0.136	1
Slc30a1	0.113455595207593	-0.0256034195740722	0.167	0.202	1
Etnk1	0.113768493218412	0.0477900610640436	0.596	0.561	1
Pfn1	0.11389565955015	-0.0274994731819969	0.998	0.999	1
Dnajc14	0.114108123896101	-0.0219237659224352	0.13	0.164	1
4833439L19Rik	0.114295425079756	-0.0347677732342313	0.46	0.508	1
Herc2	0.114340689819081	-0.0252367326932496	0.229	0.271	1
Zfp462	0.114443571261222	0.0714866653729835	0.468	0.457	1
Glrx	0.11473774289546	-0.0376963123265746	0.13	0.162	1
Rfx1	0.114967924446171	0.0208241037175534	0.124	0.098	1
Sox13	0.115001262502636	-0.0191392319242672	0.103	0.133	1
Trub1	0.115111254729806	0.0364033338792059	0.264	0.233	1
Dido1	0.115229240463487	0.036956095478068	0.565	0.529	1
Ramp3	0.115446863640039	0.0384275344186889	0.2	0.172	1
Eif4e	0.115517253706241	-0.0413752881749538	0.854	0.903	1
Anp32e	0.116028055977755	-0.045604166665026	0.784	0.805	1
Pnpla6	0.116125020998381	-0.0361707131447597	0.258	0.303	1
Edrf1	0.116131416088073	-0.0203179946899262	0.113	0.144	1
Wrnip1	0.11615453671295	-0.0308878322002452	0.237	0.283	1
Vti1b	0.116441966598528	-0.0403540170249033	0.534	0.593	1
Vbp1	0.116470949106026	0.031281340042292	0.767	0.732	1
Rpa1	0.11656860308506	-0.0472544997157354	0.744	0.769	1
Akr1b3	0.116861293422081	0.0273301263718131	0.992	0.988	1
Map1lc3b	0.117074776683437	-0.0569815950641581	0.913	0.955	1
Rps16	0.117112683544182	0.0172634016720226	1	1	1
Rnf170	0.117229287930771	-0.0134477987575357	0.076	0.104	1
Rbm22	0.117304963045692	-0.0399234724700702	0.367	0.42	1
Leprotl1	0.117448679007295	-0.0357504956866252	0.495	0.547	1
Mtus2	0.117484065261184	-0.0205341918500219	0.2	0.243	1
B230312C02Rik	0.11782125337086	-0.0239738505076342	0.089	0.114	1
Zfp423	0.118067835191954	-0.0170105953483145	0.124	0.159	1
Kdm5a	0.118144717196778	-0.0163501541096691	0.439	0.494	1
Rbm34	0.118369392364179	-0.0400130439304075	0.551	0.597	1
Sf3a3	0.11875018243244	-0.0201766669754294	0.687	0.751	1
Armc1	0.118833946916087	0.0284068070138741	0.767	0.745	1
Slc30a9	0.118873151574945	-0.0233844838448148	0.225	0.268	1
Tnrc6c	0.119109583123249	0.0180880916585146	0.289	0.251	1
Rfx7	0.119130175750383	0.0511710876642351	0.301	0.268	1
Dnajc5	0.119302901018803	0.0395289897275952	0.596	0.562	1
Hspa14	0.11930657062031	-0.0412065603103364	0.819	0.845	1
Nars	0.11932743488412	-0.0452502955596801	0.938	0.963	1
Txlna	0.119491500206239	0.0456464059829929	0.532	0.525	1
Capn10	0.119511798619918	-0.0228895797484674	0.202	0.242	1
Ptcra	0.119567385661689	-0.0543296454866323	0.144	0.181	1
mt-Atp6	0.119583912019409	-0.0173393089374736	1	1	1
Ccdc174	0.11963968950129	-0.0370156600477562	0.318	0.361	1
Rpl13a-ps1	0.119785979359357	0.0388386738494546	0.798	0.792	1
Mpp1	0.119911865610458	-0.0200932249473448	0.132	0.167	1
Nudt3	0.11993070137739	-0.0196943064831256	0.254	0.306	1
Eif3k	0.119999659622707	0.017016577790538	0.996	0.992	1
Slc35e1	0.120233780782545	-0.0287091787785204	0.163	0.197	1
Upf2	0.120260150219839	0.0473487494811209	0.629	0.588	1
Dlst	0.120392027491916	-0.0256905549565294	0.278	0.324	1
Hmgcr	0.120535137276656	0.0270990403628262	0.322	0.285	1
Rars	0.120574003489294	0.0468625250620267	0.734	0.727	1
Pdcd5	0.12068903464785	-0.0329161399838527	0.979	0.985	1
Rragc	0.120776818881245	-0.0201730636407123	0.155	0.189	1
Pcsk1n	0.120804574404817	-0.0278894806197178	0.375	0.419	1
Stt3b	0.120813560641268	-0.0472728844212826	0.454	0.496	1
Ttc14	0.121053373843461	-0.0494010516401706	0.544	0.577	1
Ahi1	0.121108921530217	0.0422996220125646	0.303	0.276	1
Ecsit	0.121344404183653	-0.0322770772513115	0.377	0.423	1
Nelfe	0.121444672440411	-0.0427387306898778	0.497	0.543	1
Nudt14	0.121623520443647	0.0460200424773351	0.276	0.242	1
Med20	0.121631944064614	0.0241488382975084	0.227	0.195	1
Gng12	0.121640258965368	-0.0204035803008575	0.113	0.141	1
Nphp1	0.121828477557202	-0.0165287681704991	0.085	0.112	1
Lig3	0.121839187119796	-0.0244481387901154	0.225	0.265	1
Tyms	0.121856746902337	0.0450208300763533	0.748	0.732	1
Meg3	0.121902151730244	-0.0323829952868271	0.821	0.871	1
Pex11a	0.121973249612517	-0.0165783652861222	0.095	0.124	1
Zfp36l1	0.122223465986296	-0.0270420005839893	0.551	0.608	1
Carhsp1	0.122325603794391	0.0913104793971902	0.633	0.649	1
Pgm3	0.122417381549794	-0.0252254256253581	0.186	0.224	1
Ehmt2	0.122466131425525	-0.0162597811286361	0.398	0.458	1
Dbi	0.122503647891851	0.0430439655323174	0.948	0.943	1
2700097O09Rik	0.122594651756261	-0.0242319152492015	0.355	0.404	1
Higd1a	0.122611782366795	-0.0335816131282956	0.961	0.977	1
Chid1	0.122801169546345	-0.0147946812818522	0.097	0.127	1
Ubtf	0.122816175760714	0.0466665936876614	0.827	0.822	1
Gaa	0.122870779792543	0.0274172306649515	0.247	0.218	1
Rsl24d1	0.122882882402349	-0.0215231154428115	0.944	0.936	1
Chordc1	0.123433370876295	0.0304971938590036	0.542	0.509	1
Fkbp3	0.123465296378202	0.0421746162370786	0.994	0.994	1
Ece1	0.123608722624941	0.0275047905740472	0.136	0.109	1
Rrn3	0.123707470983635	-0.0384598049683613	0.515	0.566	1
Cd2bp2	0.123766092425161	-0.0334138736247063	0.445	0.504	1
Prrc2c	0.123791640062141	-0.0266213243678461	0.973	0.983	1
Vps16	0.123795666322126	-0.0183011434095377	0.132	0.167	1
Sgol2a	0.124183837257427	-0.0195692491614722	0.443	0.499	1
Ap2a1	0.12428451048801	-0.0350550098633527	0.278	0.319	1
Slc25a3	0.124368533659669	0.0276876140655284	0.994	0.998	1
Prr7	0.124476979915207	0.0251808274407248	0.157	0.128	1
3110043O21Rik	0.124486628983328	0.0218176326327669	0.101	0.078	1
Mttp	0.124801033752426	-0.00951859101229963	0.097	0.127	1
Ercc8	0.124832725443917	-0.0385124825948726	0.231	0.268	1
Hemk1	0.124862888641848	-0.0193331342299592	0.142	0.176	1
Rhebl1	0.125039250789491	-0.0468646599655707	0.419	0.47	1
Otulin	0.125166607829728	-0.0377069488342607	0.472	0.52	1
Rnf26	0.125221149410922	-0.0166530834004184	0.14	0.178	1
Ccnt2	0.12536267641294	-0.0410992599448283	0.52	0.561	1
Ndufv1	0.125380147141335	-0.0292043833584172	0.687	0.753	1
Exosc3	0.125584227842916	-0.0505405131765621	0.596	0.629	1
Idh3g	0.125611310579001	0.033212682996671	0.701	0.665	1
Ap3s1	0.125618048962769	-0.0481853153725709	0.445	0.486	1
Nek9	0.125653650444338	-0.0208942319206006	0.109	0.138	1
1810030O07Rik	0.125988784616927	-0.0293446044309671	0.179	0.213	1
Cdc26	0.126081161428505	-0.0312446797679027	0.854	0.891	1
Zfp870	0.126088088540138	-0.0189054826327184	0.122	0.154	1
Dfna5	0.126162391486146	-0.0199661722963998	0.181	0.218	1
Mettl6	0.126256058769746	0.0377021895401716	0.439	0.397	1
Srrm2	0.126373577121069	-0.0293150797430064	0.988	0.993	1
Erlin2	0.126433287889618	-0.0222417578911118	0.107	0.136	1
Ncoa5	0.126557934238672	0.0264795323761251	0.214	0.182	1
4930447C04Rik	0.126828313944311	0.044674265469656	0.425	0.394	1
Parg	0.126917262362764	0.0390607174031228	0.466	0.444	1
Ntn1	0.126940232071282	0.0303874453617858	0.132	0.108	1
Nfrkb	0.126972296402243	-0.0317415098479315	0.194	0.23	1
Gm9844	0.127361599995191	-0.0282002109138634	0.144	0.175	1
Prkrip1	0.127371288919389	-0.0327039278283922	0.559	0.612	1
N4bp2l2	0.127383976898931	-0.0102472528310995	0.643	0.713	1
Tigd2	0.127592290121695	0.0458648576305368	0.301	0.27	1
Mkrn2	0.127658927481621	-0.0354091212129321	0.252	0.29	1
Uck2	0.127854893958492	-0.0311228132163146	0.823	0.861	1
2700081O15Rik	0.128012200687597	-0.0234488466888756	0.091	0.117	1
Man2b1	0.12805329072098	0.0210715549487092	0.113	0.088	1
Trim32	0.128601569214082	0.03227716811288	0.179	0.152	1
Mpzl1	0.12874880281516	-0.0344539140471019	0.381	0.431	1
Ndufc1	0.128786058083959	0.0408974700737335	0.979	0.961	1
Poli	0.129106064593894	0.0329281652097898	0.212	0.184	1
Myadm	0.129231265336296	-0.0270610002069849	0.239	0.279	1
Adgrl2	0.12939608038275	0.0185664526324979	0.159	0.128	1
Fam122a	0.129501166980895	-0.0169358291579653	0.14	0.172	1
Htra1	0.129575745517747	-0.0241409174527251	0.167	0.202	1
Cenpw	0.129863445343432	-0.0378999448354116	0.878	0.922	1
Dnajc10	0.129953184051044	0.0284267803126073	0.315	0.279	1
Eif3c	0.129964530530237	0.0295379920810848	0.996	0.996	1
Acbd6	0.130023621883202	0.0437138882873918	0.685	0.688	1
Edf1	0.130116857120668	-0.024785498951841	0.979	0.983	1
Nuf2	0.13038287687417	-0.0399465713372686	0.291	0.325	1
Esd	0.130394151301467	0.050578093827892	0.664	0.652	1
Larp1	0.130400440139242	-0.0353858635935889	0.598	0.649	1
Plekhg5	0.130432626078637	-0.0139741499705106	0.078	0.104	1
Plekha7	0.130485207412648	0.0324936614138596	0.305	0.273	1
Srsf4	0.130524320532036	0.0409888937500372	0.573	0.541	1
Tprkb	0.130591463776804	-0.0246200133958241	0.338	0.39	1
Sox12	0.130597572271943	-0.0169882579773201	0.194	0.235	1
Cox6b2	0.130614698378549	0.0688429015051845	0.614	0.602	1
D17Wsu92e	0.130804725934697	0.033817149301529	0.384	0.351	1
Bfar	0.130945605781511	0.0361429075812618	0.262	0.234	1
Trmt44	0.131213601757678	-0.024493903509962	0.078	0.101	1
Pdha1	0.131273436895216	-0.0434504966415692	0.786	0.806	1
Ndufaf3	0.131499642510518	-0.0173398034110518	0.291	0.339	1
Trp53	0.131504789543117	0.0307909215304867	0.981	0.987	1
Sms	0.131554596222408	-0.045925693736524	0.92	0.942	1
Snapin	0.131603488284593	0.0293443293131218	0.334	0.299	1
Rpl22l1	0.131711906032032	0.0256479369399734	1	0.999	1
Mepce	0.131764987280612	-0.0284144778697213	0.21	0.246	1
Ufc1	0.131987525683956	-0.031091288967092	0.627	0.647	1
Utp18	0.132288568927645	0.0509375787599374	0.586	0.559	1
Dcp1a	0.132528111155162	-0.0226162950057126	0.101	0.127	1
Azin1	0.132600936423794	-0.0228624660306003	0.404	0.46	1
Larp1b	0.132732715652942	0.030459767672511	0.157	0.13	1
Tpx2	0.132783707203871	0.0490928137872885	0.761	0.752	1
Gcc2	0.132853697802496	-0.0257403290795976	0.2	0.235	1
AW549877	0.133241301736097	0.0214465721203546	0.13	0.104	1
Notch3	0.133353365406538	0.0262200011274023	0.113	0.09	1
Bysl	0.133362147805829	-0.0355906930734311	0.524	0.566	1
Rtn1	0.133378949167603	0.0403008345471019	0.204	0.178	1
Ggnbp2	0.133411639431961	0.0342595498365839	0.614	0.59	1
Sun1	0.133623666768909	-0.0316199358411255	0.229	0.268	1
Gsto1	0.13362391740302	0.05969199552756	0.553	0.529	1
Sptbn4	0.133659732500115	0.0242732647761562	0.186	0.157	1
Slc9a3r1	0.133687218818258	-0.0240663072232009	0.357	0.405	1
Vasp	0.133804805816669	0.0345114653126853	0.724	0.7	1
Stard7	0.133923845155753	-0.0281338978979818	0.287	0.329	1
Hp1bp3	0.133954887436839	0.0218482329695783	0.297	0.259	1
Pex16	0.134044737936465	0.0228737365257533	0.142	0.116	1
Gtf2h1	0.134051766101333	-0.0274181295892993	0.652	0.675	1
Dapk3	0.134177512400325	0.048343153691797	0.357	0.324	1
Ilf2	0.134255460515359	0.0400764651442689	0.901	0.882	1
Dus3l	0.134262568061303	0.0394097197286005	0.353	0.322	1
Sgsm3	0.134305485839903	0.0239965403392391	0.186	0.157	1
Gnl1	0.13438042607053	-0.0314722050439161	0.47	0.525	1
Ube2b	0.134387750626949	0.0383805517207004	0.738	0.696	1
Ndufa7	0.13450696815759	0.0323048205763519	1	0.998	1
Tmem123	0.13453879716039	0.0250689656553451	0.167	0.14	1
Gtf2ird1	0.134732123238135	-0.0250071199069365	0.243	0.283	1
2310022A10Rik	0.134865053178234	-0.0222365261767624	0.322	0.369	1
Gm17491	0.134975936959961	0.019884130144975	0.118	0.092	1
Upf3a	0.135055263089992	0.0519591322197306	0.476	0.449	1
Dcbld2	0.135070241083029	-0.0166022732352554	0.085	0.11	1
Herpud1	0.135093135517118	-0.021224530790169	0.124	0.154	1
Wwp2	0.135179912770729	0.0459325181104534	0.307	0.283	1
Gsta3	0.13549799981712	-0.0321837220719871	0.144	0.174	1
Cinp	0.135602943409791	-0.0199090537687293	0.365	0.418	1
Klhl21	0.1356115467203	-0.0232211569711357	0.124	0.154	1
Gm11744	0.135681013869862	-0.0211943181491501	0.109	0.139	1
Slc25a46	0.135709728745984	0.0217512959726245	0.225	0.189	1
Ccar1	0.136001317212819	-0.0291542186281938	0.637	0.69	1
Mok	0.136065587343639	-0.0205054692267516	0.126	0.154	1
Hilpda	0.136246805402866	-0.0189828296847297	0.225	0.265	1
Pmpca	0.136282213136602	0.0261304229037392	0.431	0.401	1
Fbxl5	0.136716530590654	0.0339635670695383	0.322	0.296	1
Dcps	0.136771610928424	0.0594360071160389	0.518	0.509	1
Neurl1a	0.136959630010184	0.0205466468700521	0.142	0.116	1
Xaf1	0.137048059502097	-0.0969968506424864	0.534	0.566	1
Decr1	0.137113527760396	-0.0164206696349756	0.107	0.137	1
Cenpi	0.13731888847125	0.0279303229055464	0.122	0.099	1
Dctpp1	0.137650257090554	-0.0274775018135482	0.996	0.993	1
Map3k10	0.138001656713471	-0.0227154916065936	0.146	0.18	1
Col4a3bp	0.138012464072202	-0.0224753850281234	0.148	0.18	1
Psmb5	0.138022008065261	0.029252799729683	0.967	0.98	1
Fxn	0.138041535664127	0.0308090736633612	0.458	0.419	1
Secisbp2l	0.138079473891155	-0.0179785063682443	0.115	0.145	1
Bid	0.138272482753338	0.0275810102832123	0.278	0.244	1
Pik3r2	0.13836825764807	-0.0215501706264613	0.146	0.181	1
Snrpn	0.13853718070691	-0.0457164008400407	0.808	0.839	1
Ctdsp2	0.138919758905895	-0.0176700630147161	0.28	0.329	1
Prc1	0.1391965877244	0.0572741021191984	0.637	0.605	1
Kif18b	0.139427098978422	0.0241373724082014	0.13	0.107	1
Med4	0.139470885146764	0.0370952679124547	0.563	0.527	1
Dag1	0.139485800044388	0.0288438560361625	0.573	0.553	1
Elp5	0.139500489550829	0.020548605749284	0.66	0.622	1
Fbxo3	0.139746493884447	-0.0196826677141846	0.134	0.166	1
Papd4	0.139764077612266	-0.0296222293462935	0.315	0.354	1
Rpl13a	0.140126016064879	0.014304445677964	1	1	1
Bri3bp	0.140336207514712	-0.036382449032389	0.592	0.651	1
Gm5900	0.140516341026206	-0.0241874957533632	0.295	0.341	1
Swsap1	0.140520456245554	-0.019782245060768	0.097	0.123	1
Zfp820	0.140625479313407	-0.0184215735826322	0.136	0.167	1
Pak2	0.140729762445558	-0.0187898365488857	0.592	0.652	1
Keap1	0.140961951055696	0.0408080774364269	0.34	0.312	1
Ankrd9	0.141027214569397	-0.0230607538451043	0.225	0.268	1
Zfp229	0.141070434735066	-0.0286215729675322	0.249	0.293	1
Gm17586	0.141377811606888	-0.00893301662581608	0.078	0.103	1
Smek2	0.141402074743628	0.0231144069967901	0.443	0.397	1
Uqcr10	0.141649651732546	-0.00951327760573362	1	0.999	1
Eif4h	0.141847178787528	-0.0278401366435621	0.823	0.872	1
Tpd52l2	0.142011158822285	-0.0372250335931712	0.806	0.818	1
Tet2	0.142099237149945	-0.0285792460166133	0.419	0.477	1
Atg12	0.142249915272353	-0.0188771118949652	0.305	0.356	1
Rbm7	0.142261408730752	0.0267078766717036	0.546	0.529	1
Ppa1	0.142266322249552	0.051074574828154	0.907	0.922	1
Nid2	0.142325490158447	-0.0456630475959863	0.398	0.445	1
Coa7	0.142375553840043	-0.0385355566286576	0.52	0.55	1
Tmem40	0.142508544085073	-0.0182861451353447	0.08	0.105	1
Nmt1	0.14264944198571	-0.0275562969873264	0.944	0.939	1
Trip12	0.142798773767926	-0.0381300090099471	0.796	0.804	1
Fanca	0.142868595140482	-0.0208643910999656	0.093	0.118	1
Sema4d	0.14309257728567	-0.0109242649262373	0.082	0.108	1
Zfp473	0.143127402801147	-0.024024093251887	0.101	0.128	1
Kdm2a	0.143862894324029	-0.0691434505333052	0.33	0.378	1
Gm13051	0.143935343036272	-0.0372477379338513	0.276	0.31	1
Tbc1d10b	0.144063496240954	-0.0225621399624373	0.322	0.366	1
Arhgdia	0.144146873570244	-0.0537321793429164	0.924	0.91	1
Adat3	0.144345179366086	0.0185723992154258	0.148	0.123	1
mt-Nd4l	0.144362024396057	-0.0336501995365637	0.724	0.78	1
Gnl3	0.144438685048327	-0.0328495098007344	0.986	0.989	1
Aldoa	0.144531486814495	-0.0228908886986345	1	0.997	1
Smarca5	0.14464068026226	-0.0369360783145376	0.969	0.984	1
Atf1	0.144932713527821	-0.0211835602072775	0.619	0.66	1
Acot13	0.145030985861034	0.0416885392052419	0.344	0.32	1
Zfp668	0.145278560752057	-0.0100580868069573	0.115	0.147	1
Skap2	0.145495702140598	-0.0293740589382087	0.369	0.416	1
Lrrc8a	0.145504893749043	-0.0239592384990821	0.095	0.121	1
Ythdf3	0.145602560216995	-0.0224449043867699	0.262	0.309	1
Sltm	0.145838737826013	-0.0307139464547024	0.814	0.851	1
Sec61a1	0.145946977551526	-0.0273771611285444	0.627	0.661	1
Kpnb1	0.146207666767367	-0.04223072083709	0.901	0.904	1
Tmem60	0.146316518976747	0.0242136838138581	0.48	0.454	1
Rnf13	0.146370088743388	-0.0230991284156694	0.214	0.251	1
Psenen	0.146841747563765	-0.0428882318060626	0.652	0.682	1
Cyfip1	0.146852543614	-0.0151549621071579	0.338	0.389	1
Trim26	0.1468652232879	0.0303295360573047	0.297	0.265	1
Nprl2	0.146912751635223	-0.015941953261242	0.08	0.105	1
Dlgap4	0.146956911460929	-0.0163037195189721	0.214	0.255	1
Slc31a1	0.147198743164742	0.0369033928788423	0.324	0.296	1
Phf13	0.147248408950469	-0.0184519477657667	0.142	0.175	1
Rrp8	0.14727654032918	-0.0438825795300543	0.662	0.695	1
2310039H08Rik	0.14729859761875	-0.0234853404390536	0.268	0.313	1
Zfp385a	0.147717416761799	-0.00890625166581513	0.107	0.139	1
Cast	0.147724726107526	0.0218478455070465	0.128	0.104	1
Akap8	0.147737115362469	-0.0542780272541038	0.586	0.619	1
Clcn5	0.147774580296788	-0.0168803404082109	0.095	0.123	1
Rbbp8	0.147895333605524	0.0316476816107241	0.289	0.256	1
Suv39h1	0.147896145746507	0.0276077307009936	0.144	0.119	1
Cct2	0.148040981449671	0.0290760624858957	0.988	0.991	1
Aurkb	0.14810645761912	0.0503653187582295	0.433	0.401	1
Slc39a14	0.148202109206773	-0.0204766451511447	0.245	0.29	1
2210013O21Rik	0.148266545303226	-0.0359807813186216	0.47	0.516	1
Golm1	0.148298379922125	-0.0265865327663364	0.258	0.291	1
Ppp1cc	0.148426815198995	-0.0305466796982967	0.936	0.939	1
Denr	0.148790859318903	-0.0407998751853298	0.959	0.976	1
Ddx23	0.148919276808178	0.0274421605614323	0.295	0.262	1
Gnb4	0.149032787609892	-0.013715164650252	0.111	0.141	1
1810032O08Rik	0.149195385877708	-0.0193323208685413	0.153	0.185	1
Fut8	0.149473449805804	-0.0155362042285532	0.093	0.119	1
Eif3b	0.149517515218073	-0.0402412477186911	0.895	0.917	1
BC005537	0.149868886775688	-0.0398192636565625	0.41	0.445	1
Pola2	0.150300815729526	-0.0270396718295808	0.324	0.373	1
Exo5	0.150309984419297	-0.016307732963286	0.089	0.114	1
Ubl5	0.150419749511247	0.0432816551933943	0.953	0.945	1
Rad9a	0.150477600608428	0.0193919918763854	0.153	0.125	1
Fnip1	0.150980601368315	0.0230367435184005	0.128	0.104	1
Zbtb14	0.151039961349307	0.024243131638386	0.13	0.106	1
Tm9sf2	0.151188095473195	-0.0256695537813836	0.33	0.377	1
Slc25a12	0.151223906462715	-0.0276781269037943	0.142	0.17	1
Rnf121	0.151267350378127	0.0376668908600089	0.408	0.379	1
Cnpy3	0.151469539440381	-0.0230198591746854	0.219	0.258	1
Ptprs	0.151578605703809	-0.0254473002505399	0.2	0.233	1
Pole	0.151688249869365	-0.0241024697315951	0.239	0.289	1
Drg1	0.151877031551487	0.0315188917149258	0.755	0.742	1
Psmd14	0.151883094143209	0.0253523496626915	0.849	0.831	1
BC023829	0.152228342542946	-0.0229157066503313	0.157	0.19	1
Fam76b	0.152386299525989	0.0389838397854512	0.231	0.203	1
Stau1	0.152581148342724	-0.0229245672988451	0.28	0.328	1
Rpl18	0.152635178095125	0.0151750718352694	1	1	1
Mcts1	0.152733845036985	0.0183749240032173	0.532	0.477	1
Prdx4	0.152884929901725	0.0494835484466979	0.639	0.6	1
Tpd52l1	0.152981334842629	-0.0124819680787439	0.293	0.341	1
Basp1	0.152986543416422	0.0349382267242559	0.755	0.747	1
Dqx1	0.153132039652584	-0.0912638260082126	0.313	0.357	1
Ddx19a	0.153146272445885	-0.0211341498652768	0.348	0.393	1
Nefl	0.153261129576441	0.0771272021214271	0.367	0.329	1
1110012L19Rik	0.153282480868827	0.0389851676588223	0.301	0.28	1
Gpat4	0.153305637897852	-0.0225412070313683	0.245	0.289	1
Cox18	0.153338707149797	-0.0387874786379512	0.472	0.52	1
Vars	0.153414009504756	0.0224599957146079	0.693	0.661	1
1810055G02Rik	0.153473669183278	-0.0316393171842477	0.262	0.299	1
Hnrnpu	0.153519790763323	-0.0365293390154144	0.967	0.975	1
Tmem230	0.15389610549273	0.0353114264538332	0.491	0.476	1
Chmp5	0.153960791870341	0.0363811672069128	0.652	0.642	1
D10Jhu81e	0.154051570644903	0.0293675460698267	0.295	0.262	1
Ankrd40	0.154225302211516	-0.0263834123673247	0.216	0.251	1
Srsf6	0.154332127881471	-0.0237466594638416	0.922	0.928	1
Sec16a	0.154406826758863	-0.022504693133092	0.171	0.205	1
Zfand6	0.154476036755985	0.0457291676898327	0.672	0.664	1
Cacng7	0.154574377082034	-0.0293347122249067	0.188	0.221	1
Snrnp27	0.154653228877005	0.0389342510782611	0.88	0.869	1
Cpsf3l	0.154656718526397	-0.0188123758395183	0.604	0.653	1
Trap1	0.154742789889793	-0.0197042174193428	0.466	0.518	1
Lzic	0.154792902083316	-0.0258064001658528	0.324	0.36	1
Ifnar2	0.154882860553065	0.0195457545085472	0.124	0.1	1
Gm7325	0.154954111549985	-0.0195240620887414	0.695	0.751	1
Tceal7	0.155037844375459	-0.0198676638360707	0.082	0.106	1
Scd2	0.155060947614649	-0.0152025237368927	0.274	0.322	1
Rpl39l	0.155232987152035	-0.0491804156130289	0.569	0.602	1
Kif4	0.155528905743651	-0.0234440284276691	0.216	0.252	1
Psen1	0.155532954384199	0.0330406181913317	0.192	0.167	1
Gpx4	0.155666186953273	-0.0400037737427854	1	1	1
Lpar6	0.155818233316757	-0.0130444909725684	0.099	0.126	1
Pkm	0.155842436537492	0.0281170373833421	0.998	1	1
Prr5	0.156087449179129	-0.035069006187374	0.256	0.293	1
Abracl	0.156231260468271	0.0332792005436742	0.676	0.652	1
Dtd1	0.156345701784636	0.0293742175605334	0.351	0.318	1
Tbcb	0.156406585861078	0.0405019829653452	0.872	0.869	1
Dbf4	0.157076475592138	-0.0383694734252373	0.748	0.779	1
Tcp1	0.157197488961878	-0.0329375345629954	0.977	0.984	1
Smyd3	0.157201359308005	-0.0146491746008566	0.126	0.158	1
Hsd17b10	0.157292629455193	0.0227903715387284	0.598	0.576	1
Pcolce2	0.157422596409456	0.0408201646702977	0.419	0.389	1
P3h1	0.157503391191864	-0.0232215674409535	0.179	0.213	1
Cycs	0.157527870200118	0.0309330055226973	0.967	0.97	1
Pop5	0.157624339440879	0.0441613531076477	0.872	0.871	1
Mcur1	0.157629254185869	-0.0273044324131613	0.134	0.161	1
Commd9	0.157633579211074	0.0318371076319556	0.289	0.262	1
Abcb1a	0.157929830669774	-0.0165488718042325	0.091	0.116	1
Timm21	0.158012010519682	0.0208063479433943	0.188	0.16	1
Uggt1	0.158125432256897	-0.0256126506174158	0.268	0.316	1
Pex10	0.158183768996969	-0.0186338644579561	0.126	0.153	1
Fam220a	0.158216652303123	-0.0327263074133731	0.328	0.369	1
Iscu	0.158262839874229	-0.0457048722919561	0.742	0.787	1
Arxes1	0.158275714476697	-0.0341892410267336	0.315	0.353	1
Pak1	0.158445277094673	-0.0320626542570801	0.239	0.268	1
Gnai2	0.158938239047567	-0.0285057498308421	0.88	0.902	1
Aldh18a1	0.159052375879385	-0.0283661924736711	0.126	0.152	1
Birc5	0.159139739555943	0.0321514798654459	0.992	0.982	1
Mtmr3	0.15928453516548	0.0205967748303783	0.157	0.127	1
Mlf1	0.159726097979365	-0.0168451094130081	0.093	0.119	1
Zfp936	0.159830826689098	-0.0281983216913506	0.311	0.347	1
Park7	0.15997804693504	0.0254088022735988	0.998	0.995	1
Dock7	0.160248238479146	-0.0199942445092853	0.091	0.114	1
Ptgfrn	0.16033760587369	-0.0117989460324056	0.157	0.191	1
mt-Nd5	0.16039952721858	-0.0320820036153147	0.862	0.877	1
Cebpzos	0.160488119166674	-0.0200560069589282	0.734	0.779	1
Harbi1	0.160648756757465	-0.0213476474462318	0.101	0.125	1
Immp1l	0.160746243610867	-0.0309973618666763	0.654	0.691	1
Usp53	0.161091202010193	-0.0201216225491524	0.097	0.122	1
Mettl5	0.16119736500194	-0.032175143790656	0.625	0.673	1
Efcc1	0.161223516797724	-0.0104067234200203	0.161	0.194	1
Iffo1	0.161252712921558	-0.00616649820848406	0.188	0.224	1
Cep57	0.161286901235784	-0.0356970486057636	0.544	0.61	1
Psrc1	0.161596802251775	0.049198105566887	0.732	0.701	1
Smyd5	0.161707574846148	-0.0160981525723352	0.439	0.507	1
Snx11	0.161809571814423	0.0276828276283576	0.167	0.142	1
Hist1h2ae	0.161985399004622	-0.0159708564094207	0.14	0.17	1
Hyou1	0.162044068549508	-0.0130322584269084	0.21	0.248	1
Pyroxd1	0.162123915515297	-0.0219434283013787	0.173	0.205	1
Adam15	0.162440738816697	-0.01120400183666	0.113	0.143	1
Ltv1	0.162557076986601	0.035205786066304	0.637	0.588	1
BC051226	0.162586301691872	-0.0211103670186236	0.177	0.213	1
Ppp1r18	0.162609464488494	-0.0282532181918273	0.231	0.267	1
Ncl	0.162713422859969	-0.0243312591855429	1	1	1
Atp5g1	0.162794410045514	-0.0238916784748078	1	1	1
Csnk2b	0.162901673828763	-0.0223026776695003	0.59	0.662	1
Uxs1	0.162926302471063	0.0184292468576028	0.254	0.218	1
Trmt10b	0.163328142153997	0.0261195294290942	0.245	0.22	1
Mir17hg	0.163620440965648	0.025506195518653	0.134	0.111	1
Hmbox1	0.164100741775525	-0.0196283784788181	0.091	0.116	1
Kank3	0.164328794697787	0.0298161993007865	0.276	0.249	1
U2surp	0.164491043654821	-0.0469460681597038	0.934	0.939	1
Rpl19	0.164808429831092	0.0156788299375741	1	1	1
Itsn1	0.164853215157842	0.0268694549522221	0.208	0.182	1
Atp6v1b2	0.164919801494609	0.0398302311701579	0.528	0.491	1
Polr2a	0.16494683739277	0.0242639509949008	0.676	0.649	1
Fam169a	0.165166213598546	-0.0152919540003073	0.258	0.298	1
PISD	0.165179033691911	0.0305141154074857	0.598	0.577	1
Polr3h	0.165364689715817	-0.0260968089032307	0.495	0.562	1
Pnpla8	0.165805580371268	0.0354986907658336	0.219	0.193	1
Ccndbp1	0.165879506033307	0.0310564670319677	0.223	0.192	1
Zfp622	0.165971922173611	-0.0212308019367194	0.639	0.668	1
Cryzl1	0.166178518740522	-0.0254832393566261	0.27	0.309	1
Ccdc50	0.166380111663288	-0.0246515040702968	0.305	0.351	1
Rps27	0.166387814292728	0.0158902695778456	1	1	1
Cyb561d2	0.166712197569473	0.0286353109899859	0.214	0.188	1
Yeats2	0.166787166520998	-0.018649854476121	0.146	0.175	1
Zfp617	0.166935538448613	-0.023445638127436	0.128	0.157	1
Sco1	0.166992994284561	-0.0201476232004241	0.202	0.238	1
Rnf41	0.167087369600341	-0.0151191289796784	0.21	0.25	1
Gtpbp6	0.167115085898166	-0.0179743485736598	0.212	0.249	1
Tcf3	0.167210936771832	0.0365190229964742	0.555	0.522	1
Rrm2	0.167435468866641	-0.0234541255722809	0.779	0.829	1
Rnf113a2	0.167445759625258	-0.03207144853483	0.309	0.347	1
Ankmy2	0.16749200725231	-0.0175757623867194	0.132	0.16	1
Ndufaf6	0.167569115039005	-0.0242946878860629	0.388	0.438	1
1500015A07Rik	0.167626372686061	-0.0262621193942091	0.214	0.25	1
Cstf2t	0.167734999059106	-0.0238590615775111	0.186	0.215	1
Zbtb8os	0.167945768936555	0.0415106537816967	0.627	0.611	1
Golga3	0.167996990579586	-0.0365091613957771	0.334	0.375	1
Pttg1ip	0.168206674070914	0.0400406050222675	0.272	0.251	1
Rpap1	0.168306279622551	-0.0342685223978884	0.367	0.413	1
Sdhaf2	0.168483041471727	-0.0288500380716465	0.305	0.349	1
Dus4l	0.168495701096241	0.0229841837425667	0.169	0.144	1
Ublcp1	0.168739737371461	0.0184057388592228	0.287	0.254	1
Plekhj1	0.168788044630868	-0.0258132890526358	0.759	0.796	1
Cap1	0.168850317833982	-0.027798365920488	0.468	0.532	1
Taok1	0.168893722292293	0.0310923169761344	0.402	0.384	1
B9d2	0.169187991148987	-0.00908223352350321	0.111	0.141	1
Ccnf	0.169194100618839	0.0410940936447418	0.616	0.604	1
Sord	0.169461453752395	-0.0385044566525474	0.134	0.162	1
Rinl	0.16949210202382	-0.014216393998479	0.342	0.387	1
Kif14	0.169510611271372	-0.0211900437431474	0.089	0.111	1
Prkd3	0.169728293625631	0.0347520632493022	0.239	0.213	1
Ccdc124	0.170388736930249	-0.0266695807166806	0.827	0.833	1
Wdr70	0.170443633293703	-0.0268407078310605	0.489	0.528	1
Cdca8	0.170536984725078	-0.0420286485023194	0.899	0.887	1
Brk1	0.170551691230105	-0.0309660610477565	0.872	0.908	1
Ctu2	0.170589559817051	0.0259060781048646	0.289	0.254	1
Zmiz2	0.170661807885432	-0.0271531330096094	0.247	0.279	1
Dirc2	0.170703100677638	-0.0190854078431197	0.142	0.173	1
Ubn2	0.170849909428801	-0.0273771314992467	0.301	0.342	1
Ddx28	0.17089221506601	-0.0252154706214979	0.161	0.19	1
Parvb	0.170997201554363	-0.0250954833792245	0.303	0.35	1
Ap1ar	0.171080683507343	-0.0332228061160323	0.324	0.366	1
Gmppb	0.171377547934558	0.0250650768618873	0.254	0.223	1
Gm2000	0.171574920166026	0.0387934884984423	0.536	0.519	1
Sdhaf4	0.171764432453833	-0.0350666732432215	0.532	0.584	1
Adpgk	0.17185969908091	-0.0232775777091511	0.249	0.289	1
Fkbp15	0.171998801937239	-0.0126218813638077	0.087	0.111	1
Senp2	0.172301736180726	-0.0177408850855259	0.338	0.389	1
Rpl38	0.172311538158956	0.0238617483984012	1	1	1
Tnpo1	0.172313630324743	0.0307262850905008	0.487	0.463	1
Kdelr2	0.172314448729324	-0.0212160971541657	0.649	0.701	1
Gdi2	0.172315376306819	-0.0352105556554607	0.93	0.951	1
Metrn	0.172404198450329	-0.0192177527785065	0.2	0.234	1
Braf	0.17241271976919	-0.00893383251509416	0.159	0.193	1
Ttll4	0.172776157333629	0.0208981238255766	0.105	0.085	1
Myo9a	0.172845058565555	-0.0123328453603639	0.126	0.158	1
Fam213a	0.172885087722368	-0.0270892258187275	0.235	0.268	1
Camkk2	0.172995939455399	-0.0164967057177053	0.142	0.172	1
Ddah1	0.173059414755135	-0.0295154859026172	0.489	0.532	1
Cacybp	0.173243223390889	-0.0252113174039654	0.994	0.998	1
C330021F23Rik	0.173511528281489	0.020134964086835	0.118	0.095	1
Pola1	0.173999134237342	0.0367340026989099	0.408	0.391	1
Zfp329	0.174376157326038	-0.017642643153557	0.179	0.214	1
Exoc8	0.174404788121016	-0.0169293972476131	0.124	0.151	1
Tmem143	0.174616054990941	-0.0195071186862967	0.107	0.132	1
Pdcd7	0.174666478984466	-0.0242719893870675	0.381	0.415	1
Rrp1	0.174674163259623	0.0236964796033323	0.849	0.842	1
Rpl35	0.174711878073126	0.0217750048802907	0.998	0.996	1
Dynll1	0.174818672681464	-0.0229988899590525	1	1	1
Tet1	0.175022935050016	0.0406508387565753	0.726	0.691	1
Edem1	0.175048837843552	0.0284568077281513	0.262	0.232	1
Prpf6	0.175113950037118	-0.0211952560652495	0.505	0.551	1
Slc39a1	0.175139454390519	-0.0154534469481202	0.132	0.16	1
Ubxn1	0.175205840632778	-0.0320718038206138	0.938	0.964	1
Cabin1	0.175319503019452	-0.016336575540363	0.276	0.314	1
Bok	0.175377974271788	-0.025788576671447	0.287	0.328	1
Tceal8	0.175475267524043	0.0466059058048321	0.769	0.772	1
Rcl1	0.175570272259672	0.0357711269426071	0.722	0.709	1
Ndufaf5	0.175869148577183	-0.0294854202666633	0.221	0.251	1
Gle1	0.176096930049145	-0.0328027343424733	0.476	0.516	1
Setd4	0.176134009788438	0.0218092801265045	0.161	0.136	1
Qk	0.176168793782071	-0.025536139195699	0.487	0.546	1
Dcaf7	0.176179274647375	-0.0286554060478706	0.219	0.251	1
Noa1	0.176234334236901	-0.010842183450087	0.239	0.274	1
1110004F10Rik	0.176488528106358	-0.0291542687268422	0.893	0.92	1
Uba1	0.176767433181279	0.0389397271473264	0.682	0.674	1
Eif2ak4	0.176813202920781	0.0244851643685258	0.142	0.119	1
Gpr19	0.176976914716336	-0.0155174326271975	0.091	0.114	1
Zfp664	0.177027767619996	-0.0126076611060923	0.392	0.454	1
Cog8	0.17707467811734	-0.0238595776123768	0.427	0.459	1
Chfr	0.1770932860158	0.0225941628722345	0.202	0.174	1
Jup	0.177136481314921	-0.0282422031209816	0.546	0.583	1
Arhgap17	0.177365981151539	-0.0226316780635529	0.146	0.176	1
Pcnp	0.177373210921462	-0.0355910395642778	0.831	0.857	1
Sash1	0.177487936956392	0.0165248164255074	0.12	0.097	1
Slc25a32	0.177503582195315	0.0215400849188423	0.124	0.101	1
Bcl7a	0.177582736733418	0.0227012952214139	0.202	0.173	1
Malat1	0.177612190471295	0.0467395166951268	1	1	1
Dcaf10	0.177634924993349	0.0148022153655749	0.103	0.082	1
Actn1	0.177645012338234	-0.0355563388430877	0.594	0.649	1
Pafah1b3	0.177703826145073	0.0214452588896791	0.41	0.379	1
Mirt1	0.178055202738515	-0.0172040477549782	0.078	0.101	1
Alkbh8	0.17807670174517	-0.0176088695374388	0.128	0.154	1
Lrig3	0.178187932041126	0.018322401692389	0.115	0.093	1
Med16	0.178397110266964	0.0320851983738422	0.161	0.137	1
Cdk5rap3	0.178412127725044	0.0254871145598556	0.563	0.553	1
Pcyt1a	0.178432741835598	-0.00800888126342474	0.138	0.169	1
4931406C07Rik	0.178448400212832	0.0200806501828214	0.118	0.096	1
Zfp560	0.178496512703052	-0.010681200409326	0.231	0.269	1
Idh3b	0.179079606240959	0.0286493093395168	0.709	0.693	1
Rpia	0.179189736036658	0.0226061594407654	0.118	0.096	1
Noct	0.179254748530495	-0.0295865290363084	0.685	0.75	1
Aldh16a1	0.179450881981805	0.0222918011532947	0.19	0.163	1
Clec16a	0.17955847423889	0.0169039937307601	0.13	0.106	1
Zdhhc13	0.179582226385981	-0.0230867488682333	0.136	0.163	1
Smarcad1	0.179656523797753	-0.0412820003007547	0.816	0.845	1
Hells	0.179696030943475	-0.0273081175924839	0.979	0.994	1
Tanc1	0.17971007515297	0.0331235829155364	0.386	0.359	1
Rfx2	0.180038105797975	-0.0091115176478255	0.078	0.101	1
Fancm	0.180430584986664	-0.0249089057618159	0.254	0.291	1
Ttc19	0.180496494444358	-0.0346344790103399	0.301	0.341	1
Eif2s2	0.180570067480846	-0.0250455758212977	0.998	0.998	1
Mt1	0.18062139691358	-0.0501534183379864	0.957	0.961	1
Pds5a	0.180665855031606	-0.0277407312281454	0.505	0.545	1
Ube2o	0.180926824677532	0.0299171023262136	0.338	0.308	1
Jagn1	0.181149574066622	-0.0194970657974048	0.631	0.689	1
Hnrnpd	0.181236569162467	-0.0400254275497853	0.93	0.919	1
Rfk	0.181254911075035	0.0273286256537191	0.495	0.473	1
Rnf10	0.181266239892449	-0.00720969024132279	0.858	0.861	1
Xpc	0.181382020895018	-0.0198829075603222	0.192	0.227	1
Mrps10	0.181404775040187	-0.034638065130529	0.732	0.758	1
Gpn3	0.181423213378077	0.0179713673620863	0.53	0.505	1
Ythdc2	0.181425442127108	-0.0211499266058708	0.105	0.13	1
Zranb2	0.181615175271365	-0.021693977145302	0.821	0.839	1
Adal	0.18163854256967	-0.0127460397272	0.136	0.167	1
Dctn3	0.181872364748765	0.0321882520428651	0.773	0.761	1
Chd8	0.182137981435683	0.0328389931940947	0.548	0.529	1
Ptges	0.182197233088446	-0.0160890664770464	0.097	0.122	1
Map2k1	0.182230760800093	-0.0192642813594777	0.437	0.48	1
Cpsf6	0.182283151394677	0.0461274937210424	0.687	0.678	1
Romo1	0.182302988283455	-0.0321680881759313	0.732	0.785	1
Inppl1	0.182427659247955	0.0176343934806551	0.204	0.178	1
Ttc27	0.18248728222814	-0.00322520212827632	0.206	0.247	1
Itpk1	0.182573532750045	-0.0429453627069066	0.608	0.643	1
Dnajc24	0.182575971670398	0.0508056797449654	0.478	0.46	1
Sumo3	0.182644883959752	-0.0318395443234902	0.953	0.965	1
Hmgb1	0.182657822223968	-0.0275482971901184	0.996	0.997	1
Ube2c	0.182670873258339	0.0378472522388904	0.951	0.946	1
Dtx1	0.182681266642792	0.0161583138015744	0.101	0.081	1
Dgkeos	0.182711967406052	-0.0165247776872718	0.08	0.103	1
Gldc	0.182743857661762	-0.0236961128307547	0.361	0.405	1
Mrpl22	0.182962365346157	0.0475867601471193	0.707	0.697	1
Rab7	0.1831077004272	-0.01617522995845	0.769	0.791	1
Dus1l	0.183162815105441	0.0315970368422588	0.635	0.608	1
Mfap1b	0.183172791982667	0.0239323903273631	0.223	0.194	1
Tmem59	0.183724840710326	-0.0421254285504126	0.72	0.731	1
Eps15l1	0.183816987652971	0.025579975514259	0.138	0.117	1
AW209491	0.184015307677845	0.0356586157402482	0.326	0.295	1
Rabl2	0.184033298283356	-0.0137267552627457	0.091	0.116	1
Prps1	0.184133117696093	-0.0411301367697908	0.763	0.792	1
Ubtd1	0.18463857609236	-0.00559480291033677	0.089	0.113	1
Arrdc4	0.184684040226054	0.0347483112100674	0.682	0.657	1
Ercc6l2	0.184774917749794	0.0333550199973341	0.293	0.272	1
Snd1	0.184820546404315	0.0354652264330909	0.309	0.283	1
Cpsf4l	0.184831956554547	-0.0118678458905048	0.285	0.328	1
Kcnq1ot1	0.184841648412108	-0.0450192544177229	0.652	0.687	1
Akr1a1	0.185046216908083	-0.0414778996304135	0.913	0.93	1
0610010K14Rik	0.185180851922702	-0.0154579746496302	0.184	0.218	1
Krt10	0.185200250156926	-0.0192854292784918	0.208	0.245	1
Siva1	0.185320493486517	-0.0301605103561173	0.994	0.996	1
Ufm1	0.185565423505608	-0.0434954065943106	0.744	0.762	1
Ankrd13c	0.185637721002852	-0.0299919512910957	0.433	0.474	1
Brix1	0.185666758541795	0.0240861400847145	0.8	0.793	1
Ppp1r10	0.185740104644082	-0.0369485543286083	0.499	0.541	1
Blvrb	0.185999064369268	0.0387737712885637	0.274	0.255	1
Hexb	0.186038468298458	-0.025853559377716	0.134	0.163	1
Rnaseh2c	0.186310358470072	0.0415569777242812	0.47	0.441	1
Auts2	0.186409793112096	-0.0247766790362265	0.247	0.287	1
Mki67	0.186409857660287	-0.0173440298628132	0.48	0.523	1
Gm26829	0.186571421300864	-0.0110872582492691	0.173	0.209	1
Id3	0.186777565768464	-0.0530583636672142	0.656	0.704	1
Arhgap39	0.186907222595625	-0.0186183452906146	0.138	0.167	1
Cyc1	0.186908371562919	0.0212034633839793	0.977	0.986	1
Sdc4	0.186979775454335	0.0262326820985922	0.338	0.311	1
Mlst8	0.187032373077719	0.0181791560319813	0.107	0.087	1
Mecp2	0.187144190602546	-0.0192063397771282	0.124	0.15	1
Sclt1	0.187280967180584	-0.0213815695028624	0.126	0.151	1
Accsl	0.187334497792889	-0.0130435625822701	0.177	0.211	1
Fbxo2	0.187547933557994	0.0232621142392268	0.161	0.138	1
Urb1	0.18760156275021	-0.0202415066877423	0.247	0.283	1
Lamtor5	0.18760555474217	-0.0168599806670888	0.868	0.901	1
Wipf2	0.187646632501218	-0.0155861712245841	0.136	0.165	1
Dynlrb1	0.187818284576631	0.0406401854744748	0.689	0.68	1
Pabpc4	0.187829327002798	-0.0402360938140867	0.672	0.721	1
Sart1	0.187840105724944	-0.042661886074818	0.48	0.508	1
Zfyve19	0.187961279169398	0.0153247473055392	0.173	0.145	1
Sox4	0.188037566606626	-0.0189854536513462	0.186	0.218	1
Fam195b	0.188037664852368	0.0188430578680894	0.404	0.37	1
Stard3	0.188107692191214	0.0211127330289847	0.142	0.119	1
Rab1a	0.188195588420799	0.0340513392410913	0.889	0.905	1
Aebp2	0.188196128327806	-0.0305566860239826	0.567	0.625	1
Sars	0.188278647959872	-0.0441007077620648	0.8	0.822	1
Med25	0.188325616952574	-0.0208561192753054	0.557	0.62	1
Zfp24	0.188406075682414	-0.0147098668641065	0.258	0.297	1
Smim8	0.188662679867842	-0.0332667811725961	0.369	0.401	1
Abhd17b	0.189049434248103	0.0285229670479486	0.262	0.234	1
Cpox	0.189065828427725	0.0335101804046252	0.268	0.239	1
Papd7	0.18908703143934	-0.0190705305087871	0.107	0.131	1
Tmem11	0.189092794962765	0.0233331002161009	0.794	0.77	1
Ccser2	0.18933077682456	0.0265707607975966	0.163	0.141	1
Ccp110	0.189336868229904	0.0219236931087073	0.208	0.182	1
Kdm5b	0.189365143198331	-0.0314135465311229	0.895	0.932	1
Mybl1	0.189406954232098	0.026912039763317	0.101	0.082	1
Map4	0.189795576604105	-0.023631691018061	0.408	0.449	1
Cdk5rap2	0.190086174149874	0.0194792811830838	0.301	0.265	1
Cand1	0.190088252192596	-0.0465418032905933	0.584	0.626	1
Hace1	0.190395873497296	0.0260452369970875	0.12	0.101	1
Sesn3	0.190500018747235	-0.0114635686092713	0.109	0.136	1
Eif2b1	0.190772883149068	0.033717469902011	0.664	0.623	1
Zic5	0.190843506801069	-0.0229304685929967	0.212	0.245	1
Akap13	0.190864260324926	0.0231020783167985	0.214	0.189	1
Slc35b3	0.190906899357897	-0.0109294865480544	0.097	0.121	1
Atad5	0.190922917488456	-0.0216866092383719	0.32	0.354	1
Nxn	0.190940288949699	-0.0195914753459577	0.462	0.52	1
Snx27	0.191069366530226	-0.0370027901884252	0.34	0.376	1
Scaf1	0.19130351258319	-0.0136871791904598	0.111	0.137	1
Bak1	0.191371713456524	-0.0297371546384672	0.536	0.575	1
Bcam	0.191499748788705	-0.0282840119167529	0.353	0.393	1
Jmjd4	0.191559087519176	-0.0147819716538251	0.095	0.118	1
Eng	0.191879928793325	0.0132950463051321	0.134	0.109	1
Mocs3	0.192014769963628	-0.00896680341733912	0.118	0.146	1
Dnajb12	0.192674672920866	-0.0123815725131834	0.095	0.119	1
Msh3	0.192770845177766	-0.0314722752116426	0.299	0.326	1
Nupr1	0.193057851828417	-0.0343145695568379	0.493	0.524	1
Cfap20	0.193180879508767	0.0375441801216646	0.608	0.597	1
Neat1	0.193181429354172	0.0528581022852479	0.161	0.141	1
Tpst2	0.193246201391941	-0.0286145389726613	0.388	0.432	1
Ndel1	0.193267567862604	0.0246121238680104	0.173	0.148	1
Eno1	0.193640196159644	0.0336727995995671	0.874	0.862	1
Hnrnpll	0.193698803367315	-0.0261056878265191	0.443	0.484	1
Usp42	0.193871673420472	-0.0227398272499181	0.163	0.19	1
Nfib	0.194036247758343	-0.0397676407475696	0.285	0.313	1
Ncbp3	0.194239696129873	-0.0248014046779824	0.338	0.375	1
Wsb2	0.19441845458578	-0.0265169050598002	0.425	0.475	1
Yme1l1	0.194478162449969	-0.0298189478718325	0.621	0.659	1
C77080	0.194503057325194	0.0194855334333835	0.124	0.102	1
Mmachc	0.194638695107823	-0.0181505516232916	0.148	0.178	1
Orc1	0.194652864409983	-0.0285413535835258	0.324	0.359	1
Desi2	0.195043281597954	-0.0133534139999625	0.48	0.529	1
Pgam1	0.195120771388766	0.0315761465260755	1	0.999	1
Zfp369	0.195729313780996	-0.0145331112471542	0.13	0.157	1
Spast	0.195915551039119	-0.015842283192002	0.268	0.307	1
Gm16104	0.195921516979041	-0.0245114501275676	0.087	0.107	1
Blzf1	0.196196143405987	-0.0162392811718947	0.184	0.216	1
Tmem55b	0.196641104476506	-0.0223456512944115	0.351	0.391	1
Yipf1	0.19672993212571	-0.0229330592134031	0.099	0.121	1
Aprt	0.196840585136645	-0.02216744992606	0.984	0.991	1
5031425E22Rik	0.196935715343355	-0.013946112227924	0.107	0.132	1
Pfkp	0.196938572014309	-0.0319546385245995	0.375	0.411	1
Ube2t	0.196991273292529	0.0355810103282823	0.468	0.445	1
Mettl18	0.197344045662725	-0.0137892184099002	0.14	0.168	1
Atf7ip2	0.197618424662843	-0.0176288864785838	0.13	0.157	1
Ipo11	0.19763720369006	-0.0349872385255172	0.353	0.386	1
Kdelr1	0.197687285751065	-0.0154814580756155	0.379	0.422	1
Gm13075	0.197827416974944	-0.0302203514646151	0.208	0.245	1
Fnbp1l	0.197841648610913	0.0331813876970022	0.394	0.371	1
Fads1	0.19790144417302	-0.0208589290790088	0.115	0.14	1
Surf4	0.198011046090341	0.0370910485559779	0.515	0.497	1
Zmpste24	0.198023720099466	-0.0194949563849982	0.241	0.277	1
Uchl5	0.198079098948013	-0.0205931630193209	0.777	0.774	1
Mbd4	0.198184981109183	0.0326097923116085	0.122	0.102	1
Cdk5	0.198241708881414	-0.01315864531833	0.13	0.155	1
Pgp	0.198242444006744	-0.0358827091637016	0.652	0.689	1
Smpd2	0.19832889351771	0.0188351918855257	0.179	0.155	1
Napa	0.198535736008835	0.0385006870988701	0.656	0.672	1
Trappc8	0.198586465799957	-0.0197070065831844	0.14	0.167	1
Ptdss2	0.198586851847925	0.0303793007773323	0.485	0.462	1
Srp54b	0.198740183412334	0.0396695018669863	0.641	0.621	1
[truncated: 5,679 more rows]
