# Supplementary material for: Detection of gene cis-regulatory element perturbations in single-cell transcriptomes
Source: PLoS Comput Biol. 2021 Mar 12;17(3):e1008789. doi: 10.1371/journal.pcbi.1008789 (PMC8011753; doi:10.1371/journal.pcbi.1008789)
Supplement: S2 File — (ZIP) [file pcbi.1008789.s015.zip › S2_File/wt_txm.MshSC2_vs_Control.DESeq2.csv]

	p_val	avg_logFC	pct.1	pct.2	p_val_adj
Lgals1	1.19483029203756e-06	-0.28531318156403	0.598	0.679	0.0217542751271278
Ppia	1.7496444071189e-06	-0.0111852507327268	1	1	0.0318557757204138
Npm1	3.32272927017071e-06	-0.0019703256324699	1	1	0.060496931821998
Prdx1	7.51864156108545e-06	0.0184058470774819	1	1	0.136891906902683
Pdgfa	1.10699190428197e-05	-0.170100042365519	0.74	0.811	0.201550016012619
Tmsb4x	2.08093204935074e-05	-0.195135239860621	0.998	0.999	0.37887529822529
Cnn2	2.71892548653503e-05	-0.16968686230195	0.408	0.495	0.495034763333434
Chmp4b	2.94919213766485e-05	-0.138661479843763	0.369	0.487	0.536959412504639
Prdx4	3.6765553442698e-05	0.0748119862441812	0.662	0.6	0.669390431531202
Atox1	4.97710031344889e-05	-0.145741234712723	0.988	0.994	0.906180654069639
Stmn1	5.56609207957226e-05	0.0463627619272493	0.976	0.957	1
Fam162a	6.07595460576403e-05	-0.162196814837038	0.766	0.818	1
Rpl37	6.16993240198698e-05	-0.10998738341228	1	1	1
mt-Co1	7.34581283517059e-05	-0.132420771427022	1	1	1
Klf2	0.000120825190287512	0.0652652814960062	0.908	0.921	1
mt-Nd1	0.000151612300332614	-0.123109013040314	1	0.999	1
Pabpc1	0.000164827919305631	-0.126109413730121	1	0.999	1
Rps20	0.000186238027189677	-0.114329951635343	1	1	1
Gm10116	0.000228524475790666	-0.129048715420982	1	1	1
mt-Co3	0.000262873475513337	-0.120944931561513	1	1	1
Atp5o	0.000362667005918532	0.0059982973966406	0.995	0.997	1
Ifitm2	0.000369486770596393	0.0208231890021318	0.983	0.983	1
Rpl7l1	0.000371776598579383	0.0331049985360587	0.95	0.919	1
Tubb3	0.000444673461908129	0.0706742988322381	0.538	0.486	1
Son	0.000479456289728347	-0.136572034496629	0.982	0.989	1
Psmb10	0.00050770619991902	-0.135231225686926	0.677	0.751	1
Dda1	0.000536204636200472	-0.134290644340562	0.69	0.756	1
Psmb5	0.000545924359133611	0.0211071634869895	0.992	0.98	1
Actn4	0.00055620757041636	-0.144006021244313	0.953	0.964	1
Tead1	0.00056561876552498	-0.131671078550498	0.453	0.523	1
Odc1	0.000620399044172488	-0.140625576097229	0.994	0.996	1
mt-Nd2	0.000627328558836714	-0.128123302365959	1	0.999	1
Mkrn1	0.000633607923070557	-0.135787177972484	0.995	1	1
Tcf15	0.000640600324358539	-0.168112646062901	0.74	0.799	1
Rbms1	0.000869589876419468	-0.139115848951558	0.387	0.46	1
Nisch	0.000952138482577103	-0.132833084828636	0.78	0.807	1
Mtx1	0.000968268892512347	0.0514994120044281	0.641	0.601	1
Tubb5	0.000982192279405969	-0.00109048070383855	1	0.999	1
Snrpa	0.00106347177495766	0.0406837205431452	0.8	0.787	1
Cnot4	0.00107577474684104	-0.114502801967862	0.422	0.512	1
Ifitm1	0.00108783075105871	0.066522838317576	0.766	0.769	1
Zfp706	0.00118027752535072	-0.135711155502335	0.997	0.998	1
Paip2b	0.00122764902249948	-0.114254109055581	0.369	0.484	1
Srek1ip1	0.00137524484437743	-0.113147068958067	0.399	0.472	1
Perp	0.00138172754608899	-0.162364419142579	0.295	0.407	1
Gm561	0.00141882637299393	0.0624394746203117	0.396	0.355	1
Lgals3	0.00152780521477616	0.0827730991994141	0.326	0.286	1
Cdc34	0.00162654767354719	-0.128806375986256	0.954	0.962	1
Eif3f	0.00165270477400284	0.00791349011678921	0.98	0.98	1
Rpl41	0.00167345848682171	-0.111723769128655	1	1	1
Gtf2i	0.00171845849466942	-0.120909074293557	0.557	0.659	1
Tpm1	0.0017644111600166	-0.217730750273373	0.592	0.617	1
Atp5d	0.00183589975969885	0.0109573438472779	0.988	0.981	1
Eif4a1	0.0019625433770633	0.000800582328868593	1	1	1
Ankrd11	0.00196704701214906	-0.136435461216416	0.855	0.892	1
Ywhag	0.00201805196630281	-0.128181051181368	0.833	0.879	1
Psmb6	0.00202054494833615	-0.00671388771050996	0.997	0.998	1
Upp1	0.00203574077615617	0.031477658876683	0.957	0.946	1
Dnajb6	0.00205547753060393	0.0130922240132998	0.983	0.984	1
Snx2	0.0021413068239258	0.0507539318704607	0.524	0.476	1
Ubb	0.00217389732897595	-0.000437469535642609	1	0.999	1
Sarnp	0.00235790993960597	0.031188136252922	0.862	0.809	1
Rgs19	0.00241861302270722	-0.107576312434385	0.329	0.431	1
Ywhaq	0.00242788619563191	-0.00406094885222652	1	0.999	1
Tk1	0.00245308728931524	0.0517597828724838	0.505	0.494	1
Calcoco2	0.00262268752973947	0.0870676462510456	0.472	0.447	1
Arid1a	0.00272895123799791	-0.127670660606257	0.81	0.854	1
Rpl5	0.002764263148115	-0.0213121157661047	1	1	1
Nmt1	0.00280896181436222	-0.125840983181651	0.901	0.939	1
Rps27l	0.00282238888823956	-0.121724818845688	1	1	1
Eif2s1	0.00312172977200751	0.00910234283621558	0.979	0.958	1
Polr2g	0.00314770487254622	0.0225659283053001	0.898	0.89	1
Exosc9	0.00315299342140843	0.0597340080416532	0.369	0.316	1
Nme4	0.00318879684367889	-0.115662869352492	0.58	0.642	1
Psma6	0.00321530396915688	0.0116259288171365	0.976	0.966	1
Ssbp3	0.00326036530368573	-0.111649661348569	0.309	0.389	1
Erh	0.00350383528521513	-0.0191584200302586	1	0.999	1
Eef1e1	0.0035105199170178	0.0260319874428383	0.821	0.846	1
Carhsp1	0.00353299746050188	-0.122647376022444	0.543	0.649	1
Psmc5	0.00354718467779496	0.0312797778187064	0.826	0.833	1
Hddc2	0.00374575841016191	0.0416324097671972	0.621	0.587	1
Mrpl33	0.00378280935941	-0.125450828372289	0.85	0.879	1
Rhno1	0.00381402053512252	-0.103518114544725	0.349	0.453	1
Rps27	0.00389426633438788	-0.106155136481775	1	1	1
Spin1	0.00390365451254041	-0.10483590996415	0.414	0.468	1
Rpl27a	0.00391415398612302	-0.0476683346622799	1	1	1
Snrpd3	0.00409720879468372	0.00225683928495957	0.989	0.995	1
Tubb4b	0.00425238993178304	-0.00388941590093772	0.992	0.998	1
Mrfap1	0.00435841935475392	-0.00611611191698813	1	0.998	1
Gtf2a2	0.00445692935726329	-0.122259967790404	0.888	0.912	1
Syngr1	0.00450318510691867	-0.108648122670864	0.517	0.595	1
Atp6v1b2	0.00453245409996297	0.0429478094999157	0.531	0.491	1
Med7	0.00464193213975422	-0.109556461997789	0.456	0.541	1
Cisd2	0.0046709047184639	-0.113640223376519	0.676	0.745	1
Smc6	0.00491896174736143	-0.119731999854113	0.787	0.848	1
Mtch1	0.00509521539845428	-0.110788858514506	0.491	0.578	1
Nup43	0.00510328008351079	0.0379691864628871	0.651	0.638	1
Ybx1	0.00531202673667948	-0.101628017979058	1	1	1
Klf3	0.00532788721509836	-0.118331753279256	0.674	0.73	1
Psma5	0.00540775212012658	0.0166249201869484	0.933	0.931	1
Rbm42	0.00540943089980526	0.0384505443198843	0.645	0.589	1
Hnrnpd	0.00547495971256421	-0.119074300945723	0.885	0.919	1
Vprbp	0.00559203324356038	-0.103177750351756	0.454	0.532	1
Sept11	0.00577517067238434	-0.117661074676123	0.677	0.723	1
Lsm6	0.0060621607907518	-0.120299850217756	0.948	0.971	1
Rplp1	0.00608035605268136	-0.102057952693295	1	1	1
Lyrm9	0.00622124036701147	-0.108733750229521	0.472	0.54	1
Mdh2	0.0064548049134003	-0.00167292915738537	0.971	0.982	1
Malat1	0.00655906602387257	-0.15398974544124	1	1	1
Halr1	0.0065862530125922	-0.111146690583608	0.537	0.621	1
Nop58	0.00660585342618606	-0.114879402231259	0.995	0.997	1
Snrpg	0.00668810279739454	-0.109107139095096	0.998	1	1
Trim71	0.00669460072631929	-0.115941995688877	0.716	0.743	1
Cdc42	0.00678248891341555	0.0126702982204616	0.919	0.937	1
Arih1	0.00683702144422835	-0.097847368520623	0.35	0.424	1
Cobl	0.00691270387945995	-0.115300377381015	0.602	0.664	1
Prkci	0.00710801641920141	-0.0976435219557031	0.369	0.464	1
Syce1	0.00715673799144944	0.0450717317086616	0.454	0.414	1
Epn1	0.00725095513344176	-0.0982519415058865	0.405	0.5	1
Efr3a	0.00729047701170658	-0.102385996700151	0.321	0.41	1
Rtn4	0.00731387113833096	0.0201259229419017	0.878	0.838	1
Cox6c	0.00731480671420354	-0.108979507317597	1	1	1
Cul4b	0.00754764119575995	0.0373514594212987	0.581	0.532	1
Brd2	0.00773110366191195	-0.119166855067315	0.855	0.88	1
Rpl13a-ps1	0.00777409424319133	0.0219126324043618	0.798	0.792	1
Ccnb2	0.00777755365908109	-0.113362490560517	0.668	0.744	1
Psmb7	0.00779968291954099	0.00460235698107136	0.983	0.971	1
Kif22	0.00796072456519	0.034945466733734	0.625	0.599	1
Zfp560	0.00796529287330215	0.0694648717226801	0.289	0.269	1
Rps7	0.0079912287295855	-0.0362354488114387	1	1	1
Zbtb7a	0.00801325448259543	-0.103718964811527	0.245	0.332	1
Hsd17b14	0.00806437094733293	0.0178819736837259	0.934	0.928	1
Ngfrap1	0.00816614745001012	-0.125164633107204	0.997	1	1
Acp1	0.00843755223569816	0.0118100208487959	0.917	0.911	1
Sumo2	0.00844342568227374	-0.0204321041396756	1	0.999	1
Phax	0.00862261860754865	0.0273365694691929	0.739	0.726	1
Snx27	0.0087487384348119	-0.0974811636175061	0.306	0.376	1
Uqcrfs1	0.00915207012977542	0.00819431745166477	0.942	0.938	1
AK010878	0.00917637556708882	-0.110050132447534	0.398	0.447	1
Gadd45gip1	0.00923265970677707	0.019342407679396	0.85	0.808	1
Rpl7a	0.00930522749880208	-0.0295420347276827	1	1	1
Rpl19	0.0094129179684655	-0.047539069016941	1	1	1
Safb	0.0094429515379032	-0.105767470655533	0.612	0.664	1
Prdx2	0.00945534099434352	0.0150658063851141	0.908	0.907	1
Rpl34	0.00949888087507266	-0.0970535150402898	1	1	1
Rpl17	0.00950598660293143	-0.0403105107973869	1	1	1
Cox17	0.00951465273369851	-0.118560822115443	0.954	0.974	1
Tcerg1	0.0095371445409327	0.0187335280079093	0.849	0.83	1
Rps12	0.00963333201509035	-0.105444990929453	1	1	1
Rps28	0.00972131280867771	-0.104068337198219	1	1	1
Smdt1	0.0098450459390757	-0.113995268501935	0.966	0.982	1
Glul	0.00999111190458933	0.0250784494639784	0.824	0.818	1
2700094K13Rik	0.010015441353159	-0.109189230967576	1	0.999	1
Clta	0.0101511775298855	-0.00738840214538716	0.994	0.995	1
Rps6kb1	0.0104065866535621	-0.0996873454119876	0.466	0.521	1
Adgrl1	0.0104809162781944	-0.0959508889870367	0.369	0.442	1
Zfp568	0.0104900711610639	-0.0960285258717917	0.402	0.482	1
Slc38a4	0.0107424823128441	-0.105296596935506	0.55	0.637	1
Ywhaz	0.0107817172707774	-0.117317328324047	0.908	0.925	1
Capza1	0.0107972530979062	-0.100371098394728	0.515	0.583	1
Taf1d	0.0108416454414437	-0.115794361791866	0.934	0.95	1
Cald1	0.0108593732087204	-0.182301093854043	0.434	0.489	1
Twf1	0.0110496054230704	-0.0962967488099218	0.454	0.558	1
Itga6	0.0110948047767539	-0.100750722798452	0.355	0.418	1
Ddx39b	0.0111138539788669	0.0117754905766259	0.911	0.925	1
Nudt21	0.0111291012277449	-0.0061523986949874	0.979	0.979	1
Nsd1	0.0112021859315017	-0.110283630008546	0.748	0.793	1
Rpl14	0.011326655666574	-0.0503714300950593	1	1	1
Cmpk1	0.0114273269817276	0.031845392579477	0.601	0.563	1
Alkbh7	0.011447290674319	0.041038133030696	0.431	0.398	1
Gnb1	0.0114900268159381	-0.113907066967206	0.881	0.899	1
Uqcrc2	0.0114941524749178	0.0264012434088093	0.743	0.726	1
Etnk1	0.0115250284145624	-0.10091889353305	0.495	0.561	1
Zfyve21	0.011663001184898	0.0412332700814485	0.416	0.383	1
Gng2	0.0117452201817139	-0.0976449764239387	0.287	0.36	1
Ptp4a2	0.0117897122851879	-0.123572259759059	0.78	0.815	1
Senp6	0.0118302600369271	-0.105980323537232	0.552	0.628	1
Smarce1	0.0119079140935623	0.0285867394920553	0.657	0.65	1
Cwc22	0.0122597593702573	0.0486298012908039	0.349	0.335	1
Mkrn2	0.012316918195831	0.0511030886603688	0.338	0.29	1
Stt3a	0.0123237672636437	-0.0970357213396579	0.448	0.508	1
Rad23a	0.0124319957694085	-0.101466388756143	0.576	0.632	1
Bex1	0.0124377245089587	-0.122675329537016	0.997	0.999	1
Srsf2	0.0126312229161935	-0.00658524798019045	0.997	0.989	1
Slbp	0.0127019992871461	0.0291935330342208	0.813	0.817	1
Pomp	0.0127579282068016	-0.00771077649491536	0.988	0.987	1
Coa3	0.0127843359020718	-0.111149011294809	0.807	0.858	1
Mllt6	0.0128959179251377	-0.0946799133576799	0.327	0.395	1
Kcnq1ot1	0.0130611582630443	-0.113752349955884	0.622	0.687	1
Ddx18	0.0133268390727146	-0.11501177650386	0.979	0.983	1
Gm8186	0.0134295378518653	-0.104184357689074	0.653	0.726	1
Nudcd2	0.0134501008095103	-0.00180224778500304	0.98	0.968	1
mt-Nd4	0.0138762272149182	-0.107031139516918	1	0.999	1
Bzw1	0.0139883817912699	0.011595912676637	0.917	0.92	1
Tma7	0.0140833234655193	-0.112634953784536	0.998	0.999	1
St13	0.0140855352001494	-0.109746607087446	0.985	0.995	1
Tcof1	0.0141077110025099	-0.115072367016435	0.937	0.958	1
Gga2	0.0142222129793212	-0.0990375187209859	0.544	0.639	1
Cox4i1	0.0143696221368685	-0.10254122893382	1	1	1
Jarid2	0.0145677285688616	-0.119410752755609	0.908	0.928	1
Ldhb	0.0147430345441947	0.0419388887486255	0.68	0.662	1
Adh5	0.014783585717226	0.016177440483671	0.898	0.898	1
Gtf3c3	0.0148662541802817	-0.0913850829761578	0.318	0.392	1
Ube2g1	0.0149144737535653	0.0329845714398163	0.535	0.512	1
U2surp	0.0149316254587571	-0.110788652192192	0.93	0.939	1
Btf3l4	0.0151591950376214	0.0188413577605848	0.775	0.77	1
Wdr18	0.0153117874051632	0.0148643294031778	0.882	0.852	1
Rplp0	0.0153352607383553	-0.0977174849424371	1	1	1
Vdac1	0.0153429103598802	-0.00561359152766672	0.965	0.967	1
Rps21	0.0153452466946561	-0.100826267693215	1	1	1
Tsn	0.0154415127481426	-0.000315325497889152	0.962	0.953	1
Vti1b	0.0158257803535607	-0.0957534766582202	0.491	0.593	1
Nol9	0.0160018528633972	-0.094545945911569	0.312	0.37	1
Sgf29	0.0162971133098721	0.0427905149655766	0.379	0.341	1
2610507B11Rik	0.0167979784240533	-0.0942005824130575	0.457	0.543	1
H2afj	0.0169550955310688	-0.114636272509535	0.976	0.978	1
Dus1l	0.0170855206120807	0.0263669827537421	0.642	0.608	1
Cited2	0.0172113821032009	-0.108408801819964	0.372	0.412	1
Mageb16	0.0172685002417832	0.0536198542313915	0.294	0.245	1
Jup	0.0173147053766084	-0.103081463131441	0.477	0.583	1
Rpl7	0.0174014322709765	-0.0422616698640574	1	1	1
Oat	0.0175858644082581	0.0402758619755357	0.388	0.362	1
Mrpl23	0.0178272117371105	0.01368625948895	0.806	0.824	1
Rrp1	0.0181376778026132	0.0104716930070847	0.862	0.842	1
Nfe2l1	0.018346348573731	-0.0940776714942084	0.439	0.509	1
D030056L22Rik	0.0185316203382017	0.0276477039843842	0.61	0.583	1
Mrpl42	0.018537418016246	-0.105774272289286	0.988	0.987	1
Umps	0.0185613734347415	-0.108851235289185	0.74	0.784	1
Psmg2	0.0185877455606995	0.0310284658123714	0.537	0.534	1
Nelfe	0.0186302094749139	-0.0935208304963236	0.495	0.543	1
Irf2bpl	0.0187120655357838	-0.0997568039824591	0.58	0.659	1
Psmb3	0.0189328847627963	-0.00763682363852691	0.995	0.989	1
Ncln	0.0189773175995271	-0.0919741485231976	0.271	0.36	1
Morc3	0.0190155170763084	0.0291412326781765	0.554	0.529	1
Dynlrb1	0.0190184982881711	0.0213570921483929	0.702	0.68	1
Ddx42	0.0194816406819224	-0.103824797807158	0.699	0.738	1
Ctnna1	0.0196816065630621	-0.108092546178017	0.844	0.854	1
Tacc3	0.0197042983749228	-0.0918099660926942	0.506	0.56	1
Gm8730	0.0198115538662475	-0.100800476765097	1	1	1
Ndufs8	0.0201914130056448	-0.103848338573883	0.758	0.785	1
Nudt1	0.0202458344310648	0.024059796496278	0.676	0.642	1
Hnrnpll	0.0202650418638692	0.0319740244751496	0.521	0.484	1
Tfg	0.0202827234931557	0.0287904558613699	0.549	0.509	1
Id3	0.0203418345190263	0.0345092887287197	0.703	0.704	1
Hspa8	0.020363196904035	-0.0124500476506624	1	1	1
Dpp3	0.020761054159031	0.0301567021794439	0.543	0.509	1
2310033P09Rik	0.0208626511354045	0.0361908477819378	0.437	0.41	1
Ctcf	0.0208697767385813	-0.107383255033515	0.855	0.851	1
Ddx39	0.0209581529169824	0.00507522445439257	0.953	0.91	1
4930447C04Rik	0.0209796280341401	-0.0893071670552896	0.32	0.394	1
Fkbp4	0.0209853387001999	-0.0119707190874971	0.991	0.993	1
Vbp1	0.0210430428979069	0.0199504971262433	0.761	0.732	1
Rps29	0.0211000771313473	-0.0989763030750126	1	1	1
Gm21092	0.0211448309560001	-0.0874330804885206	0.384	0.439	1
Smim15	0.0211815608509295	-0.0935612092490293	0.517	0.586	1
C1qbp	0.021221280630377	-0.0168947240735657	0.998	0.991	1
Esrrb	0.0213148514144109	-0.100300174694821	0.558	0.584	1
Zfp207	0.0214697061727621	0.0115165425835702	0.87	0.857	1
Sdhc	0.0216055970428451	0.0208923730336844	0.699	0.689	1
1500009L16Rik	0.0216728023846096	-0.112234440283954	0.714	0.733	1
Dhps	0.0221524091604827	-0.0919548331004113	0.509	0.551	1
Pdcd11	0.0221896871346508	-0.108400198226243	0.904	0.926	1
Rpl21	0.0222243198684152	-0.0458299301643934	1	1	1
Prmt1	0.0226475359233746	-0.00950197444314771	0.989	0.988	1
Gadd45a	0.023013738834328	-0.0991244350482727	0.55	0.614	1
Ddx17	0.0231778461939446	-0.0974839957429853	0.563	0.618	1
Rpl36	0.0233776733289615	-0.0950200335213016	1	1	1
Krcc1	0.0234413584356408	-0.0957026840393926	0.442	0.505	1
Ppp1r12a	0.0234586758290061	-0.0923884477715478	0.541	0.587	1
Atic	0.0235250641085241	0.0202896922116085	0.694	0.664	1
Rp9	0.0235270222309852	-0.104183083403988	0.645	0.696	1
Commd1	0.0236474040288517	0.0176258525770283	0.711	0.712	1
Rcc2	0.0239612107750952	-0.111090655114974	0.925	0.937	1
Cct7	0.024008508141485	-0.0112621182218042	0.994	0.984	1
Rpl3	0.0241282133153828	-0.0355594694927142	1	1	1
Wdr6	0.0241557166182327	-0.0871237023029742	0.281	0.367	1
Rbbp7	0.0242865324103736	0.00264695748603039	0.933	0.923	1
Chchd10	0.0243611894932079	-0.105400604047344	0.998	0.999	1
Tex19.1	0.024521134202506	0.0232466230422392	0.697	0.707	1
Taf3	0.0245219169966022	0.0323934650308008	0.466	0.439	1
Ube2s	0.024880923757078	-0.113274475900675	1	0.999	1
Ooep	0.0251508540175216	0.0303059129932309	0.654	0.641	1
Kdm1a	0.0251582808790443	-0.105798732308875	0.841	0.856	1
Lsm2	0.0251703809011597	-0.105566805523363	0.983	0.986	1
Psma2	0.0254290652804662	-0.00869690923102828	0.986	0.993	1
Fbxo6	0.0254887967757199	0.0341428222371657	0.431	0.394	1
Atp5a1	0.0266141692963843	-0.0172559032919666	0.994	0.993	1
Mtpn	0.0266285545000692	-0.0966139952970088	0.589	0.649	1
Shoc2	0.0266884099711034	-0.0895818248971459	0.332	0.388	1
Snrpd2	0.0268771217639248	-0.0268555249649678	1	0.999	1
Tigar	0.0270666298144361	-0.0923505553481332	0.48	0.582	1
Rbm7	0.0272284375631759	0.0265112724877778	0.538	0.529	1
Tcl1	0.0272355535932729	0.03748806684745	0.456	0.441	1
Ckb	0.0280597155788048	0.0194655663253449	0.807	0.815	1
Usp1	0.0284434618157275	-0.104709782701575	0.792	0.82	1
Pcna	0.0284769485918354	0.0281939750801893	0.547	0.514	1
Nol6	0.0284882791496424	-0.0843519078088802	0.367	0.416	1
Plrg1	0.0288916108923029	0.0376512236998169	0.367	0.328	1
Etfa	0.0289679156753475	0.0201754972807378	0.687	0.647	1
Rpl10	0.0289923188024957	-0.0291103913313902	1	0.999	1
Mafg	0.0290737336280997	-0.0867404424573664	0.448	0.5	1
Mt2	0.0291161174901272	0.0140481311507186	0.992	0.994	1
Msi2	0.0293000469705704	-0.0848247130497045	0.39	0.442	1
Trim28	0.029303458641032	-0.0162587245822778	0.994	0.991	1
Bod1l	0.0294753139522145	-0.0939561493742713	0.57	0.655	1
Zcchc17	0.0296707744969148	-0.104735936817319	0.737	0.78	1
Klf5	0.029728925574724	-0.121178930020101	0.781	0.829	1
Rsl24d1	0.0300314857735544	7.84098483170848e-05	0.936	0.936	1
Ctsb	0.030215123744417	0.0318611529822264	0.42	0.41	1
Enah	0.0303608112567149	-0.118615761133147	0.884	0.902	1
Trim25	0.0303948017477391	-0.0838534805009636	0.352	0.426	1
Clns1a	0.0308031751530938	-0.00944957282159931	0.969	0.974	1
Med13l	0.0310348318233662	-0.0875175055186819	0.431	0.496	1
Nxt1	0.0311297041545084	0.0150578700361096	0.728	0.726	1
mt-Co2	0.0316800169822058	-0.09900991304076	1	1	1
Nup93	0.0316880037595255	0.0279314464535723	0.497	0.483	1
Rnf168	0.0316927390373817	0.0442578666595264	0.333	0.316	1
Mrpl30	0.0317209502733845	-0.104555613129893	0.959	0.962	1
Psmg1	0.0319918772107309	0.0189238926174911	0.674	0.646	1
Ncoa3	0.0320845266880362	0.0271509890659508	0.506	0.476	1
Tomm70a	0.0322062072211954	0.00308811495751904	0.875	0.881	1
Rqcd1	0.0323659770725963	0.0299670019610135	0.434	0.395	1
1810022K09Rik	0.0326701776571083	-0.107189203343846	0.939	0.949	1
Ccng1	0.0328272501662022	-0.11504446745991	0.807	0.843	1
Rock1	0.0328340076708915	0.0215262253411849	0.612	0.596	1
Oxsr1	0.0330427204342139	-0.082291680988102	0.388	0.452	1
Sfn	0.0330806256052689	-0.149381216374747	0.445	0.483	1
Nedd4	0.0331056520062914	-0.107211585051466	0.954	0.971	1
Tcf25	0.0331655488366263	-0.102406888396711	0.798	0.845	1
Fus	0.0337612330848155	-0.104282272188849	0.94	0.951	1
Trap1a	0.0337632081144522	0.00813467099247767	0.858	0.862	1
Noc4l	0.0338729934157726	0.0223577183767069	0.569	0.563	1
Dstn	0.0342397914679832	-0.112667330462125	1	0.998	1
Azin1	0.0342646618489079	-0.0822507090545316	0.384	0.46	1
Rpl8	0.0344511859717624	-0.0529466979038631	1	1	1
Mrps18c	0.034774770433456	0.00298211844110896	0.867	0.852	1
Carm1	0.0354952641913534	-0.0810867925375643	0.347	0.4	1
Pole4	0.0356455077387607	-0.00470791856772612	0.942	0.933	1
Ccdc58	0.0360014904669742	0.0014341010608212	0.908	0.881	1
Hspd1	0.0360719009222517	-0.0256774067363548	1	1	1
S100a6	0.0361346016183936	-0.183685477573947	0.612	0.636	1
Mul1	0.0361693203082011	0.0383665390651612	0.333	0.29	1
Bok	0.03626722586236	-0.0863443767981513	0.263	0.328	1
Tns3	0.0367874162765832	-0.0971655219545297	0.644	0.686	1
Pcm1	0.0368050263467693	-0.0950637676198689	0.657	0.744	1
Bag1	0.0369958608913451	-0.101514615227662	0.873	0.897	1
Romo1	0.0372081095052601	-0.0969240683165363	0.719	0.785	1
Eed	0.037448705731527	-0.000872079164980111	0.925	0.935	1
Serf2	0.0375886068756411	-0.105366209266992	1	1	1
Tfcp2l1	0.0376257210114762	-0.106361633909094	0.702	0.731	1
Luc7l2	0.0377029558957185	0.00825197926514454	0.839	0.825	1
Gjb3	0.0377853697082386	0.0216539903613137	0.607	0.607	1
Zc3h14	0.0378321943383844	0.0298336756926353	0.41	0.401	1
Hist1h2bc	0.0378725023525619	0.0395287773430004	0.37	0.331	1
Pno1	0.0379424711162746	0.00816514873103191	0.821	0.827	1
Trnau1ap	0.0381610835736435	-0.0965863465378416	0.706	0.771	1
Prpf38b	0.0381643856460313	-0.0974686678408383	0.677	0.727	1
Msrb1	0.0381646332678618	-0.0825523440300904	0.442	0.484	1
Sdhaf2	0.0383259656770419	-0.0828667705501556	0.294	0.349	1
Suclg1	0.0386264727609222	0.00461826372935059	0.87	0.85	1
Ahctf1	0.0389270416182422	0.0215418095543773	0.578	0.559	1
Slc2a3	0.0389416492592574	-0.11808699490582	0.919	0.93	1
Herc1	0.039008770113084	-0.0803613109196125	0.323	0.397	1
Dhrs7b	0.0390536856756751	0.0237689720068062	0.537	0.497	1
Calm1	0.0393811015716935	-0.0219402274204366	1	0.998	1
Denr	0.0393911801654087	-0.102945022767967	0.977	0.976	1
Psmc4	0.039464358709526	0.00683098657499315	0.896	0.894	1
Ngdn	0.0397203102741606	0.0130670180692785	0.735	0.729	1
Siva1	0.0399463364483588	-0.103609243995462	0.98	0.996	1
1810043H04Rik	0.040067314863637	-0.0981043932342079	0.745	0.768	1
Polr1d	0.0404229148644683	-0.105385797787055	0.994	0.995	1
Wipi2	0.0408690560268329	0.0152713236981571	0.68	0.661	1
Mcts2	0.0408846471342447	0.0246509877638662	0.587	0.569	1
Exosc2	0.0409021520636548	-0.0836003752267518	0.381	0.456	1
Nap1l1	0.0409178085115842	-0.10143486837033	0.998	0.997	1
Commd4	0.0409897010357731	-0.0861338134957406	0.521	0.575	1
Stard3nl	0.0410430403373547	-0.0900975860184702	0.578	0.61	1
Tpst2	0.0411026443631719	-0.0800433845449423	0.369	0.432	1
Brd3	0.0411899512426055	-0.098659135172748	0.8	0.832	1
Arf3	0.0413135156776577	-0.0811407575519936	0.428	0.514	1
Arl14epl	0.0418503312359374	0.0408186277946148	0.439	0.429	1
Ctps	0.0420125885161868	0.0203969447499753	0.609	0.592	1
Uqcrc1	0.0420166307164851	-0.00747585935813433	0.956	0.965	1
Tmx1	0.0420799544521887	0.0354812151998938	0.347	0.301	1
Arf6	0.0421208072085693	-0.0969922165705964	0.645	0.718	1
Acaa2	0.0422051005593446	0.0486216734628277	0.261	0.227	1
Gmeb1	0.0422854270586273	0.0337360908268101	0.344	0.328	1
Smndc1	0.0425368589795072	0.0154383736639755	0.653	0.637	1
Slc25a5	0.0427030177652081	-0.0256933039338101	1	1	1
Bub1b	0.0428155784041693	-0.088801161954677	0.552	0.626	1
Imp4	0.0431068069626939	0.0114923061327549	0.751	0.739	1
Mrps11	0.0432874385798929	0.0103438707495697	0.76	0.751	1
Snrnp70	0.0435529868994664	-0.0991905369159507	0.898	0.913	1
Serf1	0.0439726911526027	0.0338479316354166	0.327	0.319	1
Gpi1	0.0441197931295443	0.00619312887687018	0.81	0.806	1
Mrpl57	0.0443058036645028	-0.102578117608833	0.888	0.912	1
Ube2n	0.0444879387811904	-0.00612794399612127	0.94	0.933	1
Rps14	0.0445272906130111	-0.0536441239153795	1	1	1
Hmgxb4	0.0445589308108053	0.0242303314648865	0.48	0.452	1
Ap1g1	0.044584328130295	0.031440474165004	0.367	0.342	1
Taf10	0.0446475482835841	-0.098316110260072	0.791	0.828	1
Dcps	0.0450642294810035	0.021763367533572	0.541	0.509	1
Mgme1	0.0450948339010654	0.0380356286899876	0.304	0.28	1
Hmgn2	0.045175762038987	-0.103438039273928	0.936	0.941	1
Mdh1	0.0454592972399391	0.00928932375650726	0.817	0.819	1
Gemin7	0.0454848460343079	-0.0870373410712851	0.531	0.572	1
Nfyc	0.0457793508625168	0.0217079759303095	0.528	0.526	1
Pop7	0.0457958636193163	0.0227501611360347	0.538	0.505	1
Ywhae	0.0458687899163051	-0.0292753603196347	0.998	0.999	1
Eif3b	0.0459010654440323	-0.101259883850918	0.924	0.917	1
Iars	0.0461305613613606	-0.0879014031929004	0.56	0.604	1
Ckap4	0.0463056663298719	-0.0826101842246599	0.425	0.487	1
Hk2	0.0464104937783506	-0.112047504990683	0.913	0.93	1
Nmd3	0.0464875069986106	0.0130678750881127	0.717	0.692	1
Egln2	0.0466068165355206	-0.0839794668694053	0.48	0.542	1
Supt20	0.0470279844281045	-0.0822581151178757	0.439	0.488	1
Maz	0.047189648808222	-0.0857678807682624	0.465	0.515	1
Taf2	0.0473698539154255	0.0421030142556191	0.277	0.245	1
Tiparp	0.0475368925128333	-0.0790970349705216	0.35	0.419	1
Lonp1	0.0476407669039238	0.0226606357643246	0.488	0.483	1
Kat6b	0.0476458635763532	-0.091435000450566	0.673	0.705	1
Zdhhc3	0.0478352249377553	-0.0810203060176816	0.46	0.521	1
Ap1ar	0.0479410950475756	-0.0793866274889358	0.286	0.366	1
Mras	0.0480393578859784	-0.0869446031711263	0.497	0.548	1
Dnmt1	0.0482831161578811	-0.0878542449804572	0.584	0.624	1
Sec61a1	0.0484618496494176	-0.0935985275555292	0.622	0.661	1
Sbds	0.0488087983492274	0.0177306614446303	0.631	0.625	1
2700060E02Rik	0.0490048559913775	-0.100246684728915	0.994	0.994	1
Pfas	0.0490234090528271	-0.0785703420386908	0.379	0.428	1
Drg2	0.049045558615536	0.0264152579707637	0.419	0.412	1
Spp1	0.0494765076740472	0.0335229276071793	0.859	0.862	1
Prpf19	0.0496713285515122	0.00243360139390458	0.849	0.826	1
Ctnnd1	0.0498634364624149	-0.0771859850490883	0.384	0.439	1
Gdf3	0.0499120548796328	0.00858559991368057	0.786	0.784	1
Zscan10	0.0499206777371189	0.0338206167599748	0.347	0.301	1
Eef1a1	0.0499595561057706	-0.0457283811037001	1	1	1
Jmjd1c	0.0504171543246088	-0.0793192593100804	0.326	0.412	1
Chic2	0.0506012856461198	-0.0849848126675863	0.517	0.581	1
Dnttip2	0.0509138725428756	-0.00405380418026513	0.914	0.902	1
Mcat	0.0509611513533184	0.0415773807737823	0.284	0.25	1
Tra2a	0.0510122480443051	-0.0969233388024765	0.726	0.79	1
Pum1	0.0511076694176097	-0.0989241898641697	0.882	0.904	1
Morf4l1	0.0512195878788511	-0.0311117871170508	1	0.999	1
Agpat5	0.0514872673380983	0.0192718565487413	0.56	0.542	1
Gars	0.0517752699648685	-0.0998642753562335	0.91	0.913	1
Midn	0.0521330810419769	-0.0763386186560638	0.347	0.446	1
Spred1	0.0521655132619907	-0.0772264967113886	0.31	0.379	1
Rtca	0.0523379965961603	-0.0794273941086804	0.433	0.495	1
Mrpl39	0.0527163024670885	0.0192775031558363	0.563	0.542	1
Tnpo1	0.0528303762971701	0.0214130071129295	0.492	0.463	1
Bub3	0.0528412083295557	-0.00178579797857137	0.888	0.887	1
Tbcb	0.0528670509303199	-0.00196820470960479	0.875	0.869	1
Igfbp2	0.0529562147850365	0.0209268736296173	0.795	0.81	1
Mesdc2	0.0532984725244076	0.0149791143264747	0.657	0.645	1
Mettl5	0.053425284478785	0.0128401666086314	0.671	0.673	1
Atp6v1g1	0.0534649756985974	-0.101002509902064	0.922	0.941	1
Ptms	0.0535414999460138	0.0150540673571221	0.642	0.634	1
Fkbp5	0.0536647446084649	-0.0811100432147413	0.445	0.489	1
Polr1c	0.053679624746069	0.00054605320711465	0.846	0.848	1
Clpp	0.0539568247706957	-0.0968679975041828	0.881	0.9	1
L3mbtl2	0.0541932882988413	0.019988285050783	0.518	0.517	1
Samd4b	0.0542318629429276	-0.0768244848192137	0.323	0.402	1
Sec61a2	0.0543137630514295	-0.105128055242106	0.144	0.246	1
Ndufb2	0.0546137327509065	-0.0980534161599029	0.908	0.93	1
Rala	0.0547787919372275	-0.101798066612704	0.833	0.848	1
Kif2a	0.0551926348106918	-0.0824516283512201	0.472	0.509	1
Usmg5	0.0554126390877814	-0.0996486019617016	0.998	0.998	1
Ppm1g	0.0556081827295684	-0.0994797975887651	0.89	0.911	1
Lin7c	0.0557383768356831	0.026094836881876	0.404	0.372	1
Phlda1	0.0557423650598163	-0.131889676055499	0.197	0.23	1
Ssrp1	0.0558193121980028	-0.0996007165731929	0.945	0.958	1
Tpt1	0.0559059046636962	-0.0980228891230306	1	1	1
Fubp3	0.0560855983673721	-0.0883480714826022	0.599	0.681	1
9130401M01Rik	0.0561029598222102	-0.0969506524939447	0.835	0.854	1
Srsf10	0.0562988408488277	-0.097036607224021	0.85	0.882	1
Hmgn1	0.0565732802445146	-0.0939362163512829	1	1	1
Rpl11	0.0568786640885309	-0.0442782936894099	1	1	1
Adprhl2	0.0574478037946806	0.0248708863505063	0.414	0.378	1
Ptrh2	0.0575162017855766	0.0227354953808171	0.465	0.46	1
Hint1	0.0575180573559136	-0.0985840090793495	1	1	1
Wdr74	0.0579845592710015	-0.00253560410979925	0.888	0.894	1
Mrps25	0.0580605836278061	0.00456583801214816	0.778	0.809	1
Exo1	0.0580733897275812	0.0228942334504157	0.442	0.407	1
Ppp1r11	0.0581635656591686	-0.0974242518054835	0.797	0.813	1
Bfar	0.0584186384967453	0.0426212134018416	0.268	0.234	1
Baz2b	0.0587877996782118	0.0447825643972797	0.266	0.215	1
Dnaja1	0.0589359453097173	-0.016411862500465	0.989	0.981	1
Rrm1	0.0589600967203148	0.0124570557437607	0.631	0.642	1
Srsf3	0.0592185553959612	-0.0206096623152265	0.998	0.998	1
Fermt2	0.0594880354765114	-0.106217894417075	0.717	0.743	1
Hnrnpab	0.0596903990030443	-0.0984299030096771	0.995	0.993	1
Sdf4	0.0599667373731509	-0.0824455389774815	0.52	0.604	1
Ppil1	0.0599773433811466	-0.00836099345223995	0.925	0.932	1
Cenpt	0.0600177287539925	-0.0752090486556324	0.376	0.43	1
Samm50	0.0601357098816033	0.00268344203486048	0.835	0.859	1
Phlda2	0.0608855646304021	0.0169964446690711	0.824	0.811	1
Fam136a	0.0609197236744257	-0.100643072391506	0.92	0.925	1
Atp5e	0.0611329342242007	-0.100916205700599	0.995	0.998	1
Ptprf	0.0612537128303322	-0.0837517007806884	0.48	0.569	1
Hnrnpl	0.0615339155623689	-0.0926457772480409	0.769	0.817	1
Polr3d	0.061622820773391	0.0178485964036373	0.528	0.532	1
Spns1	0.0621899006413262	-0.0835534054799572	0.573	0.634	1
Rpl9	0.0624474870271542	-0.0461699461713332	1	1	1
Rpa3	0.0625223142664137	-0.0755002189523607	0.373	0.44	1
Slc2a1	0.0626381824555212	-0.104921198744085	0.699	0.741	1
Tuba1b	0.0627376194180273	-0.0331729861385588	1	1	1
Mien1	0.0629102150021848	0.0114681451237901	0.648	0.646	1
Nup133	0.0629853082192392	0.0228177146076133	0.446	0.416	1
Mtfr1	0.0631277914817269	0.0131425665191731	0.638	0.617	1
Ptma	0.0631768477754302	-0.0410591421555928	1	1	1
Tpp2	0.0632117045419005	0.0212201644326755	0.465	0.443	1
Zfhx2	0.0635196741094622	-0.0850672019570252	0.495	0.558	1
Nob1	0.0642425043309179	0.0119701976843647	0.662	0.653	1
Gng5	0.0642724735591032	-0.0996605126685259	0.998	0.999	1
Gnas	0.0642862536780032	-0.0987755370498334	0.751	0.772	1
Atp2a2	0.064329513351899	-0.0929377522431992	0.683	0.703	1
Cdkn1a	0.0645192363363126	-0.11497268473593	0.359	0.422	1
Dhx30	0.0646686435803928	-0.0777939580772389	0.476	0.528	1
Dicer1	0.0649905794533782	-0.0777228978136642	0.466	0.521	1
Tspan31	0.0659220944426393	-0.0805337891446642	0.45	0.523	1
Zfp57	0.0660066153838311	-0.0874843237853632	0.581	0.63	1
Zfp511	0.0660092059304135	-0.0752149055140136	0.306	0.37	1
Kdm5a	0.0662350502849249	-0.0763502140016921	0.439	0.494	1
Ift20	0.0662630574300571	-0.0863810852104443	0.641	0.664	1
Nudc	0.0664089784000072	-0.0139364943617735	0.971	0.965	1
Emc2	0.0667026546931245	0.0178430101391446	0.541	0.503	1
Cdc27	0.0667193349214348	0.0325836760791778	0.301	0.288	1
Rybp	0.0671069073743872	-0.0771333174343924	0.443	0.488	1
Eif2s2	0.0671773849493518	-0.102299155111763	0.998	0.998	1
Ubp1	0.0673957932928166	-0.0755984176739188	0.378	0.454	1
Slc9b1	0.0674687188511593	-0.0806837888110421	0.498	0.566	1
Rrn3	0.0675172725051404	-0.0805720154930715	0.505	0.566	1
Cdv3	0.0676257527632646	-0.107778497224249	0.982	0.977	1
Mrps21	0.0680230702324468	-0.0962063097281183	0.836	0.868	1
Cebpzos	0.0681790873662628	-0.091331643430278	0.716	0.779	1
Txn2	0.0683625838920334	-0.0976849358749274	0.856	0.877	1
Tmeff1	0.0683708325299151	-0.0793342135873779	0.408	0.466	1
Mettl6	0.068546507872688	-0.0761401062314908	0.323	0.397	1
Rpl10l	0.0686372422750635	0.0156495775633972	0.628	0.596	1
Psme4	0.0687278447623599	-0.0821884737557229	0.561	0.617	1
Ddx10	0.0688474924289302	0.00938298350899391	0.7	0.69	1
Elp3	0.0698205157171026	0.0210240552384481	0.518	0.513	1
Wfdc2	0.069836307493623	0.0236410485465105	0.477	0.481	1
Cnot6	0.0698463976675748	-0.0742566732766444	0.416	0.484	1
Prps1	0.0701982252039962	0.00466560431912866	0.795	0.792	1
H3f3b	0.0702815282863515	-0.0420099081478598	1	1	1
P4hb	0.0703224040755251	-0.0924250543424312	0.65	0.723	1
Rnf126	0.0706265619412975	-0.0843217121357094	0.61	0.657	1
Ranbp3	0.0706805260966945	-0.0792249047436711	0.445	0.512	1
Ube2l3	0.0711496548117431	0.00631303957096185	0.742	0.737	1
Rfc1	0.0713075251723357	-0.00944429810053382	0.908	0.936	1
Psmc3	0.0715337267199659	-0.00863428272799704	0.917	0.915	1
Pak4	0.0717313150778718	-0.0740145255028301	0.385	0.445	1
Khdrbs1	0.07236631876522	0.00764122317211302	0.731	0.739	1
Cox8a	0.0726602976849855	-0.0933461593076212	1	1	1
Atp5b	0.0726956372271072	-0.0331993636453536	1	0.999	1
Larp1	0.0728091125138086	-0.0852866204987723	0.604	0.649	1
Sod2	0.0731929449569866	-0.016693819617851	0.965	0.973	1
Pcolce2	0.0734874072771697	-0.0747832539202009	0.343	0.389	1
Tmbim4	0.0738897930327491	0.0185078001094609	0.469	0.444	1
Med28	0.0745343409525282	-0.00605699609375021	0.872	0.851	1
Setd5	0.0746949248401109	-0.0828953286915936	0.612	0.654	1
Txndc9	0.0749560053938333	0.00697607277841494	0.7	0.694	1
Sms	0.0750273752937829	-0.108520690395636	0.922	0.942	1
Cacybp	0.0750441354724596	-0.0275102900835984	1	0.998	1
Fam92a	0.0751019299297444	-0.0750586069491799	0.387	0.443	1
Pes1	0.0753324439534808	0.00298654217545491	0.737	0.766	1
Mrps28	0.0755920002677489	0.0115835048091344	0.627	0.598	1
Clint1	0.0758193593911281	-0.0741704453915074	0.41	0.465	1
D5Ertd579e	0.0760433792387024	-0.0757999030905136	0.274	0.346	1
Ddx56	0.0763377757404361	0.0152235749380069	0.566	0.548	1
Snrpb2	0.0763712858755298	-0.0124331091581071	0.946	0.949	1
Col18a1	0.0764760117566931	-0.0797776260928389	0.465	0.526	1
Lrrc47	0.0767514483758364	-0.0742028975651194	0.41	0.485	1
Usp4	0.0768294792121723	-0.0730088607671851	0.298	0.353	1
Nelfa	0.0768354681239794	0.0260930278095591	0.465	0.489	1
Bbip1	0.0768726733798033	-0.0749836743430215	0.297	0.347	1
Smtnl2	0.0769145059388368	0.0314036697530505	0.298	0.27	1
Lin37	0.0769466872710837	0.0449556136994575	0.243	0.206	1
Pbk	0.077150104917948	0.0241747060051663	0.373	0.343	1
Plekha4	0.0772568938488709	0.0347971213473064	0.312	0.262	1
Sub1	0.0773647103628951	-0.0916877425154978	1	1	1
Vps26b	0.0775797307861796	0.0309917990322082	0.3	0.277	1
Mthfd2	0.0777599061148342	0.00851478016479401	0.763	0.784	1
Ttc19	0.0779276423990851	-0.0749460790546257	0.257	0.341	1
Pak2	0.0780253980094053	-0.0834523297630656	0.604	0.652	1
Lrrc59	0.0780597028115752	-0.0942193797518061	0.907	0.912	1
Tsr3	0.0781245957918458	0.0201350046454479	0.44	0.41	1
Arpc2	0.0782390555235951	-0.10304348642201	0.924	0.938	1
Elovl6	0.0783031437333163	-0.0860587736793204	0.572	0.628	1
Rab28	0.0784086813060528	0.0401612258019657	0.263	0.212	1
Pycard	0.0785205748461116	-0.0849917331067573	0.581	0.641	1
Arrdc4	0.0786914462943283	-0.0860336640276858	0.644	0.657	1
Lsm8	0.0787001932678828	-0.0922246504061981	0.829	0.835	1
Rbm5	0.0791120760218659	-0.0733212818432578	0.384	0.459	1
Glrx5	0.0791752578864671	-0.00207264744244373	0.82	0.819	1
Ppp1r2	0.0797748117531394	-0.0944756001621817	0.827	0.836	1
Lyar	0.0798127045881045	-0.0975599503289737	0.997	0.997	1
Tmem256	0.0801026750333931	-0.0927549770306473	0.846	0.864	1
Ddx24	0.0802716699961891	-0.0949248055486069	0.93	0.946	1
Sec22b	0.0802828409599371	-0.0757709789313386	0.48	0.54	1
Gtse1	0.0804161656610378	-0.0750725212425775	0.463	0.507	1
Cnot11	0.0808285603057602	-0.0760985319742649	0.462	0.501	1
Ece2	0.0808303958904939	-0.0721748764100485	0.33	0.382	1
Tmco1	0.0815760176078877	-0.0920749124974138	0.827	0.867	1
Adipor1	0.0816485532508573	-0.088063589571993	0.739	0.768	1
Uqcr11	0.0818839006403642	-0.0929762668443135	1	0.999	1
Znhit1	0.0819261194162414	0.00389412690168345	0.725	0.72	1
mt-Nd3	0.082071059569807	-0.0977351654513856	1	0.996	1
Fis1	0.0822624157266693	-0.0866866879623392	0.693	0.75	1
Eif1a	0.0823003356720431	-0.0135008601722955	0.943	0.944	1
Tjp1	0.0826050728840557	-0.0755961971319067	0.281	0.336	1
Mrpl18	0.0829252518020153	-0.0965904539761044	0.997	0.995	1
Tefm	0.0830779536342533	0.0313476572648361	0.304	0.282	1
Rpl36-ps3	0.0833307449358419	-0.082960971599362	0.624	0.672	1
Gm10036	0.083579747963976	-0.0281834388601925	0.989	0.989	1
mt-Atp8	0.0837211307868948	-0.0894133426850489	0.659	0.721	1
Alkbh1	0.0837396234267501	-0.08801942433529	0.699	0.75	1
Ran	0.0837853300359144	-0.0438681474459601	1	1	1
Ppp1cb	0.083940740785961	0.000727620620440628	0.783	0.767	1
Isoc1	0.0842407692163954	0.02314004476439	0.376	0.354	1
Gnl3l	0.0845552519125961	-0.0716299417832313	0.352	0.412	1
E2f5	0.0848190864435568	-0.0722791451358175	0.373	0.423	1
Lrrfip2	0.0851158065813842	-0.0703724093774931	0.365	0.444	1
Higd1a	0.085490147553953	-0.0943496943163951	0.956	0.977	1
Mark3	0.0857375880015867	-0.0734286409915334	0.402	0.449	1
Chchd2	0.0857873271417296	-0.0905225521895487	1	1	1
Tomm20	0.085882699930666	-0.0901965107607263	1	1	1
Pfkl	0.0861363589780031	-0.0720433418778659	0.353	0.408	1
Snrnp48	0.0861751689464454	0.0169130481626432	0.549	0.539	1
Setd8	0.0865626169203147	-0.0784245242123728	0.497	0.546	1
Mrps16	0.0870610654891567	-0.0958551716239608	0.927	0.958	1
Ncbp2	0.087068885589861	0.00593514991567823	0.72	0.714	1
Ftl1	0.0872681115798197	-0.0857353162294141	0.662	0.712	1
Rpl39l	0.0874321431338513	0.0222489473719205	0.625	0.602	1
Eva1b	0.0876692835673472	-0.0730537477641777	0.358	0.404	1
mt-Atp6	0.0880699948760291	-0.0946325552429128	1	1	1
Zfp281	0.0881856286662385	-0.0762896377047459	0.508	0.574	1
Prrc2a	0.0883932939932408	-0.0784598081599447	0.492	0.526	1
Macf1	0.0884079134972322	-0.081631790179305	0.537	0.577	1
Tomm5	0.0885744302100044	-0.0944119066378613	1	0.999	1
Nfkbia	0.0887090656666825	0.0219435480325236	0.384	0.349	1
Ywhab	0.0892952448959831	-0.0865316922512317	0.699	0.743	1
Sart1	0.0894465996030106	-0.0751007270621035	0.463	0.508	1
Zfp639	0.0898077797241802	-0.07408520737084	0.356	0.418	1
Ubl3	0.0898897974403723	-0.080953992392102	0.576	0.613	1
Pcmt1	0.0901787730150312	0.00618924123037246	0.667	0.676	1
Trmt6	0.0902371204868458	0.00467292530098928	0.699	0.668	1
Baz1a	0.0903866622087489	-0.0867276073084536	0.566	0.598	1
Coa5	0.0907663653403125	-0.0736162302014323	0.43	0.485	1
Dnajc8	0.0910367327582451	-0.023549596239945	0.986	0.988	1
Scpep1	0.0910684317536713	0.0176437871083031	0.457	0.437	1
Slc38a1	0.0910965041179145	-0.0815383617482179	0.469	0.535	1
Pinx1	0.0912596331325308	0.0159453387457608	0.477	0.452	1
Nr0b1	0.0912874042151035	0.0170115449866584	0.521	0.527	1
Gatad2a	0.0913544827528769	-0.0812222847130984	0.583	0.634	1
Ercc3	0.0913656406974332	0.0312443226569508	0.283	0.247	1
Ly6e	0.0913753438341096	0.0183203116415291	0.45	0.454	1
Stag2	0.0914435458514182	-0.0731047331313884	0.281	0.339	1
Tbpl1	0.0914714121323461	-0.0725942986620535	0.405	0.477	1
Fth1	0.0915172417649161	-0.1056162277252	1	1	1
Coro1c	0.091588550529156	-0.0840746460442735	0.638	0.681	1
Rps27a	0.0916565671081401	-0.0552734323465263	1	1	1
Bccip	0.0917071559442909	-0.00139233368879554	0.792	0.78	1
Atg12	0.091725699456173	-0.0708753424647967	0.277	0.356	1
Rpl18	0.0919221310179179	-0.0529643632352879	1	1	1
1110001J03Rik	0.0924793367007052	0.00756713445587931	0.651	0.634	1
Aasdhppt	0.0925598404526745	0.00317411967050674	0.702	0.721	1
Cep164	0.0929571284797643	-0.0718545347094981	0.411	0.475	1
Rpap1	0.0932561888099975	-0.0705767557985726	0.349	0.413	1
Marcksl1	0.0934435306092954	-0.102174062479619	0.991	0.996	1
Nubp2	0.0936236556235828	-0.0791846607500816	0.576	0.614	1
Mest	0.0937026033591542	-0.0840746460442735	0.575	0.614	1
Glud1	0.0939018377343484	-0.0904954652218701	0.839	0.855	1
Spry2	0.0942250519122251	-0.0816540136361646	0.24	0.285	1
Eif6	0.0944975382083442	-0.00886879193507562	0.898	0.887	1
Ppp2r5a	0.0947536797971384	-0.0759407580805344	0.437	0.484	1
Hmgb3	0.0949552921635185	0.0145190399221462	0.508	0.528	1
Ifitm3	0.0951975249423911	0.0109388628295073	0.703	0.706	1
Myl12a	0.0952830953528866	-0.101441810579105	0.985	0.988	1
Fiz1	0.0957422576506436	0.0107920596448483	0.557	0.581	1
Rps19	0.0958352436104857	-0.0880306993772324	1	1	1
Cbx7	0.096543382641648	-0.0760513632754046	0.518	0.564	1
Dusp12	0.0967204339774462	0.0145747379952292	0.531	0.503	1
Klf4	0.0967305550480652	-0.10160040493401	0.72	0.77	1
Pmpcb	0.0967874477349776	0.0161887042183876	0.462	0.443	1
Ctsd	0.0969673915836799	-0.0836640190110329	0.604	0.625	1
Rcl1	0.0970733008464562	0.00457048810433625	0.697	0.709	1
Xbp1	0.0971221575957986	0.0140363909874418	0.491	0.461	1
Tex30	0.09731734697463	0.0103150125252141	0.558	0.556	1
Caprin1	0.0974580783524338	-0.0934629048149567	0.934	0.946	1
Dag1	0.0974614203311919	-0.0837550624133662	0.52	0.553	1
Rps26	0.097481856562297	-0.0460214257042977	1	1	1
Eif3l	0.0976826662526556	-0.0112839492033496	0.908	0.907	1
Psip1	0.0979884036113766	-0.0930315936959585	0.919	0.942	1
Rab2a	0.0982369014111769	-0.0886135575423722	0.739	0.759	1
Ufm1	0.0984601086460718	-0.0865008502267374	0.737	0.762	1
Ccne1	0.0988780293936019	-0.00220551925503965	0.908	0.909	1
Eif4a3	0.0990043684485663	-0.00416105559644553	0.853	0.84	1
Thumpd3	0.0991867116033461	0.0159453387457608	0.472	0.453	1
Sppl3	0.0992077262146387	-0.0802851813470433	0.223	0.284	1
Ebp	0.0992681027251144	0.0183996710130445	0.417	0.41	1
Akap12	0.0993982621241933	-0.0920452584445257	0.841	0.879	1
Chek1	0.0999284984914394	0.0309013283129947	0.286	0.255	1
Nudcd3	0.100008394182009	-0.0848452510072738	0.713	0.75	1
Pttg1	0.100189269252904	0.0185278324350939	0.65	0.636	1
Ccdc124	0.100312061434368	-0.00531481218362617	0.858	0.833	1
Atpif1	0.100721280061068	-0.0938472596250346	0.997	0.996	1
Actb	0.100991325368248	-0.107733592513273	1	1	1
Mbtps1	0.101034507111765	-0.0707116498474369	0.425	0.48	1
Parp2	0.101640917259797	0.00865126124933224	0.599	0.593	1
Larp4b	0.101987949977883	-0.0769080592997948	0.535	0.589	1
Lamtor4	0.102017131244679	0.00216693225385844	0.7	0.702	1
Sdhd	0.102059619675634	0.00203488209421154	0.722	0.742	1
Fam49b	0.102231759040854	-0.0822262166824912	0.644	0.685	1
Fdps	0.102542306394736	0.0224612029178934	0.335	0.326	1
Polr2e	0.102579050918217	-0.021687376779302	0.989	0.991	1
Upf3a	0.102756355609406	0.0145559573973538	0.48	0.449	1
Atp6v1d	0.102792075407921	-0.0808871969805289	0.599	0.651	1
Coq7	0.102796760574781	0.00140423391460121	0.735	0.71	1
Sae1	0.103024902071109	-0.0103297338942687	0.875	0.901	1
Plekha5	0.103094064815531	-0.0802939232043675	0.193	0.275	1
Clspn	0.103271251455753	0.0182026368943939	0.44	0.419	1
Mrps18b	0.103280738333178	-0.0122156775284419	0.89	0.905	1
Shfm1	0.103361945617258	-0.0965053720922557	0.995	0.996	1
Pitpnc1	0.103692375967891	-0.0742072537531934	0.265	0.314	1
Tc2n	0.103831152531171	0.0590828853320232	0.301	0.318	1
Hspe1	0.104179004362129	-0.0891889195148177	1	1	1
Syce2	0.104382341999271	-0.0783931822091121	0.555	0.6	1
Cct8	0.104481532969742	-0.017494227089214	0.98	0.984	1
Ube2v2	0.104869703919131	-0.000651292246000912	0.797	0.795	1
Rdm1	0.105048999598709	0.0175882339776717	0.407	0.394	1
Ahnak	0.105062250116901	-0.091549786567355	0.326	0.359	1
Gipc1	0.105331284654586	-0.0790635817631919	0.584	0.625	1
Pfdn1	0.105514937234094	-0.0932511827063955	0.976	0.984	1
Klf9	0.105870667828671	-0.00664106090321948	0.826	0.808	1
Hras	0.105952348442375	-0.0844993154841081	0.654	0.675	1
Hspb1	0.106065016908551	-0.0217514439269788	0.998	0.998	1
Gna11	0.106343940564896	-0.0702897746756754	0.43	0.487	1
Cdca7	0.106554152678897	-0.000620367320121606	0.751	0.759	1
Zfp36l2	0.107008738753097	-0.0793502278080061	0.2	0.27	1
Rnps1	0.10712007399349	-0.0914706992044663	0.93	0.947	1
Orc2	0.107133228219904	-0.0867272977937712	0.745	0.769	1
Ago2	0.107299520070661	-0.0814016477042258	0.636	0.663	1
Txnrd1	0.107687359869411	-0.0886713607331449	0.824	0.863	1
Psmc1	0.10770476682534	-0.00884510198908806	0.898	0.872	1
Mrpl40	0.10784132152235	-0.00680374168436804	0.849	0.85	1
Pum3	0.107995971441014	-0.0859141061424034	0.771	0.797	1
Pop1	0.108629530707204	-0.0738266682532934	0.517	0.575	1
Pdzd11	0.108986471578426	-0.0683212259003586	0.382	0.441	1
Hic2	0.109103112227274	-0.0710025644769207	0.326	0.37	1
Rps8	0.109157607153538	-0.0579208995802825	1	1	1
Exosc8	0.109238017019946	0.00373071485785237	0.693	0.683	1
Smarcc1	0.109753155532013	-0.00728491219863514	0.827	0.847	1
Ranbp2	0.109840720991267	0.0252050845795811	0.303	0.293	1
Gtf2h4	0.109865723092874	0.0163584957839278	0.424	0.42	1
Abhd14a	0.110253966294791	-0.0700063578513282	0.42	0.463	1
Arl6ip1	0.110442984797278	-0.0975381955032888	0.925	0.928	1
Tbc1d15	0.111167038652376	0.0211591418156408	0.346	0.352	1
Colgalt1	0.111241400703893	-0.0676969462027885	0.367	0.426	1
Sf3b4	0.111492363976355	-0.0072903984897652	0.855	0.874	1
Nol10	0.111514061783007	0.0193853305555786	0.382	0.376	1
2810004N23Rik	0.111715291267963	-0.0913491495254295	0.937	0.951	1
Usp8	0.11190811779933	0.0169799968416465	0.439	0.433	1
Pitpna	0.112356630806661	-0.0761418313345872	0.537	0.582	1
Katna1	0.112688443783165	0.0150758502901952	0.471	0.467	1
Brcc3	0.112689293146931	0.019832608258271	0.356	0.343	1
Matr3	0.112761634837553	-0.0833587565210047	0.74	0.807	1
Dvl2	0.113085756361459	0.0299823849010905	0.268	0.237	1
Polr1a	0.113131780212014	-0.0739073146653472	0.453	0.508	1
Dek	0.113302972988583	-0.0937135713929242	0.997	0.995	1
Cfap36	0.114024921730979	-0.0686117059765853	0.37	0.408	1
Chd4	0.114116838854328	-0.0922734524224926	0.898	0.911	1
Tex10	0.114199439727184	-0.0832011462245784	0.688	0.742	1
Acot9	0.114470050774624	0.0171076146011073	0.416	0.396	1
Gkap1	0.114475179348776	0.0314345244275361	0.268	0.233	1
Ctdspl2	0.114601782390755	0.0268194570534986	0.3	0.27	1
Ahsa1	0.114603530590033	-0.0144172943593324	0.939	0.949	1
Hmgcr	0.114780033085999	0.0248617854718164	0.321	0.285	1
Psmb2	0.11491007806825	-0.0220839468635605	0.985	0.982	1
Casp8ap2	0.115216921319173	-0.0772050747381751	0.543	0.61	1
Ska1	0.115961928556489	-0.0687354461781106	0.323	0.399	1
Wdr36	0.115962600675321	0.0105051822121068	0.558	0.544	1
Aldoa	0.116027349870256	-0.0285157220920191	1	0.997	1
Anp32a	0.11603452759896	-0.00346558236392136	0.838	0.86	1
Prkrir	0.116233400776888	-0.0719124603908653	0.24	0.318	1
Sec23ip	0.116242986856038	0.0235666390457702	0.309	0.295	1
Pithd1	0.116453154212316	-0.0677884967420197	0.321	0.363	1
Pds5a	0.116964905836082	-0.0725422372979277	0.517	0.545	1
Msmo1	0.117287521252019	0.023333843651329	0.359	0.32	1
Nsmce1	0.117314872146718	0.00501366292009642	0.627	0.626	1
Ptpn2	0.117357552423716	0.0156807593974302	0.437	0.424	1
Rpl35a	0.117691757233778	-0.0861536749101095	1	1	1
Bod1	0.117918855891101	-0.0756017287019599	0.518	0.596	1
Dusp9	0.118525961966072	0.00335202896946163	0.711	0.713	1
Tomm7	0.118971007535479	-0.0917563782658868	0.998	0.996	1
Ptov1	0.11906012893501	0.0060417927962001	0.621	0.582	1
Agpat2	0.119161123564922	-0.0721480594024393	0.433	0.486	1
Ppid	0.119593371073724	-0.0120536211574023	0.93	0.928	1
Gsr	0.119645228693856	0.00843404258901848	0.589	0.601	1
Naa50	0.119719598699435	-0.0217901222974077	0.968	0.964	1
Eif4g1	0.120122023234458	-0.0883086958811963	0.901	0.928	1
Npr1	0.120159527839233	0.0141032736734753	0.453	0.437	1
Phf3	0.12034750643924	-0.0830934521797815	0.667	0.723	1
Nudt4	0.120591379864772	-0.0912797481249479	0.882	0.895	1
Rrm2	0.121608782282994	0.000135342607328282	0.791	0.829	1
Eif1ax	0.121609958200973	-0.0190759648040779	0.951	0.954	1
Rbpj	0.121637865151789	-0.0945459459115692	0.826	0.839	1
Pop5	0.1219652106347	-0.0877299816955899	0.858	0.871	1
Fam25c	0.122244054644382	-0.101361572446629	0.535	0.555	1
Ndufs1	0.122593694371303	-0.0688652273807449	0.44	0.519	1
Tpm4	0.122668548291298	-0.0854843952339941	0.335	0.374	1
2210013O21Rik	0.122787224131453	-0.0721850536272032	0.456	0.516	1
Hspbap1	0.122999171300752	0.0134147366762801	0.45	0.447	1
Dnajc19	0.123082281635642	-0.0948308867882655	0.976	0.972	1
Cdk9	0.123431456181874	-0.0745589358362183	0.382	0.451	1
Cox7a2	0.123571933572007	-0.0900141056871138	1	1	1
Ncapd2	0.1237122816727	-0.0663750689448725	0.33	0.39	1
Smc4	0.124115742680095	-0.0920530557458794	0.783	0.824	1
Etfb	0.124191407026032	-0.00323718370939297	0.804	0.8	1
Mdm2	0.124327113300533	-0.0915202249950319	0.566	0.607	1
Pycrl	0.124531242836751	0.0165281680341059	0.411	0.413	1
Mak16	0.124749299153663	-0.091565317773431	0.917	0.932	1
Nacc1	0.125162223605233	-0.0695892139377014	0.443	0.513	1
Akr1b3	0.125254391416416	-0.029029839331993	0.991	0.988	1
Atp1b1	0.125316600354919	-0.0692803586119042	0.365	0.416	1
Tet1	0.12532020978715	-0.0843568130890351	0.651	0.691	1
Ndufa2	0.12546348052325	-0.0935791914455977	0.994	0.993	1
Acly	0.125913541657595	-0.079195757373934	0.664	0.7	1
Lck	0.125959435115231	-0.0715426013047502	0.246	0.301	1
Brca1	0.126011171013701	0.0266815841956384	0.283	0.253	1
Vapa	0.126023332773872	-0.0902309446101555	0.953	0.945	1
Mrpl15	0.126233613389831	-0.0215930417465064	0.972	0.962	1
Mrpl52	0.126277880624976	-0.0925835220525006	0.965	0.968	1
Trps1	0.126341806480348	-0.0679843386838692	0.278	0.338	1
Tor1aip2	0.126725410216507	-0.0707924158344251	0.479	0.511	1
Ppm1a	0.12673778520423	-0.0676969462027885	0.367	0.424	1
Basp1	0.126771508804058	-0.095317253315793	0.729	0.747	1
Spint2	0.126777271403888	-0.0852540305423422	0.789	0.807	1
Zcchc9	0.126889743235682	-0.0689228410236712	0.405	0.456	1
Med9	0.127093913864215	-0.0786833880639591	0.665	0.709	1
Pak1ip1	0.127145075607206	-0.0102047974778179	0.847	0.868	1
Kat7	0.127209308305907	-0.0771575822116428	0.578	0.659	1
Znrd1	0.127390224381194	-0.0879327900198517	0.89	0.88	1
Tm2d2	0.127853494335214	0.0139118091608378	0.425	0.391	1
Glyr1	0.127894539556478	0.0114923061327549	0.494	0.484	1
Nomo1	0.128112242927171	-0.0658168774707087	0.318	0.364	1
Ddx5	0.128126340876665	-0.0297028717032717	1	0.999	1
Nup62	0.128501416114943	-0.0830256582212401	0.705	0.732	1
Rhox6	0.128800128477001	-0.110143142725237	0.159	0.193	1
Impdh2	0.129321860457099	-0.02290989778103	0.971	0.98	1
Mrps36	0.129396453449407	-0.0859805830526459	0.826	0.84	1
Exosc5	0.129791448830362	-0.0852965025238627	0.781	0.83	1
Nipsnap1	0.130318336327679	0.0099078513917078	0.5	0.504	1
Cdca2	0.130348129098854	-0.0698840907221993	0.405	0.435	1
Poldip3	0.130736925496489	0.00489687777503389	0.616	0.598	1
Snrpd1	0.130955275998255	-0.0290317869451662	0.998	0.994	1
Hmgb2	0.130969542020177	-0.0412695075919642	1	0.999	1
Dnaja2	0.131022151925765	-0.0139934780779329	0.914	0.909	1
Ltv1	0.131205588190257	0.00497229412202904	0.586	0.588	1
Exosc3	0.131285295421994	-0.0758763280690127	0.595	0.629	1
Dr1	0.13160025256	0.0233949304838368	0.309	0.27	1
Tomm40	0.131767819648902	-0.022234590423245	0.969	0.96	1
Fyttd1	0.131851850370136	0.00589871340629189	0.599	0.585	1
Naca	0.131961537759228	-0.0402546239393757	1	1	1
Srrm2	0.132003182539116	-0.0927503181608582	0.994	0.993	1
Toe1	0.132130441875612	0.0204360878018218	0.321	0.296	1
Mid1	0.132387684757585	-0.0907159910192701	0.694	0.72	1
Uhrf1	0.132921309981599	-0.0837862122378318	0.683	0.699	1
Lap3	0.133287420878487	-0.014303457995634	0.92	0.904	1
Cit	0.133425377383193	0.0229393481997884	0.31	0.272	1
Mki67	0.133453676650461	-0.0692044835648221	0.428	0.523	1
Fxyd6	0.13383872685095	-0.0759626281939321	0.459	0.516	1
Dppa2	0.133883379694331	-0.00598829534139167	0.856	0.848	1
Polr2m	0.133911314003955	-0.0217707627081185	0.963	0.965	1
Trappc6a	0.134084093454265	-0.0657857937363063	0.378	0.428	1
Ppp4r1	0.134144554072753	-0.0718349016513542	0.225	0.3	1
Tyms	0.134220972982107	-0.00189096809519818	0.731	0.732	1
Actr2	0.134660116545012	0.00489251846500816	0.575	0.572	1
Zfp532	0.134733639637259	-0.073236159324818	0.232	0.279	1
Dlgap5	0.134754488299009	0.016528871009696	0.379	0.364	1
Prrc2b	0.13478486112388	-0.0683037098512781	0.402	0.452	1
Btbd1	0.134786984627593	-0.0694758466231208	0.414	0.474	1
Fundc2	0.134835903533339	-0.0729844783325465	0.482	0.551	1
Mia3	0.135129963078789	-0.0809184805125675	0.183	0.253	1
Gm13157	0.135202556760993	0.0260672718100631	0.28	0.248	1
Ak4	0.135536593471174	-0.0704364147696425	0.376	0.432	1
Cwc25	0.135686252856612	-0.0679004997733676	0.291	0.341	1
Tmem50a	0.135714292335913	-0.0678276938288971	0.454	0.548	1
Psma7	0.135720266129511	-0.0354503136924942	0.998	1	1
Txn1	0.136495560020415	-0.037258610138537	0.994	0.998	1
Psma3	0.136590615228007	-0.0275065158830636	0.982	0.991	1
Srp19	0.136793881209643	-0.091554343174141	0.94	0.932	1
Fam21	0.137129768528666	-0.0650353784493772	0.32	0.372	1
Eif3j1	0.137365107242462	-0.0747832539202007	0.587	0.62	1
Mrpl46	0.137576920171726	0.00107086814620438	0.694	0.68	1
Rpl27-ps3	0.138025604572857	0.0186730962836529	0.315	0.303	1
Gpbp1l1	0.138122433878812	0.0193216777000447	0.346	0.315	1
Cops7a	0.138273564218129	-0.0837102326629571	0.713	0.767	1
Brd8	0.138990826853197	-0.00313440652290153	0.734	0.728	1
Ndufv1	0.139089963258759	-0.00297012057180046	0.755	0.753	1
Adss	0.139284098885863	-0.00677099906427869	0.775	0.783	1
Fxr1	0.139498268125048	-0.013963490498323	0.902	0.873	1
2810428I15Rik	0.139640239296004	-0.0832368281884146	0.739	0.794	1
Rpl12	0.139731698314163	-0.0901942678621239	1	1	1
Vamp3	0.14022386393031	-0.0793228856565233	0.593	0.634	1
Apitd1	0.140350449039273	-0.0751739228380495	0.593	0.658	1
Eif3i	0.140590629838915	-0.0188968929045128	0.942	0.946	1
Ints12	0.140667117816058	0.0335190853048717	0.232	0.21	1
Golt1b	0.140777751029957	-0.0643889709732433	0.369	0.438	1
Msantd3	0.140815918579618	-0.0637455644058479	0.347	0.402	1
Nop10	0.141200175231308	-0.0393305201826428	1	0.999	1
Supt6	0.141536227084757	-0.070687060407259	0.489	0.535	1
Meg3	0.141666717598789	-0.100015421716104	0.846	0.871	1
Copz1	0.14175290688298	-0.00432020126849408	0.761	0.775	1
Txnl1	0.141816958411462	-0.0176481253203324	0.939	0.935	1
Timmdc1	0.14206786194617	0.018460210768223	0.343	0.329	1
Snrpn	0.142207214552873	-0.0867544391018231	0.827	0.839	1
Gab1	0.142423862293488	-0.0775702296166673	0.613	0.65	1
Cox7a2l	0.142450589483383	-0.0287044929935818	0.976	0.971	1
Emc4	0.14305773950051	-0.0752170502079337	0.615	0.68	1
Bnip3l	0.143358973564628	-0.00607729792396083	0.795	0.777	1
Gtsf1l	0.143586333213186	-0.0685478400817743	0.384	0.426	1
Wdr77	0.143804502790529	-0.00809618149728752	0.832	0.832	1
Atp5l	0.143861220696258	-0.0900623619361647	1	1	1
Baz2a	0.144171849076644	0.000274477944675833	0.722	0.717	1
H13	0.144174784688248	0.0143821796665325	0.387	0.362	1
Phf6	0.144220050662636	-0.0707809332703398	0.223	0.287	1
Tial1	0.144387242811257	0.00484523155165262	0.586	0.554	1
Rpl23a	0.144428716641909	-0.0871498683460219	1	1	1
Dctn5	0.144653671514017	0.0214057665023721	0.307	0.261	1
Sec11a	0.144808244105757	3.8745756806291e-05	0.7	0.688	1
Trim44	0.144962236324078	-0.0705429820936503	0.237	0.297	1
Cep57l1	0.144987367370429	0.0247542267850041	0.283	0.284	1
Itm2b	0.145082378318309	0.00512242251700201	0.544	0.557	1
Gpn1	0.145102825162211	-0.0787631067793259	0.638	0.684	1
Atp5g1	0.145105991715091	-0.0891367446680218	1	1	1
Ice1	0.145470324975709	-0.0643999547337535	0.32	0.361	1
Rbmxl1	0.145518690671029	-0.0165332155805422	0.924	0.936	1
Slc35a4	0.145630985100689	-0.0647848987507387	0.393	0.432	1
Fdx1	0.146105258601163	0.00548949228477147	0.576	0.551	1
Mt1	0.146121474231121	0.00779572150694285	0.942	0.961	1
Coa6	0.14650351680642	-0.0696693263567223	0.494	0.536	1
Wbp5	0.146723517404435	-0.109273370967988	0.928	0.935	1
Tmem192	0.146848528600495	-0.0700661853260027	0.465	0.509	1
Ndufb11	0.146900118572384	-0.0859256732070048	0.899	0.919	1
Cdipt	0.147115839800066	-0.0649271738548135	0.333	0.38	1
Haus7	0.147344563798593	0.0247846041342255	0.268	0.253	1
Prr13	0.147387832006091	0.010398898951537	0.448	0.428	1
BC004004	0.147921413809359	-0.0654093518249136	0.298	0.341	1
Cuta	0.147976524150338	0.00174934010587913	0.619	0.63	1
Hars	0.148151790336178	-0.0689981471258971	0.486	0.539	1
Sh3glb1	0.148280123795649	-0.0756820722711909	0.581	0.654	1
Golgb1	0.14886662748662	0.00693609041768661	0.517	0.507	1
Tsc22d1	0.149382592422628	-0.0963468745689937	0.775	0.804	1
Mpp6	0.14974635321291	-0.079465162850678	0.711	0.733	1
Top3b	0.150336767655449	0.0110829900941312	0.422	0.432	1
Gtf2b	0.150673241657614	0.0161435190722436	0.35	0.341	1
Cyb5r3	0.151046491631447	-0.08218168692767	0.677	0.718	1
Srp14	0.151049536701492	-0.0282633107153305	0.982	0.985	1
3110040N11Rik	0.151617216506826	-0.0658312212088306	0.431	0.494	1
Tmem234	0.151785026188044	-0.0123078476745968	0.852	0.832	1
Rps6	0.151801542408919	-0.056433965609382	1	1	1
Nmt2	0.15184859742585	-0.0831703925134548	0.717	0.726	1
Mif	0.152311258513945	-0.0440699323054425	1	1	1
Mettl1	0.152449751861927	-0.0656250603868911	0.442	0.497	1
Crebbp	0.152454448765001	-0.0651885394041671	0.407	0.459	1
Tubb2b	0.153148250809637	-0.0103485427614236	0.847	0.836	1
Psmd2	0.153255825140107	-0.00924416163772723	0.821	0.842	1
Cct5	0.153272958959902	-0.0277432071385533	0.982	0.98	1
Akirin1	0.153482209655887	-0.0676125719523131	0.492	0.538	1
Id1	0.153568842627059	0.0124973635804735	0.544	0.534	1
Utp18	0.154107819076965	0.00372809208933667	0.601	0.559	1
Ino80b	0.154318769134521	0.0203343300868531	0.31	0.29	1
Dnajb11	0.15474040837219	-0.0750326718196612	0.612	0.681	1
Rsbn1l	0.154977647987451	-0.0646415456455883	0.422	0.479	1
Psmd3	0.155346740074151	-0.0114527177728789	0.835	0.825	1
Eny2	0.155419538986824	-0.017932634817706	0.924	0.923	1
Hmces	0.155647549704955	8.38846205666322e-05	0.706	0.718	1
Tmpo	0.155690272880994	-0.0817513328854629	0.765	0.813	1
9430038I01Rik	0.156338032549353	0.014412739724316	0.367	0.366	1
Scand1	0.156821597035017	-0.0655307660202501	0.333	0.381	1
Fasn	0.156858784812617	-0.0657695587840772	0.454	0.507	1
Sf3b6	0.156985382814953	-0.0228744682177249	0.945	0.943	1
Lrrc58	0.157570744363131	-0.0641932754904445	0.427	0.465	1
Smpd4	0.157681168299925	-0.0632551679922603	0.379	0.437	1
Tmem9	0.157830875423583	-0.0640579411453218	0.303	0.356	1
Asun	0.157911961328573	-0.0618004955510352	0.35	0.412	1
Araf	0.157997943899895	-0.0628690892579988	0.315	0.359	1
Mrpl50	0.158120665183132	-0.000867555483420213	0.662	0.684	1
Timm10b	0.158151536883824	-0.0743394053479225	0.621	0.679	1
Wdr3	0.158165057317291	-0.0669603777119483	0.488	0.539	1
Sec23b	0.158340356137414	-0.0624713554643992	0.414	0.458	1
Ap3m1	0.158818933045347	0.0209126656532591	0.306	0.267	1
Rps3	0.158982149038336	-0.0515223819233852	1	1	1
Ttc13	0.159063868959894	0.0203713020805722	0.298	0.267	1
Cst3	0.159107193516661	-0.00268332049944353	0.68	0.674	1
Fgfr1	0.159409548275609	-0.0668575780012785	0.284	0.334	1
Sfr1	0.159458528373595	-0.027123322408132	0.977	0.986	1
Nanog	0.15991855169719	-0.0164443582263771	0.905	0.899	1
Rpe	0.1600569094134	0.0119567743250344	0.402	0.413	1
Bola2	0.160075709172184	-0.0916233914689668	0.997	0.997	1
Brca2	0.160189538377952	-0.0710625311723586	0.532	0.556	1
Akap8	0.160205014587423	-0.0722523546614369	0.572	0.619	1
Hsp90aa1	0.160272775723567	-0.0457679733129788	1	1	1
Cstb	0.160347905461724	-0.0954076435090501	0.644	0.666	1
Elof1	0.160494859091375	-0.0796708614648419	0.74	0.788	1
Ddx3x	0.16134326527685	-0.0849277670970119	0.893	0.918	1
Cdc73	0.16138554799845	-0.0627972475969886	0.356	0.418	1
Pmepa1	0.16145401199152	-0.0701403185434283	0.266	0.305	1
Stmn2	0.16176906303232	-0.0882555180401079	0.985	0.981	1
1810037I17Rik	0.161790794445687	-0.0220167829622113	0.946	0.953	1
Wapl	0.161869664081102	-0.0802075292545485	0.807	0.825	1
Ap2a2	0.162168904343978	-0.0779221407744403	0.685	0.694	1
Sdha	0.162555997550132	-0.00155600354960506	0.685	0.68	1
Nefh	0.16264042665766	0.00949605382723018	0.495	0.514	1
Lars	0.162916927837548	-0.0838328178217413	0.818	0.853	1
Rpl22	0.163140280429836	-0.0452319839751141	0.998	0.999	1
Psmd5	0.163457857926109	0.00801291721137898	0.474	0.476	1
Atp6v1c1	0.163620002557789	-0.06630849769697	0.483	0.519	1
Pcmtd1	0.163658899459551	0.0110599384139098	0.417	0.396	1
Bex2	0.163665157928284	-0.0132003064576167	0.838	0.85	1
Tyw1	0.16392963678537	-0.071671691497043	0.203	0.275	1
Eif3e	0.164128346436958	-0.0260665329741212	0.966	0.977	1
Psrc1	0.164588946042301	-0.0809903873256617	0.656	0.701	1
Ppp6r3	0.164602663614386	-0.0636052097401745	0.284	0.338	1
Gdi2	0.164965636343982	-0.021820526169416	0.948	0.951	1
Psmd14	0.165162279376776	-0.00824955027659202	0.818	0.831	1
Gpc4	0.165594608739779	-0.0701412218527472	0.209	0.278	1
Ewsr1	0.165594642643101	-0.0835265506619585	0.812	0.825	1
Setd6	0.165738949879704	0.0190069797820673	0.3	0.28	1
Cdyl2	0.16610190633106	-0.0710903358583438	0.417	0.481	1
A330069E16Rik	0.166386562392562	-0.118294354955943	0.104	0.164	1
Srrm1	0.166723374792331	-0.0893010887484627	0.982	0.98	1
Ldha	0.167016422854145	-0.0941825699309979	0.986	0.993	1
Evi5	0.167190355890716	-0.0624576313600683	0.356	0.395	1
Sptlc2	0.167303819434495	0.0150303897768839	0.326	0.315	1
Mcm10	0.168017114137042	0.00672656318228848	0.503	0.496	1
Rab9	0.168281969744121	0.00808942216160768	0.462	0.453	1
Copg1	0.168323734281151	-0.0619938195944782	0.382	0.423	1
Tpd52l1	0.168585701304811	-0.0633809335905043	0.274	0.341	1
C1d	0.169182883652239	-0.00448167977701353	0.713	0.704	1
Cmas	0.169184520167424	-0.0625751910350978	0.419	0.481	1
Cks2	0.169291123477234	-0.0328851246016129	0.991	0.985	1
Spc24	0.169358135137508	-0.0119796380551087	0.844	0.837	1
Pfn1	0.169379685554755	-0.0418021835942239	0.998	0.999	1
Fbxo9	0.169559646408592	0.0184476000301792	0.301	0.282	1
Zdbf2	0.17008085601362	-0.0621249786641065	0.353	0.413	1
2810403A07Rik	0.170088825464127	-0.0643538454169387	0.261	0.31	1
Rbm19	0.170214649336524	0.00995858852557807	0.437	0.426	1
Kdm2b	0.171269126338144	0.010099045594311	0.404	0.379	1
Chmp2b	0.171397269952207	0.0159170921131105	0.32	0.303	1
Gnpat	0.17150702054864	-0.0625006534838553	0.365	0.447	1
Mrpl47	0.171581279048544	0.00224053946082314	0.587	0.588	1
Rps18-ps3	0.171749507521777	-0.0664606084855774	0.246	0.299	1
Zfr	0.171836705260623	-0.07157528867198	0.56	0.613	1
Wdr35	0.171837767319769	-0.0727042039965202	0.193	0.272	1
Nup35	0.172087038177071	0.0158135834229546	0.329	0.306	1
Ndufa9	0.172115945881712	0.00253422829961181	0.599	0.621	1
Vars	0.172375405985411	-0.0739894550289896	0.642	0.661	1
Magohb	0.172492641221907	0.0171882665622768	0.333	0.312	1
Srp72	0.172547359902432	-0.0768961719764901	0.703	0.753	1
1700007K13Rik	0.172592958783175	0.0250591370147593	0.275	0.28	1
Ganab	0.17262642439049	-0.0641016361169737	0.428	0.494	1
Prelid1	0.172679206302739	-0.0890229897172863	0.977	0.98	1
Polr2c	0.172907048399053	-0.0189575885874127	0.922	0.925	1
Gmcl1	0.173001082512768	-0.0662138176343564	0.289	0.316	1
Wdr70	0.173132566007982	-0.0663750689448727	0.474	0.528	1
Srsf9	0.17348030069574	-0.0797308601264283	0.687	0.745	1
Eif3h	0.174012997639886	-0.0326615462500093	0.986	0.992	1
Srek1	0.174266309158338	0.00609757986811832	0.509	0.485	1
Cldnd1	0.174435518733426	0.0161660785042625	0.315	0.312	1
Bet1	0.174474492796568	-0.0661124294161139	0.482	0.533	1
Rab35	0.174901615271234	-0.0598603879236789	0.372	0.42	1
Tmem11	0.175438449158044	-0.00829366455021352	0.774	0.77	1
Golm1	0.175621564534346	-0.0673281513719982	0.22	0.291	1
Pgs1	0.1757300434651	-0.064941563779864	0.463	0.524	1
Desi2	0.175745756335668	-0.0663750689448726	0.474	0.529	1
Lypla2	0.17583640053836	-0.0638831663346935	0.263	0.322	1
Ucp2	0.175922268009029	-0.06477412195622	0.399	0.457	1
Zfp131	0.176302747019624	-0.0637781206525805	0.388	0.456	1
Hmgcs1	0.176306741552168	0.0126698113343733	0.436	0.465	1
Gm9843	0.176374023442691	-0.00155994323305131	0.63	0.622	1
Laptm4a	0.176401784080442	-0.00764624461584029	0.754	0.758	1
Pgrmc1	0.176483429389548	0.000622841174245381	0.616	0.614	1
BC005537	0.176636261201435	-0.0627653400013828	0.411	0.445	1
Hax1	0.176961512497232	-0.0145131446717659	0.833	0.862	1
Zmat5	0.177044855841806	0.00745919306617959	0.483	0.491	1
AW209491	0.177141845032211	-0.0651680681948375	0.232	0.295	1
Srp9	0.177180012259866	-0.0891920996411477	0.979	0.978	1
Urah	0.177538166625145	-0.0700190621139412	0.398	0.445	1
Ndufb3	0.177578008253106	-0.0127326975351865	0.806	0.814	1
Cbr1	0.177949482580915	0.0104021135638789	0.419	0.397	1
Fam104a	0.178306168022202	-0.0899474075343245	0.934	0.944	1
Mrpl19	0.178442955165645	0.00590307653177302	0.506	0.491	1
Pkn2	0.178528599702915	-0.0800826247747363	0.711	0.712	1
Kdm2a	0.179160421326444	-0.0830256582212398	0.336	0.378	1
Sept2	0.179179080145066	-0.0771542031996997	0.665	0.713	1
Pola2	0.179555730857843	-0.0605774908586758	0.317	0.373	1
Coro1b	0.179590403872576	-0.0632753030237481	0.284	0.335	1
Triml2	0.179707064957575	-0.0614055534092645	0.336	0.405	1
Tcea3	0.179923951279568	-0.0863966644562786	0.862	0.858	1
2700097O09Rik	0.180046595613299	-0.0601745668197251	0.358	0.404	1
Utp6	0.180334005119861	0.0084588560537982	0.453	0.444	1
Cinp	0.180396863144557	-0.0601709180010119	0.356	0.418	1
Rps3a1	0.180646373407899	-0.0545866227171823	1	1	1
Hsd17b10	0.180701600985045	0.00225343744422368	0.586	0.576	1
Fam195b	0.18099550181971	-0.0610232538729255	0.312	0.37	1
Pebp1	0.181145326785184	-0.0344433942909093	1	0.999	1
Med19	0.181280911354637	-0.00255788679965641	0.682	0.694	1
Saal1	0.181348117503435	0.0268004931105909	0.24	0.217	1
Asns	0.181516151946138	-0.0117997319261911	0.885	0.901	1
Cnot3	0.181605864705035	-0.122358196533117	0.885	0.892	1
Phb2	0.181627462099011	-0.035684284330721	1	0.997	1
Sf3b1	0.181769256739834	-0.0204740646346788	0.953	0.965	1
Gm13154	0.181804407028017	0.00584899061086597	0.509	0.521	1
Banf1	0.181811068922231	-0.0298093461361311	0.977	0.971	1
Suz12	0.181929735089478	-0.0707316150005664	0.572	0.599	1
Sdhaf3	0.182448651412002	0.0203464613716168	0.294	0.279	1
Praf2	0.182459964634483	-0.0635194166473236	0.414	0.479	1
Rexo1	0.182859569398254	-0.06550056079994	0.486	0.56	1
Acaa1a	0.18286189025452	0.0154805899996749	0.32	0.311	1
Zswim1	0.183050929669799	0.0192368720099603	0.284	0.268	1
Tceal8	0.183191008469311	-0.00590987319493719	0.76	0.772	1
Uqcrq	0.183199401555194	-0.0875536063107063	1	1	1
Fbxo15	0.183469991541226	0.00135927129849556	0.677	0.673	1
Eef1b2	0.183500938301089	-0.0899648383130649	1	1	1
Ipo8	0.183932157598118	-0.0600481049720666	0.355	0.395	1
Ctnnbip1	0.184280475382872	-0.0674519385260234	0.492	0.544	1
Eef1d	0.184383224372384	-0.0281534437468238	0.983	0.987	1
Ap4s1	0.184436309637844	-0.0613937385946685	0.318	0.363	1
Rbmxl2	0.184535568443693	-0.0104998013782232	0.807	0.804	1
Lsm12	0.184730963729131	-0.0818077609334198	0.824	0.85	1
Ankrd26	0.18487036884016	-0.0637511730723593	0.243	0.308	1
Ormdl2	0.185016059360462	-0.00819770847944812	0.74	0.737	1
Asb6	0.185046798166617	0.0273545514076206	0.249	0.233	1
Taf6	0.185261529994024	-0.0607012948589649	0.307	0.374	1
Atp1b3	0.185281807678929	-0.0741695048669864	0.624	0.688	1
Ptdss2	0.185286570962147	-0.0615496267118557	0.408	0.462	1
Pdha1	0.185297041347657	-0.0106139760038082	0.823	0.806	1
Uimc1	0.185322445897012	0.015849193344925	0.301	0.289	1
Dnm1l	0.185898284688978	-0.071258724322064	0.543	0.586	1
Rbpms2	0.186125585961505	-0.0855813727867234	0.875	0.889	1
Zfc3h1	0.186187809840357	0.0389854467129536	0.206	0.168	1
Tnrc6a	0.186261470541732	-0.0739346776656472	0.584	0.647	1
Rrp8	0.186294699703112	-0.0748496959358449	0.656	0.695	1
Ppib	0.186534004145923	-0.0219875230906599	0.917	0.922	1
Ddx49	0.186817628928321	-0.0601203476313886	0.309	0.368	1
Triml1	0.186873489434644	-0.0625397384447942	0.283	0.329	1
Slirp	0.186980098390519	-0.0853176166003866	0.985	0.987	1
Gsta4	0.187132949742698	-0.0150521635885057	0.924	0.954	1
Prr12	0.187311707716746	-0.0727082123418953	0.188	0.252	1
Eri3	0.18740837194385	-0.0583557797782528	0.352	0.417	1
Gigyf1	0.187622672541017	-0.0665503384221418	0.219	0.285	1
Oxct1	0.187766474279091	-0.0648541561041659	0.242	0.301	1
Gon4l	0.188036128985311	-0.0725670391927937	0.609	0.692	1
Ehd4	0.188136167758399	-0.063200850677189	0.271	0.336	1
Gcn1l1	0.188159756947227	-0.0611048694022582	0.384	0.444	1
Pih1d1	0.188244529811679	0.00795524895740291	0.442	0.422	1
Map1lc3a	0.188448741296857	-0.0618212930191951	0.356	0.398	1
Zpr1	0.188756856658129	-0.000340924425528244	0.604	0.598	1
Apool	0.189174728538009	0.0209996471349566	0.265	0.246	1
Phf14	0.189459008145628	-0.0661228621339519	0.518	0.54	1
Dnajc25	0.189464974701545	0.0274324809749173	0.234	0.213	1
Med21	0.189535537604247	-0.00251256608553951	0.644	0.628	1
Ckap5	0.190012708192372	-0.0627659589750935	0.422	0.468	1
Akirin2	0.190130877513367	0.00194417503260469	0.544	0.56	1
Nr1h2	0.190159548755595	-0.0626478935529501	0.268	0.324	1
Psmd4	0.190543474450796	-0.0268608914992601	0.957	0.966	1
Clk1	0.190564965752207	0.00633781369686603	0.468	0.467	1
Morf4l2	0.190744949936946	-0.0226727872276309	0.966	0.966	1
Ube2j2	0.19100802043768	-0.0822705683404583	0.778	0.814	1
Rps12-ps3	0.191068743411035	-0.0824801157549406	0.824	0.867	1
1700097N02Rik	0.191288247657818	-0.0673431232315078	0.26	0.299	1
Ppif	0.191375417743753	0.00130317219736631	0.584	0.596	1
Atp5g2	0.192006252784501	-0.0410968500260882	0.995	0.999	1
Cmtm7	0.192091479580829	-0.0763843788921947	0.554	0.584	1
Ina	0.192223619262903	-0.0659705218298444	0.258	0.313	1
Tdh	0.192473930302085	-0.0827818937073064	0.904	0.919	1
Mapk1ip1l	0.192526827061376	-0.0713006358269649	0.599	0.622	1
Rps26-ps1	0.192600068670904	-0.00954844603884564	0.757	0.773	1
Trappc2l	0.192630019455717	0.00491338478493031	0.497	0.466	1
Znhit2	0.193152317685733	0.0188972934937324	0.277	0.264	1
Ube2e1	0.193253947270008	-0.00155994323305131	0.621	0.63	1
Tvp23b	0.193303925054079	0.0119567743250343	0.364	0.354	1
Kpna3	0.193688819674625	0.00126196920739685	0.606	0.596	1
Gm26917	0.19383742730217	-0.0903806323842056	0.992	0.994	1
Nup88	0.193955925575709	0.00871570427075746	0.414	0.418	1
Csrp1	0.194072967981617	-0.0799912471280784	0.291	0.309	1
Churc1	0.194105478200202	-0.0602338009227901	0.353	0.395	1
Mrps33	0.194256585930832	-0.0826331643953269	0.905	0.911	1
Mdk	0.194398388808279	-0.0204173249019648	0.916	0.912	1
Arhgap5	0.194516344393791	-0.0615682296862152	0.402	0.435	1
Pla2g12a	0.194526220666954	-0.0698281110499305	0.592	0.609	1
Rnf41	0.194738611284887	0.0202902482331411	0.266	0.25	1
Clcn3	0.195335522226355	-0.0611425215694111	0.317	0.372	1
Rnmt	0.195529307306011	-0.073236159324818	0.659	0.718	1
Ndufb10	0.195680329897038	-0.0250766353415188	0.943	0.936	1
Igf2bp1	0.195691401727929	-0.0890212911615533	0.957	0.96	1
Rlim	0.195712138454447	-0.061193509847826	0.326	0.366	1
Otulin	0.196203474447955	-0.063563598918133	0.497	0.52	1
Lsm1	0.196434682878112	-0.0140237627427042	0.829	0.837	1
2410141K09Rik	0.19643485242971	0.00519038337157585	0.491	0.476	1
Tmem147	0.196687016594887	-0.0787190065694158	0.74	0.759	1
Eno1	0.196965062883033	-0.012392115680613	0.844	0.862	1
Hdgf	0.196966613817162	-0.0891537819640194	0.991	0.995	1
Maged1	0.197028869724673	0.00922622089097141	0.413	0.4	1
Cyb5b	0.197039830836099	-0.0800871728030522	0.772	0.821	1
Morc1	0.197165291156931	0.00220249578769216	0.622	0.649	1
Rtn3	0.197178945413334	-0.0692506100898885	0.485	0.544	1
Shprh	0.1972294493285	0.0405898681285212	0.199	0.163	1
Palm3	0.197425212071389	0.0229484478031366	0.261	0.239	1
Ptbp1	0.197506952055979	-0.081543290418044	0.846	0.892	1
Zic5	0.19799003349852	0.0215483553550173	0.252	0.245	1
Atp6v0b	0.198185053425184	-0.0821185092867025	0.728	0.749	1
Sucla2	0.198568388126275	0.00194417503260458	0.532	0.528	1
Hdhd2	0.198802341188121	-0.0591514194430789	0.31	0.369	1
Plk1	0.198914988153939	-0.00168827884713674	0.607	0.601	1
Rab14	0.199330096072329	-0.00999288567942447	0.791	0.767	1
Setd3	0.199898899947216	0.0105859721912556	0.372	0.369	1
Rps15a	0.199916458255685	-0.0576430726225148	1	1	1
Elovl5	0.200348118371263	-0.0586897322228692	0.304	0.37	1
Akap1	0.200351861747657	0.00632450447339256	0.442	0.431	1
Ube2g2	0.200361535463458	0.0258037100108892	0.237	0.206	1
Dnttip1	0.200588926688908	-0.0664624929952845	0.211	0.285	1
Pdia6	0.200912414226479	-0.0821580859157187	0.869	0.9	1
Slc25a13	0.201622490275957	-0.0681199655662685	0.554	0.603	1
Eif5a	0.201673373448819	-0.0473350588628243	1	1	1
Serp1	0.201762729624082	-0.0854778155015441	0.87	0.9	1
Acvr2b	0.201790449295003	0.024059796496278	0.242	0.218	1
Ciao1	0.201809863221001	-0.0600622789704968	0.289	0.322	1
Cnbp	0.201867687375675	-0.0392959923922436	0.997	0.999	1
Spdl1	0.202122281873353	0.0221923012194323	0.249	0.234	1
Ctnnb1	0.20229899272738	-0.0819146869475271	0.884	0.905	1
March7	0.202621417761724	-0.000831935640066228	0.575	0.578	1
Smc2	0.202745902392039	-0.0834325914475784	0.865	0.904	1
Cdk16	0.202983928480936	-0.0585355083885358	0.344	0.392	1
Cbx1	0.203614776029084	-0.0340581711720771	0.985	0.986	1
Csrp2	0.203810418465247	-0.0816213039108717	0.919	0.931	1
Cep295	0.203868343364665	-0.0621159431824153	0.41	0.476	1
Tsc22d4	0.204364715737952	-0.0611368837804393	0.269	0.328	1
Mplkip	0.204655261092533	-0.00129731889156648	0.604	0.57	1
Mrpl49	0.204656729585558	-0.00467128851192389	0.67	0.668	1
A830080D01Rik	0.204794973516333	0.0110477787025381	0.367	0.346	1
Ensa	0.2048305251363	-0.0590048513278629	0.362	0.417	1
Actg1	0.204873652037925	-0.0987542349361883	0.998	0.999	1
Imp3	0.20512434801692	-0.0039975829640515	0.697	0.712	1
Emc6	0.205445114607014	-0.0242854942282837	0.936	0.933	1
Tsfm	0.205591741599392	-0.00347306058275942	0.661	0.649	1
Cpox	0.206016733384676	-0.0747754105266257	0.179	0.239	1
Nip7	0.206099233031199	-0.0143556934987057	0.979	0.978	1
Mnat1	0.206146827651734	-0.00741146169538942	0.705	0.685	1
Apopt1	0.2062398145316	-0.0580184743539311	0.35	0.401	1
Kxd1	0.206269464588177	0.00129947985104639	0.532	0.537	1
Vps41	0.206426129665697	0.0132730835844646	0.321	0.298	1
Ube4b	0.206600282030852	0.00370363256831396	0.483	0.468	1
Ndufaf7	0.206667034247586	0.023884488611357	0.249	0.22	1
Eml4	0.206713654337027	-0.0774343054388478	0.682	0.733	1
Slmap	0.206889147822399	-0.0599930139185684	0.298	0.335	1
Derl2	0.207718620422808	0.0120965464966225	0.356	0.347	1
Prdx5	0.207795886560149	-0.0749657986328338	0.748	0.735	1
H2afz	0.207802967423693	-0.0483386750416117	1	1	1
Ttc5	0.207821221045795	0.0184339630156852	0.266	0.254	1
Smim20	0.208130877871102	-0.0590239677530374	0.375	0.438	1
Dhcr24	0.208151851958237	-0.0612454680642239	0.443	0.513	1
Gsk3b	0.208262370899688	-0.0617150308570585	0.402	0.454	1
Lztfl1	0.208451240625722	0.0257839348544177	0.228	0.205	1
Eif2d	0.208617245163664	-0.0726285379167146	0.645	0.673	1
Flnb	0.209761510737679	-0.0684737056017938	0.3	0.339	1
Cct2	0.210337709526481	-0.0342674635928062	0.988	0.991	1
1110059E24Rik	0.210437823648325	0.00929442757361582	0.39	0.361	1
Fh1	0.21052208561942	0.00367805417693756	0.474	0.467	1
Dppa4	0.210612514613609	-0.00998030539022121	0.801	0.785	1
Ndufv2	0.210796429817798	-0.0228843238211738	0.931	0.94	1
Mrpl9	0.211056290428433	0.0146685925511758	0.339	0.306	1
Arl6ip4	0.211067888399525	-0.0726285379167146	0.636	0.653	1
Top2a	0.211111983587137	-0.0950678860494292	0.922	0.929	1
Mpc1	0.211682102655156	-0.0824554914402542	0.668	0.708	1
Ssu72	0.211741523312985	-0.084891387292277	0.904	0.934	1
Anxa7	0.211810941781811	0.00713735491461481	0.428	0.413	1
Dis3	0.212089807120042	-0.0615036836484298	0.457	0.498	1
Nde1	0.212217395390322	-0.0570800039916315	0.306	0.364	1
Smim8	0.21223592701159	-0.0597365412457076	0.338	0.401	1
Proser1	0.21224142204353	-0.060398058479007	0.284	0.32	1
Wdr45b	0.212358955766021	0.000118575920041719	0.58	0.568	1
Gapdh	0.212398454479863	-0.0438126759760853	1	0.999	1
Traf4	0.212461442836295	-0.0707328740063925	0.572	0.588	1
Wdtc1	0.212488807138684	-0.0613499327421994	0.428	0.47	1
Lrpap1	0.212514017980885	-0.000398081397702255	0.622	0.631	1
Ddx52	0.212569354390256	0.00241177119771219	0.494	0.516	1
Wdr1	0.212575260804265	-0.0686820048392791	0.563	0.612	1
Ywhah	0.212659863704332	-0.0159055621030246	0.862	0.861	1
Arcn1	0.212854971662617	-0.0595001789986099	0.388	0.439	1
Hmgb1	0.212970020484918	-0.0341083487703751	0.994	0.997	1
Fam63a	0.213386782578925	-0.0627972475969886	0.229	0.298	1
Immp1l	0.213530586733366	-0.0719616756535124	0.645	0.691	1
Rad51ap1	0.213560084106689	-0.0576908535224144	0.362	0.418	1
Polr2j	0.213704970517274	-0.0275778266710638	0.959	0.954	1
Mllt4	0.21389561380593	-0.0630044513826524	0.333	0.376	1
Git2	0.214084709543903	-0.0599963868358971	0.26	0.326	1
Ncbp1	0.214114827108341	-0.0613885222602388	0.456	0.517	1
Dlst	0.21436527330816	-0.0604049019583687	0.266	0.324	1
Krr1	0.214466334952228	-0.0638118466356064	0.524	0.566	1
Smek2	0.214995942607067	0.00810820814851437	0.408	0.397	1
Zfp91	0.215053768437037	-0.0661942207664251	0.54	0.593	1
Zfos1	0.215686155835678	-0.0788571854749293	0.7	0.766	1
Pycr2	0.215828884611655	-0.0013126980819842	0.644	0.652	1
Tmed9	0.21600073272181	-0.0198368315696209	0.882	0.901	1
Zfp704	0.2161028420069	-0.0621788071385486	0.287	0.331	1
Atad1	0.216696943836911	0.0175177170888475	0.269	0.257	1
Gnai2	0.216787539304314	-0.0878866538215921	0.873	0.902	1
Cry1	0.216921729055765	0.0126477508279182	0.317	0.301	1
Snhg12	0.217496155925777	-0.0593924969337417	0.419	0.456	1
Mrpl36	0.21752882129125	-0.0206608904168368	0.908	0.911	1
Acer2	0.21755381990741	0.00481234038523015	0.425	0.417	1
Ankrd10	0.217595898872802	0.00050099979715601	0.56	0.544	1
Smc5	0.21767453331097	0.00574548950401099	0.45	0.416	1
Xrcc5	0.21791313058461	-0.071738097230471	0.661	0.707	1
Mybbp1a	0.218073058131606	-0.0227662635174384	0.924	0.918	1
Gtf2e2	0.218099655886291	-0.00815781605959554	0.774	0.75	1
Cenpb	0.218140878320619	-0.0598603879236789	0.252	0.309	1
Tmem120a	0.218213720894406	-0.0597305262262042	0.312	0.358	1
Mrpl10	0.218337145672781	-0.0633970848020233	0.506	0.555	1
Gm11627	0.218407711566449	0.0320409743601426	0.208	0.185	1
Polb	0.218534159608653	0.0124083909627048	0.309	0.298	1
Rfk	0.218715825438237	-0.060375748544356	0.445	0.473	1
Nop16	0.218795731148096	-0.0708863166798335	0.636	0.713	1
Thap1	0.219336519199907	0.0241930321236819	0.235	0.214	1
Cpsf4	0.219764226218388	0.00508389503727225	0.446	0.436	1
Ergic3	0.219939038319403	-0.0577407607142432	0.297	0.354	1
Usp47	0.220009066565706	0.0176206242152568	0.271	0.249	1
Txndc17	0.220235891590863	-0.02827881587338	0.943	0.955	1
Zwint	0.220317192535632	-0.0106408017478778	0.758	0.769	1
Psmd8	0.22082559595893	-0.0825557452402408	0.89	0.887	1
Vps36	0.220892536620825	-0.0777332041047435	0.683	0.71	1
Mrpl51	0.221074826197996	-0.0833650738864948	0.95	0.964	1
Mettl9	0.221230794298774	-0.00265128355871236	0.622	0.593	1
Lin28a	0.221302962571747	-0.0619047888139689	0.46	0.535	1
Metap2	0.221345183890702	-0.0836764133311898	0.992	0.997	1
Hadh	0.221446935876662	0.00508389503727236	0.511	0.503	1
Ybx3	0.22151432785177	-0.0846503181573448	0.887	0.877	1
Psmc6	0.221529557010399	-0.0150962895040889	0.882	0.872	1
Pnkd	0.221985961234025	-0.0142736434717847	0.806	0.817	1
Sap30	0.222008190480263	-0.013392296963403	0.835	0.811	1
D230025D16Rik	0.222231565115683	0.0162773286782056	0.281	0.266	1
1700021F05Rik	0.222508333660888	0.00194417503260469	0.494	0.497	1
Hadha	0.222562598048028	-0.0574614423087617	0.381	0.455	1
Glmp	0.222949912946136	0.0122680583742406	0.315	0.309	1
4833439L19Rik	0.22302972309347	-0.0609582636446477	0.476	0.508	1
Rpl6	0.22311962019493	-0.0536731675154507	1	1	1
Gm26916	0.223169390194461	0.0342717266305671	0.284	0.265	1
Rpl38	0.223200145875851	-0.0591669409693467	1	1	1
Poglut1	0.223209162994141	-0.0569976994964905	0.339	0.384	1
Pprc1	0.223761380110322	-0.0614042788346699	0.451	0.496	1
Wasl	0.224289875722366	-0.0627682120138795	0.505	0.541	1
Ccnl2	0.224369187458143	-0.0590422485606055	0.393	0.457	1
Chd8	0.224773017784086	-0.0626222337412784	0.485	0.529	1
Zfp830	0.224846597713464	0.00988807645683265	0.327	0.341	1
Itpk1	0.224882797500882	-0.0696531437292099	0.609	0.643	1
Coq5	0.224947653629892	0.00750330844260139	0.405	0.396	1
Myo1b	0.225472578135123	0.0218426452782811	0.258	0.223	1
Cox6b1	0.225738944718722	-0.0843110951959574	0.998	0.992	1
Tmem261	0.227000471203288	-0.0732260177998367	0.725	0.757	1
Tbca	0.227120611741465	-0.0300074247739979	0.96	0.973	1
Cks1b	0.227203402566553	-0.0861641341376376	0.992	0.995	1
Cenpf	0.22736231988695	-0.0857321466120977	0.812	0.807	1
Pim1	0.227631770848481	-0.0769368569959811	0.667	0.714	1
Gpaa1	0.228251662056876	-0.0664634667349854	0.211	0.266	1
BC003965	0.22828088902816	-0.0733695430477553	0.723	0.769	1
Eif2b2	0.228331466251337	0.00651866613168228	0.43	0.396	1
Bola3	0.22860731763776	-0.0777435540626967	0.78	0.822	1
Commd10	0.228741805507517	0.00319324439823976	0.482	0.444	1
Rnf167	0.228891515272768	-0.0588975764399861	0.385	0.421	1
Poldip2	0.229191436974418	-0.0715816688451041	0.653	0.684	1
Fntb	0.229245711539439	0.011749981169151	0.323	0.316	1
Jkamp	0.229332107126893	0.00765741726807001	0.416	0.394	1
Gtf2f2	0.229377247694875	-0.00585696454171469	0.642	0.659	1
2900011O08Rik	0.229875276119299	-0.0643695749649413	0.216	0.278	1
Cenpa	0.230031396973184	-0.0833784489923957	0.87	0.903	1
Drosha	0.230945807807447	-0.0642573478170764	0.511	0.54	1
Usp19	0.231382693801518	-0.0599226990431183	0.344	0.362	1
Atxn2	0.231998702703554	-0.0583887173122227	0.277	0.337	1
Npepps	0.232054579952419	-0.0674172785233164	0.599	0.589	1
Ppih	0.232147844746477	-0.00978695562487764	0.729	0.724	1
Tnrc6b	0.232186267516244	-0.0584068992956958	0.295	0.343	1
Csnk2a1	0.232214826314648	-0.0741120514470253	0.728	0.742	1
Zfp106	0.232347297900965	-0.0815305777994986	0.881	0.904	1
Rpl37a	0.232457891144461	-0.0839666558496779	1	1	1
Arih2	0.232636907167434	-0.0694829474585341	0.592	0.65	1
Zfand3	0.232763277576706	0.0187827393954344	0.254	0.237	1
Derl1	0.232837616060448	0.00658202265829438	0.404	0.401	1
N6amt2	0.232978359805889	0.000816449123950624	0.543	0.506	1
Ankfy1	0.233274705944735	-0.057965422548831	0.289	0.312	1
B3gnt7	0.233293377255256	0.0174970165837546	0.274	0.234	1
Hrsp12	0.233769554518958	0.0045177013159558	0.443	0.442	1
1700037H04Rik	0.234508670011539	-0.00599100843932077	0.697	0.69	1
Lrif1	0.234637791973184	-0.0602721364883761	0.261	0.309	1
Cfl1	0.235156518382632	-0.0462157919787116	0.998	1	1
Prpf40a	0.235282544762297	-0.0222076619962193	0.94	0.925	1
Gm10073	0.235458132261044	-0.0724558477766565	0.709	0.731	1
Mrpl45	0.235710451553094	-0.0196808575134646	0.856	0.884	1
Peg10	0.23573641768634	-0.0999997965940329	0.144	0.182	1
Fam98a	0.235826351627218	-0.0591155089320684	0.272	0.324	1
Spint1	0.235874308608259	0.00718191732376189	0.376	0.377	1
Ythdc1	0.236088176078343	-0.0173994276349665	0.83	0.836	1
Smc3	0.236090082580451	-0.0279561420034404	0.94	0.957	1
Pip5k1a	0.236130836874293	-0.0569088452575116	0.378	0.43	1
Snrnp27	0.236220659810763	-0.0212657081904259	0.864	0.869	1
Pabpn1	0.236412200890121	-0.0577869888810736	0.402	0.443	1
Eif3m	0.236938398216914	-0.0817047569380596	0.914	0.937	1
H3f3a	0.237109451448852	-0.0433826332545473	1	0.999	1
Kcmf1	0.237192624207437	-0.0687760304824107	0.56	0.607	1
Polr2k	0.237419412894488	-0.0779494992875436	0.873	0.902	1
Hagh	0.23783694241076	0.00622721896745232	0.428	0.409	1
Tusc2	0.237964793198477	-0.0606846770210449	0.462	0.495	1
D10Jhu81e	0.238616528130281	-0.0643245176981269	0.206	0.262	1
Rpl36al	0.238836975085897	-0.0532746397987252	1	1	1
Ssna1	0.238990258338017	-0.0660918068972602	0.602	0.632	1
Scaf4	0.239004528209918	-0.0597910998585205	0.246	0.305	1
Gna13	0.23918047634633	-0.0574642710070371	0.339	0.371	1
Vrk3	0.239198430936204	-0.0586139366855055	0.257	0.315	1
Stip1	0.239424764041426	-0.0187078695200644	0.862	0.862	1
Ino80e	0.239475921769917	-0.0118941629791676	0.775	0.766	1
Rhot1	0.239870741925296	0.00838293979629529	0.362	0.348	1
Cenph	0.239995541029449	-0.0667821521990186	0.55	0.61	1
Agps	0.240006895257749	-0.0576520690284504	0.298	0.332	1
Ptcd3	0.24016316461138	-0.0662620426661424	0.564	0.625	1
Atpaf1	0.240655721324957	0.00789333959616612	0.364	0.369	1
Arpc3	0.240845499733778	-0.0110932915389332	0.735	0.715	1
Rab24	0.240983431175317	-0.0567855438553907	0.364	0.399	1
Tm9sf2	0.241546546044777	-0.0558153087298704	0.309	0.377	1
Eif4b	0.241609123592878	-0.0769892701866461	0.844	0.874	1
Acads	0.241734816649817	0.0114550968304252	0.315	0.305	1
Yme1l1	0.24180401334217	-0.0686714038302142	0.625	0.659	1
Ier3ip1	0.241868172371466	-0.0808187808841312	0.885	0.905	1
Bmpr1a	0.241916285031762	-0.0691634674234733	0.194	0.243	1
Smn1	0.242120622913879	-0.0104680781964196	0.752	0.765	1
Shc1	0.242161335839164	-0.0604904414990736	0.242	0.299	1
Supt16	0.242485818229034	-0.0213390100104276	0.887	0.892	1
Apela	0.242621704374614	-0.0766825633441276	0.46	0.486	1
Gm13247	0.242755877754024	0.0211219217486066	0.239	0.228	1
Exoc3	0.243033049420765	0.00576439863617706	0.405	0.41	1
Taf6l	0.243160607642437	-0.0577552470959581	0.405	0.459	1
Cbx3	0.243226379194711	-0.0856953466533097	0.913	0.942	1
Magoh	0.243447687365958	-0.0775223003815111	0.907	0.896	1
Lmo4	0.243667057283876	-0.0598059202094031	0.416	0.48	1
Vangl1	0.243669405552894	-0.0600284410288557	0.427	0.485	1
Ttn	0.244085498520406	0.0265882428496367	0.228	0.188	1
Wdr43	0.244139341408414	-0.084092664224618	0.936	0.951	1
Cyb5r4	0.244218447469081	-0.0563632694793603	0.401	0.467	1
Ppfia1	0.244319440937495	0.0124058089082416	0.297	0.282	1
Rps5	0.244623952555785	-0.0600538018467494	1	1	1
Pcgf3	0.244711968288059	-0.06424059641624	0.205	0.268	1
Sec13	0.245233528599806	-0.00985899301349469	0.713	0.727	1
Sec62	0.245366273932087	-0.0183999262932373	0.844	0.839	1
Zc3h18	0.245401227315199	-0.00467017685424786	0.621	0.613	1
Med25	0.245434423595003	-0.0646054701818985	0.573	0.62	1
Ap2b1	0.245435861272863	-0.0613164239886124	0.468	0.515	1
Psmb4	0.245464612010751	-0.0301144281447061	0.972	0.958	1
Pecr	0.245610782521111	0.0135453370101722	0.286	0.274	1
H2afv	0.245715830597025	-0.0858261383150087	0.983	0.987	1
Ssr4	0.245718570725362	-0.0796982714444747	0.791	0.816	1
Ddx54	0.245872314522311	-0.00673328682778496	0.624	0.627	1
Bcl7b	0.245949908853898	-0.0585967117886392	0.287	0.326	1
Ppig	0.24622140298501	-0.0321360556522474	0.963	0.962	1
Impad1	0.246367446445471	-0.0579021847927932	0.28	0.328	1
Sephs1	0.246427849347949	-0.0561504855387733	0.378	0.429	1
Med10	0.24652318523858	-0.0123078476745968	0.74	0.721	1
Cnpy2	0.246797048333293	-0.080477519863424	0.894	0.891	1
Odf2	0.246951736865498	-0.0627407520177526	0.509	0.555	1
Ktn1	0.247571301315896	-0.0816617240718538	0.83	0.832	1
Ctu2	0.248445096904177	0.0151071092521602	0.269	0.254	1
Ak1	0.248506412717042	-0.0571315100613113	0.301	0.332	1
Pwwp2a	0.248771867286867	-0.0591640090654533	0.252	0.3	1
Itgb3bp	0.248989442765671	0.0116254733243604	0.31	0.282	1
Fthl17c	0.249325987960388	0.0339944717196252	0.194	0.173	1
Nudt2	0.249602654863056	0.0089947330292714	0.323	0.311	1
Tmem230	0.250164938514002	0.000538627574822037	0.468	0.476	1
Tsr1	0.25049714446165	-0.0610152812244248	0.454	0.489	1
Lonp2	0.250569005925467	0.0467033347940614	0.165	0.136	1
Pkp4	0.250630882998923	0.00656098229656754	0.381	0.363	1
Ddit4l	0.250763976072839	0.0315810525387438	0.188	0.195	1
Ube3c	0.251180840298088	-0.0546914522363864	0.362	0.392	1
Dmtf1	0.252272533095882	-0.0583974317952578	0.248	0.293	1
Bri3bp	0.252318376222963	-0.0672599268723124	0.595	0.651	1
Fxn	0.252385675262686	0.00376201777935647	0.437	0.419	1
Smyd2	0.252416308077033	0.00138942928667418	0.488	0.456	1
Bbx	0.252613493462387	-0.0658358400291377	0.42	0.459	1
Cog8	0.253069083053854	0.00324372037469006	0.456	0.459	1
Atg101	0.253102528689934	-0.00924543332556849	0.693	0.7	1
Mysm1	0.253189332501974	-0.0603545811632897	0.243	0.287	1
Mtx2	0.253395691742577	-0.0128777107037169	0.755	0.755	1
Ptcd2	0.253413804669987	0.0068500426835883	0.365	0.356	1
Hspg2	0.253804894249045	-0.0587051865013863	0.42	0.449	1
Znhit6	0.253841701570772	-0.00488836467866582	0.624	0.604	1
Rnf7	0.255328207679699	-0.0900749315746303	0.986	0.996	1
Pxmp2	0.255550487727904	-0.0569868227279471	0.307	0.338	1
Eci1	0.255626638973816	-0.0564290410084367	0.399	0.447	1
Coprs	0.256321315436244	-0.0146366948600624	0.755	0.732	1
Bax	0.256466106591186	-0.0849489214967116	0.995	1	1
Agtrap	0.257091832613372	-0.0705139573549874	0.607	0.676	1
Fam204a	0.257557102604668	-0.0592065794662601	0.483	0.518	1
Polr2d	0.257689762802737	-0.00819175337970912	0.687	0.696	1
Mapk6	0.25772488945344	-0.0573456622254784	0.284	0.338	1
Spred2	0.257741110020239	-0.0633907781317733	0.214	0.266	1
Chmp7	0.257752513634643	0.00924233745770359	0.324	0.318	1
Fcf1	0.257787995761875	-0.0123866405675188	0.792	0.794	1
Eif2b3	0.25779498640482	-0.000820803687465954	0.532	0.534	1
Lsm5	0.257871317189631	-0.0820783339302606	0.991	0.992	1
Dnajc7	0.25793030729729	-0.0184950003982918	0.835	0.846	1
Ubr7	0.258614234942418	-0.00325827719572525	0.555	0.565	1
Ipo4	0.258844801004096	-0.0558347869094404	0.39	0.425	1
Nipa2	0.259427254372271	-0.0556498553873354	0.32	0.376	1
Ubap2l	0.259429980067842	-0.0761471941948886	0.827	0.858	1
Sec11c	0.260101063429483	-0.055591438004103	0.33	0.393	1
Mapk1	0.2602374824299	-0.00806067704929192	0.645	0.663	1
Pym1	0.260436975458093	-0.00176421246060277	0.543	0.549	1
Fip1l1	0.260697762114042	-0.0632568126402877	0.564	0.578	1
Nme1	0.260794236403067	-0.0841503720675578	0.998	0.999	1
Eefsec	0.260865851002552	0.0146927541439093	0.254	0.25	1
Arhgap11a	0.260957916442834	-0.0585494281134822	0.292	0.337	1
Aldh2	0.261285000321429	-0.0631844907075175	0.538	0.566	1
Aldh7a1	0.261528969867707	-0.0548189178758783	0.32	0.343	1
Phb	0.261726386467794	-0.0154405248057721	0.801	0.824	1
Eif1	0.261823193546039	-0.0472061843519938	1	1	1
Vkorc1	0.261864872975714	-0.0558951957261256	0.284	0.327	1
Las1l	0.261871691656792	-0.0117951825036264	0.72	0.721	1
Cstf1	0.262111291275228	0.00643819514645855	0.355	0.346	1
Otub1	0.262286786356269	0.00261293883530189	0.439	0.43	1
Sik1	0.262422345320757	-0.0704169631118744	0.17	0.232	1
Rad51	0.262526646196909	-0.0600154467171156	0.505	0.549	1
Rnf220	0.26271952481854	-0.0668779605823255	0.604	0.638	1
Rrbp1	0.262772493991767	-0.0804603123552141	0.821	0.849	1
Rnf2	0.262970362063436	-0.0604426295704041	0.495	0.537	1
Vdac3	0.26333955189335	-0.00926727648234249	0.714	0.687	1
Ceacam20	0.263363309080142	-0.0627187577417622	0.213	0.271	1
Parn	0.263689591848638	0.0258446531518954	0.208	0.184	1
Cmip	0.263895145622915	-0.0561850780391226	0.315	0.368	1
Arl1	0.263994583635409	-0.012531456271043	0.743	0.772	1
Pou5f1	0.264096556242623	-0.0828321130289764	0.96	0.972	1
Plin3	0.264253198334187	0.00647395269242185	0.375	0.372	1
Mkks	0.264273675651139	-0.0670907506622269	0.619	0.655	1
Oxnad1	0.264340824926642	-0.057073939397641	0.442	0.497	1
Pfdn2	0.264433504193307	-0.0349799233017447	0.991	0.997	1
Twistnb	0.26455182178946	-0.0151379802008159	0.783	0.798	1
Tmed5	0.264804397574417	0.0128977065662246	0.281	0.276	1
Stx12	0.264900177114764	-0.0576949021136061	0.245	0.301	1
Ppa1	0.264955497109609	-0.0222315443283745	0.907	0.922	1
Mut	0.264982736013739	0.0116254733243604	0.287	0.288	1
Vcp	0.265662915948085	-0.0260407396838926	0.917	0.921	1
Slc29a1	0.265738979101649	-0.0686573820169465	0.636	0.709	1
Sec24c	0.265921464222207	-0.0571238465703101	0.269	0.311	1
Rock2	0.265955046314346	0.00700057069717391	0.356	0.326	1
Kti12	0.266187577445966	-0.059702389240006	0.506	0.537	1
Gm42418	0.26620426947295	-0.0887871585343416	0.994	0.993	1
Aprt	0.2668111195432	-0.0322034803307552	0.983	0.991	1
Mpdu1	0.266854786757848	-0.00860465998178339	0.664	0.654	1
Mybl2	0.26702019891368	-0.0821009112503368	0.858	0.866	1
Fdft1	0.267069638476867	-0.0558937914772898	0.445	0.478	1
Gcsh	0.267103339535807	-0.0256625603881286	0.936	0.928	1
Ift52	0.267111502164782	0.039167911817009	0.183	0.14	1
Gosr2	0.267128675110782	-0.0548719578392934	0.384	0.436	1
Lamp1	0.267302697906482	-0.0266858246962103	0.925	0.911	1
Rbm25	0.267350831433316	-0.0338353399083546	0.991	0.985	1
Eif3j2	0.267382821875559	-0.00560303060277856	0.593	0.604	1
Cenpn	0.267930779033486	0.0101342765755203	0.309	0.299	1
Dlc1	0.268003457489399	-0.0659003478346045	0.512	0.567	1
Tpgs2	0.268030791219804	-0.0548659436277114	0.378	0.434	1
Thyn1	0.268084425665046	-0.0145158797438887	0.761	0.754	1
Prrc2c	0.268114010937676	-0.0808423609924565	0.977	0.983	1
Cdca4	0.268114878826115	0.00276090676907914	0.434	0.428	1
Vmp1	0.268416358195739	0.00245976536350379	0.417	0.414	1
Rnf114	0.268480666971755	-0.0566756718561591	0.248	0.32	1
Tmed1	0.268596661098704	-0.0563874703165243	0.439	0.472	1
Rps18	0.268839206716119	-0.0622650142000856	1	1	1
Cmc1	0.269267214362936	-0.0548020833872139	0.358	0.411	1
Wnk1	0.269315181459167	-0.0746545992789517	0.654	0.669	1
Phf20	0.269338680932406	-0.0558347869094404	0.365	0.41	1
Thoc7	0.269710627535755	-0.0746426230969741	0.791	0.822	1
Anapc13	0.27008677940797	-0.0839318923247869	0.93	0.93	1
Atad2	0.270162294936503	-0.0603735505561749	0.503	0.544	1
Gpd2	0.270239747734978	0.00341814688385772	0.41	0.399	1
Rnf34	0.270291360517208	0.00580565616568207	0.381	0.366	1
Bzw2	0.270501196762418	-0.0188173288852715	0.852	0.839	1
Rogdi	0.270735124933614	-0.061756123088578	0.202	0.263	1
Slc25a36	0.270866507025091	-0.0569936874416028	0.433	0.492	1
Ik	0.271033306558993	-0.0674474551066252	0.668	0.709	1
Rps15	0.271074645538118	-0.0814340799754891	1	1	1
Taldo1	0.27126814395426	-0.020492605132659	0.87	0.871	1
Mlx	0.27132749879332	-0.054766133401936	0.372	0.44	1
Itgb1	0.271430860163432	-0.0639486582020304	0.482	0.523	1
Ddb1	0.271611641728893	-0.0793757907519639	0.847	0.86	1
Cenpv	0.272077207420488	-0.0672301352646061	0.625	0.647	1
AU018091	0.272195520094062	-0.0621756206096631	0.494	0.529	1
Abtb1	0.272259629468409	0.0251993458139324	0.209	0.185	1
Taok1	0.272823127670395	0.00372086171888858	0.388	0.384	1
Slc7a6os	0.273236884415767	-0.054033714483473	0.303	0.348	1
Mrpl24	0.273306657291114	-0.0146697007902878	0.781	0.771	1
Naa38	0.27357612105284	-0.0797275711450094	0.893	0.902	1
Rngtt	0.273618574858572	-0.0552670915332356	0.265	0.322	1
Lrwd1	0.274014500810922	0.00619075769807426	0.359	0.343	1
Zranb1	0.274295186974881	-0.0541223237609224	0.317	0.369	1
Krtcap2	0.274321670068214	-0.0813007191615485	0.917	0.944	1
Pcgf5	0.274415279423045	-0.0821856749715148	0.136	0.199	1
Dcaf8	0.274621680148455	-0.0548262169180412	0.301	0.356	1
Tsen2	0.274667891093171	0.0159959284882549	0.258	0.248	1
Zfp771	0.274852182861068	0.0121533860502802	0.272	0.255	1
Atp5j2	0.275093527975527	-0.0457008593200441	1	0.999	1
Rprd2	0.27512388417089	-0.0585305539569206	0.243	0.29	1
Idh3g	0.275282028943509	-0.0661089062114069	0.593	0.665	1
Atp5k	0.275598737603272	-0.0827223313702485	0.995	0.997	1
Bclaf1	0.275628816746933	-0.0180763570267055	0.853	0.867	1
Mrps35	0.275721077888418	-0.065143748478112	0.598	0.628	1
Fam192a	0.275821816529611	-0.00424551774832427	0.575	0.589	1
Gpx4	0.275996925006953	-0.0923454701843531	1	1	1
Ndufb7	0.276668858038445	-0.0818005432134905	0.974	0.98	1
Slc7a7	0.276778281585242	-0.0565758724528767	0.26	0.328	1
Commd9	0.276922644822907	0.0116488925492033	0.278	0.262	1
Echdc2	0.278210581836314	0.00498941726309854	0.405	0.395	1
Ddx46	0.278274385767349	-0.0793365272480402	0.911	0.942	1
Gnpda2	0.278295253614606	0.0265629267143965	0.205	0.176	1
Enox1	0.27869063868655	0.0149079033372574	0.26	0.234	1
Sbno1	0.278933824294208	-0.0714899380795407	0.72	0.764	1
Asf1a	0.278953691893417	-0.00679605541050265	0.612	0.595	1
Hif1a	0.279246747327076	-0.0554702899352457	0.428	0.466	1
H2afy2	0.279619344934723	-0.0564140892800913	0.274	0.314	1
2410002F23Rik	0.27989002727547	0.00508389503727241	0.369	0.357	1
Map2k3	0.280250375957963	-0.0548020833872139	0.365	0.399	1
Fbrsl1	0.28025388964271	-0.0544637207515246	0.343	0.367	1
Psme1	0.280343074048746	-0.0531420001756546	0.339	0.386	1
Gbx2	0.280439062629066	-0.0530566516206393	0.355	0.387	1
Tars	0.280450956039364	-0.0161440767051039	0.783	0.786	1
Dlg1	0.280536857538045	-0.0562359796336263	0.269	0.317	1
Foxp1	0.280851910289961	-0.0592599676114352	0.454	0.486	1
Ctbp1	0.280954433883376	-0.0583481819755374	0.472	0.52	1
Pard3	0.280963525094097	0.0107831474144034	0.294	0.28	1
Coil	0.281074847450732	-0.0549318417225297	0.42	0.477	1
Grwd1	0.281257830829174	-0.00784373571988806	0.625	0.63	1
Akap8l	0.281355445486039	0.0131534523144802	0.271	0.255	1
Armc10	0.281558351370757	-0.0555679217535328	0.448	0.48	1
Ankra2	0.281910338122775	0.0100212337268615	0.289	0.274	1
Aco2	0.281954697135896	-0.0145224451832644	0.758	0.756	1
Eef1g	0.281962460905871	-0.0486242918924318	1	1	1
Fkbp11	0.282003462659121	-0.00518844584745004	0.59	0.592	1
Cdkn2a	0.28240751250521	-0.0578522900828901	0.317	0.333	1
Mrto4	0.282825770062822	-0.0174796914553372	0.826	0.833	1
Sep15	0.283183640402371	-0.0780039457895296	0.896	0.94	1
Cr1l	0.283398430193811	0.011690098767602	0.263	0.264	1
Arhgdia	0.283592734221848	-0.0789724294019571	0.916	0.91	1
Esd	0.283792723350374	-0.0668608595786671	0.622	0.652	1
Baz1b	0.283919798594799	-0.0642636178223119	0.57	0.624	1
Vps35	0.284124014837441	-0.00973478983154163	0.622	0.651	1
Rpp25	0.28425243451994	-0.0108914837156138	0.691	0.684	1
Mtpap	0.284259728098643	0.0103707311693996	0.271	0.278	1
Lamtor1	0.284301758723817	-0.0748194192204259	0.844	0.863	1
Rcbtb1	0.284754998515091	-0.0563402491155455	0.234	0.292	1
Tln1	0.285113553477882	-0.0646743383938847	0.544	0.595	1
Enc1	0.285301212943223	-0.0547091415573053	0.278	0.346	1
Pid1	0.285424466778353	-0.0686415129593414	0.17	0.232	1
Yap1	0.285623104976549	-0.0555292935691172	0.384	0.412	1
Fubp1	0.286037501357234	-0.0304001977562665	0.957	0.966	1
Mphosph6	0.286090405624715	-0.00849104914789611	0.673	0.685	1
Xlr3a	0.286366028114614	0.0177257189200137	0.231	0.226	1
Taf5	0.286723312867012	0.0114731763467209	0.271	0.287	1
Lypla1	0.286944785357953	-0.00297875238607836	0.549	0.556	1
Isca2	0.287359428495535	0.0107505676981699	0.263	0.272	1
Rpl18a	0.287391788538632	-0.0619269145573025	1	1	1
Pigq	0.287563200842794	0.0182991803918144	0.234	0.212	1
Eif3g	0.287677069874264	-0.0274357232392342	0.939	0.957	1
Rrp15	0.287832457047253	-0.0730910109103093	0.836	0.864	1
Stk24	0.287857985579181	0.0150162565999574	0.249	0.239	1
Yeats4	0.28794836573128	-0.0698439488927795	0.752	0.801	1
Nub1	0.287975574758767	-0.0535868805940324	0.347	0.386	1
Cnn3	0.288023776052112	-0.0844434456058942	0.933	0.929	1
Amotl2	0.288224769772945	-0.0675835283064411	0.206	0.25	1
Hibadh	0.288451481500432	-0.062634040023795	0.532	0.572	1
Prpf8	0.288543056486785	-0.00733297633986341	0.622	0.627	1
Rrp7a	0.288767374352576	-0.00583219424201054	0.595	0.572	1
Fam213a	0.288973418629479	-0.0610572761575251	0.222	0.268	1
Stard7	0.289108364256488	-0.0545230783578581	0.274	0.329	1
Ints2	0.289321144131255	-0.0553252327582876	0.291	0.313	1
Eif5b	0.289773137652955	-0.0801048351136813	0.997	0.998	1
Smu1	0.289955924894526	-0.0104716064441821	0.68	0.714	1
Dcaf13	0.290223011006106	0.00141548757907589	0.451	0.421	1
Rps4x	0.290861304898691	-0.051777840555157	1	1	1
4931406P16Rik	0.290890427971756	-0.0524720041589491	0.295	0.364	1
Cul3	0.291126482346478	-0.0593298276395863	0.456	0.533	1
Slc19a2	0.291695978955477	0.0206047866653789	0.211	0.205	1
Urod	0.292094390156962	-0.0586326406853564	0.216	0.271	1
Ubr3	0.292106863663815	-0.0580891592910006	0.229	0.28	1
Igf2bp3	0.292567605549596	0.000235211103048416	0.437	0.45	1
Gtf2h1	0.292595366521554	-0.0119930281483428	0.687	0.675	1
Nrbp1	0.292798826271396	-0.0538857622347911	0.289	0.327	1
Sfmbt2	0.292826627696332	-0.0675331466655001	0.196	0.236	1
Rpn2	0.293332066932896	-0.000309849706363385	0.483	0.498	1
Sfxn1	0.293826776162376	-0.072958811969597	0.809	0.846	1
Sec24a	0.294054673745833	-0.0571206601825585	0.33	0.361	1
Sdf2	0.294368522497623	-0.0526113765884884	0.323	0.352	1
Xpo4	0.294669132799686	-0.0553845429804219	0.252	0.295	1
Zfp292	0.295275784945465	-0.000286615640575139	0.45	0.436	1
Cds2	0.295288334304117	0.00697157846708962	0.31	0.317	1
Pofut2	0.295743159845353	-0.052946715720251	0.307	0.352	1
Rps24	0.296079766242906	-0.0571557717261517	1	1	1
Ubald2	0.296295453519737	-0.0292289116945841	0.887	0.899	1
Snrpf	0.296733875958806	-0.0824184267487	0.994	0.996	1
Sys1	0.296804543725187	-0.0709846465731717	0.731	0.742	1
Prkrip1	0.297184103418565	-0.00651378353260923	0.598	0.612	1
Stk19	0.297229857471672	0.017219581498833	0.226	0.216	1
Map2k4	0.297461319557296	0.0124498930869883	0.26	0.239	1
Myadm	0.297769805913292	-0.0590860944277743	0.245	0.279	1
Dhrs4	0.298607258332669	0.013417043563839	0.254	0.239	1
Ddc	0.298712863478863	0.00403545966992108	0.384	0.358	1
Acsl3	0.299055565132594	-0.0616257432920467	0.196	0.251	1
2610524H06Rik	0.299113666682578	0.00180440286101624	0.411	0.426	1
Alkbh6	0.299153720515779	0.015174798019235	0.245	0.221	1
Mynn	0.299864381268923	0.0222670634780451	0.206	0.188	1
Aplp2	0.299913174268349	-0.0657469282207017	0.635	0.678	1
Pttg1ip	0.300173693161761	0.0109770260864733	0.258	0.251	1
Cyb5a	0.300995789702952	-0.0761461087092503	0.876	0.891	1
Prmt5	0.301487520198265	-0.0104085612871597	0.644	0.64	1
Arpc5	0.302130094667566	-0.0727822193242217	0.742	0.786	1
Zbtb8os	0.302545722339636	-0.00739273500921311	0.59	0.611	1
Dnajc21	0.302682934659663	-0.0697307767918449	0.657	0.729	1
Comtd1	0.302949767351192	0.0145163190817331	0.232	0.234	1
Dtymk	0.303150641982394	-0.0813980096222955	0.989	0.994	1
Fance	0.303507418301035	0.0193956722984726	0.219	0.199	1
Cpsf6	0.303513849261637	-0.0637919225294935	0.638	0.678	1
Skp2	0.30373229814114	-0.0534003043487032	0.42	0.475	1
Ndufa8	0.304103004580013	-0.0780039457895296	0.901	0.924	1
Cd2bp2	0.304322227450813	-0.0556063553764536	0.468	0.504	1
Ccdc186	0.304500142646425	0.015174798019235	0.232	0.217	1
Rpl27	0.304566114770335	-0.0494090504934372	0.998	0.999	1
Tkt	0.304727587644466	-0.0200503768537701	0.827	0.853	1
Qk	0.305054493050581	-0.0601147825929387	0.505	0.546	1
Vps29	0.305240699179665	-0.0203992598343796	0.844	0.864	1
Srsf1	0.305274739177326	-0.0754231684003965	0.884	0.905	1
Nup107	0.305349919594304	0.00284974038377733	0.399	0.394	1
Tdp1	0.306410542031969	0.0166085629139069	0.217	0.216	1
Dap3	0.3066806700522	-0.0157340374730363	0.775	0.77	1
Rad17	0.306844702326319	-0.0526901851202825	0.399	0.443	1
9430016H08Rik	0.307092422537217	0.00107277112021958	0.424	0.412	1
Tpm3	0.307649946919173	-0.0253939780914523	0.881	0.884	1
Nhp2	0.307711324776437	-0.0815412610750976	1	0.999	1
Uggt1	0.308150599643077	-0.0540497963282131	0.269	0.316	1
Ajuba	0.308416857897185	-0.0538294183463546	0.417	0.459	1
Gtf2ird1	0.309440623518965	-0.0576008191046513	0.231	0.283	1
Atg16l1	0.310305081439431	0.0109770260864733	0.258	0.261	1
Por	0.310767042714267	0.00978510111846986	0.269	0.257	1
Jund	0.31122413052158	-0.0562966829938953	0.32	0.357	1
Htatsf1	0.311527953123602	-0.0559274610209937	0.463	0.513	1
Cope	0.311723644979359	-0.0036710740968946	0.537	0.516	1
Hmgxb3	0.311996670306113	-0.0728989894033107	0.138	0.212	1
Syngr2	0.312048931999321	0.00687187336402317	0.304	0.28	1
Pick1	0.312075615661278	0.00445957786388013	0.335	0.315	1
Lamc1	0.312097684710949	-0.0535145492337065	0.384	0.432	1
Ankrd17	0.312107322185879	-0.0129910357652132	0.705	0.692	1
Tjap1	0.312326525134964	0.00817407319879904	0.278	0.277	1
Asxl1	0.312545601633106	0.000158797051594606	0.431	0.44	1
Camta1	0.312651526951769	-0.05899496164725	0.528	0.564	1
Fancl	0.312653477474447	0.00816514873103186	0.287	0.29	1
Zfp622	0.312660983864303	-0.011933936685982	0.677	0.668	1
Gcdh	0.312850707978881	0.0262601204101493	0.191	0.167	1
Ndc80	0.313117671636636	-0.0524888440661615	0.275	0.317	1
Clic4	0.313225775938933	-0.00885995016300789	0.416	0.405	1
Usp39	0.313571893589095	-0.0588569258957713	0.541	0.59	1
Aen	0.313698675438238	-0.0722359211935052	0.801	0.812	1
Ddx6	0.313744756673082	-0.0599597470573491	0.544	0.59	1
Slc3a2	0.313811164291448	-0.0216975880244359	0.824	0.841	1
Gldc	0.31387643234954	0.00212385340879551	0.396	0.405	1
Coq9	0.313982067071102	0.00842928206707477	0.292	0.28	1
Yipf3	0.314029605087743	-0.0604419100742528	0.206	0.259	1
Nudt8	0.314183189035881	-0.0618612037380732	0.193	0.245	1
Got1	0.314298046712964	-0.0133902261891717	0.717	0.717	1
Nelfb	0.314436550633767	-0.0512848232212826	0.338	0.375	1
Arhgap35	0.314639047268511	0.00679733010212119	0.309	0.301	1
Rinl	0.314696390449699	0.000451782710710835	0.382	0.387	1
Tm2d1	0.314769028662968	-0.0520339516742149	0.333	0.362	1
Ccnd1	0.315044219457445	-0.0745471961457687	0.817	0.829	1
Rap1b	0.315181902353255	-0.0677649232339269	0.664	0.712	1
Abhd17b	0.315612324798029	0.0130142849986939	0.249	0.234	1
Cox5a	0.31572658541687	-0.0499364278632393	1	1	1
Sult6b1	0.316034749758881	0.00557307515541933	0.326	0.312	1
Trim33	0.316194065176723	0.00669394207643015	0.294	0.295	1
Lsm10	0.31681061753492	-0.0514392855272707	0.352	0.401	1
Lnp	0.317110398876516	0.0182908554701206	0.211	0.2	1
Lage3	0.317250587196206	-0.0707591180534071	0.768	0.828	1
Ubqln2	0.317284375055685	0.0113941119241706	0.249	0.261	1
Srsf7	0.317369686642677	-0.036885556590196	0.992	0.992	1
Tpd52l2	0.317383276215861	-0.0712848964144024	0.804	0.818	1
Rnf4	0.317387829858461	-0.0684981140031669	0.743	0.754	1
Sesn2	0.317574401451246	-0.0571157435320758	0.494	0.532	1
Cnot2	0.317582212295292	-0.0545695176269126	0.448	0.491	1
Emc10	0.317763375177125	-0.00845599933054308	0.58	0.597	1
Phpt1	0.317945563093031	-0.000925159534265418	0.434	0.438	1
Blm	0.317993683298691	0.00314863972681129	0.375	0.354	1
Sh3bgrl3	0.318172167072823	-0.0747076036919048	0.858	0.882	1
Cetn3	0.318979710220701	-0.0195750076391634	0.832	0.822	1
Nckap1	0.319291608221811	-0.0525262883093476	0.341	0.411	1
Nek6	0.319340410128402	0.0157896213273024	0.232	0.212	1
Zfp646	0.319544794740611	0.00990210145639447	0.265	0.25	1
Smim7	0.319684851773915	-0.00111506707561387	0.424	0.435	1
Fibp	0.319716739289103	0.00916672368927957	0.268	0.252	1
Txnip	0.320040718409473	-0.0519396799101096	0.295	0.366	1
Huwe1	0.320081976349038	-0.0641207493972911	0.633	0.688	1
Tbp	0.320154780520744	0.0112727299139733	0.242	0.248	1
Txlng	0.320517801020737	-0.051986331492773	0.291	0.336	1
Mbip	0.321689699337983	0.0114722481652283	0.249	0.235	1
Ndufab1	0.322015046013122	-0.0788745149790846	0.976	0.98	1
Snrpc	0.322022632384683	-0.029515661793839	0.95	0.942	1
Galt	0.322296612632067	0.0152864431097582	0.229	0.213	1
Srfbp1	0.322300358731458	0.0056515637404278	0.332	0.328	1
Wdr83os	0.322983900563068	-0.0660970981300182	0.165	0.23	1
Dnajc9	0.323059435017089	-0.0126611421492133	0.671	0.668	1
Suv420h1	0.323571382793511	0.0127080378489631	0.242	0.226	1
Cyba	0.323846138712115	-0.0641816045865912	0.203	0.25	1
Dhodh	0.323889492917284	0.00450943357907663	0.358	0.35	1
Tsen34	0.323890267494742	-0.063464750585256	0.654	0.693	1
Rfc4	0.324622045255441	-0.00778726282072617	0.595	0.575	1
Mtmr7	0.324698474821601	-0.0666540478837722	0.165	0.222	1
Tex9	0.324828560069575	0.0123441813237154	0.237	0.236	1
Lrpprc	0.324997838245473	0.00490334073507565	0.329	0.328	1
Setd1b	0.325008641517655	-0.0516638771518166	0.33	0.396	1
Helz	0.325230039942965	-0.0522225984755615	0.309	0.369	1
Dpf2	0.32527128314418	-0.00167326917194821	0.454	0.458	1
Dpy30	0.325347394079537	-0.081636894532334	0.995	0.995	1
Stk40	0.325399568648275	-0.0607412512266166	0.191	0.254	1
Chchd7	0.326091038991652	-0.0628218905817483	0.602	0.646	1
Mtap	0.326252444188965	-0.00356893252859236	0.514	0.504	1
Kmt2a	0.326344978341708	-0.0523606705547458	0.333	0.369	1
Mrrf	0.326510251069414	-0.0505828224904528	0.335	0.386	1
Pmm1	0.326930185250995	-0.0849430785782277	0.862	0.886	1
Xpnpep1	0.326995582414801	-0.0638134609044515	0.648	0.718	1
Hscb	0.327342342469948	0.00852623922824525	0.283	0.264	1
AU020206	0.327402441622261	0.00888964133667303	0.268	0.267	1
Zfp512	0.327499886051098	-0.0650264510735792	0.18	0.229	1
Rabggta	0.32766740530617	0.00950485370349041	0.26	0.266	1
Txnl4a	0.327809258021001	-0.0812431842450299	0.985	0.987	1
Ptp4a3	0.327869078215304	-0.0554740312110583	0.372	0.417	1
Crtap	0.328252251466186	0.00713212217545889	0.291	0.298	1
Hspa14	0.328261066989094	-0.0223052044119054	0.846	0.845	1
Sh3gl1	0.32841061735498	-0.00128482365537502	0.45	0.435	1
Ccdc53	0.328535420692221	0.00310585067755526	0.358	0.363	1
Pold2	0.329000910017673	-0.0112743626714885	0.65	0.663	1
Gm14698	0.329057198941216	-0.0520324367510859	0.344	0.379	1
Dhx29	0.329212877222204	0.000825450262032124	0.411	0.432	1
Dkc1	0.329475263483103	-0.0250752322846788	0.838	0.883	1
Smarcd1	0.329875332905699	-0.0705775272401152	0.78	0.812	1
Aes	0.329877379133846	-0.0708040543562053	0.719	0.748	1
Donson	0.330451226081991	-0.0615160174409401	0.177	0.247	1
Riok3	0.33058958171927	-0.0119713521429295	0.645	0.641	1
Spink1	0.330652748427277	-0.073726318129179	0.535	0.579	1
Elavl2	0.330795986035404	-0.0546710354647428	0.237	0.288	1
Snx3	0.331136570236666	-0.0764635528509707	0.939	0.955	1
Atp2b1	0.33115397093104	-0.0576754101032411	0.482	0.511	1
Ccdc77	0.331983439381758	-0.0550236191230651	0.225	0.291	1
Cabp1	0.332070068651885	-0.0614149649847325	0.182	0.236	1
Gtpbp6	0.332093855737492	0.0097329038755164	0.257	0.249	1
Smek1	0.332177125346426	-0.0540159648260068	0.457	0.509	1
Scaf8	0.332241120747673	0.00720070521864014	0.287	0.265	1
Fars2	0.332286004322263	0.0343877374643242	0.165	0.134	1
Dennd5b	0.3324064614058	-0.081060083140877	0.645	0.669	1
Fscn1	0.332462448779265	-0.0236653031616694	0.93	0.938	1
Pdap1	0.333017311786789	-0.0837659719406565	0.994	0.999	1
Ppp3cb	0.333117551078771	0.0115320936673257	0.248	0.246	1
Dcakd	0.333277838577149	-0.0192975570467787	0.783	0.779	1
Sco2	0.333369299164485	-0.0549049763957251	0.231	0.284	1
Utp23	0.333455063790682	-0.00241946825516876	0.46	0.462	1
Sec61g	0.333487584557809	-0.0834073635411934	1	1	1
Cdc6	0.3335204633857	0.00638723437668509	0.313	0.306	1
Tceb1	0.333523564754883	-0.0353299566650969	0.985	0.983	1
Creb1	0.333874241841858	-0.059639222380369	0.197	0.251	1
Frg1	0.333893712271959	-0.0685097353623799	0.725	0.749	1
Nup50	0.333935460130531	-0.0657746486326288	0.688	0.72	1
Brpf1	0.334292396970357	0.0174421749389898	0.219	0.195	1
Mcm2	0.334319973821601	-0.070101027246165	0.772	0.807	1
Tsix	0.334375136920528	-0.0523418148268875	0.257	0.306	1
Slc25a39	0.335582092060001	-0.0659597002992328	0.717	0.762	1
Nagpa	0.335869718964978	0.0233559180973992	0.19	0.171	1
Nutf2	0.335981435060041	0.00782122292628357	0.284	0.262	1
BC031181	0.33666381668949	-0.0679119313365998	0.743	0.753	1
Casc5	0.336783688721419	0.00259645531881819	0.356	0.354	1
Med8	0.336956702828951	-0.00787038355541902	0.567	0.578	1
Gpatch4	0.33708988170937	-0.070501675805221	0.798	0.831	1
Porcn	0.337171305337817	0.00488192583688873	0.335	0.326	1
Rnft1	0.33734102256745	-0.0576739574921364	0.209	0.268	1
Smim11	0.337530203779505	-0.0625112770500059	0.572	0.593	1
Tubgcp2	0.338112801550431	0.011673704716328	0.24	0.233	1
Tor3a	0.338171868300202	-0.0703043470847623	0.144	0.21	1
Chtop	0.338360717548251	-0.0725107217878846	0.853	0.868	1
Nol7	0.338513920652501	-0.0259379247142404	0.873	0.868	1
Aim2	0.338599841053612	0.0133728708562274	0.239	0.224	1
Dbr1	0.338958278440218	0.00341886778512829	0.343	0.342	1
Tmem183a	0.339182537782994	-0.06387729779792	0.654	0.71	1
Cnep1r1	0.339217343187201	0.00497713157162882	0.309	0.283	1
Psma4	0.339222977160193	-0.0401395470351251	0.986	0.987	1
Timm8b	0.339246569909051	-0.0370786994564418	0.962	0.971	1
Adrbk1	0.339252124066849	-0.0673949568456181	0.153	0.226	1
Mtch2	0.339647044365222	-0.0779573376695135	0.971	0.966	1
Ost4	0.339702972619156	-0.0787850608334828	0.917	0.918	1
Lamb1	0.339955194886198	0.0183150125393863	0.225	0.206	1
Uqcrb	0.339967687773518	-0.0425177864683612	0.997	0.997	1
Eif2a	0.340118245240457	-0.0173969171820682	0.732	0.743	1
Mrpl35	0.340314767242404	-0.0268083526840686	0.884	0.908	1
Wdr73	0.340981226999258	-0.0529787318771642	0.24	0.29	1
Slc44a1	0.341230816496266	-0.05663389988932	0.232	0.272	1
Zdhhc12	0.341371637320196	-0.000378039354962001	0.422	0.417	1
Tmsb15b1	0.341547957174602	0.0267020552761439	0.187	0.152	1
Uxt	0.341551343673656	-0.0513406345789084	0.335	0.384	1
Jmjd6	0.34163657818572	-0.00455150478064925	0.506	0.497	1
Psmd7	0.34218304427933	-0.0340177984181085	0.971	0.971	1
Meaf6	0.342288181974048	-0.000390255070351286	0.428	0.435	1
Srrd	0.342427618216328	0.0178004210453236	0.208	0.194	1
Tram1	0.342708929728009	-0.00888559974471537	0.578	0.593	1
Ppip5k2	0.34294085924007	-0.0637090135849732	0.171	0.229	1
Ppa2	0.343306702802754	-0.0135255038372237	0.665	0.668	1
Add1	0.343357206264209	-0.0526841334450275	0.274	0.318	1
Kif23	0.343459564329858	-0.0523547234659943	0.344	0.375	1
Pi4k2b	0.343564937575073	0.0152264170501508	0.217	0.201	1
1810058I24Rik	0.343639979591975	-0.079079987070183	0.936	0.957	1
Kif2c	0.344343311520168	-0.0493050601461405	0.353	0.411	1
Lsm14a	0.344397438526112	-0.0102047974778182	0.599	0.595	1
Calm2	0.344675034188544	-0.0400440829822424	0.989	0.999	1
Hsp90ab1	0.345210611140192	-0.0851284976421454	1	1	1
Dnaaf2	0.345387867027479	-0.052682724614336	0.445	0.504	1
Ddias	0.345455541122906	0.014444337796836	0.223	0.209	1
Phkg2	0.345457037798532	0.0222976815028788	0.197	0.17	1
Auh	0.345499347088908	0.00208088977750281	0.352	0.357	1
Med17	0.345549107750683	-0.0505597977273192	0.333	0.349	1
Nsmce4a	0.345553077612792	-0.0188409296978731	0.757	0.78	1
Cdk2ap1	0.345616730811378	-0.0545963697522598	0.468	0.491	1
Eif2b5	0.345647994317243	-0.060277489076754	0.595	0.642	1
Mrpl1	0.345774183058367	-0.0133101221503894	0.659	0.653	1
Mtfp1	0.345796477643666	0.0192803756336213	0.199	0.186	1
Rpl32	0.345818863703289	-0.0779573664050437	1	1	1
Luc7l3	0.346066738343368	-0.0775727164375526	0.881	0.895	1
Plscr1	0.346386823013498	0.00834707300222814	0.274	0.268	1
Aamp	0.346564131612384	-0.0202368612876669	0.81	0.8	1
Ube2b	0.346721536175423	-0.0654705008144456	0.668	0.696	1
Rnf165	0.34693708623153	-0.0636240355729827	0.167	0.229	1
Ash2l	0.34704591979323	-0.0734469755136469	0.893	0.888	1
Slc6a6	0.347122424142548	-0.0529804379440232	0.317	0.342	1
Arl8b	0.347138374627879	-0.00183654780730158	0.433	0.428	1
Cdk2	0.347242038905575	0.00975440532148941	0.249	0.235	1
Mphosph10	0.347270867616491	-0.0184193544165167	0.758	0.772	1
Rchy1	0.34765271561058	-0.00473532167328261	0.479	0.512	1
Glrx3	0.347727250724018	-0.0379983348750286	0.962	0.973	1
Kctd10	0.348026314329263	0.0130231842370674	0.225	0.221	1
Sept7	0.348089579852982	-0.0224420516892334	0.82	0.83	1
Exosc4	0.348246470699297	-0.0196719010297941	0.8	0.785	1
Rpusd4	0.348341521252927	0.00835994671933948	0.274	0.254	1
Abcd3	0.348557410884611	0.0124994901111769	0.226	0.214	1
Tle4	0.348582703445544	-0.0674649873088982	0.641	0.69	1
Nrf1	0.348677537161137	-0.00310558351060641	0.471	0.459	1
Srprb	0.348785899195691	-0.0521399531230007	0.248	0.299	1
Irak1bp1	0.348947205464749	-0.0503494466640467	0.361	0.39	1
Sumo1	0.349251607692915	-0.0758728595168412	0.997	0.999	1
Ino80c	0.349325518829756	-0.00221888388536745	0.427	0.44	1
Car2	0.349588682449925	-0.0846250340817241	0.726	0.735	1
Mief1	0.350017682607958	0.0174306403633127	0.203	0.196	1
Raf1	0.350031391582412	-0.0563819429658111	0.512	0.536	1
Zgpat	0.350048580526725	0.0347328748979046	0.165	0.129	1
Myh10	0.350238066433044	-0.0529658943299056	0.378	0.412	1
Etv5	0.350705603519223	-0.0614426667348087	0.584	0.612	1
S100a10	0.35081469840968	-0.0879238526535531	0.789	0.777	1
Chmp5	0.350830859321082	-0.0110746366124331	0.642	0.642	1
Utp15	0.350898981877672	-0.0507595111624269	0.324	0.357	1
Tmem259	0.351066515344662	-0.0641663435853166	0.168	0.224	1
Rhoc	0.351143139048528	-0.062368680534991	0.402	0.438	1
Polr3c	0.351199410060776	-0.050721629161561	0.26	0.315	1
Rps27rt	0.351306314525131	-0.072882789449596	0.891	0.902	1
Cltc	0.351805124525772	-0.0661739830805311	0.68	0.696	1
Zfp462	0.351854871189082	-0.0025228715150486	0.43	0.457	1
Nek2	0.351864947450188	0.0055302591465069	0.301	0.316	1
Amt	0.351896633731618	-0.0545557059792591	0.232	0.269	1
Ndufb4	0.351951591981549	-0.0781021786233327	0.972	0.968	1
Faap20	0.352003158291907	-0.0488236965734739	0.309	0.352	1
Igf2bp2	0.352115979302534	-0.0509612160775277	0.369	0.413	1
Ercc6l2	0.352136867749858	0.00694019607261048	0.261	0.272	1
Ckap2	0.352153120424563	-0.0518610260606187	0.439	0.477	1
Tardbp	0.352239985615152	-0.0734257769012114	0.872	0.905	1
Lmna	0.352490411636486	-0.0542160998113346	0.255	0.284	1
Gid4	0.352714046604638	-0.0497483255802347	0.349	0.403	1
Dab1	0.353330703803741	0.0161998709771801	0.217	0.189	1
N6amt1	0.353559039453456	0.00910257880990981	0.251	0.235	1
Pdhx	0.353782161262648	0.00176420064385863	0.352	0.354	1
Zyx	0.353864288482447	-0.0732754050225134	0.151	0.202	1
Srbd1	0.353949061935095	0.00676854070917843	0.278	0.277	1
Stx7	0.354061874938629	0.0263270498410301	0.18	0.15	1
Diaph1	0.354211037610512	-0.052767565470954	0.424	0.493	1
Nf2	0.354272664166357	-0.0496413208915568	0.306	0.335	1
Smchd1	0.354297487410139	-0.0579927901920683	0.55	0.568	1
Mdn1	0.3546197135797	-0.0627040118503358	0.628	0.663	1
Def8	0.355009791911604	0.0121381966767657	0.225	0.226	1
Mtf1	0.355022974101368	-0.0523481540486032	0.242	0.294	1
Wasf1	0.355190750032145	0.0129176199430361	0.225	0.221	1
Prmt7	0.355225874542007	-0.0547298174385238	0.474	0.508	1
Dcun1d1	0.355309565161211	0.00919743436306464	0.242	0.238	1
Rnf138	0.355749092009085	-0.0138206032405361	0.731	0.72	1
Bud13	0.355761444734993	-0.0524537304262647	0.245	0.287	1
[truncated: 5,620 more rows]
