# Supplementary material for: Detection of gene cis-regulatory element perturbations in single-cell transcriptomes
Source: PLoS Comput Biol. 2021 Mar 12;17(3):e1008789. doi: 10.1371/journal.pcbi.1008789 (PMC8011753; doi:10.1371/journal.pcbi.1008789)
Supplement: S2 File — (ZIP) [file pcbi.1008789.s015.zip › S2_File/wt_txm.MshSC2_vs_Control.MAST.csv]

	p_val	avg_logFC	pct.1	pct.2	p_val_adj
Sdccag3	3.71488748803465e-07	0.0203829015865777	0.361	0.405	0.00676369564946468
Sec61a2	2.19004706791592e-06	-0.0743623975775623	0.144	0.246	0.0398741869655451
Npm1	2.53985114091278e-06	0.0637001707525502	1	1	0.046243069722599
Ppia	2.69416104252388e-06	0.0576478597522665	1	1	0.0490525901012323
Paip2b	6.56853919165776e-06	-0.0714097233870029	0.369	0.484	0.119593393062513
Prdx1	9.97113315541992e-06	0.0756908426156135	1	1	0.18154442136073
Rnf146	1.04363573034089e-05	0.00254979137896186	0.243	0.283	0.190014757423166
Zfp830	1.06875744793854e-05	0.0311821627709477	0.327	0.341	0.194588668546169
Tk1	1.08115160393225e-05	0.0836618766525705	0.505	0.494	0.196845272527944
Ripk1	1.1746771373688e-05	0.0364271517882298	0.106	0.082	0.213873466400737
Eef1e1	1.19072589491358e-05	0.0660687929980323	0.821	0.846	0.216795463686916
Gm561	1.2706538250059e-05	0.0766539365667052	0.396	0.355	0.231347941918825
Chmp4b	1.31507036164221e-05	-0.0938272558788084	0.369	0.487	0.239434860744197
Zc3h12a	1.39895572291423e-05	-0.0152195989849194	0.069	0.109	0.254707868470995
Iars2	1.67365633755036e-05	0.0162036167627711	0.249	0.278	0.304722609377793
Madd	1.72630450995098e-05	0.0491622437598074	0.101	0.055	0.314308262126775
Nr3c1	2.02673127824227e-05	-0.0337691794749121	0.096	0.159	0.36900696382957
Perp	2.02905653094599e-05	-0.10043787945519	0.295	0.407	0.369430322589337
Nkap	2.07570529524888e-05	0.0193837957725283	0.347	0.382	0.377923663105963
Card19	2.23952506252741e-05	0.0238956215230901	0.156	0.161	0.407750328134365
Triobp	2.85161573060756e-05	-0.0227526222153904	0.157	0.216	0.519193676071718
Pard6g	3.06423021735049e-05	0.00956278104181202	0.161	0.185	0.557904395673004
Rhno1	3.15477400162597e-05	-0.0587969590887563	0.349	0.453	0.574389702476039
Klf2	3.34005439210101e-05	0.108656524382982	0.908	0.921	0.60812370316983
B9d2	3.6347637882525e-05	-0.0234859791683773	0.09	0.141	0.661781442927133
Ppcs	3.92993338041002e-05	0.0101968556321772	0.544	0.603	0.715522970571253
Serf1	3.94143125281074e-05	0.0499997133893043	0.327	0.319	0.717616388199252
Fkbpl	4.05948765160658e-05	0.0270345753260566	0.135	0.127	0.73911091672801
Twf1	4.16227658072754e-05	-0.0528100230307063	0.454	0.558	0.757825697053064
Jup	4.40704289138665e-05	-0.0485818791029556	0.477	0.583	0.802390299234767
Cradd	5.02511594417607e-05	-0.0305071985462023	0.115	0.175	0.914922859956136
Slc35d1	5.27788200562757e-05	0.0415445940647562	0.151	0.126	0.960943976764611
Tmem41a	5.44401223895552e-05	-0.0254853204843568	0.156	0.214	0.991191308346631
Isca2	5.5232407486171e-05	0.0277781973937052	0.263	0.272	1
Rpl27-ps3	5.85590880631208e-05	0.046154475287726	0.315	0.303	1
Pdgfa	5.95707427402434e-05	-0.106663871697009	0.74	0.811	1
Ncln	5.98432187358096e-05	-0.0478293222853598	0.271	0.36	1
Tigar	6.18534769504527e-05	-0.0497287657854394	0.48	0.582	1
Parn	6.73805979364072e-05	0.0442827576707113	0.208	0.184	1
Tmem50a	6.85666638894897e-05	-0.0425837503123045	0.454	0.548	1
Alg3	6.9429281835247e-05	0.0114594000060516	0.301	0.335	1
Carhsp1	7.09262449821627e-05	-0.0629449415473449	0.543	0.649	1
Kctd13	7.30500970389273e-05	-0.0222028086003244	0.121	0.172	1
Rara	7.4831519260962e-05	-0.00428840282045723	0.254	0.303	1
Mapkapk3	7.57189344497748e-05	-0.00197321261701094	0.151	0.188	1
Taf2	7.71982475897379e-05	0.0559210963271788	0.277	0.245	1
Arfgef1	7.87564263475136e-05	-0.0206365552972573	0.167	0.223	1
Tfeb	8.00539463673973e-05	0.000106818105776119	0.193	0.229	1
Prkci	8.32784519809466e-05	-0.0487473203378857	0.369	0.464	1
Khdc3	8.38165787539772e-05	0.021898818850771	0.13	0.144	1
Lcmt1	8.5493902394132e-05	0.00675036869499829	0.361	0.408	1
Adck1	8.6230679670614e-05	0.0226899390554039	0.124	0.122	1
Mki67	8.65583735612466e-05	-0.0413710644880403	0.428	0.523	1
Slc39a14	8.71939092482361e-05	-0.0202943348947521	0.228	0.29	1
Mtpap	8.77516512153668e-05	0.0301265310701178	0.271	0.278	1
Gskip	9.25109446508118e-05	-0.009675364318057	0.121	0.157	1
Midn	9.49656865477893e-05	-0.0600550730418992	0.347	0.446	1
Clpx	9.78582600806404e-05	0.0273646046675715	0.271	0.279	1
Homer2	9.85145636019862e-05	-0.0438239896599718	0.135	0.209	1
Gk5	0.000103827366630833	-0.0129048606583533	0.083	0.117	1
Cul3	0.000108766030136442	-0.0199478879949955	0.456	0.533	1
Tmem64	0.000111388430397868	0.00631570241402335	0.283	0.324	1
Wdr35	0.0001123975325717	-0.0475798553103725	0.193	0.272	1
Thbs3	0.000114345573946363	0.0445490270878932	0.101	0.064	1
Ccnc	0.000114468747851194	0.00479088532274702	0.338	0.388	1
Ptprs	0.000115170472828051	-0.0405755424862416	0.161	0.233	1
Tbc1d20	0.000121525276112027	0.00751413478654456	0.222	0.249	1
Tdrd12	0.000133078241117415	-0.0108901990338736	0.165	0.209	1
Polr3h	0.000133685530008487	-0.0148791680738958	0.489	0.562	1
Whsc1	0.000139181391121629	-0.0430495089655409	0.139	0.21	1
Myo9a	0.000141877679729095	-0.0284016358585102	0.101	0.158	1
Mri1	0.000142930134001309	-0.0117069473825619	0.275	0.328	1
Mum1	0.000145896855520213	-0.00652686996888968	0.364	0.419	1
Comtd1	0.000149589564005889	0.0276795938713681	0.232	0.234	1
Vti1b	0.00015009258036576	-0.0615221968338508	0.491	0.593	1
Cnn2	0.000151139501065465	-0.11942652913122	0.408	0.495	1
Cgnl1	0.000162018193957377	0.0287947894491229	0.135	0.127	1
Cers6	0.000164315404704813	0.0246023812181869	0.113	0.105	1
Tnfrsf10b	0.000168870141335568	-0.0021844915548893	0.113	0.141	1
Rgs19	0.00017117285027949	-0.0746727103145847	0.329	0.431	1
Ccdc77	0.000174375286621838	-0.0287233697253681	0.225	0.291	1
Clasrp	0.000181481997335762	0.0164954134764545	0.156	0.161	1
Enc1	0.000182979661760166	-0.0235534786442941	0.278	0.346	1
Gm5900	0.000185543874883317	0.00364508118255719	0.297	0.341	1
Gtf2i	0.000200421584228651	-0.0780921501116846	0.557	0.659	1
Fbxl14	0.000206087580956747	-0.0266620781995707	0.147	0.203	1
Aurkb	0.00020843925632726	0.000877939243161874	0.352	0.401	1
4930591A17Rik	0.000222114759192374	0.0482615454196252	0.109	0.072	1
Pes1	0.000222943462245539	0.045317059917016	0.737	0.766	1
Pvt1	0.000228164833474951	-0.0391769649307853	0.171	0.242	1
Ift27	0.000230253633935954	0.00291964990282653	0.239	0.275	1
Myo1c	0.000232429990118037	-0.0400939052614382	0.174	0.247	1
Bnip2	0.000255341142807208	-0.00325824846905481	0.347	0.402	1
Atg12	0.000256784443023826	-0.0404727391738699	0.277	0.356	1
Tmem14c	0.000265071434154741	0.0105165453309102	0.751	0.809	1
Mapk1ip1	0.000266689672553885	-0.0171434286588023	0.107	0.15	1
4931406P16Rik	0.000277711381977397	-0.0259198115312545	0.295	0.364	1
Mrpl23	0.000290409618734443	0.0582790968381911	0.806	0.824	1
Rnf114	0.000290540734173304	-0.032066387805426	0.248	0.32	1
Actr3b	0.000292242023475266	0.0169928312554549	0.239	0.252	1
Tbp	0.000294465118852127	0.0270088913256089	0.242	0.248	1
Dynlt3	0.000294573396560671	0.0276201567409116	0.112	0.104	1
Dkc1	0.000296918334904566	0.026561552634514	0.838	0.883	1
Ethe1	0.000307151394481239	0.0182157891835731	0.194	0.212	1
Trmt1l	0.000317794310546897	0.0058545184762083	0.232	0.263	1
Prdx4	0.000319035958280666	0.0965877121136499	0.662	0.6	1
Gon4l	0.000322065332942076	-0.0326004401226336	0.609	0.692	1
Rasip1	0.000322687366962879	-0.0303801563019446	0.093	0.146	1
Dnajc25	0.000324330674129875	0.0412827457226339	0.234	0.213	1
Dnttip1	0.00033112674363336	-0.0383354614174341	0.211	0.285	1
E2f8	0.000335581636992854	0.0187934569063609	0.128	0.131	1
Tmem41b	0.000339504569450586	0.0173273706322187	0.344	0.376	1
Swap70	0.000339650412467428	-0.0290891176235214	0.101	0.153	1
Jmjd1c	0.000341256253890959	-0.0448560502723185	0.326	0.412	1
Abi1	0.000342598044110827	0.0130951818186822	0.245	0.269	1
Plekha5	0.000347901452968363	-0.0545102353501156	0.193	0.275	1
Zfp7	0.000349902747502565	0.042639840941237	0.147	0.109	1
Gm26829	0.000355043023030544	-0.00610990481114676	0.171	0.209	1
Fiz1	0.000360495838652078	0.0409768772501474	0.557	0.581	1
Ubp1	0.000367929346892074	-0.0286732073396324	0.378	0.454	1
Gga2	0.000370174917263122	-0.0540943161180388	0.544	0.639	1
Atp6v1b2	0.000370680009102711	0.0761210470526427	0.531	0.491	1
Sh3glb2	0.00037646151088099	-0.0144270835732536	0.263	0.317	1
Zcchc6	0.000379657724464027	-0.0056635186005343	0.176	0.211	1
Cdc27	0.000391721903892887	0.0446151644875449	0.301	0.288	1
Ift52	0.000396320238022644	0.0487313475704687	0.183	0.14	1
Hmgxb3	0.000398635302109225	-0.0519625650593981	0.138	0.212	1
Rev3l	0.000410061346003381	0.0180404127221353	0.121	0.122	1
Hpcal1	0.000414619059098096	-0.0263200106896902	0.106	0.157	1
Drg2	0.000418809443636744	0.0469242462729468	0.419	0.412	1
Nsun6	0.000420769031964002	0.00407687482042489	0.109	0.125	1
Tex14	0.000422025837816356	-0.0311880815701924	0.096	0.15	1
Fam69b	0.000422709946319117	0.00531599728378281	0.135	0.151	1
mt-Nd1	0.000430928866079779	-0.049270637106881	1	0.999	1
Fam162a	0.000441494456425976	-0.104046565157346	0.766	0.818	1
Mast2	0.000449913450902468	0.0015012880136262	0.145	0.171	1
Jak1	0.000451143471539284	-3.6041740657744e-05	0.284	0.322	1
Pvr	0.0004534247180451	-0.0412889653231855	0.116	0.182	1
Zbtb43	0.000455511621631538	-0.0150383633758484	0.205	0.256	1
Efr3a	0.000457447930992219	-0.0548112051158091	0.321	0.41	1
Hmgcs1	0.000458786315012961	0.0290516600756469	0.436	0.465	1
Psmc5	0.00045883232663329	0.0630455705152682	0.826	0.833	1
Ttc19	0.000461548369072716	-0.0518951425478074	0.257	0.341	1
Nr0b1	0.000476894945196908	0.049442216766225	0.521	0.527	1
Rfc1	0.000487216379329191	0.0449576924715076	0.908	0.936	1
Polr3d	0.00049579960385017	0.0418108704898875	0.528	0.532	1
Mtfp1	0.000503278774790698	0.032568122135802	0.199	0.186	1
Ints12	0.000511301184223077	0.0440116959714714	0.232	0.21	1
Rab6a	0.000521877975768879	-0.0157979827214714	0.566	0.639	1
Smim7	0.000534845969687776	0.0322816775062634	0.424	0.435	1
Snrpa	0.000536227699035217	0.0722299022906598	0.8	0.787	1
Tubb3	0.00055422303093285	0.0930709276523596	0.538	0.486	1
Ercc6l2	0.000557346619965366	0.0236037851207949	0.261	0.272	1
Ptprf	0.000557797468052467	-0.0412976411206888	0.48	0.569	1
Eif4g3	0.000561115137789167	-0.0139146894676333	0.17	0.216	1
Cetn2	0.000566991360456371	-0.0230734199341721	0.416	0.489	1
Gnpat	0.000574808629705014	-0.0356112390853131	0.365	0.447	1
Atg13	0.000581657955269246	-0.00977914718044764	0.17	0.21	1
Ddx52	0.000584183315777539	0.0302325871655241	0.494	0.516	1
Adrbk1	0.000594736272355453	-0.0476485590860223	0.153	0.226	1
Peak1	0.00059507657061708	0.00433286083797288	0.151	0.17	1
Smarce1	0.000602960532605723	0.0610461093172997	0.657	0.65	1
9430038I01Rik	0.000631565030288164	0.0353037598364483	0.367	0.366	1
Trit1	0.000634377172738221	-0.0159685552908008	0.113	0.157	1
Aldh9a1	0.000637184989926659	0.0124778070254801	0.234	0.253	1
Cnpy3	0.000640888534686771	-0.0393531788759602	0.188	0.258	1
Wdr20	0.000643721419559177	0.0332625859262512	0.168	0.151	1
Acaa2	0.000649480949842681	0.0535117999764722	0.261	0.227	1
Gm13247	0.000658088573325621	0.0391133565950794	0.239	0.228	1
Gmeb1	0.000659243952406135	0.0489496437367811	0.344	0.328	1
Ccnk	0.000665103374009396	0.0204618037526315	0.364	0.389	1
S1pr2	0.000665788316181244	0.0094719060303544	0.135	0.148	1
Sec31a	0.000666538419993457	-0.000386435353407433	0.482	0.539	1
Psmb5	0.000692919104635294	0.0732396490946634	0.992	0.98	1
Abcg2	0.000696191353608557	-0.0052787414149944	0.358	0.407	1
N4bp2	0.000697297059526588	-0.0183024428457883	0.208	0.259	1
Tango6	0.00070071341491035	-0.00479020025419374	0.087	0.112	1
Ccdc90b	0.000710827232504492	0.0136053363201728	0.277	0.296	1
Zfp462	0.000714463346309877	0.0275762706245264	0.43	0.457	1
Thap7	0.000719045062013393	0.00869200836468589	0.255	0.278	1
Mbtd1	0.000721585624290121	0.0168708863985168	0.433	0.47	1
Pdrg1	0.000727193201810256	0.0086653711016027	0.353	0.39	1
Tsacc	0.000736526245049733	-0.0236263905405962	0.272	0.336	1
Stmn1	0.00074669906205901	0.0954481036928783	0.976	0.957	1
Arl13b	0.000750969927846373	-0.0192800442289662	0.154	0.203	1
Cant1	0.000751088523987092	-0.0273778206894711	0.113	0.165	1
Hmgb3	0.000751659480950873	0.0391889432838091	0.508	0.528	1
Zbtb7a	0.000758102036663511	-0.0673597781094549	0.245	0.332	1
Usp24	0.000760865093873943	-0.0291624533042363	0.145	0.201	1
Epn1	0.000768407310206886	-0.063191436551806	0.405	0.5	1
Rad54l2	0.000787770956264134	0.00427151235419412	0.239	0.27	1
Mdh2	0.000798709913847428	0.05682289261006	0.971	0.982	1
Ddi2	0.000806779542561124	0.0190953312952265	0.318	0.339	1
Ubqln2	0.000807353806912734	0.0240172101749866	0.249	0.261	1
Top3b	0.000819592864614385	0.0352810795339851	0.422	0.432	1
5031425E22Rik	0.00082362741084512	-0.0101542050168553	0.102	0.132	1
Smyd5	0.000827805721241101	0.00305097821480566	0.459	0.507	1
Praf2	0.000845113540583583	-0.017382935265743	0.414	0.479	1
Eral1	0.000845582177111559	-0.00491783593154399	0.104	0.133	1
Smtnl1	0.000848807164882329	0.0371380366266185	0.136	0.121	1
Ap1ar	0.000880939419442377	-0.0451094167335841	0.286	0.366	1
Stk40	0.000882617554873519	-0.0308955911292402	0.191	0.254	1
Spata5	0.000887584242611698	-0.0101629128073702	0.258	0.308	1
Fxr2	0.000888574571072569	-0.0189147865526474	0.446	0.513	1
Mark2	0.000900351146647814	-0.0117938664023107	0.338	0.395	1
Abcb7	0.000904081964168267	-0.00858264768741517	0.115	0.144	1
Atox1	0.000916589539043977	-0.0655929820776706	0.988	0.994	1
Kpna2	0.000928348393912885	0.00545982071536028	0.182	0.205	1
Pcm1	0.000948027461747445	-0.0605965905215557	0.657	0.744	1
Cops8	0.000956306019437117	-0.0162441685335609	0.644	0.717	1
Usp34	0.000963781306762424	-0.00342197155628676	0.683	0.749	1
Cdc42	0.000989469241199116	0.0557765946164253	0.919	0.937	1
Samd4b	0.000994017020735011	-0.0415658105775799	0.323	0.402	1
Psmg2	0.00100928018036917	0.0571926845956042	0.537	0.534	1
Hadha	0.0010160530731822	-0.0275595575116833	0.381	0.455	1
Terf2	0.00102053289666711	-0.0200270844221261	0.17	0.217	1
Wdr76	0.00102579372283586	0.00437929061209941	0.245	0.278	1
Tmem251	0.00104113176425595	0.000525190102551587	0.306	0.346	1
Slc7a7	0.00104519839036779	-0.0295117205775309	0.26	0.328	1
Epc2	0.001057980544389	-0.00403803827459465	0.268	0.31	1
Rpl7l1	0.00105858083250809	0.0812627229478247	0.95	0.919	1
Uap1	0.00106737018159302	0.0205332465681319	0.211	0.234	1
Mrps25	0.00111307384398903	0.0383794582252635	0.778	0.809	1
Uaca	0.00111322218667148	-0.0190635478770868	0.174	0.223	1
Bcl2l12	0.00111490107092368	0.00831187768322703	0.18	0.195	1
Rnf115	0.00112143878580571	-0.000949986477251752	0.344	0.39	1
Mtx1	0.00113009843236965	0.0772500821834198	0.641	0.601	1
Khsrp	0.00115600456330194	-0.0253257502005134	0.203	0.263	1
Fnip1	0.0011602943448949	0.024439609344039	0.115	0.104	1
Rsrc2	0.00116149527797477	0.0163182218166906	0.873	0.917	1
Cds2	0.00116487663438928	0.0293138507350842	0.31	0.317	1
Adrb3	0.00117876003095732	0.0236283790458091	0.173	0.174	1
Ecsit	0.0011823152351657	-0.0161904788269932	0.361	0.423	1
Oat	0.00119248778777926	0.0530666544635515	0.388	0.362	1
Mlx	0.00124032811289776	-0.0251508285649525	0.372	0.44	1
Donson	0.0012494205106723	-0.0426414143017425	0.177	0.247	1
Prmt6	0.00125332894512932	0.00649287427304687	0.228	0.252	1
Snx2	0.00126117545006584	0.0766970320790442	0.524	0.476	1
Dhrs13	0.00127729832521341	-0.0116889610098704	0.075	0.104	1
Trp53inp1	0.00127867031041712	-0.00522051610665097	0.266	0.312	1
Mgat2	0.00129298055266542	-0.00666237977718898	0.454	0.511	1
Mink1	0.00131560667262782	-0.0326411901202351	0.096	0.149	1
Nmral1	0.00131768235793303	-0.00188489305902648	0.243	0.283	1
Mitd1	0.00132775407777364	0.0187634644145888	0.515	0.548	1
Etv3	0.00133382819831029	-0.00477519601150131	0.073	0.104	1
Tom1l1	0.00133513777762306	-0.00761467751445238	0.157	0.19	1
Cchcr1	0.00134854307868845	-0.00317938826411548	0.107	0.13	1
Setd1b	0.00134893431598211	-0.0206746411429302	0.33	0.396	1
Slc25a12	0.00135363836569763	-0.013055326414599	0.131	0.17	1
Vps54	0.00135812983856808	0.00275385410414689	0.194	0.222	1
Rilpl2	0.00136809590521376	0.0361014968742295	0.102	0.072	1
Sdf4	0.00138362433760415	-0.0400962200918585	0.52	0.604	1
Ddit4	0.0013937106713125	-0.0114052237742113	0.075	0.111	1
Wdr6	0.00140500869807723	-0.061158270192098	0.281	0.367	1
Gm2000	0.00140956964168504	0.000291547150287508	0.469	0.519	1
Ppp4r1	0.00141017486845046	-0.049106068253358	0.225	0.3	1
mt-Co3	0.00141039261485025	-0.0451217754430209	1	1	1
Nckap1	0.00141548462865235	-0.0287757169469728	0.341	0.411	1
Eif4a1	0.00146240669137596	0.0585150366657077	1	1	1
Rrm1	0.00146872550768082	0.0507906685673392	0.631	0.642	1
Lrp6	0.00148647683610145	0.00104857587338834	0.145	0.165	1
Arf3	0.00148739366900601	-0.0504692946326439	0.428	0.514	1
Mettl6	0.00149574737682385	-0.0366352324995777	0.323	0.397	1
Tor3a	0.00150400945119089	-0.0466993300881367	0.144	0.21	1
1600002H07Rik	0.00151202140625859	-0.00961507502539287	0.104	0.136	1
Smyd3	0.00151517610077527	-0.033101751337601	0.104	0.158	1
Tubb5	0.00153275880635976	0.057177503745137	1	0.999	1
Myo9b	0.00154551962310116	0.00945124006943954	0.131	0.142	1
Fam208a	0.0015468299078292	-0.0140427842283996	0.326	0.381	1
Zbtb17	0.00155064394886248	0.00636622107172451	0.116	0.13	1
Tubgcp4	0.00156037975905721	0.00924515572394835	0.185	0.201	1
Eif2s1	0.00158866109873943	0.0679587632102343	0.979	0.958	1
Unc45a	0.0015910386870869	0.0124241629443828	0.22	0.234	1
Abhd13	0.00160271404377783	0.0182707564495937	0.161	0.164	1
Ing4	0.00160662727035681	0.0171188295850055	0.168	0.168	1
Commd7	0.00161608885481202	-0.0286614865500557	0.199	0.257	1
Exog	0.00163340333923326	0.00246244992389616	0.087	0.107	1
Sec24b	0.00163443923137387	-0.00593571700669293	0.162	0.195	1
Ranbp2	0.00164949456208187	0.0365613628257911	0.303	0.293	1
Dennd5a	0.00165556831975472	-0.0242752051456928	0.073	0.117	1
Fads1	0.00166437454976175	-0.0223200002365749	0.096	0.14	1
Suv420h2	0.00167052623725344	0.0187396563875619	0.263	0.271	1
Slc19a2	0.00167827226721455	0.0322523419743175	0.211	0.205	1
Cluap1	0.00168615155500463	0.0356271936097308	0.142	0.111	1
Rrm2	0.00168947176847921	0.0383660287555571	0.791	0.829	1
Ndufs1	0.00170893042770643	-0.0387987120437027	0.44	0.519	1
Txnip	0.00172016653589455	-0.0310054158820192	0.295	0.366	1
Med24	0.00172414916742404	-0.0511720629967891	0.127	0.193	1
Nr4a1	0.00173039358584498	-0.0161392264771414	0.151	0.195	1
Nxn	0.0017328375802159	-0.0157416849594958	0.454	0.52	1
Prkrir	0.00173865614266931	-0.0517181654187494	0.24	0.318	1
Zfyve21	0.00174381987888412	0.0610154145520992	0.416	0.383	1
Nop16	0.00174585690606388	-0.0339424409319663	0.636	0.713	1
Ppp2r1a	0.00175570542720514	-0.000775041265388077	0.593	0.649	1
Cap1	0.00176305404113403	-0.00754060249979971	0.476	0.532	1
Taf5l	0.00176443076900312	-0.0134179757085118	0.379	0.437	1
Ift88	0.00176721649567131	-0.0255911169435472	0.07	0.113	1
Rnf41	0.00177011168406631	0.0402738379313274	0.266	0.25	1
Dnajc21	0.00177362651128541	-0.024320805991767	0.657	0.729	1
Tmem150a	0.00180062348698799	0.0120942541881151	0.161	0.174	1
Ctc1	0.00180223332148539	-0.0129116837505522	0.223	0.272	1
Cnot4	0.00181815339699286	-0.072902191833858	0.422	0.512	1
Tubb4b	0.00182656276879843	0.0573808646402887	0.992	0.998	1
Zfp729b	0.00183009327633533	-0.0157222421784129	0.072	0.105	1
Fam76a	0.00184151970905091	1.66226068861186e-05	0.258	0.292	1
Spopl	0.00184383011463932	0.00316563355429417	0.161	0.183	1
Zfp64	0.00184919393559646	0.000938965447736972	0.528	0.58	1
Hes6	0.00185409798284947	-0.0343478234048126	0.121	0.176	1
Fam126b	0.00186609919407712	-0.0364882924784686	0.107	0.164	1
Pom121	0.0018862335517301	-0.0118747602389877	0.378	0.438	1
Kat7	0.00189766379190887	-0.0388907658799984	0.578	0.659	1
Tbc1d15	0.00190039453277043	0.0331361216218162	0.346	0.352	1
Arfip2	0.00192006248615744	-0.0143180019071878	0.228	0.274	1
Fbln1	0.00192657776642447	0.00120284380465703	0.121	0.141	1
Lrrfip2	0.00193336606440353	-0.0404724011662456	0.365	0.444	1
Rnf26	0.00194853864033561	0.0157179884578617	0.17	0.178	1
Fam63a	0.00195371824068668	-0.0376429958778434	0.229	0.298	1
Rbm5	0.00197161269640843	-0.0365155352174769	0.384	0.459	1
Fam118a	0.00198668230292222	0.0193210948895976	0.187	0.188	1
Flad1	0.00202106900616704	0.0128289247830071	0.188	0.2	1
Bicd1	0.00202570174389976	0.014166043360351	0.121	0.123	1
Fbxo21	0.00202607796853413	-0.00246113087210068	0.18	0.207	1
Dda1	0.00203277285394925	-0.0803033247766476	0.69	0.756	1
Alms1	0.00203688896754005	-0.0143330489036805	0.119	0.157	1
A330069E16Rik	0.00204337401956854	-0.0824391905719457	0.104	0.164	1
Cacna1a	0.00204397533402854	-0.0352314957775809	0.119	0.175	1
Slc25a19	0.00204565534739857	0.00373283877906541	0.208	0.23	1
Kmt2d	0.00204767526114139	0.0182802870367973	0.168	0.167	1
Tex19.1	0.00206075258613625	0.0663359178107732	0.697	0.707	1
Gm13152	0.00209790871487659	-0.0175409021390792	0.324	0.382	1
Fbxl5	0.00210013149228082	-0.00698895003829736	0.255	0.296	1
Psmb10	0.00210622553930866	-0.0861304274014894	0.677	0.751	1
Hax1	0.00213276508375925	0.0345257516142186	0.833	0.862	1
Angptl4	0.00213420444417342	0.00731109637710109	0.298	0.331	1
Lin37	0.00213456859258706	0.0476700908596298	0.243	0.206	1
Lysmd2	0.00213501886827034	-0.0257467894125949	0.118	0.166	1
2610507B11Rik	0.00213507031368551	-0.0542968324408891	0.457	0.543	1
Pcyox1	0.00214730921959506	-0.0404966085430742	0.083	0.138	1
Pabpc1	0.00215622726112093	-0.0471739925133101	1	0.999	1
Rpl13a-ps1	0.00216647530655948	0.0664888700610109	0.798	0.792	1
Ptdss1	0.00217680571928399	-0.015411898242372	0.237	0.288	1
Nubp1	0.00217847358658013	-0.00499502491622239	0.726	0.788	1
Dennd2a	0.00218245957650762	-0.0129066983730286	0.113	0.147	1
Rchy1	0.00218738842813014	0.020321820376747	0.479	0.512	1
2500002B13Rik	0.00218966807171354	-0.019782568228033	0.235	0.288	1
Lyrm5	0.00219783018340081	-0.012475962986921	0.211	0.253	1
Mat2b	0.00220092508458211	0.00438863847965265	0.524	0.575	1
Cstf1	0.00222926341035654	0.0408389468064617	0.355	0.346	1
Tprkb	0.00227309160709159	-0.00145605298948842	0.346	0.39	1
Tmem167b	0.00228748668896693	-0.0131239166524124	0.107	0.14	1
Agpat4	0.00228885382613856	-0.0129981006134867	0.206	0.252	1
Ttc4	0.00229092638763376	0.015412332133222	0.431	0.462	1
Ctdp1	0.00229358726591125	0.0173526498493102	0.266	0.276	1
Rpl27a	0.00229398198659403	0.0306878639264641	1	1	1
Ubxn6	0.00229807039051559	-0.0127614706764481	0.372	0.425	1
Fem1a	0.00229925852366411	-0.00928938322470986	0.101	0.129	1
Map1a	0.00231244993896985	-0.0237854223093561	0.087	0.13	1
Ddx39	0.0023168338576772	0.0593902492069929	0.953	0.91	1
Mcat	0.00232995633292506	0.0496687820100477	0.284	0.25	1
Rbms2	0.00233939071844193	0.00983011093821434	0.318	0.351	1
Fam118b	0.00236001028508526	-0.0180505019149783	0.281	0.335	1
Ccnf	0.00236576230055574	0.0109396561573978	0.554	0.604	1
Diaph1	0.0023659536114157	-0.026073910770837	0.424	0.493	1
Ppp1r15a	0.00236849296533965	0.00324918363188526	0.205	0.232	1
Mfap1a	0.00237609231423486	-0.0154259349622763	0.191	0.236	1
Fubp3	0.00238557011702731	-0.0432814260280441	0.599	0.681	1
Stam2	0.00241010851684267	-0.01538624715456	0.223	0.271	1
mt-Nd2	0.00241463766719799	-0.0546243381855276	1	0.999	1
Ptgfrn	0.00241505636949101	-0.0369379461218728	0.131	0.191	1
Tead1	0.00242903447024124	-0.0827711965360067	0.453	0.523	1
Rspry1	0.00246304358686615	0.00646321285701146	0.231	0.256	1
Hjurp	0.00246780714379384	-0.0108281158287649	0.373	0.428	1
Ska1	0.00247203024059894	-0.0411837460293496	0.323	0.399	1
Lgals1	0.00247211204655906	-0.158892121754835	0.598	0.679	1
Tssc1	0.00248018298065808	-0.0244769067867556	0.315	0.378	1
Tcf15	0.00248405017979815	-0.126298507836938	0.74	0.799	1
Tyw1	0.00249989513480339	-0.0474504883582036	0.203	0.275	1
Lgals3	0.00250418037862312	0.0949986446616382	0.326	0.286	1
Smim8	0.00250789754061742	-0.023681111566801	0.338	0.401	1
Asxl2	0.00252568748921532	0.00150162282710281	0.364	0.405	1
Uspl1	0.00252792057235646	0.00938045398956233	0.439	0.475	1
Slc38a4	0.00253642561566361	-0.0708329191655551	0.55	0.637	1
Zmym4	0.00255152071465203	-0.00424335924904712	0.349	0.392	1
Triml2	0.00257588715621642	-0.0317418147054249	0.336	0.405	1
Ints7	0.00258004127096654	0.00306661316251614	0.222	0.247	1
Vps35	0.00259124658287011	0.0292789810676617	0.622	0.651	1
Pmm2	0.00259444397778799	-0.0262889542984168	0.102	0.149	1
Blzf1	0.00259838521883219	-0.0226431713938132	0.165	0.216	1
1700017B05Rik	0.00260955282235515	0.0032480363297091	0.15	0.168	1
Bod1l	0.00261603887672995	-0.0655802880984249	0.57	0.655	1
Elp2	0.00263001928704491	0.0088571783354025	0.304	0.336	1
Cbs	0.00264231083102991	0.00303393263947262	0.098	0.111	1
Irf2bp1	0.00267742633817502	0.00107664152693177	0.229	0.259	1
Gjb3	0.00270081279017523	0.068976377690904	0.607	0.607	1
Cisd2	0.00271790319394542	-0.081728167145534	0.676	0.745	1
Spcs3	0.00273699733745138	0.0136059057948635	0.376	0.401	1
Atxn2	0.00273739281109624	-0.0234039330846343	0.277	0.337	1
Exosc9	0.00274679021825209	0.0717751660492637	0.369	0.316	1
Mtch1	0.00275087519057629	-0.0676078777119461	0.491	0.578	1
Cox6b2	0.00276229706308537	-0.00187642756678363	0.538	0.602	1
Atpaf1	0.00276385806762427	0.0261887551048706	0.364	0.369	1
Cd151	0.00276949262812128	0.0196539947425071	0.281	0.295	1
Kat5	0.0027805883364244	0.0194229214575316	0.225	0.227	1
Siva1	0.00280753827263263	-0.0368195720877331	0.98	0.996	1
Parvb	0.00283031093192392	-0.00431640445483172	0.289	0.35	1
Ddx39b	0.00284719409977012	0.0533471132557903	0.911	0.925	1
Zfp131	0.00285073659619677	-0.027892048285856	0.388	0.456	1
Halr1	0.0028572688580272	-0.0776926524281865	0.537	0.621	1
Cr1l	0.00285812724815625	0.0268703550610404	0.263	0.264	1
Syvn1	0.00286348412848878	-0.00884073300364098	0.078	0.103	1
Dnajc18	0.00289045910238191	-0.00157842193675503	0.115	0.137	1
Rcn1	0.00289046106919954	0.0155005840710223	0.414	0.45	1
Ythdf1	0.00290281714057635	0.0168178079305651	0.544	0.576	1
Mia3	0.00291022760913026	-0.0592287011857777	0.183	0.253	1
Nup43	0.00294241861543377	0.0630185159862807	0.651	0.638	1
Pradc1	0.00298459743131818	0.00929973223752478	0.298	0.324	1
Fabp3	0.00305552506049645	0.0330753177766031	0.205	0.204	1
Fam173a	0.00307899509023528	-0.0276915665771126	0.17	0.224	1
Itch	0.00309696316657705	-0.0262245729384998	0.239	0.308	1
Xrn2	0.00309797286315899	-0.00704921800137381	0.676	0.737	1
R3hcc1	0.00310891298950178	-0.00493765521592268	0.22	0.254	1
Man1b1	0.00311282914308896	-0.00125210652566252	0.162	0.19	1
Dok1	0.00311481685734108	-0.0274889440880426	0.066	0.109	1
Lin28a	0.00311640853613835	-0.0383708310175042	0.46	0.535	1
Ubac1	0.00311847925823578	0.0247418175905573	0.572	0.603	1
Hddc2	0.00313296651488791	0.0656588129172132	0.621	0.587	1
Mkrn1	0.00313520082151786	-0.0693417437734452	0.995	1	1
Bod1	0.00315053456791386	-0.0357703321221475	0.518	0.596	1
Alkbh7	0.00315706917994132	0.0623373219492161	0.431	0.398	1
Gpr89	0.00315769183011298	0.00162044415134469	0.205	0.232	1
Nans	0.0031852290243545	0.0334095306485596	0.665	0.693	1
Clpb	0.00321557336947918	0.00613829316038345	0.394	0.433	1
Nacc1	0.00323294789839757	-0.0303093558398458	0.443	0.513	1
Syce1	0.00323360498418577	0.0660108577916775	0.454	0.414	1
Faap24	0.00324381176687028	0.0188978505389346	0.225	0.234	1
Git1	0.00325297014887776	-0.0305907396813924	0.17	0.227	1
Tpd52l1	0.00325752926901228	-0.0334837744663898	0.274	0.341	1
Tbc1d13	0.00326795007526058	-0.0157720372725659	0.139	0.179	1
Dnajb6	0.00327440270506672	0.0718820772000668	0.983	0.984	1
Chn1	0.00330059262823248	-0.00147151449153138	0.13	0.149	1
Zbed5	0.0033127621682161	-0.0360366451626709	0.072	0.122	1
Med7	0.00332341221643722	-0.0629298764896885	0.456	0.541	1
Slc35a1	0.00334223726304692	0.00903295154281608	0.265	0.289	1
Casc4	0.00334334626840529	0.00897424291654259	0.268	0.293	1
Dhcr7	0.00335131761665157	0.0326548183095829	0.156	0.133	1
2610524H06Rik	0.00335289437817163	0.0237858037845091	0.411	0.426	1
Zfp617	0.00335414979781082	-0.00843154595636107	0.125	0.157	1
Polr2g	0.00335831636292419	0.0699179859856276	0.898	0.89	1
Ccdc167	0.00336203614827481	0.037811902015834	0.113	0.074	1
Paip1	0.00336515450171505	-0.0355551097598415	0.199	0.262	1
Golm1	0.00336799104782253	-0.044970180653494	0.22	0.291	1
Atf6	0.00338208281580508	-0.000639528099581843	0.121	0.142	1
Arhgef1	0.0033823793905115	-0.00682678184655283	0.219	0.253	1
Agtrap	0.00339075200139251	-0.0257877437191658	0.607	0.676	1
Kdelr2	0.00340627906618012	0.0146964309126013	0.657	0.701	1
Pir	0.00346099591030682	0.00844056411932192	0.317	0.345	1
Sptlc2	0.00348839983318177	0.0391876539496113	0.326	0.315	1
Azin1	0.00350019846727671	-0.0415020421277103	0.384	0.46	1
Arhgdib	0.00351876537787895	0.00528981915400817	0.122	0.141	1
Taf4a	0.00352310430393264	-0.00250069551608403	0.115	0.138	1
Cnnm3	0.00354391836347169	-0.0318506824538886	0.072	0.12	1
Cstf2	0.00356447488032582	0.0123820121529249	0.298	0.319	1
2810001G20Rik	0.00357327488981663	-0.015398875569772	0.161	0.2	1
Nudcd1	0.00357365496323859	-0.0206332576496196	0.258	0.313	1
Slc12a7	0.00357571247613598	-0.00225137216578555	0.119	0.146	1
Gsta4	0.00357665220877563	0.029619916094322	0.924	0.954	1
Ganab	0.0036037704000898	-0.0246504753562891	0.428	0.494	1
Gm13242	0.00362158207979714	0.00989645270833794	0.312	0.34	1
Malat1	0.00362772183888289	-0.0638809562689477	1	1	1
Lias	0.00363676788968439	-0.00995241882397518	0.393	0.445	1
Elovl5	0.00365565568271174	-0.0307664555212352	0.304	0.37	1
Fanci	0.00368938322013135	-0.00318916925889164	0.119	0.144	1
Kctd10	0.00369683077040348	0.0254477125842232	0.225	0.221	1
Jam3	0.00370474788099673	-0.0205034077324293	0.083	0.12	1
Alg1	0.00373471143021894	0.023470087317252	0.147	0.138	1
Golt1b	0.0037429761029865	-0.032268132572484	0.369	0.438	1
Mmp14	0.00377634215958223	-0.0109707628269678	0.081	0.109	1
Neat1	0.00378011481512621	0.00360664431922963	0.107	0.141	1
Commd1	0.00381089720128434	0.0603991125056811	0.711	0.712	1
Apmap	0.00387690602670337	-0.0125305073813657	0.078	0.107	1
C1qbp	0.00388420041760361	0.0538458566345383	0.998	0.991	1
Rnft1	0.00388862123422197	-0.0289808811704774	0.209	0.268	1
Glrx2	0.00390808267676401	0.00731640838415781	0.463	0.518	1
Scap	0.00394565984521372	0.0189847364923078	0.167	0.166	1
Arl6ip6	0.00397563751977285	0.0118602991005443	0.431	0.467	1
Dhdds	0.00398857404339891	-0.0198793923681636	0.067	0.103	1
1700021F05Rik	0.00399863607323582	0.0388187602670833	0.494	0.497	1
Tdp1	0.00401850920401514	0.0245068368726662	0.217	0.216	1
Tuba4a	0.00404233322620038	0.0257988120840892	0.67	0.707	1
Hipk1	0.00405175128236569	-0.0174421219763849	0.136	0.176	1
Cry1	0.00407762132921677	0.0351879234901854	0.317	0.301	1
Nfkbib	0.0040862290354179	0.0179922881695983	0.401	0.425	1
Rpe	0.0040882408439834	0.0277672717905013	0.402	0.413	1
Tefm	0.00412669065279151	0.0489750676061947	0.304	0.282	1
Wdr11	0.00414652052555838	-0.0233989451578707	0.113	0.158	1
Ncoa1	0.00415536571047173	0.0117720407403897	0.096	0.101	1
Ift81	0.00416778368907115	-0.00562910953180709	0.098	0.123	1
Gm7325	0.00417762698874654	-0.0261228172640662	0.685	0.751	1
Zfp706	0.00419231316989828	-0.0629980482428989	0.997	0.998	1
Ankrd26	0.0042170793051547	-0.0366554728688312	0.243	0.308	1
Ywhag	0.00421987296295508	-0.0732966390626821	0.833	0.879	1
Pard6b	0.00423128603586065	-0.00789798080595704	0.104	0.132	1
Zc3hav1l	0.00424012816914185	-0.0302840418056427	0.06	0.104	1
0610009O20Rik	0.00425178047183833	0.000572955310892798	0.191	0.215	1
Traip	0.00425260665296456	-0.00401032602776658	0.275	0.313	1
Stx8	0.00425679879293033	0.0158276986627735	0.226	0.235	1
Ywhaq	0.00427036081615437	0.0533203469269763	1	0.999	1
1700018B24Rik	0.00427890760374256	0.0466634550961431	0.119	0.071	1
Sepsecs	0.00429791599277098	-0.0373747250857412	0.061	0.106	1
Sae1	0.004345554058117	0.035676518093448	0.875	0.901	1
0610010K14Rik	0.00435676971912745	-0.0368329031813738	0.159	0.218	1
Actn4	0.00436070994699559	-0.0671020204681543	0.953	0.964	1
Tm9sf2	0.00437807105419604	-0.0354389688129351	0.309	0.377	1
Ccnb2	0.00437833485064306	-0.0634666369428795	0.668	0.744	1
Ssbp3	0.0044060106829236	-0.065955942839196	0.309	0.389	1
Myeov2	0.00442456632973937	0.00455987297795057	0.905	0.942	1
Bbs2	0.00442558597368485	0.00371878771205508	0.222	0.256	1
Mtfmt	0.0044319249673744	-0.00999301917992006	0.142	0.173	1
Eif2ak2	0.0044321251752668	0.00496303330459147	0.147	0.166	1
Pcgf5	0.00444726202107321	-0.0500526863396451	0.136	0.199	1
Tex30	0.0044562115427351	0.0482621668343668	0.558	0.556	1
Gigyf1	0.00446912620385558	-0.0405769173673956	0.219	0.285	1
Ube2d1	0.00450596337670408	-0.00121612759098677	0.353	0.39	1
Ifitm2	0.00450738016045178	0.0821199542144602	0.983	0.983	1
Dcaf4	0.0045204288902052	-0.0206800648495687	0.28	0.332	1
Lama5	0.00453466154396939	-0.000360439797556483	0.188	0.214	1
D5Ertd579e	0.00453590674905687	-0.0451323564536964	0.274	0.346	1
Trmt10a	0.00458267912988984	0.00496638047340214	0.347	0.383	1
Mtbp	0.00459995840733686	-0.00723439274521664	0.118	0.145	1
Zbed4	0.00460319936647904	-0.0166936044145247	0.156	0.197	1
Zfp329	0.00462115022519491	-0.0398232082957207	0.154	0.214	1
Pafah2	0.00463973475028034	0.00561824543222005	0.113	0.128	1
Zfp36l2	0.0046452024993541	-0.0536795149082271	0.2	0.27	1
Mageb16	0.00466923241424435	0.0564348915512754	0.294	0.245	1
Mtus1	0.00470007820302846	0.004529045617797	0.106	0.118	1
Sep15	0.00470484787037667	-0.0207318424555858	0.896	0.94	1
Dlst	0.00471109643009081	-0.0264012548355583	0.266	0.324	1
Sorl1	0.00473352832502531	0.0222850500435871	0.191	0.188	1
Exoc3l	0.00475294085999646	-0.0210192387098268	0.064	0.102	1
Snip1	0.00476098730639761	0.0024804534041635	0.216	0.239	1
Mrpl55	0.00476310669912878	-0.0123459385411165	0.754	0.813	1
Zbtb8os	0.00476404449430366	0.0285022511513893	0.59	0.611	1
Ldb1	0.00479397460886772	-0.0276780057032809	0.283	0.341	1
Itm2b	0.00479891752338564	0.0463409714976111	0.544	0.557	1
Plekha7	0.00481509347957775	0.0102252517001615	0.252	0.273	1
Tomm70a	0.00486325508518487	0.0490528168664108	0.875	0.881	1
2810006K23Rik	0.00488232194410265	0.0107658433946854	0.254	0.268	1
Sarnp	0.00488905005190775	0.0646311983345499	0.862	0.809	1
Slc29a1	0.00490885457735732	-0.0345918334600698	0.636	0.709	1
Dhfr	0.00492047198448067	0.0198763728612211	0.524	0.556	1
L3mbtl2	0.00493955524368967	0.0442343304928054	0.518	0.517	1
Lyplal1	0.00494082986637628	0.0111764761773251	0.352	0.377	1
Fdps	0.00494492942362012	0.0348962969648552	0.335	0.326	1
Ttc27	0.00496663278021132	-0.0237408169967951	0.196	0.247	1
Smim10l1	0.00499169585884467	-0.0183957332693458	0.196	0.239	1
Lztfl1	0.00499438284145352	0.0338757756900133	0.228	0.205	1
D10Wsu102e	0.00500233232978982	0.0180573768040364	0.414	0.437	1
Socs2	0.00500989973779802	-0.000747922550722868	0.616	0.67	1
Alg9	0.00503708341086075	-0.0188303351896152	0.102	0.141	1
Wbp11	0.00503753038277985	0.00944515970951842	0.832	0.878	1
Gnb4	0.00504485735851679	-0.00250883450910272	0.118	0.141	1
Arl14epl	0.005079247652887	0.0569404068713697	0.439	0.429	1
Ryk	0.00510697921941374	0.0223653991582738	0.333	0.343	1
Srek1ip1	0.00511668316287793	-0.0773888956964053	0.399	0.472	1
Gkap1	0.00512545829604696	0.0501108460706742	0.268	0.233	1
Homer3	0.00512686230824616	0.0266368255020845	0.167	0.158	1
Tspo	0.00518169473744122	0.0107998204341733	0.22	0.235	1
Nthl1	0.00518637269264855	0.0143276596044109	0.261	0.276	1
Gm11627	0.00523348154630386	0.0402627136166247	0.208	0.185	1
Naa11	0.00525068793118339	-0.00450603130842893	0.084	0.105	1
Fbxo5	0.00527788497684869	-0.0300773226263492	0.557	0.625	1
Dot1l	0.00530378289955142	0.00412030468522512	0.341	0.373	1
Mettl10	0.00532080990242398	0.0106473263919144	0.156	0.163	1
Napg	0.0053246438202302	0.0142379097390166	0.257	0.273	1
Klhdc3	0.00534727400975434	-0.0166411168905889	0.391	0.446	1
Nmt1	0.005358127488052	-0.0615200954256085	0.901	0.939	1
Atp5o	0.00538935140208723	0.0631959807228188	0.995	0.997	1
Nsun2	0.00539567988345027	0.00364507508733047	0.901	0.939	1
Armc9	0.00539983357176505	-0.0101124201214046	0.08	0.107	1
Map3k12	0.00543452793882407	-0.0210618488506132	0.073	0.111	1
Lrrc47	0.00543836167209026	-0.0393625005121451	0.41	0.485	1
Bphl	0.00545416646388167	0.00555163760363106	0.161	0.179	1
Pnpla6	0.00545648240257442	-0.0287730579622341	0.243	0.303	1
Abt1	0.00545971767035432	-0.0165120718985921	0.5	0.558	1
Zfp148	0.00547467597750369	-0.021228255229258	0.257	0.313	1
Chkb	0.00548469816300805	-0.00295947750137726	0.147	0.17	1
Mthfd2	0.0055054523589029	0.039165462249272	0.763	0.784	1
Eif3f	0.00551310129350175	0.0657337623345431	0.98	0.98	1
Acvr2b	0.0055296214095989	0.0382317444383251	0.242	0.218	1
Gabpb2	0.00553982144636312	0.000667866856331689	0.208	0.235	1
Yipf3	0.00554461214604987	-0.0245741595792395	0.206	0.259	1
Epm2aip1	0.00557006198044604	-0.00424535333769786	0.083	0.104	1
Ate1	0.00560259999383475	0.0134258767552737	0.297	0.329	1
Tmem70	0.00561239338202767	-0.0126372582304657	0.326	0.378	1
Xpc	0.00561751671532573	0.00961940728664726	0.214	0.227	1
2610318N02Rik	0.00563280680649058	0.0239376079080942	0.476	0.501	1
Gm14820	0.0056403064885711	-0.0289027339711529	0.199	0.254	1
Zfand3	0.00564160723311832	0.0355877583742404	0.254	0.237	1
Tmem109	0.00564773042470668	0.0314562613525638	0.153	0.134	1
Auh	0.00565511074240088	0.0252367291051809	0.352	0.357	1
mt-Co1	0.00568209937623983	-0.0501858858782702	1	1	1
Nol10	0.00570249238399957	0.0370494290108336	0.382	0.376	1
Odc1	0.00571572341474576	-0.0631882805087138	0.994	0.996	1
Irf2bpl	0.00572256125639608	-0.0627347965573287	0.58	0.659	1
Wdr83os	0.00576936497547641	-0.0477445993104053	0.165	0.23	1
Rnf165	0.00581340773639103	-0.0424461482196643	0.167	0.229	1
Sema4d	0.00584429404610763	-0.00743806936013786	0.086	0.108	1
Tmem161a	0.00586247345100648	0.00689962941561009	0.118	0.129	1
Zfos1	0.00587460516275405	-0.0238096488206608	0.7	0.766	1
Abhd10	0.00588329170317714	0.0213505603392234	0.251	0.253	1
Gsg2	0.00588552745497445	0.018703659103665	0.284	0.292	1
Pccb	0.00589908552794412	-0.0403165974638288	0.087	0.139	1
Pi4k2a	0.00590835709326952	-0.00566767998847287	0.154	0.182	1
Sike1	0.00591691061984311	0.0038503252654144	0.315	0.34	1
Zfp507	0.00595593878517858	-0.0349986472727015	0.139	0.193	1
Tmsb4x	0.00601019627201468	-0.0995170833566754	0.998	0.999	1
Scyl2	0.00604135667597326	0.0242569628143204	0.144	0.127	1
Actr2	0.00604461581316174	0.0419255915116804	0.575	0.572	1
4930579G24Rik	0.00604710464149774	0.00689548648582529	0.124	0.134	1
Xpnpep1	0.00607662163583784	-0.0286642397030028	0.648	0.718	1
Ppip5k2	0.00607999546111426	-0.0357828318210869	0.171	0.229	1
Nfyc	0.00608327301359869	0.0411794544792434	0.528	0.526	1
Phf13	0.00609958446815715	-0.0156657655993015	0.138	0.175	1
Smc6	0.0061070675233468	-0.0628068007695389	0.787	0.848	1
Mpp5	0.00611280276845078	-0.0225644214911545	0.177	0.224	1
Zfp568	0.00613757856767509	-0.0585632278789692	0.402	0.482	1
Gtf2h4	0.0061404667049106	0.0380651992171389	0.424	0.42	1
Grpel1	0.00618490270258676	-0.00992902696675957	0.93	0.964	1
Haus7	0.0061923496820101	0.035631088493594	0.268	0.253	1
Itga5	0.00620581851120129	-0.019783477792057	0.138	0.18	1
Morc3	0.00626632408477577	0.0577997898648491	0.554	0.529	1
Stau1	0.00627232148229689	-0.00625548033622408	0.286	0.328	1
Pitpnb	0.00627293081632756	0.00125861681323641	0.518	0.565	1
Polr2l	0.00627494606956877	-0.0161953855386231	0.576	0.637	1
Slc6a8	0.00627635618375036	0.00248749211370747	0.242	0.272	1
Lage3	0.00629713702407622	-0.0264121854216695	0.768	0.828	1
Pepd	0.00630889064819558	0.0132092321924084	0.231	0.249	1
P4hb	0.00632381593052045	-0.0433742027043582	0.65	0.723	1
Cenpm	0.00634053525040132	0.00576751768825667	0.784	0.837	1
Pop4	0.00635184082056754	0.0153171936044953	0.57	0.605	1
Pdzd8	0.00636020025488762	0.00245297484773477	0.19	0.212	1
Esyt1	0.00636457254843638	0.000311800217015573	0.112	0.128	1
Zc3h14	0.00636595704204688	0.039189139880372	0.41	0.401	1
Arl16	0.00644391413592275	0.0369560243875677	0.147	0.113	1
Snrpd3	0.00645003936772775	0.0509611309210105	0.989	0.995	1
Tcl1	0.00645286837726117	0.0610485611824256	0.456	0.441	1
Anapc7	0.00645894423764882	0.0217042971407066	0.248	0.247	1
Mynn	0.00647283923026812	0.0314309238377861	0.206	0.188	1
Ddx20	0.00647593374862866	-0.0100123422638739	0.402	0.453	1
Dlgap4	0.00649397451702929	-0.0167029762571229	0.211	0.255	1
Pid1	0.00650533019644436	-0.0460052592684078	0.17	0.232	1
Eif4enif1	0.00650745536237268	-0.0263814571688011	0.242	0.297	1
Idh3g	0.00652427897391479	-0.032989648838788	0.593	0.665	1
Nudt22	0.00654850644546192	0.00329299499945748	0.093	0.107	1
Zfp580	0.00656226019181377	-0.0301990757932322	0.136	0.187	1
Gpc4	0.00659800501515548	-0.0525796793761172	0.209	0.278	1
Exosc2	0.00660713498833527	-0.0498424856580242	0.381	0.456	1
Wnk3	0.00660771718319759	0.00408047310869407	0.124	0.138	1
Strip1	0.00665643579049978	-0.00703295108085551	0.136	0.163	1
Ubxn2a	0.00666807555739875	-0.0173760211044404	0.691	0.753	1
2010111I01Rik	0.00667284411479685	-0.0204315956766339	0.183	0.23	1
Zfp110	0.00667500291553652	0.0238772448114992	0.306	0.318	1
Cdc42ep3	0.00667714066702883	0.0288905665754694	0.214	0.211	1
Zscan26	0.00668039142788251	-0.0226231813204938	0.073	0.112	1
Tbpl1	0.0066824534568829	-0.0367425356440426	0.405	0.477	1
Coil	0.00668795471795502	-0.0186936976323294	0.42	0.477	1
Seh1l	0.00668808518431431	0.017217093823807	0.674	0.714	1
Fam53b	0.00671377201649244	0.0120402802995248	0.124	0.131	1
Smc1a	0.00671434455096823	-0.00686587092158175	0.656	0.713	1
Aasdhppt	0.00673041431378278	0.0443877891058329	0.702	0.721	1
Mtrf1	0.0067571746486898	0.0166868229997045	0.168	0.169	1
Txndc11	0.00677252182566428	0.00559794865067334	0.141	0.159	1
Ubtd1	0.00681032182620853	-0.00669601130879996	0.09	0.113	1
Papd5	0.00683215019364492	0.00305554330491306	0.173	0.19	1
Fgfr1op2	0.00683867796057656	0.0101479337853524	0.54	0.579	1
Herc4	0.00683897672375525	0.0130067623241069	0.203	0.211	1
Gcnt2	0.00686259532463903	-0.0283931552585736	0.087	0.132	1
Gadd45gip1	0.00694377583892789	0.0705629815226442	0.85	0.808	1
Topbp1	0.006961166840442	-0.014248043330348	0.424	0.481	1
Tgif1	0.00696238923437	0.0127652900909144	0.755	0.799	1
Matr3	0.00700250752144001	-0.0509374943923518	0.74	0.807	1
Evl	0.00700522339968763	0.01311843556646	0.173	0.179	1
Cmpk1	0.0070954724295501	0.0672506475437479	0.601	0.563	1
Pum2	0.00711780632655939	-0.0121296792559371	0.486	0.541	1
Rngtt	0.00711910693651589	-0.0270453065426051	0.265	0.322	1
Unk	0.00715128287656864	-0.00515723376070545	0.083	0.103	1
Herc2	0.00716744085888516	-0.0173461073980637	0.226	0.271	1
Zswim7	0.00716808242482884	0.0244152157758215	0.474	0.488	1
Lrp10	0.00717759982803917	-0.00587489449696443	0.161	0.188	1
Sik1	0.00724239309965722	-0.0460463962869441	0.17	0.232	1
Asf1b	0.00728221957035743	0.00497260258832655	0.353	0.384	1
Ube2g1	0.00728411409430822	0.0539199273447613	0.535	0.512	1
Gng2	0.00728777139087849	-0.0510642580949333	0.287	0.36	1
Ptgis	0.00730338675009846	-0.00353550512429446	0.326	0.363	1
Aamdc	0.00733097477939131	-0.00181815894616649	0.179	0.207	1
Rqcd1	0.00733614796571193	0.0558401417331263	0.434	0.395	1
Rfwd3	0.00742065596652163	0.0243609999054583	0.428	0.441	1
Lypla2	0.00744979788182996	-0.030327100846227	0.263	0.322	1
Cdc25c	0.00746525030774899	0.00473298590310191	0.142	0.157	1
C78283	0.0074935898283117	0.0249038042801843	0.228	0.232	1
Cystm1	0.00750083005450466	0.0260496686965395	0.592	0.612	1
Phf21a	0.00753593116130807	0.0145484630278646	0.162	0.166	1
Ehd4	0.00754343331144159	-0.0373168492165411	0.271	0.336	1
Kif22	0.0075619069768732	0.0601436549098995	0.625	0.599	1
3110082I17Rik	0.00757992844283807	0.0231992614299759	0.39	0.403	1
Cdk9	0.00758978088279875	-0.0300278173414008	0.382	0.451	1
Crtap	0.00764564540344507	0.0208911515283619	0.291	0.298	1
Tspan31	0.00764774264027465	-0.0407342185523865	0.45	0.523	1
1700007K13Rik	0.00770842906062699	0.0436520206676558	0.275	0.28	1
Fam122a	0.00771181818899395	-0.01770221604261	0.133	0.172	1
Arf6	0.00772002509257754	-0.0465126190079552	0.645	0.718	1
Hpgds	0.00775913994734499	-0.01767299312468	0.069	0.101	1
Pbk	0.00777666962615268	0.047639170200482	0.373	0.343	1
Hnrnpul1	0.00778663073701895	-0.0152580306460085	0.424	0.48	1
Supt3	0.00778894997343109	-0.0132837190653743	0.113	0.147	1
Dhcr24	0.00780618360059381	-0.0327358115226872	0.443	0.513	1
Gm8186	0.00781160667690949	-0.0498159980475206	0.653	0.726	1
Incenp	0.00781764550480917	0.000954247835048494	0.604	0.653	1
Baz2b	0.00781803527832923	0.0561891528585355	0.266	0.215	1
Hiatl1	0.00785036671374241	-0.012320790600924	0.124	0.155	1
Aftph	0.00786633963667225	0.0120520091338651	0.154	0.158	1
Psmb6	0.00787932109773294	0.0548343171822365	0.997	0.998	1
Fars2	0.00788888523298253	0.0363254531659726	0.165	0.134	1
Tinf2	0.00791510400047849	-0.0240456409968328	0.191	0.239	1
Akirin2	0.00795136109208341	0.0369732423616353	0.544	0.56	1
Rbms1	0.00799222645135851	-0.0825002766221191	0.387	0.46	1
Id3	0.00801049619202078	0.0963832208954333	0.703	0.704	1
Spag9	0.00802925599461512	-0.0155632664470869	0.121	0.157	1
Lrch2	0.00806749316808231	0.0183996751127825	0.101	0.09	1
Gm16586	0.00806981233213457	-0.00600952480071981	0.209	0.242	1
Shprh	0.00808884671503245	0.0415337642010771	0.199	0.163	1
Ammecr1	0.00809919593895058	-0.0188950374021287	0.199	0.244	1
Dus1l	0.00810238810690111	0.0600941023249444	0.642	0.608	1
Fbxo25	0.00810408104663394	0.00554754726523175	0.098	0.109	1
Syngr1	0.00815738963091201	-0.0659575727839256	0.517	0.595	1
Tmem214	0.00817283971947113	0.0133420841673524	0.263	0.277	1
Keap1	0.00818026304678093	0.0244869826692305	0.306	0.312	1
Ppil2	0.00819471786968039	-0.0194570724152837	0.323	0.377	1
Tcf7l2	0.00820026870827596	-0.0145555806850186	0.135	0.171	1
Soga3	0.00823229860192672	-0.0068106084229389	0.162	0.196	1
Tfdp2	0.00824161382817613	0.0103087150920298	0.465	0.496	1
Sh3glb1	0.00824241044705149	-0.0402859476088383	0.581	0.654	1
Arih1	0.00826005113164508	-0.0616953803983365	0.35	0.424	1
Bub1b	0.00830292117810775	-0.0437304726092995	0.552	0.626	1
Tmem230	0.0083212197819624	0.0321894906548035	0.468	0.476	1
Sft2d3	0.00835085254903619	-0.00588717612251181	0.124	0.148	1
Dlk1	0.00836690191004172	0.00183493606384885	0.113	0.13	1
Cul4b	0.00838531983396685	0.0654982493288014	0.581	0.532	1
Rexo1	0.00838976525710139	-0.0438996786855374	0.486	0.56	1
Suco	0.00841547305769691	-0.0236778519645685	0.168	0.213	1
Secisbp2	0.00842070404279456	0.00323636857861376	0.353	0.388	1
Mut	0.00842985672347241	0.0257094419607772	0.287	0.288	1
Rab40c	0.00846482184104071	-0.0236398674168913	0.139	0.184	1
Stk16	0.00846871291660986	-0.0124390782818409	0.425	0.474	1
Noc4l	0.00847227109710622	0.0507450026975873	0.569	0.563	1
Psap	0.0085240531934086	-0.00152893780546676	0.306	0.345	1
Ptk2	0.00853040291280469	-0.00886787636959085	0.159	0.191	1
Son	0.00854878095686585	-0.0660079840178374	0.982	0.989	1
Smg7	0.0085499625364934	-0.0146377127114066	0.31	0.36	1
Mrpl50	0.00856481468859428	0.0367847850890518	0.662	0.684	1
Lima1	0.00858603051693059	0.0200060665028366	0.246	0.255	1
Prr12	0.00861397200215697	-0.052724929819333	0.188	0.252	1
H2-K1	0.00862252745121894	0.0360525139102123	0.104	0.072	1
Rnf219	0.00864367109059468	0.0194037251395012	0.144	0.145	1
Rtn4	0.00866100751342042	0.0775537747526082	0.878	0.838	1
Ccdc117	0.0086852490041989	-0.0166406366405556	0.202	0.243	1
Gnl1	0.00868706254805144	-0.0177572539903835	0.471	0.525	1
Zfp280d	0.00869687939958594	-0.00282663481658313	0.231	0.261	1
Vprbp	0.00870213397116681	-0.0674120960510824	0.454	0.532	1
Lsm6	0.00874088272973736	-0.0579178860013505	0.948	0.971	1
Cfap97	0.00877169022714797	0.00186746901275944	0.209	0.234	1
Iws1	0.00878759231023976	-0.0041568759299746	0.55	0.601	1
Foxm1	0.00884169380593818	0.00325508802470061	0.096	0.108	1
Naa15	0.00888093600562968	-0.0145612795020661	0.806	0.859	1
Sigirr	0.00889691407989831	0.00529269371912235	0.119	0.128	1
Nck1	0.00890132244662204	-0.00342047960354178	0.28	0.313	1
Rbm7	0.00895606842083758	0.0482509316126341	0.538	0.529	1
Mrps18b	0.00897802600712026	0.0443123632825451	0.89	0.905	1
Sars2	0.00898371198958436	-0.0157503475162256	0.19	0.229	1
Tmem106c	0.00898396481405401	0.0313683465463104	0.171	0.148	1
Usp53	0.00901104415433768	-0.0257989745645435	0.081	0.122	1
Fthl17c	0.00901766166112983	0.04248738656149	0.194	0.173	1
Mastl	0.00905422823763863	-0.00499587997159828	0.182	0.209	1
Zfp24	0.0090880453931754	0.0158614417773332	0.287	0.297	1
Scaf4	0.00914083434536856	-0.0307612618509854	0.246	0.305	1
Ckb	0.00916951318727075	0.0615018920122784	0.807	0.815	1
Bag6	0.0091761077275093	0.0072393667693636	0.463	0.5	1
Taf6	0.00917949499695557	-0.0363696661138342	0.307	0.374	1
Adi1	0.00920219395054183	-0.0117081494987729	0.286	0.33	1
Abi2	0.009209111350108	-0.00471324085094579	0.196	0.225	1
Sar1b	0.00925507619777233	0.00237410959392625	0.465	0.5	1
Zfp369	0.00925884380943758	-0.00471193723126222	0.131	0.157	1
Pigk	0.00925999261313649	0.00125562540214323	0.118	0.133	1
Ddx41	0.00926919141224716	0.00785905009888233	0.531	0.568	1
Senp6	0.00928377719106976	-0.0523155588394199	0.552	0.628	1
Bnip1	0.00931831238507454	-0.00443944935603016	0.229	0.258	1
Kdelc1	0.00934461769013369	0.0180842788675968	0.109	0.103	1
Rptor	0.0093451956787735	0.00323674908889185	0.176	0.195	1
Dcbld2	0.00940247756349328	-0.0170392791167246	0.076	0.11	1
Gtf3c3	0.00941232728876468	-0.0634157827006366	0.318	0.392	1
4930447C04Rik	0.00943838224190046	-0.0613005403882403	0.32	0.394	1
Abhd11os	0.00945497275215907	-0.00562659939774685	0.148	0.176	1
Gcdh	0.00946497810361092	0.0317587836554117	0.191	0.167	1
Herc1	0.00947281047941261	-0.0552417619603752	0.323	0.397	1
2900011O08Rik	0.00947659783631965	-0.0384122625970917	0.216	0.278	1
Nr2c2ap	0.00950137525928414	0.0116481911140318	0.379	0.4	1
Glul	0.00952111980989997	0.0611387873957583	0.824	0.818	1
Trim25	0.00955747761707383	-0.0512662594787381	0.352	0.426	1
Mrpl32	0.00956115033244165	-0.0345438576679581	0.625	0.693	1
Srprb	0.00959439256863398	-0.0255465502330847	0.248	0.299	1
Akap9	0.00959730117488173	0.00621705870575051	0.42	0.456	1
Igf2r	0.00961160261218235	0.00891884244612286	0.136	0.147	1
Tmem110	0.00963112894221922	-0.00176233247802676	0.228	0.255	1
Vdac1	0.00964608214824909	0.0515270625371078	0.965	0.967	1
Pef1	0.00967361541025636	-0.0163014679023667	0.226	0.273	1
Alad	0.0096738141559174	-0.0130405494811023	0.361	0.409	1
Ap1g1	0.00970887088653789	0.0436091628549471	0.367	0.342	1
Nr2f6	0.00976896694054541	-0.0133410193751328	0.168	0.208	1
Npat	0.00978000903889286	0.0071352094260386	0.237	0.252	1
Gcn1l1	0.00982271050876317	-0.0278133196975686	0.384	0.444	1
Rad9b	0.00983812054117045	-0.0101665223881945	0.092	0.118	1
Gls	0.00986285032862556	-0.0380055624354279	0.183	0.243	1
Rinl	0.00987600562762228	0.0329698213449641	0.382	0.387	1
Samm50	0.00989030635887237	0.0375568334081959	0.835	0.859	1
Cdc34	0.00992302883293228	-0.0653769804548556	0.954	0.962	1
Pak1ip1	0.00995145672827726	0.0370686234425247	0.847	0.868	1
Echdc1	0.00995998219752178	-0.0113842019575424	0.075	0.101	1
Zfp639	0.0099641690170845	-0.0275519800527966	0.356	0.418	1
Ooep	0.00996606027365571	0.0675319790068414	0.654	0.641	1
Wfdc2	0.00997403078416327	0.0549027083623945	0.477	0.481	1
1810055G02Rik	0.0100021263564539	0.0141643568754191	0.286	0.299	1
Abcc1	0.0100344979818238	-0.0304906051001904	0.086	0.131	1
Wee1	0.010048514973245	0.0297203698045245	0.101	0.071	1
Prex2	0.0100535127376424	0.0595743652257865	0.127	0.131	1
St14	0.0100619354872064	0.0093185318019625	0.119	0.128	1
Ppfibp2	0.0100777250694098	-0.0180160838844448	0.107	0.142	1
Gpt2	0.0101093788669052	0.00848229670812151	0.213	0.23	1
Etfdh	0.0101298536057454	-0.0156919778761279	0.119	0.154	1
Rpl19	0.0101357635297815	0.0253623769082605	1	1	1
Romo1	0.0101377512156588	-0.0544512102135718	0.719	0.785	1
Cnot6	0.0101952874962576	-0.033423968326998	0.416	0.484	1
1810044D09Rik	0.0102561371395165	0.0143338271021767	0.115	0.117	1
Eme1	0.010257612530391	0.00661417239212667	0.246	0.267	1
Rcl1	0.0102661784102908	0.0363912172742978	0.697	0.709	1
Snx16	0.0102799916064027	-0.0176254692727359	0.235	0.282	1
Zfx	0.0103092427055564	0.0225477378888853	0.194	0.19	1
Pygo2	0.0103141242871911	-0.0158960097952963	0.128	0.164	1
Phax	0.0103182008815991	0.0597160210005339	0.739	0.726	1
Mrpl54	0.0103213169440743	-0.00524920995475697	0.91	0.873	1
Dap	0.0103388450281326	-0.0178471586848094	0.083	0.118	1
St3gal4	0.0103518307676405	-0.0174252362283231	0.069	0.101	1
Pcgf3	0.010475945133809	-0.0422312573918666	0.205	0.268	1
Thoc2	0.0104878865203382	-0.00845114067155173	0.631	0.687	1
Pex6	0.0104944164685396	0.0256605247327293	0.133	0.114	1
Eef2kmt	0.0104996313096178	-0.00507769414823617	0.18	0.21	1
Lrrc14	0.0105547269999639	0.0127411015920217	0.118	0.121	1
Zfp770	0.0105713133561424	0.0178644795140435	0.165	0.164	1
Pus3	0.010573503167555	0.00880775534970374	0.18	0.191	1
Kank3	0.0105895939657909	-0.0372802048435758	0.19	0.249	1
Ccz1	0.0106255860032326	0.00476533931497436	0.68	0.728	1
Hist1h2ae	0.0106359794455349	0.0177242626004017	0.165	0.17	1
Wwtr1	0.0106504564384487	-0.0156291385501489	0.125	0.164	1
Ergic3	0.0106551868275941	-0.0269157497465622	0.297	0.354	1
Igf2bp3	0.0107058971594961	0.0260808412884821	0.437	0.45	1
Dnajb12	0.0107180817576789	0.00344932111393524	0.11	0.119	1
Psma6	0.010800626163845	0.0559742430001759	0.976	0.966	1
Lonp1	0.010802272628788	0.0409845773079424	0.488	0.483	1
Kxd1	0.0108247598243636	0.0360756718797075	0.532	0.537	1
Ccdc107	0.0108428725519947	0.0138409762290017	0.271	0.286	1
Slbp	0.0108593537286146	0.0650007887123401	0.813	0.817	1
Luzp1	0.0108954709186887	-0.00316609767464826	0.706	0.759	1
Sdhd	0.0109081055145527	0.0350688380041825	0.722	0.742	1
Chsy1	0.0109108962743538	-0.027358224932891	0.122	0.169	1
Adal	0.0109401479352818	-0.00528754196127379	0.144	0.167	1
Ccnt1	0.0109772366117396	0.00681910379883016	0.477	0.507	1
Git2	0.0109870394087393	-0.0436228338536912	0.26	0.326	1
Lsm11	0.011093440157007	0.0117716175750471	0.191	0.202	1
Cuta	0.0111023344060638	0.0380595742116501	0.619	0.63	1
Kbtbd8	0.0111300726368029	-0.0143193617101269	0.188	0.227	1
Ugdh	0.0111398262143356	0.00024162987932351	0.109	0.125	1
Ube2a	0.0111421575008386	0.00462908945690832	0.852	0.894	1
Rpn1	0.0111550683836465	-0.0058043377144914	0.711	0.763	1
Cnot6l	0.0111555420993946	0.00608822480194335	0.177	0.19	1
Vipas39	0.0111668136160566	-0.00346452229027833	0.162	0.186	1
Cdyl2	0.0111748708699618	-0.0266690582475255	0.417	0.481	1
Snx30	0.0112328724997303	0.0322043470394714	0.128	0.098	1
Ppp1r21	0.0112332373774983	-0.00435540927778795	0.116	0.138	1
Polr3k	0.0112452539425958	-0.0117301543438812	0.636	0.692	1
Zfand5	0.0113227010781821	0.0166408849049655	0.534	0.568	1
Ptp4a1	0.0113898063110355	-0.0224375996096721	0.766	0.822	1
Smo	0.0113898987817593	-0.000946234156833453	0.095	0.111	1
Uimc1	0.0114099268490569	0.0316876461864702	0.301	0.289	1
Eefsec	0.0114461768946023	0.023323576752017	0.254	0.25	1
Ampd2	0.011456945865141	0.0225601321000103	0.173	0.165	1
Helz	0.0114695823020254	-0.0246186625667855	0.309	0.369	1
Wiz	0.0114793569112058	-0.0173607855789342	0.081	0.113	1
Opa3	0.0114796198974074	-0.0225972910503862	0.187	0.234	1
Utp14b	0.0114871484617236	-0.00477354718680516	0.121	0.145	1
Zmpste24	0.0115011677330825	0.0108270077512866	0.263	0.277	1
Upf2	0.0115138258280464	0.0145544001947486	0.56	0.588	1
Xlr3a	0.011563790089574	0.0303980841306591	0.231	0.226	1
Klhl12	0.0115711122864049	-0.0111864761930787	0.213	0.249	1
Slc24a5	0.0116120264046536	-0.00501214582460457	0.275	0.321	1
Cttn	0.0116191580090349	-0.00501713954616329	0.402	0.445	1
Pdpk1	0.0116300346238751	0.00932320333435016	0.295	0.315	1
Thg1l	0.0116687847381626	0.0200664033392228	0.437	0.455	1
Galk2	0.0116698020430815	-0.00836280411097018	0.176	0.209	1
Cdk8	0.0116826245369867	-0.0274435750092367	0.324	0.381	1
Hebp1	0.0116850391388172	-0.000549390173156139	0.298	0.33	1
Mgst3	0.0117164681669745	-0.0139049558190848	0.135	0.171	1
Abl1	0.0117201507030495	0.00852427200795647	0.157	0.167	1
Dnmt3a	0.0117423903439734	-0.0128065222572736	0.439	0.494	1
Fundc2	0.0117459620935834	-0.0348841276755146	0.482	0.551	1
Cep70	0.0117603095212497	0.0213115205452732	0.196	0.192	1
Csnk1g2	0.0117828185815127	0.00851075080869901	0.398	0.424	1
Nefh	0.0117872925767318	0.0295488877222928	0.495	0.514	1
Cenph	0.0117887924451468	-0.0196173929657577	0.55	0.61	1
Tead4	0.0118202745531001	-0.0331920143778957	0.084	0.13	1
Thap1	0.0118309697874395	0.0318135405306789	0.235	0.214	1
Znrf1	0.0118658519230433	-0.00286412263065389	0.153	0.176	1
Sco2	0.011881485157044	-0.0268401488205493	0.231	0.284	1
Sec11c	0.0118978218788612	-0.0320649885590224	0.33	0.393	1
Tmem141	0.0119278929786124	-0.00808669097665136	0.144	0.172	1
Rnf145	0.0119320600302965	0.0083329739430445	0.2	0.211	1
Pus10	0.0119737144783219	0.00610168701781075	0.179	0.192	1
Dcun1d4	0.0119766724626414	0.0238718897196186	0.156	0.143	1
Mbnl2	0.0119872000058007	-0.0307668394717123	0.115	0.162	1
Tnpo1	0.0120271776677765	0.0523349603045388	0.492	0.463	1
Mtmr7	0.012033776750101	-0.0543961103396147	0.165	0.222	1
Casp8ap2	0.0120487798795091	-0.0346079781931112	0.543	0.61	1
Mtmr14	0.0120627752712352	0.00926446756968402	0.298	0.319	1
Sppl3	0.012069786637618	-0.0411061962194843	0.223	0.284	1
Oser1	0.012091273323503	-0.0223976257955777	0.28	0.329	1
Ahsa2	0.0120954930149284	0.00535330193412933	0.237	0.258	1
Srsf2	0.0121255875938736	0.0542008547555271	0.997	0.989	1
Zfp37	0.012132791250117	-0.0304413188808063	0.064	0.106	1
Sptlc1	0.0121834238749252	-0.00286896426397179	0.206	0.236	1
Rogdi	0.0122872056352424	-0.0403597905795192	0.202	0.263	1
Gngt2	0.0122891625797757	0.000523456630262542	0.176	0.199	1
Sec23ip	0.0123062175775101	0.0341946828892972	0.309	0.295	1
Ppme1	0.0123168954599695	0.020681440680391	0.191	0.189	1
Guf1	0.0123249985301693	-0.00357385211024303	0.157	0.18	1
Cbwd1	0.0123281835728202	0.01945639771647	0.209	0.21	1
BC030336	0.0123498543874916	4.10026903728267e-05	0.187	0.21	1
Gpsm2	0.0123572222660834	0.0205020931605879	0.13	0.123	1
Anxa6	0.0123747345988159	-0.00616114116462621	0.271	0.307	1
Cherp	0.0123973259760621	-0.00772836626700546	0.457	0.507	1
Rac3	0.01243132652723	-0.0270081355372195	0.116	0.161	1
Armc6	0.012495661823452	-0.00125050698836032	0.229	0.258	1
Nme4	0.0125351179914156	-0.0734194049800484	0.58	0.642	1
Rap2a	0.0125381835858982	-0.0146555764245314	0.125	0.16	1
Acsl4	0.0125622025008163	-0.0232854056060133	0.119	0.16	1
Ankrd11	0.0125829835311337	-0.0691633668216718	0.855	0.892	1
Btf3l4	0.0126040598230296	0.0524829404682161	0.775	0.77	1
Tjap1	0.0126271642014172	0.0248318559389373	0.278	0.277	1
Adgrl1	0.012635949076291	-0.0591297943546016	0.369	0.442	1
Adnp2	0.0126451949611836	-0.00800063817395072	0.161	0.19	1
Cbl	0.0126488933251671	-0.0192362035079253	0.277	0.326	1
Mllt6	0.0126629657768171	-0.0652236363458288	0.327	0.395	1
Zmym5	0.0127373485592678	0.0251040445777492	0.209	0.205	1
Ndufaf3	0.0127469161319493	0.0148523037876155	0.324	0.339	1
Ccnl2	0.0127899666793214	-0.027454130413071	0.393	0.457	1
Gm10116	0.0128410160655656	-0.0452346364223359	1	1	1
Gm27234	0.0128466306577818	-0.0329919829139174	0.136	0.185	1
Dmrt1	0.0128749783861114	0.00249540136587588	0.102	0.117	1
Cog7	0.0128854790547888	0.00596995056871233	0.144	0.154	1
Mapk8	0.0129026701486054	-0.00382647434004912	0.173	0.199	1
Ep300	0.0129065491798306	0.00721086865932444	0.252	0.273	1
Galnt11	0.0129380364585127	-0.0262948013073977	0.13	0.175	1
Mtf1	0.0129623258502148	-0.0279927876432492	0.242	0.294	1
Atp2c1	0.0130271814875775	-0.0111145347437698	0.214	0.252	1
Myof	0.0130868900803151	-0.0253673384046987	0.107	0.148	1
Ybx1	0.0130945683377395	-0.0311187074895214	1	1	1
Plod2	0.013101843269707	-0.0271885486253241	0.171	0.218	1
Slc37a3	0.0131226078822472	-0.0122565959386826	0.136	0.168	1
Ube2j1	0.0131410119146903	0.00149358239608563	0.231	0.252	1
Cyb5r4	0.0131492365516406	-0.0355347579583551	0.401	0.467	1
Vimp	0.0131503679565895	-0.0123325745957154	0.508	0.564	1
Smu1	0.0131586106986754	0.0185272239758043	0.68	0.714	1
Fam120a	0.0131763956548069	0.00373233261329753	0.339	0.368	1
Ctsb	0.0131915729436678	0.0421185105025705	0.42	0.41	1
Ubxn7	0.0132037342352836	0.00485821351555793	0.232	0.251	1
Ctcf	0.0132173538889637	-0.0542140683557976	0.855	0.851	1
Ncoa5	0.0132209704275623	0.0149376813130998	0.179	0.182	1
Fcor	0.0132391817449722	0.0202799026885097	0.142	0.133	1
Mcf2	0.0132547727454677	0.0268122447055375	0.131	0.119	1
Mtcl1	0.0132709013238569	-0.0128106884227379	0.294	0.338	1
Tra2a	0.0133162187598796	-0.0407197848358238	0.726	0.79	1
Snx27	0.0133231393018072	-0.0587171492406691	0.306	0.376	1
Rpl5	0.0133386679759604	0.0443133290468856	1	1	1
Hspbap1	0.0133844163112981	0.03197579271024	0.45	0.447	1
Ccdc174	0.0133939904917815	-0.00745358569111176	0.318	0.361	1
Atp5d	0.0133953509635469	0.0633270059372446	0.988	0.981	1
Cpox	0.0134035514855603	-0.0450677184192127	0.179	0.239	1
Zfp655	0.0134334514512971	0.00161568838426052	0.268	0.295	1
Poll	0.0134335643296396	-0.0156450385426518	0.084	0.116	1
Gid4	0.0134737566968908	-0.0224664958147098	0.349	0.403	1
Insig2	0.0135087992926131	0.00829295841627803	0.234	0.247	1
Nt5c3	0.0135325120689263	-0.028939877431099	0.147	0.195	1
Uqcrfs1	0.0135720017486474	0.0615192323472515	0.942	0.938	1
Pycr1	0.0135749589354569	0.0303383290056405	0.173	0.15	1
Rcbtb1	0.0135982309425685	-0.0344116711243197	0.234	0.292	1
Vrk3	0.013669384255916	-0.032885681948949	0.257	0.315	1
Sqle	0.0137281405480653	-0.0129549223776726	0.394	0.444	1
Ceacam20	0.0137821889892142	-0.0351939955773392	0.213	0.271	1
Rbm42	0.013796113260212	0.0656545864275031	0.645	0.589	1
Cutc	0.0138035053518	-0.0165073284842762	0.095	0.128	1
Arid1a	0.0138084479043575	-0.0684812312883541	0.81	0.854	1
Kif2c	0.0138359517930071	-0.023614193168235	0.353	0.411	1
Rassf3	0.0138430690908943	-0.0327501217199349	0.076	0.121	1
Dnajb11	0.0138465896530642	-0.0414293464772436	0.612	0.681	1
Naa40	0.0138601165328589	0.00488464931924365	0.283	0.307	1
Mrps2	0.0138920135043594	0.00387744731547429	0.373	0.404	1
Gm2694	0.0139059367924307	0.0220913518420965	0.199	0.2	1
Glo1	0.0140069954543004	0.0102377081918201	0.966	0.985	1
Plekhg5	0.0140195420066008	-0.0154802203598141	0.075	0.104	1
Bst2	0.0140365217942953	-0.0193807315124804	0.301	0.353	1
Snx15	0.0140499357675385	-0.0199038801796363	0.102	0.139	1
Slc9a3r1	0.0140702955734345	-0.00800475490041269	0.364	0.405	1
Hddc3	0.0141112246480313	0.0225441589868588	0.151	0.138	1
Trmo	0.0141306199137504	0.00986611319908159	0.116	0.121	1
Nxt1	0.0141384432515973	0.0526190850877806	0.728	0.726	1
Atp1b3	0.0141462254902994	-0.0269491482665768	0.624	0.688	1
Sgk1	0.0142256457179678	-0.014089778673239	0.599	0.66	1
Tmem177	0.0142268143127058	0.0255828557995484	0.115	0.092	1
Stx5a	0.0142540568023306	-0.000174898626061765	0.188	0.212	1
Trap1a	0.0143387680919051	0.0579613643049555	0.858	0.862	1
Msh2	0.0143560775929244	-0.0149878991202497	0.612	0.665	1
F11r	0.014356683414765	0.0322372899763068	0.122	0.093	1
Fam129b	0.0143834095309164	-0.00243496682652569	0.17	0.194	1
Cep295	0.0143852753123889	-0.0326335049576607	0.41	0.476	1
Fam169a	0.0144371651642636	-0.0146526782830826	0.255	0.298	1
Pttg1ip	0.0144461160184899	0.0270586214338469	0.258	0.251	1
Slc25a36	0.0144587868898553	-0.0254523215295262	0.433	0.492	1
Cebpzos	0.0144841632418129	-0.0480036543891404	0.716	0.779	1
Nop58	0.0144887135385225	-0.0512785267877978	0.995	0.997	1
Psmd5	0.0145151371318417	0.0321755000483614	0.474	0.476	1
Klk8	0.0145160982867059	-0.0127947210100216	0.214	0.251	1
Zic5	0.014541619706891	0.0299707047414757	0.252	0.245	1
Trnau1ap	0.0145572848874984	-0.0507507790748638	0.706	0.771	1
Orai1	0.0145810809967074	-0.0270720712108022	0.081	0.122	1
Cdkn1a	0.0145828843392728	-0.044833863597229	0.359	0.422	1
Dyrk3	0.0146201109133275	0.00985730455881439	0.44	0.467	1
1600002K03Rik	0.0146219476825646	-0.019353113540111	0.099	0.136	1
Psma2	0.0146329035788831	0.0411886825694461	0.986	0.993	1
Smim20	0.0146595471626167	-0.0304514917461191	0.375	0.438	1
Morc1	0.0146937374943223	0.0433418120049904	0.622	0.649	1
Slc38a1	0.0147083744707171	-0.0290416451689459	0.469	0.535	1
Tmc6	0.0147149091514733	-0.0048327780287446	0.145	0.169	1
Gle1	0.01471620929129	-0.00277886138225575	0.471	0.516	1
Hdhd2	0.0147188712330562	-0.0293808463006907	0.31	0.369	1
Emc3	0.0147787632517531	-0.0038935853040919	0.31	0.346	1
Lmo4	0.0148622869653656	-0.034172671614469	0.416	0.48	1
Lyrm4	0.0149366067160398	-0.00019225626380262	0.157	0.178	1
Slmo2	0.0149845588228603	-0.00907079339553696	0.732	0.785	1
Zfp385a	0.0150116558593058	-0.0220390129554655	0.099	0.139	1
Calm2	0.0150491814790211	0.0227137484098361	0.989	0.999	1
Tsc1	0.0150615385551425	-0.02943937645391	0.173	0.222	1
Upp1	0.015074651750172	0.0732153725335607	0.957	0.946	1
Ap3b1	0.0150819009054475	0.00896036145853324	0.347	0.373	1
Nptn	0.0151140233974679	0.0197024386918085	0.355	0.372	1
Scoc	0.0151469187952439	-0.0139455310635577	0.391	0.441	1
Tfg	0.015163714947606	0.0589578362512915	0.549	0.509	1
Nprl2	0.0151880226855573	0.00339980280800968	0.093	0.105	1
Mbd6	0.0152637420461337	-0.00663196013544642	0.109	0.131	1
Pnkp	0.0152669695793593	-0.00398576984958815	0.157	0.182	1
Glt1d1	0.0152809939524974	-0.0200236764952447	0.176	0.218	1
Bpnt1	0.015340007910091	0.0147841729979687	0.19	0.192	1
Dirc2	0.0153434971168394	-0.00430985106019358	0.15	0.173	1
Secisbp2l	0.0153455650312465	-0.00817760669334908	0.119	0.145	1
Mien1	0.0154121067548835	0.0448311271026123	0.648	0.646	1
Mtfr1l	0.0154450201190521	-0.0071776613179676	0.563	0.616	1
Khdrbs3	0.0155298186787499	-0.00563320414537993	0.138	0.163	1
Acer2	0.0155299507349801	0.0389218854037718	0.425	0.417	1
Eri3	0.0155951694943563	-0.0353250339143319	0.352	0.417	1
Leng1	0.0155983996678714	0.0172041731819603	0.148	0.147	1
Mreg	0.0156087993284971	0.0105217274962829	0.312	0.34	1
Pqlc1	0.0156142776598244	-0.0350148569731753	0.133	0.184	1
Myo18a	0.0156507294544554	-0.0329888146159249	0.144	0.194	1
Rabif	0.0157340925127471	-0.00502469438201064	0.514	0.56	1
Cep164	0.0157483684250544	-0.0322098558591128	0.411	0.475	1
Rpl7a	0.0157580471851562	0.0411406105593444	1	1	1
Ifitm1	0.0157649019855977	0.120269682377559	0.766	0.769	1
Azi2	0.0157666086676855	-0.01376206998136	0.263	0.304	1
Rdm1	0.015806479923631	0.0405610969244706	0.407	0.394	1
Cobl	0.0158143583390762	-0.0712370019054618	0.602	0.664	1
Ep400	0.015848708952518	0.015416040394138	0.445	0.464	1
Recql	0.0158501841597258	0.0268681212400907	0.131	0.114	1
Smim14	0.0158849862416629	0.0243614189995801	0.393	0.402	1
Spred1	0.0159122811712894	-0.0603373365744414	0.31	0.379	1
Zkscan1	0.0159228148934598	0.000846821755650817	0.093	0.106	1
Crem	0.015937077573436	0.0134888275905796	0.187	0.191	1
Gpatch2	0.0159465582159466	0.0053024169310846	0.2	0.215	1
Tsc22d4	0.0160157744876803	-0.034741620386531	0.269	0.328	1
Cdpf1	0.0160265449385292	-0.0217573298792237	0.343	0.395	1
Polr2b	0.0160984140080399	-0.00468446796984345	0.537	0.581	1
D030056L22Rik	0.0161095191375714	0.061094900113939	0.61	0.583	1
Sugt1	0.0161140438661963	-0.00980448967765013	0.879	0.919	1
Klhdc10	0.0162145470278279	-0.0110814630085873	0.289	0.329	1
Hnrnpd	0.0163056534022853	-0.0699832654175083	0.885	0.919	1
Med26	0.0163215053623376	-0.00561974874651031	0.164	0.188	1
Lefty2	0.0163456380614799	0.0371933166113815	0.095	0.104	1
Sri	0.016356179984666	-0.00745245485886969	0.39	0.436	1
Phf6	0.0163831093321051	-0.0496075403365445	0.223	0.287	1
Rint1	0.0164139756266401	-0.0154031038610099	0.121	0.154	1
Gmppa	0.016426089606899	-0.00993320855362809	0.196	0.229	1
Mesdc1	0.0164428120482185	-0.00637128443617827	0.232	0.263	1
Zfp609	0.0164461728986411	-0.0137238479196673	0.122	0.154	1
Klhl9	0.016454490543702	-0.025122298549938	0.131	0.175	1
Rangap1	0.016456781607051	0.00086039369262525	0.709	0.752	1
Tmem5	0.016470826797477	0.00296669463098137	0.469	0.507	1
Ilf2	0.0164838228384982	-0.0110022495351982	0.839	0.882	1
Wdr61	0.0164934587097669	-0.0149832655491746	0.817	0.867	1
Pdcd2l	0.0164988456541831	0.00328559894650676	0.422	0.456	1
Mapk1	0.0165719229605109	0.0315392824653165	0.645	0.663	1
Shc1	0.0165919189255839	-0.034380655478419	0.242	0.299	1
Gm13154	0.0166008120218491	0.0336708952500959	0.509	0.521	1
Fh1	0.0166137797811285	0.0365876388434403	0.474	0.467	1
Cog6	0.0166184218435795	-0.019960732264601	0.104	0.141	1
Cdca7	0.0166301586080773	0.0408452366309379	0.751	0.759	1
Snx4	0.0166419376852154	0.00164115346812505	0.315	0.346	1
Gm10250	0.0166876432302232	0.0136656673412129	0.162	0.165	1
Sesn3	0.0167132813710847	0.00405836198748033	0.124	0.136	1
Zfp511	0.0167169440055905	-0.0402584461622706	0.306	0.37	1
Coa3	0.0167378968886048	-0.0642829796604386	0.807	0.858	1
Psma3	0.0167437451688151	0.0297084174241953	0.982	0.991	1
Med23	0.0167491072501634	-0.0136085343247778	0.115	0.146	1
Hdac4	0.0167893934674279	-0.0328513859307683	0.153	0.206	1
Rap2c	0.0168194188301711	-0.029673870735993	0.096	0.14	1
Rpl37	0.0168353995177969	-0.0285908871280762	1	1	1
Dusp27	0.0168404181327852	0.00268047384883136	0.399	0.433	1
Tmco6	0.0168425728680156	0.0309827546644345	0.107	0.076	1
Senp2	0.0168478970181995	-0.00291386535888305	0.353	0.389	1
Brip1os	0.016891236207286	0.0146948687881268	0.127	0.129	1
Bok	0.0168958971573399	-0.0465871728967168	0.263	0.328	1
Tmem165	0.016923264923762	0.0130089281940075	0.451	0.474	1
Ndufa9	0.0169794270165968	0.0324081545170206	0.599	0.621	1
Dcaf8	0.0169988448935175	-0.0254985183540501	0.301	0.356	1
N4bp3	0.0170280550130362	0.00966027547381737	0.332	0.355	1
Cenpo	0.0170430162477087	-0.0100908965506986	0.084	0.108	1
Tcerg1	0.0170587271825984	0.0606160751797105	0.849	0.83	1
Ahcyl1	0.0170868874007582	-0.00090498466884073	0.249	0.277	1
Smtnl2	0.017087117009105	0.0425837630165817	0.298	0.27	1
Klf13	0.0171325031138359	-0.00126543087319314	0.365	0.402	1
Polb	0.0171546971121693	0.0317454344457268	0.309	0.298	1
Klhdc2	0.0171693072698305	-0.0145931534645593	0.44	0.493	1
Pak4	0.0171804932173515	-0.0278055362614836	0.385	0.445	1
Hip1	0.0172045209626595	0.0105191624420868	0.133	0.142	1
Tctex1d2	0.0172699952390025	0.0234652072761886	0.28	0.276	1
Rab10os	0.017281681700386	-0.00542073288012482	0.2	0.23	1
Apitd1	0.01730391296401	-0.030806768871718	0.593	0.658	1
Mrps18c	0.0173150715262671	0.0619667532235526	0.867	0.852	1
Cep120	0.0173496080649042	-0.00787446251081	0.131	0.157	1
Vangl1	0.0173809574274607	-0.025789621705722	0.427	0.485	1
Prcc	0.0173839713300313	0.0150045614768824	0.289	0.294	1
Abcf3	0.0174313187515326	-0.0271377272452202	0.109	0.151	1
Myc	0.0174372566727691	-0.000227558635425562	0.138	0.16	1
Rnf128	0.0174554606087163	-0.0362776351648465	0.075	0.117	1
Dynlrb1	0.0175170592666631	0.0594790464255536	0.702	0.68	1
Cmss1	0.0175303037456731	0.0208076410057486	0.193	0.189	1
2610305D13Rik	0.0175335276236935	-0.0174405171839369	0.745	0.797	1
Cmc1	0.0175346054152747	-0.0195083140700194	0.358	0.411	1
Gpcpd1	0.0175366778400459	-0.0132611071101886	0.076	0.105	1
Rai14	0.017579336006447	-0.0166506160279713	0.188	0.229	1
Dtnb	0.0176112160472371	0.00122238008396713	0.173	0.191	1
Aplf	0.0176354421859077	-0.0178990925627993	0.104	0.139	1
E130309D02Rik	0.0176474567953173	-0.0213927655697768	0.235	0.283	1
AW209491	0.0177251793948931	-0.0441526929228735	0.232	0.295	1
Nipsnap1	0.0177747386744926	0.0336736501577661	0.5	0.504	1
Sgf29	0.017804280211014	0.0560237474353655	0.379	0.341	1
Zfp668	0.0178103437688734	-0.02188639548652	0.109	0.147	1
2610001J05Rik	0.0178459446478896	0.0140308703164372	0.463	0.488	1
Yipf6	0.0178615538850211	-0.00015547336787583	0.2	0.225	1
Cdc73	0.0179022456706903	-0.0327084629994023	0.356	0.418	1
Ndufaf1	0.0179186326402666	0.00096793328044828	0.254	0.278	1
Nphp1	0.0179192846391185	-0.00956068183708875	0.089	0.112	1
Platr22	0.0180236768899428	-0.0310449988821072	0.072	0.113	1
Nagpa	0.0180419170120123	0.0268082858788654	0.19	0.171	1
Gnaq	0.0180653834618012	-0.0203095857759754	0.11	0.149	1
Mpv17l	0.0181359112910605	0.0162278660526431	0.167	0.172	1
Champ1	0.018158037442208	-0.0224380924250018	0.3	0.35	1
Shcbp1	0.0182015089460613	-0.0260467989409052	0.275	0.329	1
Gm13580	0.018282548388401	0.0110641400255664	0.159	0.17	1
Spp1	0.0182848514072098	0.082560411318338	0.859	0.862	1
Trim13	0.0182939833316509	-0.00384891058318232	0.171	0.195	1
Vhl	0.0183400461373383	0.00551331767732084	0.115	0.122	1
Rnpep	0.0183702657284415	0.00766396392277277	0.193	0.206	1
C030039L03Rik	0.0183927859298938	0.0061436588392931	0.099	0.108	1
Eda2r	0.0184548223130212	-0.00125055395639512	0.138	0.158	1
Coa7	0.0184695945727003	0.0156855538993853	0.521	0.55	1
Clcn3	0.018506864167364	-0.0266269701582512	0.317	0.372	1
Asun	0.0185104840298299	-0.0327421702738287	0.35	0.412	1
Troap	0.0185239797505995	-0.0050503131808079	0.087	0.109	1
Dnajc4	0.0185342594344466	-0.028547709079425	0.171	0.222	1
Acer3	0.0185842005833764	-0.011754988128969	0.076	0.103	1
Smurf1	0.0186109781093196	0.00465990211738283	0.101	0.111	1
Fndc3a	0.0186207308996674	0.00404339558316169	0.292	0.319	1
Nisch	0.0186302927310658	-0.0666209630450695	0.78	0.807	1
Trim43b	0.018668795170395	0.0251516524113668	0.124	0.108	1
Ankrd54	0.0186737981860646	-0.0105634312260523	0.147	0.178	1
Fblim1	0.0186898779060688	-0.00387968412921724	0.777	0.824	1
Ube2e3	0.0187400071992511	0.0134174881691724	0.651	0.687	1
Pigm	0.0187430739175537	-0.0318925640646543	0.139	0.189	1
Notum	0.0187431813698635	0.0199811973570703	0.121	0.107	1
Cox18	0.0187506735785936	-0.0106939521065524	0.472	0.52	1
Ebp	0.0187888336811182	0.0404132088625294	0.417	0.41	1
Ncoa3	0.0188186855502591	0.0563948351874715	0.506	0.476	1
Tiparp	0.0189090395181089	-0.0473441583570946	0.35	0.419	1
Stard7	0.0189510938044566	-0.0270108561229289	0.274	0.329	1
Taf6l	0.0189840171382698	-0.019917306394501	0.405	0.459	1
Zgpat	0.0189952839908048	0.0364444310865814	0.165	0.129	1
Mavs	0.0190065309779134	-0.00800812820849173	0.098	0.123	1
Rhot2	0.0190954919251803	0.00606205317872896	0.151	0.162	1
Tmem38b	0.0190977139689426	0.0164068905132133	0.237	0.239	1
Ccl25	0.0191512424584499	-0.000814776576561649	0.101	0.117	1
Rpp40	0.0192576486046216	-0.0130344788533526	0.235	0.275	1
Ddx19a	0.0192919026745146	-0.00389480073377729	0.355	0.393	1
Gfpt1	0.0192989765664903	0.00859126785731895	0.154	0.163	1
Pomgnt1	0.0193125534126726	-0.008936612792591	0.104	0.129	1
Prdm2	0.0193926106555611	-0.00217123710119244	0.17	0.194	1
Rrs1	0.0194060966409929	0.02185694026715	0.732	0.764	1
Copb2	0.0194078407622986	0.0167157977282806	0.546	0.568	1
Ilk	0.019417412159745	0.00994543948482249	0.278	0.294	1
Epha2	0.0194269122955143	-0.0312093143144173	0.278	0.334	1
Fam178a	0.0194578073708653	-0.00184105448895275	0.251	0.282	1
Gtf2a2	0.0194770885493349	-0.0689533118473222	0.888	0.912	1
Fbxl18	0.0194818211331494	-0.00859792871633833	0.217	0.248	1
Gss	0.019483716094657	0.0156354844992615	0.13	0.131	1
Tmed7	0.0195004416293946	-0.0126430886666637	0.312	0.357	1
Gcfc2	0.019519594845563	-0.0156632487980216	0.095	0.126	1
C87436	0.019531469599397	0.010360338749979	0.228	0.239	1
Kcnq1ot1	0.0195940266059366	-0.0660116250966658	0.622	0.687	1
Emp3	0.0196953386746817	-0.00871770096887135	0.102	0.129	1
Endog	0.0196956482577661	0.0159097124213444	0.456	0.479	1
Polr3c	0.0196957496323804	-0.028691888738655	0.26	0.315	1
Ift74	0.0197479661638827	0.000664763122991463	0.312	0.34	1
Tmem259	0.0197506510619414	-0.0400101550385034	0.168	0.224	1
Ttc3	0.019752904859288	0.016027993659303	0.575	0.596	1
Rpa3	0.0197544654338668	-0.0415859030218075	0.373	0.44	1
Mcfd2	0.0197796443181665	-0.00136881045879381	0.214	0.241	1
Pcmt1	0.0198272203132875	0.0413326424924916	0.667	0.676	1
Thap11	0.0198555469213894	0.00688233016813383	0.469	0.502	1
Npdc1	0.0198774374942231	-0.00868789358279352	0.11	0.136	1
Ddx47	0.0199120765417694	0.00396435158225145	0.521	0.557	1
Cd320	0.019941551135339	0.0129326336736504	0.497	0.519	1
Yipf5	0.0200056001158484	0.0127884250231071	0.524	0.553	1
Mapkap1	0.0200123977398744	0.00742912280437402	0.388	0.417	1
Pola2	0.0200212866047718	-0.0294015014100588	0.317	0.373	1
Gldc	0.0200451450426045	0.0249557400191732	0.396	0.405	1
Bcor	0.0200875156277991	0.0227357290443048	0.124	0.107	1
Gfm1	0.0201361673113954	0.00303104846014401	0.378	0.408	1
Eya3	0.0202078849982215	-0.00521432325244076	0.217	0.247	1
Ppp2r3c	0.0202155749641963	-0.00569548427524247	0.341	0.38	1
Cldn12	0.0202485173714659	0.00107131542749583	0.133	0.149	1
Fam193b	0.0202656459709848	-0.0138589067122655	0.135	0.168	1
Map3k7	0.0202666556835938	-0.00335864608112557	0.217	0.245	1
Snrpg	0.0202746127315656	-0.0383571414120252	0.998	1	1
Tnrc6a	0.020276819911744	-0.0268936106234018	0.584	0.647	1
Nfe2l1	0.020298169705391	-0.0525579986745392	0.439	0.509	1
Vegfb	0.020298466323283	0.0134773620802648	0.191	0.199	1
Npepl1	0.0203512008744302	-0.023859013487153	0.196	0.241	1
Lamtor4	0.0204844783520659	0.0464143765047529	0.7	0.702	1
Ggnbp1	0.0204985374486114	-0.0139449012926915	0.131	0.166	1
Prkra	0.0206064225975928	-0.00242446932083856	0.122	0.143	1
Chp1	0.0206168345967363	0.00876835911130713	0.269	0.285	1
Atp6v0a2	0.0206250187536856	-0.00166077108558671	0.144	0.163	1
Ippk	0.0206480429888385	0.0216378072724094	0.147	0.137	1
Sdhc	0.0206853799966105	0.0495254564523693	0.699	0.689	1
Ecd	0.0206919657608942	0.0178041911054916	0.372	0.381	1
1600020E01Rik	0.0206967165738928	0.0392660199837037	0.167	0.127	1
Limd1	0.0207244623241096	-0.0215820809198699	0.07	0.105	1
Malsu1	0.0207658137457827	-0.0011179589087098	0.601	0.643	1
Gmpr	0.020767854618029	-0.0151563931104291	0.164	0.2	1
Fbxo9	0.0207694013358303	0.0407165786389065	0.301	0.282	1
Sdad1	0.020820911531696	0.0169131780959548	0.647	0.674	1
Zfp326	0.0208498110966769	0.00320031151209205	0.373	0.402	1
Lin7c	0.0209170937544102	0.0449499959138897	0.404	0.372	1
Idnk	0.0209295773773301	-0.0378766995219366	0.139	0.191	1
Ncbp1	0.0209493667496317	-0.0289876205474983	0.456	0.517	1
Ntan1	0.0209578226228857	-0.000851962221178171	0.304	0.331	1
Atf5	0.0209628390031772	0.000814267625744824	0.272	0.299	1
Smad1	0.020963654161039	0.0144082310858256	0.2	0.201	1
Tsnax	0.0209932580561687	0.0175506960383976	0.416	0.434	1
Gas2l1	0.0210158129607451	-0.0184557583406607	0.135	0.171	1
Psmf1	0.0211022071688803	-0.0243739737919868	0.197	0.244	1
Svbp	0.0211049049852558	-0.00367782228489699	0.508	0.553	1
Mrps16	0.0211364798164188	-0.0332816832269547	0.927	0.958	1
Rrp1	0.0211417264604746	0.0606243825540118	0.862	0.842	1
Anapc16	0.0211879606468411	0.00260939050179032	0.301	0.325	1
Dusp6	0.0212362793773135	-0.00503184512764593	0.183	0.212	1
Gm20342	0.0212922952121734	-0.00806683377533941	0.13	0.159	1
Oxct1	0.0213558551184305	-0.0391276510066563	0.242	0.301	1
Hsdl1	0.0213782792622489	-0.000848824875543053	0.098	0.112	1
Chic2	0.0214454865027933	-0.0324066029194996	0.517	0.581	1
Uck2	0.0214672836013339	0.00896836014760127	0.824	0.861	1
Setd6	0.0214827826147009	0.0365286570472431	0.3	0.28	1
Fam98a	0.0214902908626694	-0.0250710379701657	0.272	0.324	1
Phpt1	0.0215297411284939	0.0291459368517385	0.434	0.438	1
Fam229b	0.0215509728170863	-0.0257785557481208	0.11	0.151	1
Ptma	0.0215571649046619	0.0271019653595737	1	1	1
Kif1b	0.021562965905809	0.0165765352115381	0.255	0.261	1
Farsa	0.0216250234889145	-0.00475936263498644	0.616	0.662	1
Ero1l	0.0216727229831185	-0.0254328751305737	0.177	0.223	1
Pam16	0.0216819928625279	0.0118783296121323	0.653	0.691	1
March7	0.0216916052173809	0.0371766546352739	0.575	0.578	1
Mrpl45	0.0216993122573255	0.0262744518533449	0.856	0.884	1
Ide	0.0217365489573126	-0.022050952898746	0.372	0.426	1
Ston2	0.021789311651334	-0.0199490801032619	0.102	0.138	1
Ppp1r9b	0.0217918272904918	-0.0274713719022873	0.089	0.129	1
Golph3	0.0218090137555711	0.0117049961235726	0.284	0.298	1
Pex10	0.0218099101049007	-0.0121441354009489	0.124	0.153	1
Nabp2	0.0218321115061409	-0.00750726640846816	0.445	0.487	1
Ankrd37	0.0218518355612468	-0.00550699006954883	0.147	0.171	1
Map1s	0.0218562250778943	0.0117623493492157	0.272	0.288	1
Surf4	0.02191105134362	-0.00329661709935092	0.46	0.497	1
Mzt1	0.0219331261715738	-0.00985790850606982	0.356	0.398	1
Akr1e1	0.0219545705408006	0.015818032088194	0.124	0.118	1
Fahd1	0.021983969466423	-0.000603417394666655	0.145	0.165	1
Pts	0.021987165847975	-0.0228913250629671	0.112	0.151	1
Kansl2	0.022046199959812	-0.00019581349150255	0.639	0.686	1
Akap1	0.0220463312986188	0.0346513260186462	0.442	0.431	1
Lsm7	0.0221495319493725	-0.013010115690965	0.379	0.425	1
Atf2	0.0221688854220869	0.00932791744271888	0.335	0.362	1
Tmbim6	0.0221777137377851	0.000501943974043351	0.696	0.736	1
Slc1a3	0.0221864168793195	-0.0457370176805398	0.136	0.187	1
Tmem57	0.0222039727948782	0.0268610192937966	0.298	0.293	1
Zranb1	0.0222560566653526	-0.0245357009826612	0.317	0.369	1
Dnmt3l	0.0222807258954293	0.000767062308153821	0.618	0.667	1
Sall3	0.0222873814857222	0.00972916038818977	0.153	0.166	1
Pramef12	0.0223025043685252	-0.000243216567290122	0.174	0.199	1
Pyurf	0.0223179797192414	0.00666364089835525	0.445	0.478	1
Csk	0.0223662012996568	0.0310491964874003	0.2	0.178	1
Gclc	0.0223975967685522	-0.0180145240248615	0.213	0.258	1
Dhrs7b	0.022425593932752	0.0503684527204123	0.537	0.497	1
Cenpb	0.0224438593013818	-0.0328368139293186	0.252	0.309	1
Anxa11	0.0224644349555611	0.0183119200324452	0.153	0.149	1
Pcolce	0.0224659851681317	0.019525431123084	0.592	0.62	1
Nfkbil1	0.0225060892927929	0.0250040338459158	0.173	0.158	1
Mrfap1	0.0225538109423065	0.0568237303987085	1	0.998	1
Crot	0.0225993821685958	-0.0244698881215904	0.119	0.16	1
mt-Atp8	0.0226326585160444	-0.0359120633541339	0.659	0.721	1
P3h1	0.0226407308572016	-0.0164787216737365	0.176	0.213	1
Cldnd1	0.0226691550082255	0.0257098627950681	0.315	0.312	1
Josd1	0.0227114552804658	0.027499703710338	0.144	0.122	1
Kdm6b	0.0227371007362643	-0.020643388861075	0.225	0.269	1
Ikbkap	0.022751900301359	0.00592763403737834	0.396	0.428	1
Lactb	0.022769890674187	-0.0107012616644491	0.159	0.189	1
Igsf3	0.0227715749900495	-0.0306426427244274	0.125	0.171	1
Ptrh2	0.0227936557422001	0.0400295845028493	0.465	0.46	1
Epcam	0.0228136528861561	0.0187086575137337	0.511	0.549	1
Tmem87a	0.0228580881902696	0.0139083622172043	0.177	0.182	1
Smim15	0.0229932466262256	-0.0514139878481585	0.517	0.586	1
Bcdin3d	0.0229939714346905	-0.00573018202726572	0.187	0.213	1
Them6	0.0229998404653692	-0.0249142316375135	0.113	0.153	1
Slc35b3	0.0230051463965525	-0.0114389480224166	0.095	0.121	1
Trmt10b	0.0230113893716986	0.00277632712349973	0.2	0.22	1
Syne4	0.0230207683523227	0.0146694584027521	0.11	0.109	1
Cxadr	0.0230225177340932	-0.0137445770902463	0.08	0.108	1
Ahctf1	0.0230896561915552	0.049414468796087	0.578	0.559	1
Wdr74	0.0231234870165164	0.0423479428782672	0.888	0.894	1
Mgme1	0.0231305848523663	0.0382646696740913	0.304	0.28	1
Ptcd3	0.0231373295701922	-0.0276703314475529	0.564	0.625	1
Adh5	0.0231670022329716	0.0531008557167059	0.898	0.898	1
Zdhhc5	0.0231827747670694	-0.0342108764676776	0.147	0.197	1
Alg13	0.0231955193532961	0.010514249913244	0.554	0.587	1
Polg2	0.023265673397199	0.0211117595927523	0.11	0.098	1
Rnmt	0.0232788417761691	-0.030322616008412	0.659	0.718	1
Ptbp2	0.0233054380136688	-0.00896200995798849	0.118	0.144	1
Prkacb	0.0233084974851311	0.00145135101430273	0.131	0.147	1
Nfx1	0.0233166545237088	-0.0183673096474321	0.596	0.653	1
Slc9b1	0.0233355439730665	-0.0413639066409304	0.498	0.566	1
Zfp61	0.0233406494211955	0.0116678984475416	0.118	0.117	1
Ak6	0.0233444336354323	0.026175478466296	0.829	0.856	1
Sphk2	0.0233960025491441	0.000170221428140938	0.161	0.179	1
Mxi1	0.0234204403818123	-0.0247746572127452	0.115	0.155	1
Fbxl6	0.0234291595389033	0.00924615196556106	0.202	0.214	1
Enox1	0.0234433355985943	0.0342257375739229	0.26	0.234	1
Psmb7	0.0234495382299201	0.0562613023381844	0.983	0.971	1
Mfge8	0.0234635730527471	0.00891538071735687	0.428	0.467	1
AI413582	0.0235062757590285	-0.0312594993478878	0.106	0.15	1
Safb	0.023549030094261	-0.06432121525359	0.612	0.664	1
Ptbp1	0.0235656553774112	-0.0235194518717032	0.846	0.892	1
Ankle2	0.0235822882129151	-0.0143817392403997	0.196	0.231	1
Nodal	0.0235843128769997	-0.0149591272548475	0.187	0.225	1
Atf7ip	0.0235894656295849	-0.00140009779170791	0.275	0.303	1
Adrm1	0.0235902816846882	0.00112044058846883	0.638	0.68	1
Bmyc	0.0236143625857148	-0.0118459520631541	0.541	0.595	1
Wbscr16	0.0236404755167647	0.0164464004762491	0.237	0.244	1
Urod	0.0236537757484775	-0.0357471559672714	0.216	0.271	1
Cnih1	0.0236546298655825	0.00450392570450309	0.587	0.624	1
mt-Nd3	0.023660778164467	-0.0269584989867497	1	0.996	1
Skp2	0.0237098575025484	-0.0179379330384193	0.42	0.475	1
Dnaaf2	0.0237107271340962	-0.0235228229022988	0.445	0.504	1
Tpd52	0.0237669816855862	-0.0162260640218095	0.668	0.723	1
Nup210	0.0237719356380386	0.000392254183640403	0.089	0.101	1
Rps20	0.0238196862135893	-0.0325312416660135	1	1	1
Cwc22	0.0238292023337894	0.09354807882631	0.349	0.335	1
Map1b	0.02383173795642	-0.0257607165476752	0.601	0.662	1
Dusp16	0.0238412948152829	-0.0198205857905774	0.081	0.114	1
Ell	0.0238434459620686	-0.0296994684883844	0.116	0.161	1
Slc35c2	0.0238452610033469	0.00452734332388227	0.177	0.192	1
Drap1	0.0238456427437441	-0.019563036601574	0.457	0.512	1
Ly6e	0.0238564149297905	0.0334448941326351	0.45	0.454	1
Ttc9c	0.0238652013460767	-0.00791093252928049	0.339	0.378	1
Icam1	0.0238906460354486	0.0127165440658758	0.268	0.285	1
Agap3	0.0238909280596791	-0.018803791935154	0.09	0.124	1
Lactb2	0.0239724053231776	0.0008832131287555	0.517	0.556	1
Ints1	0.0241018179976223	0.0174390833020685	0.209	0.211	1
Rrnad1	0.0241161430729898	0.0255127720165768	0.154	0.142	1
Rragc	0.0241550384157758	-0.0205013388935022	0.15	0.189	1
Sidt2	0.0242016804733541	-0.00387153610950104	0.104	0.123	1
Cnot1	0.0242195418957057	0.00922398669246272	0.595	0.627	1
Gpr107	0.0242485152968274	-0.0084481211610612	0.315	0.352	1
Ranbp3	0.0242542917648097	-0.0403909036694731	0.445	0.512	1
Nipa2	0.0242845911020501	-0.0310811444971044	0.32	0.376	1
Sucla2	0.024289235191422	0.0383080855460989	0.532	0.528	1
Gsr	0.0243415143337857	0.0297075138167527	0.589	0.601	1
Dnpep	0.0243683083477748	0.00537767728281902	0.338	0.36	1
Trnt1	0.0244011262417694	-0.0170517744149487	0.52	0.574	1
Tfam	0.0244650528423322	-0.0246967759937941	0.72	0.776	1
Taf3	0.024534911691993	0.0466952679693052	0.466	0.439	1
Trim32	0.024573819919631	0.0209673909134987	0.162	0.152	1
Taf4b	0.0245916466681829	0.0127325574344659	0.139	0.146	1
Ngfrap1	0.024631275035695	-0.0444597952475276	0.997	1	1
Smdt1	0.0246507507089719	-0.0461411551580635	0.966	0.982	1
Taf5	0.024658329240444	0.0150211258919201	0.271	0.287	1
Coq6	0.0247321504151924	0.019899290223451	0.226	0.223	1
Nde1	0.024755788094294	-0.0379316104513157	0.306	0.364	1
Etv6	0.0248226342910951	0.00314915514466226	0.09	0.101	1
Bzw1	0.0248462164024308	0.0500189600220269	0.917	0.92	1
Hyal2	0.0248578984892104	0.0248029756134448	0.294	0.289	1
Faf2	0.0248669670870862	-0.000265504968572472	0.315	0.345	1
Smndc1	0.0248746967037946	0.053190322989653	0.653	0.637	1
Fgfr1op	0.0249034747554193	-0.0138074315766449	0.234	0.273	1
Cnnm2	0.0249232015982935	0.0150870029470198	0.196	0.196	1
Mapk3	0.0249611807006652	-0.0198800422723128	0.384	0.435	1
Tsn	0.0249636136890645	0.0500358262939793	0.962	0.953	1
BC051226	0.024977743462918	-0.00695043384288291	0.187	0.213	1
Rhox13	0.0249946164578801	0.00480461501233159	0.384	0.425	1
Xpa	0.0250490741513015	-0.00178155282638812	0.203	0.228	1
Tubgcp2	0.0250780065907267	0.0244755501124223	0.24	0.233	1
Pyroxd1	0.0250811408257844	-0.0182413457376982	0.165	0.205	1
Dhx8	0.025094443709286	0.0177841592754013	0.538	0.562	1
Lhpp	0.0251145455096826	0.0183088576948509	0.107	0.097	1
Ap1s1	0.0251236965337318	0.00785643685483128	0.557	0.59	1
Mier3	0.0251645103073584	-0.0219921520745117	0.122	0.161	1
Galnt1	0.0252729844247141	-0.0118396199298569	0.225	0.261	1
Cd63	0.0252835327630602	0.0143336731449701	0.706	0.742	1
Sp1	0.0253593200124685	0.0196824519643973	0.37	0.382	1
Zw10	0.0253934123968465	0.00425461634645083	0.242	0.261	1
Rab3ip	0.0254176300441811	0.00709565584975463	0.526	0.559	1
Crlf2	0.025423032923406	0.0226485337206854	0.176	0.169	1
St13	0.0254750152996513	-0.0446521492865646	0.985	0.995	1
Amotl1	0.0254938553756423	-0.0286966752147284	0.17	0.217	1
BC023829	0.0255013087301014	2.69320728531752e-05	0.173	0.19	1
Smarcc1	0.0255584985788999	0.0356309475075166	0.827	0.847	1
Acsl3	0.0255718999330946	-0.0387507929079419	0.196	0.251	1
Nudt21	0.0256007202932667	0.0574264871264978	0.979	0.979	1
Rbbp8	0.0256015733662861	0.0124106416868897	0.246	0.256	1
Zmat5	0.0256582814940023	0.027672424938579	0.483	0.491	1
Ncapd2	0.0256900688739746	-0.0347478297483605	0.33	0.39	1
Wdr47	0.0257030517396582	-0.00133144807364784	0.099	0.113	1
Zcchc11	0.0257301061745637	-0.00610314442809112	0.356	0.395	1
Ddx10	0.0257452032359975	0.0482024565581898	0.7	0.69	1
Etnk1	0.0257606330192323	-0.0635041779268054	0.495	0.561	1
Rsbn1l	0.0257805048870946	-0.0311818946229329	0.422	0.479	1
Trps1	0.025785005942273	-0.0415105787400881	0.278	0.338	1
Adar	0.0258881899923633	-0.000650200761444841	0.151	0.17	1
Vwa3b	0.0258926309126464	-0.00140037431137832	0.202	0.227	1
Sf3b4	0.0259294564500021	0.0281093360873852	0.855	0.874	1
Sfrp2	0.0259650674431622	-0.0158931349874138	0.165	0.201	1
Idi1	0.0259698636071287	0.0107706817938004	0.355	0.377	1
Nfat5	0.0259872363174328	0.0176378590833167	0.274	0.277	1
Rnf168	0.0259914718358247	0.0547856453946241	0.333	0.316	1
Stx12	0.0259968111390183	-0.0357869040546214	0.245	0.301	1
Uqcrc1	0.0260183305686466	0.0391775961102716	0.956	0.965	1
Hprt	0.0260314995354734	0.0125559330296505	0.157	0.162	1
1190007I07Rik	0.0260336300019657	0.0170216099742268	0.332	0.339	1
Slu7	0.0260513775662791	0.0223713266488023	0.384	0.39	1
Lyrm9	0.0260533284989034	-0.0580868360566695	0.472	0.54	1
Ppp1r14d	0.0260567896487905	0.00749867254797416	0.145	0.154	1
Anp32a	0.0260623966979103	0.0385883941924776	0.838	0.86	1
Rapgef6	0.0260844094386879	0.0110504883751797	0.216	0.226	1
Prss50	0.0261106780897881	-0.00716009930995157	0.154	0.181	1
Tarbp2	0.0261336162691905	0.0240199416585468	0.726	0.749	1
Rnh1	0.0261866377295219	0.00916963425977346	0.356	0.375	1
Rock1	0.0262140061600878	0.0524474015235702	0.612	0.596	1
Cul2	0.0262239467667647	0.00521957921809163	0.517	0.547	1
Vcpip1	0.0262559998705739	-0.00675707419076005	0.15	0.175	1
Leprot	0.0262630436934584	0.00614685444751645	0.301	0.321	1
Slc11a2	0.0262657388808123	0.012746938119363	0.112	0.107	1
Emc4	0.0262989257777837	-0.0418517561058017	0.615	0.68	1
Gps2	0.0263084948522339	0.0145605166593863	0.243	0.25	1
Chmp2a	0.0263129105214099	-0.0133197987974178	0.708	0.762	1
Mettl5	0.0263722118084323	0.0450707136614563	0.671	0.673	1
Trim44	0.0264150502034057	-0.0444240794359527	0.237	0.297	1
Atf6b	0.0264592337208511	0.00498214621157114	0.199	0.216	1
Hus1	0.0264616012832746	-0.00103696374116258	0.237	0.262	1
Asah1	0.0264833924111706	-0.00473863686745676	0.255	0.285	1
Ap3d1	0.026521430367587	0.0212131112458881	0.291	0.29	1
Zdbf2	0.0265228489895862	-0.0351699782370133	0.353	0.413	1
Mir17hg	0.0265811275447453	0.00225192949568698	0.099	0.111	1
2310033P09Rik	0.0265874707391936	0.0481461240802055	0.437	0.41	1
Gm35986	0.0265953312138041	0.0243006677757017	0.11	0.09	1
Rpap1	0.0266351500298845	-0.0427529759728342	0.349	0.413	1
Vrk1	0.0266370958281104	-0.0072575317701673	0.511	0.555	1
Hmgcr	0.0266928664761016	0.0481495705258349	0.321	0.285	1
Cpsf4l	0.0267315375469714	-0.00554955204391822	0.289	0.328	1
Gm10263	0.0267958152290182	-0.00505611345850132	0.682	0.729	1
2610021A01Rik	0.0268142125947878	0.00923971545254401	0.179	0.189	1
Ubb	0.0269214430650056	0.0561863337224455	1	0.999	1
Mms22l	0.0269311133066566	0.0165162808750495	0.359	0.373	1
Nup93	0.0269390676449346	0.0441499426394477	0.497	0.483	1
Slc16a6	0.0269430056434513	-0.0220438118566859	0.112	0.15	1
Pgm2	0.0269920521033275	0.017867637142914	0.128	0.122	1
Plekha3	0.027000197446241	0.00511860064581071	0.237	0.255	1
Saraf	0.0270356981489758	-0.0116905580611769	0.213	0.247	1
Pwp1	0.0270428792176408	-0.0132679959477444	0.511	0.558	1
Ccdc50	0.0270761583923413	3.18873581650614e-06	0.323	0.351	1
Mrgbp	0.0271377982523748	0.0123852400508012	0.205	0.21	1
Ext1	0.0271572148369937	-0.0325304114948295	0.216	0.269	1
Gabpa	0.0272784495033845	0.0204894901654488	0.365	0.375	1
Vps26a	0.0272865812378935	0.016855545044422	0.199	0.203	1
Elavl2	0.0272915936588809	-0.029649743678626	0.237	0.288	1
Zfp958	0.0273414784399227	0.0192157647254719	0.142	0.133	1
Capza1	0.027371671552033	-0.0521831169819561	0.515	0.583	1
Aard	0.027394477698188	-0.017369039202365	0.506	0.561	1
Bloc1s6	0.0274071169582027	-0.00526329439627107	0.274	0.306	1
Diexf	0.0274782429351561	-0.0439340391988439	0.165	0.218	1
Asxl1	0.0274786458028869	0.0214084666144007	0.431	0.44	1
Stx6	0.0274881977707235	-0.00229206618646038	0.182	0.204	1
Wipi2	0.0275196183876299	0.0514874188040664	0.68	0.661	1
Nudt8	0.027681880300732	-0.034134672399608	0.193	0.245	1
Oxsr1	0.0276863020334501	-0.0371054100683689	0.388	0.452	1
Hmgxb4	0.027709358576007	0.0486730668072619	0.48	0.452	1
Mis18a	0.0278211968772558	0.0161558684582901	0.446	0.463	1
Camsap3	0.0278628786572263	-0.0153295631348243	0.102	0.134	1
Dmtn	0.0278768589917723	-0.0286883139558461	0.197	0.248	1
Glrx5	0.0279390716647271	0.0450236565811841	0.82	0.819	1
Aptx	0.0279436729679877	0.0224247560541395	0.187	0.175	1
Tob2	0.0280733584882281	-0.0172226973204457	0.098	0.131	1
Tm9sf3	0.0280974794401505	-0.00498808064929573	0.408	0.446	1
Glis2	0.0281094942418051	-0.00628453578589357	0.102	0.124	1
Nsmce4a	0.0282010891946363	0.0258027457142943	0.757	0.78	1
Aaas	0.0282056496241898	-0.012082802872795	0.317	0.358	1
Gm16185	0.0282218651294305	0.0297157480386323	0.147	0.162	1
Sco1	0.028314733080264	0.00523841366643585	0.225	0.238	1
Upf3b	0.0283952930916002	-0.0245691659428781	0.604	0.662	1
Ctu2	0.02840290689647	0.0297688579888209	0.269	0.254	1
Zdhhc4	0.0284086016199766	-0.00473648273055308	0.275	0.307	1
Zfp51	0.0284193138732713	0.0231435582296829	0.109	0.1	1
Eif1b	0.0284295299540636	0.0075165599350544	0.602	0.634	1
Fam45a	0.0284419051444825	0.013730088772733	0.115	0.113	1
Zfp414	0.0284503977104405	-0.0134392961020337	0.144	0.174	1
Clasp2	0.0284508703556841	-0.00662664614466549	0.161	0.187	1
Reep6	0.0284797898236364	-0.0195386502836778	0.141	0.179	1
Ano6	0.0284815578632252	-0.00941684509808226	0.119	0.145	1
Ppie	0.028540417369032	-0.00498920375239675	0.54	0.586	1
Usf2	0.0286371811874141	-0.00150341837794554	0.298	0.327	1
Suds3	0.0286671115407963	0.0028549557947658	0.505	0.541	1
Rab34	0.0286855377089278	-0.0119159310863484	0.234	0.271	1
Kdm5c	0.0287275459576579	0.0155422693022583	0.294	0.301	1
Wsb2	0.0288034013844533	-0.00177535580694149	0.437	0.475	1
Gm10093	0.0288098233658667	0.00715933997090179	0.442	0.47	1
Dlc1	0.0288382662991901	-0.0222446851549123	0.512	0.567	1
Btbd1	0.0288400429478591	-0.0296003734912478	0.414	0.474	1
Uhmk1	0.0288573655617881	-0.028730175257471	0.093	0.134	1
Ergic1	0.0288635815101752	0.00392590699058254	0.33	0.354	1
Klf3	0.0289298226563903	-0.0615049030116721	0.674	0.73	1
Agpat5	0.0289483220883685	0.0487373220581122	0.56	0.542	1
Zfyve9	0.0289739499688635	0.00767544959074147	0.109	0.111	1
Gcc2	0.0289829830048059	-0.00279609484581786	0.208	0.235	1
Zbtb11	0.029003392482732	-0.023409366390225	0.22	0.267	1
Cul9	0.0290390954169399	-0.0441349061713869	0.087	0.129	1
March2	0.0290424723038748	-0.00993293728963093	0.167	0.196	1
Pcyt2	0.0290499808383699	0.000912165254631059	0.185	0.203	1
Rpn2	0.0290510624034116	0.0203455602055758	0.483	0.498	1
E2f4	0.0290511933480663	-0.00972103047291761	0.638	0.689	1
Dgkeos	0.0290578301823171	0.00464825548893663	0.095	0.103	1
Elp3	0.0291561631218971	0.0374791568767023	0.518	0.513	1
Acy1	0.0291933584273858	-0.0087328379408451	0.131	0.158	1
Apobec3	0.0292301576096789	-0.00541244197585533	0.428	0.465	1
Nup160	0.029242553603114	0.0218219427021712	0.249	0.247	1
Slc50a1	0.0292474969464333	-0.0197411258913598	0.122	0.161	1
Ints3	0.0292757259801342	0.0106865063270175	0.278	0.288	1
4930461G14Rik	0.0292916346162703	0.0260483704466172	0.258	0.259	1
Coq4	0.0293547023666177	-0.000882884831116176	0.167	0.185	1
Gm10020	0.0293657903763346	-0.00325729071659628	0.191	0.215	1
Ung	0.0293981278377491	-0.0128449239722984	0.775	0.822	1
Txndc9	0.0294235794253522	0.0478288088839064	0.7	0.694	1
Prkar2a	0.0294474335925922	-0.0208856446020008	0.413	0.464	1
Hspbp1	0.0294509102561964	-0.00363635487269859	0.349	0.384	1
Htt	0.0294589628687133	-0.0272731000934548	0.168	0.213	1
Atad1	0.029461083116309	0.0315830096028696	0.269	0.257	1
Hist1h1a	0.0294620529151498	0.021157422477172	0.185	0.176	1
Rbm15b	0.029470171570646	-0.0167855311493888	0.202	0.241	1
Plk2	0.0294824856645924	-0.0379727713843171	0.145	0.193	1
Sfswap	0.0294879444993205	0.0175859588460548	0.356	0.366	1
Gtpbp3	0.0295367312829881	-0.0108666256168216	0.136	0.165	1
Fem1c	0.0295851594384598	0.00937452469373842	0.226	0.235	1
Polr3a	0.0295909915675944	-0.027929674643246	0.142	0.187	1
Tsen54	0.0296189465019437	-0.010739508763634	0.145	0.173	1
Nosip	0.0296369653425231	0.0306746695168589	0.54	0.545	1
Rfx7	0.029641770753208	-0.00446669772592523	0.24	0.268	1
Gtpbp1	0.0296812242014051	-0.0027743083837668	0.156	0.176	1
Ifrd1	0.0296921246895946	0.0148735670394298	0.505	0.537	1
Prtg	0.0297272337942532	-0.0099124784712505	0.089	0.114	1
Atrn	0.029771883120956	0.0130243103455436	0.104	0.12	1
Def8	0.0297869682324661	0.0211653229220573	0.225	0.226	1
Cdk11b	0.0297893099555721	0.00472082994903511	0.787	0.826	1
Cmip	0.0298137861576104	-0.0252535895005447	0.315	0.368	1
Mical1	0.0298512754480016	-0.00752490134408539	0.101	0.124	1
Dennd6a	0.0299129788913173	-0.0243248799643797	0.171	0.215	1
Vkorc1l1	0.0299463115652732	-0.0135234830133	0.287	0.328	1
Mrrf	0.0299847554107526	-0.021867087434792	0.335	0.386	1
Cenpi	0.0300313867677583	0.0140459736162174	0.106	0.099	1
Calm1	0.0300657292816742	0.0485969274953146	1	0.998	1
Arrdc3	0.0301183319531709	0.00812681306739169	0.151	0.165	1
Isoc1	0.0301384974943458	0.0416855792279182	0.376	0.354	1
Adam23	0.0301568126837478	-0.00486818773595005	0.307	0.337	1
Gm13151	0.0302016645334566	0.0198975240380515	0.425	0.439	1
Tubb2a	0.0302496631685421	0.0175851525900673	0.235	0.241	1
Thap4	0.0303178413984521	-0.0139073692696414	0.304	0.346	1
Eif2s2	0.0303417900258919	-0.036835815340309	0.998	0.998	1
Gtf2h2	0.0303779618261213	-0.0141693370593018	0.323	0.363	1
Rpl14	0.0303884420346229	0.0253259997830693	1	1	1
Ucp2	0.0304573794106544	-0.0252461107164472	0.399	0.457	1
Mkrn2	0.0304903506448062	0.0523452474889065	0.338	0.29	1
Bag3	0.0305411643317103	0.0359153790324287	0.153	0.12	1
Brcc3	0.0305434900719253	0.0354864253122477	0.356	0.343	1
Ube2e1	0.0305851679710583	0.0332190289782817	0.621	0.63	1
Gins1	0.0306735094078917	-0.0191519412544018	0.323	0.369	1
Siah1b	0.0307322418223507	-0.00807988766019374	0.407	0.449	1
Rras	0.0307778954647152	-0.0110008583775575	0.101	0.127	1
Birc2	0.0308815448914094	-0.029926188400576	0.159	0.205	1
Nup88	0.0308872250170841	0.0252802986065609	0.414	0.418	1
Spint1	0.0309253235328076	0.0266591822464827	0.376	0.377	1
Ppil1	0.0309483074639266	0.0437927379295182	0.925	0.932	1
Bmp4	0.0310245966172244	-0.00375264137923523	0.162	0.189	1
Rtn3	0.0310570981975427	-0.0205800702752694	0.485	0.544	1
Usp46	0.0310744446068122	-0.0179426483778697	0.113	0.147	1
Chmp3	0.0311091124306402	-0.00603487080929466	0.554	0.596	1
2700094K13Rik	0.0311214856391648	-0.0412851626064263	1	0.999	1
Fjx1	0.0311217932942727	-0.0095459835883875	0.133	0.159	1
Myg1	0.0311454612704667	0.00378635494888496	0.387	0.415	1
Usp47	0.0311726477326472	0.0340456738637772	0.271	0.249	1
Pcnxl4	0.0311830352310639	-0.0261810504901014	0.214	0.262	1
Aggf1	0.0312209754850325	-0.0126363565626794	0.667	0.718	1
Ambra1	0.0312657894991919	0.0130110434697977	0.106	0.101	1
Erlec1	0.0313519804273452	0.00390600527195575	0.188	0.207	1
3110040N11Rik	0.0313594178189305	-0.036822994997969	0.431	0.494	1
Adam15	0.0313666371331169	-0.0275153608438772	0.101	0.143	1
Srsf9	0.031412121857971	-0.0249347895391868	0.687	0.745	1
Cabp1	0.0314434934484749	-0.0462183372052133	0.182	0.236	1
Nme2	0.0314546290883891	0.00986495726168314	0.131	0.132	1
Mtg1	0.0314608028791283	0.0149890372699351	0.183	0.186	1
Atp6v0a1	0.0315096512340849	0.0206238942903263	0.144	0.132	1
Trim71	0.0315146478371724	-0.0599114302165347	0.716	0.743	1
Rpl13-ps3	0.0315296411669211	-0.00617875229767872	0.167	0.193	1
Isyna1	0.0315376337261612	0.0093194519966936	0.498	0.53	1
Rlf	0.0315563502021633	0.00679917621722731	0.157	0.167	1
Cinp	0.0315666568958793	-0.034360776943451	0.356	0.418	1
Cmas	0.0316898697111389	-0.0354006890254157	0.419	0.481	1
Pip5k1a	0.0317172692127802	-0.027070362693166	0.378	0.43	1
Ugp2	0.0317293991962958	0.014636939288964	0.263	0.27	1
Ppp5c	0.0317612249573138	0.0156992303490463	0.587	0.609	1
Nfya	0.0318535451708499	0.0167731218828273	0.168	0.169	1
Zyx	0.0318737979990899	-0.0420378773781779	0.151	0.202	1
Ercc3	0.0318761326227546	0.0414214120385673	0.283	0.247	1
Tnrc18	0.0318802457896513	-0.0167898232238572	0.106	0.138	1
Ddx58	0.031888894725548	-0.00898101432059686	0.226	0.261	1
Efhd2	0.0319083657031884	0.00360466047846851	0.125	0.136	1
Haus6	0.0319454398326133	-0.0242605332255399	0.283	0.332	1
Snapc5	0.0320572095456211	-0.00452374209373496	0.543	0.588	1
Pgam5	0.0321077639322036	-0.0229395031852562	0.32	0.369	1
Arpc1b	0.0321999875802586	-0.000944040714915051	0.725	0.764	1
Uhrf1bp1l	0.0322454282746912	0.0150714460331441	0.213	0.217	1
Dtx2	0.0322830640068487	-0.0115905493377728	0.199	0.231	1
Dym	0.0323175011932076	0.0130283589946452	0.183	0.189	1
2810428I15Rik	0.0323321070955394	-0.0331785406256176	0.739	0.794	1
Spag5	0.0323323653243476	-0.0141797726867462	0.144	0.178	1
Sec13	0.032375759903746	0.0284664852885558	0.713	0.727	1
Nudt2	0.0324118181292587	0.0332618626040014	0.323	0.311	1
Gpaa1	0.0324249872465612	-0.0371671134084438	0.211	0.266	1
Tcof1	0.032452029255754	-0.0529825503265324	0.937	0.958	1
Dpf2	0.032464028702132	0.0217135273292288	0.454	0.458	1
Cep57l1	0.0325343589012348	0.0437238682120982	0.283	0.284	1
Brd4	0.0325545608353233	0.00050149836568647	0.699	0.739	1
Chtf8	0.0325765493470811	0.00852637532417255	0.431	0.455	1
Gm28625	0.0325907418794099	-0.0297941847307368	0.064	0.101	1
Amn1	0.0326058000937572	0.00973008802660313	0.161	0.166	1
Eml2	0.0326167896623505	-0.0185011739522123	0.07	0.101	1
Stx3	0.0326181896067899	0.0189189318522526	0.243	0.244	1
Kif18a	0.0327218707866343	-0.00620708138539888	0.214	0.245	1
Chtf18	0.0327279085296442	-0.00065956454699595	0.229	0.253	1
Znrf2	0.0327443543920142	-0.0207957488834363	0.222	0.268	1
Gnl2	0.0327554696862456	-0.0155995186143748	0.512	0.562	1
Rictor	0.0327587324803129	-0.0177997072837924	0.092	0.124	1
Ibtk	0.0327660884496205	0.0171076004793108	0.287	0.297	1
Ptms	0.0328214725924495	0.047740026308249	0.642	0.634	1
Btg2	0.0328651580080785	0.000434940376442039	0.26	0.289	1
Ociad2	0.0328980180772277	-0.0179422014803363	0.081	0.112	1
Dcun1d1	0.0329431189995467	0.0190211311084524	0.242	0.238	1
Prkaca	0.0329456987825071	-0.00707214622497931	0.309	0.341	1
Jtb	0.0329512876555514	-0.00456363246412161	0.587	0.634	1
Ncoa7	0.0329536808365272	-0.0232295558304883	0.133	0.173	1
Zfp60	0.032979754203134	0.0229951548798236	0.122	0.116	1
Clta	0.0330250280082975	0.0520099534913718	0.994	0.995	1
Crbn	0.0330441192541456	0.0126925026696909	0.157	0.161	1
Gripap1	0.0330690100846397	0.00698253259767177	0.133	0.143	1
Tnpo2	0.0330878842173349	-0.00646676121003281	0.321	0.356	1
Suv420h1	0.0331051917835306	0.0312895402961298	0.242	0.226	1
Twf2	0.0331663099867739	-0.0134372413378655	0.521	0.57	1
Pus7	0.0331680155259302	-0.00476760758134354	0.35	0.386	1
Ier5l	0.033188248915294	-0.00947089889234021	0.083	0.105	1
Narfl	0.0332323155701813	0.0176683627991631	0.191	0.189	1
Gemin2	0.0332702156889899	-0.0199156219927475	0.491	0.544	1
Sgta	0.0332959113549172	0.00320248679858759	0.534	0.57	1
Arhgap35	0.0334078768846692	0.029199851041758	0.309	0.301	1
Traf2	0.033423441497623	-0.000249128314767089	0.098	0.11	1
Ube2z	0.0334878614627472	0.00111251187177941	0.476	0.512	1
Nr1h2	0.0335048949578523	-0.0343579146463812	0.268	0.324	1
Zfp281	0.0335204017983223	-0.049364020871042	0.508	0.574	1
Zbtb38	0.0335555506883482	-0.00330060650204757	0.127	0.147	1
Hltf	0.0336352846687356	-0.0218590025618051	0.205	0.249	1
Tbc1d24	0.0337294501312162	-0.0156522480613956	0.107	0.142	1
Ube2s	0.0337500545153289	-0.0378702356550797	1	0.999	1
Med13l	0.033770910205888	-0.0439749453682163	0.431	0.496	1
Pck2	0.0337940454410281	-0.00550522133091169	0.115	0.138	1
Dennd2c	0.0338291092437666	-0.0323461093010744	0.144	0.19	1
Exoc3	0.033840273244338	0.0223653954323301	0.405	0.41	1
Acot13	0.0338533443091462	0.00503216091989594	0.301	0.32	1
Spast	0.0338635474938919	0.0159725482059636	0.3	0.307	1
Slc25a1	0.0338724790210557	-0.00759752034931138	0.335	0.374	1
Csnk1g1	0.0338985354817854	-0.0177687084180009	0.183	0.222	1
Csde1	0.0339198540428823	-0.0106372645998365	0.872	0.91	1
Ppfia1	0.0339215452101146	0.0310709082929922	0.297	0.282	1
Platr3	0.0340502013997522	-0.00999297249729236	0.691	0.741	1
Atrx	0.0341083398337747	0.00567838056963299	0.846	0.884	1
Hgs	0.0341153128734239	0.00575052385021294	0.258	0.277	1
Tubgcp5	0.0341280959919548	0.00352231342020151	0.179	0.191	1
Pdlim7	0.0341380793175385	-0.0074639458315367	0.402	0.441	1
AI846148	0.0342003206348315	0.00101055401304162	0.122	0.134	1
Hdgfrp3	0.0343266461628962	0.00539498660454851	0.188	0.205	1
Xrcc1	0.0343646856156588	-0.0181690695169645	0.364	0.411	1
4930566F21Rik	0.034395282667507	0.00473491599770554	0.37	0.397	1
Timm10b	0.0344676408417723	-0.0293355555335951	0.621	0.679	1
Rab28	0.0345808248803679	0.0466430455875289	0.263	0.212	1
Copz1	0.0346007598309633	0.0331483178495388	0.761	0.775	1
Nucb1	0.0346517661436035	0.0101649094393279	0.122	0.123	1
Ckap4	0.0346532369745139	-0.0394445395466014	0.425	0.487	1
Rgl2	0.0346677163192959	-0.0294183820905229	0.138	0.182	1
Uqcrc2	0.0346970946866925	0.0628406380966041	0.743	0.726	1
Ppp1r35	0.0347404119981098	-0.00201805314912992	0.237	0.261	1
Sh2b1	0.0348104812727774	0.0154785330659916	0.235	0.243	1
Rpp25l	0.0348320540053916	-0.0198905514470221	0.65	0.702	1
Utrn	0.0348789764476973	-0.017791041601136	0.226	0.266	1
Pmpca	0.0348966760527711	0.00604445117342894	0.375	0.401	1
Psma5	0.0349410822382524	0.0563363748683943	0.933	0.931	1
Atl2	0.0349828690981829	-0.0243018307740067	0.242	0.288	1
Camsap2	0.035004700837989	-0.000870444133946408	0.118	0.132	1
Zfc3h1	0.0350572251510702	0.0376133868365675	0.206	0.168	1
Rpl7	0.0351057637706695	0.0318178010826982	1	1	1
Ets2	0.035109987662891	0.00650992229789182	0.164	0.171	1
Tpst2	0.0351155187784255	-0.0453017671590487	0.369	0.432	1
Gstm4	0.035177676165714	-0.00811526272303054	0.096	0.12	1
Prim2	0.035230064638066	-0.00451004684835354	0.251	0.287	1
Smpd4	0.0352538827527924	-0.0327122401311858	0.379	0.437	1
Trib3	0.0352591211403439	-0.0161679681277243	0.223	0.263	1
Tpp2	0.0353836487379799	0.0394880215693257	0.465	0.443	1
Ina	0.0354733492651939	-0.0307654254937244	0.258	0.313	1
Map4k3	0.0355016986233936	-0.00494696601967722	0.115	0.137	1
Fbxw8	0.0355530144605648	-0.0172905736897028	0.194	0.232	1
Arih2	0.0356016435494926	-0.02835575660425	0.592	0.65	1
Brd2	0.0356064142017732	-0.0621058384620934	0.855	0.88	1
Ccdc58	0.0356209506857951	0.051352250958858	0.908	0.881	1
Wasf1	0.0356256964165367	0.02308271071633	0.225	0.221	1
Prc1	0.0356707290166061	-0.00345411513245619	0.557	0.605	1
Fam195b	0.0357166807961169	-0.0334555084676547	0.312	0.37	1
Plekha4	0.0357167169499211	0.0521074330931535	0.312	0.262	1
Sin3a	0.0357492510344994	-0.0048408156773288	0.462	0.504	1
Rhod	0.0357552980892775	-0.00555922390286309	0.093	0.113	1
Adss	0.0358036007496809	0.0427333284050991	0.775	0.783	1
Mad2l1	0.035827771537434	0.0129137954872141	0.569	0.592	1
Polr1c	0.0358441677839587	0.0548641818593589	0.846	0.848	1
Rab5c	0.0358487019569888	-0.0088329212352688	0.694	0.745	1
Taf8	0.035909671066899	-0.00054274737489983	0.087	0.101	1
Ogfr	0.0359168286592871	0.00035218771413037	0.2	0.221	1
Cltb	0.035935783130186	0.01533519806701	0.546	0.569	1
Polr3f	0.0359375806597706	-0.00501557468204195	0.271	0.301	1
Sox13	0.0359697628619419	-0.00797260042379666	0.11	0.133	1
Lin9	0.0360742092528481	-0.00658893366961509	0.142	0.166	1
Cttnbp2nl	0.0361926388588304	-0.0213182844314936	0.102	0.139	1
Fam98c	0.0362986947861519	-0.000484501391487646	0.265	0.29	1
Tomm34	0.0363010074342792	0.00538185214732212	0.301	0.32	1
Pik3c3	0.0363593272410156	0.00108485139509677	0.133	0.147	1
Mesdc2	0.0364109563241785	0.0475612804604875	0.657	0.645	1
Ppm1a	0.036417172868902	-0.0318334617604608	0.367	0.424	1
Aco1	0.0364297692172998	0.00456273753826708	0.153	0.165	1
Ipo7	0.0364591778109208	0.0188718632649002	0.708	0.734	1
1110037F02Rik	0.03659248096421	0.0243516280289304	0.339	0.339	1
B9d1	0.036660432985932	-0.0126560406691139	0.463	0.509	1
Usp12	0.0366975502203848	-0.00491677811773975	0.159	0.184	1
Depdc7	0.0368474661271425	0.00338549697027649	0.156	0.168	1
Pet100	0.0368897116456537	0.0216763714521114	0.674	0.7	1
Itga6	0.0369036560408242	-0.0556484919267206	0.355	0.418	1
Cpsf7	0.0369155569656369	0.00782990071952616	0.214	0.227	1
Med8	0.0369157440723399	0.0250427734191763	0.567	0.578	1
Nfkb1	0.0369788556864858	-0.0406521108570064	0.176	0.228	1
Tmem2	0.0370463348553456	-0.0197111320899862	0.154	0.191	1
Ccdc22	0.0370760455081688	0.00443544502798465	0.11	0.12	1
Wwp2	0.0371711645181475	-0.0106247337654634	0.248	0.283	1
Wrap73	0.0372021756159459	-0.0261785752777134	0.196	0.242	1
Phb	0.0372612388000354	0.0217789569969327	0.801	0.824	1
Ssr1	0.0372733528531638	-0.0046962539397426	0.635	0.681	1
Adprhl2	0.0372892595668518	0.0468248770181414	0.414	0.378	1
Slc35e1	0.0372933050060093	-0.0364585784319798	0.148	0.197	1
Pno1	0.0373463706679659	0.0415754414617604	0.821	0.827	1
Dhx40	0.0373485005486898	0.0155844839572875	0.313	0.319	1
Zmiz1	0.0373587684183631	0.00236109509906532	0.182	0.203	1
Crcp	0.0373649310035326	0.000796194780229686	0.317	0.342	1
Psmb3	0.0373786865294453	0.0439687513799927	0.995	0.989	1
Plaa	0.0374466725954362	0.00455046189152197	0.598	0.634	1
D10Jhu81e	0.0374501571429985	-0.0427738933398527	0.206	0.262	1
Larp1b	0.0374896228566092	0.0263058035193802	0.15	0.13	1
Ebag9	0.0374950455791159	-0.0139282876472508	0.138	0.169	1
Stmn2	0.0375002055973022	-0.0357347676835482	0.985	0.981	1
Eid2	0.0375525874452053	-0.00170505384399605	0.133	0.153	1
Gadd45a	0.0376190255598921	-0.058525920416684	0.55	0.614	1
Rab5b	0.0377725492845988	0.00222395194092725	0.098	0.108	1
Ccdc71	0.0377820016714564	-0.0158564584755975	0.261	0.303	1
9930021J03Rik	0.0377848204936023	-0.0183123220092593	0.122	0.157	1
Chd6	0.0377912128778117	-0.00534559209864507	0.167	0.188	1
Rps26-ps1	0.0378133591379624	0.0369107319907825	0.757	0.773	1
Rpl17	0.0378868367439656	0.0291697358179963	1	1	1
Ccdc127	0.0380010447047298	-0.0190890631478983	0.399	0.451	1
Dph5	0.0380684171454452	-0.00406796559266134	0.272	0.301	1
Ift57	0.0380753499138688	0.0147498012026397	0.202	0.205	1
Capg	0.0380877716743325	-0.00144453788359336	0.141	0.161	1
mt-Nd5	0.038110073885091	-0.0129620713879136	0.832	0.877	1
Dcaf11	0.0381635401004212	-0.00839411702207546	0.193	0.221	1
Zbtb22	0.0381726294839318	0.000907293272902121	0.11	0.122	1
Mapkapk2	0.0381813606747212	-0.040214397394362	0.151	0.201	1
Asph	0.0381852097168279	0.023371433221807	0.223	0.227	1
Fibp	0.0382541975124088	0.0286475994577608	0.268	0.252	1
Gpbp1	0.0382796078269722	-0.00247216606758194	0.702	0.748	1
Desi2	0.0382942157843116	-0.0268193849012815	0.474	0.529	1
Tmbim4	0.0382979130762101	0.043818809017849	0.469	0.444	1
Sik3	0.0383050672849193	0.0104048278358855	0.121	0.124	1
Oxa1l	0.0383086004090759	-0.0118620690831859	0.394	0.437	1
Rtca	0.0383502076190812	-0.0403251679153265	0.433	0.495	1
Axin1	0.0384698227399112	0.00707232207017222	0.164	0.171	1
Dyrk1a	0.0384956595799546	0.00729637155692733	0.237	0.252	1
AU020206	0.038520333101225	0.0217304006071917	0.268	0.267	1
Rad51ap1	0.0385330718649751	-0.030312901322291	0.362	0.418	1
Gnb1l	0.0385330999933649	0.0068664675240641	0.119	0.125	1
Syf2	0.0385579768156273	0.0135759096604189	0.612	0.641	1
Pkm	0.0386452015182443	0.00264234629817217	0.994	1	1
Sertad2	0.038676613459909	0.00434165697235717	0.468	0.504	1
Zfp512	0.0386795121930644	-0.0356303959086822	0.18	0.229	1
Dcps	0.0387009044210518	0.0512188187556207	0.541	0.509	1
Zfp277	0.0387513300171649	-0.0103765690930953	0.266	0.304	1
Ccdc66	0.0387778574874449	-0.0184030387387325	0.133	0.169	1
Ltv1	0.0387948755827665	0.0372454454262926	0.586	0.588	1
Dmwd	0.0387997132566463	-0.0186121953558308	0.154	0.19	1
Spata7	0.0388099464294163	0.0129777738733221	0.125	0.124	1
Creb1	0.0388589982650136	-0.0389781847495113	0.197	0.251	1
Lman1	0.0388598689771641	0.0195996191354557	0.596	0.618	1
Dstn	0.0388733621949409	-0.0391900317383143	1	0.998	1
Glce	0.038884937603621	-0.00334617756937879	0.122	0.141	1
Higd1a	0.0388974131652517	-0.0399867402087277	0.956	0.977	1
Ddx49	0.0389184090495649	-0.0380606446730585	0.309	0.368	1
H2afj	0.0389212545244081	-0.0446030097012597	0.976	0.978	1
Spred2	0.0390113085102068	-0.0335334299586251	0.214	0.266	1
Tor1b	0.039039418137905	-0.0030877106861909	0.222	0.248	1
Gm14124	0.0390894862116284	-0.00178311738047079	0.154	0.175	1
Arl6	0.0391430551317506	0.0107146659979971	0.388	0.405	1
Wdr41	0.0391547961029547	0.00470753263442435	0.119	0.13	1
Morc2a	0.0391679764004062	-0.0274655990413454	0.239	0.287	1
Rfx2	0.0392372297139841	0.0160107830737962	0.107	0.101	1
Cept1	0.0392446669844119	0.0144333689462314	0.179	0.178	1
Nom1	0.0392661193851126	0.0254013112370816	0.462	0.472	1
Nt5c3b	0.0392725095019953	0.00711755627145527	0.258	0.275	1
Gpr19	0.039282559609585	-0.00529579272856773	0.095	0.114	1
Epb41l5	0.0393170880017765	-0.0178131665571275	0.113	0.146	1
Lzic	0.0393751602921483	0.0161162676886389	0.35	0.36	1
Btbd19	0.0394699085888765	0.00389691806566902	0.141	0.153	1
Gak	0.0394970474199297	-0.00201530050093821	0.179	0.2	1
Ogfod1	0.0395733805694753	0.00453079618372873	0.121	0.13	1
Exo1	0.0396379767961747	0.0484086603788212	0.442	0.407	1
Armcx5	0.0396778129277368	-0.00678589732808624	0.125	0.147	1
Rmi2	0.0396812294528006	-0.00571927835985536	0.107	0.127	1
Gtf2ird1	0.0397655553856508	-0.0327483027278348	0.231	0.283	1
Scfd1	0.0397879427327373	-0.0194491007656732	0.251	0.295	1
Mdp1	0.0397912521187415	0.013575484688738	0.394	0.412	1
Edrf1	0.0398492479028966	-0.00651904825013778	0.122	0.144	1
Trappc5	0.0398992063252027	0.0161516305001027	0.362	0.38	1
Scamp2	0.039944013063406	-0.00850293204470684	0.171	0.197	1
Zfp318	0.0400585917891339	0.00959982906469287	0.257	0.273	1
Piezo1	0.0400797818330471	-0.0381489283129137	0.202	0.254	1
Vps18	0.0400857173566778	-0.0234389041363829	0.075	0.109	1
Tgfbr1	0.0401373112428349	-0.00566793536751645	0.121	0.144	1
Lsm4	0.0401505869320224	0.00898972352535798	0.995	0.982	1
Uggt1	0.0401603009744794	-0.0223109345374512	0.269	0.316	1
Atg4b	0.0402163625245744	0.00131069925042659	0.249	0.269	1
Mib1	0.0403251178222523	-0.0109941019179503	0.15	0.179	1
Abhd11	0.0403672024215638	-0.0141399975141637	0.407	0.452	1
Gnl3l	0.0405048845055612	-0.0366633324825944	0.352	0.412	1
Orc3	0.0405092110785939	-0.00740718004534671	0.251	0.286	1
Srf	0.0405341304443807	-0.0306476162919623	0.173	0.218	1
Trmt2a	0.0405375268970147	0.00748167501067185	0.2	0.211	1
Mrps11	0.0406345820966483	0.0537149224944832	0.76	0.751	1
Rap1a	0.0407463583826902	-0.00833339091281438	0.596	0.645	1
2210013O21Rik	0.0408185741697893	-0.0349626826200022	0.456	0.516	1
Stag2	0.0408567868288239	-0.0406499652088422	0.281	0.339	1
Cdyl	0.0409113302148831	-0.0100078571630399	0.217	0.25	1
Ino80c	0.040925556831944	0.019678085726099	0.427	0.44	1
Acad9	0.0410030678581639	-0.0038404141819381	0.136	0.159	1
Nudcd2	0.0410547157417061	0.0515924184924932	0.98	0.968	1
Mfap5	0.0411002212000929	0.0121525404690966	0.196	0.201	1
Snhg6	0.0411210565783642	-0.00326283982329378	0.631	0.672	1
Coa5	0.0411459966209704	-0.0254043684814446	0.43	0.485	1
Prr13	0.0411764800437412	0.0453987418169717	0.448	0.428	1
Nt5c2	0.0412804656836795	-0.0251598698377958	0.213	0.257	1
Fis1	0.0412811833826182	-0.0389335344877104	0.693	0.75	1
Spdl1	0.0412964892295407	0.0292553671418551	0.249	0.234	1
Asb8	0.0413502068306699	0.00399987566836769	0.113	0.122	1
Kat6b	0.0414360056747633	-0.0674890049856559	0.673	0.705	1
Cpt1c	0.0414453644814534	-0.00708232265430639	0.118	0.139	1
Phyh	0.0414471461153017	0.0120295337545899	0.177	0.18	1
Inhbb	0.041463379239334	-0.0047878777174179	0.3	0.335	1
Bri3bp	0.0414882377360318	-0.023025619094901	0.595	0.651	1
Lpcat1	0.0415336687306807	-0.00891623781054005	0.203	0.232	1
Zbed3	0.0415493195954934	-0.00420938433439683	0.182	0.204	1
Tmem222	0.0416122669114917	0.00121428458984707	0.402	0.431	1
Slc19a1	0.0417159927437084	0.00486245632900512	0.15	0.161	1
Rtel1	0.041758655517813	-0.0179261406623881	0.199	0.237	1
Vps26b	0.0418149543353455	0.0355189366190196	0.3	0.277	1
Pycrl	0.0418889831654592	0.0283510851259197	0.411	0.413	1
Pex13	0.0419066603999403	-0.000609578332582073	0.46	0.495	1
Ipo9	0.0419414165753661	0.0128516607222117	0.306	0.314	1
Gtf2f2	0.0419915278254121	0.0290819074036671	0.642	0.659	1
Znhit1	0.0420328369709128	0.047230493010499	0.725	0.72	1
Snx18	0.0420877473436765	-0.0127035908968252	0.222	0.257	1
Vps16	0.0421508720966391	-0.00835546824313597	0.142	0.167	1
Prrc2b	0.0422135658700087	-0.0188631328659187	0.402	0.452	1
0610011F06Rik	0.0422177838002829	-0.0149430957621535	0.115	0.145	1
Dync1li2	0.0422215607151932	-0.00895552543685721	0.159	0.185	1
Plekhm1	0.0422259365895597	-0.0159406098112707	0.092	0.122	1
Vps33a	0.0422342867695794	-0.0183219167346125	0.102	0.136	1
Zmat3	0.0422613426758269	-0.0220335960509971	0.48	0.53	1
Rap1gds1	0.0422647019127139	-0.0265222391836412	0.145	0.188	1
Rufy1	0.0422668966379139	0.0087397254122437	0.107	0.108	1
Traf7	0.0423320869124913	-0.0190624272789839	0.439	0.488	1
Fbxo33	0.0423488515138196	-0.00759892762930392	0.161	0.188	1
Cox17	0.0423526205376802	-0.0516248841094427	0.954	0.974	1
Smim19	0.0424119102623839	0.0027653987549989	0.157	0.171	1
Esyt2	0.0425787178637028	-0.0124903774880223	0.115	0.144	1
Mapk6	0.0426114935799148	-0.0320400580896572	0.284	0.338	1
Hps1	0.0427032284067381	0.0146564533077374	0.11	0.103	1
Ak4	0.042733168369442	-0.0325101927792542	0.376	0.432	1
Blmh	0.0427580799515761	0.0156113646475894	0.628	0.65	1
Sumo2	0.0427640171187998	0.0440194704138528	1	0.999	1
Dnm2	0.0427999447033254	0.0218783895253035	0.249	0.249	1
Bfar	0.0429153020274116	0.0396360570296596	0.268	0.234	1
Tmem183a	0.0429612583079786	-0.0265362919316559	0.654	0.71	1
2700081O15Rik	0.0430188645278353	-0.0124811019103413	0.09	0.117	1
Taok1	0.0430330789948818	0.0296612602163239	0.388	0.384	1
Cecr5	0.0430480175909729	0.00193597101788349	0.112	0.121	1
Emc1	0.0430697870198879	0.0272657081003307	0.182	0.168	1
Pcbp2	0.0430934337115428	-0.00290812832266463	0.994	1	1
Arl1	0.0431020035552374	0.0194385028633483	0.743	0.772	1
Ptpn23	0.0431341185697573	0.0164721645195157	0.173	0.17	1
Fkbp15	0.0431594221287784	0.00559134023396311	0.106	0.111	1
Smek1	0.0431750040851424	-0.0248520767316305	0.457	0.509	1
Tomm6	0.043215516780204	-0.00609718359854478	0.128	0.149	1
Trim11	0.0432455021612418	-0.0263778778302896	0.102	0.141	1
Lonp2	0.043280601999343	0.0701743130426213	0.165	0.136	1
Tmem8	0.0433123292324562	-0.0142803883958958	0.084	0.112	1
Magi1	0.0433577981380144	-0.00378108760375544	0.118	0.137	1
Plpp3	0.0433630238836757	-0.0359549484429365	0.131	0.178	1
Dhx29	0.0433739969052039	0.0151294553141459	0.411	0.432	1
Hmbs	0.0434469779797708	0.0188810002072842	0.673	0.702	1
Tatdn2	0.0434604858045139	-0.00712960175093141	0.263	0.294	1
Nae1	0.0434719536263942	-2.47406899223646e-05	0.396	0.426	1
Trpv2	0.0434737740324533	0.00832152849394681	0.106	0.112	1
Mob1b	0.0435951794422826	0.023143033838627	0.162	0.167	1
Itpr1	0.0436555997200729	-0.00827654254382111	0.095	0.118	1
Khdrbs1	0.043658838315627	0.0386201434822446	0.731	0.739	1
Nup205	0.043677127080206	-0.000406233059574851	0.277	0.299	1
Echs1	0.0437596129844518	-0.000915920298076578	0.505	0.541	1
Krcc1	0.0438217526819393	-0.0503092643818747	0.442	0.505	1
Rell1	0.0438582935581663	-0.0122947082516071	0.141	0.169	1
Mob2	0.0439371954118554	0.00461799654723224	0.254	0.271	1
Mrpl35	0.0439638497485106	0.0128397647368443	0.884	0.908	1
Zfhx2	0.0439670382414448	-0.0443555392355608	0.495	0.558	1
Fbxo34	0.0439975844536179	-0.00108190412359863	0.148	0.166	1
Clk2	0.0440596810103068	-0.019824626856476	0.135	0.171	1
Prelid2	0.0440822909966035	-0.0382143130735743	0.139	0.186	1
[truncated: 5,620 more rows]
