# Supplementary material for: Detection of gene cis-regulatory element perturbations in single-cell transcriptomes
Source: PLoS Comput Biol. 2021 Mar 12;17(3):e1008789. doi: 10.1371/journal.pcbi.1008789 (PMC8011753; doi:10.1371/journal.pcbi.1008789)
Supplement: S2 File — (ZIP) [file pcbi.1008789.s015.zip › S2_File/wt_txm.MshSC2_vs_Control.wilcox.csv]

	p_val	avg_logFC	pct.1	pct.2	p_val_adj
Prdx1	4.8451917659546e-07	0.0756908426156135	1	1	0.00882164064827353
Npm1	1.50496662025233e-06	0.0637001707525502	1	1	0.0274009272549341
Sec61a2	1.62223118204489e-06	-0.0743623975775623	0.144	0.246	0.0295359631314913
Ppia	2.84463753950465e-06	0.0576478597522665	1	1	0.0517923156817613
Pdgfa	5.92888163558181e-06	-0.106663871697009	0.74	0.811	0.107947147939038
Chmp4b	1.38581561182533e-05	-0.0938272558788084	0.369	0.487	0.252315448445037
Perp	4.50353405062098e-05	-0.10043787945519	0.295	0.407	0.819958444596562
Atox1	7.7686306513976e-05	-0.0655929820776706	0.988	0.994	1
Fam162a	8.37672771447986e-05	-0.104046565157346	0.766	0.818	1
Ywhaq	0.000125000098498642	0.0533203469269763	1	0.999	1
mt-Nd1	0.000129015106457232	-0.049270637106881	1	0.999	1
Cnn2	0.000162179791459186	-0.11942652913122	0.408	0.495	1
Paip2b	0.000204054649856322	-0.0714097233870029	0.369	0.484	1
Stmn1	0.00020607405152348	0.0954481036928783	0.976	0.957	1
Prdx4	0.000227205516776066	0.0965877121136499	0.662	0.6	1
Zbtb7a	0.000231183771919662	-0.0673597781094549	0.245	0.332	1
Hmgxb3	0.000246395600316459	-0.0519625650593981	0.138	0.212	1
Homer2	0.000262629659509457	-0.0438239896599718	0.135	0.209	1
Rgs19	0.000277779690510368	-0.0746727103145847	0.329	0.431	1
Madd	0.000294036740418959	0.0491622437598074	0.101	0.055	1
Dda1	0.000296007991247542	-0.0803033247766476	0.69	0.756	1
Malat1	0.000321933527080057	-0.0638809562689477	1	1	1
Rpl7l1	0.000337481821234414	0.0812627229478247	0.95	0.919	1
Plekha5	0.000354192721999801	-0.0545102353501156	0.193	0.275	1
mt-Nd2	0.000356778889169334	-0.0546243381855276	1	0.999	1
Ifitm2	0.000437015508189094	0.0821199542144602	0.983	0.983	1
Carhsp1	0.0004897222670827	-0.0629449415473449	0.543	0.649	1
Med24	0.00055218278815881	-0.0511720629967891	0.127	0.193	1
Tubb5	0.000559316192099031	0.057177503745137	1	0.999	1
Adrbk1	0.00056819815858379	-0.0476485590860223	0.153	0.226	1
Rhno1	0.000612826618246655	-0.0587969590887563	0.349	0.453	1
Tead1	0.000613641181458369	-0.0827711965360067	0.453	0.523	1
Pvr	0.000623826412672386	-0.0412889653231855	0.116	0.182	1
Atp5o	0.000658465191465604	0.0631959807228188	0.995	0.997	1
Nr3c1	0.000707887143770378	-0.0337691794749121	0.096	0.159	1
Pcyox1	0.000731085837465603	-0.0404966085430742	0.083	0.138	1
Halr1	0.000754814326316027	-0.0776926524281865	0.537	0.621	1
1700018B24Rik	0.000794687103506906	0.0466634550961431	0.119	0.071	1
Gtf2i	0.000818875475513368	-0.0780921501116846	0.557	0.659	1
Pabpc1	0.000865619507710667	-0.0471739925133101	1	0.999	1
A330069E16Rik	0.000917257308926571	-0.0824391905719457	0.104	0.164	1
Whsc1	0.000921249199162978	-0.0430495089655409	0.139	0.21	1
Eif2s1	0.000932220823905565	0.0679587632102343	0.979	0.958	1
Eif4a1	0.000959418805887633	0.0585150366657077	1	1	1
Snrpa	0.000981892384611231	0.0722299022906598	0.8	0.787	1
Ywhag	0.000988927226359915	-0.0732966390626821	0.833	0.879	1
Tcf15	0.00099555576345579	-0.126298507836938	0.74	0.799	1
mt-Co3	0.0010012607083183	-0.0451217754430209	1	1	1
Psmb5	0.00102627246325477	0.0732396490946634	0.992	0.98	1
Cisd2	0.00102797511415762	-0.081728167145534	0.676	0.745	1
Mia3	0.00106691716845322	-0.0592287011857777	0.183	0.253	1
Wdr6	0.00107304060009392	-0.061158270192098	0.281	0.367	1
Epn1	0.0010977209890654	-0.063191436551806	0.405	0.5	1
Wdr35	0.00109948681104014	-0.0475798553103725	0.193	0.272	1
Klf2	0.00110882002054748	0.108656524382982	0.908	0.921	1
Actn4	0.0011483732494389	-0.0671020204681543	0.953	0.964	1
Gadd45gip1	0.00114897819731944	0.0705629815226442	0.85	0.808	1
Midn	0.0011579592619154	-0.0600550730418992	0.347	0.446	1
Vti1b	0.00117311144334803	-0.0615221968338508	0.491	0.593	1
Cnot4	0.00118639026876545	-0.072902191833858	0.422	0.512	1
Ptprs	0.00124874503645002	-0.0405755424862416	0.161	0.233	1
Jup	0.00127584016504082	-0.0485818791029556	0.477	0.583	1
Zbed5	0.00132139149818374	-0.0360366451626709	0.072	0.122	1
Dnajb6	0.00132753867039289	0.0718820772000668	0.983	0.984	1
Myo1c	0.00137075895268342	-0.0400939052614382	0.174	0.247	1
Pcgf5	0.00138122628598286	-0.0500526863396451	0.136	0.199	1
Eif3f	0.00140567714391734	0.0657337623345431	0.98	0.98	1
Arih1	0.00146461761246737	-0.0616953803983365	0.35	0.424	1
Mkrn1	0.00148644650740433	-0.0693417437734452	0.995	1	1
Ncln	0.00154271758175421	-0.0478293222853598	0.271	0.36	1
Sepsecs	0.00158235048279533	-0.0373747250857412	0.061	0.106	1
Wdr83os	0.00160091374639606	-0.0477445993104053	0.165	0.23	1
Ttc19	0.00162892987254559	-0.0518951425478074	0.257	0.341	1
Psmb6	0.00164811338863087	0.0548343171822365	0.997	0.998	1
Psmb10	0.00167476390695463	-0.0861304274014894	0.677	0.751	1
Prkrir	0.00174974555562155	-0.0517181654187494	0.24	0.318	1
Rpl27a	0.00178686825088849	0.0306878639264641	1	1	1
Rpl21	0.00186520927573985	0.0264055205926179	1	1	1
Snrpd3	0.00197821740923386	0.0509611309210105	0.989	0.995	1
Zfp706	0.0019848026301466	-0.0629980482428989	0.997	0.998	1
Zc3hav1l	0.00199800078844974	-0.0302840418056427	0.06	0.104	1
Lgals1	0.00201076042581695	-0.158892121754835	0.598	0.679	1
mt-Co1	0.00203330775710388	-0.0501858858782702	1	1	1
Tor3a	0.00204441437987189	-0.0466993300881367	0.144	0.21	1
Fam126b	0.00205095267776287	-0.0364882924784686	0.107	0.164	1
Pccb	0.0020783702595209	-0.0403165974638288	0.087	0.139	1
Mrfap1	0.00209325526942553	0.0568237303987085	1	0.998	1
Polr2g	0.00210114810228242	0.0699179859856276	0.898	0.89	1
Cnnm3	0.00212017630242938	-0.0318506824538886	0.072	0.12	1
Mtx1	0.00216301207164537	0.0772500821834198	0.641	0.601	1
Cradd	0.00216333839572851	-0.0305071985462023	0.115	0.175	1
Myo9a	0.0021664154166727	-0.0284016358585102	0.101	0.158	1
Pvt1	0.00216995310380374	-0.0391769649307853	0.171	0.242	1
Tyw1	0.00218247873964153	-0.0474504883582036	0.203	0.275	1
Gm10116	0.00220792631687822	-0.0452346364223359	1	1	1
Ubb	0.00228129321872288	0.0561863337224455	1	0.999	1
Ppp4r1	0.00233806237597663	-0.049106068253358	0.225	0.3	1
Tubb3	0.00240747880889442	0.0930709276523596	0.538	0.486	1
Sarnp	0.00241684281562656	0.0646311983345499	0.862	0.809	1
Donson	0.00243020920806192	-0.0426414143017425	0.177	0.247	1
Ssbp3	0.00249345216849326	-0.065955942839196	0.309	0.389	1
Ptgfrn	0.00250677867371701	-0.0369379461218728	0.131	0.191	1
Prr12	0.00254191848879234	-0.052724929819333	0.188	0.252	1
Odc1	0.00255209194734259	-0.0631882805087138	0.994	0.996	1
Cnpy3	0.00269933649659819	-0.0393531788759602	0.188	0.258	1
Psma6	0.00270419924045279	0.0559742430001759	0.976	0.966	1
Prkci	0.00271181678678427	-0.0487473203378857	0.369	0.464	1
Rbm42	0.00298293962492482	0.0656545864275031	0.645	0.589	1
Gpc4	0.00301381388313692	-0.0525796793761172	0.209	0.278	1
Efr3a	0.00303662554907936	-0.0548112051158091	0.321	0.41	1
Snx2	0.00304472563247665	0.0766970320790442	0.524	0.476	1
Twf1	0.00304859447122265	-0.0528100230307063	0.454	0.558	1
Mtch1	0.00309207279493016	-0.0676078777119461	0.491	0.578	1
Golm1	0.00309335841347292	-0.044970180653494	0.22	0.291	1
Tex14	0.00312626375539084	-0.0311880815701924	0.096	0.15	1
Rasip1	0.00313129721157415	-0.0303801563019446	0.093	0.146	1
Cdc34	0.00319117743688621	-0.0653769804548556	0.954	0.962	1
Tigar	0.00324424913968154	-0.0497287657854394	0.48	0.582	1
Dnttip1	0.00334273996829333	-0.0383354614174341	0.211	0.285	1
Mink1	0.00343294682476965	-0.0326411901202351	0.096	0.149	1
Zfp36l2	0.00347570219507734	-0.0536795149082271	0.2	0.27	1
Cobl	0.00355026541128958	-0.0712370019054618	0.602	0.664	1
Mllt6	0.00356579631466486	-0.0652236363458288	0.327	0.395	1
Ankrd11	0.00358295920795886	-0.0691633668216718	0.855	0.892	1
Smyd3	0.00359206976960201	-0.033101751337601	0.104	0.158	1
Srek1ip1	0.00362128485540026	-0.0773888956964053	0.399	0.472	1
Dok1	0.00363549757833459	-0.0274889440880426	0.066	0.109	1
Rpl5	0.00366539359922122	0.0443133290468856	1	1	1
Slc38a4	0.00369499593826138	-0.0708329191655551	0.55	0.637	1
Herc1	0.00370354161313844	-0.0552417619603752	0.323	0.397	1
Ccnb2	0.00374783244995601	-0.0634666369428795	0.668	0.744	1
Sumo2	0.0038336354247459	0.0440194704138528	1	0.999	1
Srsf2	0.00385573197469034	0.0542008547555271	0.997	0.989	1
Son	0.00393226220337589	-0.0660079840178374	0.982	0.989	1
Jmjd1c	0.00398943394202949	-0.0448560502723185	0.326	0.412	1
Zfp37	0.00403520899765512	-0.0304413188808063	0.064	0.106	1
Arid1a	0.00411219492636835	-0.0684812312883541	0.81	0.854	1
Gtf3c3	0.00418290632162362	-0.0634157827006366	0.318	0.392	1
Rassf3	0.00418904936003477	-0.0327501217199349	0.076	0.121	1
Rps20	0.00419931073393373	-0.0325312416660135	1	1	1
Med7	0.00423357249767613	-0.0629298764896885	0.456	0.541	1
Atp6v1b2	0.00426380047178373	0.0761210470526427	0.531	0.491	1
Nop58	0.00430647860517138	-0.0512785267877978	0.995	0.997	1
Tead4	0.004328892307661	-0.0331920143778957	0.084	0.13	1
Nfe2l1	0.00434490781382022	-0.0525579986745392	0.439	0.509	1
Thbs3	0.00437544977692358	0.0445490270878932	0.101	0.064	1
Rbms1	0.00440358235458532	-0.0825002766221191	0.387	0.46	1
Ccdc167	0.00442131990358041	0.037811902015834	0.113	0.074	1
Gm561	0.00443195373062002	0.0766539365667052	0.396	0.355	1
Hnrnpd	0.00447418580898468	-0.0699832654175083	0.885	0.919	1
B9d2	0.00455989431934496	-0.0234859791683773	0.09	0.141	1
Mki67	0.00457858567964969	-0.0413710644880403	0.428	0.523	1
Vprbp	0.00458147717971655	-0.0674120960510824	0.454	0.532	1
Cacna1a	0.00458659132717903	-0.0352314957775809	0.119	0.175	1
Upp1	0.00463582270342012	0.0732153725335607	0.957	0.946	1
Rnf165	0.00469469274582222	-0.0424461482196643	0.167	0.229	1
Swap70	0.00471215510519028	-0.0290891176235214	0.101	0.153	1
Trim25	0.00472636062238955	-0.0512662594787381	0.352	0.426	1
Tcerg1	0.00473783774393118	0.0606160751797105	0.849	0.83	1
Dus1l	0.00474956415111434	0.0600941023249444	0.642	0.608	1
Nme4	0.00476742547917016	-0.0734194049800484	0.58	0.642	1
Rtn4	0.00477769986234263	0.0775537747526082	0.878	0.838	1
Mdh2	0.0047788964941993	0.05682289261006	0.971	0.982	1
Pid1	0.00480578905862365	-0.0460052592684078	0.17	0.232	1
Snx27	0.00493647139537352	-0.0587171492406691	0.306	0.376	1
Cpox	0.00494134296987447	-0.0450677184192127	0.179	0.239	1
Vdac1	0.00503309476991715	0.0515270625371078	0.965	0.967	1
Abcc1	0.00510750715139798	-0.0304906051001904	0.086	0.131	1
Zfp329	0.00510868085821242	-0.0398232082957207	0.154	0.214	1
Ap1ar	0.00517957846997477	-0.0451094167335841	0.286	0.366	1
Cul4b	0.00520573126420118	0.0654982493288014	0.581	0.532	1
4930447C04Rik	0.00524537084125842	-0.0613005403882403	0.32	0.394	1
Bod1l	0.00526724714515284	-0.0655802880984249	0.57	0.655	1
Hddc2	0.005275693068658	0.0656588129172132	0.621	0.587	1
Hes6	0.00536237559090781	-0.0343478234048126	0.121	0.176	1
Psmc5	0.00544532413556848	0.0630455705152682	0.826	0.833	1
Sik1	0.00551805310139138	-0.0460463962869441	0.17	0.232	1
Mtmr7	0.0055312399487455	-0.0543961103396147	0.165	0.222	1
Platr22	0.00584665061570362	-0.0310449988821072	0.072	0.113	1
Ift88	0.00608256396690454	-0.0255911169435472	0.07	0.113	1
Lsm6	0.00608802102304712	-0.0579178860013505	0.948	0.971	1
Safb	0.00609274983208991	-0.06432121525359	0.612	0.664	1
Itch	0.00609567735219341	-0.0262245729384998	0.239	0.308	1
Klf3	0.00614447514619531	-0.0615049030116721	0.674	0.73	1
Hpcal1	0.00619694572824111	-0.0263200106896902	0.106	0.157	1
Nudcd2	0.00620471060565022	0.0515924184924932	0.98	0.968	1
Syngr1	0.00623814574258624	-0.0659575727839256	0.517	0.595	1
Zfp568	0.00629692288406332	-0.0585632278789692	0.402	0.482	1
C1qbp	0.00634183116172418	0.0538458566345383	0.998	0.991	1
Erh	0.00636716048883107	0.0397465594390098	1	0.999	1
Cant1	0.0063681471941729	-0.0273778206894711	0.113	0.165	1
Kcnq1ot1	0.00637767513121588	-0.0660116250966658	0.622	0.687	1
4930591A17Rik	0.00637872660100911	0.0482615454196252	0.109	0.072	1
0610010K14Rik	0.00645066887289358	-0.0368329031813738	0.159	0.218	1
Dennd5a	0.006559347737411	-0.0242752051456928	0.073	0.117	1
Pcgf3	0.00658580308246353	-0.0422312573918666	0.205	0.268	1
Phf6	0.00660462135355954	-0.0496075403365445	0.223	0.287	1
Fam63a	0.00660519438249673	-0.0376429958778434	0.229	0.298	1
Rnf114	0.00670722034012307	-0.032066387805426	0.248	0.32	1
Rpl37	0.00681742147541434	-0.0285908871280762	1	1	1
Ift52	0.0068257135891542	0.0487313475704687	0.183	0.14	1
Nmt1	0.00683757250741195	-0.0615200954256085	0.901	0.939	1
Pcm1	0.00699103137541942	-0.0605965905215557	0.657	0.744	1
Senp6	0.00705155393127453	-0.0523155588394199	0.552	0.628	1
Dhrs7b	0.00707552146053988	0.0503684527204123	0.537	0.497	1
Rnf128	0.00716937066755055	-0.0362776351648465	0.075	0.117	1
Paip1	0.00718621071826556	-0.0355551097598415	0.199	0.262	1
Ska1	0.00725526917906542	-0.0411837460293496	0.323	0.399	1
Gnpat	0.00739490194612234	-0.0356112390853131	0.365	0.447	1
Rps7	0.00745166652810612	0.0371141929460506	1	1	1
Adgrl1	0.00746038217153567	-0.0591297943546016	0.369	0.442	1
Gng2	0.00748872863310684	-0.0510642580949333	0.287	0.36	1
Tubb4b	0.00754224462262244	0.0573808646402887	0.992	0.998	1
Rrp1	0.00755151133513219	0.0606243825540118	0.862	0.842	1
Clta	0.00756195635887234	0.0520099534913718	0.994	0.995	1
Gcnt2	0.00768644587591007	-0.0283931552585736	0.087	0.132	1
D5Ertd579e	0.00772627708213441	-0.0451323564536964	0.274	0.346	1
Exosc9	0.0077919047757982	0.0717751660492637	0.369	0.316	1
Baz2b	0.00779730302784812	0.0561891528585355	0.266	0.215	1
Ptprf	0.00785098023679711	-0.0412976411206888	0.48	0.569	1
Gtf2a2	0.00786112876776964	-0.0689533118473222	0.888	0.912	1
2610507B11Rik	0.00798358882639148	-0.0542968324408891	0.457	0.543	1
Mrps18c	0.00799800325068334	0.0619667532235526	0.867	0.852	1
Pdcd11	0.00801045028826657	-0.0524261673459117	0.904	0.926	1
Atg12	0.00809628528635034	-0.0404727391738699	0.277	0.356	1
Etnk1	0.00815456740626001	-0.0635041779268054	0.495	0.561	1
2900011O08Rik	0.00818784599678894	-0.0384122625970917	0.216	0.278	1
Kank3	0.00824197553687818	-0.0372802048435758	0.19	0.249	1
Hsd17b14	0.00826011242765759	0.0717118407398531	0.934	0.928	1
Gls	0.0082853026429015	-0.0380055624354279	0.183	0.243	1
Zfp507	0.00829427754304765	-0.0349986472727015	0.139	0.193	1
Spred1	0.00842723430671314	-0.0603373365744414	0.31	0.379	1
Rogdi	0.0084971166864065	-0.0403597905795192	0.202	0.263	1
Brd2	0.00856993277783265	-0.0621058384620934	0.855	0.88	1
Diexf	0.00859389350556629	-0.0439340391988439	0.165	0.218	1
Rpl14	0.00871021709109336	0.0253259997830693	1	1	1
Ccdc58	0.00878623029337584	0.051352250958858	0.908	0.881	1
Irf2bpl	0.00885543124536434	-0.0627347965573287	0.58	0.659	1
Rpl13a-ps1	0.0089821388409389	0.0664888700610109	0.798	0.792	1
Idnk	0.00902053326350769	-0.0378766995219366	0.139	0.191	1
Slc1a3	0.00905419193417301	-0.0457370176805398	0.136	0.187	1
Atp5d	0.00905626907312997	0.0633270059372446	0.988	0.981	1
Hdac4	0.00908613593848661	-0.0328513859307683	0.153	0.206	1
Tsn	0.00909421553123116	0.0500358262939793	0.962	0.953	1
Lyrm9	0.00925589126728041	-0.0580868360566695	0.472	0.54	1
Pmm2	0.00930707381339713	-0.0262889542984168	0.102	0.149	1
Pigm	0.00940616641426466	-0.0318925640646543	0.139	0.189	1
Cul9	0.0096009802320497	-0.0441349061713869	0.087	0.129	1
Stk40	0.00974031252961894	-0.0308955911292402	0.191	0.254	1
Uqcrfs1	0.00977625668707469	0.0615192323472515	0.942	0.938	1
Gm8186	0.00985146099213689	-0.0498159980475206	0.653	0.726	1
AW209491	0.00985860252377187	-0.0441526929228735	0.232	0.295	1
Tmsb4x	0.00998177063547614	-0.0995170833566754	0.998	0.999	1
Tpd52l1	0.0100186246769969	-0.0334837744663898	0.274	0.341	1
Tmem259	0.0100370252461565	-0.0400101550385034	0.168	0.224	1
Arf3	0.0100530613415213	-0.0504692946326439	0.428	0.514	1
Zdhhc5	0.0100860102228314	-0.0342108764676776	0.147	0.197	1
Nisch	0.0101001336042931	-0.0666209630450695	0.78	0.807	1
Zc3h12a	0.0101625685276282	-0.0152195989849194	0.069	0.109	1
Tomm70a	0.0102489571706687	0.0490528168664108	0.875	0.881	1
Gigyf1	0.0103553705832975	-0.0405769173673956	0.219	0.285	1
Smc6	0.0103945998003492	-0.0628068007695389	0.787	0.848	1
Arf6	0.0104047391406268	-0.0465126190079552	0.645	0.718	1
Git1	0.0105101916175236	-0.0305907396813924	0.17	0.227	1
Ppip5k2	0.0105279016749176	-0.0357828318210869	0.171	0.229	1
Gm28625	0.0105817727051728	-0.0297941847307368	0.064	0.101	1
Lrrfip2	0.0105860608320435	-0.0404724011662456	0.365	0.444	1
Samd4b	0.0106906924152472	-0.0415658105775799	0.323	0.402	1
Triobp	0.0107061017634417	-0.0227526222153904	0.157	0.216	1
Tiparp	0.0107462934223869	-0.0473441583570946	0.35	0.419	1
Pqlc1	0.010755392325948	-0.0350148569731753	0.133	0.184	1
AI413582	0.0108274470745008	-0.0312594993478878	0.106	0.15	1
Mageb16	0.0108406407176322	0.0564348915512754	0.294	0.245	1
Cabp1	0.0108578407690736	-0.0462183372052133	0.182	0.236	1
Exoc3l	0.0109872751043869	-0.0210192387098268	0.064	0.102	1
Ube2s	0.0110266440460274	-0.0378702356550797	1	0.999	1
Mbnl2	0.011229276494442	-0.0307668394717123	0.115	0.162	1
Cebpzos	0.0112350252886506	-0.0480036543891404	0.716	0.779	1
Zfp580	0.0114163499698449	-0.0301990757932322	0.136	0.187	1
Kctd13	0.0114926255598575	-0.0222028086003244	0.121	0.172	1
Usp24	0.011527187604696	-0.0291624533042363	0.145	0.201	1
Glul	0.0115808042143607	0.0611387873957583	0.824	0.818	1
Slc7a7	0.0118569581524969	-0.0295117205775309	0.26	0.328	1
Orai1	0.0118961524265758	-0.0270720712108022	0.081	0.122	1
Gga2	0.0119211923451179	-0.0540943161180388	0.544	0.639	1
Kif22	0.0119358438003762	0.0601436549098995	0.625	0.599	1
Zscan26	0.0120507123637655	-0.0226231813204938	0.073	0.112	1
Eef1e1	0.0121774006392485	0.0660687929980323	0.821	0.846	1
Map1a	0.0122431795906162	-0.0237854223093561	0.087	0.13	1
Tcof1	0.0123079218239118	-0.0529825503265324	0.937	0.958	1
Snrpg	0.0123573937750316	-0.0383571414120252	0.998	1	1
Zyx	0.0125720098951903	-0.0420378773781779	0.151	0.202	1
Creb1	0.0125846891653086	-0.0389781847495113	0.197	0.251	1
Pomp	0.0126723234859875	0.0446923524609362	0.988	0.987	1
Lrrc47	0.0126907655578462	-0.0393625005121451	0.41	0.485	1
Prelid2	0.0127697181878668	-0.0382143130735743	0.139	0.186	1
Usp53	0.0128031906316259	-0.0257989745645435	0.081	0.122	1
Git2	0.0129309985373683	-0.0436228338536912	0.26	0.326	1
Taf1d	0.0130945142447144	-0.0507686206356293	0.934	0.95	1
Rap2c	0.0131112050564093	-0.029673870735993	0.096	0.14	1
Zfp7	0.0131210544582394	0.042639840941237	0.147	0.109	1
Cmpk1	0.0132162560469189	0.0672506475437479	0.601	0.563	1
Rpl7a	0.0132545409726295	0.0411406105593444	1	1	1
Ceacam20	0.0133386709879232	-0.0351939955773392	0.213	0.271	1
Rab28	0.0134060134505703	0.0466430455875289	0.263	0.212	1
Fbxl14	0.0134368171023868	-0.0266620781995707	0.147	0.203	1
Syce1	0.013544949393669	0.0660108577916775	0.454	0.414	1
Fubp3	0.0136248456079027	-0.0432814260280441	0.599	0.681	1
Cdc42	0.0136901117165247	0.0557765946164253	0.919	0.937	1
Trim71	0.0136956517742905	-0.0599114302165347	0.716	0.743	1
Mapkapk2	0.0138387512771593	-0.040214397394362	0.151	0.201	1
Adam15	0.0138839354266465	-0.0275153608438772	0.101	0.143	1
Psmb7	0.0139784064683756	0.0562613023381844	0.983	0.971	1
Myo18a	0.0140030568732101	-0.0329888146159249	0.144	0.194	1
Lysmd2	0.0141520104880972	-0.0257467894125949	0.118	0.166	1
Sdf4	0.0141675323412862	-0.0400962200918585	0.52	0.604	1
Slc35e1	0.0143555010778543	-0.0364585784319798	0.148	0.197	1
Tmem41a	0.0143660189528181	-0.0254853204843568	0.156	0.214	1
Oxct1	0.0144067629157299	-0.0391276510066563	0.242	0.301	1
Mettl6	0.0144076907119823	-0.0366352324995777	0.323	0.397	1
Colgalt1	0.0144818996155942	-0.0399898483586306	0.367	0.426	1
Calm1	0.0144989410166798	0.0485969274953146	1	0.998	1
Tfg	0.0146212710678604	0.0589578362512915	0.549	0.509	1
Ccdc77	0.0147913703079737	-0.0287233697253681	0.225	0.291	1
Chsy1	0.0147949370915599	-0.027358224932891	0.122	0.169	1
Ehd4	0.0148418904805087	-0.0373168492165411	0.271	0.336	1
Trim44	0.0148556841421464	-0.0444240794359527	0.237	0.297	1
Txnip	0.0148763871606935	-0.0310054158820192	0.295	0.366	1
Mrpl33	0.0151319961002053	-0.0567327040257883	0.85	0.879	1
Prmt1	0.0151497081319671	0.044599470035404	0.989	0.988	1
Plpp3	0.0152804809281847	-0.0359549484429365	0.131	0.178	1
Acsl3	0.0152968054210516	-0.0387507929079419	0.196	0.251	1
2700094K13Rik	0.0154847442820326	-0.0412851626064263	1	0.999	1
Bok	0.0155723741351515	-0.0465871728967168	0.263	0.328	1
Cct7	0.015596969921754	0.0434957445962285	0.994	0.984	1
Uhmk1	0.0156907828698611	-0.028730175257471	0.093	0.134	1
Rpl8	0.0157337233319461	0.0208698500486202	1	1	1
Nudt21	0.0158304688693002	0.0574264871264978	0.979	0.979	1
Fam173a	0.0159202635089526	-0.0276915665771126	0.17	0.224	1
D10Jhu81e	0.0159204731065718	-0.0427738933398527	0.206	0.262	1
Cbr3	0.0159613185352954	-0.0430513132128696	0.142	0.188	1
Map3k12	0.0159786781045207	-0.0210618488506132	0.073	0.111	1
Nfkb1	0.0160108778891487	-0.0406521108570064	0.176	0.228	1
Rps27	0.0160583198421046	-0.0226810191527003	1	1	1
Ppp1r9b	0.0161979963064991	-0.0274713719022873	0.089	0.129	1
Smarce1	0.0162464735831665	0.0610461093172997	0.657	0.65	1
Usp4	0.0164119003689183	-0.0485711316219853	0.298	0.353	1
Ly75	0.0166534375753125	-0.0303615680719647	0.076	0.113	1
Plekha4	0.0166795674256195	0.0521074330931535	0.312	0.262	1
Ip6k2	0.0167224030855396	-0.0300719557633207	0.11	0.152	1
Itga6	0.0167255322802178	-0.0556484919267206	0.355	0.418	1
Fads1	0.0167597104926488	-0.0223200002365749	0.096	0.14	1
Ankrd26	0.0168101533969603	-0.0366554728688312	0.243	0.308	1
Mkrn2	0.0169092027889331	0.0523452474889065	0.338	0.29	1
Rpl17	0.0170144119534711	0.0291697358179963	1	1	1
2700060E02Rik	0.01741629436941	-0.0342119502416949	0.994	0.994	1
Igsf3	0.0174893224206544	-0.0306426427244274	0.125	0.171	1
Mrpl42	0.0175251138554053	-0.0481907835398161	0.988	0.987	1
Rps14	0.0175642665393138	0.0220680618232096	1	1	1
Tmem50a	0.0176018577947372	-0.0425837503123045	0.454	0.548	1
H2afj	0.0177730864791973	-0.0446030097012597	0.976	0.978	1
Dnajc4	0.0179949862535187	-0.028547709079425	0.171	0.222	1
Ell	0.0180214643829104	-0.0296994684883844	0.116	0.161	1
Commd7	0.0180226820225346	-0.0286614865500557	0.199	0.257	1
Etfa	0.0180402086536471	0.0551381910984885	0.687	0.647	1
Gm27234	0.0180758683973173	-0.0329919829139174	0.136	0.185	1
Acp1	0.0182640726087203	0.0535058208856862	0.917	0.911	1
Ube2n	0.0183784149678278	0.048854581480291	0.94	0.933	1
Nudt1	0.0184714053358752	0.0518250616483971	0.676	0.642	1
Exosc2	0.0185193672849973	-0.0498424856580242	0.381	0.456	1
Khsrp	0.0185906114285127	-0.0253257502005134	0.203	0.263	1
Rpl7	0.0186339112513597	0.0318178010826982	1	1	1
Lgals3	0.0186591303775282	0.0949986446616382	0.326	0.286	1
Rqcd1	0.0186632339118631	0.0558401417331263	0.434	0.395	1
H2-K1	0.0186790400918536	0.0360525139102123	0.104	0.072	1
Scn8a	0.018848595735175	-0.0278807989294564	0.076	0.112	1
Psma5	0.0188604004420906	0.0563363748683943	0.933	0.931	1
Romo1	0.0189193877333427	-0.0544512102135718	0.719	0.785	1
Rac3	0.0189810051127596	-0.0270081355372195	0.116	0.161	1
Ddx18	0.019004381887915	-0.0508588188350869	0.979	0.983	1
1600020E01Rik	0.0191385977300322	0.0392660199837037	0.167	0.127	1
Gpaa1	0.0191792428543714	-0.0371671134084438	0.211	0.266	1
Cinp	0.019326705187371	-0.034360776943451	0.356	0.418	1
Lck	0.019503961916616	-0.041991516020867	0.246	0.301	1
Arfgef1	0.0195082117818397	-0.0206365552972573	0.167	0.223	1
Ccdc91	0.0195450454174736	-0.0337332618315404	0.142	0.187	1
Rpa3	0.0196052757834929	-0.0415859030218075	0.373	0.44	1
Tm9sf2	0.019638788202624	-0.0354389688129351	0.309	0.377	1
Rnft1	0.0196445324567516	-0.0289808811704774	0.209	0.268	1
Larp1	0.0196499009327848	-0.0446706421408516	0.604	0.649	1
Taf6	0.0196978094051325	-0.0363696661138342	0.307	0.374	1
Paox	0.0197213846446278	-0.0349424390165663	0.141	0.185	1
Capza1	0.0197563388073405	-0.0521831169819561	0.515	0.583	1
Blzf1	0.0198149415258019	-0.0226431713938132	0.165	0.216	1
Dhdds	0.0199043928754184	-0.0198793923681636	0.067	0.103	1
Wdr11	0.0200483353435089	-0.0233989451578707	0.113	0.158	1
Cyr61	0.0200553647630906	-0.0389091435581846	0.112	0.152	1
Abcf3	0.020203897447668	-0.0271377272452202	0.109	0.151	1
Galnt11	0.0202603194177479	-0.0262948013073977	0.13	0.175	1
Tjp1	0.020336378820084	-0.0524576508408714	0.281	0.336	1
Tdrkh	0.0204247960972091	-0.029123253033833	0.09	0.128	1
Adh5	0.020450474073918	0.0531008557167059	0.898	0.898	1
Smim15	0.0204797930662111	-0.0514139878481585	0.517	0.586	1
Clns1a	0.0204983745704882	0.0423102681346477	0.969	0.974	1
Trnau1ap	0.0205735465856762	-0.0507507790748638	0.706	0.771	1
Ywhaz	0.0206329377900978	-0.0533150204598736	0.908	0.925	1
Smdt1	0.0207085464743107	-0.0461411551580635	0.966	0.982	1
Plk2	0.020748090399334	-0.0379727713843171	0.145	0.193	1
Nt5c3	0.0207700494017768	-0.028939877431099	0.147	0.195	1
Limd1	0.0210796804822427	-0.0215820809198699	0.07	0.105	1
Azin1	0.0211221460101196	-0.0415020421277103	0.384	0.46	1
Tex10	0.021406318368413	-0.0434476463051485	0.688	0.742	1
Eif2s2	0.0214147723264481	-0.036835815340309	0.998	0.998	1
Rpl19	0.0217233972589612	0.0253623769082605	1	1	1
Zfp281	0.0218198348390377	-0.049364020871042	0.508	0.574	1
Tspan31	0.0218212842258965	-0.0407342185523865	0.45	0.523	1
Fut8	0.0220314381753047	-0.0258571804191657	0.083	0.119	1
Slc9b1	0.0220635384327162	-0.0413639066409304	0.498	0.566	1
mt-Nd4	0.0221441024334925	-0.0290430744344605	1	0.999	1
Ppp2r3d	0.0221616963684714	-0.0285892182849651	0.072	0.106	1
Tra2a	0.0222165503436578	-0.0407197848358238	0.726	0.79	1
Rcbtb1	0.0222553130310455	-0.0344116711243197	0.234	0.292	1
Ptma	0.0222848359102301	0.0271019653595737	1	1	1
Sppl3	0.0223883246780578	-0.0411061962194843	0.223	0.284	1
Mrpl23	0.0224315123244901	0.0582790968381911	0.806	0.824	1
Aurkc	0.0225451519360569	0.0313941968930674	0.154	0.116	1
Rpl9	0.0228391824116863	0.0271107124980938	1	1	1
Ccdc18	0.0228473147977099	-0.038006602765802	0.142	0.186	1
Hadha	0.0228862994660336	-0.0275595575116833	0.381	0.455	1
Psma2	0.0229277281733601	0.0411886825694461	0.986	0.993	1
Prpf38b	0.0233058747790811	-0.0503881607524181	0.677	0.727	1
Dennd2c	0.0233395929734887	-0.0323461093010744	0.144	0.19	1
Bag1	0.0233397707263518	-0.0473867752979971	0.873	0.897	1
Mapk1ip1	0.0234320278210566	-0.0171434286588023	0.107	0.15	1
Coa3	0.0235064984481108	-0.0642829796604386	0.807	0.858	1
Jarid2	0.0235507276857074	-0.0566963877015545	0.908	0.928	1
Tmx1	0.0236173695641328	0.0487245513213728	0.347	0.301	1
Spin1	0.0237018767455781	-0.0493557638554556	0.414	0.468	1
Urod	0.0237451910389606	-0.0357471559672714	0.216	0.271	1
Jam3	0.0238709114620702	-0.0205034077324293	0.083	0.12	1
Tmco6	0.0239677429312184	0.0309827546644345	0.107	0.076	1
Ddit4	0.0240392422473462	-0.0114052237742113	0.075	0.111	1
Gm21092	0.0240411826891481	-0.0552764239166002	0.384	0.439	1
Carm1	0.0241445969885783	-0.0505650541205158	0.347	0.4	1
Rilpl2	0.0241498693725404	0.0361014968742295	0.102	0.072	1
Fam72a	0.0241998838784269	-0.0298232128077063	0.113	0.154	1
Peg3	0.0243455422963405	-0.0392127043475861	0.092	0.128	1
Gm14820	0.0243658392709358	-0.0289027339711529	0.199	0.254	1
Trit1	0.0244310446795075	-0.0159685552908008	0.113	0.157	1
Selm	0.0245406022654214	-0.0355847723113082	0.173	0.22	1
Stx12	0.0246321311744332	-0.0357869040546214	0.245	0.301	1
Eri3	0.0247538980165984	-0.0353250339143319	0.352	0.417	1
Cct5	0.0248830967896297	0.0333141003702755	0.982	0.98	1
Dmtn	0.0249783240484754	-0.0286883139558461	0.197	0.248	1
Ddx39b	0.0250265412761061	0.0533471132557903	0.911	0.925	1
Stag2	0.0250912585941393	-0.0406499652088422	0.281	0.339	1
Zdhhc3	0.0251620576101713	-0.0506124311640705	0.46	0.521	1
Mrpl15	0.0252574065767505	0.0317555529230273	0.972	0.962	1
Klhl9	0.0253315010270883	-0.025122298549938	0.131	0.175	1
Dynlrb1	0.0254304818681365	0.0594790464255536	0.702	0.68	1
Ranbp3	0.0254692154085931	-0.0403909036694731	0.445	0.512	1
Phax	0.0254864312608427	0.0597160210005339	0.739	0.726	1
Wdr74	0.0255912495235663	0.0423479428782672	0.888	0.894	1
Zfp385a	0.0256267621893286	-0.0220390129554655	0.099	0.139	1
Spp1	0.0258031991025759	0.082560411318338	0.859	0.862	1
Pnpla6	0.0259040472956202	-0.0287730579622341	0.243	0.303	1
Nol9	0.0259794445972383	-0.0573064270720164	0.312	0.37	1
Sdhaf2	0.0260909264248836	-0.0426843050346368	0.294	0.349	1
Gpsm3	0.0260996159843067	-0.0403144553599475	0.154	0.199	1
Nckap1	0.0261500399335528	-0.0287757169469728	0.341	0.411	1
Egln2	0.0261517253949293	-0.0432213643555217	0.48	0.542	1
Vps18	0.0261882501107811	-0.0234389041363829	0.075	0.109	1
Fam229b	0.02622923224402	-0.0257785557481208	0.11	0.151	1
Nudt8	0.026232426940248	-0.034134672399608	0.193	0.245	1
Elovl5	0.0264979785469557	-0.0307664555212352	0.304	0.37	1
Kat6b	0.0264991282063746	-0.0674890049856559	0.673	0.705	1
Wee1	0.0266417544947956	0.0297203698045245	0.101	0.071	1
Zfp511	0.026653564439666	-0.0402584461622706	0.306	0.37	1
Btf3l4	0.0268199277226487	0.0524829404682161	0.775	0.77	1
Snrnp70	0.0268973675742842	-0.0555499659601197	0.898	0.913	1
Dcps	0.0269127152973801	0.0512188187556207	0.541	0.509	1
Nsd1	0.0269254203087557	-0.0621624401172584	0.748	0.793	1
Polk	0.026950557663544	-0.028414742052845	0.092	0.127	1
Pcna	0.0269772041784616	0.0461530524294225	0.547	0.514	1
Nup43	0.0270175138813714	0.0630185159862807	0.651	0.638	1
Bmpr1a	0.0270839769001384	-0.0414779701327533	0.194	0.243	1
Wasf3	0.0271101373174512	-0.0336419439620383	0.145	0.189	1
Sh3glb1	0.0271439931314816	-0.0402859476088383	0.581	0.654	1
Trim28	0.0272140247270267	0.0547278953201471	0.994	0.991	1
Rps27l	0.0272827830209321	-0.0340694174889622	1	1	1
Arl13b	0.0273866174825589	-0.0192800442289662	0.154	0.203	1
Myof	0.0273927168126601	-0.0253673384046987	0.107	0.148	1
Zfc3h1	0.027507119605265	0.0376133868365675	0.206	0.168	1
Ran	0.0275514407435563	0.0239421613547477	1	1	1
Zgpat	0.0277330456985056	0.0364444310865814	0.165	0.129	1
Ext1	0.0277389096922425	-0.0325304114948295	0.216	0.269	1
Matr3	0.0277688989048989	-0.0509374943923518	0.74	0.807	1
Tbpl1	0.0278350229116697	-0.0367425356440426	0.405	0.477	1
Cox4i1	0.0280760158754007	-0.0323678179632951	1	1	1
Sft2d2	0.0280934789582598	-0.029781546781645	0.106	0.143	1
Rbm5	0.0282251534813891	-0.0365155352174769	0.384	0.459	1
AK010878	0.0283731451818321	-0.0661217899452058	0.398	0.447	1
Rad23a	0.0284512121322879	-0.0545565967896496	0.576	0.632	1
Polr2k	0.0284529197836163	-0.0346063570527353	0.873	0.902	1
Triml2	0.0285142889302438	-0.0317418147054249	0.336	0.405	1
Kat7	0.0285212807425382	-0.0388907658799984	0.578	0.659	1
Gmpr2	0.0286254202449487	-0.0385970404608281	0.138	0.178	1
Ybx1	0.0286769309138724	-0.0311187074895214	1	1	1
Gnl3l	0.0286814765723192	-0.0366633324825944	0.352	0.412	1
Hspa8	0.0286928939239706	0.0482683227501517	1	1	1
Shprh	0.0287414730310728	0.0415337642010771	0.199	0.163	1
Psmb3	0.0288208217907888	0.0439687513799927	0.995	0.989	1
Pycard	0.0288799707345229	-0.03501691625737	0.581	0.641	1
Scaf4	0.0289927614998776	-0.0307612618509854	0.246	0.305	1
Mxi1	0.029105208993198	-0.0247746572127452	0.115	0.155	1
Smg8	0.0291836620932579	-0.0312663092976001	0.183	0.23	1
Mtpn	0.0293441861677171	-0.0497101292001244	0.589	0.649	1
Rexo1	0.029437470018225	-0.0438996786855374	0.486	0.56	1
Naa30	0.0295206115282613	-0.0337567056971934	0.177	0.226	1
Ddx39	0.0295307245711197	0.0593902492069929	0.953	0.91	1
Ntn1	0.0296782845478773	-0.021995006186085	0.075	0.108	1
Ccnl2	0.0296811946544933	-0.027454130413071	0.393	0.457	1
Tsacc	0.0297592800521325	-0.0236263905405962	0.272	0.336	1
Oat	0.0297941662382565	0.0530666544635515	0.388	0.362	1
Sept11	0.0299946578668472	-0.0639356094605097	0.677	0.723	1
Zfp512	0.030032866398756	-0.0356303959086822	0.18	0.229	1
Spred2	0.0302967236166198	-0.0335334299586251	0.214	0.266	1
Taf2	0.0304940354192899	0.0559210963271788	0.277	0.245	1
Fundc2	0.0305711774218357	-0.0348841276755146	0.482	0.551	1
Col18a1	0.0306120527471182	-0.044083617491035	0.465	0.526	1
Tmem234	0.0307157416916658	0.0431831606656612	0.852	0.832	1
Gnaq	0.0307618393042415	-0.0203095857759754	0.11	0.149	1
Zfyve21	0.0308013721715989	0.0610154145520992	0.416	0.383	1
Pts	0.0308037497668002	-0.0228913250629671	0.112	0.151	1
Ctcf	0.0308409142718305	-0.0542140683557976	0.855	0.851	1
Helz	0.0308526635556254	-0.0246186625667855	0.309	0.369	1
Amotl1	0.0310948184652827	-0.0286966752147284	0.17	0.217	1
Piezo1	0.0312341075344685	-0.0381489283129137	0.202	0.254	1
Vrk3	0.0312720029774273	-0.032885681948949	0.257	0.315	1
Txn1	0.0313473370483451	0.0387968769490308	0.994	0.998	1
Polr3a	0.0313583350500805	-0.027929674643246	0.142	0.187	1
Morc3	0.0314410383305351	0.0577997898648491	0.554	0.529	1
Lin7c	0.0315037935218843	0.0449499959138897	0.404	0.372	1
Sec22b	0.0315078859267572	-0.0372610234522666	0.48	0.54	1
Shc1	0.0315306700744861	-0.034380655478419	0.242	0.299	1
Bzw1	0.0315485319136056	0.0500189600220269	0.917	0.92	1
Acaa2	0.0316898383975173	0.0535117999764722	0.261	0.227	1
Ddx49	0.0317222494960421	-0.0380606446730585	0.309	0.368	1
Krcc1	0.0318061977967648	-0.0503092643818747	0.442	0.505	1
Trim11	0.0319054469664607	-0.0263778778302896	0.102	0.141	1
Slc25a44	0.0319188917865875	-0.028827111566694	0.125	0.166	1
Rgl2	0.0319385289267059	-0.0294183820905229	0.138	0.182	1
Emc4	0.0320816334570459	-0.0418517561058017	0.615	0.68	1
Cenpb	0.032232350218306	-0.0328368139293186	0.252	0.309	1
Bod1	0.0323004064344674	-0.0357703321221475	0.518	0.596	1
4931406P16Rik	0.0324909682523593	-0.0259198115312545	0.295	0.364	1
Mul1	0.0325485802474062	0.046998670402767	0.333	0.29	1
Arl16	0.0327414955488137	0.0369560243875677	0.147	0.113	1
Mafg	0.0327705673666139	-0.0420494853254086	0.448	0.5	1
Ap3m1	0.0328392977749248	0.0388405569825302	0.306	0.267	1
Ubp1	0.0328749859807457	-0.0286732073396324	0.378	0.454	1
Hspd1	0.0329131053012177	0.0324521637406709	1	1	1
Bub1b	0.0330091985849569	-0.0437304726092995	0.552	0.626	1
Snx30	0.0331340134038287	0.0322043470394714	0.128	0.098	1
Dap	0.0331766702177921	-0.0178471586848094	0.083	0.118	1
Dcbld2	0.0332633679635606	-0.0170392791167246	0.076	0.11	1
Psmg1	0.0335398870301157	0.0497821736545456	0.674	0.646	1
Wdr18	0.0335854884833979	0.0510103219014515	0.882	0.852	1
Celf4	0.0336462667549441	-0.0223502553330353	0.075	0.107	1
Rpap1	0.0337197466402898	-0.0427529759728342	0.349	0.413	1
Zcchc17	0.0337542785659606	-0.0485423941526711	0.737	0.78	1
Plrg1	0.0337862214746027	0.0412335165161447	0.367	0.328	1
Oxsr1	0.0338028682139644	-0.0371054100683689	0.388	0.452	1
Ccnyl1	0.0338769212232985	-0.0231045132289823	0.072	0.104	1
St3gal4	0.0340718617253016	-0.0174252362283231	0.069	0.101	1
Trps1	0.0340829333222204	-0.0415105787400881	0.278	0.338	1
Smim20	0.034321806316307	-0.0304514917461191	0.375	0.438	1
Ighmbp2	0.0345430960041227	-0.0262650182757998	0.092	0.125	1
Suclg1	0.034544117890557	0.0498958391574889	0.87	0.85	1
Birc2	0.0345673384375415	-0.029926188400576	0.159	0.205	1
Chchd10	0.0346296827072512	-0.0452194604299296	0.998	0.999	1
1810022K09Rik	0.0346471204381076	-0.042083291706744	0.939	0.949	1
Rps6kb1	0.0347092442583764	-0.0480495330980755	0.466	0.521	1
Med9	0.0347941313897836	-0.0402025616034969	0.665	0.709	1
Rap1gds1	0.0348983003159939	-0.0265222391836412	0.145	0.188	1
Adprhl2	0.035033774671256	0.0468248770181414	0.414	0.378	1
Zfp729b	0.035051857573964	-0.0157222421784129	0.072	0.105	1
Lypla2	0.0350647486770777	-0.030327100846227	0.263	0.322	1
Zscan10	0.0351319846366772	0.0427321276677944	0.347	0.301	1
Alkbh7	0.0352077758033647	0.0623373219492161	0.431	0.398	1
9130401M01Rik	0.0352535107900883	-0.0434218197308913	0.835	0.854	1
Cyb5r4	0.0352712119683226	-0.0355347579583551	0.401	0.467	1
Cluap1	0.0353321923931096	0.0356271936097308	0.142	0.111	1
Crot	0.0354279978744787	-0.0244698881215904	0.119	0.16	1
D030056L22Rik	0.0355024544535579	0.061094900113939	0.61	0.583	1
Ttn	0.0355224785287085	0.0338990096226517	0.228	0.188	1
Zfp668	0.0356216358169596	-0.02188639548652	0.109	0.147	1
Rps18-ps3	0.0356233597595903	-0.0372259218590512	0.246	0.299	1
Lin37	0.0357554792546028	0.0476700908596298	0.243	0.206	1
Wipi2	0.0357842890496959	0.0514874188040664	0.68	0.661	1
Ece1	0.035791792681789	-0.0259069571039539	0.078	0.109	1
Nol6	0.0358066787144695	-0.0496532134004	0.367	0.416	1
Alg9	0.0358914811022572	-0.0188303351896152	0.102	0.141	1
Gnb1	0.0359722941146743	-0.0548000566025844	0.881	0.899	1
Ccng1	0.035982474555212	-0.0513964412758072	0.807	0.843	1
Trap1a	0.0359837778046452	0.0579613643049555	0.858	0.862	1
Ooep	0.0360148891727216	0.0675319790068414	0.654	0.641	1
P4hb	0.0360477834608066	-0.0433742027043582	0.65	0.723	1
Slc39a14	0.0360479299846448	-0.0202943348947521	0.228	0.29	1
Them6	0.0361002326608117	-0.0249142316375135	0.113	0.153	1
Ssrp1	0.036129241807745	-0.0416137243742221	0.945	0.958	1
Hmgcr	0.0361535949841197	0.0481495705258349	0.321	0.285	1
Slc16a6	0.0361625424793575	-0.0220438118566859	0.112	0.15	1
Ppil1	0.0361934129000369	0.0437927379295182	0.925	0.932	1
Rpl10	0.0362511226628683	0.0374021624086929	1	0.999	1
Cep295	0.0362557858518879	-0.0326335049576607	0.41	0.476	1
Polr1d	0.0363096696628304	-0.0317700065763638	0.994	0.995	1
Ddx17	0.036334669769835	-0.0490477082032474	0.563	0.618	1
Ddx11	0.0364641022087132	-0.0245348647581393	0.101	0.138	1
Rpl36	0.0365300146585724	-0.0145039418774435	1	1	1
Ina	0.0365351920591785	-0.0307654254937244	0.258	0.313	1
Exo1	0.0365876815741708	0.0484086603788212	0.442	0.407	1
Tma7	0.036603708195441	-0.0291545428918485	0.998	0.999	1
Fam195b	0.0367496276606517	-0.0334555084676547	0.312	0.37	1
Cdk9	0.0368114420844926	-0.0300278173414008	0.382	0.451	1
Pum1	0.0368709438846828	-0.0490656028922538	0.882	0.904	1
Mcat	0.0368825679721288	0.0496687820100477	0.284	0.25	1
Umps	0.0369031152376408	-0.0439314603952892	0.74	0.784	1
Srp72	0.0370000848084769	-0.0277308510147443	0.703	0.753	1
Pfas	0.0370079217618484	-0.048261154445661	0.379	0.428	1
Golt1b	0.0370239795195565	-0.032268132572484	0.369	0.438	1
Enc1	0.0370635447191784	-0.0235534786442941	0.278	0.346	1
Spns1	0.0370720569805174	-0.0372161143553692	0.573	0.634	1
Pole4	0.0372933051200006	0.0558631094620539	0.942	0.933	1
Rab40c	0.037339464937348	-0.0236398674168913	0.139	0.184	1
Vps53	0.0374719345865427	-0.0277342804643312	0.154	0.197	1
Ubr3	0.0377081331289661	-0.0374638037635701	0.229	0.28	1
Suv39h1	0.0377347873910822	-0.0242741344743909	0.086	0.119	1
Fkbp4	0.0378102294059844	0.0449984194186854	0.991	0.993	1
Gtf2ird1	0.0379392335465594	-0.0327483027278348	0.231	0.283	1
Zfp148	0.0380789958348993	-0.021228255229258	0.257	0.313	1
Coro1b	0.0381271511583201	-0.0416982662307792	0.284	0.335	1
Ndufs1	0.0381467556425415	-0.0387987120437027	0.44	0.519	1
Dnttip2	0.0381751207396792	0.0501796661958318	0.914	0.902	1
Hk2	0.0382332997792776	-0.048065971967586	0.913	0.93	1
Yipf3	0.0383622124518178	-0.0245741595792395	0.206	0.259	1
Golph3l	0.0384783857559385	-0.0292914851281824	0.121	0.159	1
Hpgds	0.0385232579719572	-0.01767299312468	0.069	0.101	1
Lars	0.0385322081848909	-0.0331779528419756	0.818	0.853	1
Tbcb	0.0385520156645106	0.046263799770349	0.875	0.869	1
Dnajc8	0.0387087052362933	0.0371790995045411	0.986	0.988	1
Cyba	0.0387958500203897	-0.0309481893525278	0.203	0.25	1
Msmo1	0.0389274513326296	0.0359360090393557	0.359	0.32	1
Ppp6r3	0.0389388588177946	-0.0372968761884122	0.284	0.338	1
Ttc27	0.0390987524484797	-0.0237408169967951	0.196	0.247	1
Glrx5	0.0392222216102929	0.0450236565811841	0.82	0.819	1
Mras	0.0393894697892277	-0.0577867553590565	0.497	0.548	1
Ube2g1	0.0394439557435446	0.0539199273447613	0.535	0.512	1
Hist1h2bc	0.0394931475389657	0.0589152675686528	0.37	0.331	1
Tnpo1	0.0395042054567233	0.0523349603045388	0.492	0.463	1
Gkap1	0.0396185066925188	0.0501108460706742	0.268	0.233	1
Cmas	0.039710648537701	-0.0354006890254157	0.419	0.481	1
Dusp16	0.0397459316689085	-0.0198205857905774	0.081	0.114	1
Tsc1	0.0400693217743386	-0.02943937645391	0.173	0.222	1
Trmt6	0.0400962804646817	0.0537238044701409	0.699	0.668	1
Nr1h2	0.0400991631477764	-0.0343579146463812	0.268	0.324	1
Lsm2	0.0401064097756598	-0.0424318984473437	0.983	0.986	1
Med13l	0.0401612785844881	-0.0439749453682163	0.431	0.496	1
Cttnbp2nl	0.0401783992816769	-0.0213182844314936	0.102	0.139	1
Bag3	0.0401927899789067	0.0359153790324287	0.153	0.12	1
Cog6	0.0402065828386367	-0.019960732264601	0.104	0.141	1
Msantd3	0.0402723766077336	-0.039131418660874	0.347	0.402	1
Elovl6	0.0403079059013693	-0.0347357556717376	0.572	0.628	1
Zfp532	0.0404023826377623	-0.0452836698322395	0.232	0.279	1
Atxn2	0.0404477008590972	-0.0234039330846343	0.277	0.337	1
Polr3c	0.0404520864106352	-0.028691888738655	0.26	0.315	1
Sec11c	0.0405997031558689	-0.0320649885590224	0.33	0.393	1
Kntc1	0.040809179628746	-0.0264362548980312	0.11	0.147	1
Ncoa3	0.0408692203453308	0.0563948351874715	0.506	0.476	1
Ddx10	0.0408814571739557	0.0482024565581898	0.7	0.69	1
Cnot6	0.0411077099721463	-0.033423968326998	0.416	0.484	1
Asun	0.0413379708715908	-0.0327421702738287	0.35	0.412	1
Opa3	0.0413550815822696	-0.0225972910503862	0.187	0.234	1
Tssc1	0.0414188220549352	-0.0244769067867556	0.315	0.378	1
Gstz1	0.0414888172807932	0.0265672368213829	0.144	0.11	1
Taf3	0.0415324605534525	0.0466952679693052	0.466	0.439	1
Stx4a	0.0416463710346511	-0.0359211092821556	0.196	0.238	1
Rpl3	0.0418382595821093	0.0289898911009505	1	1	1
Plod2	0.0418763975649686	-0.0271885486253241	0.171	0.218	1
F11r	0.0419074460875059	0.0322372899763068	0.122	0.093	1
1600002K03Rik	0.0420496842026199	-0.019353113540111	0.099	0.136	1
Commd4	0.0421951011844116	-0.0516609016136896	0.521	0.575	1
Stt3a	0.042396591495512	-0.0461307284981486	0.448	0.508	1
Ctnna1	0.0424386170070819	-0.0603986032243594	0.844	0.854	1
Eml2	0.0424558912631898	-0.0185011739522123	0.07	0.101	1
Rpl10l	0.0425694097156299	0.052687235494681	0.628	0.596	1
Nlk	0.0426340423503722	-0.030805185969735	0.171	0.214	1
Slc25a5	0.0426658426286863	0.0372985838235476	1	1	1
Uaca	0.0427456041729873	-0.0190635478770868	0.174	0.223	1
Pdzd11	0.0427852653521156	-0.0399786479663732	0.382	0.441	1
Dctn5	0.0428508528416771	0.03464059384236	0.307	0.261	1
Slc29a1	0.0429374703966745	-0.0345918334600698	0.636	0.709	1
Mrps21	0.0430116178304481	-0.0402784823383023	0.836	0.868	1
Prpf19	0.0430815308563215	0.0472169676471011	0.849	0.826	1
Slc50a1	0.0431413407244755	-0.0197411258913598	0.122	0.161	1
Stard7	0.0431681664531508	-0.0270108561229289	0.274	0.329	1
Ncoa7	0.0432092014434313	-0.0232295558304883	0.133	0.173	1
Arid1b	0.0432311543618911	-0.0208815729186699	0.099	0.133	1
Akap12	0.0432923440788352	-0.0461202351377348	0.841	0.879	1
Timm21	0.0434080526016693	-0.030613633634133	0.122	0.16	1
Acsl4	0.0434382677940206	-0.0232854056060133	0.119	0.16	1
Srsf10	0.0435115788650516	-0.0415844200475245	0.85	0.882	1
Tcf25	0.0435768002299841	-0.0368942644168874	0.798	0.845	1
Dhcr24	0.0436958728784739	-0.0327358115226872	0.443	0.513	1
Dnajb11	0.043796144743188	-0.0414293464772436	0.612	0.681	1
Tmem9	0.0440376274585226	-0.0404458891380166	0.303	0.356	1
Pvrl1	0.0440779272427056	-0.0311787674559939	0.11	0.147	1
Ccdc137	0.0440880082281906	-0.0313975634671528	0.226	0.274	1
Shoc2	0.0442223055359922	-0.0465589627439488	0.332	0.388	1
Cetn2	0.0443562493961035	-0.0230734199341721	0.416	0.489	1
Ppp6r1	0.044424368617656	-0.0323779262676463	0.141	0.18	1
Ngfrap1	0.0444552669663006	-0.0444597952475276	0.997	1	1
Tpst2	0.0445559893271089	-0.0453017671590487	0.369	0.432	1
Psip1	0.0446436000941625	-0.0352361573380737	0.919	0.942	1
Psmc4	0.0447555349867927	0.0379907003550128	0.896	0.894	1
Tmsb15b1	0.0450801341878482	0.0343328620956762	0.187	0.152	1
Nudc	0.0450815518781615	0.0389533888673437	0.971	0.965	1
Snx15	0.045103206884158	-0.0199038801796363	0.102	0.139	1
Cdipt	0.0452457801313438	-0.0317112655142383	0.333	0.38	1
Fis1	0.0453189891652815	-0.0389335344877104	0.693	0.75	1
Prpf40b	0.045467605662537	-0.0253919475118685	0.086	0.117	1
Hmgn2	0.0455498510304344	-0.0416393338361354	0.936	0.941	1
Parvb	0.0456025060139276	-0.00431640445483172	0.289	0.35	1
Mt2	0.0456217640578054	0.0803629736457214	0.992	0.994	1
Txnrd1	0.0457236708182168	-0.0407180922781301	0.824	0.863	1
Hdhd2	0.0457316685042554	-0.0293808463006907	0.31	0.369	1
Fancd2	0.0457379546225234	-0.0258771279119127	0.15	0.189	1
Ctnnd1	0.0458320705240679	-0.0430679181481606	0.384	0.439	1
Nr4a1	0.0459780101859935	-0.0161392264771414	0.151	0.195	1
Tsc22d4	0.0459894398142763	-0.034741620386531	0.269	0.328	1
Tacc3	0.0460242258955452	-0.0503059856621246	0.506	0.56	1
Actr1a	0.0461388117140009	-0.0315884283564853	0.202	0.248	1
Tuba1b	0.0461996938050019	0.0339646927900867	1	1	1
Rngtt	0.0464726970985088	-0.0270453065426051	0.265	0.322	1
Hnrnpl	0.0465243927864305	-0.0513491174034008	0.769	0.817	1
2810403A07Rik	0.0465269258594815	-0.0362570980183086	0.261	0.31	1
Nudt14	0.0467901546262183	-0.0342956902544992	0.199	0.242	1
3110040N11Rik	0.0468103245674075	-0.036822994997969	0.431	0.494	1
Eif1a	0.0469766059701213	0.0447020380990026	0.943	0.944	1
Gm8730	0.0470507128154832	-0.0256544752000423	1	1	1
Eif4enif1	0.0470841293099858	-0.0263814571688011	0.242	0.297	1
Myo1b	0.0472807163611091	0.0371129852962152	0.258	0.223	1
Htt	0.047509440443705	-0.0272731000934548	0.168	0.213	1
Mapk6	0.0475327441200568	-0.0320400580896572	0.284	0.338	1
Dpp3	0.0475814332442758	0.0487843983052693	0.543	0.509	1
Deptor	0.047595207985048	-0.0312721220802097	0.139	0.179	1
Wdr73	0.0476151357505767	-0.0328755906125906	0.24	0.29	1
Nudt4	0.0476916783362127	-0.0389452179068064	0.882	0.895	1
Coq7	0.0477409846190601	0.0455741612976155	0.735	0.71	1
Agap3	0.0478200870847052	-0.018803791935154	0.09	0.124	1
Itga3	0.0478279843797897	-0.0301683978086505	0.104	0.139	1
Sfmbt2	0.0478565449582802	-0.0471740194104877	0.196	0.236	1
Tbce	0.0478922783839378	-0.0299508217234681	0.151	0.191	1
Cdc73	0.047955570960063	-0.0327084629994023	0.356	0.418	1
Dennd6a	0.0480060496365085	-0.0243248799643797	0.171	0.215	1
Dhx30	0.048023904093772	-0.045955142462117	0.476	0.528	1
Cox6c	0.0480942592782243	-0.0306400381338485	1	1	1
Col4a1	0.0481781528206014	-0.0253975777584755	0.096	0.13	1
Hmgxb4	0.048210073576416	0.0486730668072619	0.48	0.452	1
Slc38a1	0.048271235026545	-0.0290416451689459	0.469	0.535	1
Wiz	0.0483886449186219	-0.0173607855789342	0.081	0.113	1
Hbegf	0.0483908923104634	-0.0316772521120934	0.165	0.207	1
Lin28b	0.0484103744688762	-0.017523162833744	0.076	0.106	1
Wwtr1	0.0484277406990864	-0.0156291385501489	0.125	0.164	1
Sgf29	0.0484821776355983	0.0560237474353655	0.379	0.341	1
Zfhx2	0.0485455839677998	-0.0443555392355608	0.495	0.558	1
Ipo13	0.0486427456978624	-0.030697144319629	0.194	0.236	1
Tial1	0.0486844184332462	0.040098637183355	0.586	0.554	1
Tinf2	0.048714338900027	-0.0240456409968328	0.191	0.239	1
Dmtf1	0.048741168252531	-0.0319590156514311	0.248	0.293	1
Gm10036	0.0487420663812047	0.0367954233856993	0.989	0.989	1
Itga5	0.0489202460044822	-0.019783477792057	0.138	0.18	1
Mlx	0.0493424108223799	-0.0251508285649525	0.372	0.44	1
Ifi30	0.0493684039420557	-0.0253826584622206	0.099	0.133	1
Zfp639	0.0494477819821586	-0.0275519800527966	0.356	0.418	1
Rps28	0.0495433633885862	-0.0199023107248402	1	1	1
Ckb	0.0495979475850985	0.0615018920122784	0.807	0.815	1
Mier3	0.0496280983589388	-0.0219921520745117	0.122	0.161	1
Srf	0.0496441745808946	-0.0306476162919623	0.173	0.218	1
Pbk	0.0496706679629527	0.047639170200482	0.373	0.343	1
Smc4	0.0497272225297084	-0.0383071332435612	0.783	0.824	1
Uqcrc2	0.0498620055230087	0.0628406380966041	0.743	0.726	1
Baiap2	0.0499256979971019	-0.0277216866074876	0.127	0.162	1
Snrpd2	0.0500664922164864	0.0393370614569326	1	0.999	1
Ociad2	0.0501720615067297	-0.0179422014803363	0.081	0.112	1
Tm2d2	0.0501958700926235	0.040831611323748	0.425	0.391	1
Rabgef1	0.0502113598624799	-0.022701312919129	0.092	0.124	1
Gadd45a	0.0503264313651796	-0.058525920416684	0.55	0.614	1
Cyb561	0.0503812695771191	-0.0277193963581162	0.096	0.128	1
Uqcrc1	0.0504391246453003	0.0391775961102716	0.956	0.965	1
Peg10	0.0504823443523163	-0.0451063959022861	0.144	0.182	1
B3gnt7	0.0505043830686269	0.0326958319796948	0.274	0.234	1
Gk5	0.0506473025078885	-0.0129048606583533	0.083	0.117	1
Epha2	0.0508894115735509	-0.0312093143144173	0.278	0.334	1
Tchp	0.0509401100303999	-0.0214978563281902	0.087	0.119	1
Fgfr1	0.0509732285143711	-0.037683166148144	0.284	0.334	1
Setd1b	0.0510390546794388	-0.0206746411429302	0.33	0.396	1
Emc2	0.051074372767855	0.0431683705977989	0.541	0.503	1
Etv3	0.0510956274081555	-0.00477519601150131	0.073	0.104	1
Tmem106b	0.0511149508183229	-0.0200456341727848	0.09	0.123	1
U2surp	0.0512256316675489	-0.0558422386985868	0.93	0.939	1
Bub3	0.0513325446485604	0.0400881595537033	0.888	0.887	1
2010111I01Rik	0.0513535377752549	-0.0204315956766339	0.183	0.23	1
Fam213a	0.0513999840200497	-0.0313896066292902	0.222	0.268	1
Ppp1cb	0.0514755446743276	0.0424492105827362	0.783	0.767	1
Spry2	0.051499621753274	-0.0428846983184797	0.24	0.285	1
Ncapd2	0.0517871211358636	-0.0347478297483605	0.33	0.39	1
Xpnpep1	0.0518256159799008	-0.0286642397030028	0.648	0.718	1
Cenpt	0.0520729068924027	-0.0457647057381019	0.376	0.43	1
Clint1	0.0521119806793067	-0.0387651144294602	0.41	0.465	1
Dhps	0.0522982749530701	-0.0477907633299539	0.509	0.551	1
Ergic3	0.0523542202517632	-0.0269157497465622	0.297	0.354	1
Rnf19a	0.0523998051115351	-0.0204689426076777	0.086	0.117	1
Fbxo6	0.0526031933752641	0.0436306226210241	0.431	0.394	1
Dlg1	0.0526158092592137	-0.0300926851667521	0.269	0.317	1
Tk1	0.0526362778146022	0.0836618766525705	0.505	0.494	1
Rfc1	0.0526880850426787	0.0449576924715076	0.908	0.936	1
Tmbim4	0.0526920550735402	0.043818809017849	0.469	0.444	1
Wrap73	0.0528171399710103	-0.0261785752777134	0.196	0.242	1
Prdx2	0.0528316577505948	0.0567438994839244	0.908	0.907	1
Tob2	0.0528492355912803	-0.0172226973204457	0.098	0.131	1
Cox17	0.0531233094665022	-0.0516248841094427	0.954	0.974	1
Fars2	0.0531283758036551	0.0363254531659726	0.165	0.134	1
Dlst	0.0534142696474028	-0.0264012548355583	0.266	0.324	1
Sbk1	0.0536576802589104	-0.0228022125627865	0.113	0.148	1
Ero1l	0.0536654822859204	-0.0254328751305737	0.177	0.223	1
Ston2	0.0537560238333528	-0.0199490801032619	0.102	0.138	1
Gpi1	0.0537870322879681	0.04787904768079	0.81	0.806	1
Mast4	0.0538031800545771	-0.0217873417542371	0.09	0.122	1
Zbtb43	0.0538647759927632	-0.0150383633758484	0.205	0.256	1
Tbc1d24	0.0538862132463439	-0.0156522480613956	0.107	0.142	1
Cox7a2l	0.0539252197666434	0.0423502868147763	0.976	0.971	1
Terf2	0.0539292032271914	-0.0200270844221261	0.17	0.217	1
Rp9	0.0539826555522964	-0.0459029553316391	0.645	0.696	1
Psmf1	0.0541027423418486	-0.0243739737919868	0.197	0.244	1
Cacybp	0.0541394124419408	0.03653591192294	1	0.998	1
Metrn	0.054394234421368	-0.0271038315358416	0.191	0.234	1
Cdkn1a	0.0546172124234283	-0.044833863597229	0.359	0.422	1
Alms1	0.0546352991810467	-0.0143330489036805	0.119	0.157	1
Aplf	0.054678313640679	-0.0178990925627993	0.104	0.139	1
Pgs1	0.0547631906226639	-0.0377983518283425	0.463	0.524	1
Txn2	0.0547940095537664	-0.0400974016525923	0.856	0.877	1
Tmco1	0.0548717039841919	-0.0407549292269999	0.827	0.867	1
Cdyl2	0.0549576108729416	-0.0266690582475255	0.417	0.481	1
Rictor	0.0551022077954393	-0.0177997072837924	0.092	0.124	1
Idh3g	0.0551472423572532	-0.032989648838788	0.593	0.665	1
Larp4b	0.0551739642011954	-0.0410511017706398	0.535	0.589	1
Ucp2	0.0552655678798761	-0.0252461107164472	0.399	0.457	1
Eif6	0.0553153032822037	0.037738205705111	0.898	0.887	1
Rabl2	0.0556398367672834	-0.0208823046488942	0.086	0.116	1
Gm43409	0.0558398358763893	-0.0485948307865706	0.098	0.129	1
Kdm5a	0.0559381957344195	-0.0344944370912174	0.439	0.494	1
Rtn3	0.0559518065167397	-0.0205800702752694	0.485	0.544	1
Poll	0.0559757191832191	-0.0156450385426518	0.084	0.116	1
Slbp	0.0562575441563723	0.0650007887123401	0.813	0.817	1
Rpgr	0.0563078795077227	-0.0186792482911258	0.076	0.106	1
Tpgs2	0.0564338027106187	-0.0297061368558699	0.378	0.434	1
Atxn7l3	0.0565132666311083	-0.0321572500446358	0.194	0.238	1
Wdr70	0.0565176875966615	-0.0389833204056387	0.474	0.528	1
Hipk1	0.0565472089866153	-0.0174421219763849	0.136	0.176	1
Rrn3	0.0566442405381904	-0.0447057951632655	0.505	0.566	1
Dstn	0.0566635500426276	-0.0391900317383143	1	0.998	1
Eif4g3	0.0566901935102673	-0.0139146894676333	0.17	0.216	1
Sccpdh	0.0567717739128946	-0.0344286846936183	0.209	0.252	1
2310033P09Rik	0.056841127258847	0.0481461240802055	0.437	0.41	1
Smoc1	0.0570377207703273	-0.0197003449540014	0.076	0.106	1
Elavl2	0.0571329187200836	-0.029649743678626	0.237	0.288	1
Gm16287	0.0571436363167168	-0.0145510223313342	0.092	0.123	1
Shcbp1	0.0572162718433367	-0.0260467989409052	0.275	0.329	1
Iars	0.0572390189332515	-0.0440722738622011	0.56	0.604	1
Pfkl	0.0572502758574409	-0.0327694027107087	0.353	0.408	1
Utp18	0.0574280218980775	0.038288323811302	0.601	0.559	1
Ercc3	0.0574601528834851	0.0414214120385673	0.283	0.247	1
Gclc	0.0575441931468484	-0.0180145240248615	0.213	0.258	1
Chchd2	0.0575719819518508	-0.0147377134244837	1	1	1
Foxo4	0.0579439761531217	-0.0270312014972173	0.113	0.146	1
Sdhc	0.0579657662511018	0.0495254564523693	0.699	0.689	1
Vps33a	0.058158703385228	-0.0183219167346125	0.102	0.136	1
Rtca	0.0581952370528118	-0.0403251679153265	0.433	0.495	1
Trappc11	0.0583890959496901	-0.0221701434980524	0.113	0.148	1
Nup133	0.0586129113776589	0.0432195085286704	0.446	0.416	1
1500015A07Rik	0.0586563140672106	-0.0259796914302063	0.205	0.25	1
Dhrs1	0.0589332220096418	-0.0289213218704711	0.151	0.19	1
Mpp5	0.0591486833905563	-0.0225644214911545	0.177	0.224	1
Fam122a	0.0593912978317345	-0.01770221604261	0.133	0.172	1
Gna11	0.0594560924049296	-0.0361894265464324	0.43	0.487	1
Ensa	0.0594605941668155	-0.0298128217784474	0.362	0.417	1
1810030O07Rik	0.0596062730058522	-0.0308916381944883	0.173	0.213	1
Cryz	0.0597099264209883	-0.0336969760740219	0.208	0.254	1
Soat1	0.0597517561477052	-0.020365250612919	0.093	0.125	1
L2hgdh	0.0598073040857968	-0.0290483044656908	0.173	0.214	1
Mesdc2	0.0598293143717111	0.0475612804604875	0.657	0.645	1
Rhox6	0.0599571835949509	-0.0597153341550387	0.159	0.193	1
Smndc1	0.0599808871875568	0.053190322989653	0.653	0.637	1
Rps26	0.0600861361995241	0.0223978228784922	1	1	1
Cutc	0.0606093465575713	-0.0165073284842762	0.095	0.128	1
Ascc1	0.0606614005426504	-0.0232509054801779	0.124	0.158	1
Clpp	0.0607048910244456	-0.0397370222825553	0.881	0.9	1
Zdbf2	0.0607421019833502	-0.0351699782370133	0.353	0.413	1
Smim8	0.0607893030021479	-0.023681111566801	0.338	0.401	1
Sco2	0.0608473359185602	-0.0268401488205493	0.231	0.284	1
Pitpnc1	0.0608493284875888	-0.0340340727769847	0.265	0.314	1
Sms	0.0609271450351948	-0.0425899940861743	0.922	0.942	1
Slc7a6os	0.0609844440436775	-0.0302862370079507	0.303	0.348	1
Hspa13	0.0610069554906778	-0.0220100076159471	0.107	0.141	1
Triml1	0.0610768659428191	-0.0301767548888063	0.283	0.329	1
Lonp2	0.061191774756638	0.0701743130426213	0.165	0.136	1
N4bp2	0.0612602569185217	-0.0183024428457883	0.208	0.259	1
Gramd1a	0.0613153885987078	-0.0201034352052797	0.09	0.121	1
Nubp2	0.0613196485218823	-0.0424043443491288	0.576	0.614	1
Nfic	0.0614248444101973	-0.0204516383941618	0.093	0.124	1
Rpl11	0.0614567256465818	0.0288844420523788	1	1	1
Ddx42	0.0615049636744243	-0.0381238017724999	0.699	0.738	1
Agrn	0.0616175511514987	-0.0259407138602185	0.269	0.317	1
Setd5	0.061824295651041	-0.0510896488469189	0.612	0.654	1
Slc25a13	0.0618500759313407	-0.0335268466713874	0.554	0.603	1
Clk2	0.0620464106663146	-0.019824626856476	0.135	0.171	1
Usp1	0.0620579826522734	-0.0480683383186157	0.792	0.82	1
Zfp212	0.0621958727823426	-0.0245509442361602	0.118	0.153	1
Sec16a	0.0622319225370538	-0.0270050303587809	0.165	0.205	1
Phc2	0.0622961601108262	-0.022335620336782	0.121	0.155	1
Tns3	0.0624271691833958	-0.0470230503287902	0.644	0.686	1
Srsf9	0.0625036693468451	-0.0249347895391868	0.687	0.745	1
Cops7a	0.0625117847628163	-0.0294896402159028	0.713	0.767	1
Rprd2	0.0625386069079243	-0.02839553797032	0.243	0.29	1
Nap1l1	0.0625516897252145	-0.0290814286283343	0.998	0.997	1
Gatad2a	0.0625691590491645	-0.0363651156134257	0.583	0.634	1
Ccdc66	0.0626451009455172	-0.0184030387387325	0.133	0.169	1
Ripk1	0.0627717807878622	0.0364271517882298	0.106	0.082	1
Eva1b	0.0628550691173742	-0.0429225387018133	0.358	0.404	1
Cep164	0.0628834027457586	-0.0322098558591128	0.411	0.475	1
C2cd5	0.0630692273693581	-0.0275178244787042	0.164	0.202	1
Snrpb2	0.0631135223383699	0.0336243562948297	0.946	0.949	1
Msi2	0.0633702472757974	-0.0413144538228393	0.39	0.442	1
Mfap1a	0.0635288188454544	-0.0154259349622763	0.191	0.236	1
Pcyt1b	0.0636045715630866	-0.0243205485093459	0.148	0.186	1
Tubb2b	0.0636968158215878	0.0399199329552924	0.847	0.836	1
Ndufb2	0.0637459608590392	-0.0354957830827451	0.908	0.93	1
2810004N23Rik	0.0638524948541823	-0.0309589356201827	0.937	0.951	1
Lrrc59	0.0639100251811166	-0.0456694717959971	0.907	0.912	1
Atic	0.0641357075709885	0.0536563143826608	0.694	0.664	1
Fkbp5	0.0641671932311285	-0.0425113514850515	0.445	0.489	1
Cwc25	0.0641691086043924	-0.0361299290674824	0.291	0.341	1
Dapk1	0.0641827397112402	-0.0204842902283581	0.116	0.151	1
Pop1	0.0642180963079733	-0.0412276220010371	0.517	0.575	1
Suco	0.0642853599770943	-0.0236778519645685	0.168	0.213	1
2210013O21Rik	0.0643964791829846	-0.0349626826200022	0.456	0.516	1
Rab3gap2	0.0644831375515359	-0.0256306599357046	0.156	0.193	1
Amotl2	0.0645694531810719	-0.037569559394351	0.206	0.25	1
Nipa2	0.064653825870688	-0.0310811444971044	0.32	0.376	1
Mtfr1	0.0647644535915398	0.0399953098998915	0.638	0.617	1
Zbtb11	0.0648080699617143	-0.023409366390225	0.22	0.267	1
Znrf2	0.0648803103810236	-0.0207957488834363	0.222	0.268	1
Rbbp7	0.0649130760978114	0.059808481557347	0.933	0.923	1
Myo1e	0.0649807256754274	-0.0241722492629795	0.127	0.162	1
Pwwp2a	0.0649854805106611	-0.0350934274352052	0.252	0.3	1
Cyb5b	0.0650343100724981	-0.0263798384101223	0.772	0.821	1
Nde1	0.0651939077510088	-0.0379316104513157	0.306	0.364	1
Rpl36-ps3	0.0652060999925533	-0.040934322569126	0.624	0.672	1
Kctd6	0.0652540579268478	-0.0319146827509765	0.176	0.214	1
Chic2	0.0655474194551078	-0.0324066029194996	0.517	0.581	1
Fam92a	0.0658612613327369	-0.0355598290426955	0.387	0.443	1
Rcc2	0.0659236954102939	-0.0493165180289867	0.925	0.937	1
Gnas	0.0659891808214459	-0.0440365354397375	0.751	0.772	1
Tsix	0.0661188487027214	-0.0345153141352497	0.257	0.306	1
Mrpl9	0.0661232473987445	0.0330868082255008	0.339	0.306	1
Mrpl30	0.066135308488042	-0.0374778028163536	0.959	0.962	1
Imp4	0.0661402647649899	0.0526110555109909	0.751	0.739	1
Zfp131	0.0661585633848223	-0.027892048285856	0.388	0.456	1
Bfar	0.0661608926845719	0.0396360570296596	0.268	0.234	1
Id3	0.0662358498402562	0.0963832208954333	0.703	0.704	1
Bbip1	0.0662628701434572	-0.036312877085924	0.297	0.347	1
Zc3hav1	0.0663532290196179	-0.0232443099481243	0.142	0.179	1
Gatc	0.0663877807466466	0.0305969649883083	0.197	0.166	1
Tbc1d13	0.0663887747492985	-0.0157720372725659	0.139	0.179	1
Gorab	0.0664001312581955	0.0251658828373296	0.151	0.123	1
Nav2	0.0667402450201514	-0.025357819273073	0.13	0.166	1
Ldb1	0.0667531107615972	-0.0276780057032809	0.283	0.341	1
Emc6	0.0669486499380529	0.037707444577209	0.936	0.933	1
Dnaaf2	0.0672810382625317	-0.0235228229022988	0.445	0.504	1
Nr2c2	0.0673245742889399	-0.0248330824799812	0.154	0.193	1
Zfp180	0.0675070900220686	-0.017152708736861	0.09	0.121	1
Hltf	0.0675592419066792	-0.0218590025618051	0.205	0.249	1
Ppfibp2	0.0676040908132434	-0.0180160838844448	0.107	0.142	1
Rragc	0.0677454589371094	-0.0205013388935022	0.15	0.189	1
Rap2b	0.0679579569044865	-0.0297759877527107	0.208	0.249	1
Dcaf8	0.0679655606069199	-0.0254985183540501	0.301	0.356	1
Pcnxl4	0.0681961440640028	-0.0261810504901014	0.214	0.262	1
Atp5b	0.0683125980270465	0.0297691888480145	1	0.999	1
Tmem120a	0.0685016966312934	-0.0328339026270057	0.312	0.358	1
Plekhg5	0.0685157696707792	-0.0154802203598141	0.075	0.104	1
Iqgap2	0.0685386418748073	-0.0185063417714225	0.081	0.109	1
Glt1d1	0.0686359888919602	-0.0200236764952447	0.176	0.218	1
Zgrf1	0.0686567920177717	-0.0210552248201745	0.095	0.125	1
Zfp260	0.0686721049586226	-0.0369876713402881	0.153	0.186	1
Zbed4	0.0688709027626959	-0.0166936044145247	0.156	0.197	1
Slc35d1	0.0690233475474952	0.0415445940647562	0.151	0.126	1
Nudcd1	0.0690693073363149	-0.0206332576496196	0.258	0.313	1
Ppp1r12a	0.0690737729908434	-0.0546027806695794	0.541	0.587	1
Pef1	0.0690745602775905	-0.0163014679023667	0.226	0.273	1
Nt5c2	0.0692816179055012	-0.0251598698377958	0.213	0.257	1
Ppm1a	0.0693231057281379	-0.0318334617604608	0.367	0.424	1
Eno3	0.0694249992198014	0.0339332814421633	0.162	0.133	1
Slc2a1	0.0694809315428825	-0.050205030813495	0.699	0.741	1
Ptov1	0.0695436221772647	0.0442062979839216	0.621	0.582	1
Nop16	0.0695733963431071	-0.0339424409319663	0.636	0.713	1
Chd4	0.0697258467904456	-0.0370019648668394	0.898	0.911	1
Siva1	0.0700302495962997	-0.0368195720877331	0.98	0.996	1
Gpcpd1	0.0700888792646348	-0.0132611071101886	0.076	0.105	1
Rpl34	0.0702507999389716	-0.0175142109439461	1	1	1
Tet1	0.0704794295361765	-0.0412817796060306	0.651	0.691	1
Fam172a	0.0707490416901824	-0.01519979821896	0.089	0.118	1
Mov10l1	0.0707611489758452	-0.0189763597292811	0.084	0.112	1
Slc25a12	0.0709365850375138	-0.013055326414599	0.131	0.17	1
Psme4	0.0710699842852578	-0.0368282275023133	0.561	0.617	1
Zfp207	0.0711211449174975	0.0532251653892963	0.87	0.857	1
Ptdss1	0.0712556457105354	-0.015411898242372	0.237	0.288	1
Rps8	0.0712581565984792	0.0164993664826651	1	1	1
Pop7	0.0714323419772342	0.0436933807229611	0.538	0.505	1
Ctnnbip1	0.0714540303243623	-0.0271176214891113	0.492	0.544	1
Gcfc2	0.0714637327831148	-0.0156632487980216	0.095	0.126	1
Gas2l1	0.071501261401921	-0.0184557583406607	0.135	0.171	1
Reep6	0.0715606144120264	-0.0195386502836778	0.141	0.179	1
Ddx31	0.0715878587135587	-0.0188717736100626	0.09	0.12	1
Denr	0.0717039372421382	-0.0431543615220864	0.977	0.976	1
Taf10	0.0720750997922957	-0.0406503478646827	0.791	0.828	1
Stmn2	0.0723634808829041	-0.0357347676835482	0.985	0.981	1
Mtf1	0.0724220500338099	-0.0279927876432492	0.242	0.294	1
Cep170	0.0724935539455388	0.0206391566160568	0.159	0.127	1
Dgkz	0.0724948223476929	-0.0333934073831763	0.168	0.208	1
Klf9	0.0725219969607495	0.0525980174517056	0.826	0.808	1
Tpp2	0.0730955625762746	0.0394880215693257	0.465	0.443	1
2810428I15Rik	0.073160589855523	-0.0331785406256176	0.739	0.794	1
Pcolce2	0.0735040961592323	-0.0364600206079798	0.343	0.389	1
Pak4	0.0735465230989734	-0.0278055362614836	0.385	0.445	1
Mgst3	0.0735969795346757	-0.0139049558190848	0.135	0.171	1
Apmap	0.0736521994207281	-0.0125305073813657	0.078	0.107	1
2500002B13Rik	0.0737148654697498	-0.019782568228033	0.235	0.288	1
Agpat5	0.0738336382041906	0.0487373220581122	0.56	0.542	1
Ddhd2	0.0738620304427094	-0.0329674658690577	0.194	0.234	1
Sfn	0.0738694822886588	-0.074718235800208	0.445	0.483	1
Camsap3	0.0739126534243963	-0.0153295631348243	0.102	0.134	1
E2f5	0.0740038494098574	-0.034744091074737	0.373	0.423	1
Akr1b3	0.0740052099679743	0.0366415600888315	0.991	0.988	1
Mrpl32	0.0740534937266342	-0.0345438576679581	0.625	0.693	1
Cxadr	0.0740948228503123	-0.0137445770902463	0.08	0.108	1
Ckap4	0.0743480239083807	-0.0394445395466014	0.425	0.487	1
Dhrs13	0.0744141119302198	-0.0116889610098704	0.075	0.104	1
Ahctf1	0.0744965448167068	0.049414468796087	0.578	0.559	1
Dscr3	0.0746542626364734	0.0239830022347441	0.168	0.139	1
Etfdh	0.0747291885251855	-0.0156919778761279	0.119	0.154	1
Mrps18b	0.0748623405200281	0.0443123632825451	0.89	0.905	1
Alkbh4	0.0749379370858139	0.0290984626780413	0.164	0.134	1
Nfkbia	0.0749569250501041	0.0406541392339482	0.384	0.349	1
Lin28a	0.0750722808485494	-0.0383708310175042	0.46	0.535	1
Btbd1	0.0750827348645061	-0.0296003734912478	0.414	0.474	1
Rnps1	0.0752047592321099	-0.0311284815477131	0.93	0.947	1
Ctc1	0.0752133215594321	-0.0129116837505522	0.223	0.272	1
Slc7a6	0.075435810638988	-0.0194285791685556	0.106	0.137	1
Dr1	0.0754933786337832	0.0247849669377398	0.309	0.27	1
Pyroxd1	0.0756013942172167	-0.0182413457376982	0.165	0.205	1
Dnaja1	0.0758930068300816	0.0435319351528405	0.989	0.981	1
Gon4l	0.0762906927062782	-0.0326004401226336	0.609	0.692	1
Klf4	0.0765868681308619	-0.0473994603185429	0.72	0.77	1
Ndor1	0.0766054766958473	0.0246853558346897	0.119	0.093	1
Nelfe	0.0766351016024343	-0.0491436069665023	0.495	0.543	1
E130309D02Rik	0.0766895279229471	-0.0213927655697768	0.235	0.283	1
Rfesd	0.0766973006278712	-0.018758533444951	0.096	0.126	1
Zzef1	0.0767162457845491	-0.0175780478496004	0.089	0.118	1
Stam2	0.0767777037186128	-0.01538624715456	0.223	0.271	1
Pola2	0.0768739411313355	-0.0294015014100588	0.317	0.373	1
Slc2a3	0.0768775061095974	-0.0431804096509532	0.919	0.93	1
Mysm1	0.0768784619990253	-0.0306482352863429	0.243	0.287	1
Tfip11	0.0769166656006928	-0.0285657139642575	0.176	0.215	1
Kdm1a	0.0770158603376961	-0.0485451924301308	0.841	0.856	1
Ptp4a2	0.0770216158121643	-0.0578447334228493	0.78	0.815	1
Meg3	0.0771696142240356	-0.0513708869333092	0.846	0.871	1
Top2a	0.0771810854349662	-0.0269635834825286	0.922	0.929	1
Psma3	0.0772317783237895	0.0297084174241953	0.982	0.991	1
Plekhm1	0.0774425693375976	-0.0159406098112707	0.092	0.122	1
Morc2a	0.0774527252920859	-0.0274655990413454	0.239	0.287	1
Cox5a	0.077894708412098	0.0200834976705511	1	1	1
Ywhae	0.0779686136360306	0.0280123498763594	0.998	0.999	1
Igfbp7	0.0780324178735649	0.02454789827909	0.119	0.092	1
Ttc13	0.0780490784811546	0.0351054100545212	0.298	0.267	1
Usp46	0.0780619053894091	-0.0179426483778697	0.113	0.147	1
Brd3	0.0780716773734666	-0.0453228026825301	0.8	0.832	1
Arl6ip1	0.0782798589748121	-0.0380247383562993	0.925	0.928	1
Neat1	0.0783178126041171	0.00360664431922963	0.107	0.141	1
Trpc4ap	0.0783559559542299	-0.0233306015115083	0.109	0.139	1
Tnrc18	0.0784414706677636	-0.0167898232238572	0.106	0.138	1
Rsl24d1	0.0785039369872216	0.0452927284167552	0.936	0.936	1
Gm13157	0.0785255546178197	0.0378627445421779	0.28	0.248	1
Rad51c	0.0788590052221733	0.0242223462808933	0.101	0.077	1
Eif3m	0.0788781858323946	-0.0317218266242285	0.914	0.937	1
Tdrd12	0.0789333800965223	-0.0108901990338736	0.165	0.209	1
Npepl1	0.0789450852664643	-0.023859013487153	0.196	0.241	1
Tmem8	0.0789666296509472	-0.0142803883958958	0.084	0.112	1
Fam21	0.0793608863060347	-0.029119557962459	0.32	0.372	1
Supt3	0.0794819499492267	-0.0132837190653743	0.113	0.147	1
Phf13	0.0795345802835216	-0.0156657655993015	0.138	0.175	1
Cdca7	0.0796695321981168	0.0408452366309379	0.751	0.759	1
Mboat7	0.0797954925893704	-0.032800033138976	0.154	0.188	1
Stx7	0.0799512367385758	0.028955248065306	0.18	0.15	1
Snapc4	0.0802558140760512	-0.0187616127181517	0.138	0.173	1
Rad51	0.0803092491728536	-0.030275994641223	0.505	0.549	1
Iffo1	0.0804664314469476	-0.0185417327727812	0.183	0.224	1
Gdpgp1	0.0806981675749012	-0.0232174273547332	0.102	0.132	1
Spag9	0.0809495458989459	-0.0155632664470869	0.121	0.157	1
Gosr2	0.0812851020646562	-0.0223012481301648	0.384	0.436	1
Kank2	0.0813571632087386	-0.0246288522845592	0.144	0.181	1
Usmg5	0.0815454964689761	-0.0260124514163531	0.998	0.998	1
Pfn1	0.0816318032779728	0.0317016259595269	0.998	0.999	1
Tsr3	0.0818684331608068	0.0388223858967787	0.44	0.41	1
Foxk2	0.0820480071998125	-0.0304019041768855	0.121	0.151	1
Nr2f6	0.0820884080831006	-0.0133410193751328	0.168	0.208	1
Lig4	0.0821473833969519	-0.020308440238414	0.081	0.107	1
Dvl2	0.0823791906379462	0.0355143794961734	0.268	0.237	1
Fermt2	0.0827160828025616	-0.0335173651674809	0.717	0.743	1
Med22	0.0827936558159045	-0.0212418690796361	0.127	0.16	1
Lmo4	0.0829070838852572	-0.034172671614469	0.416	0.48	1
Cmip	0.0830564637494198	-0.0252535895005447	0.315	0.368	1
Klf6	0.0830860949137174	-0.0265683432713039	0.144	0.181	1
H3f3b	0.0832954427691877	0.0365605981544985	1	1	1
Ppp1r9a	0.0833711750330895	-0.0183788698818164	0.101	0.131	1
Vapa	0.0834107490376901	-0.0315072859595527	0.953	0.945	1
Tcp11l1	0.0836031969603731	-0.0166244208358035	0.109	0.138	1
Nomo1	0.0836094847507323	-0.0349495642632326	0.318	0.364	1
Tmem167b	0.0837232407857046	-0.0131239166524124	0.107	0.14	1
Msrb1	0.0838814691171983	-0.0516858394987652	0.442	0.484	1
Egr1	0.0839391740586457	-0.0210072752605839	0.104	0.133	1
Uxt	0.0841877332889074	-0.0262473702735934	0.335	0.384	1
Parn	0.0842663866137341	0.0442827576707113	0.208	0.184	1
Bdh2	0.0843821321363492	-0.0249981890436621	0.174	0.213	1
Ggnbp1	0.0844878946958762	-0.0139449012926915	0.131	0.166	1
Epb41l5	0.0845098005504357	-0.0178131665571275	0.113	0.146	1
Pno1	0.0846464525233333	0.0415754414617604	0.821	0.827	1
Mmp14	0.0847067523711174	-0.0109707628269678	0.081	0.109	1
9930021J03Rik	0.0847179705617669	-0.0183123220092593	0.122	0.157	1
Txndc9	0.0847188417158715	0.0478288088839064	0.7	0.694	1
Acer3	0.0847208215875625	-0.011754988128969	0.076	0.103	1
Psrc1	0.0849686309102559	-0.0366032225741401	0.656	0.701	1
Actr2	0.0851924594708951	0.0419255915116804	0.575	0.572	1
Pinx1	0.0852186246653338	0.0384519074299026	0.477	0.452	1
Vbp1	0.0852794892757953	0.0483984355731208	0.761	0.732	1
Rbm15	0.0853655497551428	-0.0298147015900798	0.19	0.229	1
Pygo2	0.0854397579313002	-0.0158960097952963	0.128	0.164	1
Atp5g2	0.0855828101453909	0.0260617975778865	0.995	0.999	1
Coro1c	0.0856752244483879	-0.0346507703508488	0.638	0.681	1
Sh3glb2	0.0856890160562468	-0.0144270835732536	0.263	0.317	1
Ube2v2	0.0858934397241209	0.036659133775401	0.797	0.795	1
Rpl18	0.08603231402502	0.0167681369952555	1	1	1
Fus	0.0861784992192934	-0.045111263039495	0.94	0.951	1
Apopt1	0.0862445980947892	-0.0237290728548583	0.35	0.401	1
Rps12	0.0863430737303665	-0.0230763925173281	1	1	1
Ncdn	0.0864995163450305	-0.0222073410132779	0.121	0.153	1
Clcn3	0.0866257279252769	-0.0266269701582512	0.317	0.372	1
Trappc8	0.0868424806172691	-0.0235732072055042	0.135	0.167	1
Med28	0.0868704572620799	0.0478440858791975	0.872	0.851	1
Dennd2a	0.0868831929638371	-0.0129066983730286	0.113	0.147	1
Casp8ap2	0.0869025382642144	-0.0346079781931112	0.543	0.61	1
Ganab	0.0869274666610393	-0.0246504753562891	0.428	0.494	1
Rad51ap1	0.0870400944469478	-0.030312901322291	0.362	0.418	1
Gstm5	0.0870893304685838	-0.021320085213561	0.125	0.159	1
Psme1	0.0871203191027805	-0.0277734578306081	0.339	0.386	1
Rc3h2	0.0872544086837736	-0.024852432814847	0.239	0.285	1
Mical3	0.0872829848546128	-0.0209937150013026	0.147	0.182	1
Eif4g1	0.0873611536772981	-0.0386843252718139	0.901	0.928	1
Tmem192	0.0875629871100621	-0.0322465571710785	0.465	0.509	1
Tbc1d17	0.0876487147794468	-0.0169883119307584	0.09	0.119	1
Slx1b	0.0877088792438516	-0.0170818031518385	0.112	0.143	1
Zc3h7b	0.0877697318469757	-0.0218964923740958	0.165	0.2	1
Abhd14a	0.0877699628192819	-0.0315063237642286	0.42	0.463	1
Zfr	0.0877976035351494	-0.0373606299542257	0.56	0.613	1
Smtnl2	0.0879451754387242	0.0425837630165817	0.298	0.27	1
Armc9	0.0879833436823712	-0.0101124201214046	0.08	0.107	1
Tcf7l2	0.0881336277329548	-0.0145555806850186	0.135	0.171	1
Impad1	0.0882783216887177	-0.0321001265631145	0.28	0.328	1
Platr26	0.0883109941554284	-0.0299305137341964	0.176	0.212	1
Cfl1	0.0884312304148797	0.0211489422043569	0.998	1	1
Dppa2	0.088612691355466	0.045111781446421	0.856	0.848	1
Cit	0.0888045650442147	0.0307447740077441	0.31	0.272	1
Ankrd49	0.0889695779810365	-0.0226615332321114	0.177	0.213	1
Cmtm4	0.0889974225607799	-0.0214861788727082	0.177	0.216	1
Ammecr1	0.0890784817885714	-0.0188950374021287	0.199	0.244	1
Elof1	0.089113666936306	-0.0316496579930318	0.74	0.788	1
Uchl1	0.0891262916396903	0.0318406980472016	0.558	0.521	1
Zeb1	0.0892512927990884	-0.0283216777257843	0.151	0.184	1
Phf3	0.0894900473330327	-0.0317893544743537	0.667	0.723	1
Morf4l1	0.0895214750550807	0.0364149920328583	1	0.999	1
Pom121	0.0895356271017517	-0.0118747602389877	0.378	0.438	1
Hnrnpll	0.0895831625979565	0.0469056042459134	0.521	0.484	1
Rplp1	0.0897387494110166	-0.0212099305253273	1	1	1
Rap2a	0.0898888882305076	-0.0146555764245314	0.125	0.16	1
Atp1b3	0.0899000291368287	-0.0269491482665768	0.624	0.688	1
Commd1	0.0899224471015794	0.0603991125056811	0.711	0.712	1
Fam98a	0.0899783158659133	-0.0250710379701657	0.272	0.324	1
Mocs3	0.0900149534048777	-0.0215735292988498	0.116	0.146	1
Kif5c	0.0900685050749311	-0.0247684996288802	0.156	0.193	1
Pot1a	0.0901807179233156	-0.0208434773423443	0.154	0.19	1
Arhgef2	0.0905018978447623	-0.021884125911341	0.17	0.208	1
Qtrtd1	0.0907341969938842	-0.0258851456341675	0.125	0.155	1
Polr1a	0.0907691589157423	-0.0346592062892048	0.453	0.508	1
Aph1a	0.0908427306357757	-0.0184563807912217	0.245	0.287	1
Eed	0.0908722982501404	0.0454890763123788	0.925	0.935	1
Eif3b	0.0909989406594072	-0.0354097232268171	0.924	0.917	1
Rhox9	0.0910789477334594	-0.0079305660255036	0.102	0.132	1
Chek1	0.0910938615766555	0.0355574132157379	0.286	0.255	1
Diaph1	0.0911072181235065	-0.026073910770837	0.424	0.493	1
Bccip	0.0911846142362243	0.0406822252404834	0.792	0.78	1
Lrif1	0.0911904914532704	-0.0269798212816285	0.261	0.309	1
Myl4	0.0913810022569344	-0.0177119949998866	0.161	0.195	1
Smpd4	0.0917086855113821	-0.0327122401311858	0.379	0.437	1
Aar2	0.0917454668207997	-0.0170920617965123	0.128	0.162	1
Slc5a6	0.0918965074496757	0.0238406184702005	0.135	0.108	1
Atp6v1d	0.0919054963398143	-0.0282619319732841	0.599	0.651	1
Tefm	0.0920468967690165	0.0489750676061947	0.304	0.282	1
Pithd1	0.0920818885548764	-0.0332089216944592	0.321	0.363	1
Hic2	0.0923398677935	-0.0401938554953465	0.326	0.37	1
Oxnad1	0.0924612085179468	-0.0271283698633341	0.442	0.497	1
Ak4	0.0925847121157054	-0.0325101927792542	0.376	0.432	1
Polr1c	0.092716623823117	0.0548641818593589	0.846	0.848	1
Phlda2	0.0927585468828634	0.0568648009199355	0.824	0.811	1
Nacc1	0.0928073032123668	-0.0303093558398458	0.443	0.513	1
Ldhb	0.0929359529783004	0.0668018310385914	0.68	0.662	1
Agpat4	0.0929627676527088	-0.0129981006134867	0.206	0.252	1
Myo19	0.0930936155811046	-0.0182425137018369	0.078	0.103	1
Rai14	0.0930978023400856	-0.0166506160279713	0.188	0.229	1
Dlgap4	0.0931369494208742	-0.0167029762571229	0.211	0.255	1
Rint1	0.0932678878124322	-0.0154031038610099	0.121	0.154	1
Trrap	0.0934682078865706	-0.020704153943372	0.19	0.229	1
Ndufs8	0.0936231031472759	-0.055010881831091	0.758	0.785	1
Apom	0.0938249549733761	0.031546840746578	0.122	0.098	1
Nars2	0.0938343414389258	-0.0214677298063272	0.089	0.116	1
Tomm20	0.0938944318831469	-0.0193509867842385	1	1	1
Ecsit	0.0939130359046546	-0.0161904788269932	0.361	0.423	1
Apitd1	0.0939495171778211	-0.030806768871718	0.593	0.658	1
Tmem115	0.094068264507421	-0.0182747245215299	0.133	0.167	1
Myadm	0.094188846414427	-0.0370027896030747	0.245	0.279	1
Sipa1l3	0.0943162021259242	-0.0173613579640188	0.101	0.13	1
Banf1	0.0943863514304644	0.0326950661698751	0.977	0.971	1
Ftl1	0.0945150615045929	-0.0441068876324228	0.662	0.712	1
Rreb1	0.0945624364025863	-0.0150228354767209	0.104	0.133	1
Crebbp	0.0945953954354707	-0.0312359251149775	0.407	0.459	1
Atp5a1	0.0947026526528391	0.0321851137457039	0.994	0.993	1
Lamp1	0.0948665418804394	0.0303364554366587	0.925	0.911	1
Lsm10	0.0951588959474618	-0.0240434569849736	0.352	0.401	1
Eif5a	0.0951794832195967	0.0171235922884239	1	1	1
Mest	0.0951954316442979	-0.0365985854011377	0.575	0.614	1
Nxt1	0.0952363636287237	0.0526190850877806	0.728	0.726	1
BC004004	0.0953377104576537	-0.0387290350811371	0.298	0.341	1
Ncbp1	0.0953676518470267	-0.0289876205474983	0.456	0.517	1
1600002H07Rik	0.095443706844771	-0.00961507502539287	0.104	0.136	1
Zfp871	0.0955329981642391	-0.0214853638543543	0.124	0.157	1
Rps3a1	0.095581897055346	0.0213680787180999	1	1	1
Enox1	0.0956382237770849	0.0342257375739229	0.26	0.234	1
Srprb	0.0956537669440847	-0.0255465502330847	0.248	0.299	1
Hspb1	0.0957236064929751	0.0367262821809198	0.998	0.998	1
Ppm1m	0.0957279885750182	-0.0194547054151577	0.13	0.163	1
Znrd1	0.0958039721901373	-0.0390202615642954	0.89	0.88	1
Ppil2	0.0958523455071872	-0.0194570724152837	0.323	0.377	1
Kif2c	0.0959570600987477	-0.023614193168235	0.353	0.411	1
Ap4s1	0.0960260131570307	-0.0348626254275463	0.318	0.363	1
Add1	0.0966389664146389	-0.028040202986631	0.274	0.318	1
Mrps36	0.0966653107860354	-0.0356210301410484	0.826	0.84	1
Mrps11	0.0967560415123922	0.0537149224944832	0.76	0.751	1
Vps13a	0.0968692894141806	-0.0167571863349242	0.179	0.215	1
Rps21	0.097028639387636	-0.0161256625709889	1	1	1
Znhit1	0.097078866630388	0.047230493010499	0.725	0.72	1
Mob1a	0.097109756957642	-0.0237363624095013	0.277	0.324	1
1500009L16Rik	0.0973144906280556	-0.0568509800394575	0.714	0.733	1
Csrp2	0.0974023602117088	-0.0407537688790218	0.919	0.931	1
Larp4	0.0976118172203172	0.026777172311404	0.583	0.544	1
Slc25a28	0.0976367839150866	-0.0204745441038315	0.138	0.171	1
Mus81	0.0977598757248286	-0.0163071973999456	0.086	0.111	1
mt-Nd5	0.0979951011761215	-0.0129620713879136	0.832	0.877	1
Uggt1	0.0981153034139129	-0.0223109345374512	0.269	0.316	1
Kdm2b	0.0982080325016048	0.041633517621183	0.404	0.379	1
Pim1	0.0982827415690422	-0.0374473051787106	0.667	0.714	1
Crmp1	0.0983183432579027	-0.0222203789486484	0.133	0.165	1
Pttg1	0.0983873948223423	0.0475708981304186	0.65	0.636	1
Wdhd1	0.0984744007339674	-0.0252378507845651	0.234	0.277	1
Scfd1	0.0985974696650281	-0.0194491007656732	0.251	0.295	1
Rpl22	0.098682683882713	0.029552918907747	0.998	0.999	1
Rpl39l	0.0988349827511171	0.0796553438616999	0.625	0.602	1
Tnrc6a	0.0988375940100102	-0.0268936106234018	0.584	0.647	1
St13	0.0991752754295685	-0.0446521492865646	0.985	0.995	1
Scpep1	0.0992334613493131	0.0346620126480083	0.457	0.437	1
Xbp1	0.0992517128486951	0.0495127430368167	0.491	0.461	1
Dars2	0.0992959615523103	-0.0231894782377991	0.144	0.176	1
Tmtc3	0.0993323666425458	-0.0168396637803665	0.102	0.131	1
Cald1	0.0994398619589887	-0.0788951511126497	0.434	0.489	1
Yeats4	0.0994623564017031	-0.0315667952921954	0.752	0.801	1
Fam118b	0.0997445053327092	-0.0180505019149783	0.281	0.335	1
Echdc1	0.0999144034186781	-0.0113842019575424	0.075	0.101	1
Vdac3	0.100036768871181	0.0190665116240536	0.714	0.687	1
2810001G20Rik	0.10003794299195	-0.015398875569772	0.161	0.2	1
Sav1	0.100088168167464	-0.0245932487461774	0.156	0.19	1
Slc25a40	0.100316078744074	-0.0217113503335007	0.141	0.174	1
Ap1g1	0.100446957878418	0.0436091628549471	0.367	0.342	1
Mrpl19	0.100483757882261	0.0335883827284458	0.506	0.491	1
Drg2	0.100504156169565	0.0469242462729468	0.419	0.412	1
Atl2	0.101175523446288	-0.0243018307740067	0.242	0.288	1
Lrrc58	0.101228411775035	-0.0305839807604907	0.427	0.465	1
Fam193b	0.101296417440436	-0.0138589067122655	0.135	0.168	1
Rpl38	0.101405603455272	0.0238116177096237	1	1	1
Tmem177	0.101511801034729	0.0255828557995484	0.115	0.092	1
Zfp239	0.101594879364167	-0.0201706796373023	0.096	0.123	1
Isca1	0.101670578553212	-0.0151568247657121	0.078	0.104	1
Cst3	0.101846290104526	0.0415058635994227	0.68	0.674	1
Nxn	0.101878279554809	-0.0157416849594958	0.454	0.52	1
Abracl	0.1021023703886	0.0327952596517559	0.673	0.652	1
Poglut1	0.102189540482276	-0.026989383632947	0.339	0.384	1
Gskip	0.102288086317742	-0.009675364318057	0.121	0.157	1
Csnk1g1	0.102561411811322	-0.0177687084180009	0.183	0.222	1
Abhd16a	0.102751796582344	-0.016233783598342	0.127	0.158	1
Zranb1	0.102949457049476	-0.0245357009826612	0.317	0.369	1
mt-Nd3	0.10303777586899	-0.0269584989867497	1	0.996	1
Cdc42bpg	0.103064288219069	-0.015693638392102	0.083	0.108	1
Rock1	0.103277745843177	0.0524474015235702	0.612	0.596	1
Clstn3	0.10333279485763	-0.027598115739616	0.196	0.232	1
Atp5j2	0.103362064322063	0.0206856653926817	1	0.999	1
Ide	0.103470317683435	-0.022050952898746	0.372	0.426	1
Tmem168	0.103634954964018	-0.0139218061052584	0.093	0.121	1
Skp2	0.103685341643377	-0.0179379330384193	0.42	0.475	1
Arfip2	0.103866802009645	-0.0143180019071878	0.228	0.274	1
Bud13	0.103950424428579	-0.0271557668742577	0.245	0.287	1
1700097N02Rik	0.104013832925603	-0.0412908427815007	0.26	0.299	1
Herc2	0.104038689274614	-0.0173461073980637	0.226	0.271	1
Gm13152	0.104173251635397	-0.0175409021390792	0.324	0.382	1
Dicer1	0.104295806771527	-0.0366114351845987	0.466	0.521	1
Gpbp1l1	0.104678705831183	0.0359213462686262	0.346	0.315	1
Rnf166	0.104850853350885	-0.0179567962555128	0.084	0.109	1
Zfp609	0.104918157759765	-0.0137238479196673	0.122	0.154	1
Tmeff1	0.10500144758948	-0.04098650548251	0.408	0.466	1
Tspan9	0.105002771128976	-0.0201590800187586	0.145	0.18	1
Nicn1	0.105134569612244	-0.0217268066930685	0.136	0.168	1
Utp14a	0.105295731478968	-0.0307446640496255	0.584	0.622	1
Nmd3	0.105390280085212	0.0457300090876422	0.717	0.692	1
Smc5	0.105460616592966	0.0293263498832346	0.45	0.416	1
Mrrf	0.105468231193493	-0.021867087434792	0.335	0.386	1
N6amt2	0.105477932019385	0.0261938330596457	0.543	0.506	1
Smim10l1	0.105724328893508	-0.0183957332693458	0.196	0.239	1
Rplp0	0.105737502808484	-0.0214490241082306	1	1	1
2700097O09Rik	0.105741155513087	-0.0303202470170201	0.358	0.404	1
Efna4	0.105792250082882	0.0273277986638615	0.193	0.164	1
Dus3l	0.105892017439603	-0.0312815122035613	0.284	0.322	1
Bst2	0.105959066941643	-0.0193807315124804	0.301	0.353	1
Cnot11	0.106018384572194	-0.0329235824384904	0.462	0.501	1
Haus6	0.106201408376868	-0.0242605332255399	0.283	0.332	1
Tmem2	0.106491998597944	-0.0197111320899862	0.154	0.191	1
Hars	0.106562975024951	-0.0372900867623814	0.486	0.539	1
Eif3i	0.106572429408683	0.0277790856794036	0.942	0.946	1
Ccdc124	0.106602483934604	0.0386674624915589	0.858	0.833	1
Txndc17	0.106711363196306	0.0346025749938599	0.943	0.955	1
Snx16	0.106760248039358	-0.0176254692727359	0.235	0.282	1
Tceal7	0.106794279113609	-0.0153672115568936	0.081	0.106	1
Urah	0.106918658629119	-0.0189782712664699	0.398	0.445	1
Gtf2e2	0.107018225687053	0.0175850033336961	0.774	0.75	1
Phlda1	0.107042410384168	-0.0641755899626522	0.197	0.23	1
Bcl2l1	0.107109867742961	-0.0246800598911454	0.235	0.274	1
Eef1a1	0.107317161636299	0.0290025958108897	1	1	1
Rad52	0.107456873031377	0.0241455860193851	0.147	0.122	1
Smyd2	0.107478022729729	0.0300869923834323	0.488	0.456	1
Med23	0.107519441454713	-0.0136085343247778	0.115	0.146	1
Maz	0.107621034104141	-0.0381129152857161	0.465	0.515	1
Mrps16	0.107802884813702	-0.0332816832269547	0.927	0.958	1
Kcnk5	0.107888190428695	-0.0241199572496876	0.161	0.193	1
Zcchc9	0.108189177194129	-0.0245303833098991	0.405	0.456	1
Nr0b1	0.108236452783802	0.049442216766225	0.521	0.527	1
Fam208a	0.108274855386132	-0.0140427842283996	0.326	0.381	1
Neurl4	0.10828039942792	-0.0147683469574928	0.11	0.14	1
Immp1l	0.108290757739335	-0.0251956767558387	0.645	0.691	1
Atp13a3	0.108331342881329	-0.0255936186158846	0.284	0.328	1
Ptrf	0.108347974325861	-0.0145817135030551	0.116	0.146	1
Sf3b6	0.108449907243718	0.0364323410164924	0.945	0.943	1
Mbtps1	0.108461965621804	-0.0325697979504357	0.425	0.48	1
Brpf3	0.108488083921474	-0.0173830440587033	0.11	0.14	1
Gng12	0.108521514016499	-0.0225272758255734	0.112	0.141	1
Gale	0.108620050896335	-0.0267095455973329	0.208	0.245	1
Spata5	0.108875516697655	-0.0101629128073702	0.258	0.308	1
Rab35	0.109048495632039	-0.0367491996234085	0.372	0.42	1
Nanog	0.109061360925313	0.0453163193946124	0.905	0.899	1
Arhgef25	0.10907267350685	-0.0118350221446865	0.086	0.111	1
Rpl41	0.10909689007526	-0.027213346233756	1	1	1
Stxbp2	0.109213578115286	-0.0218664360749228	0.107	0.134	1
Ppm1g	0.109258379058955	-0.0402208911893638	0.89	0.911	1
mt-Co2	0.109496885276342	-0.0218244171258331	1	1	1
Agap1	0.109583862049794	-0.0197436031160186	0.154	0.188	1
Mdh1	0.109862996393101	0.0434583735784885	0.817	0.819	1
Klf5	0.110116294556359	-0.0505769829348267	0.781	0.829	1
Arl14epl	0.110120251683887	0.0569404068713697	0.439	0.429	1
Serf2	0.110214915495971	-0.024768529807123	1	1	1
B230312C02Rik	0.110386375914704	-0.00292720828826008	0.089	0.114	1
Vps11	0.110405262162917	-0.0220268358476657	0.138	0.167	1
Lztfl1	0.110421929353412	0.0338757756900133	0.228	0.205	1
Cbl	0.110482935837544	-0.0192362035079253	0.277	0.326	1
Tmem70	0.110675545792468	-0.0126372582304657	0.326	0.378	1
Atg13	0.110734908264888	-0.00977914718044764	0.17	0.21	1
Ankrd46	0.110883279415013	-0.0209692346953603	0.122	0.151	1
Dcaf4	0.111251763583082	-0.0206800648495687	0.28	0.332	1
0610011F06Rik	0.111327351062683	-0.0149430957621535	0.115	0.145	1
Dnajc25	0.11141216221875	0.0412827457226339	0.234	0.213	1
Lsm8	0.111509768546093	-0.0313152795578138	0.829	0.835	1
Dock1	0.111575672541766	-0.0208421373080619	0.104	0.13	1
Auts2	0.111761691148823	-0.0281152105873667	0.248	0.287	1
Spag5	0.111792158379949	-0.0141797726867462	0.144	0.178	1
Hnrnpul1	0.111844619318186	-0.0152580306460085	0.424	0.48	1
Coa5	0.111879450870087	-0.0254043684814446	0.43	0.485	1
Cdk8	0.111882882150762	-0.0274435750092367	0.324	0.381	1
Med15	0.11194610731763	-0.0171107233670934	0.136	0.168	1
Pofut2	0.112171399748901	-0.0260377136805028	0.307	0.352	1
Pak2	0.112304078259428	-0.0331432762183809	0.604	0.652	1
Exosc5	0.112410485991689	-0.027648501504665	0.781	0.83	1
St7l	0.11241550992492	-0.0143415041457966	0.09	0.117	1
Ptms	0.112539997233672	0.047740026308249	0.642	0.634	1
Brca1	0.112913661730011	0.038167626529247	0.283	0.253	1
Ece2	0.113018385543525	-0.036543095927463	0.33	0.382	1
Cul3	0.113107680811546	-0.0199478879949955	0.456	0.533	1
Ube2g2	0.113246858496929	0.0301255623250453	0.237	0.206	1
Srp14	0.113372858256985	0.0318521391323443	0.982	0.985	1
Gmds	0.113458863297953	-0.0215738446501746	0.121	0.15	1
Psmd10	0.113537857345399	-0.0238122051322741	0.294	0.338	1
Prkaa1	0.113681187229867	-0.0143048806981353	0.115	0.143	1
Mrpl39	0.113821878019125	0.0434147748415196	0.563	0.542	1
Esrrb	0.113823780735364	-0.0452757688561247	0.558	0.584	1
Trappc2l	0.114001022151328	0.0337560177869135	0.497	0.466	1
Clstn1	0.114111157019284	-0.0258172839657046	0.176	0.209	1
Vangl1	0.114127201821408	-0.025789621705722	0.427	0.485	1
Lgmn	0.114201395741836	-0.0184732806665281	0.206	0.245	1
Polr2m	0.114216442460248	0.0340910946896091	0.963	0.965	1
Lrrc28	0.114243896363309	-0.024746520078679	0.242	0.283	1
Fam175a	0.11424916754245	0.0227437412050894	0.176	0.147	1
Fxyd6	0.114267407409726	-0.034699682820343	0.459	0.516	1
Ift20	0.114269438732373	-0.0435960775964007	0.641	0.664	1
Huwe1	0.114361400036739	-0.0267650754730487	0.633	0.688	1
Ints12	0.114384229373061	0.0440116959714714	0.232	0.21	1
Polr3b	0.114562328570156	-0.0268246791132902	0.265	0.3	1
Mark2	0.114803582231855	-0.0117938664023107	0.338	0.395	1
Dhcr7	0.114803654906877	0.0326548183095829	0.156	0.133	1
Tnrc6b	0.114893191015829	-0.0274140844193009	0.295	0.343	1
Spint2	0.114938517190169	-0.0406266310622532	0.789	0.807	1
Vps13c	0.114945687089502	-0.0154570425203374	0.11	0.139	1
Rps5	0.114954276844092	0.0173838478197288	1	1	1
Phf20	0.115357942127166	-0.0287575942450554	0.365	0.41	1
Wdr77	0.115594474506311	0.0333026995051273	0.832	0.832	1
Scand1	0.116041859518343	-0.0221711191079014	0.333	0.381	1
Rps27a	0.116170175349785	0.0232866528818412	1	1	1
Ikzf5	0.116266247728003	-0.0239515102023459	0.226	0.268	1
5031425E22Rik	0.116327910109321	-0.0101542050168553	0.102	0.132	1
Fdx1	0.116330572523651	0.039961442442126	0.576	0.551	1
Gtse1	0.116407197851902	-0.032646279742003	0.463	0.507	1
Socs4	0.116570726554879	0.024419648222988	0.177	0.151	1
Ice1	0.116628501945833	-0.0279213221884207	0.32	0.361	1
Hsd17b10	0.116664860187183	0.027145655565831	0.586	0.576	1
Gid4	0.116709795281938	-0.0224664958147098	0.349	0.403	1
Esyt2	0.116722762892349	-0.0124903774880223	0.115	0.144	1
Sfxn1	0.116747854456497	-0.0306012031116532	0.809	0.846	1
Foxn2	0.117005596075083	-0.0258300229885849	0.214	0.249	1
Gcdh	0.11744848568875	0.0317587836554117	0.191	0.167	1
Arih2	0.117573677738841	-0.02835575660425	0.592	0.65	1
2700081O15Rik	0.117637757335747	-0.0124811019103413	0.09	0.117	1
Ciao1	0.117727427182269	-0.036103038513854	0.289	0.322	1
Gmeb1	0.117763726069836	0.0489496437367811	0.344	0.328	1
Ptbp1	0.117790527225348	-0.0235194518717032	0.846	0.892	1
Map1b	0.117865552794075	-0.0257607165476752	0.601	0.662	1
Polr3d	0.117936296509062	0.0418108704898875	0.528	0.532	1
Hacd3	0.11796307559302	-0.0202840291495273	0.112	0.14	1
P3h1	0.117986340262383	-0.0164787216737365	0.176	0.213	1
Bri3bp	0.11802808988045	-0.023025619094901	0.595	0.651	1
H2afz	0.118361006899072	0.0220559129608091	1	1	1
Commd10	0.118431394730806	0.0326181156179861	0.482	0.444	1
Higd1a	0.118548817909794	-0.0399867402087277	0.956	0.977	1
Naca	0.118606415878051	0.0222279046398532	1	1	1
Rbm7	0.118670126403521	0.0482509316126341	0.538	0.529	1
Upf3a	0.118731562020376	0.0382423791041727	0.48	0.449	1
Ddx56	0.11891765943867	0.03768700822681	0.566	0.548	1
Dmwd	0.118953722927958	-0.0186121953558308	0.154	0.19	1
Tex30	0.118971571295225	0.0482621668343668	0.558	0.556	1
Hnrnpab	0.118994675354944	-0.0307358454724991	0.995	0.993	1
Zfp704	0.119047505571432	-0.0237951080265501	0.287	0.331	1
Ptpra	0.119225548000249	-0.0202107612152896	0.141	0.171	1
2310057M21Rik	0.119305717363347	-0.0287401978492851	0.179	0.211	1
Ywhab	0.119318306249102	-0.0387668929844421	0.699	0.743	1
Cnbp	0.119332056215241	0.0300957050171298	0.997	0.999	1
Uhrf1bp1	0.119528297175459	-0.0158703989948011	0.099	0.126	1
Atp9a	0.119673168752629	-0.0131502715963722	0.089	0.114	1
Fxr1	0.119856190626753	0.0317138771315921	0.902	0.873	1
Gcn1l1	0.119874707799905	-0.0278133196975686	0.384	0.444	1
Mgme1	0.119875213994225	0.0382646696740913	0.304	0.28	1
Nodal	0.119895592808586	-0.0149591272548475	0.187	0.225	1
Tcl1	0.1202687353972	0.0610485611824256	0.456	0.441	1
Phkg2	0.120273486961184	0.0301972571528787	0.197	0.17	1
Cmc1	0.120283749932364	-0.0195083140700194	0.358	0.411	1
Wdr92	0.120304777778328	-0.0295200734044672	0.254	0.294	1
Fam60a	0.120378214477435	-0.0376761264339729	0.876	0.903	1
Rnd3	0.120406522050117	-0.0195207093614955	0.089	0.113	1
Myl12a	0.12046587489027	-0.0292220378144521	0.985	0.988	1
Champ1	0.120703254580913	-0.0224380924250018	0.3	0.35	1
Tex19.1	0.120891618446105	0.0663359178107732	0.697	0.707	1
Siah1a	0.120967363633818	-0.0173170146072127	0.167	0.201	1
Rtel1	0.121015450828242	-0.0179261406623881	0.199	0.237	1
Arcn1	0.121145671051867	-0.0284670956919855	0.388	0.439	1
2810417H13Rik	0.121446515792787	-0.0221882737359127	0.7	0.744	1
Kdm6b	0.12152187930354	-0.020643388861075	0.225	0.269	1
Asf1a	0.121592760460753	0.0304963664707938	0.612	0.595	1
Atp1b1	0.121699008731614	-0.0291188643954458	0.365	0.416	1
Gnpda2	0.122230197911774	0.0301763485172247	0.205	0.176	1
Gsk3b	0.122560435275948	-0.0254284826803605	0.402	0.454	1
Tomm5	0.122985977682515	-0.0285030628084777	1	0.999	1
Tbcd	0.122996900315832	-0.0257867025508625	0.159	0.191	1
Tle1	0.123006141814029	0.0255301882987114	0.223	0.195	1
Gmpr	0.123104584865146	-0.0151563931104291	0.164	0.2	1
Ccdc88a	0.123140094827916	-0.0247060905058732	0.254	0.296	1
Aldoa	0.123185584716546	0.0315964918847618	1	0.997	1
Zfp142	0.123325431977247	-0.0247527943145017	0.142	0.172	1
Rlim	0.123379654817002	-0.0305506674535215	0.326	0.366	1
Usp28	0.123441672681791	-0.0253621232997188	0.183	0.221	1
Mid1ip1	0.123607357827266	-0.0237214205925491	0.141	0.17	1
Kbtbd8	0.12364484111324	-0.0143193617101269	0.188	0.227	1
Pfdn1	0.123664335762197	-0.0296620417332496	0.976	0.984	1
Eif3l	0.123742823506712	0.0372459954291866	0.908	0.907	1
Eral1	0.1237834579319	-0.00491783593154399	0.104	0.133	1
Eif4a3	0.124056724059537	0.0407297696053369	0.853	0.84	1
Tmem106c	0.124338586514018	0.0313683465463104	0.171	0.148	1
Fem1a	0.124700722625686	-0.00928938322470986	0.101	0.129	1
Rybp	0.124714788207052	-0.0413389617729282	0.443	0.488	1
Slc44a1	0.124735249188721	-0.026365773106429	0.232	0.272	1
Mknk2	0.125110390329561	-0.0175680454890786	0.142	0.172	1
Scrn3	0.125130251907066	-0.0232175494639518	0.098	0.122	1
Cpsf6	0.125174439558373	-0.0295864256118227	0.638	0.678	1
Rnf7	0.125343943845648	-0.0206446724508471	0.986	0.996	1
Pipox	0.125414999100977	-0.021431698539577	0.18	0.215	1
Arhgef12	0.125442838584847	-0.0161986613070261	0.128	0.16	1
Sclt1	0.125487254997762	-0.0159583812188227	0.122	0.151	1
Lap3	0.125534787587943	0.0291393298304188	0.92	0.904	1
Ebag9	0.125555776173984	-0.0139282876472508	0.138	0.169	1
Cct8	0.125748480244562	0.0316328670504187	0.98	0.984	1
Tmem184b	0.125933565071336	-0.0161749766565452	0.095	0.122	1
Arhgap11a	0.126033977987813	-0.0283085103962268	0.292	0.337	1
Ccdc127	0.126169966590153	-0.0190890631478983	0.399	0.451	1
Adam10	0.126503197943626	0.0192428899891379	0.13	0.106	1
Cpsf1	0.126511754761042	-0.0198803766241245	0.209	0.248	1
Thap1	0.126592254812631	0.0318135405306789	0.235	0.214	1
Amt	0.12668205761394	-0.033680844941697	0.232	0.269	1
1110059E24Rik	0.126813873436573	0.0330419366005579	0.39	0.361	1
Cops8	0.126821136785824	-0.0162441685335609	0.644	0.717	1
Rnf40	0.126879704480664	-0.0186669199164596	0.148	0.18	1
Araf	0.126958477566415	-0.0339821411983124	0.315	0.359	1
Srrm1	0.127106948600284	-0.0247681793465355	0.982	0.98	1
Cbx1	0.127230611611357	0.0320217684943105	0.985	0.986	1
Tfb2m	0.127785386060117	-0.0251848004385784	0.098	0.122	1
Nob1	0.127898950269615	0.0403807530064552	0.662	0.653	1
Kif14	0.127982351996871	-0.0200362802714799	0.087	0.111	1
Aplp2	0.128059287713405	-0.0234641595155692	0.635	0.678	1
Recql4	0.128138285321608	-0.0180544298990505	0.09	0.116	1
Brf2	0.128287838098526	-0.0197707361830144	0.142	0.172	1
Csnk1e	0.12853761786229	-0.0212604332990334	0.407	0.457	1
Dppa4	0.128571645532528	0.0246127547405958	0.801	0.785	1
Prr13	0.128612145165787	0.0453987418169717	0.448	0.428	1
Ormdl2	0.128681598929517	0.0395301333144107	0.74	0.737	1
Pan2	0.128688650370714	-0.0159054015997192	0.161	0.194	1
Mien1	0.128736329032771	0.0448311271026123	0.648	0.646	1
Hiatl1	0.128793850226197	-0.012320790600924	0.124	0.155	1
Smg7	0.128796957851167	-0.0146377127114066	0.31	0.36	1
Tox4	0.128804152261655	-0.0238690774768333	0.346	0.395	1
Ypel3	0.128921435262696	-0.018531469402338	0.274	0.314	1
Sap30	0.129084594314431	0.035528707912227	0.835	0.811	1
Fmnl2	0.129091195930963	-0.0217361331422056	0.09	0.113	1
Akap11	0.129093057386869	-0.0274570239016339	0.265	0.31	1
Taz	0.129133498400375	-0.0145399965337528	0.096	0.122	1
Cdc14b	0.129203649780999	-0.0187360034829986	0.151	0.182	1
Ermard	0.129250063605194	-0.0160890388451351	0.101	0.127	1
Abcc4	0.129385758627214	-0.0156613741320135	0.122	0.152	1
Ndufb10	0.129400986404965	0.0412629519236294	0.943	0.936	1
Ago2	0.129555635097766	-0.0325181197946744	0.636	0.663	1
Rnf31	0.129596403290243	0.0234121375076752	0.112	0.09	1
Prdm14	0.129799003030988	-0.0120077163321855	0.096	0.123	1
Prtg	0.129927516507039	-0.0099124784712505	0.089	0.114	1
Sfrp2	0.129981895199142	-0.0158931349874138	0.165	0.201	1
Rpl27	0.129985150691146	0.0221012259293865	0.998	0.999	1
Vkorc1	0.130059635727441	-0.0281346374045534	0.284	0.327	1
Isoc1	0.130161320287194	0.0416855792279182	0.376	0.354	1
Sec23b	0.130276070787115	-0.0363471392504611	0.414	0.458	1
Gemin7	0.130423775919586	-0.036665691954242	0.531	0.572	1
Ipo8	0.130654603297372	-0.0304248143318992	0.355	0.395	1
Eml4	0.130856937280196	-0.0242727086840755	0.682	0.733	1
Zfos1	0.130931682598617	-0.0238096488206608	0.7	0.766	1
Gm11627	0.130980341643379	0.0402627136166247	0.208	0.185	1
Slc39a10	0.13099216610985	-0.0143341660095244	0.284	0.33	1
Ptcd3	0.131068021714419	-0.0276703314475529	0.564	0.625	1
Syvn1	0.131096426055949	-0.00884073300364098	0.078	0.103	1
Hyou1	0.131160899248769	-0.0169908273467203	0.211	0.248	1
Pak1ip1	0.13131748924743	0.0370686234425247	0.847	0.868	1
Aplp1	0.131318067178126	-0.0204628143725678	0.456	0.505	1
Ska3	0.131483223766925	-0.0210275265184699	0.246	0.287	1
Zfp617	0.131514100288205	-0.00843154595636107	0.125	0.157	1
Jkamp	0.131828701887918	0.0235888631138075	0.416	0.394	1
Tsen34	0.1320472983751	-0.031265289687987	0.654	0.693	1
Rcl1	0.132136283410698	0.0363912172742978	0.697	0.709	1
Rala	0.132511656737705	-0.0337406106711947	0.833	0.848	1
Sars2	0.132785152785985	-0.0157503475162256	0.19	0.229	1
1810043H04Rik	0.132952447233539	-0.0427750788353574	0.745	0.768	1
Rbm15b	0.133035334905546	-0.0167855311493888	0.202	0.241	1
Armt1	0.133095846649363	-0.0310586054320004	0.219	0.253	1
Ctdspl2	0.133116688633263	0.0254523719653441	0.3	0.27	1
Fbxw8	0.13313896313078	-0.0172905736897028	0.194	0.232	1
Eif2b2	0.13350771910779	0.0241331217130302	0.43	0.396	1
Prss36	0.133597159500827	-0.0216248707128418	0.139	0.168	1
Lamtor4	0.133603536038251	0.0464143765047529	0.7	0.702	1
Tmem88	0.133646932649295	0.0210073302472736	0.102	0.082	1
Trim8	0.133695165054906	-0.0281308406611716	0.24	0.279	1
Slc24a5	0.133832530115074	-0.00501214582460457	0.275	0.321	1
Cry1	0.133835755434882	0.0351879234901854	0.317	0.301	1
Zdhhc21	0.133853561036445	-0.0182649463671057	0.142	0.173	1
Prpsap2	0.1338876513557	-0.020142505476878	0.17	0.203	1
Polr1b	0.134237414608841	-0.0162948195436271	0.232	0.271	1
Josd1	0.134279781832959	0.027499703710338	0.144	0.122	1
Pkp2	0.13431656673523	-0.0164092337285509	0.142	0.172	1
Setd8	0.134429313309442	-0.0368796317014328	0.497	0.546	1
Baz1b	0.134475578520379	-0.0223177917058103	0.57	0.624	1
Gpx3	0.134548972676244	-0.0294575229311065	0.154	0.185	1
Rara	0.134773710739418	-0.00428840282045723	0.254	0.303	1
Alg6	0.13502100528306	-0.0118750056482143	0.102	0.129	1
Rpp25	0.13502206354191	0.0310146598700224	0.691	0.684	1
Ppcdc	0.135164916371139	-0.0165526266847773	0.119	0.147	1
Zfp13	0.135184873513104	-0.0142878004003265	0.107	0.134	1
Kdm2a	0.135237531089775	-0.0354460869845331	0.336	0.378	1
Bid	0.135287852731244	-0.0152523297458249	0.206	0.244	1
Mapkapk3	0.135340620407387	-0.00197321261701094	0.151	0.188	1
1810037I17Rik	0.135435428117835	0.0405419158376465	0.946	0.953	1
Hmgn1	0.13547391758823	-0.0223032200770343	1	1	1
Pik3cb	0.135518231609051	-0.0141913504625573	0.109	0.136	1
Rps15a	0.135602999638782	0.0195118860022392	1	1	1
Pgam5	0.135676565634794	-0.0229395031852562	0.32	0.369	1
Akap8	0.135824501441767	-0.0344653237487204	0.572	0.619	1
Soga3	0.135887262394069	-0.0068106084229389	0.162	0.196	1
Mpp6	0.13595829926569	-0.043766229103773	0.711	0.733	1
Fdxr	0.136017627872509	0.0226417157018286	0.113	0.092	1
Txnl1	0.136098859631506	0.0313193135617094	0.939	0.935	1
Mad1l1	0.136280048786001	-0.0212879003105748	0.173	0.206	1
Slc37a3	0.136301593096819	-0.0122565959386826	0.136	0.168	1
Exosc3	0.136315606656255	-0.0306465125129392	0.595	0.629	1
Hax1	0.136330022214755	0.0345257516142186	0.833	0.862	1
Nudcd3	0.136466501130354	-0.0365937747793597	0.713	0.75	1
Acvr2b	0.136625437724702	0.0382317444383251	0.242	0.218	1
Mvp	0.136651557361581	0.0235150037334244	0.206	0.181	1
Cdk16	0.136727961290888	-0.032680969191221	0.344	0.392	1
Csk	0.136839840098783	0.0310491964874003	0.2	0.178	1
Dars	0.136866221200067	0.0324540398410528	0.659	0.645	1
Tmem183a	0.137016244139181	-0.0265362919316559	0.654	0.71	1
Zak	0.137078676158928	-0.0207931275306955	0.098	0.121	1
Ndufb11	0.137150885959135	-0.0335063965249285	0.899	0.919	1
Pank2	0.137200207972172	-0.0263396263213116	0.346	0.388	1
Mterf3	0.137241472929025	-0.015272141137836	0.171	0.205	1
Obsl1	0.137270323204419	-0.0158892632329835	0.115	0.142	1
Slc35b3	0.137302934123946	-0.0114389480224166	0.095	0.121	1
Slc39a4	0.137331412484807	-0.0164760051768429	0.101	0.127	1
Psmd14	0.137449449318983	0.02885630218034	0.818	0.831	1
Fam136a	0.137607268826037	-0.0331601973705546	0.92	0.925	1
mt-Atp8	0.137646160808529	-0.0359120633541339	0.659	0.721	1
Gm35986	0.137704708260437	0.0243006677757017	0.11	0.09	1
Plec	0.137752151473502	-0.0257596633533633	0.156	0.186	1
Ap3s2	0.137885301504477	-0.0169319420051778	0.188	0.222	1
Ngdn	0.137999933095487	0.0542297409596901	0.735	0.729	1
Marcksl1	0.138146245277056	-0.0299946194348499	0.991	0.996	1
Gm11496	0.138377216912516	-0.0182130206012685	0.174	0.208	1
Mettl14	0.138914335397925	-0.0233260729934814	0.173	0.203	1
Dusp12	0.139306293725336	0.0356397576064786	0.531	0.503	1
Ahdc1	0.139319572817595	-0.0233268688650595	0.229	0.269	1
4930430F08Rik	0.139410845899168	0.0248819606468942	0.124	0.102	1
Thumpd3	0.139463138338262	0.0332676891427398	0.472	0.453	1
Ufm1	0.139494533311374	-0.0372795184425345	0.737	0.762	1
Pard6b	0.139635449404904	-0.00789798080595704	0.104	0.132	1
Ttll1	0.139649733603834	0.0210680023015826	0.167	0.143	1
Fam160b1	0.139705246019127	-0.014551896880543	0.171	0.204	1
Emp3	0.139749142315406	-0.00871770096887135	0.102	0.129	1
Snrnp27	0.139799696941663	0.0339835238737984	0.864	0.869	1
Mnat1	0.139904789351129	0.034796605049113	0.705	0.685	1
Dab1	0.140100785789326	0.0227841487829949	0.217	0.189	1
Nefl	0.140122207106429	0.0260146578673374	0.353	0.329	1
Smc2	0.140126930987848	-0.0287039486304936	0.865	0.904	1
Zfp687	0.140294479964401	0.0194386225869916	0.133	0.109	1
Ndc80	0.140409593999704	-0.0218167109863723	0.275	0.317	1
Tbca	0.140645649243556	0.0281516662803307	0.96	0.973	1
Chpf	0.141014985292614	-0.0187566152285124	0.154	0.187	1
Pcsk6	0.141083869822073	-0.0242052805788244	0.164	0.193	1
Exoc8	0.141150067085253	-0.0158538220361407	0.124	0.151	1
Ttf1	0.141221125405492	-0.0229334593177734	0.255	0.296	1
Gipc1	0.141387901383558	-0.0361581878622198	0.584	0.625	1
Tyw5	0.141762897176611	-0.0257251150597345	0.257	0.291	1
Fam178b	0.141808724696044	0.0233945266575527	0.122	0.102	1
Ccdc117	0.141862458343485	-0.0166406366405556	0.202	0.243	1
Dnaja2	0.142186695257341	0.0361332560860466	0.914	0.909	1
Htra1	0.142532174469774	-0.0305946847487062	0.17	0.202	1
Pgpep1	0.142559354871253	-0.0129556703454515	0.121	0.147	1
Sox15	0.142614576655678	-0.0210332543951033	0.104	0.129	1
Exosc4	0.142717454657264	0.0259837963977204	0.8	0.785	1
Slc25a39	0.142866835582127	-0.0318170177943902	0.717	0.762	1
Nhlrc2	0.143150378062819	-0.0213192684575432	0.208	0.243	1
Pex10	0.143171656219024	-0.0121441354009489	0.124	0.153	1
Psmb2	0.143192351432921	0.0248704834603133	0.985	0.982	1
Bcl7b	0.143407557369804	-0.0290778530390094	0.287	0.326	1
Pum3	0.143546226839181	-0.0362763436973548	0.771	0.797	1
Nup35	0.143659162157507	0.0322611852483539	0.329	0.306	1
Vangl2	0.143713837832456	0.0255718288159544	0.162	0.139	1
Mthfd2	0.143746945598259	0.039165462249272	0.763	0.784	1
H2afy2	0.143812027618869	-0.0302082810430203	0.274	0.314	1
Cdpf1	0.14416075829426	-0.0217573298792237	0.343	0.395	1
Mllt4	0.144208255307388	-0.024244822652303	0.333	0.376	1
Bbc3	0.144214126233425	-0.0261536663126632	0.294	0.337	1
Hmgb2	0.144273635427608	0.0290359179591992	1	0.999	1
Tgif2	0.144330388637506	-0.0164592397670729	0.118	0.147	1
Clgn	0.144422883877917	-0.0169958844749738	0.099	0.124	1
Gars	0.144556593653555	-0.0454390486217437	0.91	0.913	1
Nedd4	0.144565380608584	-0.040293732650625	0.954	0.971	1
Dcaf15	0.144640759499779	-0.0200894280226926	0.17	0.202	1
Rab3gap1	0.144684004940757	-0.0194267819824112	0.17	0.203	1
Pmepa1	0.144964364616518	-0.0321324553390568	0.266	0.305	1
Agpat2	0.14497105280377	-0.0303642691270135	0.433	0.486	1
Abhd17c	0.145364636724331	-0.0254244789985242	0.251	0.289	1
Eef1d	0.145450445563364	0.0265087215748072	0.983	0.987	1
Zfp280b	0.145590887701453	-0.0180000968118828	0.174	0.206	1
Ctbp1	0.145605732615668	-0.0214182904854658	0.472	0.52	1
Pycr1	0.14561090887482	0.0303383290056405	0.173	0.15	1
Cfap36	0.145659201747665	-0.0276493731661792	0.37	0.408	1
Dnajb4	0.145720461042844	-0.0113452827923512	0.087	0.111	1
Trp53i11	0.145798614084115	-0.0154756651801912	0.087	0.11	1
Yif1a	0.145908911357009	-0.0187832018744372	0.303	0.348	1
Caml	0.145962095237652	-0.0282704813485432	0.211	0.248	1
Gjb3	0.146094735129029	0.068976377690904	0.607	0.607	1
BC003965	0.146127716486199	-0.0294784935138556	0.723	0.769	1
Atp5e	0.146194436835173	-0.0216967139537281	0.995	0.998	1
4932438A13Rik	0.146212533562226	-0.0132687713967116	0.144	0.174	1
Gtsf1l	0.146370777413885	-0.0312470097838737	0.384	0.426	1
Eif2d	0.146552981836176	-0.0270179609362214	0.645	0.673	1
Gm9843	0.146815704817994	0.0368302684650575	0.63	0.622	1
Sf3b4	0.146867508559537	0.0281093360873852	0.855	0.874	1
Ramp3	0.147004611620337	-0.0178727256907515	0.142	0.172	1
Cbfa2t2	0.147048066072611	0.0237537666969377	0.147	0.125	1
Gas2l3	0.147099672097991	-0.0195488855986953	0.119	0.144	1
Ahnak	0.147132457950244	-0.0439640610164475	0.326	0.359	1
Prelid1	0.147290139530975	-0.0250927922676043	0.977	0.98	1
Ccdc112	0.1474520838112	-0.0170343557959296	0.156	0.187	1
Eif4ebp2	0.147523734582161	0.0235372532960841	0.148	0.126	1
Slc9a8	0.147532048625572	-0.0180874809350157	0.11	0.136	1
Stard3nl	0.147769814789664	-0.0388904308066078	0.578	0.61	1
Gm20342	0.14798245799444	-0.00806683377533941	0.13	0.159	1
Usp47	0.148039190560929	0.0340456738637772	0.271	0.249	1
Kit	0.148085233545915	0.0250880894141728	0.335	0.31	1
Srek1	0.148183621790325	0.0272388225179086	0.509	0.485	1
Cdkn2aip	0.148216511108581	0.02430909843651	0.121	0.1	1
Commd3	0.148241170127389	-0.0263012593579179	0.254	0.294	1
Rad9b	0.148245916145012	-0.0101665223881945	0.092	0.118	1
Mettl1	0.148322705325735	-0.0326159135713207	0.442	0.497	1
Emp1	0.148920017742521	-0.0157603704984749	0.107	0.133	1
Xpo4	0.148923535234149	-0.0282769502210254	0.252	0.295	1
Lyrm5	0.148940232394881	-0.012475962986921	0.211	0.253	1
Trp53i13	0.149003020244683	-0.0188879725125841	0.101	0.125	1
Cenpo	0.149060860475498	-0.0100908965506986	0.084	0.108	1
Cep192	0.149257596850529	-0.0243949845952316	0.226	0.259	1
Tfcp2l1	0.149411108935117	-0.0401628721696538	0.702	0.731	1
Snhg11	0.14941926344447	0.000329288977333808	0.223	0.259	1
Rras	0.149426104305393	-0.0110008583775575	0.101	0.127	1
Slc30a1	0.149456205803953	-0.0224721853637279	0.173	0.202	1
Rpl36al	0.149660881281883	0.0222648050017193	1	1	1
Bex1	0.149707311406729	-0.0423213166602405	0.997	0.999	1
Borcs5	0.149744867542509	-0.0157973469512253	0.145	0.175	1
Map1lc3a	0.149752948108918	-0.0367898494775583	0.356	0.398	1
Efcab2	0.149906863102242	-0.0148038412050539	0.115	0.142	1
Atp2a2	0.149906981116278	-0.0436279121613471	0.683	0.703	1
Abtb1	0.150071600616261	0.029479343151439	0.209	0.185	1
Ppm1f	0.150072469482536	-0.0244072821260818	0.15	0.178	1
Tmcc1	0.150088497403329	0.00413088440422141	0.153	0.185	1
Aldh4a1	0.150103013186704	-0.0180811142742272	0.148	0.18	1
Mrps24	0.150605829895003	0.0256866381158869	0.946	0.945	1
Dctn1	0.150755764635662	-0.0197643556540706	0.283	0.324	1
Mif	0.150887278001132	0.0211288345844833	1	1	1
Dnajc21	0.151013596879438	-0.024320805991767	0.657	0.729	1
Tango6	0.15143542875647	-0.00479020025419374	0.087	0.112	1
Trim24	0.15150291215228	0.0171833816887323	0.563	0.547	1
Clspn	0.151597453622338	0.0293089956925854	0.44	0.419	1
Mrpl57	0.15200818109375	-0.0404702462421884	0.888	0.912	1
Mark3	0.152109840879614	-0.0346961205857562	0.402	0.449	1
Pdia6	0.152109944423479	-0.0349078778983372	0.869	0.9	1
Nop10	0.152231038426275	0.0293006251554822	1	0.999	1
Supt20	0.152406215969424	-0.0383344488988498	0.439	0.488	1
Brd8	0.152413519857113	0.0383104000565218	0.734	0.728	1
Mrpl18	0.152450628525403	-0.0288572522136492	0.997	0.995	1
Dnajc19	0.152462407531803	-0.0251717720694036	0.976	0.972	1
Ube3b	0.152541084379458	-0.0260733804852511	0.17	0.201	1
Fam73a	0.152622717905638	-0.0135699643458852	0.144	0.174	1
Psmd3	0.152770600312672	0.0465581643684801	0.835	0.825	1
Mri1	0.15279803804072	-0.0117069473825619	0.275	0.328	1
Mirg	0.152882744952192	-0.0227250199625304	0.109	0.132	1
Supt6	0.152899008386593	-0.032166675314133	0.489	0.535	1
Dek	0.15303219233835	-0.021685145528374	0.997	0.995	1
Cnep1r1	0.153152995491752	0.0271425274952916	0.309	0.283	1
Slc35g1	0.153190723057163	0.0251488365967474	0.127	0.105	1
4833439L19Rik	0.15330137590351	-0.027933996044001	0.476	0.508	1
Syngr2	0.153504713733466	0.029819217279188	0.304	0.28	1
Rrp7a	0.153506182109554	0.0258052863871009	0.595	0.572	1
Cks2	0.15358348971156	0.0420452575037555	0.991	0.985	1
1110059G10Rik	0.154235332588133	-0.0166756550728532	0.161	0.192	1
Lsm12	0.154248054062176	-0.0283438704960047	0.824	0.85	1
Ifitm1	0.154271921927941	0.120269682377559	0.766	0.769	1
Tab2	0.154433540775548	-0.0266931312787027	0.255	0.288	1
Taf5l	0.154727883959703	-0.0134179757085118	0.379	0.437	1
Poldip3	0.154754563479669	0.037706319913631	0.616	0.598	1
Timm10b	0.154756490150934	-0.0293355555335951	0.621	0.679	1
AU018091	0.154760082793379	-0.0233860113295906	0.494	0.529	1
Taco1	0.15476087601171	0.0240669321530004	0.136	0.114	1
Hist3h2a	0.154870262074415	0.0135039275358944	0.109	0.088	1
Psmg2	0.154886940755232	0.0571926845956042	0.537	0.534	1
Vps26b	0.155241920400645	0.0355189366190196	0.3	0.277	1
Adi1	0.155495546953311	-0.0117081494987729	0.286	0.33	1
Mfsd11	0.155532326282181	-0.011607331712134	0.083	0.105	1
Proser1	0.155565625201939	-0.0315972560699953	0.284	0.32	1
Mcts2	0.155653315597218	0.0473661639562784	0.587	0.569	1
Fgfr1op	0.155662675312091	-0.0138074315766449	0.234	0.273	1
Nrbp1	0.155670659561702	-0.0263579795229418	0.289	0.327	1
Abcb7	0.155682817025779	-0.00858264768741517	0.115	0.144	1
Ndufb3	0.155708895228759	0.0373584791856626	0.806	0.814	1
Zfp518b	0.155721483953896	-0.0309455489959191	0.234	0.267	1
Cars2	0.155732776323828	-0.0199803019140435	0.145	0.173	1
Rcc1	0.155767018605982	-0.0219753492137518	0.615	0.658	1
Ppp2r5a	0.155798747515777	-0.0444058185273345	0.437	0.484	1
Akap1	0.155835763065484	0.0346513260186462	0.442	0.431	1
Zfp57	0.155982911102902	-0.0459573027774307	0.581	0.63	1
Srp9	0.15613895003446	-0.0193840722412617	0.979	0.978	1
Slmap	0.156222268226133	-0.0319320520886233	0.298	0.335	1
Gja1	0.156223320424124	-0.0218680212471877	0.225	0.261	1
Ndufa4	0.156749339950217	0.0156003096396109	1	0.999	1
Mpzl2	0.156866868586344	-0.017426424097092	0.209	0.244	1
Htra2	0.156916067785015	-0.0277602623996988	0.268	0.296	1
Tor1aip2	0.156917325174106	-0.0305531062020925	0.479	0.511	1
Ppp1r11	0.157392777217705	-0.0364248651985553	0.797	0.813	1
Lmnb2	0.157532867552477	-0.0193357445758811	0.265	0.306	1
Sec62	0.157557052876763	0.0337966302677006	0.844	0.839	1
Galk2	0.157812026504182	-0.00836280411097018	0.176	0.209	1
Sfrp1	0.158051973413766	-0.023512648211662	0.321	0.362	1
Mrpl34	0.158066196429976	0.0246105518502804	0.936	0.939	1
Fbxw9	0.158072736249271	-0.0205146613278701	0.185	0.22	1
Cited2	0.158206692242275	-0.040144402555758	0.372	0.412	1
Zfp414	0.15833584661338	-0.0134392961020337	0.144	0.174	1
Nup93	0.158385588802433	0.0441499426394477	0.497	0.483	1
Nid1	0.158529874134004	-0.0192221967256567	0.216	0.25	1
Plk1	0.15884829227292	0.0375633434326444	0.607	0.601	1
Bnip2	0.158870959757267	-0.00325824846905481	0.347	0.402	1
Ctps	0.159004898569257	0.0447905088568319	0.609	0.592	1
Trim26	0.159029976141982	-0.0196795572314295	0.226	0.265	1
Shisa8	0.159047519170094	-0.0217740148157287	0.09	0.112	1
Dalrd3	0.159110694913598	-0.0173325793916991	0.239	0.276	1
Kansl1	0.159639210452157	0.0329151778146756	0.391	0.358	1
Fthl17c	0.159658531324453	0.04248738656149	0.194	0.173	1
Prrc2a	0.159691222987682	-0.0331867471244879	0.492	0.526	1
Nrp2	0.159736856811479	-0.0299887001428633	0.13	0.153	1
Pip5k1c	0.160042771765196	-0.0125975464389685	0.099	0.124	1
Tbc1d10b	0.160137695326847	-0.0180385313193095	0.321	0.366	1
Rnf141	0.16017192159505	-0.0120530883424398	0.086	0.109	1
Pgap1	0.160324015241058	-0.0188338975879155	0.09	0.111	1
Pes1	0.160397145121323	0.045317059917016	0.737	0.766	1
Drap1	0.160526448338045	-0.019563036601574	0.457	0.512	1
Pdpn	0.16062088328171	-0.0148347828395375	0.084	0.107	1
Fh1	0.16070873693992	0.0365876388434403	0.474	0.467	1
Vcp	0.160916249640804	0.0320349855465507	0.917	0.921	1
Fam169a	0.160945951481094	-0.0146526782830826	0.255	0.298	1
Elp3	0.160957950228473	0.0374791568767023	0.518	0.513	1
Alkbh1	0.160998319045393	-0.0441220682801819	0.699	0.75	1
Cnpy2	0.161073845945532	-0.0241614448201384	0.894	0.891	1
Sec61a1	0.161297110583395	-0.0324534582390119	0.622	0.661	1
Eif4b	0.161864720350228	-0.0296559637278454	0.844	0.874	1
1110001J03Rik	0.16194083893644	0.0356714549604551	0.651	0.634	1
Ctdsp1	0.161987453543793	-0.0141694039179042	0.098	0.122	1
Ankrd54	0.16211197387165	-0.0105634312260523	0.147	0.178	1
Trib3	0.162360910056033	-0.0161679681277243	0.223	0.263	1
Hint1	0.162403445474407	-0.0214626260659068	1	1	1
Fasn	0.162599038281911	-0.0360433252136141	0.454	0.507	1
Macf1	0.162821322328954	-0.0364297607991774	0.537	0.577	1
Acot9	0.162822812836296	0.0330215963587778	0.416	0.396	1
Ttc37	0.162858494266592	-0.0128468838203048	0.136	0.164	1
Phf14	0.162897625863049	-0.0289540071968982	0.518	0.54	1
Rpp40	0.16383242252753	-0.0130344788533526	0.235	0.275	1
Xaf1	0.164117946805258	-0.0126921625485698	0.518	0.566	1
Mettl23	0.164329844001938	-0.015798917925473	0.208	0.244	1
Ifitm3	0.164379171421693	0.0752734192542537	0.703	0.706	1
Rps12-ps3	0.164447051643907	-0.0229434957165433	0.824	0.867	1
Pmpcb	0.164530122667407	0.0402433692891106	0.462	0.443	1
Sod2	0.164898142830784	0.0470403302630928	0.965	0.973	1
Cidea	0.165194724989706	0.0231329501825059	0.119	0.099	1
Bzw2	0.165290328193925	0.0213057020111506	0.852	0.839	1
Gm26829	0.165353507785249	-0.00610990481114676	0.171	0.209	1
Baz1a	0.165452579659502	-0.0350430445405141	0.566	0.598	1
Ndufaf7	0.165664078255137	0.0195097398212125	0.249	0.22	1
Mavs	0.165769944718836	-0.00800812820849173	0.098	0.123	1
Sgk1	0.165816050053898	-0.014089778673239	0.599	0.66	1
1810014B01Rik	0.166066035103085	-0.0197255717570922	0.133	0.16	1
Gtf3c4	0.16610718952657	-0.015504816849847	0.199	0.23	1
Oser1	0.166438339606133	-0.0223976257955777	0.28	0.329	1
Atp2c1	0.166462243341043	-0.0111145347437698	0.214	0.252	1
Brpf1	0.166625508682335	0.0276318223507422	0.219	0.195	1
Dctn2	0.166719228703067	-0.0287879385722281	0.543	0.58	1
Josd2	0.166835310252504	-0.0144736189460699	0.159	0.189	1
Anxa3	0.166962707006634	-0.048257269852474	0.119	0.142	1
Med21	0.167033031052461	0.0407401103612743	0.644	0.628	1
Chd7	0.167038752042074	-0.017370198304938	0.419	0.465	1
Paip2	0.167385947265074	0.0187923451925671	0.957	0.961	1
Rps11	0.167416875086393	0.0117541133036609	1	1	1
Ube2l3	0.167470168586412	0.0371189733839442	0.742	0.737	1
Cyhr1	0.167475132130873	-0.01645048158558	0.19	0.222	1
Dcaf12l1	0.167535466229579	-0.0184452649712138	0.164	0.194	1
Sephs1	0.167651787304301	-0.0252094391969061	0.378	0.429	1
Exoc6b	0.167817773835253	-0.0184737265789656	0.118	0.142	1
Ddx3x	0.167908400674198	-0.0281824302636158	0.893	0.918	1
Ccnb1	0.168015370040867	0.0215194584811202	0.867	0.84	1
Ccdc181	0.168106367469654	-0.0108857450596727	0.089	0.112	1
Naa20	0.168164992906878	-0.0100323057909849	0.682	0.711	1
Tcea3	0.168351944029379	-0.0341309061069635	0.862	0.858	1
Topbp1	0.168536377559975	-0.014248043330348	0.424	0.481	1
Pola1	0.168643073189355	0.0157712764011958	0.411	0.391	1
Ccdc71	0.168684100967022	-0.0158564584755975	0.261	0.303	1
Vamp7	0.168927422189382	0.0213155880267718	0.194	0.168	1
Adss	0.168940226468173	0.0427333284050991	0.775	0.783	1
Mtcl1	0.169057581889486	-0.0128106884227379	0.294	0.338	1
Yme1l1	0.169094486746423	-0.0300833345729463	0.625	0.659	1
Ldlrap1	0.169124756516603	-0.0163979514918917	0.101	0.124	1
Supt16	0.169281019874835	0.0259565332298304	0.887	0.892	1
Metap2	0.169413655317857	-0.0219507456445922	0.992	0.997	1
Specc1l	0.169427297625324	-0.0108983611309424	0.124	0.15	1
Cnot3	0.169446202492889	-0.0567620895190608	0.885	0.892	1
C1d	0.169474336105933	0.0447775483524891	0.713	0.704	1
Mmab	0.16949304706684	-0.0145917753194232	0.093	0.117	1
Park7	0.1696177366232	0.0194710112802188	1	0.995	1
Magohb	0.1698389261761	0.0307362588822951	0.333	0.312	1
Rep15	0.169914953774051	-0.000809528258301134	0.142	0.168	1
Taf6l	0.169929219177972	-0.019917306394501	0.405	0.459	1
Flnb	0.169980625153739	-0.0297481882950043	0.3	0.339	1
Rbpj	0.169981362272129	-0.0296118719039216	0.826	0.839	1
Hjurp	0.170069759136973	-0.0108281158287649	0.373	0.428	1
Rc3h1	0.170220714843531	-0.013958483721122	0.185	0.215	1
Rps3	0.170299284066827	0.0218863550566732	1	1	1
4930444M15Rik	0.170438680333057	-0.0194462280562062	0.209	0.243	1
Cpn1	0.170539710898266	-0.0125100594360352	0.112	0.136	1
Gtpbp3	0.170773950780892	-0.0108666256168216	0.136	0.165	1
Rbmxl1	0.170878002334406	0.0324101617072701	0.924	0.936	1
Bnip3l	0.170960149855506	0.0351212844688914	0.795	0.777	1
Faap20	0.170962899624062	-0.0289142663098575	0.309	0.352	1
Fbxo5	0.171014931070205	-0.0300773226263492	0.557	0.625	1
Churc1	0.171028631088289	-0.0218605037636015	0.353	0.395	1
Ccdc47	0.17135312282173	-0.0233181148687755	0.286	0.329	1
Mtfmt	0.171385427999794	-0.00999301917992006	0.142	0.173	1
Kpna3	0.171432528437925	0.0237796554765578	0.606	0.596	1
Ptk2	0.171543343734185	-0.00886787636959085	0.159	0.191	1
Txlng	0.171668733654514	-0.0262366326230783	0.291	0.336	1
1300002E11Rik	0.171673799217685	-0.0179078598716296	0.147	0.176	1
Dnm1l	0.171833456881368	-0.0241458218862886	0.543	0.586	1
Alkbh6	0.171916675976857	0.0228245239312004	0.245	0.221	1
Smarcal1	0.171994289934749	-0.0103723460551444	0.086	0.107	1
Nfx1	0.17202655884192	-0.0183673096474321	0.596	0.653	1
Wasl	0.172318889032036	-0.0240807222786732	0.505	0.541	1
Tmem256	0.172345379578339	-0.0324289125835755	0.846	0.864	1
H13	0.172367104658913	0.0295188695501464	0.387	0.362	1
Sae1	0.172418147358536	0.035676518093448	0.875	0.901	1
Utrn	0.172621711066564	-0.017791041601136	0.226	0.266	1
Ptdss2	0.172659271173949	-0.031692329316841	0.408	0.462	1
Rdm1	0.172679599212396	0.0405610969244706	0.407	0.394	1
Anln	0.172806304713229	-0.0266239863298571	0.378	0.413	1
Akap10	0.172908051546297	-0.0092996158362164	0.093	0.117	1
Eif3j1	0.172973058193652	-0.0388490885846557	0.587	0.62	1
Ldha	0.172976680169689	-0.0297819994934159	0.986	0.993	1
Trp53inp1	0.173335193812772	-0.00522051610665097	0.266	0.312	1
Nub1	0.173393791963067	-0.0279771471785177	0.347	0.386	1
Agtrap	0.17340410678344	-0.0257877437191658	0.607	0.676	1
Ube4b	0.17350486170065	0.0384098949458066	0.483	0.468	1
Sh3gl1	0.17364862068937	0.0258484999793841	0.45	0.435	1
Praf2	0.173650281889974	-0.017382935265743	0.414	0.479	1
Mrpl49	0.173708222780587	0.0260953797717083	0.67	0.668	1
Rnf169	0.174070983176631	-0.018547821964674	0.131	0.157	1
Cox8a	0.17427535226384	-0.0171981811756985	1	1	1
Upf3b	0.174355714688058	-0.0245691659428781	0.604	0.662	1
Vill	0.174387202570365	-0.0150719675937447	0.135	0.161	1
Cdc27	0.17439091433138	0.0446151644875449	0.301	0.288	1
Dis3	0.17448002661205	-0.0290716837251537	0.457	0.498	1
Nfyc	0.174725976115211	0.0411794544792434	0.528	0.526	1
Desi2	0.17475086507271	-0.0268193849012815	0.474	0.529	1
Zfp143	0.174760430447311	-0.0114146872823804	0.131	0.158	1
Bet1	0.174778160516804	-0.0201818532804339	0.482	0.533	1
Asap1	0.174794735277061	-0.0233177290443781	0.249	0.286	1
Ash1l	0.17487584901362	-0.0196844888327204	0.242	0.275	1
[truncated: 5,620 more rows]
