# Supplementary material for: Detection of gene cis-regulatory element perturbations in single-cell transcriptomes
Source: PLoS Comput Biol. 2021 Mar 12;17(3):e1008789. doi: 10.1371/journal.pcbi.1008789 (PMC8011753; doi:10.1371/journal.pcbi.1008789)
Supplement: S2 File — (ZIP) [file pcbi.1008789.s015.zip › S2_File/wt_txm.MshSC3_vs_Control.DESeq2.csv]

	p_val	avg_logFC	pct.1	pct.2	p_val_adj
Dda1	2.54665883781346e-66	-0.520079057488397	0.398	0.756	4.63670174600697e-62
Ifitm3	6.08970027628575e-18	0.346720846861866	0.806	0.706	1.10875172930335e-13
Mrpl34	6.58580373660412e-17	0.176221431928572	0.959	0.939	1.19907728632351e-12
Trh	1.81040630071035e-15	-0.355449450838676	0.616	0.718	3.29620675170333e-11
Prpsap1	2.37348865026971e-14	-0.228154372794959	0.446	0.634	4.32141078554605e-10
mt-Nd1	3.56855462707783e-11	-0.130003609075497	1	0.999	6.4972674095206e-07
Actg1	6.58108312001782e-11	0.140479277672422	0.998	0.999	1.19821780366164e-06
mt-Co1	1.64920287521999e-10	-0.13549162488297	1	1	3.00270367491303e-06
mt-Co3	2.04118622969756e-10	-0.126454202179171	1	1	3.71638776841035e-06
Gapdh	7.04390762640073e-09	0.0647070783967831	1	0.999	0.000128248426153878
Fblim1	6.82153070210496e-08	-0.174927417764109	0.71	0.824	0.00124199609493225
mt-Co2	1.83189623974801e-07	-0.108248436753257	1	1	0.00333533348370921
Ywhag	2.40911698696983e-07	-0.162589518219917	0.809	0.879	0.00438627929817597
Ralbp1	2.81943990123263e-07	-0.162151052511689	0.82	0.887	0.00513335422817425
mt-Nd4	8.62913340578086e-07	-0.108718034772179	1	0.999	0.0157110631919052
Nip7	1.17804774761274e-06	-0.187679084105869	0.957	0.978	0.0214487153407851
Tuba1a	1.53612077574378e-06	0.149241293390893	0.803	0.775	0.027968150963967
Cd81	1.79427203302765e-06	0.118785847624946	0.896	0.887	0.0326683109053345
Rpl37	2.69897722138075e-06	-0.0806932897670958	1	1	0.0491402782696794
Rnf7	2.95954946147867e-06	-0.144694863039069	0.991	0.996	0.0538845170451422
Nop58	3.695495454447e-06	-0.124098241981973	0.997	0.997	0.0672838857391165
Nupr1	5.06714732725043e-06	-0.179968072248796	0.4	0.524	0.0922575513872487
Uhrf1	6.58896100295204e-06	-0.149066244339328	0.641	0.699	0.119965212980748
Rpl7l1	6.84067588156736e-06	0.0807696701837561	0.953	0.919	0.124548185775697
Car2	8.58177627364574e-06	0.140427542892893	0.792	0.735	0.156248400614268
Cald1	1.0945777491104e-05	0.172693842668623	0.573	0.489	0.199289770780531
Fam49b	1.15255840753818e-05	-0.138958110734596	0.613	0.685	0.209846309260477
Dennd5b	1.19010171388234e-05	-0.204248846604959	0.562	0.669	0.216681819046557
Rplp1	1.37893445626721e-05	-0.0877362080954427	1	1	0.25106259645257
mt-Nd2	1.56873352604092e-05	-0.113032755156993	1	0.999	0.28561931308627
Dusp9	1.66447752716335e-05	0.111756440010277	0.772	0.713	0.303051423370631
Krt42	1.68606741856896e-05	-0.147769298238752	0.265	0.359	0.30698229489885
Tmsb4x	1.87927719300215e-05	0.0847057007284966	0.998	0.999	0.342159998529901
Slc25a3	2.20462826523424e-05	0.0556643644506334	0.994	0.998	0.401396668251198
Rps5	2.79246226664229e-05	0.00463325564168393	1	1	0.508423604887562
H3f3b	2.9315096630513e-05	0.0341578433523999	1	1	0.53373996435175
Sub1	3.0234537022652e-05	-0.0975806522144715	1	1	0.550480215571425
Gtf2i	3.64866859060845e-05	-0.131744810972832	0.556	0.659	0.664313090292081
Tns3	4.37738453866626e-05	-0.135797782870995	0.594	0.686	0.796990402954966
Rps27a	4.45900476958237e-05	0.00410424325953951	1	1	0.811850998397862
Tubb6	4.58282062676841e-05	0.111010489642946	0.756	0.73	0.834394151515725
Cst3	4.65144594834863e-05	0.0989316235566827	0.706	0.674	0.846888763815835
Ak2	5.26595193312876e-05	-0.122016659341708	0.956	0.96	0.958771868464753
Rps18	5.50001495354446e-05	0.00204698156666439	1	1	1
Hspb1	6.17163166052654e-05	0.0556887390420484	1	0.998	1
Clic1	6.67035000994312e-05	0.123511353097222	0.406	0.369	1
Prrc1	6.95217949009133e-05	-0.167397289090033	0.586	0.706	1
Wdr43	7.46866067987575e-05	-0.124802121374092	0.92	0.951	1
Hsf2bp	8.04909794754332e-05	-0.131311472717859	0.454	0.538	1
Ctsb	8.33897686222273e-05	0.0916775848952547	0.458	0.41	1
H2afz	9.33526321683182e-05	-0.0929821020876997	1	1	1
Sox2	0.000106355921211668	-0.134421895132251	0.912	0.942	1
Rpl38	0.000108910271812175	0.0140715729005083	1	1	1
Sri	0.000114571720824399	0.0906195668436846	0.485	0.436	1
Mdm2	0.000123783844700884	0.101990491316104	0.661	0.607	1
Ticrr	0.000125589423149829	-0.121997748513886	0.433	0.517	1
Ndufb10	0.000132445425986751	0.0628245295156513	0.943	0.936	1
Tpm1	0.000136724596442894	0.17173859089462	0.613	0.617	1
Rpl12	0.000147523320274715	-0.0885729216008233	1	1	1
Mdh1	0.000152052204762609	0.0799046644684069	0.835	0.819	1
Eef2	0.000173062293373559	0.0376876832001125	1	0.999	1
Gjc1	0.000174925879712593	-0.118101175635441	0.469	0.565	1
Psrc1	0.000180235961644791	0.0821064661119095	0.765	0.701	1
Oxsr1	0.000186325777223915	-0.114139327164977	0.339	0.452	1
Copb2	0.000187985681259099	0.0809531985164574	0.603	0.568	1
Prrc2a	0.000188955649530144	-0.118730494355787	0.469	0.526	1
Spp1	0.000199409497956411	0.124773545362375	0.869	0.862	1
Xaf1	0.000201922578867877	-0.229234707135927	0.499	0.566	1
H2afx	0.000230269893952219	-0.11374880119254	0.987	0.994	1
L1td1	0.000233945443554159	-0.114297720283145	0.954	0.971	1
Chtop	0.000257082334886675	-0.117721330571482	0.843	0.868	1
Ctsl	0.000268159663043666	0.0948832237644576	0.573	0.553	1
Pdcd5	0.00026983117845656	-0.107995464491929	0.976	0.985	1
H2-T23	0.000270181745660335	-0.180725456260615	0.55	0.631	1
Rps4x	0.000295317661397271	0.0192353565425325	1	1	1
Mt2	0.000301998468969039	-0.178242987814662	0.986	0.994	1
Lyar	0.000323237425759918	-0.108546490817681	0.998	0.997	1
Ptbp1	0.000348103724723517	-0.116179039535665	0.833	0.892	1
Zfp42	0.000357072157400775	-0.125064737129936	0.987	0.994	1
Lncenc1	0.000358927155864731	-0.137370827692228	0.724	0.771	1
Cebpz	0.000385824610945537	-0.111141512868765	0.893	0.937	1
mt-Atp6	0.000386735972204593	-0.0834711122960847	1	1	1
Eef1a1	0.00041301502514681	0.00773296793565148	1	1	1
Epb41l4aos	0.000425750448590518	-0.118355529324093	0.712	0.779	1
Pfn1	0.000492509047014528	0.0251745475569862	0.998	0.999	1
Odc1	0.000524017014568804	-0.106934905906935	0.998	0.996	1
Sms	0.000579123205762283	-0.134109474455272	0.907	0.942	1
Trim71	0.000596462361968288	-0.115604369450533	0.669	0.743	1
AY036118	0.000607912360037906	-0.113592755112255	0.728	0.798	1
Hmgn1	0.000616504061315114	-0.0827320527937272	1	1	1
Dhx16	0.000642911419320938	0.0587424241180896	0.92	0.896	1
Brd4	0.000691843605411456	-0.11277326038274	0.674	0.739	1
Rpl10	0.000705890382383603	0.0200314186730886	1	0.999	1
Fkbp5	0.000747567411397862	-0.106489635001359	0.403	0.489	1
Mylpf	0.000767293461603209	0.0586537765296482	0.939	0.949	1
Uqcr10	0.00081459361483703	-0.0890684321012105	1	0.999	1
Fus	0.000823264477995137	-0.108057141380825	0.924	0.951	1
Snrpa1	0.000940321144124963	-0.102701158823691	0.972	0.982	1
Pim1	0.00103102844284309	-0.116723199944447	0.636	0.714	1
Gm42418	0.00104124039876469	-0.105440054333549	0.992	0.993	1
Tuba1b	0.00105843053786035	0.0215122343870049	1	1	1
Itgb1	0.00107664121658281	0.087277131234957	0.537	0.523	1
Golgb1	0.00114758411362322	0.0712119398767672	0.556	0.507	1
Hmgb2	0.00115473189304701	-0.0877026804984822	1	0.999	1
Get4	0.00120801671050863	-0.109476255998046	0.783	0.815	1
Parp1	0.00124550629519856	-0.124682903886566	0.987	0.984	1
Ppdpf	0.00130597834243236	-0.110739346278784	0.891	0.917	1
PISD	0.00132827492990821	0.0684677992774606	0.636	0.577	1
H2afj	0.00135852995226235	-0.102221000882042	0.975	0.978	1
Nacc1	0.0013722519892745	-0.100086151554784	0.43	0.513	1
Vamp3	0.00138982569171416	-0.109311086690345	0.581	0.634	1
Ppia	0.00140439117406832	0.0048788089726397	1	1	1
Rps3	0.00140688066095951	0.00439772765847968	1	1	1
Vps35	0.00142660753814061	0.0642631679954286	0.663	0.651	1
Itm2b	0.0014723384973834	0.075815043728172	0.587	0.557	1
Prdx4	0.00150391306776473	0.066714588907278	0.665	0.6	1
Nol7	0.00151562957339665	0.0520221408376536	0.883	0.868	1
Eif3f	0.00155701103945032	0.0376566328770629	0.981	0.98	1
Yap1	0.00158642533095236	-0.101254418491749	0.337	0.412	1
Mrfap1	0.00166320857771669	-0.0954744365670002	0.997	0.998	1
Pmm1	0.00168464534298475	0.0573868953568164	0.899	0.886	1
Gsto1	0.00172826360077156	0.0735425211915253	0.565	0.529	1
Uqcrb	0.0017695531631364	0.0305195494724697	0.994	0.997	1
Serpinh1	0.00177170425800572	0.100675176979437	0.436	0.417	1
Basp1	0.00181710450989606	0.0723154377295314	0.757	0.747	1
Zcchc8	0.00203245327011454	0.0703665802466883	0.405	0.348	1
Ubb	0.002086137041304	0.0268118046410271	1	0.999	1
Lgals3	0.00209244746476059	0.0858311500934076	0.343	0.286	1
Eif3h	0.00210632405028902	0.0305532207107115	0.992	0.992	1
Tomm5	0.00219638841104515	-0.0905876506875534	0.997	0.999	1
Lsm3	0.0022364386357885	-0.094013994843293	0.98	0.996	1
Gm13152	0.0022544136236377	-0.100115231405981	0.296	0.382	1
Phlda1	0.00231330704612648	0.136354367980182	0.26	0.23	1
Rpl36	0.00234175828662823	-0.0672251483988826	1	1	1
Cd63	0.00243776910612032	0.0799930901265147	0.72	0.742	1
Tcof1	0.00252409589850138	-0.102533589578458	0.945	0.958	1
Tceb2	0.00253741093812182	0.0169723689865169	0.997	0.996	1
Eif3c	0.00255669381878279	0.0303571902928712	0.987	0.996	1
Uqcrc2	0.00262643148889559	0.0583093097158041	0.776	0.726	1
Snhg6	0.00271570387378587	-0.100995602573125	0.622	0.672	1
Atp6v0e	0.00271639554340674	0.0456182813997805	0.923	0.921	1
Prmt1	0.00274871168906798	0.037622432715064	0.989	0.988	1
Tmem230	0.00277806112100047	0.0637420101067848	0.529	0.476	1
Wbp5	0.00292880927017079	0.0533051942672658	0.942	0.935	1
Ppcs	0.00294296920708402	-0.0968439349503669	0.515	0.603	1
Gpx1	0.00294982083246081	-0.0992891175173671	0.995	0.997	1
Agtrap	0.00296007170801095	-0.104662533136046	0.602	0.676	1
Ube2d3	0.00298948775734039	-0.0838114951788818	0.998	0.999	1
Suclg1	0.00308054864823616	0.0506612029515419	0.891	0.85	1
Esf1	0.00311857593427325	-0.10018553680898	0.887	0.904	1
Anp32b	0.0031334111602893	-0.0819237502035319	1	1	1
Snrnp70	0.00316934744860316	-0.101015088976488	0.882	0.913	1
Elovl6	0.00317772413954692	0.0598080129149866	0.668	0.628	1
Ifrd1	0.00318136785206167	0.071311506760904	0.57	0.537	1
Etfb	0.00325128959315637	0.0544160458218104	0.857	0.8	1
Adipor1	0.00325379170548127	-0.0989513021805306	0.721	0.768	1
Arglu1	0.00332097799839123	-0.102693246768344	0.874	0.912	1
Txn1	0.00332243769241145	0.0228450274138488	0.998	0.998	1
Psmb5	0.00333805636509513	0.040350112385509	0.983	0.98	1
Manba	0.00337385012886419	-0.105220915194126	0.298	0.384	1
Laptm4a	0.00348101169162966	0.055655756188453	0.775	0.758	1
Rps19bp1	0.00350568748497329	-0.0986531325397126	0.883	0.914	1
Fabp5	0.00356817752698402	0.0755910946370533	0.756	0.689	1
Folr1	0.00366472580998861	0.0599649329277343	0.776	0.77	1
Tceal8	0.00380575641372787	0.0597937428038882	0.787	0.772	1
S100a11	0.00382616873904	0.0967594418985519	0.524	0.502	1
Igf2bp1	0.00384874955504791	-0.103613315286342	0.95	0.96	1
Adh5	0.00394497523842202	0.0514401559636775	0.917	0.898	1
2700060E02Rik	0.00395978505495835	-0.0878556238778936	0.995	0.994	1
Thoc6	0.00418388667004587	0.060351670121885	0.523	0.489	1
Pcnp	0.00425417856285229	-0.0978045121752533	0.843	0.857	1
Sept11	0.00432797692175798	-0.101877566469778	0.655	0.723	1
Rpl5	0.00438407550063933	0.00789680107687918	1	1	1
Gm26917	0.00442939012264268	-0.101161202551423	0.992	0.994	1
2610305D13Rik	0.00444922569397536	-0.0972517099578944	0.737	0.797	1
Mpp6	0.00451009513093927	-0.098384700329195	0.693	0.733	1
Gnas	0.00454603801264275	0.0584212031467335	0.819	0.772	1
Calml4	0.00455262597697122	-0.118222961627158	0.23	0.329	1
Sfxn1	0.00458397161040784	-0.098792573534576	0.803	0.846	1
Rnf187	0.00479732731841483	-0.0957269657977715	0.844	0.882	1
Serf2	0.00489005421402286	-0.085956919570453	1	1	1
Perp	0.00491250723598488	0.0882473853644369	0.411	0.407	1
Tuba4a	0.00499210149190616	-0.102416373633306	0.622	0.707	1
Adgrl1	0.00517372671885851	-0.0902668659766169	0.362	0.442	1
Gm13251	0.00520269737066748	-0.0940511302203142	0.321	0.39	1
Lin28a	0.00528964759553569	-0.0902632469033771	0.441	0.535	1
Psmb3	0.0054374606110031	0.0292421781366754	0.987	0.989	1
Nfu1	0.0055484798307759	-0.0966348280951659	0.761	0.805	1
Cdv3	0.00559420044377844	-0.102231669478108	0.98	0.977	1
Carhsp1	0.00560413054085904	0.0559443991299045	0.661	0.649	1
Apoe	0.00581279801549328	0.0691962520099147	0.833	0.805	1
Zmat3	0.00583577929056331	0.0553489468483463	0.565	0.53	1
Usp48	0.0058598762300924	-0.0975571637608353	0.781	0.812	1
Rpl9	0.00600482684393295	-0.00314136798264997	1	1	1
Dpy30	0.00618226182917193	-0.0868360078924781	0.989	0.995	1
Txn2	0.00618570924364389	-0.0955886196326354	0.871	0.877	1
Hnrnpa0	0.00620646364268274	-0.102416373633306	0.625	0.689	1
Foxp1	0.00628838973697948	0.0657012130418002	0.499	0.486	1
Cd24a	0.00629183459252957	0.104386363034983	0.254	0.213	1
Tmem245	0.00646068025522634	-0.124505982294841	0.501	0.601	1
Iars	0.00646301767969971	-0.0920922657349812	0.537	0.604	1
Gtf3a	0.00648891727611362	-0.0963992450997079	0.704	0.769	1
Fkbp11	0.00650641385125042	0.0629604335620568	0.619	0.592	1
Enah	0.00650719054043886	-0.107122446404713	0.89	0.902	1
Agpat2	0.00656541679904934	-0.0909376264314438	0.424	0.486	1
Crip2	0.00665802118338434	0.0698984934080348	0.537	0.537	1
Rpl34	0.00671722941841439	-0.0635918496243018	1	1	1
Rpl41	0.00675013866507224	-0.0724341820336258	1	1	1
Tpp2	0.0067913631056344	0.0572354380388057	0.48	0.443	1
Slc25a5	0.00680148469780173	0.0209761606701218	0.998	1	1
Eif4ebp1	0.0068075855073964	-0.086935329595792	1	1	1
Sec61g	0.00686949354244695	0.00485563300002001	1	1	1
Zfp106	0.00688104753888237	-0.0947577759311506	0.89	0.904	1
Eif4a1	0.00697361842496541	0.0259116617227422	1	1	1
Cobl	0.00709239721860482	-0.096173146931712	0.598	0.664	1
Zwint	0.0071128213036556	0.0498517875591894	0.783	0.769	1
Msh2	0.0071619294619944	-0.0906105926689225	0.591	0.665	1
Arl14epl	0.00732994479094089	-0.097763715809968	0.335	0.429	1
mt-Nd4l	0.00753146021568771	-0.0956397294792205	0.729	0.78	1
Esco2	0.00755915828851237	-0.0914968504152173	0.57	0.644	1
Golga3	0.00758027371705347	-0.0987170983887045	0.317	0.375	1
Prrc2b	0.0076090923735323	-0.0859612322811226	0.372	0.452	1
Hdgf	0.00765973223081843	-0.087503088621312	0.994	0.995	1
Snx2	0.00771492472746844	0.0540339120409437	0.531	0.476	1
Rasgrp2	0.00772697086183889	-0.126517387660847	0.657	0.703	1
Txnl1	0.00781724723055276	0.0368087682266023	0.954	0.935	1
Mrps34	0.00784405892680716	0.0497636100108244	0.729	0.695	1
Hibadh	0.00809937919397906	-0.0895168439447988	0.526	0.572	1
Zcchc17	0.00814776425819097	-0.0959504660239666	0.743	0.78	1
Rpp25	0.00816358332340121	-0.0982843887381367	0.633	0.684	1
U2af1	0.00849900857149952	-0.0821984027828564	0.991	0.995	1
Dhps	0.00855855285658791	-0.0870750881759427	0.491	0.551	1
Upp1	0.00858483408608016	0.0433167482869286	0.948	0.946	1
Dnajc8	0.00867302937077089	0.0253157122888814	0.984	0.988	1
Clpb	0.00868881247308937	0.0548456316571384	0.457	0.433	1
Ooep	0.00872075063671341	0.0547944973772511	0.682	0.641	1
Sparc	0.00879893455170358	0.0783042221807856	0.63	0.646	1
Lrrfip2	0.00884042963529586	-0.0833142341082594	0.362	0.444	1
Id3	0.0088468913358295	-0.119115307255217	0.622	0.704	1
Bag1	0.00898948890445059	-0.0903814013313518	0.865	0.897	1
E2f4	0.00908254473655042	-0.0894401238650221	0.652	0.689	1
Prpf40a	0.00919248982068325	0.036906488174659	0.935	0.925	1
Tnfrsf12a	0.00928302884428197	0.131229174043631	0.205	0.176	1
Cnot10	0.00940766032266529	-0.0832167880546041	0.367	0.426	1
Nudt19	0.0094710291121344	-0.0886606214624805	0.543	0.569	1
B2m	0.00951790880415649	0.0960076950474941	0.249	0.203	1
Kat6b	0.0095735807511093	-0.0940263627251735	0.636	0.705	1
mt-Cytb	0.00959501761920546	-0.0749339474770947	1	0.999	1
Fam162a	0.00966355883061929	0.0484966002373961	0.828	0.818	1
Nt5c	0.00977418785928482	0.0663972402833568	0.317	0.266	1
Nr0b1	0.00992106482865224	0.0632741554477168	0.529	0.527	1
Dnajc19	0.00993353483196494	-0.0919166576916817	0.967	0.972	1
G3bp2	0.0100590256929841	-0.0897469090602545	0.994	0.997	1
Hnrnpu	0.0101048913248808	-0.0896414554836844	0.978	0.975	1
Tbx3	0.0101093613418269	-0.105195694773379	0.753	0.77	1
Rpap1	0.0101142267402698	-0.0841117883177563	0.326	0.413	1
Rcc2	0.0101543148394485	-0.0967601075710687	0.901	0.937	1
Idh1	0.0102093383940894	0.0577034326903021	0.403	0.356	1
Tm2d2	0.0102540297784089	0.0550447789453202	0.446	0.391	1
Pdgfa	0.0102651080433793	-0.104417241751577	0.754	0.811	1
Map1b	0.0103306695238612	-0.0995735741244229	0.561	0.662	1
Prkcz	0.0103565919452524	-0.0836017143459729	0.384	0.459	1
Gadd45gip1	0.0103808517864953	-0.0924388176687682	0.748	0.808	1
Anapc11	0.0104548760053552	-0.0912020390923274	0.912	0.921	1
Sec24a	0.0105796834745528	-0.0954238140322863	0.287	0.361	1
Maged1	0.0105914029471957	0.0579214603154697	0.439	0.4	1
Napa	0.0108439006986098	0.0485482176696468	0.668	0.672	1
Swi5	0.0111520659802541	0.0178773841521951	0.992	0.987	1
Mrps11	0.0112326649197476	-0.0878420726733821	0.677	0.751	1
mt-Nd3	0.0112519413658982	-0.0818452551647795	1	0.996	1
Nup50	0.0114825079190495	-0.0895039854954311	0.65	0.72	1
Mbtps1	0.0114953185007538	-0.0812746879751443	0.417	0.48	1
Srm	0.0115244268912251	-0.0853879387986549	0.956	0.976	1
Gm8730	0.011533836184706	-0.0735406694455794	1	1	1
Ndufs5	0.0115994175027433	0.0228369548666005	0.995	0.98	1
Paip2b	0.0117950788449182	-0.0827454133458417	0.419	0.484	1
Klf6	0.0118603410486414	0.106803948021008	0.211	0.181	1
Elof1	0.0118706635297259	-0.0886426637391049	0.731	0.788	1
Ccng1	0.0118893826797264	0.0455007501857914	0.869	0.843	1
Eci1	0.0119124997437466	0.0521688054404146	0.482	0.447	1
Actn4	0.0119200160028511	-0.095825403726679	0.965	0.964	1
Sf3b2	0.0119439965367323	0.0257935529811779	0.98	0.977	1
Tra2b	0.0119694151716506	-0.0872344712412163	0.969	0.981	1
Prelid1	0.0119971748202267	-0.084656449872049	0.973	0.98	1
Npr1	0.0121211777397125	-0.0832674992795446	0.373	0.437	1
Eml4	0.0125642658337531	-0.0879980231745437	0.668	0.733	1
Mrps16	0.012636962578889	-0.0857129584515652	0.945	0.958	1
Ndufb5	0.0127560652393573	0.0220680409934435	0.972	0.971	1
Ube2k	0.0129100053091463	-0.0848391023668775	0.954	0.968	1
0610012G03Rik	0.0130331384882674	-0.0876505198089517	0.833	0.876	1
Senp6	0.0133594185410267	-0.0861443480245304	0.58	0.628	1
Helz	0.0134196584455612	0.0556288212044523	0.398	0.369	1
Coro1c	0.0135160691537986	-0.0865296532419397	0.652	0.681	1
H1fx	0.0136576032321722	-0.0886561595087629	0.246	0.341	1
Gm26737	0.0137073416903872	-0.131983925232041	0.335	0.421	1
Bsg	0.0138252249916935	0.0270778587404974	0.967	0.966	1
Exosc2	0.0138729800441384	-0.0825463330194734	0.398	0.456	1
Jmjd1c	0.0138915462510223	-0.0810726179248807	0.351	0.412	1
Agl	0.0139245709598845	-0.118308107865874	0.485	0.515	1
Golt1b	0.0140265993734611	-0.0790778367218736	0.369	0.438	1
Ppp1r7	0.0141047057418619	0.0475159970811816	0.586	0.541	1
Cenpa	0.0141561040281207	-0.0896517454756229	0.85	0.903	1
Trim28	0.0142058432942795	-0.0856874046280733	0.986	0.991	1
Lsm6	0.0142215319448954	-0.0848532652615759	0.959	0.971	1
Pdia3	0.0142574546467605	0.0403708021083673	0.828	0.793	1
Idh3b	0.0142684961914811	0.0441262035498264	0.721	0.693	1
Rbms1	0.0143298821223542	0.0615924758455219	0.48	0.46	1
Sepw1	0.0143884117392869	-0.0923326214626135	0.913	0.912	1
Sept7	0.0146034423370481	0.0408904637691148	0.849	0.83	1
Cct7	0.0146788550672692	0.0210343935762669	0.995	0.984	1
Cmip	0.0149974864634332	-0.0831024139367403	0.312	0.368	1
Adam23	0.0151665287609565	-0.0880020759744205	0.258	0.337	1
Brwd1	0.0151789471481535	-0.0818018550278495	0.471	0.52	1
Cited2	0.0151980124661675	0.060173168335582	0.425	0.412	1
Ndufb3	0.015288983300514	0.0370929690107458	0.822	0.814	1
Psmb6	0.0153440902172356	0.0145311859875181	0.994	0.998	1
Ict1	0.0154927610974995	-0.0883960727369693	0.751	0.796	1
Jmjd6	0.0156225339672116	0.0497548175125839	0.528	0.497	1
Lmnb1	0.0158241014568112	-0.0862473083346285	0.909	0.94	1
Oat	0.0158510967470112	0.0566333416304579	0.372	0.362	1
Nudt21	0.0159651189568666	-0.0829517963076276	0.964	0.979	1
Rps20	0.0160287059940565	-0.065051342273561	1	1	1
Psat1	0.0160289004567401	-0.0873793734995301	0.91	0.935	1
Brca2	0.0160394166685567	-0.0823674804187762	0.526	0.556	1
Syngr1	0.0162663481647611	-0.0826410125266603	0.515	0.595	1
Btg1	0.0162863688033374	0.0723626435390018	0.296	0.235	1
Pdk3	0.0163622663509234	-0.0783122609632173	0.37	0.458	1
Rnh1	0.016803734213137	0.0522283103988481	0.398	0.375	1
Ctnnbip1	0.0168871259744705	-0.0805677798830271	0.48	0.544	1
Usp7	0.016912283319705	-0.0865866311761542	0.757	0.782	1
Nanog	0.0171109233826856	-0.100608530766473	0.871	0.899	1
Eef1d	0.0171271483138652	0.0222248632255546	0.992	0.987	1
Rpsa	0.0172477787764141	-0.0115403148984963	1	1	1
Tfcp2l1	0.0173225271177754	-0.0994681734000716	0.682	0.731	1
Ctcf	0.0174346982543304	-0.0860809071809387	0.866	0.851	1
Vps36	0.0175014094998268	0.0442200476542924	0.745	0.71	1
Maz	0.0176726602287405	-0.0804952767109816	0.457	0.515	1
Sptssa	0.0177271462183346	-0.0768083769591214	0.411	0.473	1
Atp2a2	0.0178428050205088	-0.0881141833419449	0.682	0.703	1
Rps7	0.017943419762529	-0.00725227815363372	1	1	1
Dpys	0.0180934053463702	-0.101435546664747	0.348	0.426	1
Ccdc58	0.0181414635824903	0.0340365809615719	0.882	0.881	1
Rcor2	0.0181777480397806	-0.0841818978834564	0.531	0.606	1
Pla2g1b	0.0184757183320721	-0.0883670140309201	0.857	0.903	1
Leprotl1	0.0185271669457863	-0.0807094329748429	0.488	0.547	1
Slc39a14	0.0187250679141427	-0.0935492710497107	0.205	0.29	1
Tmem5	0.0188312594689066	0.0491201582796746	0.518	0.507	1
Smc1a	0.0189093924425235	0.0407787339317449	0.71	0.713	1
Nop56	0.0189136917051747	-0.0807421934179595	0.967	0.977	1
Rwdd4a	0.0190308730818598	0.0466706191267837	0.531	0.485	1
Zfp281	0.0192910925609849	-0.0795971079632296	0.512	0.574	1
Sgol1	0.0195443321996383	-0.0814815584206002	0.545	0.608	1
Rest	0.0196341171672183	-0.0857875323211243	0.948	0.953	1
Fabp3	0.0196406126190622	0.0867987559621843	0.227	0.204	1
Fam136a	0.0198736419183628	-0.0871995560247585	0.918	0.925	1
Kpnb1	0.0200127291768179	-0.0849697927173438	0.888	0.904	1
Vangl1	0.0200358262509784	-0.0773382499711076	0.387	0.485	1
Dap3	0.0200407093812133	0.0379151989315535	0.82	0.77	1
Glul	0.0200724803016329	-0.085512392099977	0.745	0.818	1
Mzt1	0.0202933509600144	-0.0766019155592961	0.343	0.398	1
Cox18	0.0204362253259058	-0.0784709641044794	0.477	0.52	1
Nop10	0.0207908503871609	-0.0697082612386271	1	0.999	1
Amd1	0.0209123010639499	-0.0812493798102735	0.573	0.646	1
U2surp	0.0212000867139732	-0.0824594806126766	0.924	0.939	1
Cyb5b	0.0212394953057946	-0.084722034931796	0.759	0.821	1
Carm1	0.0213152797878995	-0.0754150886667757	0.348	0.4	1
Mkrn1	0.0214214784870006	-0.0913757989857844	0.998	1	1
Atp5c1	0.02163012570731	0.0157316175308988	0.989	0.988	1
Sumo3	0.0219752759682878	-0.0799990209808372	0.956	0.965	1
Igfbp2	0.0220492235220788	0.0504092261941245	0.78	0.81	1
Asxl1	0.0222428797039018	-0.0744282102781046	0.364	0.44	1
Emc10	0.0224416775492288	0.0418684816632487	0.631	0.597	1
Kdm4c	0.0232244262447393	0.0710220790825574	0.282	0.196	1
Vdac1	0.0233539874362591	0.0201022782413633	0.97	0.967	1
Itch	0.023378330002203	-0.0951093744478532	0.239	0.308	1
Haus7	0.023409829731267	0.0600042070888759	0.304	0.253	1
Tk1	0.0235380153626878	0.0454021220609575	0.507	0.494	1
Noct	0.0237102599649165	-0.0982080069682827	0.668	0.75	1
Sgk1	0.0237265072006393	-0.0927109468613584	0.587	0.66	1
Mrpl52	0.0237781471529746	-0.0794997800087456	0.969	0.968	1
Actr1a	0.0238583207965747	0.0596700885739316	0.304	0.248	1
Pttg1	0.0238644109436738	-0.0934740810239737	0.543	0.636	1
Lck	0.0239662821609546	-0.0858096312946279	0.233	0.301	1
Coq2	0.0240041104677271	-0.0757748339827937	0.365	0.401	1
Nipa2	0.0241343752989186	0.0478631626940802	0.419	0.376	1
Mcee	0.0243562582606812	0.0506182859006967	0.376	0.313	1
Rps13	0.0246145610367417	-0.0109939189649526	1	1	1
Tipin	0.0246195468002902	-0.0817122579021103	0.954	0.967	1
Slc29a1	0.0247905647484651	-0.08397455763276	0.633	0.709	1
Xrn2	0.0248809680716613	0.0374610466065957	0.731	0.737	1
Rpl8	0.0249066686483549	-0.0187241809273972	1	1	1
Rrp8	0.0249473400770466	-0.082207912592408	0.636	0.695	1
Bub1	0.0249843346992206	0.0456787978693562	0.436	0.378	1
Snrpb	0.0250930511264374	0.012603432152686	0.992	0.995	1
Rps28	0.0251241831080403	-0.0101092298452912	1	1	1
Pla2g16	0.0253414156783052	0.0487960184390974	0.37	0.331	1
Zcrb1	0.0253783411910329	-0.086949163908419	0.696	0.745	1
Ptpn11	0.0256632101593189	0.0466775676969418	0.483	0.429	1
Tex30	0.0256634591869246	0.0422473458987055	0.583	0.556	1
Apitd1	0.025984159532177	-0.0783247882884457	0.587	0.658	1
Gnl1	0.025996259728398	-0.0742670288949731	0.472	0.525	1
Oaz1	0.0259966322552219	-0.068284747963447	1	1	1
Dstn	0.0260313588614203	-0.0815580455570282	0.998	0.998	1
Cops4	0.0260467615287534	0.0343852559060196	0.791	0.779	1
Pgls	0.0261251315550231	0.0308644243386091	0.866	0.859	1
Ppp1ca	0.0261787384623719	0.0118480418949332	0.989	0.994	1
Degs1	0.0265207537002153	0.0446035420599742	0.595	0.561	1
Senp2	0.0266970242066402	-0.0734377818064813	0.309	0.389	1
BC005537	0.0267132916153144	-0.0736517381660222	0.405	0.445	1
Eif2b5	0.0270915457871016	0.0391953984248314	0.668	0.642	1
Pcf11	0.0271662989119196	-0.0802031490676836	0.268	0.331	1
Cdyl2	0.0271794781403816	-0.0766993031051068	0.441	0.481	1
Ctnnd1	0.0272402351678518	-0.0728621921207361	0.365	0.439	1
Tmem167	0.0274055967385452	-0.0804604895015071	0.948	0.962	1
Csnk1g2	0.0275637628016748	0.0442463323650236	0.449	0.424	1
Tjp2	0.0277629257893767	-0.0804380529580219	0.545	0.616	1
Etv4	0.0280167764903213	-0.0837766819840674	0.661	0.716	1
Rbm25	0.0280338038564833	-0.0799242992534608	0.981	0.985	1
Nasp	0.0281920677528297	-0.0786511208910692	0.984	0.989	1
Ssrp1	0.0284670030174142	-0.0782595215923858	0.962	0.958	1
Ubr5	0.0288151962101248	-0.0790330881290495	0.715	0.765	1
Kdm2b	0.0291009961293879	0.0445245619563375	0.433	0.379	1
Psma3	0.029252098101962	0.0147056831362153	0.987	0.991	1
Impact	0.0293417669633485	0.0466127613123468	0.411	0.391	1
Lage3	0.0296673222629264	0.0315750828970951	0.813	0.828	1
Esrrb	0.0297822914708964	-0.0824265760468499	0.548	0.584	1
Nudt4	0.0298962252792559	-0.0820001028779602	0.872	0.895	1
Gm364	0.030023382886171	0.0575760391617212	0.301	0.25	1
Gm7325	0.0302198207109375	-0.0907357617398407	0.679	0.751	1
Eif3e	0.0304888341592003	0.0203802509994735	0.961	0.977	1
Klf5	0.0305425726042994	-0.102474202949423	0.764	0.829	1
Pten	0.0306544646807469	0.0421633113907258	0.443	0.393	1
Rpl13	0.0309687024895034	-0.0561772046821747	1	1	1
Phlda3	0.0311706357112112	0.046601864299595	0.679	0.658	1
Rab24	0.0314733499679956	0.0432194767533663	0.454	0.399	1
Nrtn	0.0314865102769008	-0.0745786832422729	0.302	0.366	1
Galk1	0.0314899632600017	0.03749299497803	0.654	0.606	1
Bub1b	0.0315329725701026	-0.0758208340265578	0.573	0.626	1
Ppp2r4	0.0315508980769721	-0.0746330443632126	0.447	0.511	1
Ndufb11	0.0316257432252081	0.024100715562118	0.937	0.919	1
Rcn2	0.0316330439777949	0.0647661776049466	0.28	0.248	1
Ccm2	0.0317559850360171	0.0525847531044578	0.328	0.299	1
Dbnl	0.0317696996833554	0.0412606271791294	0.482	0.439	1
Acat2	0.032259214931628	-0.0745911253089003	0.517	0.587	1
2310033P09Rik	0.0323164256820578	0.043030723596685	0.455	0.41	1
Arih1	0.0323273650942478	-0.0715446688734955	0.372	0.424	1
Hsp90aa1	0.0325584214751522	0.00011477661114645	1	1	1
Nr2c2ap	0.0326311860066484	-0.0707544963456592	0.345	0.4	1
Malat1	0.0326456037390731	0.0108912852761129	1	1	1
Baz2a	0.032841503152136	-0.0791661593805298	0.666	0.717	1
Timp1	0.032849190627073	0.0482650919599413	0.461	0.468	1
1700007K13Rik	0.0329541708866793	0.0620643622422538	0.301	0.28	1
Zfr	0.0329661505712334	-0.0759105916465223	0.565	0.613	1
Arih2	0.0331530246873631	-0.0773881269656473	0.602	0.65	1
Gnl3	0.0332281933354661	-0.0730756542337592	0.984	0.989	1
Snrpn	0.0332705258274678	-0.0833538513369358	0.824	0.839	1
Dnpep	0.0334112340635904	0.0434952041930262	0.403	0.36	1
Sox4	0.0334790473956559	0.0818951627054904	0.233	0.218	1
Mras	0.0334897905781393	-0.0781526438640655	0.482	0.548	1
Dhx15	0.0336855372019527	-0.079470515097021	0.849	0.869	1
Ndufs8	0.0337131725169022	-0.0793628733584792	0.742	0.785	1
Tmx1	0.0339613071539493	0.0498933148434025	0.348	0.301	1
Calm2	0.0345031779229601	-0.0773710217969352	0.991	0.999	1
Mrpl38	0.034503204948296	0.0348046891489641	0.737	0.699	1
Srsf10	0.0345231876081208	-0.0801014707116026	0.871	0.882	1
Sdhb	0.0346526800858031	-0.0774535670892493	0.876	0.922	1
Gna11	0.0347947451385115	-0.0701350372056885	0.43	0.487	1
Cep55	0.0349827902129995	-0.0742477806936266	0.413	0.462	1
Arpc3	0.0350559275796061	0.0358822184730909	0.728	0.715	1
Rps15a	0.0350601240693967	-0.0136696220578485	1	1	1
Agpat5	0.0353672998116631	0.0381027360217804	0.591	0.542	1
Zmynd8	0.0354221227911496	0.0407274819182619	0.482	0.457	1
Tln2	0.0356410717817341	-0.070827298063812	0.302	0.372	1
Api5	0.0356443316364847	-0.0752406103653549	0.655	0.72	1
Lsr	0.0356929025935114	0.0522949400318598	0.32	0.288	1
Ilf2	0.0357150404292472	-0.0769734242803002	0.847	0.882	1
Srsf1	0.0357379710549184	-0.0783859738419994	0.868	0.905	1
Fth1	0.035790297766086	-0.078668473770084	1	1	1
Mrpl24	0.0358119430142848	0.0317909883086371	0.805	0.771	1
Rngtt	0.0359321906721201	-0.0770780333562791	0.239	0.322	1
Chmp4b	0.0360418493499216	-0.0707517501453707	0.439	0.487	1
Knop1	0.0360753095738691	-0.0781431087808802	0.987	0.971	1
Iqgap1	0.0365434231081938	0.0417545925984066	0.46	0.435	1
Aard	0.0366580983722135	0.0537028432600701	0.554	0.561	1
Btbd1	0.0369724671308859	-0.0713994117961477	0.408	0.474	1
Pdlim7	0.0370134116287715	0.0494853483651706	0.452	0.441	1
Rad21	0.0370859764159067	-0.074453333696901	0.643	0.694	1
Tmem38b	0.037282295809276	0.0538883495143036	0.302	0.239	1
Puf60	0.0373247705261402	-0.0759040725717093	0.62	0.659	1
Dnajb11	0.0373270673518708	0.0375325146592662	0.671	0.681	1
Mtf2	0.0373944558073392	-0.0802485460415292	0.978	0.977	1
Pdcd6ip	0.0374165620077387	0.0498933148434025	0.335	0.301	1
Pias2	0.0380729369655724	0.0348611939314478	0.734	0.694	1
March5	0.0382398480058504	0.0271621035182585	0.896	0.88	1
Reep5	0.0382636042251893	0.0554258039070646	0.315	0.28	1
Hnrnpd	0.0384904406215514	-0.0774604463238904	0.901	0.919	1
Zfp326	0.0386908345510619	0.0421209838396483	0.419	0.402	1
Rps29	0.0394209689472805	-0.0621074921717888	1	1	1
Rinl	0.0396405685380394	-0.0709917833147428	0.345	0.387	1
Ndufab1	0.0396624236924242	0.01272015454053	0.992	0.98	1
Naa38	0.0397586078389882	-0.079310533087539	0.872	0.902	1
Eif4g1	0.0397786201054088	-0.0761278129524419	0.904	0.928	1
Atp2b1	0.0399196332121753	0.0417043820786444	0.534	0.511	1
Ahnak	0.0400718365647895	0.06297327995982	0.348	0.359	1
Hadh	0.0401743724830273	0.0397253304118068	0.553	0.503	1
Cox7a2l	0.0403834861035719	-0.0751346243506554	0.951	0.971	1
Rbm5	0.0406756981472562	-0.0682800644378961	0.397	0.459	1
Cox6b1	0.040677503669689	0.00525564618200081	0.997	0.992	1
Dppa5a	0.0408105446298233	0.00365194159021121	0.997	0.999	1
Pde12	0.0409355640594188	0.0483769550396483	0.317	0.291	1
Sept2	0.0409937577358813	-0.0770651493318251	0.665	0.713	1
Npm1	0.0413058088670821	0.000596834251444189	1	1	1
Arpc2	0.0413830902442471	0.0211141028939903	0.95	0.938	1
Uqcrq	0.0414400367560396	-0.0690258966639341	1	1	1
Hmgb3	0.0414489759962838	0.0407092084431763	0.548	0.528	1
Sin3b	0.0416205956241575	0.0358707374052029	0.66	0.604	1
Tsc22d1	0.0418033868586657	0.0368307143342783	0.808	0.804	1
Zfp207	0.0418181031775373	0.0265963418201545	0.863	0.857	1
Ino80b	0.0419809403544437	0.0475993868427126	0.335	0.29	1
Orc1	0.0420140733729816	-0.07119464556018	0.285	0.359	1
Gm26825	0.0424119150810583	-0.0749149826910714	0.608	0.679	1
Gar1	0.0425546415076475	-0.0764971288678165	0.917	0.92	1
Dag1	0.0426616910417264	0.0423769493347188	0.569	0.553	1
Fbrsl1	0.0426728632971811	-0.0712451246912765	0.315	0.367	1
Gabarapl2	0.0428392629292752	0.0235432699232327	0.984	0.979	1
Dctpp1	0.0432023022070649	-0.0726023698023086	0.992	0.993	1
Gjb3	0.043287176594385	-0.0849958313987591	0.479	0.607	1
Myh9	0.0433640937195498	0.0472585493485398	0.359	0.337	1
Atf1	0.0434376907697028	-0.0720936732929405	0.603	0.66	1
Etv5	0.043559572160182	-0.0731782698915329	0.569	0.612	1
Rad23b	0.0437838807356587	-0.0751192483353529	0.92	0.94	1
Cstb	0.0438154503644044	-0.0967400539885528	0.602	0.666	1
Hexim1	0.0438680825308934	-0.0712298135014156	0.287	0.367	1
Zfp706	0.0442127847310943	-0.0793460326327047	0.992	0.998	1
Setd1b	0.0445011037602728	-0.0688024331244723	0.323	0.396	1
Sec62	0.0447591344145085	0.0284914707695489	0.833	0.839	1
Cenpe	0.0450204854907634	0.0362328612371202	0.655	0.662	1
Lin7c	0.0450626045466429	0.0415066055494409	0.416	0.372	1
Chtf8	0.045166496600921	-0.06814525988447	0.392	0.455	1
Mpdu1	0.0452073353757764	0.0364587443355688	0.66	0.654	1
Rhox6	0.0452206091829896	-0.122642263549573	0.18	0.193	1
Lzic	0.0454181381878518	0.0435193902852183	0.381	0.36	1
Erdr1	0.0456996887969783	0.032013683577283	0.693	0.692	1
Utp3	0.0462705482859335	-0.0735854002758682	0.831	0.884	1
E2f5	0.0463089962676234	-0.0679817543249167	0.375	0.423	1
Bri3bp	0.0464852056156819	-0.0724540194744113	0.567	0.651	1
Nelfa	0.0465051491182776	-0.0693021706888082	0.457	0.489	1
Acads	0.0465450289235037	0.0453186174104952	0.35	0.305	1
Nudt1	0.0466846610305996	0.0329813396803519	0.66	0.642	1
Smarcc1	0.0467795235489231	0.025188469514988	0.854	0.847	1
Spred1	0.0469233929353407	-0.068844316186968	0.312	0.379	1
Snrpa	0.0470197936519374	0.0285896462619118	0.814	0.787	1
Eif3l	0.0470912145804576	0.0215151559871514	0.931	0.907	1
Ybx3	0.0471922050478117	-0.0840267940548178	0.854	0.877	1
Dnajc2	0.0473464253440824	-0.0744566619657185	0.98	0.974	1
Rbm18	0.0473580347316384	-0.0720250374421795	0.274	0.331	1
Arhgdia	0.0473804073357277	-0.0780457104503172	0.923	0.91	1
Ass1	0.0474492870182529	0.0428742433250648	0.443	0.387	1
Arf6	0.0475541151123468	-0.0759428022452762	0.676	0.718	1
Wdr26	0.0476131919956813	-0.0689928714869515	0.425	0.481	1
Fam96a	0.0478015309087092	-0.0799833832558956	0.717	0.769	1
Avpi1	0.0482229025552105	-0.107970527207542	0.849	0.868	1
Snx6	0.0482447816995431	-0.0688803918737627	0.468	0.509	1
Gm13051	0.0482679303267057	-0.0750379846400559	0.255	0.31	1
Acer2	0.0483319099233309	0.0380897639182887	0.46	0.417	1
Wasl	0.0483705860081941	-0.0690203074582552	0.458	0.541	1
Nsd1	0.0485793398259475	-0.0753516726764739	0.772	0.793	1
Nfe2l1	0.0485814305569802	-0.0692879601078935	0.45	0.509	1
Rps6	0.0486756640810309	-0.0185754281574688	1	1	1
Srsf9	0.0489988512700617	-0.0740591562556397	0.694	0.745	1
Dnaja3	0.049093145791457	-0.0657212717660328	0.38	0.451	1
Matr3	0.0492821201580014	-0.0738520993801414	0.735	0.807	1
Pfdn5	0.0493213666933889	0.0153146343077615	0.95	0.953	1
Ethe1	0.0493988963629305	0.0584600828115251	0.268	0.212	1
Golga7	0.0494087790575237	-0.0729801514249132	0.671	0.718	1
Ap2a2	0.0497628977775578	-0.0760326247176359	0.671	0.694	1
Smek2	0.0497780883108125	0.0385656948712278	0.455	0.397	1
Rnps1	0.049836610394522	-0.0743464867775052	0.918	0.947	1
Ccnb2	0.0500814041741921	-0.0752907227821833	0.702	0.744	1
Spr	0.050136490393824	0.0301720068994853	0.767	0.764	1
Srp14	0.050310214913876	0.00989427285846833	0.991	0.985	1
Traf7	0.0504532317770366	0.0363040939791107	0.504	0.488	1
Wdr18	0.0504887656052199	0.0233424091971528	0.883	0.852	1
Ddx24	0.0505311378671672	-0.073049944979712	0.929	0.946	1
Ddb1	0.0509389446872797	0.0246843483982095	0.854	0.86	1
Ube3c	0.0510453953698315	-0.0661630986804786	0.343	0.392	1
Sf3b1	0.0511221110188144	-0.0734353812812465	0.948	0.965	1
Rpl10a	0.0511327850568073	-0.0123372374130732	1	1	1
Proser1	0.0511905775913739	-0.0717377004347552	0.283	0.32	1
Rbck1	0.051360717309589	0.036840822099906	0.449	0.417	1
Abracl	0.0515251001728265	0.0430088380711143	0.676	0.652	1
Cisd2	0.0515980808522366	-0.0716750457559963	0.712	0.745	1
Zfand6	0.0524474821052928	0.0312236261050897	0.669	0.664	1
Rabif	0.0524860408025626	-0.0669257912781266	0.479	0.56	1
Zdhhc16	0.0525592634674688	0.0425082738018496	0.351	0.31	1
Eras	0.0526477526488958	-0.0718352643032972	0.534	0.564	1
Vapa	0.0530831540326984	-0.0744771313623509	0.92	0.945	1
Tada3	0.0530977401439143	-0.065063593347062	0.403	0.438	1
Acp6	0.0531398076300329	-0.0736500923565617	0.732	0.771	1
Mex3a	0.053171337842407	-0.0717818893919419	0.274	0.333	1
Ldha	0.0531821209704557	0.019686186648161	0.991	0.993	1
Ctnnb1	0.0532643157475589	-0.0738484229027947	0.874	0.905	1
Rpl11	0.0533990698465225	-0.0102917788156609	1	1	1
Got1	0.0534184683008739	0.0291898905653988	0.762	0.717	1
Prdx2	0.0535795308873386	0.0280955625641344	0.901	0.907	1
Pigf	0.0536516165038999	0.0361671945904318	0.441	0.401	1
Zw10	0.053671510368597	-0.085924845304779	0.178	0.261	1
Ddx17	0.0538458997535123	-0.0712536785648555	0.573	0.618	1
Mapk1ip1l	0.0539583306521337	-0.0713142438022282	0.589	0.622	1
Aqr	0.0540067268610351	-0.0722185852721058	0.616	0.668	1
Lman2	0.0540948117854664	0.0242952298402894	0.843	0.842	1
Rpl22l1	0.0540953815211415	-0.0652716353260603	1	0.999	1
Ube2v2	0.0540982196222466	0.0288310603185062	0.817	0.795	1
Cpsf4l	0.0541297164460069	-0.0728824721568352	0.268	0.328	1
Pou5f1	0.0541376480026652	-0.0722816236101353	0.957	0.972	1
Wsb2	0.0543313673700845	-0.0670556258783024	0.431	0.475	1
Armc10	0.0544321680731166	-0.0656947072840717	0.413	0.48	1
Gm13151	0.0544873525998767	-0.0648015044974422	0.384	0.439	1
Trim25	0.0544986483964601	-0.0659930231424422	0.369	0.426	1
Rpl13a-ps1	0.0548120031252414	0.0253901278335406	0.82	0.792	1
Cnot4	0.0548183237595309	-0.0665104226324869	0.457	0.512	1
Ltbp4	0.0549359251450025	-0.0776995132167475	0.69	0.738	1
Tubb3	0.0552730280722342	-0.0663810376959475	0.446	0.486	1
Morc1	0.0555952183699554	-0.0925671705430834	0.578	0.649	1
Rbpms	0.0559318388831132	0.0344797341791678	0.654	0.61	1
Top1	0.0561411986648476	0.0287562990412329	0.786	0.769	1
Dnajc9	0.0561862438091044	0.0308565285316773	0.677	0.668	1
Pfdn2	0.0565564564191476	-0.0703139763583833	0.976	0.997	1
Rnf2	0.0567595555886474	-0.0666947250147798	0.474	0.537	1
Tars	0.0572452994764896	-0.0716127152678038	0.761	0.786	1
Eif3b	0.05725020986371	-0.075205126758678	0.918	0.917	1
Smarce1	0.0574824997177158	0.0311681605709624	0.668	0.65	1
Prpf4b	0.0576950564452163	0.0296599041289067	0.775	0.753	1
Nubp2	0.057798112556601	-0.069407379264907	0.58	0.614	1
Gm29666	0.0579234903862805	-0.112973949062459	0.137	0.206	1
Plk4	0.0581740039126198	-0.0671859853712126	0.461	0.509	1
Zc3h18	0.0582016360573223	-0.0689071549270719	0.546	0.613	1
Ndufs3	0.0582771745792499	0.0261239660827277	0.827	0.826	1
E130012A19Rik	0.0583999420682453	-0.085862367906776	0.887	0.931	1
Traf4	0.0587804278840802	0.037615679083343	0.636	0.588	1
Nxf1	0.0588041559373921	-0.0703236063975572	0.69	0.707	1
Hmg20b	0.0589435017600371	0.0337331666690176	0.573	0.581	1
Zfp36l1	0.0590475840297608	-0.0708178221303138	0.535	0.608	1
Ndufa9	0.0592528656423827	0.0357326758131337	0.631	0.621	1
Aimp2	0.0593860350368053	-0.0727998632815514	0.622	0.704	1
Gm19705	0.0594665981822317	-0.0729097973401814	0.367	0.408	1
Eef1e1	0.0595748859170908	0.0227733202882416	0.849	0.846	1
Nrd1	0.0596158444069018	-0.066236614009425	0.46	0.521	1
Ptprf	0.0597219246174281	-0.0675028893786214	0.49	0.569	1
Mrps18c	0.0598376668598833	0.0219248502297309	0.836	0.852	1
Cdkn1c	0.0599145328850163	0.0686217520142747	0.246	0.21	1
Gigyf1	0.0600357466684448	-0.0758470787480897	0.208	0.285	1
2310011J03Rik	0.0601966053552787	-0.0634563066361899	0.359	0.431	1
Tmem60	0.0609539858322208	-0.0646792982036659	0.403	0.454	1
Itgb1bp1	0.0612619539030382	0.0392437363261057	0.381	0.34	1
Ptdss1	0.0613265566699926	-0.0761484257715548	0.211	0.288	1
Ube2r2	0.0614605417487327	0.033404088140838	0.57	0.569	1
Nup43	0.0619792579276262	0.0312156905733492	0.652	0.638	1
Ppic	0.0620294166289684	0.034261043875925	0.493	0.473	1
Mdk	0.0622776453010939	0.0250426443186063	0.92	0.912	1
Nedd8	0.0626641103811807	-0.0662890259366669	0.992	0.993	1
Ctr9	0.0627816323404449	0.0384370030236787	0.496	0.481	1
Nars	0.0633232776110605	-0.074569209822321	0.946	0.963	1
Cnot11	0.0634566387142631	-0.0666263754166432	0.458	0.501	1
Bmyc	0.0637727178756874	-0.0694047510991173	0.532	0.595	1
Eif4b	0.0641207247857314	-0.0706382496455582	0.847	0.874	1
Hspa8	0.0641947850401256	0.00602173374150095	1	1	1
Tpd52l2	0.0644962795645648	-0.0724496373822689	0.8	0.818	1
Hat1	0.0645127413424308	0.0194238715695019	0.926	0.924	1
AK010878	0.0646476588363999	-0.0815448195308537	0.381	0.447	1
Ssbp3	0.0647928530998277	0.0384108918446506	0.414	0.389	1
Ccar1	0.0648511822391358	-0.0689445201737389	0.635	0.69	1
Ctps	0.0649071431119288	0.0320562761248107	0.633	0.592	1
Dusp12	0.0649092650849891	0.0354139944037162	0.539	0.503	1
Tjap1	0.0649884008925416	0.0433739942265096	0.309	0.277	1
Dnase2a	0.0650777711730222	-0.067066932915237	0.335	0.391	1
Baz1a	0.0650846160080752	-0.0739454440610814	0.57	0.598	1
Bola1	0.0651915226223191	-0.0734418589930594	0.732	0.752	1
Uba5	0.0652984608538827	0.0331229619087421	0.488	0.47	1
Socs3	0.065418829558282	-0.0667023622962785	0.447	0.513	1
R3hdm1	0.0654224239879244	-0.0646753192206542	0.383	0.438	1
Snap47	0.0654922363850043	0.0349407505636284	0.482	0.463	1
Comt	0.0657703417259827	-0.0787589633778971	0.827	0.847	1
Tsacc	0.0658746092697629	-0.0678802878191985	0.268	0.336	1
Slc7a3	0.0659612610818671	-0.0655387656059432	0.436	0.494	1
Ubc	0.0660990379236862	0.0352192471266413	0.657	0.609	1
Ubtf	0.0662544589136206	0.0218549288210146	0.833	0.822	1
Usp50	0.0664958752116218	-0.0652092703813351	0.301	0.347	1
Nup93	0.0667031847078272	0.0332515497389996	0.515	0.483	1
Ybx1	0.0668418124700192	-0.0592572851347262	1	1	1
Glrx3	0.0673879085163703	0.0107808707187862	0.967	0.973	1
Seh1l	0.0674438634527495	-0.0687893462143018	0.654	0.714	1
Psmb7	0.0674958279137279	0.0133396092757316	0.967	0.971	1
Tomm40	0.0678404716509354	0.011704759565426	0.97	0.96	1
Rbp1	0.0682361069736971	0.0454429908793072	0.313	0.295	1
Spc25	0.0686750365961498	0.026694453334101	0.769	0.745	1
Macf1	0.0690364549207667	0.0296746676541415	0.643	0.577	1
Upf3b	0.0690606572501995	0.0306899471384338	0.655	0.662	1
Ddit4l	0.069209990024694	0.069123322080351	0.23	0.195	1
Hn1	0.0692328076674697	0.0169896534637173	0.935	0.933	1
Mpc1	0.0692667150386825	0.0274216726217533	0.746	0.708	1
Trappc5	0.0692852512676906	-0.0632278235735834	0.315	0.38	1
Ccdc86	0.0695034578973102	-0.0671731928034101	0.595	0.661	1
Adss	0.0695419838442569	0.0244469628453744	0.77	0.783	1
Pcmt1	0.0695616622903295	0.0287222955016736	0.69	0.676	1
Fbxw9	0.0695947813575199	0.0500418173310923	0.282	0.22	1
Zfp961	0.0697808311382768	0.0333442831977353	0.466	0.445	1
Emc8	0.070190724397572	-0.0711704825552413	0.961	0.97	1
Atp5j2	0.0703310171693143	-0.0628479678561171	0.998	0.999	1
Ttc5	0.0704133674456414	0.0444218449304185	0.291	0.254	1
Srsf7	0.0706081627617274	-0.0707154834400154	0.987	0.992	1
Memo1	0.0707172505295332	-0.0634563066361899	0.364	0.414	1
Sin3a	0.070922930628588	-0.0622575157417464	0.42	0.504	1
Tm9sf2	0.0709742737709299	-0.0629427017779243	0.329	0.377	1
Rbbp4	0.0711243423993529	-0.0722962979797594	0.822	0.854	1
Atic	0.0711722398444091	0.0290244125818671	0.685	0.664	1
Zc3h13	0.0712962703969404	-0.0706073870986725	0.71	0.751	1
Ptpn1	0.0713612847942029	0.0307462672271744	0.537	0.492	1
Gins1	0.0714942810829982	-0.0629060952070407	0.293	0.369	1
Eif2b2	0.0718912024063518	0.0340247334679775	0.449	0.396	1
Hspa5	0.071972504465719	0.0229571654473979	0.935	0.956	1
Psma2	0.0722978285524431	0.0110246230697821	0.989	0.993	1
Syce2	0.0725440375201695	-0.0679906286795848	0.545	0.6	1
Rpl7	0.0729009549536903	-0.0143120270118327	1	1	1
Eif2s1	0.0729908338932579	0.00947055755247384	0.967	0.958	1
Tagln2	0.0731259085472818	0.0355148642737062	0.761	0.765	1
Bcas2	0.0735032562863536	0.0151276990571905	0.959	0.973	1
Rara	0.0740506891582428	-0.0700140985069181	0.227	0.303	1
Ak4	0.0743975969485976	-0.0658185952704309	0.394	0.432	1
Ttc14	0.0746252968078029	-0.0638481907334932	0.54	0.577	1
Fbxo9	0.076093535057642	0.0412034698337355	0.312	0.282	1
Rab9	0.0762202260087392	0.0310631510987274	0.496	0.453	1
Tanc1	0.0762983666264957	0.0348584316798258	0.425	0.359	1
Ssb	0.0763585577599937	0.0172207530110886	0.962	0.951	1
Cnot3	0.0764996313611096	-0.142862676021445	0.872	0.892	1
Usp4	0.0766629611258622	-0.0630337245915023	0.309	0.353	1
Mdn1	0.0767779449318276	-0.0677712183615005	0.611	0.663	1
Tiprl	0.0768179354496345	-0.062243754538706	0.443	0.487	1
Siva1	0.0771586245310891	-0.0686075044200556	0.994	0.996	1
Taf1d	0.0772132362333175	-0.0695660773153777	0.928	0.95	1
Bnip3l	0.077292414919472	0.0239769734436673	0.817	0.777	1
D8Ertd738e	0.0775478152434636	-0.0674158437700909	0.97	0.972	1
Asf1a	0.0777960454252953	0.0303904955069921	0.605	0.595	1
Fbxo15	0.0782554124463975	-0.0755064068641413	0.649	0.673	1
Myh10	0.0786416548143472	-0.0631961791722664	0.356	0.412	1
Wdr82	0.0787148150065154	-0.0620829652089241	0.488	0.514	1
Serbp1	0.0787827578992227	-0.0575703563894896	1	1	1
Malsu1	0.0788718865451275	-0.0658544198018798	0.611	0.643	1
Coil	0.078909949975376	-0.0604705768521168	0.417	0.477	1
Pigl	0.0790472683053355	-0.067948721762461	0.243	0.313	1
Gm26916	0.0790518785675383	-0.0826446238278662	0.241	0.265	1
Smn1	0.0791461668084659	0.0255755863055872	0.769	0.765	1
Gtf2h3	0.0792233049449037	-0.0616102420862479	0.419	0.452	1
Baz2b	0.0793138564254249	0.0508720373870813	0.263	0.215	1
Mapk3	0.0795253307150473	-0.0616258007242181	0.353	0.435	1
Sag	0.0795774453764143	-0.0724288760566223	0.299	0.361	1
Snf8	0.0796142714366455	-0.0688081700844175	0.723	0.771	1
Ddx56	0.0796930091149153	0.030509446906165	0.565	0.548	1
Gm10073	0.0799227049288233	-0.0679663530050234	0.706	0.731	1
Trmt11	0.0799825713344425	-0.0620659463946245	0.302	0.363	1
Actb	0.0804118646845692	0.00848430287061674	1	1	1
Ube2g1	0.0804135309468512	0.0301355801852946	0.531	0.512	1
Tubb4b	0.0804825871460846	0.00490313306926948	0.997	0.998	1
Mrpl28	0.0805333550700696	0.0176401626398845	0.891	0.887	1
U2af2	0.0806065946971924	-0.0703887691509812	0.781	0.812	1
Nup88	0.0806747687209961	0.0332743639734798	0.422	0.418	1
Grb10	0.0807257139372898	0.0424754328154571	0.408	0.425	1
Plk2	0.0811290382665174	0.066337873019636	0.217	0.193	1
Chaf1a	0.0811298563564259	-0.0636321115191808	0.529	0.558	1
Eif4e	0.0812150872172013	-0.0685230693794636	0.876	0.903	1
Dis3	0.0812262655570465	-0.0613378514013091	0.447	0.498	1
Mydgf	0.0814812651708425	-0.0629177909538826	0.485	0.553	1
Yipf4	0.0815000056705501	0.0334812957757043	0.416	0.382	1
N4bp3	0.0817643626584063	-0.063217395279536	0.296	0.355	1
Gm13242	0.0817962088857782	-0.0644737968097642	0.268	0.34	1
Aldoa	0.0819925853503109	0.006818674482854	0.998	0.997	1
Gm8186	0.0821092867195805	-0.0667683176394939	0.671	0.726	1
Tnrc6a	0.0821154747994039	-0.0662430705822857	0.603	0.647	1
Hbegf	0.0821415760527287	0.0663500172690303	0.231	0.207	1
Pafah1b2	0.0822070466322596	0.0353985813666908	0.397	0.373	1
Kdm2a	0.0822469013734692	-0.0756992975539414	0.348	0.378	1
Mfge8	0.0825070292451251	0.0309298799583955	0.488	0.467	1
Acin1	0.0829785694959393	-0.0697488434070672	0.918	0.933	1
Ddx39	0.0830216039296028	0.0158104740340805	0.932	0.91	1
Urm1	0.0833059458681812	-0.0635577309564457	0.554	0.578	1
Cntfr	0.0833106961132735	0.0541509241372027	0.265	0.211	1
Ncoa3	0.0839644922051989	0.0314973683589157	0.474	0.476	1
Bloc1s2	0.0842729207574095	0.0217539664116093	0.808	0.798	1
Wdr33	0.0843046427920859	-0.0622186412148306	0.504	0.556	1
Pex13	0.0845027575935867	-0.0631237285292354	0.444	0.495	1
Samm50	0.0845146823334081	0.0207200364042455	0.849	0.859	1
Dnajc21	0.0845904746835493	-0.0707750148864933	0.693	0.729	1
Actr10	0.0846581808424657	0.0324190835098633	0.45	0.395	1
Xbp1	0.0852300935990845	-0.0624403952904705	0.42	0.461	1
Ndufv2	0.0854780082413717	-0.067024742042306	0.901	0.94	1
Phf5a	0.0856802973136849	-0.065646627082361	0.978	0.976	1
Gga2	0.0858561027218786	-0.0637096380290427	0.556	0.639	1
Mrpl22	0.0859207568794348	0.0244161588545141	0.691	0.697	1
Kdm5b	0.086015910492022	-0.074144524568446	0.894	0.932	1
Copz1	0.086184726218285	-0.0678985823216268	0.721	0.775	1
Eif1ad	0.0864817000647315	-0.0691794769475689	0.865	0.873	1
Atp6v1h	0.0865483962590632	0.0437872154840292	0.283	0.266	1
Hsbp1	0.0866389871791085	0.0193525344673944	0.865	0.874	1
Utp23	0.0866496725298886	0.0307665922468227	0.498	0.462	1
Atp5k	0.0868002706806537	-0.0637039738310223	1	0.997	1
Asrgl1	0.0868805454593185	0.0362979392765588	0.343	0.314	1
Stip1	0.0870691362972715	0.0185604104544048	0.857	0.862	1
Mcm6	0.0870961400264609	-0.0708488242310851	0.784	0.819	1
Slc39a7	0.0877445907505059	-0.0599221938466432	0.402	0.459	1
Hsp90b1	0.0878556825000828	0.0152077106069264	0.959	0.955	1
Sf3a2	0.0879305936449167	-0.0628552744518333	0.28	0.339	1
Denr	0.0881821362809493	-0.0675612072216336	0.969	0.976	1
Rps11	0.0885484955731406	-0.0217073829819423	1	1	1
Cox8a	0.0887968657943867	-0.0606129142785363	1	1	1
Eif3i	0.088927947459789	0.0128176034439353	0.935	0.946	1
Smim7	0.0893671682187593	0.0303071503067197	0.443	0.435	1
Cript	0.0895894608333238	-0.0680659545987312	0.798	0.829	1
Hnrnpl	0.0896625634540331	-0.0672605916676042	0.798	0.817	1
Mettl5	0.0896978030605661	-0.0659856773220304	0.619	0.673	1
Nelfe	0.0898385340990331	-0.0613099632786127	0.521	0.543	1
Bax	0.0898550893732708	-0.00166558328202404	0.998	1	1
Pcm1	0.0900373141002836	-0.0662722613695396	0.717	0.744	1
Cad	0.0900880979374356	0.0306058463856824	0.45	0.446	1
Morf4l2	0.0901207695753395	0.0120573907915378	0.965	0.966	1
Hnrnpc	0.090198999434567	-0.0611426786728253	0.994	0.999	1
Casp8ap2	0.0907921070489652	-0.0635894433486092	0.542	0.61	1
Pabpc1	0.0908523074168494	-0.0640588408993459	1	0.999	1
Gldc	0.0910545633565823	-0.059365572232424	0.342	0.405	1
Cwc15	0.0913025820080595	-0.0659373373956584	0.924	0.954	1
Yrdc	0.0913108072764823	-0.0664631737014851	0.676	0.729	1
Brcc3	0.0913234011898872	0.0334500061748006	0.37	0.343	1
Dhrs4	0.0913409000548865	0.0428993961283461	0.285	0.239	1
Mad2l2	0.091413669193126	-0.0600825894715562	0.384	0.424	1
Pin4	0.0917085399848679	-0.0688122273651064	0.787	0.821	1
Setd6	0.091753679807084	0.038348400370525	0.31	0.28	1
Csde1	0.0918665044650748	-0.0680181346160902	0.888	0.91	1
Parvb	0.0920464223267039	-0.0670570440997535	0.269	0.35	1
Hspe1	0.0923859369368452	-0.0557994362793437	1	1	1
Llph	0.0924694275270263	-0.0682302160918922	0.973	0.973	1
Med13l	0.092638623976654	-0.0608882219365813	0.446	0.496	1
Med7	0.0926798452700021	-0.0610086204558249	0.529	0.541	1
Wdr61	0.0928244927453826	0.0177074308435816	0.865	0.867	1
Ddx41	0.0930402080913829	-0.061922464446201	0.512	0.568	1
Aen	0.0931765896600641	0.0194055632793884	0.827	0.812	1
Timmdc1	0.0934491556409438	0.0349553678059188	0.359	0.329	1
Fgfbp1	0.0935771419294919	0.0522644487472142	0.271	0.264	1
Zfp462	0.0935937845138491	0.0324894490589196	0.455	0.457	1
Tpm2	0.0936098003168594	0.077646003048311	0.208	0.202	1
Triap1	0.0937527982674009	0.0300116516505909	0.482	0.459	1
Mt1	0.0942183794030417	-0.112991517285588	0.951	0.961	1
Psmc3	0.0945474057320968	0.0128865779613641	0.91	0.915	1
Marcksl1	0.0947703718073457	-0.0723606388973552	0.994	0.996	1
Plin2	0.0947962263753239	0.0870334405381663	0.184	0.139	1
Tmem33	0.0949144576084926	0.0289153237800652	0.521	0.505	1
Zmym1	0.0950164469852539	-0.0688731217637297	0.631	0.657	1
Tulp3	0.0951351537551542	-0.0721187253964996	0.294	0.35	1
Kcnq1ot1	0.0951633227969941	-0.0697015815630863	0.658	0.687	1
Dtd2	0.0953582828403813	0.0317690429807181	0.416	0.393	1
Gbx2	0.0953891590974255	-0.0607085204972027	0.342	0.387	1
Ccs	0.0955705287775733	0.0323300482073071	0.433	0.401	1
Atp6v1a	0.0961768043682553	0.029229188872302	0.556	0.542	1
Ddx6	0.0972858022456236	-0.0622260928074223	0.539	0.59	1
Ngfrap1	0.0973077017600307	0.00125814059267748	0.997	1	1
Emc7	0.097334230987041	0.0292846882374227	0.529	0.508	1
Cenpv	0.0974396128770995	0.0246364735664961	0.68	0.647	1
Cnot7	0.0975615544659443	0.0265361906305153	0.611	0.579	1
Tcf7l1	0.0978797849068942	-0.0641025168675113	0.435	0.482	1
Stx7	0.098032227421204	0.0722342820729374	0.214	0.15	1
Szrd1	0.0980989440395214	-0.0657464202769726	0.702	0.738	1
Rp9	0.0981568454635212	-0.0669130808617967	0.666	0.696	1
Polb	0.0982751558501411	0.0363628134746991	0.331	0.298	1
Nol6	0.0982914832347917	-0.0590934263605582	0.364	0.416	1
2410141K09Rik	0.0983523130789591	-0.0600115217304016	0.43	0.476	1
Stra8	0.0985398742410002	0.0485544298604021	0.315	0.326	1
Psmb1	0.0987234434197467	0.00468104701260796	0.987	0.991	1
Bscl2	0.0989453138822825	0.032241135353318	0.364	0.336	1
Gm10116	0.0992612427238016	-0.0177737079442064	1	1	1
Mrps28	0.0996161263285522	0.0255736807578704	0.635	0.598	1
Dlat	0.0996837415450479	-0.0591543009064389	0.491	0.537	1
Rabac1	0.099742803203997	0.0223846420137931	0.693	0.688	1
0610007P14Rik	0.0998544391427545	0.0235029939093742	0.668	0.66	1
Msh6	0.0999945780725173	-0.0682354881620735	0.844	0.875	1
Mif4gd	0.100007825626338	0.02781516710836	0.548	0.543	1
Ptma	0.10029350839525	-0.0545123459629169	1	1	1
Ostf1	0.100396213124843	0.0312336100808087	0.469	0.438	1
Pnn	0.100911696205009	0.0243305763018914	0.78	0.773	1
Prdx1	0.101297403464446	0.00176202317126561	1	1	1
Emsy	0.101476002524012	-0.0582173481731623	0.394	0.432	1
Nol4l	0.101502047381099	-0.0904001586584332	0.181	0.237	1
Dqx1	0.101502499125258	-0.129913998693061	0.291	0.357	1
Mcts1	0.102013489496935	0.0290637875922838	0.518	0.477	1
Ptges3	0.102056575237393	-0.0618373030836161	0.995	0.989	1
Xpo4	0.102195783912742	-0.0658349007512858	0.235	0.295	1
Ccdc59	0.102426554528823	-0.0653816089325058	0.734	0.77	1
Ppp1cb	0.102543332036693	-0.0669179091926243	0.728	0.767	1
Nfatc2ip	0.102845291427243	-0.0726107989824448	0.723	0.767	1
Psmc2	0.103060508740892	0.0208025267890068	0.794	0.8	1
Arl2bp	0.103192259160596	0.0334484711151904	0.372	0.355	1
Mllt6	0.103577060608961	-0.0587872824322538	0.343	0.395	1
Pom121	0.103665690588542	-0.0575301118160099	0.387	0.438	1
Zfp296	0.103713762400642	-0.0629963463045449	0.408	0.462	1
Necap1	0.103877550304165	0.0358695869411922	0.343	0.297	1
Fzr1	0.104458841888702	0.0281009436423069	0.537	0.519	1
Gng3	0.104500300281306	0.0277986048186228	0.498	0.467	1
Ndufa4	0.104642889175201	-0.0101794300628808	1	0.999	1
Kdm1a	0.104645860636816	-0.0685423058676102	0.824	0.856	1
Tmem192	0.104724371074769	-0.0607680042260409	0.46	0.509	1
Luc7l	0.104753615819888	-0.0635276258123922	0.698	0.747	1
Stat3	0.105099165832034	-0.058738809441615	0.339	0.38	1
Epn1	0.105155296928628	-0.057937380612019	0.447	0.5	1
Cdc37	0.105238158833053	-0.0652376729018578	0.888	0.907	1
Rmdn3	0.105361879540833	0.0305070370382377	0.398	0.369	1
Toe1	0.105428899500837	0.0343798369385496	0.332	0.296	1
Zfp664	0.105530875431225	-0.0564954505752335	0.406	0.454	1
Lrrc42	0.106143684524364	-0.0581421729619703	0.318	0.364	1
Tmem160	0.106456864530157	-0.0708288804211605	0.894	0.903	1
Rps6kb1	0.106565821346523	-0.0608765669928454	0.502	0.521	1
Jarid2	0.106711834903956	-0.0675133518647739	0.917	0.928	1
Kat7	0.106964609559709	-0.0624213253323282	0.606	0.659	1
Tead1	0.107015969482215	-0.0624004759275782	0.485	0.523	1
Cltb	0.107027724313554	-0.0681783587673859	0.529	0.569	1
Fdx1l	0.107164476029972	-0.0676188055422241	0.784	0.799	1
Ergic3	0.107326451620468	0.0307106389698167	0.375	0.354	1
Shfm1	0.10766379706765	-0.0632033051814873	0.997	0.996	1
Ik	0.107726202862085	-0.0625861869324665	0.65	0.709	1
Rab1a	0.107874300002071	-0.065785875790886	0.877	0.905	1
Polr2g	0.107913680466098	0.0149087339203504	0.89	0.89	1
Ubap2l	0.108309348470288	0.0166314027120358	0.868	0.858	1
Rnf146	0.108344672982675	0.0357999525738183	0.309	0.283	1
Tacc3	0.108922078980863	-0.0595990988749833	0.507	0.56	1
Ap4s1	0.108992197998302	-0.0594613377983921	0.326	0.363	1
Sall4	0.109067246143893	-0.0685479174296728	0.742	0.788	1
Smap1	0.109092535294958	0.0229020606856495	0.643	0.639	1
Mesdc2	0.109132620073493	0.0230626475151329	0.666	0.645	1
Rps3a1	0.109437541590691	-0.0157971463895716	1	1	1
Brd9	0.109778803367016	0.0292129946339802	0.395	0.366	1
Gng2	0.110324896864094	-0.0602929935880134	0.315	0.36	1
Fam213a	0.110592883390407	-0.071898040577359	0.211	0.268	1
Mrpl12	0.110829897018667	-0.0652823558812046	0.962	0.971	1
Vcp	0.110830506948639	0.0128979481226499	0.932	0.921	1
Rpl35	0.110916649550505	-0.00356260980211509	0.994	0.996	1
Ttc1	0.111446810693761	0.0197193704641416	0.759	0.753	1
Agrn	0.111608733081524	-0.0622083806477289	0.252	0.317	1
Mgmt	0.111656493303566	0.0413415071832993	0.272	0.258	1
Ddx20	0.111689691991789	-0.0551908189485686	0.405	0.453	1
Tma7	0.112129268220954	-0.064108724849762	1	0.999	1
Manf	0.112228689515693	0.016573392814504	0.937	0.931	1
Nmt1	0.112361570707078	-0.0658913878091543	0.928	0.939	1
Brix1	0.112441200075361	0.0197230886204569	0.822	0.793	1
Lamp1	0.112618435646336	0.0126956385990376	0.898	0.911	1
Tcf15	0.112907388896993	0.0583463655358099	0.746	0.799	1
Rae1	0.113400651650193	0.0174763613091666	0.819	0.789	1
Ncbp1	0.113572542222115	-0.0572954037005513	0.472	0.517	1
Ankrd11	0.113805985013597	-0.0706808342774923	0.88	0.892	1
Trappc1	0.113882319486536	0.0263717760316493	0.54	0.504	1
Zfp598	0.113912812589429	-0.0588012849620443	0.296	0.345	1
Prorsd1	0.114114455212626	-0.0695703120554916	0.581	0.591	1
Mapk14	0.114513915721287	-0.0551983374089521	0.372	0.436	1
Grpel1	0.114973899634283	-0.0641730169915915	0.942	0.964	1
Taf13	0.114992588313243	-0.0626768335360801	0.557	0.616	1
Phgdh	0.115008995316417	0.0210026677955335	0.809	0.831	1
Timm17a	0.115037417312027	0.00324212004006474	0.986	0.977	1
Utf1	0.115230739213152	-0.0680140900581119	0.97	0.986	1
Gtf2a2	0.115313049249664	-0.0658662689754423	0.904	0.912	1
Arl4a	0.11557883638681	0.0277153240314524	0.576	0.538	1
Fuca1	0.115809049647743	0.0290268783939981	0.386	0.37	1
Gm10076	0.115885822427103	-0.0635806253952562	0.671	0.718	1
Etf1	0.115965655236876	-0.0626350322894424	0.986	0.989	1
Dmtn	0.116123306155829	-0.0776321094039849	0.161	0.248	1
Nfyb	0.116263404070442	-0.0618879182536197	0.606	0.657	1
Rhebl1	0.116462395460735	-0.0545922934797664	0.406	0.47	1
Cdc34	0.116694090794969	-0.0627303650110151	0.951	0.962	1
Slc25a4	0.116902024401217	0.0175113642411078	0.989	0.986	1
Sh3bgrl3	0.117111095670405	0.0157354486622896	0.899	0.882	1
Wdtc1	0.117124377642261	-0.0575353269262703	0.417	0.47	1
Myo10	0.117424124944673	0.0282400941936436	0.694	0.712	1
Adsl	0.117513655721084	-0.057242067390636	0.506	0.55	1
1810058I24Rik	0.117547789284217	-0.0650184170465415	0.945	0.957	1
Anxa3	0.117671738517635	0.0844859040330559	0.17	0.142	1
Eif5a	0.117773736303407	-0.0512481085768166	1	1	1
Polr1c	0.117869940152516	-0.064583763334771	0.806	0.848	1
Mrpl49	0.117921514094765	0.0226643727094197	0.66	0.668	1
D5Ertd579e	0.117924828573188	-0.0589686680795654	0.298	0.346	1
Eif5b	0.117940712344015	-0.0619497699827845	0.997	0.998	1
Dicer1	0.117992212393624	-0.05673516924058	0.469	0.521	1
Orc6	0.118033094871256	0.0197172121612583	0.746	0.721	1
Pmpca	0.118167838339642	0.0292579556303237	0.433	0.401	1
Lrrc47	0.11820749662066	-0.0565783914513959	0.427	0.485	1
Ube2c	0.118224161900868	-0.0715753146981997	0.937	0.946	1
Eif6	0.118342370766399	0.0134674828766346	0.888	0.887	1
Zfhx3	0.118587397812154	0.0452109371131936	0.26	0.231	1
Cdkn1a	0.118784681753745	0.0360591862804376	0.431	0.422	1
Chchd4	0.118879445866796	-0.0677877920527679	0.953	0.949	1
Wdr6	0.119020384121488	-0.056504339951392	0.304	0.367	1
Polr2m	0.119057665906969	-0.0634751670573437	0.954	0.965	1
Cnot6	0.119838916841684	-0.0558130680269593	0.419	0.484	1
2700029M09Rik	0.120256295946362	0.0193031636092066	0.742	0.714	1
Necap2	0.120288038440621	-0.067582486366546	0.209	0.273	1
Bex2	0.120556817502072	0.0127759067776028	0.835	0.85	1
Mrpl39	0.120594735155929	0.0245617622202442	0.576	0.542	1
Strap	0.120717086424533	-0.0648846651266219	0.872	0.898	1
Rps12	0.121288997425014	-0.0578333556549286	1	1	1
Ptpn12	0.121359456728178	-0.065220222684057	0.22	0.283	1
Aurkaip1	0.121366804227508	-0.0634978095173344	0.964	0.968	1
Psmd1	0.121443067610527	0.0165250072436487	0.809	0.813	1
Zc3h14	0.122022864824098	0.0281420609523477	0.406	0.401	1
Clic4	0.12223347138312	-0.0787632681151682	0.367	0.405	1
Cks2	0.122413986647647	-0.0651225399709112	0.964	0.985	1
Sh3glb1	0.123132463614242	0.0211910428559657	0.685	0.654	1
Snx27	0.123163706684571	-0.0557560315373218	0.334	0.376	1
Marc2	0.123287134556839	0.028085461831775	0.454	0.426	1
Tmbim4	0.123445829541467	0.0276190778659423	0.438	0.444	1
Rbm28	0.123548787202409	-0.0652101242287073	0.767	0.803	1
Rexo2	0.123666096948592	-0.0665094265019557	0.915	0.926	1
Coa3	0.123690116215871	-0.0664312707884276	0.836	0.858	1
Ppih	0.124019317823926	0.0183890610255739	0.74	0.724	1
Pih1d1	0.124227024725348	0.0267837477246341	0.441	0.422	1
Dek	0.12453515146987	-0.0652105549168756	0.995	0.995	1
Ubxn2a	0.124749347554956	-0.0696765582705703	0.709	0.753	1
Supt20	0.12482562951176	-0.0575765398967253	0.46	0.488	1
Rbpj	0.124834535848677	-0.0694635026696711	0.814	0.839	1
Gins2	0.125162659605064	0.023893455138655	0.578	0.553	1
Rpl13a	0.12550159728887	-0.023499087505221	1	1	1
Colgalt1	0.125590291118177	-0.0558590576179903	0.369	0.426	1
Tmbim6	0.125932655611287	0.0189687224715106	0.74	0.736	1
Safb2	0.125994164718735	-0.0622413120680492	0.704	0.764	1
Commd9	0.126119862610304	0.0353408409790061	0.296	0.262	1
Zfp534	0.126171078915525	-0.0619035576123252	0.255	0.305	1
Trmt112	0.126310352547279	-0.0620641436280992	0.75	0.784	1
Ireb2	0.126462757693321	0.0282387487413732	0.395	0.367	1
Ube2s	0.126495587747459	-0.0650039351882938	0.998	0.999	1
Rrm1	0.126632196759428	0.0205600462775807	0.647	0.642	1
Crlf2	0.126883501622921	0.057727313952667	0.214	0.169	1
Snrpe	0.127116585887869	-0.0581508194535894	0.998	1	1
Lrrc40	0.1275532403196	0.030721726462808	0.351	0.322	1
Abcb1b	0.127617939873055	0.029368458068652	0.411	0.37	1
Mybbp1a	0.127671019442242	-0.0654865157471065	0.917	0.918	1
Eif3a	0.127891259709713	-0.0637560075697101	0.984	0.983	1
Sec23ip	0.128046056915489	0.0328689346058995	0.312	0.295	1
Msantd3	0.128074288219927	0.0288299375184223	0.43	0.402	1
Ccdc115	0.128180579767082	0.0244762299959266	0.591	0.569	1
Psmg2	0.128456831045199	0.0236557259877239	0.567	0.534	1
Tubb5	0.128592713927067	0.00419918429195754	1	0.999	1
C78283	0.128600539606801	0.0406560414932206	0.268	0.232	1
Mrpl37	0.128701277166343	-0.059588413458973	0.594	0.664	1
Cmc1	0.129305424881933	-0.0550459110879076	0.346	0.411	1
Nhp2	0.129398015349913	-0.0594254243273533	0.998	0.999	1
Ubqln1	0.129558899212728	-0.0607857108816059	0.641	0.693	1
Rnf138	0.129701365644718	-0.0596821030572561	0.702	0.72	1
Kif5b	0.129838400616212	0.0122770848810914	0.902	0.904	1
Spint1	0.130153603854461	-0.0554779546837045	0.321	0.377	1
Blvrb	0.130250045005142	0.0354258663722179	0.288	0.255	1
Banp	0.130471282770534	0.0355463195521666	0.312	0.268	1
Atp6v1g1	0.130528881480554	0.00864425665877322	0.945	0.941	1
Ccna2	0.130941489751086	-0.0637850932794546	0.789	0.831	1
Hacd1	0.131162998760002	0.0315242840857765	0.345	0.315	1
Rpl28	0.131565466418098	-0.0507508359882145	1	1	1
Platr10	0.131570367057749	-0.0634015076866719	0.814	0.85	1
Safb	0.131643731628811	-0.0594522799407935	0.633	0.664	1
Timm17b	0.131669273948837	0.0194804742241091	0.683	0.658	1
Ece2	0.131821813890907	-0.0547079605899526	0.35	0.382	1
Fam98a	0.13230004726165	-0.0576396542757794	0.283	0.324	1
Uqcrc1	0.132442138843739	0.00573009221887899	0.967	0.965	1
Ncapg	0.13247311750765	0.0276458047572057	0.425	0.409	1
Bok	0.132757789832796	-0.0580295666896818	0.266	0.328	1
Desi1	0.133416580917597	-0.0564055306039473	0.482	0.517	1
Faf1	0.133629610551018	-0.0603597146715885	0.691	0.762	1
Cacybp	0.133701921358284	-0.0651248259595705	0.995	0.998	1
Nthl1	0.134015727021492	0.0326228251991462	0.309	0.276	1
Mrpl30	0.134453267748037	-0.0624816359752367	0.951	0.962	1
4930447C04Rik	0.134787120845792	-0.0544800663319017	0.35	0.394	1
Rsu1	0.134852233168694	0.0265442497587273	0.441	0.403	1
Cggbp1	0.135003012672815	0.0145659189513709	0.863	0.837	1
Snrnp40	0.135015163103772	-0.0630406260361127	0.902	0.881	1
Sde2	0.135719568303052	0.0203134449707533	0.732	0.711	1
Ap3s2	0.135797983587732	0.0402969223107643	0.257	0.222	1
Slc25a13	0.135803207850705	-0.058391341737994	0.583	0.603	1
Srp9	0.135803789024221	-0.0635506297134323	0.978	0.978	1
Atp5a1	0.136054849589101	-0.00380042043935669	1	0.993	1
Gtf2h5	0.136364908530258	-0.0620702192923968	0.92	0.926	1
Pcmtd1	0.136410047340638	0.0257125580073665	0.455	0.396	1
Gsk3b	0.136583825309721	-0.0551763281136919	0.397	0.454	1
Commd1	0.136765951974691	0.0177423103371709	0.732	0.712	1
Pdzd11	0.137228668122795	-0.0541063454666401	0.406	0.441	1
Setd8	0.137321991849562	-0.0585618348103453	0.517	0.546	1
Clpp	0.137357348282913	-0.0626282620374068	0.865	0.9	1
Otud7b	0.137393141883705	0.0446571505837421	0.247	0.209	1
Ppp2r5d	0.137747345776958	0.0291637493184311	0.354	0.321	1
Hdlbp	0.137871111034441	0.015386456823953	0.805	0.81	1
Diaph3	0.137889703636863	0.0437081827673348	0.244	0.213	1
Gnpda1	0.13798530949568	0.0290985970007349	0.354	0.331	1
Tdgf1	0.138268263541457	-0.069691741946694	0.969	0.988	1
Tax1bp3	0.138347814620416	0.0490918799359354	0.227	0.206	1
Cdk8	0.138351401797807	-0.0534167908170763	0.329	0.381	1
Comtd1	0.138394737492938	0.0392367578859965	0.266	0.234	1
Gmfb	0.138430771687963	0.0238175255397219	0.506	0.481	1
Nsrp1	0.138667658872301	0.0203065763558584	0.688	0.666	1
Isoc1	0.138690069981805	-0.0543497222232708	0.296	0.354	1
Rpl36al	0.138865802794798	-0.0554726694809506	1	1	1
Ube2j2	0.13915806303457	-0.063692197556682	0.795	0.814	1
Tmsb10	0.139195561230798	-0.0670824677235231	0.997	1	1
Atp5d	0.139199436658727	0.00532215431419214	0.983	0.981	1
Rps14	0.13931238103142	-0.0233493450532132	1	1	1
Setd5	0.139715777591277	-0.0588330435964256	0.646	0.654	1
Pus1	0.140325023889405	-0.0549036744569048	0.446	0.468	1
Clptm1l	0.140327238107366	-0.0543143690178457	0.357	0.422	1
Nol9	0.140539220499804	-0.0562139780700793	0.337	0.37	1
Dnph1	0.140646504243713	-0.058177923636768	0.665	0.69	1
Mthfd1	0.140655769470981	0.0191928727160965	0.699	0.671	1
Crcp	0.140819645702039	-0.0556261367317614	0.306	0.342	1
Sart1	0.140911238355526	-0.0539556159354247	0.468	0.508	1
Cpsf4	0.141292891162743	-0.0534906077894034	0.389	0.436	1
Mzt2	0.141416604525541	-0.0522125541279019	0.356	0.414	1
Eef1b2	0.141727774752309	-0.0106705350435936	1	1	1
Mysm1	0.141741863229526	-0.06134381224453	0.239	0.287	1
Ndnl2	0.141910038181015	0.022131827077338	0.578	0.585	1
Atpif1	0.141911303599157	-0.00679268713924852	0.997	0.996	1
Tusc3	0.14198323351297	0.0295689419236404	0.351	0.326	1
Sdhd	0.142019665293956	-0.0601804305219898	0.698	0.742	1
Dyrk3	0.142060580823925	0.0242617067729651	0.483	0.467	1
Dtymk	0.142177864463237	-0.0622824980679528	0.998	0.994	1
Wipi2	0.142253120614705	0.0193070106014999	0.646	0.661	1
Ehd1	0.142416737479319	0.0216873330615931	0.644	0.65	1
Dph3	0.142509010800609	-0.0635940853677017	0.932	0.931	1
Nmt2	0.1425504791105	-0.0649800895267136	0.71	0.726	1
Nolc1	0.142555903903377	-0.0594843507699807	0.98	0.986	1
Itsn2	0.142557426917354	0.0483896327160646	0.235	0.185	1
Pla2g12a	0.142566684403379	-0.0582615471270387	0.569	0.609	1
Pbrm1	0.14258461091371	-0.0601886175463749	0.672	0.7	1
Cd151	0.14269525563961	0.0316995219880539	0.309	0.295	1
Elac2	0.142926282551436	0.023907873516732	0.504	0.474	1
Rpn2	0.143245686621465	0.0246373476927524	0.496	0.498	1
Smim8	0.143465470983251	-0.0526074344619486	0.357	0.401	1
Pgam5	0.143915614795401	0.0262748392040529	0.386	0.369	1
Ndufv3	0.144088733547481	0.00713780053607849	0.94	0.955	1
Nfkbib	0.144174305142187	0.0244762299959266	0.446	0.425	1
Eif4a2	0.144208991976766	-0.0624252741321893	0.761	0.782	1
Hmga2	0.144399460640402	0.089595345703336	0.128	0.136	1
Cdc26	0.144517527333163	-0.0631500715755706	0.861	0.891	1
Skp1a	0.14466997063237	-0.0624958912227223	0.876	0.898	1
Capns1	0.14518225294351	0.0149368092646676	0.861	0.857	1
Ranbp3	0.145370797279687	-0.0553291588878039	0.458	0.512	1
Yipf5	0.145414897925469	0.0224840382997669	0.556	0.553	1
Polr3k	0.145446332853074	-0.0576554485352437	0.635	0.692	1
Atrx	0.145464740864911	-0.0683906574213051	0.866	0.884	1
Chchd7	0.145515014259985	-0.0580894478946018	0.608	0.646	1
Cmpk1	0.145617833874845	0.0207047754029709	0.597	0.563	1
Pyurf	0.145705411730898	0.0217829575337392	0.502	0.478	1
Ddx18	0.145788039308119	-0.0600424573308591	0.978	0.983	1
Pnrc2	0.146368059834946	-0.0558042679342651	0.287	0.338	1
Rbmxl1	0.146765187357894	-0.0625584155241801	0.921	0.936	1
Babam1	0.146983484568848	0.0273837159075858	0.416	0.38	1
Hnrnpab	0.147121426454011	-0.0601187150366518	0.998	0.993	1
Ctsd	0.147223581515175	0.020204849482151	0.633	0.625	1
Pwwp2a	0.147237184163449	-0.0584951744056919	0.247	0.3	1
Csnk1a1	0.147353431496564	0.00424094603994152	0.961	0.968	1
Elavl2	0.147388206527685	-0.0615122887577709	0.225	0.288	1
Ltv1	0.147732030564147	0.0202923328740318	0.609	0.588	1
Tbcc	0.1480461986356	0.0264068435971779	0.419	0.388	1
Hypk	0.148161087664268	0.0182674271398767	0.724	0.699	1
Slc25a36	0.148598706625317	-0.0536123815934176	0.431	0.492	1
Fscn1	0.148805840124139	-0.0602846117307112	0.912	0.938	1
Vcl	0.149078572089214	0.044989918215178	0.272	0.252	1
Smek1	0.14949812727893	-0.0529715475820333	0.458	0.509	1
Prmt5	0.149520249733958	0.0183457242630237	0.643	0.64	1
Iws1	0.149620153489931	-0.0560718821550978	0.57	0.601	1
Ipo9	0.149644626043275	-0.0557441461699916	0.26	0.314	1
Ahsa2	0.149784216178573	0.0340152530426854	0.279	0.258	1
Riok3	0.149837243334779	-0.0600589216971337	0.619	0.641	1
Smim11	0.150244518539254	-0.0591528590753134	0.562	0.593	1
Nle1	0.15086790910377	-0.0514853108071181	0.419	0.47	1
Atp5b	0.151345700487222	-0.0074594925642506	1	0.999	1
Rtn3	0.15141328888727	0.0222473642319863	0.559	0.544	1
Snrpf	0.151657436028831	-0.058043067761719	0.997	0.996	1
Smarca5	0.151959791321186	-0.0606648882692782	0.976	0.984	1
Ei24	0.152000439922951	0.0220247629736556	0.548	0.546	1
Celf1	0.152101095601082	-0.0632900191310456	0.765	0.801	1
Tmem57	0.152215795271842	0.0301766001045732	0.321	0.293	1
Trmt6	0.152247935765042	0.0160643322164574	0.709	0.668	1
Cds2	0.152345966773153	0.0276140944624558	0.345	0.317	1
Prkar2a	0.152437418296645	-0.0529344947632358	0.4	0.464	1
Eif3d	0.152470641116157	-0.0618694755464944	0.931	0.951	1
Zfp64	0.152637716183402	0.0198332650204119	0.594	0.58	1
Ccnd2	0.152929012404479	-0.0819127699983597	0.425	0.474	1
Eny2	0.153112195367853	0.00744967100278759	0.917	0.923	1
Psmd6	0.153967054828426	0.020224097526137	0.797	0.785	1
Fkbp2	0.154131305992943	0.021167752401769	0.537	0.507	1
Gnb1	0.1544121532104	-0.0610044401946004	0.866	0.899	1
Flna	0.154903259633825	0.0260625966432528	0.48	0.474	1
B4galt6	0.154946140973909	0.0262748392040529	0.378	0.351	1
Alyref	0.155469768922324	-0.0622312195147479	0.816	0.832	1
Dctn3	0.155639034448182	0.0143960017565531	0.77	0.761	1
Exosc5	0.155646563596478	0.0120827481747567	0.82	0.83	1
Fat1	0.155853484242455	-0.0537498334467884	0.406	0.451	1
Gm13212	0.155885528932669	-0.0559119279440585	0.255	0.319	1
Snapc5	0.155984357093761	-0.0547289895362981	0.535	0.588	1
Cwc22	0.156134815754146	-0.0583446430983169	0.32	0.335	1
Eef1g	0.156211245650719	-0.0108878592450372	1	1	1
Cdc42ep3	0.156286938230419	0.0426588269033917	0.252	0.211	1
Rtn1	0.1563585825146	0.0521186612759313	0.214	0.178	1
Gm14820	0.156374308757584	-0.0689171626630519	0.178	0.254	1
Psma5	0.15643127576611	0.00815205275102016	0.913	0.931	1
Rabggtb	0.156691154992543	-0.0568881483318201	0.654	0.695	1
Zfand1	0.157158901358762	0.0274253218988546	0.345	0.319	1
Stmn2	0.157168298748997	0.0141023058529401	0.972	0.981	1
Tmem59	0.157578036853088	0.0210160980464417	0.748	0.731	1
Pold2	0.157652338715397	0.0182079898930185	0.661	0.663	1
Aspscr1	0.157906205457036	0.0209043192464083	0.526	0.521	1
Nras	0.158382967235135	-0.0577921728413839	0.649	0.703	1
Exosc4	0.158642932641456	0.0148454272064482	0.795	0.785	1
Cherp	0.158690201293633	-0.0516241729854008	0.43	0.507	1
Mtif2	0.158874591312031	-0.0511551633009298	0.343	0.393	1
Ctnnal1	0.158919386420129	-0.062172334707174	0.504	0.542	1
Ddx42	0.159008887104201	-0.0595373295969435	0.701	0.738	1
Syf2	0.159141696501977	0.0169911027802718	0.682	0.641	1
Stx5a	0.160015369012293	0.0411390276236865	0.241	0.212	1
Cyba	0.160023674509982	0.0386196271092362	0.258	0.25	1
Prpf38b	0.160409046168741	-0.059072989209905	0.724	0.727	1
Raf1	0.160421268220924	-0.0536869063649539	0.501	0.536	1
Coq7	0.160439300503846	0.0167110913777474	0.721	0.71	1
Cdc37l1	0.160680074597933	-0.0570782266454594	0.534	0.574	1
Appbp2	0.160740075824766	-0.0566420117653836	0.494	0.532	1
Champ1	0.160897646703702	-0.0518568126092334	0.302	0.35	1
Prdx5	0.161091411910861	-0.0589236483834408	0.735	0.735	1
Akr7a5	0.161386675823808	0.0270268013329219	0.402	0.353	1
Cops2	0.161493590503024	-0.0563020876784892	0.624	0.653	1
Tcf25	0.161540758912709	-0.061751235234079	0.843	0.845	1
Hsph1	0.161593369274827	-0.0597551999378322	0.641	0.69	1
Mgat2	0.161988663147073	0.0211254151751686	0.51	0.511	1
Ap2m1	0.1622102354575	0.010040349734207	0.868	0.877	1
Gm13247	0.162413839920166	-0.0749483525796037	0.161	0.228	1
Wdr45b	0.162419016611269	-0.0549564595435142	0.535	0.568	1
Rpa2	0.162451494771675	-0.0586528138273384	0.732	0.773	1
Tor1aip2	0.162467536494379	-0.0524729698840812	0.463	0.511	1
Ccdc107	0.162932506307367	0.0286853058903104	0.317	0.286	1
Krr1	0.162949403791165	-0.0528567112723994	0.531	0.566	1
Nhp2l1	0.163159208282031	-0.0557567031797395	0.998	1	1
Rabep1	0.1631989673223	-0.0555648411891542	0.559	0.601	1
Ap3b1	0.163224650351151	0.0233189746656999	0.405	0.373	1
Rhno1	0.163392769387372	-0.0513075109026617	0.387	0.453	1
Usp1	0.163422402627118	-0.0600201531244735	0.806	0.82	1
Fbxo22	0.163685293158558	-0.0574618487026393	0.613	0.69	1
Znhit1	0.163726983341643	0.015085209493939	0.77	0.72	1
Rad54l	0.163864039641557	-0.0515546783503588	0.317	0.36	1
Knstrn	0.164340805387881	0.0258237574872609	0.392	0.371	1
Ppp6r3	0.164665544093677	-0.0536749463830531	0.285	0.338	1
Atp6v1b2	0.164679228385569	0.0218650672357213	0.494	0.491	1
Arcn1	0.164871011983697	-0.0506371136368386	0.402	0.439	1
Pno1	0.165088828699605	-0.0593494936402654	0.822	0.827	1
Btf3l4	0.165363709549693	0.0131277124511077	0.8	0.77	1
Tmed10	0.16538034708024	0.0112744747216644	0.866	0.86	1
Fgf17	0.165514635838968	-0.055908647940844	0.317	0.356	1
Thumpd3	0.165918390094806	0.0213077836207227	0.494	0.453	1
Dpp3	0.166095772375257	0.021506185048507	0.521	0.509	1
Tnpo1	0.166143044396362	0.0224138754710943	0.487	0.463	1
Patz1	0.16620598416983	0.0257740213375249	0.422	0.363	1
Klf4	0.166276379003755	-0.0726734536612033	0.698	0.77	1
Zfp622	0.1668224604883	-0.0577949532364015	0.652	0.668	1
Tgs1	0.166928184164125	0.0194996257377927	0.589	0.579	1
Dpf2	0.167033590754506	-0.0504098914676853	0.409	0.458	1
Ndufa1	0.16705442430976	0.00978168456970274	0.827	0.832	1
Cnn3	0.167217983528764	0.00689955586478685	0.94	0.929	1
Wdr1	0.167395071136893	-0.0567020879245449	0.569	0.612	1
Ctage5	0.167490186846647	0.0219911572410653	0.465	0.443	1
Zbtb7a	0.167692667967736	-0.0530593502357124	0.285	0.332	1
Taf12	0.167913582082894	-0.0577124208160101	0.617	0.636	1
2310061I04Rik	0.168409008500431	-0.0515106269423584	0.402	0.437	1
Tspan3	0.168516769590467	0.0204337788113527	0.638	0.631	1
Rad23a	0.168523534683368	-0.0557762259647822	0.589	0.632	1
Fdft1	0.168655370847481	-0.0503934035992683	0.45	0.478	1
Wdr70	0.168719682075873	-0.052368673865813	0.493	0.528	1
Minos1	0.168807301897719	-0.00386634713403655	0.992	0.993	1
Itpk1	0.169575634810231	-0.0622669282328751	0.543	0.643	1
Ciapin1	0.169677387878634	0.00940981236198324	0.904	0.884	1
Zfp710	0.169732159406225	-0.0588092826693684	0.243	0.288	1
Dnajc3	0.169782425684989	0.0267767476294327	0.362	0.351	1
Map2k2	0.169819219681291	0.0119260033081363	0.775	0.779	1
Sptbn1	0.170035615959457	0.0189727235037768	0.616	0.62	1
Erf	0.170150409049638	-0.0584306487982021	0.65	0.688	1
Hnrnpa2b1	0.170192312786237	-0.0067661040535838	1	0.997	1
Gemin5	0.170337097608214	-0.0507543244669899	0.43	0.453	1
Gm13225	0.170482431665571	-0.0605322438128632	0.698	0.725	1
Mael	0.17062205381051	-0.0590575692868501	0.247	0.284	1
Spen	0.170843971765347	-0.0508334961637291	0.402	0.445	1
Dhx38	0.170861970249714	-0.0524563012116172	0.312	0.36	1
Tm2d3	0.171073961081479	-0.0489216130713411	0.395	0.446	1
Tsta3	0.171392389074433	0.022632187809928	0.479	0.456	1
Nid2	0.171462034562254	-0.0503621460779246	0.4	0.445	1
Casc5	0.171488480040173	0.0247296934418518	0.383	0.354	1
Exosc9	0.171534732124146	0.0262622437541593	0.35	0.316	1
N6amt2	0.171564323446877	0.0210666756881553	0.537	0.506	1
Arf3	0.171698860922809	-0.0497408588582147	0.457	0.514	1
Dhrs7b	0.171783304859158	0.0213337216030083	0.507	0.497	1
Tpm3	0.172258843748829	0.00675741520343243	0.901	0.884	1
Trip4	0.172271086289354	0.0457775284881396	0.224	0.186	1
Mdp1	0.172479617202154	0.0241510714782857	0.425	0.412	1
Zic3	0.172481623693949	-0.053121055903809	0.471	0.509	1
Klhdc3	0.172734270862062	0.0217271548496155	0.455	0.446	1
Lsm5	0.17321211180096	-0.0576274385211206	0.995	0.992	1
Rbbp8	0.173396364366041	0.0315632423420099	0.285	0.256	1
Rbmx2	0.173586924976035	0.021773476512965	0.463	0.444	1
Mrps22	0.173952553330677	-0.0499704030304073	0.438	0.462	1
Cdk12	0.174041028201956	-0.0586692553963355	0.817	0.821	1
Hmgn5	0.174302721724193	0.0274959134281383	0.373	0.329	1
Cbfb	0.174342312036916	-0.0555990894369473	0.266	0.311	1
Uimc1	0.174412099869129	0.0270870261668945	0.309	0.289	1
Poldip3	0.174613943414664	0.0177451834421785	0.595	0.598	1
Uchl5	0.175238423222861	-0.0577061107397648	0.784	0.774	1
Hnrnph3	0.175610929579987	-0.0519355930200113	0.29	0.331	1
Tmem147	0.175630368583306	0.0131336767215494	0.792	0.759	1
Trappc2l	0.175690991569139	0.0208759279930966	0.507	0.466	1
Ddx3x	0.175691975539174	-0.0595077085413835	0.877	0.918	1
Rpl18a	0.176366794051919	-0.0244580397247409	1	1	1
Ints10	0.176388994502619	0.0283104774303966	0.337	0.299	1
Me2	0.176779554920023	-0.0579703313270644	0.606	0.643	1
Znhit3	0.177411226640093	-0.0601727833619539	0.696	0.743	1
Msn	0.177509585754111	0.0246035844617831	0.386	0.369	1
Trim59	0.177946443111935	-0.0504647939259093	0.452	0.497	1
Rfwd3	0.177956755960163	-0.0504098914676853	0.373	0.441	1
Katnbl1	0.178194062143143	0.0241675403808809	0.387	0.378	1
Hmgn3	0.178454690094482	0.040974658697262	0.252	0.228	1
Bet1	0.178586807395837	-0.0514451626367476	0.477	0.533	1
Tmem208	0.178658530514423	0.0161142467944737	0.679	0.659	1
Metap2	0.178719801944031	-0.0560358703531345	0.998	0.997	1
Isy1	0.17875268439984	-0.052437753423904	0.485	0.536	1
Sdhaf2	0.179049788114435	-0.0522382860550258	0.31	0.349	1
Echs1	0.179261655963578	-0.0518493450515286	0.501	0.541	1
Sumo1	0.179524752848011	-0.0562706155520414	0.997	0.999	1
Dhcr24	0.18005813266726	-0.0498330318003878	0.447	0.513	1
Mrpl42	0.180074784010688	-0.0574530580283723	0.987	0.987	1
Psmc6	0.180185460889482	0.0119700193628127	0.865	0.872	1
Rbm6	0.180266118959628	-0.0525641343995228	0.534	0.548	1
Arpp19	0.181015459083378	-0.0590656252977095	0.997	0.997	1
Ndufs1	0.181287706655046	-0.050768197041363	0.465	0.519	1
Clta	0.181385983792914	-0.00374615844983572	0.984	0.995	1
Mre11a	0.181834355196911	-0.0493318920805862	0.392	0.423	1
Fmr1nb	0.181990872148941	0.017993975557747	0.6	0.606	1
Drap1	0.182171934463875	0.0198303848982948	0.55	0.512	1
Hars	0.182527903379814	-0.0512434887427494	0.493	0.539	1
Sdcbp	0.182850984701458	0.0306842551490549	0.28	0.253	1
Higd2a	0.183024738573242	-0.0583189312001349	0.8	0.827	1
Zfp512	0.183301917084806	-0.0700964800157318	0.181	0.229	1
Plekhf2	0.183333998601737	0.013741777001145	0.709	0.676	1
Emp1	0.183493269157053	0.0673723089360241	0.18	0.133	1
Ryk	0.183529627211771	-0.05301088082734	0.269	0.343	1
Eno1	0.183647955630293	0.0095108543182949	0.901	0.862	1
Tecr	0.183870032829989	0.0177210480183139	0.677	0.67	1
Sart3	0.183875527990051	-0.0483903192028033	0.431	0.48	1
Cenpm	0.184392966861005	-0.0631805506314247	0.77	0.837	1
Sf3a1	0.184613277364665	-0.0548690553674677	0.643	0.675	1
Cetn3	0.184699631875956	-0.0572026414261568	0.805	0.822	1
Ctgf	0.184950587098136	0.0898248216667361	0.15	0.106	1
Glrx2	0.184977459945608	-0.0575490413060262	0.471	0.518	1
Rpl19	0.185269745206708	-0.0240986525934828	1	1	1
Sap30	0.185363067546793	0.0135120701568296	0.82	0.811	1
Rab11a	0.185657937346752	0.0189709581400368	0.553	0.532	1
Ran	0.186198878008571	-0.0177198560984704	1	1	1
Kit	0.186213761467524	-0.0545922934797666	0.261	0.31	1
Trub1	0.186383824166081	0.0333349848293665	0.261	0.233	1
Psmb10	0.186511721955443	-0.0596639238420066	0.707	0.751	1
Fmr1	0.186563164585118	0.0215809121351971	0.431	0.397	1
Ndufaf3	0.186755334916583	0.0241857554830226	0.357	0.339	1
Mrpl11	0.186977127000348	0.00681818299400727	0.882	0.888	1
Srf	0.187065463843495	-0.0759105916465222	0.142	0.218	1
Polr2i	0.187355196360321	-0.0628457301160072	0.951	0.959	1
Rnf126	0.18787741702398	-0.0540571929298397	0.622	0.657	1
Mafg	0.18802801868161	-0.0515328834148197	0.441	0.5	1
Cisd3	0.188106767025191	-0.0544590400982647	0.554	0.584	1
Rbmxl2	0.188635721331902	-0.0599192550514613	0.778	0.804	1
Rbm48	0.188874314787938	-0.0529922419367618	0.257	0.306	1
Commd2	0.188942122245594	0.0155257920491018	0.647	0.597	1
Ubl5	0.189011639740677	-0.000637945396585016	0.959	0.945	1
Rnpep	0.189429054960241	0.0381572302213056	0.241	0.206	1
Tomm7	0.189597423691696	-0.0580156800188028	1	0.996	1
Tomm22	0.189660137119708	0.00251444380840593	0.935	0.925	1
Igf2bp2	0.189995291882337	-0.0495326513161853	0.369	0.413	1
Tusc2	0.19006761019446	-0.0510236435161926	0.469	0.495	1
Rnf5	0.190087705252692	-0.0540221138577431	0.258	0.305	1
Mtmr2	0.190096944431368	-0.0522573919677855	0.261	0.324	1
Blmh	0.190105630384574	0.0157395175319781	0.647	0.65	1
Spink1	0.190272700472217	-0.067216446708163	0.49	0.579	1
Spryd4	0.190304874316772	-0.0504778309706719	0.293	0.33	1
Sft2d1	0.190476901833737	0.0306200134006219	0.265	0.247	1
Chchd6	0.190719392120829	-0.0488986564937064	0.474	0.513	1
Yme1l1	0.191757272361707	-0.0550324607504333	0.628	0.659	1
Usp37	0.191847016197675	-0.0528194678919827	0.258	0.306	1
Fkbp9	0.192212550329235	0.0183133344809744	0.531	0.514	1
Rfc1	0.192432742967173	0.00373112972607981	0.929	0.936	1
2810474O19Rik	0.192668712985466	-0.0640384779318166	0.787	0.812	1
Ndufa8	0.19269485765809	-0.0587320147862909	0.917	0.924	1
Pepd	0.193104055225276	0.032764546759691	0.257	0.249	1
Rbm8a	0.193336710620302	-0.055146156689716	0.973	0.992	1
Zfp593	0.193631197262698	-0.0543519377521342	0.644	0.665	1
Spty2d1	0.193635194483117	0.0279626113494325	0.285	0.27	1
Aldh2	0.194001333084601	0.0164756114427086	0.573	0.566	1
Anxa2	0.194091128771807	0.110914489524718	0.109	0.099	1
Anxa7	0.194193698993451	0.0210096344080432	0.446	0.413	1
Rad51ap1	0.19507510526894	0.02108279075897	0.402	0.418	1
Gmppb	0.195263908767763	0.032051098225122	0.271	0.223	1
Eif3k	0.195443594535292	-0.00487548444951713	0.991	0.992	1
Naa15	0.195446767744912	-0.0562276168204974	0.808	0.859	1
Ufd1l	0.195608909400905	0.0273837159075856	0.307	0.273	1
Capn10	0.195988597738032	-0.0652274069275739	0.181	0.242	1
Slc25a17	0.196143600203896	0.0235724793695698	0.348	0.301	1
Taf11	0.196289556904416	-0.050965563322348	0.542	0.579	1
Zfp655	0.196543014675914	0.0252730201123539	0.324	0.295	1
Pank2	0.196898152242362	-0.0485457634299004	0.335	0.388	1
Suds3	0.196957952365714	-0.0520285547161811	0.513	0.541	1
Snrnp27	0.197055710212896	0.00546434905868476	0.902	0.869	1
Cebpzos	0.1971221740966	-0.0562295445740765	0.734	0.779	1
Sugt1	0.197387297481159	-0.0602400803773568	0.863	0.919	1
Bag6	0.19740661209501	0.0179256357036258	0.501	0.5	1
Cpsf6	0.197426676178897	0.0141580655772343	0.685	0.678	1
Cmas	0.197436319263442	-0.0479519528743407	0.419	0.481	1
Hax1	0.197752948869987	-0.0580054953904927	0.844	0.862	1
Sept9	0.197781936781132	-0.0500847631579512	0.291	0.341	1
Tpi1	0.198003201819215	0.0168535291208249	0.757	0.779	1
Chd8	0.198337102694328	0.0179725650323317	0.561	0.529	1
Gle1	0.198350659098238	-0.0488616187707815	0.474	0.516	1
Rpp14	0.198851474084518	-0.0518747189117275	0.539	0.586	1
Efr3a	0.198918989213341	-0.0486536419121841	0.384	0.41	1
Mybl2	0.199565934734168	-0.06810773572829	0.863	0.866	1
Strn4	0.199682699393684	0.0237319054360694	0.37	0.333	1
Cox7a2	0.199755225185156	-0.054424419903436	0.995	1	1
Ube2d2a	0.199800461895201	-0.0594314028502683	0.921	0.936	1
Copg1	0.199836148549478	0.019041129835371	0.446	0.423	1
Rmnd5b	0.199862357911424	-0.0502343333179397	0.465	0.497	1
Asun	0.199876145953728	-0.0473398846823657	0.356	0.412	1
Serp1	0.19997134799234	-0.0601438901816014	0.885	0.9	1
Krtcap2	0.200545696206343	0.003548253178145	0.948	0.944	1
Zfp948	0.200587855496653	0.0437751866870893	0.22	0.18	1
Lmo4	0.200638250832444	-0.0527964234969547	0.427	0.48	1
Sp2	0.200781970727801	0.0200802844093443	0.431	0.402	1
Mapkapk3	0.200879310495324	0.040678462697974	0.23	0.188	1
Dcun1d5	0.201073761722672	-0.0579697362491325	0.92	0.925	1
Aes	0.201125651448685	-0.0566574656060496	0.698	0.748	1
Usp9x	0.201131243360878	-0.0564958374537834	0.769	0.787	1
Dbf4	0.201542298950732	-0.0561278024187027	0.742	0.779	1
Slmo2	0.201829855717741	-0.0565569633646493	0.757	0.785	1
Slc25a1	0.201984689465491	-0.0483501123733212	0.335	0.374	1
Senp3	0.202904501624848	-0.049415241379256	0.496	0.537	1
Usp34	0.203310969020332	0.0111238999286624	0.748	0.749	1
Fbxo28	0.203427985253584	0.0236818586423067	0.32	0.301	1
Dcaf17	0.203446781343156	-0.0495526641243832	0.291	0.342	1
Magoh	0.203535943651239	-0.0567456156284805	0.882	0.896	1
Rhoc	0.203771101217478	0.0206814177387362	0.457	0.438	1
Mrpl32	0.203959224377084	-0.0530293047276911	0.657	0.693	1
Ptp4a3	0.203990758951614	0.0214748585923725	0.425	0.417	1
Vrk1	0.204370037687409	-0.0506682802138038	0.496	0.555	1
Msrb2	0.204677553305245	-0.0690187731899898	0.167	0.225	1
Suclg2	0.20492805322871	-0.0529935030344212	0.564	0.601	1
Dctn6	0.205207514290554	0.0338397251420751	0.246	0.22	1
Pnrc1	0.205335182502173	0.040263616177437	0.233	0.201	1
Gemin7	0.205526845566036	0.0168007537175869	0.595	0.572	1
Map2k3	0.205719691669394	-0.0486012056452656	0.373	0.399	1
Psmc4	0.205733715095547	0.00999603082212697	0.893	0.894	1
Cbr3	0.206049507909047	0.0438171673340171	0.225	0.188	1
Nr6a1	0.20608638619226	-0.0586124656322503	0.227	0.256	1
Mid1	0.206556786681578	-0.0649101131840717	0.706	0.72	1
Tomm20	0.20659244147012	-0.0513120270787413	1	1	1
Slc9b1	0.206652906480735	-0.0520828818743406	0.499	0.566	1
Rab4a	0.206708241005887	0.0159183965156252	0.543	0.525	1
Cct3	0.206844891517491	-0.0550095033945537	0.984	0.986	1
Pds5b	0.206884996203005	0.027613226692014	0.299	0.28	1
Serpinb6a	0.206955849623956	-0.0499178275390672	0.351	0.404	1
Zdhhc12	0.207191934643162	0.0204044033339991	0.46	0.417	1
Tab2	0.207849968882511	-0.0542080475576517	0.246	0.288	1
Acot7	0.207996099189737	-0.0480660169784909	0.324	0.369	1
Magt1	0.208145670145407	0.0275816013608238	0.312	0.283	1
Rps27	0.208294178753733	-0.0520598192074511	1	1	1
Yaf2	0.208841097823575	0.0331700171964369	0.25	0.229	1
Ctbp2	0.209147927082376	-0.0601913243544032	0.83	0.854	1
Mrps31	0.209296053651514	0.0181842605171471	0.504	0.491	1
Mms19	0.209336273223745	-0.0575417526497265	0.203	0.265	1
Susd6	0.20943678584399	0.035280217159889	0.25	0.212	1
Dgcr8	0.209601974549965	-0.0505072955728544	0.306	0.321	1
Ccnh	0.20982779823664	-0.0493294977470161	0.504	0.566	1
Slc7a7	0.209966137641446	0.0239153199388786	0.328	0.328	1
Hnrnpr	0.210017262748731	-0.0572376455313643	0.824	0.831	1
Trmt1	0.210278410171417	0.0169788293193808	0.501	0.494	1
Pecr	0.210320691218888	0.0269168693019809	0.285	0.274	1
Sult6b1	0.210354507050481	-0.0542189501862754	0.244	0.312	1
Mettl9	0.210466588456938	-0.0509012795345576	0.578	0.593	1
Scpep1	0.210901546971565	0.0191994331382878	0.455	0.437	1
Mina	0.211052214992448	-0.0468446066889406	0.334	0.367	1
Smg8	0.211064897311843	-0.0672453513661505	0.156	0.23	1
Rras2	0.211129144733089	0.0236484643245851	0.37	0.337	1
Cct8	0.211185748076064	-5.50823219036545e-07	0.983	0.984	1
Endog	0.211749905633286	0.0179597424646124	0.49	0.479	1
Chd1	0.21192708895434	0.00528090284722493	0.874	0.89	1
Aff4	0.212175784860265	0.0199473828954847	0.506	0.515	1
Cwc27	0.212336572590536	0.0202656974595831	0.403	0.373	1
Bcap29	0.21257652027187	-0.0521011548914906	0.255	0.296	1
Snx4	0.21280691454432	0.0239689324413269	0.343	0.346	1
Rbm7	0.212892355065772	0.0167394385354297	0.545	0.529	1
Rnf181	0.213229717297838	-0.0471400771581573	0.405	0.418	1
Ccdc71	0.213265023662392	0.0232720847580287	0.317	0.303	1
Cisd1	0.213584849889654	-0.0585557347949879	0.962	0.98	1
Fgfr1op2	0.21383687850129	-0.049677823020183	0.545	0.579	1
Fyttd1	0.213838776539573	0.0152920014740165	0.606	0.585	1
N4bp2l2	0.213895100883869	-0.0534101475568298	0.676	0.713	1
Ubfd1	0.214171640878116	-0.0522944437305273	0.628	0.671	1
Mphosph6	0.214235305647753	-0.0517680508658175	0.638	0.685	1
Ptrh2	0.214420601946429	0.0195809186323018	0.458	0.46	1
Pycrl	0.214737244375251	0.0201641514210607	0.411	0.413	1
Apopt1	0.215195795104612	-0.0470450878443835	0.343	0.401	1
Apip	0.215265599553127	0.0207450264082452	0.425	0.387	1
Abhd17a	0.215283187299571	-0.0526042212543804	0.6	0.641	1
Vwa9	0.215864969262911	0.0407837603076526	0.216	0.189	1
Psma4	0.215993490952209	-0.00513960820445347	0.994	0.987	1
Tsix	0.216113086948814	-0.0500961962372798	0.261	0.306	1
Plekha5	0.216470112325671	-0.0545922934797664	0.211	0.275	1
Ppp2r2d	0.216544339039084	-0.0588652263947229	0.828	0.846	1
Tnpo3	0.216631528699319	-0.0529075623574101	0.69	0.718	1
Sp3	0.216675089147817	-0.0479993369757991	0.29	0.342	1
Tmco1	0.216806326976275	-0.0556794773627243	0.814	0.867	1
Ankfy1	0.216853372928755	-0.0505641530595792	0.269	0.312	1
Cfap36	0.217289509065054	-0.0475239462551046	0.369	0.408	1
Ppp1r1a	0.217328448922856	-0.0542241727320055	0.276	0.307	1
Sgta	0.217450342110382	0.0157172338919318	0.562	0.57	1
Plaa	0.217487124603268	0.0144974891084273	0.641	0.634	1
Osgep	0.217580294136687	0.0178952256418284	0.447	0.434	1
Gclc	0.217746511458677	-0.0564055306039474	0.209	0.258	1
Ung	0.217919835604819	-0.0583954832315292	0.776	0.822	1
Myl12b	0.217938728545032	-0.0498119619221357	0.554	0.613	1
Rcc1	0.218041314428189	0.0144677123766507	0.649	0.658	1
Rpl39l	0.218255924962895	-0.105307051548027	0.493	0.602	1
Gaa	0.218499022180887	0.0324248274507237	0.258	0.218	1
Tor2a	0.218830919436987	0.022389187313385	0.337	0.333	1
Vps41	0.218850158382503	0.0237922354412156	0.326	0.298	1
Mocs2	0.218860174471207	0.0189635710188008	0.428	0.411	1
Hacd2	0.219144089531511	0.015113821674964	0.524	0.512	1
Mrps26	0.219841615627547	-0.0570036763699617	0.77	0.786	1
Gpi1	0.219902276675681	0.0093437351926704	0.802	0.806	1
Rpl7a	0.220019597927826	-0.0151995783813863	1	1	1
Psmd4	0.22013578087239	-0.00193880742401964	0.964	0.966	1
Tex10	0.22021997159384	-0.0537187936600714	0.699	0.742	1
Nop16	0.220277078052072	-0.0514111955915716	0.661	0.713	1
Lypla1	0.220319886401525	0.0172946610931187	0.542	0.556	1
Sdccag3	0.220470186837218	0.0194824941180446	0.4	0.405	1
1700020I14Rik	0.220557510881947	-0.0500225302089121	0.564	0.6	1
Akap8	0.220765498440715	-0.0500781954036544	0.589	0.619	1
Nvl	0.220823346043906	0.0146497258097447	0.62	0.626	1
Aspm	0.22137607016872	0.0248511452838838	0.315	0.285	1
Vbp1	0.221670855077366	0.0118815040386178	0.764	0.732	1
Vti1b	0.221673794561404	-0.0488490806470487	0.556	0.593	1
Lactb2	0.221803250008102	-0.0483157360458392	0.532	0.556	1
Adap1	0.222579000046275	-0.0519759585916939	0.269	0.306	1
Pfkp	0.222751575927839	-0.046760363313442	0.38	0.411	1
Ercc8	0.223002087364294	-0.0553894238527847	0.217	0.268	1
Rab7	0.223121997619888	0.00748512984667815	0.803	0.791	1
Nap1l1	0.223164311333686	-0.0532378132512674	1	0.997	1
Phf20	0.223414235314044	-0.0469504849400039	0.383	0.41	1
Ogt	0.223488169256785	-0.0473045473052986	0.468	0.5	1
Fnta	0.223723703316047	0.00993253943446748	0.74	0.718	1
Slmap	0.223882569968242	0.0211207945652019	0.37	0.335	1
Suv420h1	0.224104112953234	0.0301710149476861	0.258	0.226	1
Rap1a	0.224330330843219	-0.0518443065978209	0.631	0.645	1
Mrpl21	0.224330983648625	0.00473922108889613	0.901	0.891	1
Cbx1	0.224576351555599	-0.0614954984902492	0.994	0.986	1
Ap2b1	0.224655514303193	-0.0484857050165474	0.483	0.515	1
Ddah2	0.225364412634201	0.0219975708024697	0.328	0.312	1
Serpine2	0.225577023901709	0.0643741742673972	0.161	0.132	1
Tmem101	0.225831137563005	0.0252648911729231	0.291	0.255	1
Arl6ip1	0.226153210288949	-0.0557813205994409	0.917	0.928	1
Prkci	0.226513905809893	-0.0466769670966225	0.422	0.464	1
Spin1	0.226544141290869	-0.0474910585069061	0.455	0.468	1
Ppp2r1a	0.226686172988522	0.0126812826041196	0.641	0.649	1
Pop1	0.226926403877036	-0.0495936715749301	0.518	0.575	1
Glod4	0.227015987305304	-0.0462072939857451	0.417	0.451	1
Rad50	0.227086736784999	-0.0539502388830714	0.622	0.648	1
Slc35c2	0.227277585094085	0.0381784613958893	0.216	0.192	1
Ppie	0.227466312513797	-0.048799474259277	0.521	0.586	1
Ndufb9	0.227559066806326	-0.00718810871046616	0.987	0.986	1
Commd10	0.227564175048071	0.0168392156998456	0.488	0.444	1
Pdcd11	0.227950690365347	-0.0569213579164045	0.92	0.926	1
Bcam	0.228137520726378	-0.0455601595905336	0.328	0.393	1
Bbc3	0.228186784547709	0.0219477836425679	0.34	0.337	1
Pnpla6	0.228192554758713	-0.0500303297097441	0.231	0.303	1
Sall3	0.228658120599694	0.0485148110272897	0.203	0.166	1
Tmem63b	0.228928073183138	0.0261122873188079	0.285	0.275	1
Cep57	0.229056099414879	-0.0482494538160807	0.543	0.61	1
Isca2	0.229450333560196	0.0251426745390871	0.276	0.272	1
Otud4	0.229502498057513	0.0184148878914309	0.463	0.456	1
Tet2	0.230044344697566	-0.0491468488422643	0.419	0.477	1
Wdhd1	0.230212700962901	-0.0537355930418544	0.219	0.277	1
Nbr1	0.231258157215011	-0.0495641188024077	0.261	0.304	1
Hmbs	0.231265085439822	-0.0519629693013637	0.682	0.702	1
Rbm39	0.231870616485195	-0.0562543621401494	0.98	0.989	1
Atp5o	0.231924021566123	-0.00869056835198956	0.995	0.997	1
Cdkn2aipnl	0.2319302377562	-0.0506299509250973	0.609	0.647	1
Chd4	0.231974376974048	-0.0549801660038614	0.92	0.911	1
Glyr1	0.232387981273815	0.0162820461068905	0.506	0.484	1
2510002D24Rik	0.23263669940269	0.0267179218100718	0.268	0.243	1
Ipo13	0.232709589874048	-0.0604839320880373	0.194	0.236	1
Bod1l	0.232982700658537	-0.0504220433541138	0.635	0.655	1
Zfp219	0.233128188396394	0.0171415890392794	0.498	0.479	1
Phkg1	0.233282291506195	-0.118715025470675	0.096	0.107	1
Marcks	0.233385957457612	0.0234151353365177	0.307	0.295	1
Zfp36l2	0.233460734153296	-0.0523585365559508	0.22	0.27	1
Nxt1	0.233547521510281	0.00978769060977702	0.724	0.726	1
Tmem150a	0.234566519167992	0.0446466464372303	0.195	0.174	1
Auh	0.23495655678596	0.0199167369556862	0.357	0.357	1
Sap18	0.235135991427335	-0.0456940405774022	0.414	0.472	1
Keap1	0.235449312674668	0.0211418194643438	0.343	0.312	1
Shprh	0.235461338083628	0.0460963088173168	0.2	0.163	1
Lrpap1	0.235835279038953	0.0200845565636089	0.619	0.631	1
1110037F02Rik	0.235971456661668	0.0207792179238469	0.369	0.339	1
Cbx7	0.235985263559113	-0.0483157360458392	0.515	0.564	1
Lyplal1	0.236005677079012	0.0186448438982293	0.389	0.377	1
Nek2	0.236042004153086	-0.0476981135532671	0.258	0.316	1
2210013O21Rik	0.236145681127029	0.0143029360601269	0.52	0.516	1
Hsd17b10	0.236178660779305	0.0133131624556949	0.6	0.576	1
Nit2	0.236317615397426	0.0145379741016048	0.562	0.547	1
1110012L19Rik	0.236637588928583	0.0239945449648278	0.288	0.28	1
Cmtm7	0.236695922558076	-0.0555942975716179	0.559	0.584	1
Emd	0.237219331716101	0.0114324396430449	0.627	0.602	1
Snx3	0.23751742156661	-0.0572232110598887	0.951	0.955	1
Tdp2	0.237731637254544	-0.0445166414910249	0.438	0.471	1
Dvl2	0.238360900363442	0.0272999634948964	0.255	0.237	1
Mum1	0.238398298530313	-0.0451151441786687	0.37	0.419	1
Prep	0.238414959576346	0.0217508169293055	0.346	0.334	1
Hmgcr	0.238422132932137	0.0235724793695698	0.312	0.285	1
Tc2n	0.23851335181994	-0.0927251631752106	0.249	0.318	1
Cdca3	0.238787222521482	-0.0558309830443329	0.789	0.817	1
Tspyl1	0.239037703060944	0.0317758725788305	0.235	0.22	1
Mea1	0.239218612058106	0.0152749285572961	0.521	0.508	1
Ndufa3	0.239591339273878	0.00162223374765658	0.904	0.909	1
Vmp1	0.239620405495979	0.018296682031097	0.422	0.414	1
Rdx	0.239638608693791	-0.0557819605133485	0.912	0.937	1
Haus4	0.239683987664287	0.0195607094279212	0.402	0.394	1
Rdm1	0.239728647731497	0.0177607572883514	0.383	0.394	1
Tcea1	0.23977783591229	-0.0544960702417804	0.775	0.783	1
Trappc13	0.23993983973125	0.0134611697652491	0.641	0.625	1
Mettl16	0.240067302030551	0.00775136806692756	0.794	0.787	1
Golm1	0.240636550227572	0.0244906636552202	0.296	0.291	1
Gm13075	0.240979771702843	-0.0683476685482518	0.194	0.245	1
Actn1	0.240984722476194	0.0204555244587294	0.641	0.649	1
Hmmr	0.241085230993159	0.0114819331042331	0.723	0.705	1
Epb41l2	0.241166466625276	-0.0457910482260296	0.354	0.402	1
Gtpbp6	0.241218717631958	0.0261431748726706	0.271	0.249	1
Wtap	0.241493350269677	-0.0574826453871378	0.591	0.634	1
Angptl4	0.241963633268194	-0.0465145557082197	0.288	0.331	1
Gid8	0.242114614589386	-0.0487560795208595	0.575	0.617	1
Asph	0.242258237072755	0.0300209801393292	0.257	0.227	1
Usp39	0.242794259013657	-0.0483080132628569	0.542	0.59	1
Ndufaf2	0.242976250942647	-0.0496577607871355	0.583	0.642	1
Cyth2	0.24323154117454	0.0146621355840374	0.534	0.512	1
Rps6ka1	0.243698776710029	-0.0446715245609646	0.435	0.463	1
Jund	0.244090970937801	0.0206379032157573	0.37	0.357	1
Gps2	0.244177376343736	0.0253882773061866	0.269	0.25	1
Ndufaf1	0.244320452109182	-0.0520702240470567	0.217	0.278	1
Timm22	0.244556301851297	-0.0523745737622699	0.676	0.69	1
Ndufs6	0.244985216683567	-0.00938487413834777	0.991	0.994	1
Ndufa12	0.245135531167607	-2.59456705535843e-05	0.939	0.935	1
Zmynd19	0.24518063988361	0.0172418926051553	0.468	0.454	1
Meg3	0.245342176154614	-0.0684024946125765	0.833	0.871	1
Nudt5	0.245778132645562	0.00622486904468422	0.847	0.843	1
Tfap2c	0.245790304027241	-0.0498819691795833	0.296	0.338	1
Atp5f1	0.246303883127591	-0.00871435015139888	0.991	0.998	1
Ajuba	0.246486840952283	-0.043821877962815	0.413	0.459	1
Rps12-ps3	0.246582838088395	-0.0550522066454477	0.838	0.867	1
A830080D01Rik	0.246614459181341	0.0182480422984342	0.375	0.346	1
Prkcsh	0.246869987716107	0.0126940768326844	0.569	0.564	1
Arl8a	0.246878169735333	0.0303911055701672	0.271	0.235	1
Smg7	0.246887748588682	-0.0440583200851218	0.324	0.36	1
Klf9	0.246892011973399	-0.0556514286184928	0.791	0.808	1
Cep295	0.246894074276595	-0.0461603669161099	0.441	0.476	1
Ptk7	0.246905076189235	0.0258804028364095	0.279	0.25	1
Supt4a	0.247006519864068	-0.0535996229994526	0.913	0.918	1
Ctu2	0.247116486468283	0.0236584651246494	0.293	0.254	1
Tial1	0.247374396113132	0.0132208486951444	0.57	0.554	1
Med4	0.247683998281487	0.0158399920217431	0.526	0.527	1
Hspd1	0.247838796997576	-0.0118498947979377	1	1	1
Ube2i	0.247897089844354	-0.0558212477944535	0.992	0.995	1
Srsf2	0.248001176548417	-0.0538391525041102	0.995	0.989	1
Nusap1	0.248311081894436	-0.0530293047276911	0.586	0.618	1
Srp72	0.248353587679285	0.00782704829869374	0.757	0.753	1
Rcbtb1	0.248675334362128	-0.0485978831874443	0.252	0.292	1
Ociad1	0.248801524334536	0.0140737272116619	0.598	0.587	1
Got2	0.248896955666461	0.00783268642823609	0.764	0.757	1
Ptov1	0.248905337512198	0.0132754332374421	0.614	0.582	1
Stag1	0.249105190213881	-0.0479112637322325	0.526	0.577	1
Uqcrh	0.24914775693809	-0.0517119024487429	0.997	0.996	1
Rrp7a	0.249199939570838	0.0132459028050637	0.606	0.572	1
AW209491	0.249273496646665	0.0217407228694914	0.309	0.295	1
Irak1bp1	0.249345002992123	-0.0441239562638069	0.356	0.39	1
Gm561	0.249419002497139	0.0178890458277789	0.391	0.355	1
C330027C09Rik	0.249571115281303	0.0183467714689734	0.38	0.351	1
Bbs2	0.24961430877066	-0.0560838147834782	0.227	0.256	1
Katnb1	0.249682635059968	0.0335046763768206	0.233	0.199	1
Gm11496	0.249742608000709	-0.0697885430757149	0.145	0.208	1
Son	0.24989036526939	-0.0562810518585324	0.975	0.989	1
Nsun2	0.250094731831669	-0.0566322375952018	0.909	0.939	1
Arf1	0.250110605528597	-0.0575846278614294	0.98	0.983	1
Tax1bp1	0.250218310996778	0.00450398547210273	0.836	0.824	1
Bloc1s4	0.250547665631525	-0.0437373700703311	0.359	0.402	1
Ppm1a	0.250634698445132	-0.0454422967597346	0.392	0.424	1
Gltscr1l	0.250676807264784	-0.0480906755598839	0.301	0.325	1
N4bp1	0.251216879979282	0.0094295652851647	0.72	0.722	1
Khdrbs1	0.25135957448353	0.00932722423352095	0.778	0.739	1
Hspbap1	0.251515535268753	-0.0438567880692944	0.405	0.447	1
Uchl3	0.251580789921295	-0.0533068880833112	0.924	0.961	1
Swt1	0.2522013959647	0.0178360993566489	0.422	0.429	1
Ehmt2	0.252221731591348	0.0182724737580117	0.466	0.458	1
Msto1	0.25253500917587	0.0193212241624398	0.343	0.335	1
Apex1	0.252712206123857	0.00238825832886636	0.937	0.932	1
Mrpl35	0.252913903307488	0.00310944513007971	0.906	0.908	1
Msrb1	0.252949540897842	0.0148947344482128	0.512	0.484	1
Gpbp1	0.253151182506162	-0.0505693205669132	0.676	0.748	1
2310036O22Rik	0.253677830438913	-0.055180840374514	0.926	0.944	1
Chmp3	0.253890802166622	0.0128333952053736	0.597	0.596	1
Mak16	0.254053902385407	-0.0540507935116599	0.937	0.932	1
Ncapd2	0.254355884140336	-0.0433862456909139	0.346	0.39	1
1110004E09Rik	0.254392484903625	-0.050155510258776	0.606	0.639	1
Slc7a5	0.254710446138091	0.0207792179238469	0.364	0.334	1
D630023F18Rik	0.25477185633477	0.0231113686270129	0.309	0.274	1
Atpaf2	0.254799770818045	-0.0443276948678836	0.306	0.341	1
Sgsm3	0.254859550483166	0.0441604171358089	0.197	0.157	1
Sar1b	0.255131712122328	0.0161445060863482	0.498	0.5	1
Psmc1	0.255154109370484	-0.0527193126512762	0.85	0.872	1
March6	0.255321105815147	0.0373126314976652	0.224	0.18	1
Nup205	0.255409029527403	0.022612694287733	0.313	0.299	1
Ube2a	0.25578700492877	-0.054198708903201	0.877	0.894	1
Actr8	0.255840806622687	0.0303988513985545	0.25	0.22	1
Pak4	0.255899993104624	-0.0445321729383232	0.391	0.445	1
Ncbp2	0.25633827147498	-0.0514166795058798	0.687	0.714	1
Pcna	0.256504727134059	0.0145662039909679	0.548	0.514	1
Sp1	0.256670111149311	0.0174312113474874	0.386	0.382	1
Txndc9	0.256683122795641	0.0105347403331306	0.698	0.694	1
Fam21	0.25675532336178	0.0181079154529477	0.386	0.372	1
Ehmt1	0.256768370538112	0.0166345480733356	0.463	0.449	1
Vprbp	0.256828706105585	-0.0459671888137722	0.504	0.532	1
Pebp1	0.25687902201344	-0.00869007028626889	0.998	0.999	1
Dnmt3b	0.2571729095361	-0.0554168997770079	0.548	0.611	1
Kifap3	0.257603123830152	0.0139942391149626	0.521	0.482	1
Dlc1	0.257841415576432	-0.0497961212162734	0.528	0.567	1
Fam220a	0.257859403002697	-0.0454401120760421	0.353	0.369	1
Casc4	0.257862559127111	-0.0492572334207557	0.238	0.293	1
Phpt1	0.258022065039401	0.0149383054954378	0.465	0.438	1
Gnl2	0.258300204386714	0.0144378004672217	0.581	0.562	1
Atxn7l3b	0.259178895584632	0.00714874076686289	0.784	0.827	1
Cox5b	0.259377471242269	-0.0105290032740095	0.992	0.992	1
Pym1	0.259404025928409	0.0132682499228451	0.561	0.549	1
Cul7	0.260034028646557	0.0418138647285464	0.205	0.168	1
Kif4	0.260047190930118	-0.0559340352616297	0.194	0.252	1
Mrpl23	0.260076103630136	0.00544833680931345	0.803	0.824	1
Rpl27-ps3	0.260327846784161	0.0192324093789095	0.315	0.303	1
Dedd	0.260349300222021	-0.0558155352225105	0.195	0.245	1
Mrps21	0.26047208668519	-0.0549763918136608	0.877	0.868	1
Skil	0.260510101432117	0.0261635114429087	0.29	0.279	1
Hccs	0.260760299671757	0.0285098849976097	0.254	0.224	1
Trps1	0.260824380210606	-0.045289342492762	0.307	0.338	1
Fbxl18	0.261000836623553	-0.0555389430872791	0.198	0.248	1
Pbk	0.261379680717222	0.0178637639637229	0.361	0.343	1
Shq1	0.261549383267122	0.026470432132521	0.257	0.234	1
Eif2b3	0.261955700502104	-0.0459671888137722	0.494	0.534	1
Tmem19	0.262026916484455	0.0398712998314725	0.211	0.166	1
Hltf	0.262276359199095	-0.0555389430872791	0.195	0.249	1
Rpa1	0.262765695790301	-0.052710825380061	0.735	0.769	1
Rpl23a	0.264121095061998	-0.0215528999764696	1	1	1
Hspb11	0.264610172382093	0.0483929773747841	0.181	0.153	1
Eif1a	0.264611345180503	-0.0557680499059918	0.915	0.944	1
Krcc1	0.265169813661405	-0.0487806971895296	0.498	0.505	1
Commd4	0.265301892591349	0.0122833874044642	0.572	0.575	1
Taf6	0.265422924566459	-0.043393968169737	0.343	0.374	1
Cyr61	0.265611962111325	0.0503775208642405	0.159	0.152	1
Tln1	0.265803245159172	0.0128556862681936	0.592	0.595	1
Pdcd6	0.266182299378659	0.00530584810130263	0.786	0.786	1
2510039O18Rik	0.26621954603479	0.037022000385761	0.216	0.183	1
Slc31a1	0.266262902983792	0.0211776642360036	0.326	0.296	1
Cr1l	0.266915389099931	0.0223261927072775	0.277	0.264	1
Gm16286	0.26705599505121	-0.000107797010446387	0.913	0.913	1
Arid1a	0.267162976486146	-0.0544313276846504	0.828	0.854	1
Zdhhc3	0.267264276867462	-0.0450172037527378	0.49	0.521	1
Lpcat3	0.26731802335002	0.0296362721264481	0.233	0.224	1
Rps21	0.267580938107028	-0.025893256758613	1	1	1
Hnrnpf	0.267702624222761	-0.00872928638530723	1	0.999	1
Acot8	0.267833927781093	0.0227455499393657	0.283	0.267	1
Arid2	0.268086490035109	0.022158731855564	0.291	0.27	1
Gpn3	0.268104327276047	0.0152508903846768	0.523	0.505	1
Ceacam20	0.268170345354368	-0.0516531319634863	0.233	0.271	1
Mrto4	0.268278335469847	0.00567018612225012	0.838	0.833	1
Pvt1	0.268359226299253	-0.0557551240769538	0.194	0.242	1
Prkar1a	0.268987716906784	0.0119176092826306	0.595	0.588	1
Pacsin2	0.269037831120017	-0.0451753459472295	0.307	0.337	1
Ndufa13	0.269076907133035	-0.00391203565050668	0.961	0.964	1
Dpp9	0.269383436929564	-0.0460752079256917	0.272	0.311	1
Chmp7	0.269735733034697	0.0189220627260309	0.34	0.318	1
Aaas	0.270267771314314	0.0172880101207313	0.384	0.358	1
Nsa2	0.270304616029892	-0.00310372242640611	0.931	0.925	1
Cops6	0.270364884209487	0.0028340172775434	0.854	0.853	1
Mapre1	0.270534509169083	0.00447910837508503	0.806	0.786	1
Ddc	0.270744965019111	0.0159463007047739	0.375	0.358	1
Hsf1	0.270809247623895	0.0351699665285924	0.22	0.179	1
Rps15	0.271235212405924	-0.024063795908436	1	1	1
Arxes1	0.271254016265992	-0.0436494988432453	0.326	0.353	1
Sgol2a	0.271485815059074	-0.0445524998505089	0.446	0.499	1
Bckdhb	0.271494453005593	0.0181670608026617	0.356	0.358	1
Ap1b1	0.271974821535582	-0.046934352004616	0.244	0.304	1
Sept1	0.271982277512954	0.017261687581295	0.491	0.517	1
Gm11627	0.272535305643728	0.0355799324326256	0.222	0.185	1
Npc2	0.272821850145173	0.00900867875846101	0.761	0.745	1
Gclm	0.273182098484781	-0.0547998330983419	0.795	0.822	1
Pi4k2b	0.27335389992266	0.0311031175588792	0.228	0.201	1
Chpt1	0.273655176184484	-0.0538610320212203	0.231	0.275	1
Gm26909	0.273779080684747	-0.0734940920760815	0.139	0.189	1
Itga6	0.274075612002451	0.0170388472894852	0.438	0.418	1
Cops7b	0.274335551941279	-0.0423549619939699	0.398	0.413	1
Trip12	0.274381707417059	-0.0513547597273559	0.778	0.804	1
Zfp704	0.274434509812314	-0.0474610612280855	0.302	0.331	1
Prpf19	0.274490918644628	0.00378992909192255	0.822	0.826	1
Fam53a	0.274623553578296	-0.0437283352183897	0.354	0.379	1
Dppa2	0.274707226733156	-0.0643110534896485	0.8	0.848	1
Tada2a	0.275050727779942	0.0179597424646125	0.351	0.328	1
Tssc1	0.275137976200856	-0.0429601148436348	0.328	0.378	1
Ythdc1	0.275363919432883	-0.0559566071493665	0.802	0.836	1
Ubl4a	0.275488807058584	0.0126383146371265	0.586	0.579	1
St13	0.275520113765757	-0.0525705290995953	0.987	0.995	1
Tm9sf4	0.275614704588136	-0.0541204522792764	0.2	0.25	1
Maea	0.2756321859126	-0.04563657855978	0.502	0.544	1
Idh3g	0.275799742473036	0.00782520892393401	0.677	0.665	1
Pop7	0.276151121033766	0.0135845093068292	0.528	0.505	1
Alg3	0.276625608755943	-0.0445646336203248	0.272	0.335	1
Noc4l	0.276845186839055	0.0105553735670811	0.587	0.563	1
Gabpa	0.277052439956867	0.0163174311850067	0.378	0.375	1
Rif1	0.277074496361036	-0.0511967044786281	0.772	0.816	1
Dlst	0.277316225768659	-0.0449087913686016	0.294	0.324	1
Itm2c	0.277586623981506	0.0266706705989993	0.246	0.227	1
Rnf4	0.277594305697692	-0.0500727846569647	0.726	0.754	1
Cotl1	0.277646584669904	0.0169821663735293	0.496	0.466	1
Elovl5	0.277847484991204	-0.0425557424817892	0.331	0.37	1
Abcf1	0.278448792573293	-0.000940096079319996	0.904	0.921	1
Ndufb7	0.278675876989945	-0.00801283024516297	0.976	0.98	1
Emp3	0.278779059082772	0.0582895943617047	0.156	0.129	1
Ppp1cc	0.278874206957383	-0.0529961239469443	0.92	0.939	1
Socs2	0.27911247173544	-0.0513616413093577	0.638	0.67	1
Dync1i2	0.27916331191571	0.0090327026336422	0.764	0.742	1
Mapt	0.279176300433933	-0.0486872928732026	0.279	0.329	1
Hif1a	0.279325046617668	-0.0435493643006858	0.443	0.466	1
Nadk	0.279385177036595	-0.0483742566451068	0.66	0.684	1
Cep89	0.279484039724377	0.030400919353626	0.233	0.207	1
Chchd10	0.279504670645496	-0.0520030402425231	0.994	0.999	1
Sf3b5	0.279574225321303	-0.0541664671040341	0.989	0.989	1
Epc2	0.279669094191444	-0.0458553197087946	0.272	0.31	1
Impa2	0.2797160173317	-0.0532854454108681	0.751	0.762	1
Zswim1	0.279809199279423	0.0222656981262501	0.291	0.268	1
Usf2	0.279931458722165	0.0175266244577028	0.351	0.327	1
Gm21092	0.280002389016919	-0.0436209023691886	0.398	0.439	1
Tmem251	0.28012005385902	-0.0428274519001802	0.293	0.346	1
Calr	0.280320201847716	-0.00380338872009656	0.986	0.989	1
4930453N24Rik	0.281274706386192	-0.0478664431266987	0.597	0.618	1
2310039H08Rik	0.281912777067634	-0.0454376288903134	0.272	0.313	1
Gmeb1	0.281965688117816	0.0180008373980239	0.337	0.328	1
Polr2a	0.282177193758488	0.011168176405548	0.663	0.649	1
Hagh	0.282351638750732	0.0159265326825145	0.424	0.409	1
Fdps	0.282954626792533	0.0178930391110765	0.342	0.326	1
Med6	0.283046755914093	0.0151802693806443	0.414	0.393	1
Guk1	0.283526204776079	-0.0541828331605416	0.948	0.953	1
Uri1	0.283726363699687	-0.0500051294728607	0.665	0.696	1
Cyb5r1	0.283803458288119	-0.0446669654394161	0.265	0.314	1
Eif1b	0.283956472676725	-0.0462337287735044	0.576	0.634	1
Gm10263	0.284155450330028	0.00763823842967015	0.72	0.729	1
Ankrd17	0.284240465404545	-0.0551505628592346	0.699	0.692	1
Preb	0.284300118205986	0.0139330109657392	0.469	0.452	1
Kars	0.284333210210113	0.00624381686420394	0.762	0.799	1
Eefsec	0.285228764371989	0.022872526004548	0.261	0.25	1
Asna1	0.28525201442093	0.00146741829565977	0.891	0.881	1
Adi1	0.28535788536215	-0.0439604712412626	0.301	0.33	1
Uhrf2	0.285375353772905	-0.0503228528586862	0.217	0.272	1
Wdr5	0.285689096415033	-0.0490454885914667	0.731	0.787	1
Psma8	0.285812121414726	-0.0572930326304517	0.173	0.229	1
Nfib	0.28584249379431	-0.0460043967316214	0.283	0.313	1
Slc25a15	0.285952860515433	0.0243082820899186	0.258	0.237	1
Lasp1	0.286158073674963	-0.0536171593215603	0.592	0.629	1
Plec	0.286210918391844	0.0375905607130214	0.203	0.186	1
Ngrn	0.286714145022313	0.0101988911534849	0.597	0.6	1
Nup107	0.286860624646636	-0.0409991801372652	0.357	0.394	1
Usp47	0.286864635531217	0.0235724793695696	0.268	0.249	1
Sar1a	0.287051232127029	0.0132352406307263	0.509	0.517	1
Sars	0.287164821346655	-0.0562564642748884	0.836	0.822	1
Gpatch11	0.287200331110273	-0.0456973787455157	0.354	0.396	1
Rpl6l	0.287272519148261	-0.0436972440746993	0.509	0.529	1
Ercc1	0.287295612682753	-0.0410944032340656	0.384	0.42	1
Rsl1d1	0.287512545772915	-0.0541158761291642	0.987	0.977	1
Aldh7a1	0.287926706685128	-0.0434982449856736	0.296	0.343	1
Rnf149	0.288007672978718	-0.0430005929478771	0.419	0.47	1
Immt	0.288551465329685	-0.00259976175035082	0.935	0.94	1
Ywhaz	0.288552630068395	-0.055726457351122	0.951	0.925	1
Spop	0.288567305006016	0.0143931557277287	0.414	0.423	1
Chmp5	0.288597029726411	0.010121416184997	0.631	0.642	1
Plscr1	0.288779631213728	-0.0490782976264815	0.23	0.268	1
Topbp1	0.288784008452673	-0.0430846866282866	0.443	0.481	1
Nek6	0.288807876023686	0.0283429117913614	0.244	0.212	1
Atf4	0.288977414421874	-0.0597858651392842	0.732	0.776	1
Ehd4	0.288986820827775	0.0172903417145663	0.351	0.336	1
Tsen54	0.289356397083858	0.0372152557733563	0.205	0.173	1
Polr2l	0.289373232963809	-0.0471181632216678	0.605	0.637	1
Ppp1r12a	0.289383238025688	-0.0449645631100887	0.548	0.587	1
Cnep1r1	0.290191552590683	0.0186399451912432	0.318	0.283	1
Nt5c3b	0.290214068566701	0.0199319747800301	0.285	0.275	1
Thoc1	0.290944234656252	0.015508732419367	0.375	0.375	1
Pdxdc1	0.29164176442235	0.0210995172360676	0.287	0.269	1
Cdk1	0.291855422790664	0.00371122501793053	0.841	0.856	1
Bin1	0.291907974289813	0.0667841397271788	0.146	0.104	1
Cep85	0.292101032181524	-0.0529715475820332	0.197	0.247	1
Zfp229	0.292201774701726	-0.0456098129637121	0.25	0.293	1
Map3k7	0.292768339479617	0.0224922976772577	0.261	0.245	1
Khsrp	0.293087568399542	-0.0513974025832472	0.2	0.263	1
Sox12	0.293168022841858	-0.0547297033047852	0.187	0.235	1
Ppat	0.293245507746296	-0.0471859130804987	0.617	0.645	1
Lman1	0.293298852521111	0.00991343593443272	0.619	0.618	1
Cpsf2	0.293541537879036	0.0100056042880287	0.584	0.593	1
Uba52	0.293656334527933	0.011805540247988	0.509	0.48	1
Rnf14	0.293919186917673	0.0272602524487545	0.238	0.216	1
B3gnt7	0.294071452675396	0.0257019707009767	0.255	0.234	1
4930461G14Rik	0.294260045014875	-0.0506568299195312	0.209	0.259	1
Tsen34	0.294451646302335	0.0086366959519677	0.704	0.693	1
Fibp	0.29456511818268	0.0222167816267051	0.268	0.252	1
Ninj1	0.294891991038227	0.0236010732647751	0.263	0.251	1
March2	0.295194051373132	0.0316538261547443	0.216	0.196	1
Rbm10	0.295385661682417	-0.0442525699727102	0.531	0.569	1
Rbm27	0.296017343082839	-0.0523550697886708	0.857	0.873	1
Aamp	0.29611433206951	0.00427996383279061	0.787	0.8	1
Faap24	0.29619875473834	0.0260885763085993	0.235	0.234	1
Snrnp48	0.296362455162279	0.0133071878518972	0.55	0.539	1
Hsd17b4	0.29637006663616	0.0305611013206828	0.227	0.194	1
Slc25a38	0.29643014682755	-0.0436368408557385	0.294	0.326	1
Grn	0.296754173791502	0.0304786678415096	0.224	0.194	1
Ewsr1	0.296995212873716	0.00189581778488801	0.828	0.825	1
Ndufc2	0.297216145830887	-0.000259855393190067	0.912	0.925	1
Ints12	0.29742476812301	0.0263673046895982	0.238	0.21	1
Kifc1	0.297558055050846	0.0136970957410995	0.452	0.426	1
Mtx1	0.297695469307507	0.00973952640239206	0.606	0.601	1
Akap7	0.297751405277116	0.027163993136225	0.255	0.225	1
Sema4b	0.297787424458472	0.027080193882398	0.241	0.208	1
Thoc3	0.298117750209337	-0.0516470823933081	0.742	0.755	1
Stk40	0.298440848321381	-0.0514361279480604	0.206	0.254	1
Trim32	0.298467304398017	0.0427105985730827	0.186	0.152	1
Cdc42se1	0.298529888167507	0.0143099941944506	0.428	0.394	1
Ezh2	0.298805093350079	-0.0518488075340156	0.896	0.894	1
Rab2a	0.298841136913654	-0.0509627649630261	0.743	0.759	1
Dnajc11	0.299471598156503	-0.0437735473037687	0.553	0.591	1
Ap2s1	0.299653124466029	-0.0514208169432753	0.831	0.85	1
Eif3g	0.299735751472239	-0.00265452103882202	0.967	0.957	1
Smc3	0.299743076985273	-0.00292356573554287	0.942	0.957	1
Oard1	0.299939461122469	-0.048883148891104	0.707	0.715	1
Hsd17b12	0.300061347788884	-0.0461408605203215	0.565	0.601	1
Rps19	0.30017471883638	-0.0264590202911368	1	1	1
1810022K09Rik	0.300338051720008	-0.0539204761887948	0.956	0.949	1
Wdr76	0.30040502296886	0.0198358504394244	0.291	0.278	1
Larp1	0.300406234187651	-0.0473912163999836	0.614	0.649	1
Map2k1	0.300528948431612	0.0124889187946578	0.469	0.48	1
Pfkl	0.300530679722451	0.0134332800412161	0.424	0.408	1
Sdad1	0.300785074839681	-0.046627667496038	0.616	0.674	1
Mcm3	0.300878424470721	-0.0514014045762399	0.86	0.874	1
Ulk1	0.301084282069992	0.0157024644122661	0.387	0.402	1
Pmvk	0.301189527690064	-0.0414693834077774	0.384	0.451	1
Mllt4	0.301343875791203	0.0165927713074779	0.37	0.376	1
Cbx3	0.301617574960514	-0.0647509328268383	0.934	0.942	1
Pum1	0.302195914126507	-0.0512016709448226	0.901	0.904	1
Hmgxb3	0.302367002470813	-0.0621839436904956	0.146	0.212	1
Mbtd1	0.302432662543266	-0.0416245307107557	0.414	0.47	1
Mark3	0.30296396440028	-0.0419462877603592	0.424	0.449	1
Mesdc1	0.303101294834647	0.0205032765299845	0.274	0.263	1
Def6	0.303222198050109	0.0290173300025333	0.231	0.201	1
Bre	0.303334145819393	0.0112791803449312	0.455	0.447	1
Sephs1	0.30345504817525	-0.0412214043843023	0.397	0.429	1
Vps4b	0.303536404810621	-0.0455613501156207	0.557	0.583	1
Dpm3	0.303540732639883	0.00796860863083582	0.66	0.651	1
Tmem123	0.303837039268826	0.04748414697687	0.175	0.14	1
Nup62	0.303936809028211	-0.0495671572770935	0.726	0.732	1
Cdca7	0.304130098674033	-0.0502823842941751	0.734	0.759	1
Gatad2b	0.305420660151462	-0.0428445040884027	0.455	0.489	1
Bzw1	0.305518956808471	0.000748542906418459	0.902	0.92	1
Echdc2	0.305565274740271	0.0154426528190038	0.408	0.395	1
Dnmt3a	0.305753106025202	-0.0457085242839567	0.452	0.494	1
Fkbp1a	0.306022785259808	-0.0484204961134416	0.992	0.997	1
Rpl4	0.306132663427132	-0.0245975079417065	1	1	1
Pmpcb	0.306215078267914	0.0136230737565362	0.458	0.443	1
Hnrnpdl	0.306292685626088	-0.0529604925889702	0.883	0.91	1
Nelfb	0.306700349155265	-0.0402511762091087	0.335	0.375	1
Foxp4	0.306844653537004	-0.0426719030321608	0.31	0.338	1
Wasf2	0.307440005396402	0.00628290401399378	0.717	0.71	1
Srrm1	0.30791441642912	-0.0527323069649732	0.97	0.98	1
Nif3l1	0.307959127043589	-0.0395291534466278	0.365	0.416	1
Mdh2	0.30803237794978	-0.0101211280889264	0.984	0.982	1
Rbm4b	0.308140015711907	-0.0455400834215479	0.557	0.582	1
Trim27	0.30855081443249	-0.0497961212162734	0.756	0.778	1
Pafah1b1	0.309202288649104	-0.0519436131764077	0.882	0.898	1
Rlim	0.309246403502764	-0.0403880013090077	0.332	0.366	1
Tmed3	0.309550884910894	0.0224922976772577	0.265	0.242	1
Top2a	0.309591705290237	-0.0566754656283701	0.931	0.929	1
Ergic2	0.309670757994562	-0.0475925830674765	0.611	0.663	1
Pogz	0.309838608109017	-0.0446707297839214	0.238	0.279	1
Setd3	0.309863993524037	0.0150670225503454	0.386	0.369	1
Gm27234	0.309877804354534	-0.0712258860415983	0.126	0.185	1
Nav1	0.309888506343526	-0.0556768922845708	0.186	0.227	1
Dnajc25	0.310278027231748	0.0253204681212071	0.243	0.213	1
[truncated: 5,669 more rows]
