# Supplementary material for: Detection of gene cis-regulatory element perturbations in single-cell transcriptomes
Source: PLoS Comput Biol. 2021 Mar 12;17(3):e1008789. doi: 10.1371/journal.pcbi.1008789 (PMC8011753; doi:10.1371/journal.pcbi.1008789)
Supplement: S2 File — (ZIP) [file pcbi.1008789.s015.zip › S2_File/wt_txm.MshSC3_vs_Control.MAST.csv]

	p_val	avg_logFC	pct.1	pct.2	p_val_adj
Dda1	3.66149558644284e-66	-0.438047297581959	0.398	0.756	6.66648501423647e-62
Ifitm3	3.27312877983405e-17	0.365128255258099	0.806	0.706	5.95938556944385e-13
Mrpl34	9.31301280108436e-16	0.188009262063568	0.959	0.939	1.69562024069343e-11
Prpsap1	1.57059809163192e-14	-0.184656934160418	0.446	0.634	2.85958794543423e-10
Trh	7.17137700848058e-11	-0.329963695031691	0.616	0.718	1.30569261193406e-06
mt-Nd1	7.17817655475265e-11	-0.0926065240215594	1	0.999	1.30693060532381e-06
mt-Co3	2.49223093757977e-10	-0.0883502383607455	1	1	4.5376048680515e-06
Actg1	7.20794625649896e-10	0.171233336112364	0.998	0.999	1.31235077492076e-05
Fblim1	1.77094778388442e-08	-0.145604299347367	0.71	0.824	0.000322436463011837
mt-Co1	2.47294568793863e-08	-0.0915360153434714	1	1	0.000450249221402987
Gjb3	1.68333295084199e-07	-0.0560936533379625	0.479	0.607	0.003064844303598
mt-Nd4	4.93658934265332e-07	-0.0733430523429521	1	0.999	0.0089880482161689
Cpn1	1.35752280612407e-06	-0.0659741885729136	0.058	0.136	0.024716417731101
Gapdh	1.62792250926436e-06	0.0967268868015947	1	0.999	0.0296395851261762
Ywhag	2.83605713462703e-06	-0.116243548831096	0.809	0.879	0.0516360922501544
Nupr1	2.8570978945276e-06	-0.143398565366656	0.4	0.524	0.0520191813656641
Prrc1	3.12519685237257e-06	-0.123983606907354	0.586	0.706	0.0569004590911474
Ralbp1	5.39654698995987e-06	-0.113522300916938	0.82	0.887	0.0982549310461993
Gm26917	5.66202549215563e-06	-0.0624852645415099	0.992	0.994	0.103088498135677
mt-Co2	5.70559208747621e-06	-0.067823603399475	1	1	0.103881715136679
Dennd5b	6.95454814768243e-06	-0.156855389395806	0.562	0.669	0.126621458124854
Nip7	7.58113526983545e-06	-0.140972390259967	0.957	0.978	0.138029729857894
Ctsb	7.69123400004791e-06	0.0910863026999221	0.458	0.41	0.140034297438872
Nop58	1.21928214783447e-05	-0.0878046966880954	0.997	0.997	0.221994700656221
Slc35c2	1.27602587812106e-05	0.047213475207336	0.216	0.192	0.232326031629501
Krt42	1.33716619921842e-05	-0.110520584068026	0.265	0.359	0.243457849891697
Rnf7	1.38432811767386e-05	-0.102436380937638	0.991	0.996	0.25204462038488
Car2	1.59852062738403e-05	0.164309495863464	0.792	0.735	0.29104265062781
Rpl7l1	1.73706908915341e-05	0.111820722284619	0.953	0.919	0.316268169062161
S100a6	2.31915511972639e-05	-0.00168696287682724	0.52	0.636	0.422248572648583
Copb2	2.32243474304642e-05	0.0922742618895696	0.603	0.568	0.422845693666463
Itpk1	2.52094562403364e-05	-0.0296424555663051	0.543	0.643	0.458988569767804
Gm29666	2.74872873266401e-05	-0.0784753399154733	0.137	0.206	0.500461040356137
Rpl39l	3.08951668349269e-05	-0.0428349209111016	0.493	0.602	0.562508302563514
Gm14820	3.49671241578882e-05	-0.0385985508764271	0.178	0.254	0.63664642954267
Spp1	3.59635406752126e-05	0.154165617019783	0.869	0.862	0.654788185073596
Oxsr1	3.72581182060181e-05	-0.0858900936168418	0.339	0.452	0.678358558176971
Cebpz	4.0058219056132e-05	-0.093881445200092	0.893	0.937	0.729339994354995
Cd81	4.42698139230709e-05	0.124699102748889	0.896	0.887	0.806020502097353
Dmtn	4.70306670573662e-05	-0.056838307358506	0.161	0.248	0.856287355113467
Vps35	4.7970108175406e-05	0.0812154471128784	0.663	0.651	0.873391759549616
Wdr43	5.14710737083569e-05	-0.0910181201641598	0.92	0.951	0.937133839008054
Med26	5.50125449347661e-05	-0.0426135109147595	0.117	0.188	1
Klf6	5.51116486502863e-05	0.104341695588693	0.211	0.181	1
mt-Nd2	5.62125742102685e-05	-0.0719784689457246	1	0.999	1
Tcf15	5.65480735592849e-05	0.0574111273748104	0.746	0.799	1
Gtf2i	7.2367964116243e-05	-0.101588307496554	0.556	0.659	1
Cald1	8.25863650482452e-05	0.178106556108089	0.573	0.489	1
Calml4	8.30937819145831e-05	-0.0876246503119736	0.23	0.329	1
Crlf2	9.06383398655299e-05	0.0615045745761435	0.214	0.169	1
Pard6g	9.57632637275018e-05	0.0338146812673932	0.194	0.185	1
Uhrf1	9.67485103481173e-05	-0.110933906707477	0.641	0.699	1
L1td1	0.000101862714031001	-0.0900758863975137	0.954	0.971	1
Slc25a3	0.000103323971444789	0.0798594138293212	0.994	0.998	1
Cst3	0.00011288261839941	0.105457736338285	0.706	0.674	1
Dusp9	0.000124495977816039	0.126784229717869	0.772	0.713	1
Pfn1	0.000139142076761868	0.0751646614020975	0.998	0.999	1
Fam49b	0.000153927843187329	-0.105722099526065	0.613	0.685	1
Tmem41a	0.000167044470668899	-0.0129145344992111	0.167	0.214	1
Tmem150a	0.000174169083967662	0.0581411242585531	0.195	0.174	1
Zfp42	0.000186055344342288	-0.0863168131032062	0.987	0.994	1
Rnaseh2a	0.000200307737087819	0.00502493187549635	0.557	0.62	1
Zfp7	0.000220812978392462	0.0488552411937074	0.154	0.109	1
H1fx	0.000225708949220946	-0.0698965819561048	0.246	0.341	1
Mylpf	0.000238504357831312	0.118169113917263	0.939	0.949	1
Map1b	0.000257457124795293	-0.075788606344026	0.561	0.662	1
Pcyt1a	0.000270007868346569	-0.001754723624838	0.134	0.169	1
Mdm2	0.000291238664536896	0.123002120953234	0.661	0.607	1
Ak2	0.000293745200630126	-0.087082804164466	0.956	0.96	1
Vangl1	0.000313147960254152	-0.0590656079144879	0.387	0.485	1
St3gal4	0.000314350003678805	-0.000869553650165444	0.079	0.101	1
Clic1	0.00032714629838426	0.124472536876584	0.406	0.369	1
Kdm4c	0.000329589795926237	0.0701339935698515	0.282	0.196	1
Trim32	0.000348327188013057	0.0469087518100314	0.186	0.152	1
Lyar	0.000356073178233414	-0.0613496785494241	0.998	0.997	1
Gjc1	0.000360556728390095	-0.0925200175821825	0.469	0.565	1
Tmem245	0.000375925268427859	-0.0950160195984892	0.501	0.601	1
Sub1	0.000376417479598831	-0.0543084589118301	1	1	1
Rad51ap1	0.000379632706896398	0.0288176994874197	0.402	0.418	1
Flad1	0.000392217556340083	-0.0372235558926375	0.135	0.2	1
Tceb2	0.000394634504202939	0.061861899623735	0.997	0.996	1
Isca2	0.000417070305745734	0.0346858980168535	0.276	0.272	1
Pfdn2	0.000420443018200508	-0.0393809664069558	0.976	0.997	1
Rplp1	0.000453431118031341	-0.0418337559666822	1	1	1
Srf	0.00045696174686798	-0.0574503083226185	0.142	0.218	1
Hspb1	0.000458277266266262	0.0967386750321557	1	0.998	1
Carhsp1	0.000459046937912131	0.0808685424162754	0.661	0.649	1
Tns3	0.000463847906061898	-0.0925969050040401	0.594	0.686	1
Zw10	0.000466335630767879	-0.0603974600506412	0.178	0.261	1
Mycn	0.000485605528225124	0.00737670341502195	0.584	0.648	1
Sf3b4	0.000491916777281457	0.0167397483670153	0.822	0.874	1
Eif3c	0.00050422280405895	0.0580503346754764	0.987	0.996	1
Spink1	0.000506631480850861	-0.0421246568334188	0.49	0.579	1
Rngtt	0.000516478785724412	-0.0505187450398985	0.239	0.322	1
Hmgb2	0.000541530274886256	-0.0499723655424815	1	0.999	1
H3f3b	0.000546358972629545	0.0767097064097277	1	1	1
Mt2	0.000554091607845785	-0.115350878468373	0.986	0.994	1
Clpb	0.000559024664276424	0.0647756107129303	0.457	0.433	1
Bin1	0.000583203624292299	0.0562900794929227	0.146	0.104	1
Ptbp1	0.000601743991394639	-0.073431643157425	0.833	0.892	1
Sox2	0.000609596518962138	-0.082074288549004	0.912	0.942	1
Slc39a14	0.000612375612117944	-0.0664036905062385	0.205	0.29	1
Donson	0.000612735450859524	-0.0212414976367162	0.194	0.247	1
Sri	0.000620273259071028	0.0756851277402785	0.485	0.436	1
Nr0b1	0.000636689290866652	0.0760554720736555	0.529	0.527	1
Lgals3	0.000648559634376124	0.0901166748713062	0.343	0.286	1
Ndufb10	0.000655584963427697	0.0846447445156993	0.943	0.936	1
Rps5	0.000675078491575526	0.0423590246570154	1	1	1
Chtop	0.000707160991277798	-0.0773221524855459	0.843	0.868	1
Lsm3	0.000760237737818875	-0.0557209325839712	0.98	0.996	1
Zcchc8	0.000845822848978743	0.0757711705757134	0.405	0.348	1
Igfbp2	0.000849436671448444	0.07363119694374	0.78	0.81	1
Mmrn2	0.000855509481877188	0.0516728817404507	0.123	0.078	1
Arl14epl	0.000874245903911538	-0.0808594874738466	0.335	0.429	1
Dlk1	0.000889007234874978	0.0321923665792544	0.14	0.13	1
H2afx	0.000911035774415193	-0.0789913988600814	0.987	0.994	1
Hmga2	0.000927648478411208	0.0777890143030659	0.128	0.136	1
Trpv2	0.000929931665089744	-0.024936249934639	0.066	0.112	1
Nxn	0.00093093232694363	0.0126291239467774	0.477	0.52	1
Ift81	0.00093593650491013	0.00200800769628587	0.104	0.123	1
Napa	0.000937979908355504	0.0549369349807421	0.668	0.672	1
Epb41l4aos	0.000968215384719837	-0.0920693700281906	0.712	0.779	1
Smg8	0.000974354318000501	-0.0495744302862678	0.156	0.23	1
Foxp1	0.000987198749849106	0.0659304589444514	0.499	0.486	1
Ube2e3	0.00100776857595203	0.0177181169335648	0.639	0.687	1
Trim43b	0.00101800359298644	-0.0242779178163909	0.065	0.108	1
Tead4	0.00103030464877879	-0.0253291693803685	0.083	0.13	1
Lin28a	0.00103199230022998	-0.0818603420310914	0.441	0.535	1
Rpl37	0.00104652177487387	-0.0362269799265835	1	1	1
H2-T23	0.00107995666832412	-0.156443619240455	0.55	0.631	1
Tdrp	0.00108395518749946	0.0461426625274292	0.167	0.144	1
H2afz	0.00112142849267586	-0.0505524307006406	1	1	1
Zmat3	0.0011221351476993	0.0739793659240237	0.565	0.53	1
Gga2	0.00114314396536412	-0.0358984299777345	0.556	0.639	1
Ticrr	0.00116948580506217	-0.0909864703101372	0.433	0.517	1
RP23-4H17.3	0.00117432816585951	-0.0218306524389878	0.139	0.192	1
Tuba1b	0.00117461821452171	0.056686475940495	1	1	1
Pttg1	0.00119141612727408	-0.076071364942947	0.543	0.636	1
Dbp	0.0012054676458895	0.0146422689545629	0.109	0.11	1
Prrc2a	0.00121381381354116	-0.0813937355752457	0.469	0.526	1
Hsf2bp	0.0012256313113252	-0.0908349709660476	0.454	0.538	1
Mdh1	0.00123458178771233	0.092480817518563	0.835	0.819	1
Rdm1	0.00123466194902713	0.0401032204114488	0.383	0.394	1
Parvb	0.00125185473590261	-0.0391491511710749	0.269	0.35	1
Mapk3	0.00127364298303291	-0.0445827730677402	0.353	0.435	1
Tuba3a	0.00134256746513503	-0.0305584057023159	0.142	0.201	1
Rpl38	0.00134639785331342	0.0554240107092014	1	1	1
Sms	0.00135153841384842	-0.0846546873173231	0.907	0.942	1
Rps27a	0.00135468472598094	0.0420509253506083	1	1	1
Gk5	0.00136155034101806	-0.0337283411198287	0.065	0.117	1
Hace1	0.00141922455961961	0.0295151666597466	0.12	0.101	1
B2m	0.00145103170375026	0.0758128650359716	0.249	0.203	1
Metrn	0.00148140241689052	-0.0301876770748955	0.173	0.234	1
Fbxo22	0.00149428880581038	-0.0291673710072364	0.613	0.69	1
Stx7	0.0015000597452991	0.0590922146445112	0.214	0.15	1
Tuba1a	0.00155638773616056	0.145168564837202	0.803	0.775	1
Pim1	0.00163120465229725	-0.0942112499955644	0.636	0.714	1
Ryk	0.00165072014786955	-0.0391413506191798	0.269	0.343	1
Glul	0.00165535780938631	-0.0680247181015365	0.745	0.818	1
Guf1	0.001662153560385	0.00433547059055028	0.153	0.18	1
Sult6b1	0.0016658760663949	-0.0316022613984358	0.244	0.312	1
Manba	0.00167458988062838	-0.069142949446299	0.298	0.384	1
Noct	0.00167654712220653	-0.0584563163483457	0.668	0.75	1
Spag5	0.00168431126580665	0.00963874696093861	0.161	0.178	1
Elovl6	0.00170327111657852	0.0787435478280859	0.668	0.628	1
Sugt1	0.00171087877806887	-0.0320360176265797	0.863	0.919	1
Dhrs13	0.00172778274611887	0.0238701786132612	0.117	0.104	1
Wasl	0.00173655207038251	-0.0429479598785475	0.458	0.541	1
Folr1	0.00175524559521759	0.0869919800206443	0.776	0.77	1
Odc1	0.0017800422640121	-0.0691095062300089	0.998	0.996	1
Alg3	0.00179254991997678	-0.0251586349039858	0.272	0.335	1
Gm13152	0.00180939473573101	-0.0657954439699726	0.296	0.382	1
Fkbp5	0.00183892013762548	-0.0786707436158699	0.403	0.489	1
Rpap1	0.00183958060191279	-0.0605680920164365	0.326	0.413	1
Hmgxb3	0.00185937712816285	-0.0418408721070635	0.146	0.212	1
Trim71	0.00187183949224549	-0.0821248954654552	0.669	0.743	1
Fam103a1	0.00187602157650563	-0.00229468842957714	0.531	0.588	1
Oat	0.00194370855352287	0.048929821819055	0.372	0.362	1
Gigyf1	0.00198993297770489	-0.0533760143137852	0.208	0.285	1
Amotl1	0.00199275069531093	-0.00105627020398422	0.183	0.217	1
Uba6	0.00199424596625789	0.0270463546177964	0.328	0.339	1
Tuba4a	0.00199878073545392	-0.0726242671427579	0.622	0.707	1
Aurkc	0.00200612948895031	-0.0459313722691052	0.076	0.116	1
Psrc1	0.00204361634920665	0.0940410239928847	0.765	0.701	1
Calm2	0.00204517190712499	-0.0463449389184289	0.991	0.999	1
Pdk3	0.00205945880844002	-0.0577372556388724	0.37	0.458	1
Nt5c	0.0020780598136966	0.0634318514914299	0.317	0.266	1
Helz	0.00211911867248996	0.0592324538214822	0.398	0.369	1
2610318N02Rik	0.00212790234868071	-0.0102869237802614	0.439	0.501	1
Xaf1	0.00212799361187055	-0.152732536644062	0.499	0.566	1
Tom1l1	0.00213104802613403	-0.0286995808862947	0.135	0.19	1
Efhd2	0.00221112961310422	-0.0179160885515019	0.094	0.136	1
Caap1	0.00225153618457337	0.018430906068187	0.331	0.352	1
Ifrd1	0.00225481495498027	0.0782770761697807	0.57	0.537	1
Brd4	0.00225572927600826	-0.0855175195231964	0.674	0.739	1
Laptm4a	0.00226772380735385	0.074798058327511	0.775	0.758	1
Aimp2	0.00227249006138037	-0.0478626350565386	0.622	0.704	1
Ncoa3	0.00227727229208431	0.0487012021746604	0.474	0.476	1
Thoc6	0.00227911887045394	0.0779286594375731	0.523	0.489	1
Sh3glb2	0.00228097374763747	0.00131720570804203	0.285	0.317	1
Ptdss1	0.00229327326631019	-0.0540678937314519	0.211	0.288	1
Tmem38b	0.00232832016313463	0.0612278293640718	0.302	0.239	1
Ahsa2	0.00235942887087787	0.0469866878427856	0.279	0.258	1
Zfp24	0.00240080888968771	0.0296846120930155	0.299	0.297	1
Basp1	0.00241505364837626	0.0892968842467657	0.757	0.747	1
Dhx16	0.002416441457593	0.100253454441308	0.92	0.896	1
Pnpla6	0.00243425415638837	-0.0418731954917408	0.231	0.303	1
Ppcs	0.00244863184187932	-0.0639631088776396	0.515	0.603	1
Eef1a1	0.00245016201381502	0.0432001838887079	1	1	1
Prr13	0.00246024604087289	0.027084218926665	0.406	0.428	1
Fus	0.00248637842063499	-0.0779199457637414	0.924	0.951	1
Zfp668	0.00249521706875464	0.00415047806025731	0.128	0.147	1
Rhod	0.00250938665162293	-0.0293126943127817	0.068	0.113	1
Gm26737	0.00251945946072844	-0.0932460331978262	0.335	0.421	1
AY036118	0.00255342112347408	-0.0723327605104028	0.728	0.798	1
Bri3bp	0.00256767609422315	-0.0472262653968136	0.567	0.651	1
Rpl10	0.00259947446460873	0.0528771593080073	1	0.999	1
Atp6v0e	0.00259988103331804	0.0776053831136112	0.923	0.921	1
Prtg	0.00262384825881868	0.0190004356982551	0.106	0.114	1
Tmem8	0.00263966749423677	-0.0165301508477115	0.077	0.112	1
Gm13247	0.00267396134545491	-0.0475323371905646	0.161	0.228	1
Pmm1	0.00272250638976837	0.0910761160896785	0.899	0.886	1
Nipsnap1	0.00276941527945057	0.0120846695459176	0.461	0.504	1
Uqcrb	0.00277687400387384	0.0632423120917076	0.994	0.997	1
Lage3	0.0028054713685596	0.046799592260237	0.813	0.828	1
Cdc14b	0.00281167458708708	-0.00899571029326252	0.146	0.182	1
Gpbp1	0.00283117107833092	-0.0284344554368023	0.676	0.748	1
Rps4x	0.0028337556597459	0.051434900991175	1	1	1
Purb	0.00288217147276378	-0.00716085607073752	0.406	0.459	1
Adar	0.00289450077498989	-0.0378684314663418	0.112	0.17	1
2200002D01Rik	0.00289646282242512	-0.0162787493489807	0.186	0.241	1
Smim7	0.00294117804368933	0.0407381103656928	0.443	0.435	1
Anxa6	0.00297503130159535	-0.0178175958346865	0.254	0.307	1
Pigl	0.00304903555737443	-0.0427882166947464	0.243	0.313	1
Sin3a	0.0030505003915896	-0.0488385632417758	0.42	0.504	1
Rpl36	0.0030600003482971	-0.0287771845814797	1	1	1
Id3	0.00306622610661606	-0.0971746513372471	0.622	0.704	1
Eif3h	0.0030833680501227	0.0615483820703402	0.992	0.992	1
Smc1a	0.00312296658947499	0.0569492940132499	0.71	0.713	1
Nacc1	0.00322088190158192	-0.071592703151816	0.43	0.513	1
Adam23	0.0032227513528002	-0.0545085859859323	0.258	0.337	1
Hexim1	0.00322294111329972	-0.0542846504696251	0.287	0.367	1
Ndufs5	0.0032514798708425	0.0589228912244741	0.995	0.98	1
Cenpm	0.00325463233036954	-0.0288382602443723	0.77	0.837	1
Sugp1	0.00325860900266484	-0.0297635289635253	0.12	0.172	1
Ethe1	0.0032785582780111	0.0573587380369115	0.268	0.212	1
Calb2	0.00330926863520143	-0.0468055135889055	0.087	0.142	1
Tnrc18	0.00338720595653828	0.0117415177489733	0.124	0.138	1
Etfb	0.0034300687085731	0.0725293657783416	0.857	0.8	1
Parp1	0.0034374344012061	-0.0839646707069592	0.987	0.984	1
Ctcf	0.00351968594865912	-0.053195509049191	0.866	0.851	1
mt-Nd3	0.00353339293126944	-0.0450722390201381	1	0.996	1
Cd47	0.00353585971290023	0.0355009058482056	0.106	0.071	1
Bag6	0.0035563926203588	0.038954571919929	0.501	0.5	1
Rara	0.00359119950250812	-0.0524721172296615	0.227	0.303	1
Tk1	0.00359662542386745	0.0621521553971288	0.507	0.494	1
Xpc	0.00360344382233877	-0.0234189161505014	0.176	0.227	1
Abcc1	0.00360851095413018	-0.0343720910302461	0.08	0.131	1
PISD	0.00363286729537129	0.0956672546569499	0.636	0.577	1
Fbxo21	0.00367432455462548	0.0269723981643632	0.214	0.207	1
1110008L16Rik	0.0037225181263948	0.00724810805107146	0.392	0.428	1
Sox13	0.00376850205280481	-0.0428724947635778	0.083	0.133	1
Rfwd3	0.00379932425577299	-0.0308102391774975	0.373	0.441	1
Snrpa1	0.00386392737508294	-0.0740336125837917	0.972	0.982	1
Matr3	0.00389773882791814	-0.0505778127858434	0.735	0.807	1
Grb10	0.00389975954642231	0.0384285230311489	0.408	0.425	1
Lpp	0.00390743256379913	0.0538390020763976	0.132	0.109	1
Clasrp	0.00391379987517922	0.0142953922750964	0.154	0.161	1
Acyp1	0.00397346493317597	0.025136890819733	0.258	0.262	1
Khsrp	0.0039967144872315	-0.0278685971177728	0.2	0.263	1
Cherp	0.00402982340127048	-0.0381486189847717	0.43	0.507	1
Golgb1	0.00403356174202204	0.0789765571296167	0.556	0.507	1
Cenpa	0.00403794687177381	-0.065519159341509	0.85	0.903	1
Klf4	0.00406367579439321	-0.041175712739308	0.698	0.77	1
Abcb7	0.00410166925344883	0.0230776972904383	0.148	0.144	1
Herc4	0.00415687589071531	0.0184688591327009	0.2	0.211	1
Zfp830	0.00420657019229294	0.0211788658728967	0.329	0.341	1
Map7	0.0042201371014312	0.0129906213885503	0.288	0.307	1
Rps18	0.0042661449255355	0.0398336898119958	1	1	1
Mtpap	0.00428559321859674	-0.00259878386419138	0.246	0.278	1
Lrrfip2	0.00429934242863839	-0.0533425982305752	0.362	0.444	1
Rtca	0.00431226058188731	-0.0190126474354836	0.433	0.495	1
Ube2d3	0.00431736391996339	-0.0530571827757118	0.998	0.999	1
1810013L24Rik	0.00436896137910412	-0.0365687266314951	0.129	0.186	1
Dscc1	0.0043731412846265	0.0321097626349964	0.107	0.082	1
Ppia	0.00437901874271176	0.041023280643897	1	1	1
Rabif	0.00438519095382673	-0.0444360508401017	0.479	0.56	1
Senp2	0.00448881261813416	-0.0599420280672315	0.309	0.389	1
Mitd1	0.00451030163986421	-0.00081602882984505	0.501	0.548	1
1810055G02Rik	0.00456964292349816	-0.00832571176555258	0.257	0.299	1
Sft2d1	0.00458110418484927	0.038079106329803	0.265	0.247	1
Ndufv1	0.00458300229100743	0.0174600164644789	0.712	0.753	1
Adgrl1	0.00458514764967867	-0.0720765601866241	0.362	0.442	1
Atxn7l3b	0.00458533227129086	0.0281013169162808	0.784	0.827	1
Eef2	0.00461128283694924	0.0608297048381461	1	0.999	1
Tst	0.00470567350031227	-0.0286510786081647	0.197	0.255	1
Lrp10	0.00472923600291816	-0.00887856178154922	0.153	0.188	1
Tubb6	0.00479711738830275	0.115985803475138	0.756	0.73	1
Tmem230	0.00481462258830629	0.0719464454633587	0.529	0.476	1
Trip4	0.00487036955485845	0.0493660846343127	0.224	0.186	1
Mri1	0.00487276762824223	-0.0104717575707904	0.282	0.328	1
Ppp6r1	0.00490558841133117	-0.0500770183903213	0.121	0.18	1
Cradd	0.00491023011323277	-0.0141641199825983	0.137	0.175	1
Usp24	0.00494033080441891	0.0208145200524342	0.197	0.201	1
Tomm5	0.00497594284700055	-0.0574094366081916	0.997	0.999	1
Aard	0.0049882624138001	0.0640161873375059	0.554	0.561	1
Gm11496	0.00499527208860821	-0.0475675662911338	0.145	0.208	1
Khdc3	0.00502905244648928	-0.0157467708098892	0.104	0.144	1
4931406P16Rik	0.00505887714089789	-0.0193599599051779	0.31	0.364	1
0610009O20Rik	0.00506235705116231	0.0350003013159149	0.236	0.215	1
Mrps11	0.00509283911664488	-0.0646138642025957	0.677	0.751	1
Pitrm1	0.00513269186504441	0.00856345336567799	0.283	0.31	1
Kbtbd8	0.00514246603439645	-0.0342606597254215	0.169	0.227	1
Rbp1	0.00514530708610418	0.0497656343326366	0.313	0.295	1
Bcl2l12	0.00515458122088076	-0.0291952418208708	0.142	0.195	1
Suclg1	0.00520982646857463	0.0734999080929435	0.891	0.85	1
2610305D13Rik	0.00524256675448164	-0.0696184602843685	0.737	0.797	1
Tekt1	0.00524294120952804	-0.013848551580197	0.093	0.126	1
Lck	0.00525492747682379	-0.0613134963101119	0.233	0.301	1
Dpy30	0.00525854375251443	-0.0496485800339996	0.989	0.995	1
Abi1	0.00526111494147872	-0.0172896357756346	0.222	0.269	1
Prrc2b	0.00529300392884689	-0.0651038210591899	0.372	0.452	1
Fthl17c	0.00533235381477762	-0.0482887446070053	0.115	0.173	1
Knop1	0.00535825258111482	-0.0333007781737877	0.987	0.971	1
Lncenc1	0.00537233633683321	-0.0962654773543745	0.724	0.771	1
1700021F05Rik	0.00543062862323672	-0.00591113706010404	0.443	0.497	1
Rnh1	0.0054425469895355	0.0498731977973857	0.398	0.375	1
Pmvk	0.00554188023703954	-0.0271216406742713	0.384	0.451	1
Sdhb	0.00554947232616166	-0.0465639833112983	0.876	0.922	1
Uqcrc2	0.00556313590142753	0.0706297534302233	0.776	0.726	1
Bnip2	0.00558847873623436	0.00833342811144089	0.37	0.402	1
Gm13242	0.00561718895353092	-0.0452405708731062	0.268	0.34	1
Prdx4	0.00564929590367555	0.0730975561994806	0.665	0.6	1
Pde12	0.0056946832287298	0.0496153735296881	0.317	0.291	1
Ganab	0.00575862306156191	-0.00626296869890686	0.441	0.494	1
Abhd10	0.00581062767267158	0.0287998910224415	0.252	0.253	1
Faf1	0.00582360553208221	-0.0370765019366863	0.691	0.762	1
Ccnk	0.0058832295152653	0.00046292248197044	0.351	0.389	1
Ntan1	0.00589602991566161	0.0127363734331524	0.31	0.331	1
Gm27234	0.00593872049886163	-0.0513911878173046	0.126	0.185	1
Zfp473	0.00593933810903016	-0.042266835923462	0.08	0.128	1
Hmg20b	0.00595819778315174	0.0412526211144136	0.573	0.581	1
Tmem14c	0.00598560643325806	-0.000640865034087001	0.759	0.809	1
Mrpl41	0.00599348231815479	0.0197700336744935	0.586	0.622	1
Mcm5	0.00602621403022281	-0.0077919089398808	0.833	0.882	1
Gm13251	0.00604703765041397	-0.0681178396637762	0.321	0.39	1
Egr1	0.00606637679461566	-0.041956807072069	0.083	0.133	1
Eif3e	0.00607114836903756	0.045818916621881	0.961	0.977	1
Top3b	0.00611323370710163	0.0157842130566397	0.408	0.432	1
Lifr	0.00611326160624083	-0.0349834960264079	0.178	0.238	1
Mobp	0.00612889360876125	-0.0539079244071482	0.129	0.189	1
Rere	0.00615348720331813	0.00987929580299526	0.28	0.306	1
Fbxl14	0.00618987620463105	0.0141494343886109	0.195	0.203	1
Ubb	0.00619179143194909	0.058089872272987	1	0.999	1
Kars	0.00621599091294826	0.017672648398628	0.762	0.799	1
Tdgf1	0.0062294396323603	-0.0315885774179363	0.969	0.988	1
Gins1	0.00624567666911179	-0.0540818242921285	0.293	0.369	1
Dap	0.00630156842225616	-0.0185866377619963	0.08	0.118	1
Nol7	0.00631421334321425	0.0743571454849563	0.883	0.868	1
Scoc	0.00632899434614658	0.01310307739988	0.411	0.441	1
Akap1	0.00632941304225908	0.00890217153877648	0.4	0.431	1
1110038F14Rik	0.00639913869704621	-0.0130215868612138	0.644	0.704	1
Ppp1r21	0.00640555640700756	0.0248504043694608	0.146	0.138	1
Vwa9	0.00642845831632009	0.03828019581694	0.216	0.189	1
Limd2	0.00643953341488955	0.00749804267901258	0.261	0.289	1
Pdcd5	0.00645561854504883	-0.0739684142273942	0.976	0.985	1
Mapkapk3	0.00646054417415446	0.0455567095106905	0.23	0.188	1
Wdr35	0.00650542355878295	0.00564643695804715	0.243	0.272	1
Ccz1	0.00652474057314782	0.0048660796311667	0.679	0.728	1
Klf5	0.00653474422293958	-0.050104666186068	0.764	0.829	1
Phlda1	0.00654966797367631	0.127069172881484	0.26	0.23	1
Apopt1	0.00655974426653424	-0.0182262598506552	0.343	0.401	1
Rhot2	0.00658881406863344	-0.00357159570316309	0.137	0.162	1
Cbl	0.00664260549965176	-0.0159571273171112	0.276	0.326	1
Emc4	0.00665072596937851	0.0142225566358679	0.643	0.68	1
Slc29a1	0.00667030063569878	-0.0532761257551727	0.633	0.709	1
Clptm1l	0.00668075388108692	-0.0275377180405266	0.357	0.422	1
Tpp2	0.00670138374405184	0.0656270811404412	0.48	0.443	1
Mtdh	0.0067025977187196	-0.0154641218704348	0.882	0.928	1
Arhgdib	0.00688036643942471	0.0340345959229204	0.15	0.141	1
Mttp	0.00688815838443184	-0.031137747680479	0.08	0.127	1
Yeats2	0.0068915666859205	0.0206345406855211	0.173	0.175	1
Adss	0.00689253723082073	0.0434542500314276	0.77	0.783	1
Plcb3	0.00701018770942666	-0.0218966384328828	0.162	0.21	1
Cd24a	0.0070382228860494	0.0779963813304203	0.254	0.213	1
Yap1	0.00706059968640514	-0.0655664539426238	0.337	0.412	1
Syngr1	0.00706499508332998	-0.0628860708087191	0.515	0.595	1
2810006K23Rik	0.00708671652687563	0.020542325876255	0.265	0.268	1
Uchl3	0.00710067039772635	-0.0282269311160688	0.924	0.961	1
Rasa1	0.00716577127398055	-0.00519156820954114	0.202	0.234	1
Dpys	0.00718149854353903	-0.0694637975150318	0.348	0.426	1
Nme2	0.00727038625181944	0.0297519154970687	0.153	0.132	1
Ptprf	0.00727081187052647	-0.053028193031336	0.49	0.569	1
Gm7325	0.00728608528085547	-0.0472047578592099	0.679	0.751	1
Itch	0.0073309121986955	-0.0805485012582168	0.239	0.308	1
Xrn2	0.00733651088556105	0.0499122456978356	0.731	0.737	1
Ube2r2	0.00733828924878985	0.0474957930490446	0.57	0.569	1
Sfxn1	0.00735076004738162	-0.0691232773348043	0.803	0.846	1
Tubgcp4	0.0073658995860744	0.00960141848867349	0.186	0.201	1
Baz2b	0.00744681320495749	0.0592859024463887	0.263	0.215	1
Mynn	0.00747587804985101	0.0208783886016221	0.186	0.188	1
Nup62cl	0.00748545387836627	0.0133493832137063	0.42	0.456	1
Rnf114	0.0075154865697474	-0.0318325384839372	0.258	0.32	1
L3mbtl2	0.00752794847082419	0.0020713051850802	0.469	0.517	1
Hipk1	0.00757280054925095	0.0103696865721471	0.165	0.176	1
Cinp	0.00757808490241782	-0.0055927594915785	0.372	0.418	1
Lrrc14	0.00768744984893561	0.0394962266810506	0.159	0.121	1
Tfeb	0.00769549219675335	0.0236380040360109	0.23	0.229	1
H2afj	0.00770210385413161	-0.0668552273081273	0.975	0.978	1
Perp	0.00773854986629298	0.0912403877856461	0.411	0.407	1
Orc1	0.0077573764379628	-0.0543453404131144	0.285	0.359	1
Mrps18c	0.00776105765075705	0.0513513252637467	0.836	0.852	1
Eif3f	0.00778448696266983	0.0635566023470366	0.981	0.98	1
Sec24a	0.00779176679760388	-0.0629959825453132	0.287	0.361	1
Rab34	0.00784322110307731	0.00405826864941539	0.247	0.271	1
Erdr1	0.00789878270538242	0.0634172667025619	0.693	0.692	1
Dag1	0.00794019617323308	0.0559882901335355	0.569	0.553	1
Cog7	0.0080187204929206	0.0294302047480001	0.17	0.154	1
Hck	0.00812944437949946	-0.00653268011189137	0.239	0.279	1
Utp3	0.00823814342549802	-0.0541233680875813	0.831	0.884	1
Dnpep	0.00827539921655192	0.0597890798601147	0.403	0.36	1
Casp2	0.0082810582155854	-0.0307912280658973	0.068	0.112	1
Ppp5c	0.00829076513148882	0.00276071823789037	0.567	0.609	1
Itgb1	0.0082935482875911	0.0753901850969483	0.537	0.523	1
Agtrap	0.00830382741170311	-0.0639067333497478	0.602	0.676	1
Rps19bp1	0.00830742400079902	-0.0702310640478134	0.883	0.914	1
Cenpe	0.00836361193555269	0.0503444566900955	0.655	0.662	1
Soat1	0.0084235949192733	-0.00420253682163657	0.101	0.125	1
Ndufaf1	0.00843137071617694	-0.0358796414159839	0.217	0.278	1
2310011J03Rik	0.00844767651375221	-0.0417604862813448	0.359	0.431	1
Sohlh2	0.00847135851413595	-0.0223502069951345	0.128	0.171	1
Slc9b1	0.00847523083912995	-0.0237238106055748	0.499	0.566	1
Csnk1g2	0.00856013605174717	0.0519085445186655	0.449	0.424	1
Cd63	0.00859519631825249	0.0947000702836479	0.72	0.742	1
Epcam	0.00861379963702816	0.0111001796187179	0.502	0.549	1
Asxl1	0.00864802499096264	-0.0502282911181447	0.364	0.44	1
Snx30	0.00866142332440893	0.041998862872388	0.143	0.098	1
Brd1	0.0087031777011892	-0.0313882115220745	0.102	0.151	1
Arglu1	0.00875938021105161	-0.0648861053647609	0.874	0.912	1
Elavl2	0.00886868441375097	-0.0403649024341428	0.225	0.288	1
Spcs1	0.00888966560823445	0.0203034392247682	0.786	0.822	1
Sec62	0.00890564694171578	0.0472517720271699	0.833	0.839	1
Uqcr10	0.00891093887930027	-0.0451148657755032	1	0.999	1
Cnot6	0.00892032225702408	-0.0248694688920455	0.419	0.484	1
E130012A19Rik	0.00900025421551441	-0.0513851420796338	0.887	0.931	1
Gm13580	0.00904148453641104	-0.0135921122582225	0.131	0.17	1
Zfp462	0.00904385678555499	0.0432206203896259	0.455	0.457	1
Dnajc7	0.00905303776284004	-0.0165356415062849	0.791	0.846	1
Gm13212	0.0091828409888926	-0.0361665411531346	0.255	0.319	1
Dazap2	0.0092154876231439	0.000582047107359401	0.268	0.299	1
1110012L19Rik	0.00922768133341763	0.0330316406192714	0.288	0.28	1
Rpl5	0.00924760637330704	0.0436389276606395	1	1	1
Sec61b	0.00925248242912057	-0.00467936945704195	0.987	0.999	1
Zc3h12a	0.00927597072875018	0.00378083440775907	0.096	0.109	1
Mrps34	0.00933568687236814	0.0727822739191554	0.729	0.695	1
Snx2	0.00937825204355267	0.066919722094906	0.531	0.476	1
Vamp3	0.00938979418796432	-0.0774717240989338	0.581	0.634	1
Ppie	0.00939120325425437	-0.0254408605063107	0.521	0.586	1
Rps3	0.00939917470719364	0.0382810053637717	1	1	1
Necap2	0.0094766669294179	-0.0410011067692325	0.209	0.273	1
Cep192	0.00948541155647995	-0.0205136857097917	0.213	0.259	1
Ccnb1ip1	0.00948973496400664	-0.00908629937831468	0.291	0.332	1
9430038I01Rik	0.00950412570216547	0.0253583064500922	0.359	0.366	1
Gpx1	0.00954890851166102	-0.0497505193542822	0.995	0.997	1
Phc2	0.00961425978107901	-0.0315447451896841	0.107	0.155	1
Cdk6	0.00964072459520186	-0.0058805045013785	0.318	0.362	1
Nt5c3b	0.00964475633212371	0.0311870169205088	0.285	0.275	1
Cyb5b	0.00966900792656381	-0.0521766781591098	0.759	0.821	1
Sgsm3	0.00970453200771371	0.0429462147849854	0.197	0.157	1
Brca2	0.00971814728970075	-0.0742019831231054	0.526	0.556	1
Hspa5	0.0097954964731308	0.0562193483011206	0.935	0.956	1
Elovl1	0.00986429686808995	0.025366777299895	0.12	0.106	1
Uap1	0.00987937404460708	-0.00329174247245353	0.205	0.234	1
Diaph3	0.00992474234594391	0.0478471490558948	0.244	0.213	1
Pla2g1b	0.0099790808056212	-0.0556572772770167	0.857	0.903	1
Inpp5d	0.00999707031868019	-0.0020166233672133	0.131	0.154	1
Tnfrsf12a	0.0100350976120071	0.104191281719158	0.205	0.176	1
Itsn2	0.0100620219004268	0.0488484138938226	0.235	0.185	1
Ccdc58	0.0101009087670821	0.0581639640587128	0.882	0.881	1
Esf1	0.0101387914225	-0.0714928433815616	0.887	0.904	1
Dnajb11	0.0101723505703974	0.0459068825880218	0.671	0.681	1
Lama1	0.0102385756523033	-0.0276123358629756	0.102	0.15	1
Pdgfa	0.0102532673453196	-0.0521656907853454	0.754	0.811	1
Rpl27-ps3	0.010267460835445	0.0332478119358365	0.315	0.303	1
Fabp5	0.0102966405456719	0.0774814472882954	0.756	0.689	1
Rnpep	0.0102991557826725	0.043936681271788	0.241	0.206	1
Sigirr	0.0103360874549387	-0.000217190598788719	0.107	0.128	1
Gpa33	0.0103405012029734	-0.010259702568063	0.37	0.418	1
Setd1b	0.0103483915302721	-0.0496846588980139	0.323	0.396	1
Atp1b3	0.0104253268242843	-0.0173265805160593	0.627	0.688	1
Atp6v1h	0.0104286327490538	0.0386662992584886	0.283	0.266	1
Hspb11	0.0104287238705532	0.0388311541652648	0.181	0.153	1
Sap30l	0.0105435619897334	-0.024391523389407	0.238	0.292	1
Msh2	0.0106064643339709	-0.0560256332115178	0.591	0.665	1
Mcm8	0.0106530402735784	0.0204118654445287	0.123	0.113	1
Emp1	0.0106541948588191	0.0524070388658744	0.18	0.133	1
Hpcal1	0.0106631981969172	0.0132430769376459	0.142	0.157	1
Cmc1	0.0106646281778956	-0.0342419220711913	0.346	0.411	1
Psmb3	0.0108046420067048	0.0580878088502617	0.987	0.989	1
Hmgn1	0.0108265604598598	-0.0450272689640636	1	1	1
Dnajc8	0.0108538878700916	0.0589392896211676	0.984	0.988	1
Tc2n	0.0108875953687849	-0.0564813189150691	0.249	0.318	1
Ttc5	0.0109290999349451	0.0482187313494962	0.291	0.254	1
Ube2j1	0.0109895010363095	-0.0122753499354273	0.211	0.252	1
Faap24	0.0109936028484164	0.0247467065013536	0.235	0.234	1
Zfp36l1	0.011061740846236	-0.0471955583999696	0.535	0.608	1
Uspl1	0.0110959139598217	-0.00220970007092264	0.431	0.475	1
Serinc1	0.0111476849632109	0.0158470860423275	0.186	0.191	1
2700049A03Rik	0.0111927206269625	0.0291078599752837	0.203	0.19	1
Morc1	0.0112206932390866	-0.0449947598146694	0.578	0.649	1
Gsto1	0.0112894730975482	0.0757873592778633	0.565	0.529	1
Cd37	0.0113214907406612	-0.0470317557033689	0.142	0.185	1
Gtf3a	0.0113608607787829	-0.0559192988245677	0.704	0.769	1
Ak6	0.0114007157985509	0.00326184540017871	0.813	0.856	1
Hebp1	0.0114293259681975	0.0240333339662381	0.324	0.33	1
Swi5	0.0115492618680804	0.057916209952231	0.992	0.987	1
Rcor2	0.0115527754736243	-0.0543370151422357	0.531	0.606	1
Tm2d2	0.0115608443834056	0.0636853059604771	0.446	0.391	1
Gap43	0.0115657299294714	0.0544885096761446	0.135	0.117	1
Mlana	0.0116971818553172	-0.0289793980198902	0.12	0.168	1
Prpf40a	0.0117128566882845	0.0571094910197163	0.935	0.925	1
Mtmr2	0.0117324923250609	-0.0350470503683136	0.261	0.324	1
Pdlim7	0.0117707502402845	0.0587672682293999	0.452	0.441	1
Bcdin3d	0.0118761174205497	-0.00800510972818655	0.181	0.213	1
Tro	0.0118909698565494	0.0254072365753661	0.208	0.207	1
Dnmt3l	0.0119103917815298	-0.00899754783603757	0.608	0.667	1
Gemin6	0.0120301379516457	-0.0135180512052082	0.688	0.744	1
Golga3	0.0121026859343318	-0.0816821414218807	0.317	0.375	1
U2af1	0.0121255135273859	-0.0485759732591624	0.991	0.995	1
Esco2	0.0121445327135074	-0.0473579504268907	0.57	0.644	1
Kmt2e	0.0122319334452289	0.0296138135200883	0.184	0.165	1
Tmem106b	0.0122964548715968	0.0121111156125618	0.12	0.123	1
Tmed4	0.0123056442958106	0.0112449339016083	0.247	0.264	1
Tet2	0.0124003286144484	-0.0192864517984169	0.419	0.477	1
Phyh	0.0124167733155353	-0.0313092777717889	0.129	0.18	1
Capn10	0.0124486349583979	-0.0406030496675517	0.181	0.242	1
Rnf115	0.0124817880059176	-0.0164997577770042	0.337	0.39	1
Mrpl37	0.0125736133038836	-0.0415291601797544	0.594	0.664	1
Sept11	0.0125882765769523	-0.0686426665642563	0.655	0.723	1
Mterf3	0.0126160740732174	-0.0253832736368387	0.157	0.205	1
Prkcz	0.0126604452864386	-0.0527243856454098	0.384	0.459	1
Cobl	0.0127143415240713	-0.0720154947700002	0.598	0.664	1
Ndufb5	0.012842445058029	0.0574512249147028	0.972	0.971	1
Srm	0.0128474509700184	-0.0553184898026537	0.956	0.976	1
Prps2	0.0128555338994216	0.0131622352933364	0.345	0.368	1
Kat6b	0.0129327728336594	-0.0700178670484662	0.636	0.705	1
Plcg2	0.0129538612944153	0.0276806107826231	0.135	0.122	1
Sdccag3	0.0130342370934529	0.0269290897311024	0.4	0.405	1
Tln2	0.0130436132881046	-0.0569585478299647	0.302	0.372	1
Gm26829	0.0130517305717168	0.0177323807776703	0.206	0.209	1
Eml4	0.0130550599863502	-0.0673139803096976	0.668	0.733	1
Cdc25c	0.0130569476344247	0.0159470342450693	0.153	0.157	1
Rbms2	0.0130764145869653	0.0119214965833783	0.328	0.351	1
Rcc2	0.013121815208913	-0.0551213103701473	0.901	0.937	1
Fbxw9	0.0131301115768279	0.0501563781489834	0.282	0.22	1
Adipor1	0.0131371401927051	-0.0709770303625127	0.721	0.768	1
Ets2	0.013142109153701	-0.00230587794775555	0.145	0.171	1
Alad	0.0131805619296259	0.0048802862604071	0.378	0.409	1
Rpl22l1	0.0132612361791803	-0.0331342742176863	1	0.999	1
Wbp2	0.0132686768417413	-0.00216667682700228	0.293	0.326	1
Gadd45gip1	0.0132953784879968	-0.0640765906919183	0.748	0.808	1
Acaa1a	0.0133298863437852	0.0221415891889988	0.306	0.311	1
Ctnnd1	0.0133870450588346	-0.049628885284787	0.365	0.439	1
Rtn1	0.0135390423479557	0.0491246484839787	0.214	0.178	1
Mia3	0.0135661036643141	-0.0159776019253187	0.209	0.253	1
Rbm8a	0.0136142035118777	-0.0294898311334311	0.973	0.992	1
Edem1	0.013648473556501	0.0161135470857801	0.224	0.232	1
Agap3	0.013659115355557	0.0100579962410957	0.118	0.124	1
Brpf3	0.013662884744845	0.0271877784710101	0.153	0.14	1
Tax1bp3	0.0137236270596713	0.0461907512831007	0.227	0.206	1
Amd1	0.0137453502755241	-0.0571694527040566	0.573	0.646	1
Plin2	0.0137622986189705	0.0707589523057857	0.184	0.139	1
Mirg	0.0137660026404531	-0.0430795684477989	0.09	0.132	1
Impact	0.0138454521121585	0.0577100305385793	0.411	0.391	1
Apoe	0.013932080332359	0.0765020916339522	0.833	0.805	1
Wdr53	0.0139329385488713	0.00535676141713057	0.176	0.192	1
Plekha5	0.0139752573719903	-0.0443289040096335	0.211	0.275	1
Sept1	0.0140191800092315	0.0362854411241762	0.491	0.517	1
Sgk1	0.014041481376606	-0.0611365533346045	0.587	0.66	1
Nup50	0.0141043479192695	-0.0543611557818806	0.65	0.72	1
Smc1b	0.0141062888432109	-0.00339974015133301	0.093	0.116	1
Tmbim4	0.0141078183372374	0.0373769230346925	0.438	0.444	1
Psma3	0.0141741212715588	0.0497748596556442	0.987	0.991	1
Pfdn4	0.0142243201706346	-0.000760998523350098	0.846	0.889	1
Pus3	0.0142293144249974	-0.022921991477923	0.148	0.191	1
Nup88	0.0143591885832129	0.0349566011900032	0.422	0.418	1
Tsacc	0.0144758610745787	-0.0486455756418955	0.268	0.336	1
Cox7a2l	0.0145616822629631	-0.0488832587620289	0.951	0.971	1
Kctd10	0.0146062761702027	-0.00788588542692198	0.186	0.221	1
Ndufv2	0.0146113749878546	-0.0407426828284969	0.901	0.94	1
Rhno1	0.0147060230885671	-0.0313672439229159	0.387	0.453	1
Cnn2	0.014713484782662	0.00950573237135399	0.438	0.495	1
Rpl12	0.0147687466700833	-0.038499640237688	1	1	1
Blvrb	0.0147716934445644	0.0455925511385005	0.288	0.255	1
Bcam	0.0147814768875766	-0.0353304558494842	0.328	0.393	1
Eif4a1	0.0147959214705822	0.0512321424792272	1	1	1
Slc25a19	0.0148043099959986	0.012147951249327	0.219	0.23	1
Pdcd6ip	0.0148328597132422	0.0499929936355978	0.335	0.301	1
Gm364	0.0148660099076716	0.0534860582273986	0.301	0.25	1
Cuedc1	0.0148795696287593	0.0358104565007362	0.121	0.091	1
Ccdc88a	0.0149033611228699	0.0124553897674517	0.279	0.296	1
Bbx	0.0149326733357051	0.0305746944088994	0.444	0.459	1
Msrb2	0.0149472630918456	-0.0516287611782227	0.167	0.225	1
Ooep	0.014950254271475	0.0893323525349446	0.682	0.641	1
Ddx58	0.0150801348135487	-0.0106775822361403	0.222	0.261	1
Armc10	0.0150888467054376	-0.0360619105469726	0.413	0.48	1
Selm	0.0151288105933714	-0.0346687139853114	0.164	0.22	1
Mrpl22	0.0151423925410046	0.0503780845641804	0.691	0.697	1
Thoc1	0.0151990306052837	0.031399065222758	0.375	0.375	1
Npat	0.0152620980009023	0.0014585220012773	0.225	0.252	1
Herc2	0.0153190694611781	0.00468293375141449	0.247	0.271	1
Gm26825	0.0153434720310501	-0.0549718057699207	0.608	0.679	1
Acot9	0.0153506660233918	0.0253456254700581	0.383	0.396	1
Zmynd8	0.0153532076197052	0.0535415291958448	0.482	0.457	1
Reep6	0.0153575649484661	-0.0132140035341455	0.145	0.179	1
Wdfy1	0.0156055272518174	-0.0129046816625755	0.304	0.352	1
Ccdc71	0.0156317551308011	0.0327493862341778	0.317	0.303	1
Tpp1	0.0157190859251118	0.0366437538589804	0.198	0.168	1
Maged1	0.0157347702334884	0.0596963991834784	0.439	0.4	1
Dusp27	0.015762412103156	0.0139316769182169	0.403	0.433	1
Ppp1r7	0.0158019431470132	0.0628826535250572	0.586	0.541	1
Haus7	0.015813110992881	0.0580564870472624	0.304	0.253	1
Mms19	0.0158133269893842	-0.0425505713718883	0.203	0.265	1
Ctsl	0.0158846287719532	0.106612596055665	0.573	0.553	1
Clta	0.0158990597916661	0.0309634522164257	0.984	0.995	1
Cr1l	0.0159760633484568	0.0294566667098093	0.277	0.264	1
Rnf17	0.0159919112398143	-0.00726044405448628	0.208	0.241	1
Xpnpep1	0.0160442455097847	-0.0213680958984694	0.658	0.718	1
Ccnc	0.0160476651924295	-0.00300616364338335	0.35	0.388	1
Fabp3	0.0160492912662889	0.100285002334575	0.227	0.204	1
Ddx51	0.0161421003226795	-0.011633085768811	0.137	0.17	1
Ndor1	0.0161983746873457	0.0386643540599165	0.134	0.093	1
Casp8ap2	0.0163143675872861	-0.0395500047071708	0.542	0.61	1
Pgd	0.0164091499357089	0.00219745874576144	0.507	0.549	1
Dhx8	0.0164732804923352	-0.0113600984087688	0.509	0.562	1
Prkar2a	0.0164944557457297	-0.0272645897106748	0.4	0.464	1
Snrnp70	0.0165033924130031	-0.0680757939044114	0.882	0.913	1
Serpine2	0.0165556804681298	0.0598057682958916	0.161	0.132	1
Ndufb3	0.0166341091013801	0.056327167729552	0.822	0.814	1
Rpl9	0.0167010013364723	0.0368850307156801	1	1	1
Dnaja3	0.0167840934212251	-0.0456891650989609	0.38	0.451	1
Shprh	0.0167950282509205	0.0418266810393005	0.2	0.163	1
Kdm2b	0.0168067951309912	0.0610743932565468	0.433	0.379	1
Ankrd49	0.0168123644641067	-0.0353342738101609	0.159	0.213	1
Git1	0.0168240032191042	0.00134290726915198	0.202	0.227	1
Capza2	0.0168568444527031	-0.001304500686934	0.792	0.837	1
Ankrd10	0.0168836463675354	-0.00136895063083048	0.501	0.544	1
Ankle2	0.0169185667309751	-0.0193408946135509	0.187	0.231	1
Smtnl1	0.0169625679566509	0.0251452650817378	0.126	0.121	1
Tmem5	0.0169853986542419	0.0472546194936403	0.518	0.507	1
Ppdpf	0.0169905868175295	-0.0756736299505589	0.891	0.917	1
Mis18a	0.0170952788224201	-0.0128477310923307	0.414	0.463	1
Adh5	0.0171823850551111	0.0604013226420423	0.917	0.898	1
Mcee	0.0171931092133108	0.0550134709298137	0.376	0.313	1
Spns1	0.017219717790545	-0.0251401921176746	0.57	0.634	1
Apitd1	0.017221317999352	-0.0517763646966127	0.587	0.658	1
Elof1	0.0173109643350873	-0.0597668065315632	0.731	0.788	1
Patl1	0.0173144646869373	0.0145675493709146	0.176	0.181	1
3830406C13Rik	0.0173211681941157	0.0326714623461464	0.117	0.089	1
Ywhaz	0.0173709199739787	-0.0164683794169194	0.951	0.925	1
Rnf187	0.0173722148789662	-0.0620142082685229	0.844	0.882	1
Tbc1d13	0.0173946319350482	-0.0170362156096749	0.14	0.179	1
Txn1	0.0174282659316851	0.06376372513818	0.998	0.998	1
Kctd2	0.0174286473259956	0.0174885751369268	0.102	0.091	1
0610012G03Rik	0.0175799776557335	-0.0626763206433892	0.833	0.876	1
Cpne5	0.0176070074271017	0.0081711069228468	0.129	0.142	1
Mbd3	0.0176335477980277	-0.020751883782943	0.906	0.943	1
Crip2	0.017649004088213	0.0740208203762758	0.537	0.537	1
Isca1	0.017654943926572	0.0313920480216558	0.129	0.104	1
Gm42418	0.01765590095602	-0.0635010687480404	0.992	0.993	1
Tjp2	0.0176731906298904	-0.0408596487428381	0.545	0.616	1
Otud3	0.017680895260419	-0.0134160993668637	0.161	0.194	1
Tmco1	0.0177014250431781	-0.0312210125310258	0.814	0.867	1
Peli1	0.017834128203452	0.0203405026376482	0.307	0.314	1
Aftph	0.0178445936815785	0.0245119026995475	0.167	0.158	1
Wipi2	0.0180173043165924	0.0306939588276067	0.646	0.661	1
Zkscan1	0.0180783244872653	-0.0131085954237632	0.077	0.106	1
Lrwd1	0.0181001203230235	-0.0200877565452362	0.293	0.343	1
Lpcat3	0.0181433901518352	0.0276461775515719	0.233	0.224	1
Hnrnpa0	0.0182027568838675	-0.0625621092765831	0.625	0.689	1
Ap1b1	0.0182257121828966	-0.0348083080225413	0.244	0.304	1
R3hcc1l	0.018279072206524	0.0333554075345265	0.129	0.085	1
Zfp318	0.0183430256226771	-0.00545099994968623	0.243	0.273	1
Mrfap1	0.0183576054747148	-0.0543816779881108	0.997	0.998	1
Sdf4	0.0183589000841232	0.0254515691269117	0.587	0.604	1
Disc1	0.0183629507395872	-0.0329493161271604	0.094	0.141	1
Zfp143	0.0183661612050171	-0.032215110415456	0.11	0.158	1
Rhox13	0.0184159456322151	-0.011471107498245	0.375	0.425	1
Eci1	0.0184276470492166	0.052939860472401	0.482	0.447	1
Wdyhv1	0.0185183010534714	-0.0340029952009643	0.093	0.139	1
Acat2	0.018550024977886	-0.0478218214717099	0.517	0.587	1
Lsr	0.0186292766299148	0.0500702785267865	0.32	0.288	1
Agrn	0.0186738447243082	-0.0491464351443824	0.252	0.317	1
B230312C02Rik	0.0187121324028914	-0.0303086791231023	0.074	0.114	1
Btg1	0.0187431046593146	0.0578790522478636	0.296	0.235	1
Mkrn1	0.0187905309071598	-0.0437625274890081	0.998	1	1
Galk1	0.0188337332994687	0.0691138803148658	0.654	0.606	1
Dbnl	0.0189166275543973	0.056240996442144	0.482	0.439	1
Jam3	0.0189211105062407	-0.00971131927605715	0.093	0.12	1
Arl5a	0.0190101404102647	0.00475662057686382	0.34	0.371	1
Fam172a	0.0190550832583317	0.0143345672131455	0.12	0.118	1
Ap3s2	0.0191557605263422	0.0425792199084452	0.257	0.222	1
Jun	0.0191581234930442	0.0356181904981379	0.112	0.099	1
Wbp5	0.0191684500681311	0.0933101762172639	0.942	0.935	1
Cdc42	0.0192729237690992	0.0181052730596454	0.906	0.937	1
Nfat5	0.0193232312431717	-0.0175034930460413	0.235	0.277	1
Tm9sf3	0.0193357153650769	-0.00774651926108344	0.403	0.446	1
Whsc1	0.0194958895222985	0.0191312048640438	0.209	0.21	1
Mrs2	0.0195055340213971	0.0165544134649206	0.126	0.122	1
Abi2	0.0195995086797648	0.0127484015788986	0.22	0.225	1
Cks2	0.0196768919733356	-0.0304758954105941	0.964	0.985	1
Cgref1	0.0197061163807616	0.0361332909762813	0.124	0.084	1
Gse1	0.0197339989310643	0.0264299219445609	0.202	0.195	1
Ulk1	0.01990660063308	0.0247502786427937	0.387	0.402	1
Idh1	0.0199105431506489	0.0641134559754633	0.403	0.356	1
Adck5	0.0199343617846141	0.0325915557648787	0.156	0.128	1
Ptpn12	0.0200397698446247	-0.0449577491454711	0.22	0.283	1
Pprc1	0.0201075336757562	0.0181675056165022	0.472	0.496	1
Cited2	0.0201142944928893	0.0695846678600637	0.425	0.412	1
Map1a	0.020156383286876	0.00978284805900598	0.12	0.13	1
Lmnb1	0.0201667096001532	-0.0585102654831529	0.909	0.94	1
4930461G14Rik	0.020188531181068	-0.026758865654202	0.209	0.259	1
Cep120	0.0202557594771875	-0.0121062158742407	0.126	0.157	1
2510039O18Rik	0.0203051153781118	0.0389280284045581	0.216	0.183	1
Smim10l1	0.0203410547113864	0.0145339596630543	0.235	0.239	1
Tceal8	0.0204060306660196	0.0672529492374169	0.787	0.772	1
Plk2	0.0204737382548041	0.0593602699008559	0.217	0.193	1
Zfp961	0.02049729900743	0.0477672153884252	0.466	0.445	1
Sec61g	0.0205558492594612	0.0481242867060518	1	1	1
Ccng1	0.0206104647370656	0.0666697404710925	0.869	0.843	1
Rev3l	0.0206819950407689	-0.00565277830608657	0.099	0.122	1
Tmem19	0.0206854612858088	0.0427864558760637	0.211	0.166	1
Cers6	0.0207837981703972	0.0322087479698818	0.137	0.105	1
Fam162a	0.0208231024263793	0.0667294865503318	0.828	0.818	1
Get4	0.0208260779349152	-0.0659628376414707	0.783	0.815	1
Cox7a1	0.0209059525922472	0.0271231986864635	0.29	0.293	1
Tex30	0.0209496286939866	0.0516887299839844	0.583	0.556	1
mt-Atp6	0.0209512664314617	-0.04034741643967	1	1	1
Zc3h3	0.0210796307574846	-0.0355864470369809	0.137	0.188	1
Arid1b	0.0211324604465586	0.00388410452380814	0.121	0.133	1
Kif4	0.0211469336562196	-0.0387186697511986	0.194	0.252	1
Pepd	0.0211753140537814	0.0305704282342689	0.257	0.249	1
Bub1	0.0211914712266857	0.0612332337898929	0.436	0.378	1
Nid1	0.0213694437208152	-0.0262877738657638	0.197	0.25	1
Cd276	0.0214419697793165	-0.0318559102492134	0.121	0.169	1
Mapk14	0.0215266220325721	-0.0346173949162182	0.372	0.436	1
1110002L01Rik	0.0215373603348183	0.0269161104921278	0.187	0.176	1
Spred1	0.0215519236872004	-0.051840257093809	0.312	0.379	1
Dqx1	0.0215664889879071	-0.115380414674011	0.291	0.357	1
Golt1b	0.0216463265273813	-0.0564263131411405	0.369	0.438	1
Atpaf1	0.0217454130186113	-0.00358127096210226	0.331	0.369	1
Gm26909	0.0220943059418025	-0.0536912972830574	0.139	0.189	1
Zfp687	0.0221136537477129	0.0152996138211636	0.112	0.109	1
Slc25a20	0.0222131134676397	0.0331392310069696	0.326	0.322	1
Rnf146	0.0222603251412004	0.0380616079900154	0.309	0.283	1
Cep57	0.022305318137284	-0.0411701886924284	0.543	0.61	1
Pak4	0.0223554243763759	-0.02137319196917	0.391	0.445	1
Nln	0.0223814931435347	-0.00134816962461631	0.175	0.2	1
Wdr6	0.022541206606841	-0.0379466017899236	0.304	0.367	1
Ctgf	0.0225433415170632	0.057353876836088	0.15	0.106	1
Api5	0.0225776694133557	-0.0484297562750229	0.655	0.72	1
Tmem57	0.0226744834609033	0.0423650955194859	0.321	0.293	1
Cct7	0.0227004119674211	0.0505711878313271	0.995	0.984	1
Ift74	0.0227195954972891	-0.0118907516256411	0.299	0.34	1
Bcor	0.0227906824645715	0.0276563502710803	0.124	0.107	1
6030458C11Rik	0.0228123457366914	-0.0301867574451425	0.164	0.214	1
Iars	0.022840129314994	-0.0619174377099212	0.537	0.604	1
Sparc	0.022875779546027	0.0909289827898651	0.63	0.646	1
Cxadr	0.0229562957175193	0.0129151117222402	0.106	0.108	1
Gm17322	0.0230084002239058	0.0275998260435958	0.118	0.1	1
Camkk2	0.0231169857829564	-0.0159929146364219	0.137	0.172	1
Setd6	0.0231306924965723	0.0420318462563277	0.31	0.28	1
Map2k1	0.0231925891697818	0.0245029049246236	0.469	0.48	1
Zyx	0.0232150354937051	0.0207123885882945	0.175	0.202	1
Bag2	0.0232721096962629	0.0292207730563342	0.101	0.08	1
Smad1	0.0232772567088954	0.000192294664241588	0.181	0.201	1
Pcf11	0.0233521854941013	-0.055588582596229	0.268	0.331	1
Dhfr	0.0235814481143878	0.00743857927893232	0.521	0.556	1
Naa15	0.0236070076341033	-0.0318146919483949	0.808	0.859	1
Trappc5	0.0237238562941527	-0.0422645281722599	0.315	0.38	1
Pcnp	0.0237610761825261	-0.0628948298291238	0.843	0.857	1
Ppp1ca	0.023793110491481	0.0425195330049732	0.989	0.994	1
Mpp6	0.0238486187732936	-0.0700763231899122	0.693	0.733	1
Eif4g3	0.0239008336563092	0.00521588392100505	0.197	0.216	1
Tmem167b	0.0239808761812471	-0.00817446153154183	0.115	0.14	1
Atp5a1	0.0240031160440344	0.0264327861548856	1	0.993	1
Mafg	0.0240040453045959	-0.0222168083545258	0.441	0.5	1
Dhcr24	0.0240223705069322	-0.0319731502805732	0.447	0.513	1
Poldip3	0.024072264374157	0.0375626265786085	0.595	0.598	1
Trit1	0.0240735554266692	-0.0294347343528071	0.112	0.157	1
Pqlc1	0.0240953693208514	-0.022298543667694	0.142	0.184	1
Actr1a	0.0241812285180217	0.0517843065011052	0.304	0.248	1
Rnf145	0.0244296565452612	0.0282483470475396	0.224	0.211	1
Ambra1	0.0244926394580911	0.0316433596084595	0.135	0.101	1
Ssbp3	0.0247463403328598	0.0512571947982403	0.414	0.389	1
Tprn	0.0247766954242344	-0.00866443742933393	0.096	0.122	1
Bex2	0.0247911790521823	0.0515602981207982	0.835	0.85	1
Utf1	0.0248015335260907	-0.0341375258462857	0.97	0.986	1
Nol4l	0.0248310643592042	-0.0576052121728836	0.181	0.237	1
Dnajc9	0.0249832686607751	0.0487972580842521	0.677	0.668	1
Eif2b5	0.0249951800301112	0.0592449869717637	0.668	0.642	1
Vps13a	0.0250071463250655	-0.0306453045296901	0.165	0.215	1
Bok	0.0250526080772803	-0.0413025727928529	0.266	0.328	1
Bscl2	0.0250647106612788	0.0456121630854958	0.364	0.336	1
Tmem63b	0.0251734810594817	0.0310714809909599	0.285	0.275	1
Mllt4	0.0251863569306134	0.026384901768664	0.37	0.376	1
Fxyd6	0.0251989652726451	-0.00689232014020752	0.468	0.516	1
mt-Nd4l	0.0252026400487232	-0.0605090994574702	0.729	0.78	1
Zfp13	0.0252662650289727	-0.0255989835248633	0.094	0.134	1
Psma8	0.0252936474101086	-0.043570859159354	0.173	0.229	1
Cfl2	0.0253863631376835	0.00867455946008466	0.483	0.519	1
1700097N02Rik	0.0254347611896475	-0.016517431422238	0.249	0.299	1
Mt1	0.0254501898232042	-0.0576995042200399	0.951	0.961	1
mt-Cytb	0.0254859801273789	-0.0304501872285874	1	0.999	1
Adck1	0.0254975500214094	0.00449650227372385	0.11	0.122	1
Rap1gds1	0.0255111659663354	-0.0414271589506096	0.139	0.188	1
Rnf149	0.0255126481591348	-0.0159554730554051	0.419	0.47	1
Nr3c1	0.0255297108852601	0.0298489114707543	0.183	0.159	1
Supt16	0.0255823750213478	0.0172714481636662	0.863	0.892	1
Sepw1	0.0255950010472565	-0.0482314147756342	0.913	0.912	1
Sgta	0.0255951065430697	0.0313399708588793	0.562	0.57	1
Pla2g16	0.0256107003330603	0.0527593396631236	0.37	0.331	1
Mrpl23	0.0256265763476396	0.0309512748404217	0.803	0.824	1
Ptges3	0.0256396477510677	-0.0303798388001546	0.995	0.989	1
Zfp365	0.0256918994952948	0.0347890475701369	0.132	0.089	1
Marcks	0.0258311700888809	0.0411947620103007	0.307	0.295	1
Lrig3	0.0258346010397779	0.0339854823154309	0.137	0.093	1
Chd6	0.0258430416737348	-0.0142197683381483	0.153	0.188	1
Zc3h18	0.0258515516580094	-0.0422577875863593	0.546	0.613	1
Nes	0.0258607130731098	0.0337304402751793	0.112	0.083	1
Slc25a26	0.0259746223588223	-0.0154641050730496	0.102	0.134	1
G3bp2	0.0260132951776167	-0.0474883782520796	0.994	0.997	1
Tmem123	0.0261565721026652	0.0373491512820663	0.175	0.14	1
Xpo4	0.026268866928731	-0.04217870320109	0.235	0.295	1
Uba5	0.0262753537640024	0.0424860765543945	0.488	0.47	1
Upp1	0.026315605975007	0.0734470306557489	0.948	0.946	1
Ptk7	0.0263450802509517	0.044209469199851	0.279	0.25	1
Tcof1	0.0266822558321375	-0.0602970463152797	0.945	0.958	1
Tmem181a	0.026698354697563	-0.00154920945611459	0.2	0.227	1
Etv3	0.0268009285514858	-0.0259989171726622	0.066	0.104	1
Mapt	0.0268818655265099	-0.0208960520845009	0.279	0.329	1
Samd4b	0.0269221249890038	-0.0194790407669529	0.351	0.402	1
Pnp	0.0269386307986664	-0.00886408498347768	0.619	0.671	1
Otud6b	0.026979945555531	0.0306083925403544	0.537	0.546	1
St7l	0.0269811540411439	-0.0147414467981469	0.085	0.117	1
Rcn2	0.0270837133916581	0.0490112020162183	0.28	0.248	1
Cds2	0.0272152649117338	0.0401922134496741	0.345	0.317	1
Ints12	0.0272684815349909	0.0353246477364068	0.238	0.21	1
Kdm5b	0.027518018924676	-0.0400623859241416	0.894	0.932	1
Ilk	0.0275543678963856	0.00563849043543588	0.271	0.294	1
Cluap1	0.0275606814063882	0.0272965933807163	0.137	0.111	1
Cnnm3	0.027583369444936	-0.0229874766298645	0.082	0.12	1
Tjap1	0.0275969979220916	0.0453072522839206	0.309	0.277	1
Ctnnbip1	0.0276099213594647	-0.0617541149620485	0.48	0.544	1
1810037I17Rik	0.0276099507302386	0.0149131051747291	0.928	0.953	1
Smurf1	0.0276593870458443	0.000247003849524682	0.098	0.111	1
Dnmt3b	0.0277195756202437	-0.0298787561505268	0.548	0.611	1
Mtf2	0.0277650885957793	-0.0492117684267739	0.978	0.977	1
Rrm1	0.0278520524593937	0.0455681845373658	0.647	0.642	1
Rad52	0.0278570522887022	-0.00763419874410136	0.098	0.122	1
Wdhd1	0.0279134763263895	-0.0391836717245865	0.219	0.277	1
Macf1	0.0279836677301411	0.0549640652798761	0.643	0.577	1
Mrps16	0.0280190346964141	-0.0552863177943652	0.945	0.958	1
Ppic	0.0280453387367827	0.0442126485063448	0.493	0.473	1
Sdad1	0.0280682922340144	-0.0255292831899216	0.616	0.674	1
Ccm2	0.0281020336978126	0.0445534924754671	0.328	0.299	1
Nudt1	0.0281274954148869	0.0583547001115814	0.66	0.642	1
Pik3r4	0.0281776869935473	0.0116687082309823	0.156	0.16	1
Ralgps2	0.0281987549220643	0.00146933426300699	0.29	0.317	1
Tanc1	0.0282605813660426	0.0420861485579906	0.425	0.359	1
Ociad2	0.0282806989276554	-0.00173100731957417	0.091	0.112	1
Ccdc86	0.0282822624101869	-0.0419071537335425	0.595	0.661	1
Ppp2r1a	0.0283330123043402	0.0318937027791085	0.641	0.649	1
Sag	0.0283339721395726	-0.039425087694567	0.299	0.361	1
Arl2bp	0.0283663932056436	0.0416527384584849	0.372	0.355	1
Psap	0.0284396162769568	-0.0213279266527743	0.296	0.345	1
Ifnar2	0.0284526410274234	0.0330083270638587	0.134	0.1	1
Npdc1	0.0285371968685095	0.0351914827767318	0.165	0.136	1
Itm2a	0.0285709087872093	0.0328210753843663	0.139	0.096	1
Alg11	0.0286154208719233	0.0373109235714868	0.164	0.118	1
Ddx3x	0.0287482422249822	-0.0282146142055246	0.877	0.918	1
Rwdd4a	0.0287568235606709	0.0536927014160068	0.531	0.485	1
Cnot10	0.0288066193871552	-0.0584875727528635	0.367	0.426	1
Fam213a	0.0288676550033161	-0.0426513603370472	0.211	0.268	1
Cenpo	0.0290917035320253	0.00791053055657442	0.104	0.108	1
Ddx10	0.0291192815859768	0.0238258123702754	0.672	0.69	1
Safb2	0.0292010896060809	-0.0388864488728023	0.704	0.764	1
AK010878	0.0292234510315478	-0.0441620814856332	0.381	0.447	1
Rab24	0.0292770310358383	0.0567539087815259	0.454	0.399	1
1500015A07Rik	0.029484303233613	-0.0264644194974517	0.202	0.25	1
Ccdc167	0.0294848482558627	0.0306236647015996	0.11	0.074	1
Patz1	0.0294933800548896	0.0252316702655548	0.422	0.363	1
Stra8	0.0295905835648886	0.051428944672739	0.315	0.326	1
Cmas	0.0297269734627955	-0.0300593555277224	0.419	0.481	1
Fen1	0.0297539205480569	0.000128752871328519	0.586	0.626	1
Pigf	0.0297787746259767	0.0546343251536059	0.441	0.401	1
Fsd1	0.0299771729143717	-0.00648455680109775	0.164	0.191	1
Mras	0.0300223138963455	-0.0600442240821304	0.482	0.548	1
Cwc15	0.0300492128030197	-0.0430132549667623	0.924	0.954	1
Nrip1	0.0302315977138274	0.0372068026298943	0.156	0.114	1
Wdr5	0.0303216231375604	-0.0321821254811494	0.731	0.787	1
Tdrd12	0.0304077501247937	-0.00123905115518311	0.184	0.209	1
Ndufv3	0.0304156041287985	0.0321574334043324	0.94	0.955	1
Lmna	0.0304227755766619	-0.00870482793762142	0.241	0.284	1
Spop	0.0304409815529588	0.0258265870838258	0.414	0.423	1
Traf7	0.0304796724554098	0.0444717083586689	0.504	0.488	1
Btbd1	0.0305101812799328	-0.0425443747958788	0.408	0.474	1
Ccnh	0.0305186635077252	-0.028187974397697	0.504	0.566	1
2900011O08Rik	0.0305339567365077	0.030392401516742	0.282	0.278	1
Ssrp1	0.0306160966599947	-0.0474442170164373	0.962	0.958	1
Brd9	0.0306796129406348	0.0467522738155303	0.395	0.366	1
Cdc7	0.0306926763308217	-0.00333634896361953	0.142	0.163	1
Rbms1	0.030770221222732	0.0679661109389303	0.48	0.46	1
Ubxn6	0.0307855809941235	-0.00337801343878608	0.387	0.425	1
Swap70	0.0308084823950105	-0.0120583154295506	0.123	0.153	1
Mydgf	0.0308605872551632	-0.0458218698735676	0.485	0.553	1
Nrtn	0.0311850786836776	-0.0480450275123738	0.302	0.366	1
Bag1	0.0312318774960967	-0.0594372816363726	0.865	0.897	1
Ric8b	0.0312869163056386	0.00308636224949958	0.098	0.106	1
1700007K13Rik	0.0313742335617866	0.0586010410866876	0.301	0.28	1
Fxr2	0.0315146519429943	-0.00456294515962236	0.468	0.513	1
Tra2b	0.0315173662295955	-0.0554476011391796	0.969	0.981	1
Cstb	0.0315235460613139	-0.0584551120600654	0.602	0.666	1
Fam118b	0.0315535707543576	-0.0221042075304194	0.285	0.335	1
Gldc	0.0317137911291507	-0.0403485360845584	0.342	0.405	1
Plxnb2	0.0318864091764939	0.032472088213651	0.137	0.113	1
Ncam1	0.0318867853217849	0.031907182368952	0.129	0.131	1
Pten	0.031892562647043	0.0556635744705347	0.443	0.393	1
Zbtb8os	0.0319029420275029	-0.00660507622241591	0.565	0.611	1
Alg13	0.0319574741596907	0.0195258843876317	0.564	0.587	1
Dap3	0.0319722269130352	0.057702158858895	0.82	0.77	1
Nae1	0.0320021991775902	-0.00799783045862462	0.386	0.426	1
Yipf5	0.0320227497308914	0.0363657637430986	0.556	0.553	1
Slc25a5	0.0320403573898815	0.0498690580691878	0.998	1	1
Cln3	0.0322250003687963	0.0380858634240297	0.175	0.129	1
Gnas	0.0322589532154209	0.0769693863791353	0.819	0.772	1
Samm50	0.0322852746174537	0.0427408605173264	0.849	0.859	1
Idh3b	0.0323048111824463	0.0581187145763371	0.721	0.693	1
Mgat2	0.032308961078805	0.0346657505360702	0.51	0.511	1
0610007P14Rik	0.0323817396863828	0.049245631989426	0.668	0.66	1
Fubp3	0.0324100943722604	0.00692169758142902	0.644	0.681	1
Plekha2	0.0324361022269757	0.0329672650223865	0.106	0.077	1
Gpsm3	0.0324727061645121	-0.0454195069441009	0.15	0.199	1
Cpsf4l	0.0324966381716614	-0.0386627022842467	0.268	0.328	1
Ccser2	0.0325774934138118	-0.0230624945541924	0.102	0.141	1
Tmem2	0.0325882268219201	-0.00483082104324534	0.165	0.191	1
Mfge8	0.0326147373375252	0.048586647696319	0.488	0.467	1
Uhrf2	0.0326480677893225	-0.0360152529683243	0.217	0.272	1
Cdv3	0.0328398741138462	-0.0515001838355065	0.98	0.977	1
Ist1	0.0328804042169303	-0.00592192461743105	0.175	0.201	1
Ndufc1	0.0328847022511213	-0.00897250651010784	0.981	0.961	1
Txn2	0.0328991476723055	-0.059984853227639	0.871	0.877	1
Nop10	0.0329080650568946	-0.0335239320218146	1	0.999	1
Sult4a1	0.0329292147222161	-0.00739625452522047	0.465	0.512	1
Mettl2	0.0329432142450233	-0.0217248381121396	0.285	0.338	1
Cept1	0.0329609602597483	-0.0320164652341471	0.131	0.178	1
Dctn6	0.0329707899386659	0.0384236442106942	0.246	0.22	1
Cox7a2	0.0330436819808353	-0.0201807045901639	0.995	1	1
Chsy1	0.0332153108712913	0.00250352026354667	0.15	0.169	1
Slc25a36	0.0332184946444909	-0.0316251341014601	0.431	0.492	1
Secisbp2l	0.0332286675510299	0.024810288404988	0.161	0.145	1
Taf8	0.033320684628332	-0.000424520798068984	0.088	0.101	1
Ppp2r4	0.0334462985464793	-0.0352854649641538	0.447	0.511	1
Tssc1	0.0335287611585845	-0.0203488182363154	0.328	0.378	1
Psat1	0.0337244032516918	-0.0523799971028693	0.91	0.935	1
Cers2	0.0339438528924006	-0.00994633560246336	0.257	0.296	1
Zfp534	0.0340639637569929	-0.0248748716786701	0.255	0.305	1
Eid2	0.0340727551191705	0.012880483054139	0.151	0.153	1
Agpat5	0.0341716574969595	0.0567722797708264	0.591	0.542	1
Cenpi	0.0342115123315226	0.0215637571247365	0.113	0.099	1
Ndufaf2	0.0342256738422332	-0.0250264001596912	0.583	0.642	1
Ncoa1	0.0342444578139683	0.0142511472714811	0.107	0.101	1
Ep300	0.0342459989166314	0.012395844947433	0.261	0.273	1
Atp5f1	0.0344974014990157	0.023928111660138	0.991	0.998	1
Rep15	0.0345256050829213	-0.0485016249029477	0.121	0.168	1
Acer2	0.0346114976049893	0.0508916926717899	0.46	0.417	1
Pgls	0.034634284543694	0.05544580408489	0.866	0.859	1
Mtfp1	0.034634667043589	0.0266748120901315	0.202	0.186	1
Zfp958	0.0347065587230214	-0.032370848688281	0.091	0.133	1
Wrap73	0.0347293962393174	-0.0203334769968623	0.198	0.242	1
Gnb4	0.0347709279137614	0.00893622790429793	0.134	0.141	1
Pqlc3	0.034782661538657	0.0286642459808866	0.101	0.07	1
Tmem106c	0.034836352047594	0.00540995371748917	0.139	0.148	1
Mgmt	0.0348659832467059	0.0368408827067409	0.272	0.258	1
Sptssa	0.0349547715617139	-0.0580708185369949	0.411	0.473	1
Vps54	0.0349618783574364	0.00613450291731324	0.208	0.222	1
Usp28	0.0349694728791818	-0.0333854083202302	0.17	0.221	1
Lman2	0.0349981080743598	0.0502338154718398	0.843	0.842	1
Terf2	0.0350004801292376	-0.000553661705134656	0.195	0.217	1
Kifc3	0.0350479689187874	-0.0288715136152333	0.08	0.12	1
Sox4	0.0352034229127826	0.0585866247520277	0.233	0.218	1
Gm11744	0.0353883949422867	-0.0327017394953932	0.096	0.139	1
Tiam1	0.0354237293283533	0.0309013930814441	0.124	0.096	1
Rell1	0.0354655549769108	0.0162961020746603	0.165	0.169	1
Nasp	0.0355214697360529	-0.0438924149609514	0.984	0.989	1
Scn8a	0.035624082403735	-0.0307761894537775	0.074	0.112	1
Rnps1	0.0356261700442391	-0.0439061180916513	0.918	0.947	1
Arhgef12	0.0356599614111396	0.00255193520189906	0.142	0.16	1
Zdbf2	0.0357769963183647	-0.0236127605500698	0.361	0.413	1
Snrnp40	0.0359198861064801	-0.0326855912482225	0.902	0.881	1
Pde7a	0.0359502706660185	0.0354988997030528	0.169	0.136	1
Sf3b2	0.0360420987184311	0.0500765910246119	0.98	0.977	1
Camsap3	0.0360621700365893	-0.00693872876870961	0.11	0.134	1
Socs3	0.036106136699779	-0.0489937971875867	0.447	0.513	1
Ctdp1	0.036143389133276	-0.0145130322542628	0.236	0.276	1
Csnk1e	0.0362036680283924	-0.00525768907456914	0.417	0.457	1
Etfdh	0.0362380267296215	-0.00209475249387453	0.134	0.154	1
Iqgap1	0.0363239595361519	0.0585442985940002	0.46	0.435	1
Ttc32	0.0363491708996434	0.0263533111925532	0.326	0.324	1
Emp3	0.0363839273691625	0.0441503846172668	0.156	0.129	1
Mmachc	0.0363897874543438	-0.0312514468698953	0.131	0.178	1
Zfp207	0.036405584728908	0.0552142224397281	0.863	0.857	1
Chmp2b	0.0364211161900992	-0.000265308798921976	0.274	0.303	1
Icam1	0.0365652801750887	0.0114992005717429	0.271	0.285	1
Twf2	0.0367264472841411	-0.0214333752250554	0.513	0.57	1
Nefh	0.0367667074486587	-0.0175930962389615	0.461	0.514	1
Lgals1	0.0369988245997326	0.187989329020213	0.644	0.679	1
Inhbb	0.0370089715957544	0.00482239594600542	0.306	0.335	1
Ptpn2	0.037088798968881	0.00190223174644488	0.395	0.424	1
Sap18	0.0371010630735351	-0.0305014495040106	0.414	0.472	1
Senp6	0.0372110541054053	-0.0615974620090843	0.58	0.628	1
Aco1	0.0372143415177581	-0.0237811387998618	0.124	0.165	1
Cyp4x1	0.0372310276509709	-0.0363613884248377	0.074	0.109	1
Paip2b	0.0372966151322651	-0.048900740679531	0.419	0.484	1
Nudt21	0.0373384181755417	-0.0410016039547232	0.964	0.979	1
Bop1	0.0373732864948692	-0.00904509698870976	0.518	0.563	1
Ddx52	0.0374039203728392	0.0211397629796691	0.504	0.516	1
Sf3a2	0.0375015689344706	-0.0397890160684942	0.28	0.339	1
Rtkn	0.0375157647788651	0.0423026725131811	0.15	0.119	1
Supt3	0.0377215500685657	-0.0276087688072864	0.106	0.147	1
Pcyt2	0.0377411837097806	-0.00544185987174281	0.178	0.203	1
Ccdc117	0.0377636656704943	0.00268764454726539	0.224	0.243	1
Igf2bp1	0.037832621123262	-0.0569917825438411	0.95	0.96	1
Tuba1c	0.0378804905835222	0.00673754844831154	0.729	0.769	1
Trip11	0.0380089293558242	-0.0177692899243142	0.184	0.223	1
Gm16185	0.0380152383856639	-0.0370529612631147	0.118	0.162	1
Ddb1	0.0380220693682458	0.048570209208366	0.854	0.86	1
Seh1l	0.0380805474549706	-0.0424519841141747	0.654	0.714	1
Tsc22d1	0.0381085509864368	0.0567637695011852	0.808	0.804	1
Ass1	0.0381660487204994	0.053830680157972	0.443	0.387	1
Npr1	0.0382709625872649	-0.041133572481081	0.373	0.437	1
Dhps	0.0383081954774465	-0.0563210432506552	0.491	0.551	1
Xab2	0.0384087696186477	0.00885550889111958	0.274	0.291	1
Psmb6	0.0385283389824271	0.0444363717511753	0.994	0.998	1
Dusp14	0.0386153221371604	0.022732160287309	0.107	0.099	1
Vrk1	0.0386678115910865	-0.0268231475783112	0.496	0.555	1
Cntfr	0.0386794323894263	0.0513792927425457	0.265	0.211	1
Pyurf	0.0388542258893156	0.0474831100591035	0.502	0.478	1
Phgdh	0.0388557624258333	0.0373671468702631	0.809	0.831	1
Bet1	0.0388611112437156	-0.0235095687505706	0.477	0.533	1
Zfp57	0.0389692040819105	-0.0213936525837759	0.576	0.63	1
Trip10	0.0389740985713976	0.0103249839734408	0.216	0.227	1
Sirt1	0.0391244794757687	-0.0331229073122878	0.124	0.17	1
Kctd6	0.0391588981927941	0.0223433094612186	0.217	0.214	1
Exosc2	0.0392350776587935	-0.0605126585601594	0.398	0.456	1
Palld	0.0393145321530202	0.0188257140914446	0.383	0.398	1
Zdhhc16	0.0393758835710415	0.0483682377998422	0.351	0.31	1
Fam193b	0.0395346522476417	-0.0259573113249799	0.126	0.168	1
Sptbn1	0.0395741570922236	0.0367132601455008	0.616	0.62	1
Pdia3	0.0396314726502709	0.0648163734182241	0.828	0.793	1
Gm6563	0.039683536966589	0.0232382594328251	0.109	0.09	1
Arl16	0.0397097727039089	0.0203105500807137	0.126	0.113	1
Arhgef26	0.0397908714379767	-0.0217773497489413	0.09	0.125	1
Sp3os	0.0398458140946506	-0.0077656642206857	0.419	0.461	1
Psma5	0.0398546076822708	0.030050411061644	0.913	0.931	1
Jmjd1c	0.0398631835583548	-0.0536045223885627	0.351	0.412	1
Prmt1	0.039892672540172	0.0566309956022699	0.989	0.988	1
Sall3	0.0399350731058649	0.0412611988317431	0.203	0.166	1
Zfp106	0.0399566359679334	-0.0601373173368061	0.89	0.904	1
Pim2	0.0401155519437871	0.047435388857404	0.157	0.121	1
Stx12	0.0401190464865433	0.0103265317055302	0.287	0.301	1
Oxa1l	0.0401508356374511	0.00785524755124661	0.413	0.437	1
Anp32b	0.040172118735509	-0.0449983509091436	1	1	1
Nipsnap3b	0.0402996874820791	0.0171531484913462	0.447	0.465	1
Nop56	0.040368017546641	-0.0498565528897259	0.967	0.977	1
Mrgbp	0.0403964888983626	-0.00185238818515254	0.186	0.21	1
Tfdp2	0.0403972070323657	0.0285801611431102	0.49	0.496	1
Lsm14b	0.0404315842992654	-0.0202517978583963	0.169	0.207	1
Gga1	0.0404744627954514	0.0116145899139772	0.233	0.239	1
Rnf31	0.0404827760583124	0.0249450575441847	0.11	0.09	1
Bcs1l	0.0405399490901995	0.0292291652566277	0.178	0.153	1
Fbxo17	0.0405400990814831	-0.0226839347995925	0.102	0.139	1
Wdr34	0.0406412456216294	-0.0211347140269647	0.17	0.21	1
Ahcyl2	0.0406911413359724	-0.00926062494718581	0.126	0.152	1
Fkbp11	0.0407453177893784	0.0650916115137896	0.619	0.592	1
Tubgcp5	0.0407552478626353	0.013690741421387	0.192	0.191	1
Hltf	0.0407689584955376	-0.0402746858100511	0.195	0.249	1
F11r	0.0407897533436952	0.0319237903988382	0.134	0.093	1
Trmt11	0.0408885025311959	-0.0464118155665341	0.302	0.363	1
Jmjd6	0.0409273566265186	0.0535521351427487	0.528	0.497	1
Msto1	0.041028045887774	0.0314051669735348	0.343	0.335	1
BC055324	0.0410794428932409	0.00381710818723652	0.192	0.207	1
Acp5	0.0411116032943916	0.0320475302474205	0.113	0.086	1
Zfp654	0.0411320652159295	0.0331450088534775	0.121	0.089	1
Rbck1	0.0412308439077639	0.0490099946889992	0.449	0.417	1
Mbtd1	0.0412909171262089	-0.0265500003978674	0.414	0.47	1
Ift52	0.0413849128592339	0.0335450769165619	0.173	0.14	1
Txnl1	0.0413948298905234	0.0605128076669794	0.954	0.935	1
2700060E02Rik	0.0414147491949867	-0.0461462425385628	0.995	0.994	1
Hddc2	0.0415957932969827	0.00952176569220109	0.557	0.587	1
Timp1	0.0415991161863511	0.0412423730102799	0.461	0.468	1
Vezf1	0.0417506608789931	-0.0257976277511334	0.184	0.229	1
Foxk2	0.0417655477838339	-0.035297068005706	0.12	0.151	1
Tor2a	0.0418318988690518	0.032343819339618	0.337	0.333	1
Bcas2	0.0418789872098436	0.0335116360655472	0.959	0.973	1
Rnf34	0.0419098828489533	-0.00225601366203149	0.335	0.366	1
Aamdc	0.0419195050428451	-0.00603136833192217	0.18	0.207	1
Prmt5	0.0420413938778849	0.0427311493884789	0.643	0.64	1
Stx5a	0.0420474224756383	0.0354385513613951	0.241	0.212	1
Ston2	0.0420742291294335	-0.0317792402830595	0.096	0.138	1
Srsf1	0.0423014150019999	-0.0429474366982603	0.868	0.905	1
Lztfl1	0.0423913343224353	0.0112750371407183	0.197	0.205	1
Uimc1	0.0424548396315583	0.0359350486220101	0.309	0.289	1
Pdzd8	0.0424951140984044	0.00623981295096307	0.198	0.212	1
Itm2b	0.0426176239597852	0.066923794965094	0.587	0.557	1
Rrp8	0.0426398084491898	-0.057458146773158	0.636	0.695	1
Vapa	0.042705612198858	-0.0427041088833591	0.92	0.945	1
Sirt3	0.042757185459941	0.0166456309448377	0.172	0.168	1
Gps2	0.0427872056520497	0.0355840489500931	0.269	0.25	1
Rbbp5	0.0427940040166609	-0.0299198642760241	0.282	0.336	1
Snhg6	0.0429100324719284	-0.0627336333677795	0.622	0.672	1
Myo10	0.0429457117711184	0.0330678915433363	0.694	0.712	1
Rfx7	0.0429926972967823	0.0293860311784889	0.279	0.268	1
Casc4	0.0430240344061665	-0.0355257777862042	0.238	0.293	1
Sgol1	0.0432177294977043	-0.0475344032166453	0.545	0.608	1
Eif1b	0.0432888052350913	-0.0319345636870682	0.576	0.634	1
Nt5dc2	0.0433130647765063	0.0177674968919745	0.572	0.596	1
Zc3h14	0.0433163305647276	0.0272535765666898	0.406	0.401	1
Rfx2	0.0433543217774192	-0.0166535727230833	0.072	0.101	1
Zfp472	0.0434010949251547	-0.0262085827407987	0.074	0.11	1
Mpst	0.0434079266055029	-0.0285262383391268	0.096	0.137	1
Ilf2	0.0435145038551134	-0.0602802278551883	0.847	0.882	1
Capg	0.0436073480980726	0.0321232056343067	0.181	0.161	1
Coil	0.0436743204919312	-0.0354877779589348	0.417	0.477	1
Hsd17b14	0.0436780676209244	0.0175500859163822	0.899	0.928	1
Ubtd1	0.0437080649910745	-0.0145089443851751	0.087	0.113	1
Ptpn23	0.0438846395270695	0.00689076720588114	0.159	0.17	1
Rhebl1	0.0439027358573926	-0.0421901472532997	0.406	0.47	1
Mex3a	0.0439218413467378	-0.0481554560276061	0.274	0.333	1
Ipo13	0.0440298455183225	-0.0440540337617305	0.194	0.236	1
Lrrc47	0.0440317634006426	-0.0294055884537683	0.427	0.485	1
Esyt2	0.0440736595175913	-0.0291372120516614	0.102	0.144	1
Galnt1	0.0441419855462388	-0.0155386963541071	0.222	0.261	1
Rest	0.0442024870898747	-0.0528708017645423	0.948	0.953	1
Aplp1	0.0442192996109033	-0.000188320226674088	0.466	0.505	1
Gatsl3	0.0442199355408801	-0.0324724275204351	0.23	0.283	1
Asnsd1	0.0442395613928787	0.00612446823033752	0.512	0.545	1
Cldnd1	0.0443019560477868	0.0109925417487594	0.299	0.312	1
Thap7	0.0443144125155427	0.00844377788276823	0.266	0.278	1
Socs6	0.0443765857311297	0.0375028829649771	0.194	0.154	1
Slc11a2	0.044379282230051	0.00351426638203534	0.094	0.107	1
Etv4	0.044386406636718	-0.0558212213203033	0.661	0.716	1
Zfp281	0.0444484894409305	-0.0530030691747057	0.512	0.574	1
Nek2	0.044501448455024	-0.0420716533195208	0.258	0.316	1
Med12	0.0445586656596225	0.030768557202357	0.135	0.101	1
Mbd6	0.0446033400857632	-0.0171934892802173	0.099	0.131	1
Sin3b	0.0446279398775052	0.0546205518876388	0.66	0.604	1
Nsf	0.0447162622659455	-0.00103987459232346	0.457	0.489	1
Gart	0.0448885858495033	-0.0036197134084226	0.863	0.895	1
Isy1	0.0450360409257522	-0.0179343638681795	0.485	0.536	1
Smap1	0.0450466692387606	0.0424987545814368	0.643	0.639	1
Ugdh	0.0452267076321655	0.00599368923135102	0.118	0.125	1
Vps36	0.0455343365243143	0.0617150272115058	0.745	0.71	1
Flnb	0.0455648041709564	0.0109050434182784	0.306	0.339	1
Btaf1	0.0456277851916807	0.0265532573528226	0.339	0.337	1
Capn7	0.0457707575005848	0.00579122303261406	0.162	0.172	1
Med8	0.0458224315407746	-0.0134874045146133	0.531	0.578	1
Gtf2h2	0.0458785663311602	0.00311620057813572	0.339	0.363	1
Trim28	0.0459902150513528	-0.0427994572130086	0.986	0.991	1
Ube2k	0.0460021039786675	-0.0494085464169081	0.954	0.968	1
Actn4	0.0460144973734615	-0.0463290102120817	0.965	0.964	1
Mrpl54	0.0460299397483738	-0.0158314656959719	0.896	0.873	1
Hat1	0.0461938231792806	0.0523076669135589	0.926	0.924	1
2210013O21Rik	0.0462423085077837	0.0378504162856377	0.52	0.516	1
Fkbpl	0.046333917131287	-0.00495865349385312	0.107	0.127	1
Mbtps1	0.0463821128199362	-0.0516245728617225	0.417	0.48	1
Slc16a6	0.0465391873596989	0.0226055560934046	0.157	0.15	1
Jak1	0.0465486213096306	0.00370653754737216	0.302	0.322	1
Chtf8	0.0465599200073667	-0.0461015690179923	0.392	0.455	1
Slc26a2	0.0466261623281026	0.0173795584715191	0.142	0.139	1
Zfp609	0.0466913521855603	-0.0117843110835045	0.126	0.154	1
Sertad2	0.0468178556976745	0.00672936180063399	0.472	0.504	1
Prkab1	0.0468206194326797	0.0291638790328027	0.208	0.187	1
Rnf2	0.0470042262740854	-0.0398953500017392	0.474	0.537	1
Fbxo3	0.0470546403284049	0.0253493199586801	0.183	0.166	1
Skp2	0.0471845760481028	0.00297016607076966	0.444	0.475	1
Dppa2	0.0471889509188235	-0.0239247539812011	0.8	0.848	1
Ik	0.0472725064944474	-0.0406673458281742	0.65	0.709	1
Ndufab1	0.0472803205083952	0.0412453659695962	0.992	0.98	1
Sept7	0.0473011520589322	0.0599755003442631	0.849	0.83	1
Agpat2	0.0473086284777015	-0.0514691052708851	0.424	0.486	1
Ing4	0.0474058486549937	0.0216655768010286	0.178	0.168	1
Mrpl46	0.0474115145876198	0.0188408210775155	0.65	0.68	1
Eif2s1	0.0474720739026237	0.0482858239109125	0.967	0.958	1
Sox12	0.0474897694984657	-0.0425440783610543	0.187	0.235	1
Ccdc124	0.0476025534997337	-0.0296077441199067	0.784	0.833	1
Rptor	0.0476375673029201	0.00342719759632573	0.181	0.195	1
Coq3	0.0476587939648482	-0.00517300646076507	0.342	0.377	1
Shcbp1	0.0478938169447516	0.0194462994734036	0.326	0.329	1
Nup43	0.0479204769121262	0.0452940020829153	0.652	0.638	1
Hnrnpab	0.0480335168380606	-0.0224410485283839	0.998	0.993	1
Mgat4b	0.0481062776984527	-0.02256939152408	0.129	0.168	1
Pus10	0.0481748786230694	-0.00933759018053931	0.162	0.192	1
Taf13	0.0483415679025516	-0.027384085712407	0.557	0.616	1
Gtf3c1	0.0484339413110281	0.0169084895730066	0.279	0.282	1
Msantd2	0.0484704350971248	-0.0185043654996535	0.164	0.203	1
4921524J17Rik	0.0484905652703541	-0.0132009492562895	0.446	0.488	1
Acadvl	0.0485210613036884	0.035116152494781	0.164	0.129	1
Sulf1	0.0485895900733579	0.020342301433742	0.143	0.133	1
Tpi1	0.048627540264712	0.0283529206129918	0.757	0.779	1
Mrpl38	0.0486903665850863	0.0548630662423941	0.737	0.699	1
Lamp1	0.0489647286982396	0.0381722218724598	0.898	0.911	1
Nudt19	0.0490334894005206	-0.0542913195786826	0.543	0.569	1
Cdk2	0.0490853119936155	0.0259185389050465	0.246	0.235	1
Lypla1	0.0491728653248391	0.0234206241389612	0.542	0.556	1
Rbm5	0.0492118686779091	-0.0439146883574982	0.397	0.459	1
Sp3	0.0492209023922622	-0.0279063024013295	0.29	0.342	1
N4bp3	0.0492302959850356	-0.0460814871074889	0.296	0.355	1
Capsl	0.0492851594031227	0.0368763663916263	0.181	0.141	1
Cnpy1	0.0492962362753323	-0.0245114314732292	0.178	0.222	1
Uggt1	0.049324267393942	-0.0215034178291405	0.271	0.316	1
Ddx11	0.0493278875669532	-0.0168132381789333	0.106	0.138	1
Trmt1l	0.0494014282080139	-0.0238268043766212	0.217	0.263	1
Rad23b	0.0494337246550276	-0.0425597837165439	0.92	0.94	1
Bmyc	0.0494602393675804	-0.0415826087949964	0.532	0.595	1
Rab10os	0.0497483224070978	-0.037229351531557	0.18	0.23	1
Gngt2	0.0497630564437973	0.0129506887388945	0.192	0.199	1
Dhdds	0.0498673828218772	-0.0235487205833039	0.069	0.103	1
Adgrl2	0.0498759209697991	0.0432894825706117	0.156	0.128	1
Gpr89	0.0500783331943757	0.0142922886413254	0.23	0.232	1
Tmx1	0.0501152354272698	0.049774405410036	0.348	0.301	1
Rbm18	0.050204065567141	-0.0492008855024837	0.274	0.331	1
Ergic1	0.0503995625966847	0.00985218256774051	0.337	0.354	1
Ubr4	0.0504079957254492	0.0120511825298887	0.535	0.564	1
Mtus2	0.0504653604539839	-0.0191755914673494	0.203	0.243	1
Usp53	0.0504907976304985	-0.0135139073633277	0.093	0.122	1
Tmem55b	0.0505826208424235	0.00201981892212094	0.361	0.391	1
Kctd15	0.0506393759637682	-0.000680077204652518	0.088	0.102	1
March6	0.0506549629070036	0.0389840317047984	0.224	0.18	1
Mrpl49	0.0506716001641386	0.0286914767581832	0.66	0.668	1
Txnip	0.050702705272269	0.0280314417725251	0.364	0.366	1
Gatb	0.0507289436356826	0.0111828449921351	0.121	0.122	1
Polr3k	0.0507445024264869	-0.0350551656953034	0.635	0.692	1
Trim13	0.0507793263680187	0.00826327414626316	0.184	0.195	1
Ppfia1	0.0508452735073016	0.0358747139181667	0.307	0.282	1
Nfu1	0.0508620558333054	-0.0557428886865501	0.761	0.805	1
Sec63	0.0508850311337517	-0.00615724850194149	0.23	0.261	1
Kpnb1	0.0509751761914482	-0.0558909869653659	0.888	0.904	1
Timm50	0.0510680034555902	-0.00160418792688782	0.524	0.564	1
Gna11	0.0511218924537938	-0.0537473674192753	0.43	0.487	1
Plekhf1	0.051212813596722	-0.00274938321541324	0.091	0.108	1
Cmip	0.0512165371072022	-0.0509915742141481	0.312	0.368	1
Hsbp1	0.0513749879156671	0.0399044759907665	0.865	0.874	1
St14	0.0515228772335712	0.0202678917161389	0.139	0.128	1
Copz1	0.0516192409462994	-0.0363082560123392	0.721	0.775	1
Chic2	0.0516335845659038	0.000532872191161382	0.542	0.581	1
Eef1d	0.0517457002109453	0.0521526102834464	0.992	0.987	1
Zswim7	0.052060290214787	0.0158538566524521	0.466	0.488	1
Huwe1	0.0521297138147371	0.00618609198475584	0.65	0.688	1
Nup35	0.0521449112907932	0.0174950922595201	0.304	0.306	1
Cnnm2	0.0521881778440642	0.00940846063267578	0.189	0.196	1
Zfp706	0.0522827902843151	-0.0374300666986553	0.992	0.998	1
Rhox5	0.0522832440672767	-0.0172196500500303	0.85	0.892	1
Wdr18	0.0523129397612077	0.0581737959883828	0.883	0.852	1
Zbtb21	0.052417190870446	-0.0147632251759357	0.113	0.144	1
Hnrnpc	0.0524320558230042	-0.032411832359404	0.994	0.999	1
Ppp1r15a	0.0524473440996133	0.0139927219893469	0.228	0.232	1
Arrdc3	0.0525612628544264	0.0165910380147027	0.164	0.165	1
BC030336	0.0528146883800784	-0.0130362503019908	0.178	0.21	1
Pecr	0.0530712934120653	0.0268370869418465	0.285	0.274	1
Tsc2	0.0531183287454538	0.0200383661448273	0.213	0.205	1
Kdm5c	0.0531386592027255	0.0244904458241274	0.304	0.301	1
Apmap	0.053144540324545	-0.0167250449205862	0.077	0.107	1
C78283	0.0531693411857897	0.0474045504029841	0.268	0.232	1
Sorl1	0.053189796580423	-0.00474431417184709	0.164	0.188	1
Zwint	0.053238208258773	0.0528136526282248	0.783	0.769	1
Cyb5r1	0.0534451026585364	-0.0262360157543647	0.265	0.314	1
Cln5	0.0534612422393539	-0.021155080337333	0.145	0.183	1
Prr14	0.0534951067316841	0.0339335635789635	0.17	0.129	1
Colgalt1	0.0535038825101561	-0.0330803584031047	0.369	0.426	1
Rcsd1	0.0535042040842072	0.0296909233014372	0.173	0.155	1
Asrgl1	0.0535150505921	0.0429941887825967	0.343	0.314	1
Smg6	0.0535159547017084	0.00711237550381394	0.312	0.331	1
Pfdn5	0.0535737635858099	0.0408073774951703	0.95	0.953	1
Rab6a	0.0536884235073343	0.0254978200187554	0.625	0.639	1
Krt8	0.0537067190260089	0.10944210415625	0.139	0.118	1
Smagp	0.0539146293827282	0.0100022918501595	0.228	0.239	1
Psma6	0.0539181132609453	0.0199171474472086	0.946	0.966	1
Tbx3	0.0539494016304006	-0.0642318840733581	0.753	0.77	1
Serpinb6a	0.0540668371361592	-0.0267986315605671	0.351	0.404	1
Zfand6	0.0541518747070441	0.0424063968786668	0.669	0.664	1
Pttg1ip	0.0541691629122337	0.0240516801097777	0.257	0.251	1
Fis1	0.0541767101255938	-0.0201240370747126	0.699	0.75	1
Pes1	0.0543257569107363	-0.0186805005661095	0.715	0.766	1
Snrpd1	0.0544098057776056	-0.00036289113689203	1	0.994	1
Isoc1	0.0544523802947464	-0.0419125057406691	0.296	0.354	1
Ubox5	0.0544998550978228	0.0207080536390477	0.11	0.096	1
Ptch1	0.0545182876240319	-0.00127908283189518	0.181	0.203	1
B9d2	0.0545547534807154	0.0202020160900732	0.154	0.141	1
Eif3j2	0.0546189710990569	0.00661262836263976	0.57	0.604	1
Fbxo9	0.0546703014164145	0.0436030075755537	0.312	0.282	1
Tbc1d20	0.0547394712681272	-0.00131139506509145	0.227	0.249	1
Fasn	0.0547988760435362	0.00817774404640725	0.482	0.507	1
Cyba	0.0548958099373998	0.0362918590510569	0.258	0.25	1
Dnttip1	0.0548976502794058	-0.0132879316017178	0.247	0.285	1
Mpzl2	0.0549745377836671	-0.00799382962494424	0.211	0.244	1
Nkap	0.0551427279095544	0.0109204185814271	0.365	0.382	1
Znrd1as	0.0551895339504155	-0.00474238356210943	0.329	0.362	1
Rpl8	0.0552844590872345	0.0215789528598496	1	1	1
Gas2l1	0.0552979473114921	-0.0216394179258776	0.134	0.171	1
Mki67	0.0553627194211649	-0.0221215972360739	0.471	0.523	1
Mzt2	0.0554080070290962	-0.0369620983416886	0.356	0.414	1
Pdia4	0.0554559105358758	0.0274096857780569	0.54	0.549	1
Pitpnb	0.0555615324702232	-0.00926904387127447	0.523	0.565	1
Slc19a1	0.0555917024382847	0.0222805782514802	0.173	0.161	1
Gm13075	0.0555924861399954	-0.0408564402618402	0.194	0.245	1
Tspyl1	0.0556392310354503	0.0300971586772558	0.235	0.22	1
Prmt10	0.0556981292461838	0.0284206709621215	0.107	0.074	1
Ampd2	0.0557042253269038	0.0133037597528704	0.162	0.165	1
Gm2694	0.0557379006316231	0.024725472599723	0.206	0.2	1
Mxi1	0.0559972341428922	-0.0244682541383723	0.117	0.155	1
Hspb8	0.0560051950764949	0.0173267599349969	0.202	0.205	1
Rasgrp2	0.0560184171863756	-0.0777626245724072	0.657	0.703	1
Gpaa1	0.0560494382755212	0.0282183428754221	0.276	0.266	1
Trnau1ap	0.0560972903148376	-0.0137425564757312	0.724	0.771	1
9530068E07Rik	0.0561162800672842	-0.0171009363081248	0.172	0.209	1
Zfp317	0.0561305355022481	0.00770273105201776	0.118	0.125	1
Svip	0.0561840443119366	-0.0335803870351054	0.113	0.154	1
Pcmtd1	0.0561943389914843	0.0331618235680274	0.455	0.396	1
Bfar	0.0563639671411428	0.0272433767563009	0.246	0.234	1
Naa30	0.0565022105783428	-0.0178492174935312	0.189	0.226	1
Sep15	0.0566117061926161	-0.0162805153444405	0.909	0.94	1
Dlgap3	0.0566133536167297	-0.0269665781146714	0.167	0.21	1
Ddit4l	0.0566830983519173	0.0624056844244902	0.23	0.195	1
Ddx41	0.0571349994242988	-0.0288977767478633	0.512	0.568	1
Ndnl2	0.0571605785384428	0.0347819675149552	0.578	0.585	1
Myh9	0.0571630415756797	0.0612490013560578	0.359	0.337	1
Klf13	0.057407716982252	0.026956958688106	0.4	0.402	1
Ccdc77	0.0574355672861131	-0.00428261088292561	0.261	0.291	1
Ska1	0.0574385962959703	-0.0161468764412003	0.356	0.399	1
Lyplal1	0.0574413873559899	0.031560844786209	0.389	0.377	1
Nrd1	0.0574852073824701	-0.046383848885434	0.46	0.521	1
Klk8	0.0575621203294368	-0.0277947248129928	0.205	0.251	1
Fgfbp1	0.0576599323956498	0.0674292336057725	0.271	0.264	1
Prelid1	0.0576847999810542	-0.055747155371928	0.973	0.98	1
Xlr3a	0.0577230645965693	0.00772311477351295	0.211	0.226	1
Fbxl5	0.0577298346263458	0.00764200317572286	0.283	0.296	1
Gm13051	0.057813368420491	-0.03988779856069	0.255	0.31	1
Got1	0.0579299797998515	0.0524580041994578	0.762	0.717	1
Vps26b	0.0579834620687862	-0.034678801807922	0.225	0.277	1
Gatad1	0.0580547321975758	0.0118315808997592	0.589	0.621	1
Katnb1	0.0581336535502258	0.0370740714837244	0.233	0.199	1
Ubr5	0.0581769610141038	-0.0611468780981733	0.715	0.765	1
Lpar6	0.0582522678217529	0.0374412409017999	0.156	0.126	1
Ofd1	0.0582754707754738	0.017779035801078	0.25	0.255	1
Ints1	0.0582855880237639	0.00538547014056553	0.198	0.211	1
Bzw1	0.0583367047222856	0.0185522617371947	0.902	0.92	1
Serpinh1	0.0583384601391446	0.0955350823729256	0.436	0.417	1
Susd6	0.0583593557980287	0.0444999170012415	0.25	0.212	1
Sfrp2	0.058439712926528	0.00466317193795238	0.187	0.201	1
Srp14	0.0584422913770205	0.0444168700276129	0.991	0.985	1
Ipo9	0.0585101656968547	-0.0359293230121947	0.26	0.314	1
Tmem251	0.0585269366875075	-0.0294031128152291	0.293	0.346	1
Tex264	0.0585513048826785	0.000727610124372946	0.332	0.359	1
Nthl1	0.0586671603131245	0.0397955636828635	0.309	0.276	1
Nudt4	0.0588305101281431	-0.060142787272403	0.872	0.895	1
Eif3i	0.0588570526283235	0.0338953880112154	0.935	0.946	1
Cdc42ep5	0.0590074951220718	0.0213977728242145	0.206	0.166	1
Timeless	0.0590171361078321	0.0240684349228141	0.51	0.52	1
Tpm1	0.0590389641949094	0.163282750207914	0.613	0.617	1
Mpdu1	0.0590822166114025	0.0432802590836066	0.66	0.654	1
Rabl3	0.0591097640645113	-0.010415643289856	0.094	0.118	1
Tspo	0.0591356503745856	-0.0033833305770003	0.213	0.235	1
Atf1	0.0593029360221886	-0.050078735495433	0.603	0.66	1
Stra13	0.0593217778689332	0.0334557860581318	0.767	0.784	1
Wdtc1	0.0593337145044243	-0.0241883339046218	0.417	0.47	1
Ssna1	0.0594569470504244	0.0253057336833341	0.619	0.632	1
Rictor	0.0594848354043293	-0.0284258825034139	0.087	0.124	1
Clint1	0.0595189022342328	-0.0217764357499834	0.416	0.465	1
Chst12	0.0595498085596698	0.027665543754004	0.109	0.08	1
Tmf1	0.0595907881105596	0.0121309860308103	0.285	0.297	1
Atf7ip2	0.0596323472639568	0.0148056216426943	0.159	0.157	1
Fam25c	0.0597409200659412	-0.0113795882045954	0.504	0.555	1
Drosha	0.0597683449096106	-0.0114531637411801	0.569	0.54	1
Ttc27	0.0597808852709756	-0.00872232924743183	0.214	0.247	1
Zfp780b	0.0597989694916479	0.0236387772870294	0.112	0.09	1
Rnpc3	0.0598463293556411	0.00285681443993246	0.309	0.33	1
Atp6v0a2	0.0599174072947988	0.0157704417124757	0.167	0.163	1
Sec14l1	0.0599699398818167	-0.00699963132533943	0.291	0.327	1
Gfpt1	0.0601766545278254	-0.00576290297124765	0.14	0.163	1
Snx10	0.0602598347185458	0.0012847105074591	0.296	0.322	1
Cops4	0.0603257434127795	0.0542186864338597	0.791	0.779	1
Rhox9	0.0604166582909213	-0.0189722640150521	0.099	0.132	1
Unc45a	0.0605601502382683	0.000345576950804505	0.216	0.234	1
Akr1b10	0.0605750744492413	0.0246087693602037	0.143	0.125	1
Tubgcp3	0.0605862232152793	0.0258253093012058	0.102	0.074	1
Gm8186	0.0605916727575837	-0.0285958954889889	0.671	0.726	1
Zcchc6	0.0607178591028568	0.0122329660283619	0.202	0.211	1
Cchcr1	0.0607785069522206	-0.0222496061571956	0.094	0.13	1
Cul7	0.0608228235705498	0.0352222296251076	0.205	0.168	1
Commd9	0.0610346839053491	0.0406879910025719	0.296	0.262	1
Rbbp8	0.0612425916969018	0.0397276592044111	0.285	0.256	1
Rps13	0.0612954595197547	0.0259735416634963	1	1	1
Prr23a3	0.0614113325008075	-0.00418007987941904	0.09	0.107	1
Rcbtb2	0.0615394204344907	0.00898892865569104	0.161	0.168	1
Maz	0.0615437329469462	-0.0542251528528803	0.457	0.515	1
Dcun1d4	0.061598680768451	0.0255358445099219	0.161	0.143	1
Sfrp1	0.0616856710596192	-0.00754738639859115	0.324	0.362	1
Bsg	0.0617112573032968	0.0524735642657339	0.967	0.966	1
Tm9sf4	0.0617638797047447	-0.04112864918526	0.2	0.25	1
Fancd2	0.0617791125012215	-0.0381220708563976	0.146	0.189	1
Myl7	0.0618473093860459	-0.0303806403222115	0.123	0.165	1
E2f4	0.0618521565764826	-0.0576847726059769	0.652	0.689	1
Aggf1	0.0618693844386041	0.0268699646526254	0.701	0.718	1
Nos1	0.0620936095890379	-0.00351436420519749	0.131	0.149	1
Pgm3	0.0621364971614113	-0.0287212927202979	0.178	0.224	1
Cep164	0.0623081842629247	-0.0207291995170507	0.425	0.475	1
Ngfrap1	0.0623720531842816	0.0383322863568383	0.997	1	1
Ppp1r14d	0.0623910244390514	-0.0180834001055763	0.121	0.154	1
Smn1	0.0624337897742447	0.0452396914799774	0.769	0.765	1
Anp32e	0.0624538067161921	-0.0266654201160405	0.756	0.805	1
Ube2cbp	0.0625042886138136	0.0268773657964185	0.104	0.078	1
Piezo1	0.0625512249838857	-0.0105206739423879	0.22	0.254	1
Pelp1	0.0625519440910201	0.0139072105039949	0.726	0.753	1
Nr2c2ap	0.0628336187991328	-0.0498364913459373	0.345	0.4	1
Atp2b1	0.0628433734675352	0.052707219526909	0.534	0.511	1
Fbxo33	0.0628744721407024	0.0116454539909046	0.181	0.188	1
Ino80b	0.0629817601251822	0.0467171465738059	0.335	0.29	1
Fam76a	0.062987973579947	0.0218591625503337	0.299	0.292	1
Ict1	0.0630494555578364	-0.0546063669356478	0.751	0.796	1
Stk3	0.0631239435588535	-0.0115448237673118	0.077	0.102	1
Rbfox2	0.0631542148546767	0.020663688701702	0.35	0.354	1
Fam63a	0.063166815148729	0.00251867010236906	0.279	0.298	1
Snap47	0.063169470717476	0.0397237675233079	0.482	0.463	1
Dgat2	0.0633046709113165	-0.0126754831484471	0.099	0.126	1
Gin1	0.0633396094821408	0.0333823530113026	0.164	0.127	1
Yaf2	0.0634323005646186	0.03413927214689	0.25	0.229	1
Nr2f6	0.0634609280256539	-0.0305875225117701	0.162	0.208	1
Zfhx3	0.0634649016777144	0.0387309790093938	0.26	0.231	1
Glrx3	0.0634701876533939	0.0429805734671864	0.967	0.973	1
Lzic	0.0635102984695042	0.0422655469812818	0.381	0.36	1
Cpsf2	0.0635409922029195	0.0245346844378184	0.584	0.593	1
Cep85	0.0636464445743205	-0.0379283581357063	0.197	0.247	1
Plpp1	0.0636676479000011	0.00950332548518987	0.258	0.274	1
Kntc1	0.0637554741379682	-0.0183958390062643	0.115	0.147	1
Fam96a	0.0637892630403647	-0.0422439448015488	0.717	0.769	1
Brip1os	0.0638037919323551	-0.0207938064986331	0.094	0.129	1
Prr12	0.0639031239274656	-0.0308611175091486	0.205	0.252	1
Tmem64	0.0639192355021461	0.0176681556788535	0.321	0.324	1
Fam73a	0.0639291922853289	-0.0240456426161558	0.135	0.174	1
Stam	0.0640232032897748	0.016274400977514	0.184	0.182	1
Leprotl1	0.0640289054302918	-0.0484685432271343	0.488	0.547	1
Unc119	0.0640469247105566	0.0135959402439224	0.183	0.184	1
Lmo4	0.0641489939524955	-0.0302977396673586	0.427	0.48	1
Myadm	0.0642121951671788	-0.0333568801464237	0.228	0.279	1
Myl12b	0.0642365585437357	-0.0376198217230123	0.554	0.613	1
Cdc42ep3	0.0643181480348161	0.0443316207089377	0.252	0.211	1
Fktn	0.0644113585641754	0.015162500424007	0.121	0.119	1
Usp33	0.064485210374029	-0.0182865585798614	0.143	0.179	1
Rimklb	0.0644970718081344	-0.0298875905588859	0.156	0.199	1
Fam129b	0.0645007202910077	0.0246728589651294	0.203	0.194	1
Dcaf17	0.0646710137814529	-0.0296364717042769	0.291	0.342	1
Zfp326	0.0646876757600371	0.0385222599536107	0.419	0.402	1
Tmtc3	0.0647850446108231	-0.00385540742488269	0.112	0.131	1
Amn1	0.0648732261054582	0.0130745242791951	0.164	0.166	1
Pi4k2b	0.0648908797575782	0.0352283860539193	0.228	0.201	1
Hdgf	0.0649814874922109	-0.0429725195848998	0.994	0.995	1
Prpsap2	0.0652267719482279	0.00236861106264674	0.187	0.203	1
Trmt5	0.0652440278513154	-0.0307633483150651	0.139	0.182	1
Psmd1	0.0652954678001438	0.0372876043426423	0.809	0.813	1
Dedd	0.0653096149530463	-0.0389171118993691	0.195	0.245	1
Dennd2a	0.0654666520880915	-0.0062000189576	0.126	0.147	1
Mcfd2	0.065517427190807	-0.00530148127880412	0.214	0.241	1
Cdc42bpa	0.0655847266660796	0.0199574640258045	0.107	0.092	1
Ankrd9	0.0656864272068658	-0.0258352487317314	0.224	0.268	1
Scamp3	0.0657154394130068	0.00906697177415572	0.613	0.644	1
Ptpn11	0.0657601288458501	0.0498302026017624	0.483	0.429	1
Mov10	0.0657844214365866	0.00592183400366025	0.216	0.233	1
Slc7a7	0.0658761703960998	0.0282318216298159	0.328	0.328	1
3110040N11Rik	0.065889378050937	-0.0256094559921893	0.441	0.494	1
Smc6	0.0659736118809286	-0.0110886120668636	0.806	0.848	1
Tatdn2	0.0660681568344869	-0.0159010112455448	0.252	0.294	1
Dpp4	0.0660768261286886	0.0352540564234841	0.161	0.125	1
Cd151	0.0661522026358497	0.0345865334323069	0.309	0.295	1
March2	0.0662386370147295	0.0308511967049919	0.216	0.196	1
Zfp646	0.0662533001331546	0.00418115067799391	0.235	0.25	1
Gcnt2	0.066263667184377	-0.0172152699723118	0.101	0.132	1
Tle3	0.066277371224924	-0.0248287430518513	0.22	0.264	1
Zfp36l2	0.0663401041345277	-0.045128201830642	0.22	0.27	1
Sf1	0.0663425669860575	0.0163010156289116	0.743	0.775	1
Trp53i11	0.0664816798383496	0.0281737241015701	0.132	0.11	1
Mrpl52	0.06650052956488	-0.041978797318927	0.969	0.968	1
Asun	0.0665832325287846	-0.0321581510872465	0.356	0.412	1
Fbxl18	0.0665926886686756	-0.0344702774678949	0.198	0.248	1
Magi1	0.066627990580088	-0.00483660867796724	0.117	0.137	1
Sf3b1	0.0667243360233086	-0.0460105685111962	0.948	0.965	1
Bckdhb	0.0667278215184117	0.0218049438722815	0.356	0.358	1
Wwp2	0.0667286041005095	0.0031503744333182	0.266	0.283	1
Tenm4	0.0668083386989175	0.027267759104799	0.142	0.126	1
Reep5	0.0668219208571211	0.0496076348734693	0.315	0.28	1
Tulp3	0.0668788222501536	-0.0728113238349128	0.294	0.35	1
Pwwp2a	0.0669102887516262	-0.041711218687691	0.247	0.3	1
Tmem141	0.066947505276656	-0.0129222075342257	0.143	0.172	1
Cep135	0.0669492282819945	-0.000517262582597294	0.129	0.148	1
Nfe2l1	0.0669946485954003	-0.0488117862401002	0.45	0.509	1
Kansl3	0.0670324286664506	-0.0232258034026533	0.184	0.225	1
Tmem234	0.0671593447143218	-0.00922084217369901	0.792	0.832	1
Fbxo11	0.0672059870184169	-0.01517704372596	0.181	0.217	1
Tmem110	0.0672705417246583	0.0237541965707493	0.266	0.255	1
Zfp512	0.0673072467840633	-0.0443170344137882	0.181	0.229	1
Anapc11	0.0673511900322113	-0.0474611077635521	0.912	0.921	1
Hacd1	0.0675300231416833	0.0422085080683547	0.345	0.315	1
Tmed9	0.0675792481069554	0.013291603964015	0.874	0.901	1
Trim25	0.0675803408927782	-0.0407519082855068	0.369	0.426	1
Baz1b	0.0675963154173423	0.0136336486188813	0.597	0.624	1
N4bp2	0.0677224491628205	0.0206864116203756	0.26	0.259	1
Hadh	0.0678626299519915	0.0487315501433852	0.553	0.503	1
Dgcr6	0.0679873390034232	-0.00585310368436548	0.502	0.544	1
Swt1	0.0680657322528316	0.0268624109262516	0.422	0.429	1
Auh	0.0682098509753216	0.0241300439125688	0.357	0.357	1
Mpp1	0.0682398744485782	0.0146839643052697	0.169	0.167	1
Klf16	0.0683385775685964	-0.0319498329818382	0.11	0.15	1
Elf3	0.0683821213090808	0.0354221431131904	0.156	0.134	1
Eno1	0.0683962621866672	0.0298339423417016	0.901	0.862	1
Adam15	0.068396401247529	0.0238341046891554	0.157	0.143	1
Cars	0.0685210991872779	0.00986798529769917	0.554	0.584	1
Timm17a	0.0685656433882069	0.0410459709262809	0.986	0.977	1
Sav1	0.0685722441530863	-0.0019818391436402	0.17	0.19	1
Cep57l1	0.0686537213287204	0.0310169898162206	0.298	0.284	1
Mprip	0.0687228055311417	0.0227816857266573	0.345	0.346	1
Ercc8	0.0687406735578033	-0.036984746341807	0.217	0.268	1
Tomm7	0.0688043461551032	-0.010709542479856	1	0.996	1
Tmsb4x	0.0689105846459925	0.115698856383991	0.998	0.999	1
Emc3	0.0689197365697085	-0.00608941124248785	0.312	0.346	1
2010111I01Rik	0.0689573083653477	-0.0069512798460043	0.203	0.23	1
Cdc42ep4	0.0690076669380501	-0.032531727078648	0.157	0.203	1
Hsf1	0.0691169650048198	0.0360093523731206	0.22	0.179	1
Armcx2	0.0691508446826741	0.029370381877525	0.18	0.138	1
Pycrl	0.0692614424108914	0.0262926676933786	0.411	0.413	1
Pop1	0.0693595484529065	-0.0290265752097429	0.518	0.575	1
Brcc3	0.0693687489760939	0.0395136141554163	0.37	0.343	1
Cdk5	0.0696048928497554	-0.0234901024390537	0.118	0.155	1
Emc10	0.0696184675857123	0.056220842300683	0.631	0.597	1
Gxylt1	0.069618840134529	-0.0279613386119524	0.134	0.175	1
Ppp6r3	0.0698474824670873	-0.035815936605065	0.285	0.338	1
Smoc1	0.0698662710796626	-0.0263413908508999	0.072	0.106	1
Tmem165	0.0699110414138742	0.0227324148236591	0.466	0.474	1
Nqo1	0.069924099799376	0.0355742854357965	0.217	0.181	1
Stk40	0.0699329189219753	-0.0304827667194771	0.206	0.254	1
Fzr1	0.0699406501858317	0.0430263421707371	0.537	0.519	1
Slc35a1	0.0699408981666684	0.00613168534511266	0.269	0.289	1
Yif1b	0.0699722182545203	0.018968439616858	0.603	0.62	1
Hnrnpu	0.0701916146085128	-0.0474086143356651	0.978	0.975	1
Oip5	0.0702976573797325	-0.0138704806188374	0.176	0.207	1
Ppif	0.0704250532673527	0.00769120450566885	0.562	0.596	1
Dlgap4	0.0705251486720472	0.0169865317871799	0.255	0.255	1
Ndufs1	0.0705910798765509	-0.0276680915342601	0.465	0.519	1
Sdhaf4	0.0705970189878382	0.00311492990285955	0.553	0.584	1
Cldn6	0.070614341398123	0.0427371657915236	0.106	0.078	1
Ammecr1	0.0706926372175097	-0.0400810522074912	0.195	0.244	1
Zbtb22	0.0707172177815823	-0.00686197861811084	0.102	0.122	1
2700081O15Rik	0.0708267241922601	-0.0281442370576071	0.082	0.117	1
Chmp2a	0.0708434836301148	0.0115101587724068	0.734	0.762	1
Zcchc17	0.0709537761037998	-0.0631741219760465	0.743	0.78	1
Eri3	0.0709965572145034	-0.0100424747851806	0.376	0.417	1
Smek2	0.0710715367703027	0.0426858087160106	0.455	0.397	1
Hsd17b4	0.0711921187883376	0.0342321672361766	0.227	0.194	1
Txlna	0.0712392324925126	0.0205567558859961	0.51	0.525	1
Tsen54	0.0712444699853707	0.0329244728263522	0.205	0.173	1
Coq2	0.0713726374107428	-0.0466539493389884	0.365	0.401	1
Slc27a4	0.0713938962067185	-0.00895327754304338	0.096	0.12	1
Bax	0.0714015145418183	0.0374955107261419	0.998	1	1
Cryab	0.0715843957658213	0.0534576735239315	0.154	0.129	1
Ptpn1	0.0715853534994759	0.0505965022752018	0.537	0.492	1
Dnajc19	0.0716735305421226	-0.0483522135626817	0.967	0.972	1
Fut8	0.071717327438734	-0.0132235821291073	0.091	0.119	1
Ccar1	0.0718549806169372	-0.0398746837028833	0.635	0.69	1
Ptp4a3	0.0718583642896982	0.0365985788907184	0.425	0.417	1
Zscan12	0.0719193959113869	-0.0243669373134889	0.12	0.158	1
Zxdc	0.0720119874676188	0.0125916519049891	0.101	0.098	1
Terf2ip	0.0721925088086388	0.0286063838210031	0.18	0.169	1
Stip1	0.0723634435670542	0.0397782683270237	0.857	0.862	1
Hprt	0.0723750808034902	0.0189593329173101	0.162	0.162	1
Ugcg	0.0724711602779788	0.00211350232991531	0.167	0.186	1
Mum1	0.0725296844010501	-0.0246371226330269	0.37	0.419	1
3110001I22Rik	0.0726371438095564	0.0067520560659433	0.106	0.111	1
Spint1	0.0727065963073697	-0.0429459477932687	0.321	0.377	1
Phlda3	0.072721112917607	0.0644677049053867	0.679	0.658	1
Pank2	0.0727817028733459	-0.02862237964446	0.335	0.388	1
2310033P09Rik	0.0728185971310988	0.048802123867944	0.455	0.41	1
Pvt1	0.0729273180445577	-0.0350749566083617	0.194	0.242	1
Carm1	0.0729336522280673	-0.0489513986707322	0.348	0.4	1
Yrdc	0.0730310789297618	-0.033617969508942	0.676	0.729	1
Tmpo	0.0731055607102866	-0.0131295260675396	0.77	0.813	1
B4galt5	0.0732112889707104	0.0156742651296015	0.186	0.184	1
Mmp14	0.0732326887307208	0.0152451379202866	0.112	0.109	1
Necap1	0.0733071003504971	0.0461953565757378	0.343	0.297	1
Dusp6	0.0733566536124956	0.0250294405079746	0.216	0.212	1
Arid5b	0.0733801258324739	0.0233104275063771	0.515	0.532	1
Nras	0.073535263055453	-0.0284730030526898	0.649	0.703	1
Carnmt1	0.0735559957649391	0.00999346335018603	0.828	0.86	1
Ankrd26	0.0736643526057647	-0.0301217417388148	0.258	0.308	1
Psmc2	0.0738289335142908	0.0376375619846818	0.794	0.8	1
Ppp1r2	0.0739570630475603	-0.0139614289749946	0.794	0.836	1
Fbrsl1	0.0741420684825058	-0.0480903962084643	0.315	0.367	1
Sae1	0.0741716303040483	0.0264314141212472	0.883	0.901	1
Hpgds	0.0741803139115413	-0.0145127469843282	0.074	0.101	1
Cacul1	0.074294526467589	-0.00416359429941993	0.381	0.415	1
Son	0.0743761608834134	-0.0212663791594172	0.975	0.989	1
Ppp2r3d	0.074496396002956	-0.0284896139050837	0.074	0.106	1
Dclre1b	0.0744979122486687	-0.00723342437634486	0.106	0.127	1
Lsm7	0.0745637621889277	-0.00488133613738945	0.391	0.425	1
Gnl1	0.0746097890225139	-0.0513999755319752	0.472	0.525	1
Mdm4	0.0746716388620657	-0.0243204992765	0.556	0.607	1
Zfyve27	0.0747612433404411	0.0227669251290304	0.126	0.109	1
Depdc5	0.0747719729200001	0.0289479251005822	0.123	0.091	1
Hmgb3	0.0747727421997475	0.0512804909047381	0.548	0.528	1
Parn	0.0750188728415575	0.0214084758255333	0.195	0.184	1
Wfdc2	0.0750300755566604	0.0177095292728835	0.455	0.481	1
Ip6k2	0.0750406408605225	-0.0318187656469847	0.113	0.152	1
Rpusd1	0.075124859109257	0.00312812867684438	0.134	0.145	1
Snrpa	0.0752222466074169	0.050291702735856	0.814	0.787	1
Zbtb43	0.0753270686877363	-0.0180045830011966	0.217	0.256	1
Dhrs4	0.0755640688416793	0.0418762130008126	0.285	0.239	1
Nanog	0.0755648940698438	-0.0613537999361211	0.871	0.899	1
Rxra	0.0755760676760714	-0.00545481774606385	0.115	0.137	1
Ung	0.0756246308859329	-0.0254522448773165	0.776	0.822	1
Nsun2	0.0756767000401178	-0.0184632704546228	0.909	0.939	1
Nckap1	0.0757829896879324	0.0155982575375269	0.392	0.411	1
Cep170b	0.075896065430725	0.0283966308993821	0.109	0.076	1
Nav1	0.0759994520256514	-0.042507246880341	0.186	0.227	1
Blmh	0.0761924332309948	0.0284339393976237	0.647	0.65	1
Syce1	0.0762458992809123	0.023099903551729	0.408	0.414	1
Mkks	0.0763166533677209	0.0016725130292663	0.62	0.655	1
Slc39a7	0.0763825851307779	-0.0402583213801159	0.402	0.459	1
Sco1	0.0764195823296114	0.00186889220998568	0.217	0.238	1
Cyr61	0.0764280105092115	0.0471512014138951	0.159	0.152	1
Zfp64	0.0764618637918053	0.0398233320406753	0.594	0.58	1
Psmb5	0.076533670615739	0.0682118031729229	0.983	0.98	1
Nme6	0.0766163655039887	0.0160244672427305	0.474	0.487	1
Pex10	0.0766870760940594	-0.00871460928308258	0.129	0.153	1
Gale	0.0767432755381351	-0.0143303624802696	0.211	0.245	1
Eif1a	0.0768107271114791	-0.0252795678655879	0.915	0.944	1
Platr3	0.0769375942283444	-0.0171467433944743	0.69	0.741	1
Rabac1	0.0770129571857991	0.040558115684125	0.693	0.688	1
Tspan4	0.0770599233761556	0.00501002924796728	0.38	0.405	1
Ogdh	0.0771240015551363	0.0126841833124532	0.402	0.414	1
C2cd5	0.0771359132465432	-0.0342715640451242	0.157	0.202	1
Ccdc97	0.0771917004971672	0.011979090005447	0.115	0.114	1
Cry1	0.077196676923479	0.0341860769068218	0.315	0.301	1
Trip13	0.0772032196748227	-0.0159146760533833	0.521	0.568	1
Sft2d3	0.077280753720118	-0.00568692860991914	0.129	0.148	1
Acsl3	0.0773948723938369	-0.0322642591719937	0.203	0.251	1
Elf2	0.0774192666377329	-0.0213349854013506	0.29	0.333	1
Zfp948	0.0774391547668558	0.0389881884515367	0.22	0.18	1
Sp1	0.0774568431243626	0.0268957151230202	0.386	0.382	1
Znhit1	0.0774803883770356	0.0289988941582182	0.77	0.72	1
Dvl2	0.0775851496941899	0.0300689163556764	0.255	0.237	1
Ppp1r18	0.0777246143432502	-0.0192902972479702	0.225	0.267	1
Tonsl	0.0777501167830946	0.0203250075766787	0.573	0.592	1
Slc7a3	0.0778835537029814	-0.0488526581072238	0.436	0.494	1
Coq4	0.0779079137439263	-0.0132084433012938	0.154	0.185	1
Sgol2a	0.0779602937656936	-0.0271747618233477	0.446	0.499	1
Trappc6b	0.077996394408315	0.0121457207580782	0.636	0.666	1
Tmem39b	0.0780970063520767	0.017176731694464	0.222	0.225	1
Mkrn2	0.0781808865785155	0.018363401778112	0.287	0.29	1
Mrpl24	0.0781923590829078	0.0579809164880597	0.805	0.771	1
Dnajb12	0.0782873619498297	-0.021509398302788	0.085	0.119	1
Hif1an	0.0783904771090432	-0.0018855133025098	0.156	0.172	1
Hmgcl	0.0784594291344151	-0.0247786207396346	0.094	0.13	1
Fam216a	0.0784853730979837	0.00815025152895898	0.397	0.417	1
Dynlt1f	0.0785268710521898	0.00436585631076536	0.161	0.173	1
Papd5	0.0785383018993695	-0.00942093294140686	0.162	0.19	1
Ei24	0.0785704021467867	0.0326763084673095	0.548	0.546	1
Ano6	0.0785897573886088	0.00701934332073202	0.137	0.145	1
Csrp1	0.0787881783132637	0.0273780686542436	0.296	0.309	1
Gsk3b	0.0787962572452009	-0.0413268063160397	0.397	0.454	1
Gclc	0.0787975189723637	-0.0360939876639084	0.209	0.258	1
Ska3	0.078870433187684	-0.00490570023788503	0.258	0.287	1
Baz2a	0.0789165523322948	-0.0515325319519966	0.666	0.717	1
Morn2	0.0789316394171639	0.00131923148309784	0.217	0.236	1
Zcrb1	0.079043696402938	-0.0449519810434743	0.696	0.745	1
Pnpla2	0.0790641351517676	-0.0161969438112854	0.076	0.104	1
1600002H07Rik	0.0790671836339559	-0.00271968278805167	0.12	0.136	1
Cwf19l1	0.0790708959692428	0.00711475558042486	0.135	0.142	1
Zmym4	0.0791471964574535	-0.0214513241408644	0.346	0.392	1
Rps6ka3	0.0791642507467537	-0.0298144026228565	0.12	0.16	1
Iffo1	0.0791911395746711	-0.0238723021826471	0.184	0.224	1
Snap23	0.079234251179072	0.00936165041124648	0.381	0.399	1
Tmem50a	0.0793252178846914	0.0148285394590296	0.526	0.548	1
Gm10020	0.0793278773937478	-0.0273255222819246	0.172	0.215	1
Ift20	0.0793637446544302	0.0133062338415051	0.636	0.664	1
Tmbim6	0.0794061058235703	0.0354684093878956	0.74	0.736	1
Prr14l	0.0794254392004356	-0.00552070751891209	0.186	0.212	1
Aspscr1	0.0794345850554388	0.0393342035138436	0.526	0.521	1
Aldh4a1	0.0794830296596384	-0.0262914135984336	0.139	0.18	1
Osgep	0.0794873382830513	0.032613474986005	0.447	0.434	1
Nck1	0.0795330103731387	0.00550990298579326	0.298	0.313	1
Arrb2	0.0796461997078449	-0.0276490729919534	0.14	0.181	1
Arpc3	0.0797340591511225	0.04552134102648	0.728	0.715	1
Znhit3	0.0798519839017581	-0.0244804347965388	0.696	0.743	1
Rras	0.0799906266264903	-0.0180449676576554	0.096	0.127	1
Cabp1	0.0800366858131304	-0.0213676754877971	0.198	0.236	1
Usp48	0.0801809056781325	-0.0605457551556432	0.781	0.812	1
Arhgdia	0.0802962993903669	-0.0387466228609286	0.923	0.91	1
Cpped1	0.0803080973370251	0.0021856861181356	0.096	0.107	1
Traf2	0.0804847021403099	0.00159692492247786	0.099	0.11	1
Arf3	0.0804964028731558	-0.0396071576496059	0.457	0.514	1
Dnase2a	0.0805128070446047	-0.0434175795137242	0.335	0.391	1
Msl2	0.0806684055550427	-0.0259275007268681	0.203	0.245	1
Pnrc2	0.0806783535188781	-0.0346858709900505	0.287	0.338	1
Churc1	0.0808351330890282	-0.00101776136005532	0.365	0.395	1
Mettl5	0.0808669858350358	-0.0448958914764521	0.619	0.673	1
Srsf9	0.0810417314292416	-0.0463206363627646	0.694	0.745	1
Gtf2h4	0.0810583791142521	0.010095156931661	0.402	0.42	1
Map3k7	0.0810777675167531	0.0296819159098938	0.261	0.245	1
Krt18	0.0810798081894751	0.117559732976616	0.121	0.11	1
Myh10	0.0811169324663329	-0.0366182103588225	0.356	0.412	1
Bre	0.0811401277159122	0.0356455946485412	0.455	0.447	1
Cmc2	0.0812974694735478	0.0214544331433644	0.636	0.654	1
Zdhhc5	0.0813653136052829	-0.0205342623073442	0.161	0.197	1
Glt1d1	0.0813770010083803	-0.0271411174947589	0.176	0.218	1
Larp1b	0.0814095354098911	0.0291394335282411	0.159	0.13	1
Pigk	0.0814292114529418	0.0147784263369583	0.135	0.133	1
Cox20	0.0814616264967677	0.0338119404139506	0.309	0.3	1
Rnf11	0.0815525720456268	0.00906232661041984	0.153	0.158	1
Exoc3l	0.0815641036826322	-0.00857434150478624	0.08	0.102	1
Uchl5	0.0816194997815866	-0.0313425112549837	0.784	0.774	1
Mtch1	0.0816479678315465	0.00410853700601443	0.542	0.578	1
Syce2	0.081706535038352	-0.0348141185637443	0.545	0.6	1
Rps7	0.0817208078113191	0.0313175424527579	1	1	1
Hipk2	0.081810496531766	-0.0224390765499518	0.091	0.125	1
Clpp	0.0818711533938257	-0.0316353728826511	0.865	0.9	1
Ccdc53	0.081941476591975	0.0278583701574883	0.372	0.363	1
Ctr9	0.0820002721897792	0.0451800914051709	0.496	0.481	1
Sept2	0.0820385242042912	-0.0488565351026082	0.665	0.713	1
March5	0.0821403010956006	0.0498312349613459	0.896	0.88	1
Sass6	0.082141575344544	-0.00942674788074083	0.094	0.117	1
Capn15	0.0821597645601233	0.022672862671877	0.178	0.165	1
Hexa	0.082171993873283	-0.0179043993669131	0.209	0.247	1
Scap	0.08223623063128	0.0165310566019186	0.172	0.166	1
Tmem109	0.0825230533558016	0.00271860330448272	0.123	0.134	1
Ppp1r9b	0.0827590778070822	-0.0133900753406049	0.102	0.129	1
Nktr	0.0827968737728686	0.0132006958233676	0.603	0.628	1
Stk4	0.0828147144356536	-0.0216733468739513	0.287	0.332	1
Ldlrap1	0.0830137542021807	0.0344358005532281	0.154	0.124	1
Hmgn3	0.0830210885514898	0.0419471348544757	0.252	0.228	1
Adal	0.0830427759565639	-0.0121622735280295	0.139	0.167	1
Vegfb	0.0830537226537189	-0.0217746944251409	0.161	0.199	1
Coa5	0.0831180764552788	0.0267287838004903	0.493	0.485	1
Spr	0.0831274481162867	0.0392471483874194	0.767	0.764	1
Agk	0.0831582269879957	-0.0317729653619949	0.154	0.197	1
Cndp2	0.0832191093049648	0.0327132414894564	0.454	0.447	1
Myl12a	0.0832268447141722	-0.0211543229271227	0.976	0.988	1
Adrb3	0.0838338480515654	0.00194733730290036	0.161	0.174	1
Cnot7	0.0840473495478022	0.0466895939842642	0.611	0.579	1
Acbd6	0.084107014444297	0.0084986511986066	0.661	0.688	1
Mettl13	0.0842057315563716	0.0262983992427838	0.34	0.331	1
Rps15a	0.0842866487247471	0.024449761590704	1	1	1
Slc25a39	0.0843189747630552	-0.0163056828459653	0.715	0.762	1
Ube2q1	0.0843333831992441	-0.00511492370482636	0.482	0.519	1
Mpc1	0.0843392073533959	0.0590942115172199	0.746	0.708	1
Tti2	0.0843618217212452	0.0108578548596734	0.172	0.173	1
Glis2	0.0843877777631852	-0.0290700085646323	0.09	0.124	1
Mis12	0.0844863871284503	0.0202931575036823	0.361	0.314	1
Atp6v1e1	0.0844947670625915	0.00847277667977286	0.756	0.783	1
Nrbp1	0.0845093588707407	0.00174020314402545	0.302	0.327	1
Fam198b	0.0845592284181813	0.0240182341820603	0.101	0.069	1
Otud7b	0.0845598522012238	0.040025809401026	0.247	0.209	1
Gm26518	0.0847807875060134	0.0148583423525907	0.294	0.301	1
Dynlt3	0.0847823736972551	-0.00351209127114803	0.085	0.104	1
Snrpb	0.0847927453541865	0.0356602754275437	0.992	0.995	1
Mdn1	0.0849440116594864	-0.0497335829197799	0.611	0.663	1
Gmppb	0.0849501941014549	0.031287284140804	0.271	0.223	1
Eif3l	0.0851238554837643	0.0468195003994816	0.931	0.907	1
Larp7	0.0853614026102806	-0.0030995873519668	0.657	0.696	1
Atp5h	0.085362074234011	-0.00968741101934545	0.994	0.982	1
Kdm5a	0.0854012394046854	-0.0166276427160261	0.447	0.494	1
Usp50	0.0854375281520074	-0.0436302961238683	0.301	0.347	1
Trim44	0.0854557735839359	-0.00661669675981003	0.268	0.297	1
Gemin2	0.0855372177161612	-0.0185064688392064	0.498	0.544	1
Psmc3ip	0.0858327057149052	-0.00933321827592726	0.357	0.394	1
D17Wsu92e	0.0859248922883776	0.00370364226451686	0.328	0.351	1
Iqgap3	0.0859746000695488	0.0171668354890203	0.117	0.106	1
Mzt1	0.086242175076017	-0.041310924812783	0.343	0.398	1
Rpsa	0.0863484824041857	0.0292853057513067	1	1	1
Grpel1	0.08643886671304	-0.0343112357999151	0.942	0.964	1
0610011F06Rik	0.0864776249185259	-0.0102785704915344	0.121	0.145	1
Apobec2	0.0865534393219075	0.034361979544835	0.14	0.111	1
Snrpn	0.0865659851864058	-0.0543882333998645	0.824	0.839	1
Atn1.1	0.0865979819232662	-0.0212365596233825	0.085	0.117	1
Ccnt1	0.0867600259358173	0.00347867462399415	0.476	0.507	1
Vimp	0.0870066833612439	0.000556351343561912	0.529	0.564	1
Rad21	0.0870121643339255	-0.0539467177514701	0.643	0.694	1
Trmt1	0.0870689584967116	0.0314153892186564	0.501	0.494	1
Ate1	0.0870893450248079	0.00927138007098233	0.317	0.329	1
Sfn	0.0873215474814364	0.038728752531338	0.443	0.483	1
Zfp655	0.0873603529392662	0.0361663829076262	0.324	0.295	1
Ctnnb1	0.0874175449116536	-0.0448864620036995	0.874	0.905	1
Zcchc11	0.0874986025437381	0.00774788023485379	0.376	0.395	1
Gtf2ird1	0.0876580198398726	-0.0276264960896839	0.236	0.283	1
Pank1	0.0876880403234136	0.00233703107365796	0.115	0.126	1
Halr1	0.0877472506056231	0.028118110283686	0.605	0.621	1
Usp46	0.087880380055097	0.0251262623289348	0.167	0.147	1
Plekhg5	0.0879793333909534	-0.0225573594237519	0.072	0.104	1
Dmxl1	0.0881075938490842	0.00503747693919679	0.205	0.217	1
Actr10	0.0881677426002159	0.0388209425854518	0.45	0.395	1
Polr3h	0.0883959560792942	0.00708731322158629	0.534	0.562	1
Polr2d	0.0885257965362135	-0.0132749848928216	0.654	0.696	1
Ap3d1	0.0885767446130883	-0.0164783153171862	0.252	0.29	1
C1qbp	0.0885878416685191	0.0201176672876886	0.998	0.991	1
Ints8	0.0886018895182293	0.0282247868901551	0.202	0.184	1
Setdb1	0.0886399807139202	-0.00480321358741875	0.482	0.521	1
Fam53b	0.0887268221126405	-0.00119811362948906	0.115	0.131	1
Cisd2	0.0887793926156168	-0.0541864193724595	0.712	0.745	1
C330006A16Rik	0.0889412009523943	0.00408277940708335	0.17	0.183	1
Utp14a	0.0890380463500317	-0.00833006713772477	0.58	0.622	1
Cisd1	0.0890409407215845	-0.0182738635266788	0.962	0.98	1
Diaph1	0.0891373587422991	0.00541860225083823	0.468	0.493	1
Pgm2	0.0892091012232994	0.0261001368461695	0.148	0.122	1
Eny2	0.0892752133229521	0.0295485268795022	0.917	0.923	1
Ttll4	0.089344225334662	0.0260636216113454	0.113	0.085	1
Tex14	0.0893919265972258	0.000398952903790814	0.135	0.15	1
Gm11837	0.0894085378357933	0.0219805608391858	0.128	0.112	1
Aes	0.0894691850125904	-0.0344197040473176	0.698	0.748	1
Mettl22	0.0894705151745124	-0.0281870146116367	0.087	0.121	1
R3hdm1	0.0895016270923575	-0.042031746057126	0.383	0.438	1
Nop16	0.0895591624565017	-0.0359200261268401	0.661	0.713	1
Rif1	0.0897304091579766	-0.0281462652130153	0.772	0.816	1
Lias	0.0899008215832969	0.00997927764700557	0.428	0.445	1
2500002B13Rik	0.0899651711987826	-0.00430403287463621	0.26	0.288	1
Lysmd2	0.0900369420946201	0.0237619859882701	0.181	0.166	1
Nhej1	0.0903247744610438	0.0283822046246811	0.124	0.095	1
Wdr26	0.0903270883367224	-0.0420911324448237	0.425	0.481	1
Smim15	0.0904310788259378	0.00392035621919062	0.556	0.586	1
Nphp1	0.0904589605097627	0.0131548781840815	0.117	0.112	1
Leng1	0.0904841386753621	0.0194052202586003	0.154	0.147	1
Fam58b	0.0906234423544447	-0.00530939286639015	0.331	0.361	1
Pbk	0.0907856720864706	0.0354311000484728	0.361	0.343	1
Zfp385a	0.0907882005783018	-0.00719368192967584	0.118	0.139	1
Traf4	0.0910323910512364	0.0465862778416158	0.636	0.588	1
Zfp296	0.0911148206545171	-0.0338861419185441	0.408	0.462	1
1600012H06Rik	0.0911954381918259	-0.0198609443819378	0.156	0.191	1
Vma21	0.0912248739898997	0.0166488416136738	0.537	0.554	1
Ergic2	0.0913960939589343	-0.029362554275236	0.611	0.663	1
Eif2ak4	0.0915372517017764	-0.00205675656945822	0.102	0.119	1
Ubqln1	0.0915473091516261	-0.033286392819788	0.641	0.693	1
Pih1d1	0.0916583817245311	0.0354329798491641	0.441	0.422	1
Top2b	0.0917265503672436	0.0298460072117033	0.211	0.193	1
Cdk11b	0.0917673994337957	-0.0122639645800702	0.784	0.826	1
Stx6	0.09178860276521	-0.018833473691669	0.167	0.204	1
Anxa3	0.0918925189396503	0.0827070086198496	0.17	0.142	1
2610301B20Rik	0.0920106584392969	0.00879161853029756	0.12	0.122	1
Rmi2	0.0923376443228087	-0.00322857461968665	0.112	0.127	1
Ndufs8	0.0924852000650097	-0.050172595000519	0.742	0.785	1
Dpf2	0.0925203483732155	-0.0249958294036636	0.409	0.458	1
Pold2	0.0927018015781788	0.0288697243308887	0.661	0.663	1
Polr1c	0.092859142346343	-0.0359603835596755	0.806	0.848	1
Nars	0.0928892725836436	-0.0411621965310398	0.946	0.963	1
Gm13151	0.0929225931903093	-0.0413475367264087	0.384	0.439	1
Lpin2	0.0929632788468483	-0.0221788452381045	0.087	0.12	1
Tpm4	0.0929854251773806	0.0286695543183512	0.364	0.374	1
Sec23ip	0.0930404190870586	0.0336000063164673	0.312	0.295	1
Scd1	0.0930605975107875	0.00754149128268414	0.124	0.129	1
Aoah	0.0932040330901802	0.0255329207426964	0.102	0.074	1
Itgb1bp1	0.0932619592110666	0.0469844600952051	0.381	0.34	1
Kat7	0.0932740310714939	-0.0341544772041252	0.606	0.659	1
Gnl3	0.0933844923678954	-0.0475770059175327	0.984	0.989	1
Snf8	0.0934359330819989	-0.0322747143029629	0.723	0.771	1
Hemk1	0.0934659514478204	-0.0241357699209505	0.139	0.176	1
Proser1	0.0934828772158356	-0.044469704302222	0.283	0.32	1
Mau2	0.0935607589314325	-0.00553695661188572	0.128	0.147	1
Cnot4	0.0936013410601338	-0.0441420179511365	0.457	0.512	1
Enc1	0.093695682345499	-0.00733655889338558	0.315	0.346	1
Atp6v1c1	0.0937636356373254	0.0172240876711077	0.499	0.519	1
Snrnp27	0.0938633144890074	0.0362479577410506	0.902	0.869	1
Bola3	0.0939798038331293	-0.0141747402876108	0.781	0.822	1
Ftsj1	0.094020811354243	-0.0246849724804758	0.282	0.327	1
Asf1a	0.0941371632420394	0.0442552346144405	0.605	0.595	1
Tm2d1	0.0941554308534596	-0.0199980544719621	0.318	0.362	1
Fuca1	0.0941806824703476	0.0332703194689858	0.386	0.37	1
1110051M20Rik	0.094258770724766	-0.0144542080187036	0.088	0.116	1
Sepsecs	0.0943686757425104	-0.0234600267308007	0.082	0.106	1
Tle4	0.0943857051073614	0.0320061874653867	0.68	0.69	1
Cad	0.094612401753391	0.0334701296429734	0.45	0.446	1
Sema4b	0.0948405915828234	0.0341689507982719	0.241	0.208	1
Abcf1	0.0949073767261357	0.0272169085194263	0.904	0.921	1
Mettl25	0.0950194033137165	-0.0297251460159216	0.121	0.16	1
Vac14	0.0951133465430346	0.000326800370079372	0.227	0.246	1
Sh3d19	0.0952669314615067	0.0160139516959071	0.123	0.112	1
H2-D1	0.0952836300875078	-0.00507290044163188	0.117	0.136	1
Rad54b	0.095447620819991	0.0233707245023936	0.145	0.125	1
Ndufs3	0.0956673227322296	0.0388928204591014	0.827	0.826	1
Eef1e1	0.0957047326373373	0.0454846772808776	0.849	0.846	1
Rbm48	0.0958071377874699	-0.0401716238887982	0.257	0.306	1
Tmem33	0.0958781260086558	0.0362368343793656	0.521	0.505	1
Arl1	0.0959142994286582	-0.0243227622994866	0.726	0.772	1
Chchd10	0.095948260826243	-0.0209336130906177	0.994	0.999	1
Prss50	0.0960764585647852	-0.0159249639511234	0.148	0.181	1
Gm28625	0.096155873375758	-0.00969790536602559	0.079	0.101	1
Lhfpl4	0.096166791880123	-0.0300718236911687	0.197	0.241	1
Gmeb1	0.0962217290542204	0.0251365031229751	0.337	0.328	1
Mknk1	0.0963593557807114	-0.0232281842961574	0.101	0.134	1
Dnajc25	0.0963923949107145	0.0319107192442559	0.243	0.213	1
Reps1	0.0963973066929723	0.0152389246480309	0.181	0.18	1
Clk4	0.0965162817497172	0.020395344427655	0.261	0.258	1
Mib1	0.096526528206516	-0.0137962618605559	0.15	0.179	1
U2surp	0.0965338381193625	-0.0507918609418245	0.924	0.939	1
Trmt6	0.0965803584189297	0.0492318965503047	0.709	0.668	1
Comtd1	0.0966090608533623	0.033080643539098	0.266	0.234	1
Med7	0.0966380022851469	-0.0418942443349368	0.529	0.541	1
Pi4ka	0.0966822666416229	-0.0143784700350893	0.157	0.187	1
Zfp707	0.0968340419711803	-0.0232594856329095	0.142	0.178	1
Degs1	0.0968349511745498	0.0517868692471416	0.595	0.561	1
Map2k2	0.0969207075883638	0.0399038297509485	0.775	0.779	1
Trim39	0.0969445692793686	-0.00563323107415889	0.102	0.099	1
Atg4d	0.0970611499504058	0.0202018933350719	0.202	0.193	1
Taf2	0.097101177827503	0.0194063648044904	0.252	0.245	1
Hadha	0.0971791877579885	-0.00945042931226647	0.417	0.455	1
Usp11	0.0972720618473571	0.0111595154241998	0.124	0.122	1
Fmr1nb	0.0972862662412383	0.0326392856491748	0.6	0.606	1
Kctd13	0.0973258299581555	-0.0204487151429242	0.137	0.172	1
Rab4a	0.0976176411898247	0.0418197818368279	0.543	0.525	1
Card19	0.0976221425196891	-0.0131646165668521	0.134	0.161	1
Fars2	0.0976242575950946	0.0216430831515106	0.148	0.134	1
Cox6b1	0.0976293325415292	0.0419522632955913	0.997	0.992	1
Stag1	0.0976407533441979	-0.0282762645930902	0.526	0.577	1
Zfp37	0.0977098940577299	-0.0168044317485735	0.079	0.106	1
Fem1a	0.0977741095487505	0.00781043933829409	0.128	0.129	1
Pias2	0.0979498347635377	0.0566075346289221	0.734	0.694	1
Wasf1	0.0979660764603096	0.0210070747704413	0.224	0.221	1
Usp7	0.0981770569103198	-0.0489109234643819	0.757	0.782	1
Mthfd1l	0.0982359406475221	0.0187969508412481	0.376	0.381	1
Pex16	0.0983258685068797	0.0109104193641937	0.118	0.116	1
Dab2ip	0.0984779363013971	0.0101707349692376	0.23	0.241	1
Ddost	0.0984907305683322	-0.0156187608265334	0.644	0.686	1
Mgst3	0.0986471208943724	0.0335601992281802	0.195	0.171	1
Bdh2	0.0987066528638183	-0.0326670273378231	0.17	0.213	1
Prosc	0.0987862815143454	-0.0137130350603308	0.287	0.325	1
Luc7l	0.0988716446209889	-0.0395747688294042	0.698	0.747	1
Relb	0.0989522274548572	-0.00789064817324808	0.135	0.159	1
Pitpna	0.0989628142832081	-0.0175820598465571	0.535	0.582	1
Phkg1	0.0989849497508753	-0.0921770551563706	0.096	0.107	1
Ddx6	0.0990490672454778	-0.028220962591856	0.539	0.59	1
Slc35f2	0.0991088277529003	0.030421066928302	0.176	0.145	1
Commd2	0.0991138656174154	0.0413105131342377	0.647	0.597	1
Ppfibp1	0.0991912695674733	-0.00958820522939413	0.209	0.243	1
Itgb5	0.0992444184681219	0.0246715855771235	0.14	0.122	1
Hdlbp	0.099357966791984	0.0369067482995815	0.805	0.81	1
Arih1	0.0993889720996249	-0.0414796789468875	0.372	0.424	1
Btbd11	0.0993975485299508	0.032593724767902	0.157	0.124	1
Usp14	0.0995522058146743	-0.000127475362813101	0.69	0.724	1
Sh3bgrl	0.0995839814554449	0.0333074089186937	0.148	0.113	1
Ap2m1	0.0996165881081799	0.0371224678700264	0.868	0.877	1
Taf5l	0.0996401957886029	-0.0167788524185584	0.395	0.437	1
Il3ra	0.0998022574688707	0.0254294091307923	0.109	0.082	1
Prkcsh	0.0998328102736155	0.0338424292344442	0.569	0.564	1
Csnk1a1	0.0999152494747346	0.0281603377715538	0.961	0.968	1
Eefsec	0.100187467682593	0.0270751675238449	0.261	0.25	1
Snapc5	0.100230384309306	-0.0326166414936219	0.535	0.588	1
Far1	0.100256927660939	-0.00913762266361817	0.323	0.359	1
Bdh1	0.100365208561357	-0.0290673450238859	0.11	0.143	1
Gpalpp1	0.100587468724937	-0.00349969132522354	0.175	0.194	1
Pcgf5	0.100710791772946	0.00546702824802206	0.183	0.199	1
Ddx39	0.100736724774744	0.0421309626949651	0.932	0.91	1
Pigs	0.100809529657896	0.00192368543687835	0.216	0.229	1
Aqr	0.100880776392023	-0.0479734549368345	0.616	0.668	1
Rad54l2	0.10088089839593	-0.0032848580184216	0.243	0.27	1
Tmem177	0.101070145195949	0.0222156113917253	0.112	0.092	1
Usp39	0.101098145361119	-0.0236534794379052	0.542	0.59	1
Rpp21	0.101338022567001	0.0184427404143352	0.559	0.565	1
Hibadh	0.101470488143618	-0.0516581887305758	0.526	0.572	1
Ndc80	0.101583614822988	-0.0216765958462187	0.276	0.317	1
Katnbl1	0.101637345587759	0.0301781589773124	0.387	0.378	1
Zbtb25	0.101660946359196	0.00685661188752747	0.118	0.121	1
Phf21a	0.101887414725399	0.0180597571429118	0.175	0.166	1
Nedd8	0.101899867255375	-0.032734397361448	0.992	0.993	1
Tspan17	0.102028750537105	-0.0291043786738589	0.12	0.158	1
Nup210	0.102033910572343	-0.00813827011035853	0.082	0.101	1
Tppp3	0.102337501391338	-0.0260549132382351	0.094	0.128	1
Ube2g1	0.102352601919665	0.0446038427545836	0.531	0.512	1
Mesdc2	0.102390273888461	0.0471119232902338	0.666	0.645	1
Hnrnph1	0.102563534159361	0.00304895488576384	0.786	0.819	1
Cirbp	0.10260303487581	0.0066176685831838	0.628	0.659	1
Sept9	0.102680505823891	-0.0351919574106296	0.291	0.341	1
Zmym2	0.102695105093379	-0.0286276959661481	0.173	0.215	1
Fjx1	0.102720825293984	-0.0164351360592706	0.128	0.159	1
Rnf44	0.1027520531069	0.0240135235932377	0.428	0.428	1
Cdk8	0.102837716146879	-0.0396043336721531	0.329	0.381	1
Tmem121	0.102841646313097	0.00462022318117006	0.094	0.102	1
Slc10a7	0.103028833067956	-0.00554672673552929	0.098	0.117	1
Med15	0.103163405690193	-0.0304004471174751	0.129	0.168	1
Klhdc2	0.103175473143504	0.0111993568890883	0.474	0.493	1
Prpf31	0.103229175691929	0.0271716615912968	0.649	0.663	1
Lin7c	0.103240952482378	0.0455732866493224	0.416	0.372	1
Trmt10b	0.103243995005189	-0.00278355311048728	0.2	0.22	1
Exoc5	0.103354928246112	0.0230282340971838	0.298	0.293	1
Rc3h1	0.103447066343724	-0.0352300850234729	0.176	0.215	1
Klf2	0.103471576230468	-0.0277325098363794	0.89	0.921	1
[truncated: 5,669 more rows]
