# Supplementary material for: Detection of gene cis-regulatory element perturbations in single-cell transcriptomes
Source: PLoS Comput Biol. 2021 Mar 12;17(3):e1008789. doi: 10.1371/journal.pcbi.1008789 (PMC8011753; doi:10.1371/journal.pcbi.1008789)
Supplement: S2 File — (ZIP) [file pcbi.1008789.s015.zip › S2_File/wt_txm.MshSC3_vs_Control.wilcox.csv]

	p_val	avg_logFC	pct.1	pct.2	p_val_adj
Dda1	4.15463031144965e-64	-0.438047297581959	0.398	0.756	7.56433540805638e-60
Mrpl34	2.36778809934691e-16	0.188009262063568	0.959	0.939	4.31103179248092e-12
Ifitm3	1.42334689782878e-15	0.365128255258099	0.806	0.706	2.59148769687687e-11
Prpsap1	1.73528629489899e-14	-0.184656934160418	0.446	0.634	3.15943575712259e-10
mt-Co3	2.41423742633597e-11	-0.0883502383607455	1	1	4.39560208212991e-07
Actg1	2.6494380685519e-11	0.171233336112364	0.998	0.999	4.82383189141245e-07
mt-Nd1	7.09113821183844e-11	-0.0926065240215594	1	0.999	1.29108353422943e-06
mt-Co1	5.39845686791858e-10	-0.0915360153434714	1	1	9.82897041941936e-06
Trh	1.1833844311645e-09	-0.329963695031691	0.616	0.718	2.1545880338212e-05
Fblim1	1.32145883670534e-08	-0.145604299347367	0.71	0.824	0.000240598010398941
Gm26917	7.73896729627601e-08	-0.0624852645415099	0.992	0.994	0.00140903377563297
Gapdh	9.63803626307569e-08	0.0967268868015947	1	0.999	0.00175479726241819
mt-Co2	1.23152811594454e-07	-0.067823603399475	1	1	0.00224224324070022
S100a6	2.58991933789341e-07	-0.00168696287682724	0.52	0.636	0.00471546613850253
Ywhag	5.29621415556225e-07	-0.116243548831096	0.809	0.879	0.00964281711303218
mt-Nd4	5.66803444705462e-07	-0.0733430523429521	1	0.999	0.0103197903177523
Cpn1	6.7718191422603e-07	-0.0659741885729136	0.058	0.136	0.0123294511123133
Ralbp1	1.05441036825366e-06	-0.113522300916938	0.82	0.887	0.0191976495747943
Dennd5b	1.09932838632544e-06	-0.156855389395806	0.562	0.669	0.0200154719298273
Nupr1	1.19861821602664e-06	-0.143398565366656	0.4	0.524	0.021823241859197
Prrc1	1.31897919812651e-06	-0.123983606907354	0.586	0.706	0.0240146542602894
Nop58	1.5390861872742e-06	-0.0878046966880954	0.997	0.997	0.0280221422117014
Rnf7	3.3128365986182e-06	-0.102436380937638	0.991	0.996	0.0603168159510416
Nip7	3.42865949845241e-06	-0.140972390259967	0.957	0.978	0.062425603488323
Car2	4.90691647851761e-06	0.164309495863464	0.792	0.735	0.0893402283243702
Rpl7l1	6.65585163751109e-06	0.111820722284619	0.953	0.919	0.121183090764164
Wdr43	1.14009690248831e-05	-0.0910181201641598	0.92	0.951	0.207577443036047
Krt42	1.38201125197324e-05	-0.110520584068026	0.265	0.359	0.251622788646768
mt-Nd2	1.6168243879714e-05	-0.0719784689457246	1	0.999	0.294375216317952
L1td1	1.98256343307884e-05	-0.0900758863975137	0.954	0.971	0.360965324260664
Oxsr1	2.13768648458962e-05	-0.0858900936168418	0.339	0.452	0.389208578249232
Cebpz	2.29647742204591e-05	-0.093881445200092	0.893	0.937	0.418119644231898
Cald1	3.55785497896809e-05	0.178106556108089	0.573	0.489	0.64777865602072
Gtf2i	4.54288040233837e-05	-0.101588307496554	0.556	0.659	0.827122234853747
Kdm4c	4.57472804610326e-05	0.0701339935698515	0.282	0.196	0.832920735354021
H1fx	4.58956974907145e-05	-0.0698965819561048	0.246	0.341	0.835622964213439
Ak2	5.13297831117157e-05	-0.087082804164466	0.956	0.96	0.934561361115009
Rplp1	5.84210551307082e-05	-0.0418337559666822	1	1	1
Calml4	7.18302697289257e-05	-0.0876246503119736	0.23	0.329	1
Tmem245	7.3926900334763e-05	-0.0950160195984892	0.501	0.601	1
Dmtn	7.73671809752658e-05	-0.056838307358506	0.161	0.248	1
Dusp9	8.47649559101175e-05	0.126784229717869	0.772	0.713	1
Rps27a	8.68046980254605e-05	0.0420509253506083	1	1	1
Spp1	9.8644116450302e-05	0.154165617019783	0.869	0.862	1
Pfn1	0.000106363180150488	0.0751646614020975	0.998	0.999	1
H2afz	0.000106975369817406	-0.0505524307006406	1	1	1
Uhrf1	0.000108219944361188	-0.110933906707477	0.641	0.699	1
Tuba1b	0.000111227188080935	0.056686475940495	1	1	1
Cd81	0.00011599661140598	0.124699102748889	0.896	0.887	1
Eef1a1	0.000116167720942871	0.0432001838887079	1	1	1
Rps5	0.00011763606713721	0.0423590246570154	1	1	1
Zfp42	0.000117904268832933	-0.0863168131032062	0.987	0.994	1
Sub1	0.00013044270062582	-0.0543084589118301	1	1	1
Fam49b	0.00014215733572871	-0.105722099526065	0.613	0.685	1
Chtop	0.000147082754924424	-0.0773221524855459	0.843	0.868	1
Gjb3	0.000154813478893563	-0.0560936533379625	0.479	0.607	1
Gjc1	0.000162040684899008	-0.0925200175821825	0.469	0.565	1
Gm29666	0.000177844933068493	-0.0784753399154733	0.137	0.206	1
H2afx	0.000193549480833583	-0.0789913988600814	0.987	0.994	1
Srf	0.000198177345274924	-0.0574503083226185	0.142	0.218	1
Sox2	0.000214297890031979	-0.082074288549004	0.912	0.942	1
Slc25a3	0.00022867841839133	0.0798594138293212	0.994	0.998	1
Mt2	0.00023049078564815	-0.115350878468373	0.986	0.994	1
Epb41l4aos	0.000282786319548952	-0.0920693700281906	0.712	0.779	1
Hmgn1	0.000286175069500749	-0.0450272689640636	1	1	1
Zw10	0.000298937126400755	-0.0603974600506412	0.178	0.261	1
Sms	0.000305994185454358	-0.0846546873173231	0.907	0.942	1
Ndufb10	0.000308284014254306	0.0846447445156993	0.943	0.936	1
Ptbp1	0.000315993388238446	-0.073431643157425	0.833	0.892	1
Mdm2	0.000319153683280676	0.123002120953234	0.661	0.607	1
Hspb1	0.000320276564675408	0.0967386750321557	1	0.998	1
Tns3	0.000320710019140058	-0.0925969050040401	0.594	0.686	1
H2-T23	0.000336517050215453	-0.156443619240455	0.55	0.631	1
Odc1	0.000338067643803902	-0.0691095062300089	0.998	0.996	1
Med26	0.00034401767935145	-0.0426135109147595	0.117	0.188	1
Hsf2bp	0.000384577538587795	-0.0908349709660476	0.454	0.538	1
Slc39a14	0.000394565636198006	-0.0664036905062385	0.205	0.29	1
Smg8	0.000418276399675368	-0.0495744302862678	0.156	0.23	1
Map1b	0.000421386802907748	-0.075788606344026	0.561	0.662	1
Trim71	0.000454130579047921	-0.0821248954654552	0.669	0.743	1
Rps4x	0.00048690432414564	0.051434900991175	1	1	1
Ticrr	0.000497089455626921	-0.0909864703101372	0.433	0.517	1
Eef2	0.000498326905221617	0.0608297048381461	1	0.999	1
H3f3b	0.000503868662866745	0.0767097064097277	1	1	1
Fkbp5	0.000529180838902784	-0.0786707436158699	0.403	0.489	1
Rps18	0.000562418940525477	0.0398336898119958	1	1	1
Pdgfa	0.000570134105065734	-0.0521656907853454	0.754	0.811	1
Cst3	0.000580312197539067	0.105457736338285	0.706	0.674	1
Uqcr10	0.000600231600757683	-0.0451148657755032	1	0.999	1
Uqcrc2	0.000605912384304315	0.0706297534302233	0.776	0.726	1
Stx7	0.00061709008650467	0.0590922146445112	0.214	0.15	1
Lin28a	0.000626336025989663	-0.0818603420310914	0.441	0.535	1
Rpl37	0.000651258853390047	-0.0362269799265835	1	1	1
Gk5	0.000653300583633062	-0.0337283411198287	0.065	0.117	1
Snrpa1	0.000657246621529747	-0.0740336125837917	0.972	0.982	1
mt-Atp6	0.000689924652661109	-0.04034741643967	1	1	1
Manba	0.000702432408401402	-0.069142949446299	0.298	0.384	1
Sec61g	0.000709758448466483	0.0481242867060518	1	1	1
2610305D13Rik	0.000716694076700678	-0.0696184602843685	0.737	0.797	1
Gm26737	0.000718769422558231	-0.0932460331978262	0.335	0.421	1
Vangl1	0.00072595967034098	-0.0590656079144879	0.387	0.485	1
Pim1	0.000742316243426879	-0.0942112499955644	0.636	0.714	1
Rpl39l	0.00075127570429188	-0.0428349209111016	0.493	0.602	1
Arl14epl	0.000765155956884741	-0.0808594874738466	0.335	0.429	1
Gm13152	0.000840141860772524	-0.0657954439699726	0.296	0.382	1
Psrc1	0.000868612901977294	0.0940410239928847	0.765	0.701	1
Prdx4	0.000892658039507774	0.0730975561994806	0.665	0.6	1
Brd4	0.000901871481521108	-0.0855175195231964	0.674	0.739	1
Pdcd5	0.000917834974173878	-0.0739684142273942	0.976	0.985	1
Tceb2	0.000930241451829352	0.061861899623735	0.997	0.996	1
Sfxn1	0.000957185354765153	-0.0691232773348043	0.803	0.846	1
Eif4a1	0.000959270550089358	0.0512321424792272	1	1	1
Calb2	0.000966733201142619	-0.0468055135889055	0.087	0.142	1
Nacc1	0.00100360308033696	-0.071592703151816	0.43	0.513	1
Xaf1	0.00101641265501217	-0.152732536644062	0.499	0.566	1
Rara	0.00107478654609215	-0.0524721172296615	0.227	0.303	1
Mylpf	0.00108120109195206	0.118169113917263	0.939	0.949	1
Txn1	0.00111236146732841	0.06376372513818	0.998	0.998	1
Etfb	0.00112271653992517	0.0725293657783416	0.857	0.8	1
Fus	0.00113354203630079	-0.0779199457637414	0.924	0.951	1
Ppcs	0.00117044821309055	-0.0639631088776396	0.515	0.603	1
Senp2	0.00118558611561625	-0.0599420280672315	0.309	0.389	1
Pdk3	0.00122473132238423	-0.0577372556388724	0.37	0.458	1
Gm13251	0.00128861578372589	-0.0681178396637762	0.321	0.39	1
Ctsb	0.0013080053449476	0.0910863026999221	0.458	0.41	1
Adgrl1	0.00133444539723839	-0.0720765601866241	0.362	0.442	1
Adam23	0.00137370137184228	-0.0545085859859323	0.258	0.337	1
Prrc2a	0.00141422342009152	-0.0813937355752457	0.469	0.526	1
Suclg1	0.0014320521114622	0.0734999080929435	0.891	0.85	1
Ptdss1	0.00144859520480244	-0.0540678937314519	0.211	0.288	1
Uqcrb	0.00145492528547733	0.0632423120917076	0.994	0.997	1
Fthl17c	0.00145642378013642	-0.0482887446070053	0.115	0.173	1
Hmgxb3	0.00145766034330491	-0.0418408721070635	0.146	0.212	1
Gigyf1	0.00146784430209268	-0.0533760143137852	0.208	0.285	1
Ppia	0.00147045371495186	0.041023280643897	1	1	1
Ube2d3	0.00153351364083295	-0.0530571827757118	0.998	0.999	1
Adar	0.00157307007035528	-0.0378684314663418	0.112	0.17	1
Eif3f	0.0015861676862184	0.0635566023470366	0.981	0.98	1
Rpl10	0.00159813702219216	0.0528771593080073	1	0.999	1
Sox13	0.00162016552061283	-0.0428724947635778	0.083	0.133	1
Lck	0.0016256725528196	-0.0613134963101119	0.233	0.301	1
Mobp	0.00164150025846468	-0.0539079244071482	0.129	0.189	1
Pmm1	0.00164674985744354	0.0910761160896785	0.899	0.886	1
Rpl9	0.00164847598252795	0.0368850307156801	1	1	1
Gm14820	0.00168859684119798	-0.0385985508764271	0.178	0.254	1
Gm42418	0.00170969447581836	-0.0635010687480404	0.992	0.993	1
Ppp6r1	0.00173252608988763	-0.0500770183903213	0.121	0.18	1
Gm27234	0.00175602824873207	-0.0513911878173046	0.126	0.185	1
Rngtt	0.0017603309749697	-0.0505187450398985	0.239	0.322	1
Rpsa	0.00178348204862765	0.0292853057513067	1	1	1
Rps3	0.00179879043298074	0.0382810053637717	1	1	1
Mmrn2	0.00184743753930753	0.0516728817404507	0.123	0.078	1
Glul	0.00186642062286374	-0.0680247181015365	0.745	0.818	1
Rpap1	0.00187358444818072	-0.0605680920164365	0.326	0.413	1
Prrc2b	0.00192387818037756	-0.0651038210591899	0.372	0.452	1
Abcc1	0.00192566485172015	-0.0343720910302461	0.08	0.131	1
AY036118	0.00196685707456961	-0.0723327605104028	0.728	0.798	1
Elovl6	0.00198483329734238	0.0787435478280859	0.668	0.628	1
Lncenc1	0.00199234068543352	-0.0962654773543745	0.724	0.771	1
Fbxw9	0.00200455712155528	0.0501563781489834	0.282	0.22	1
Psmb3	0.00201248674854478	0.0580878088502617	0.987	0.989	1
Arglu1	0.00209214291924233	-0.0648861053647609	0.874	0.912	1
Dhx16	0.00216112096709614	0.100253454441308	0.92	0.896	1
Tmem38b	0.0021751838610155	0.0612278293640718	0.302	0.239	1
Copb2	0.00217884611934437	0.0922742618895696	0.603	0.568	1
Yap1	0.00220768953358656	-0.0655664539426238	0.337	0.412	1
Gm13247	0.00224020392400073	-0.0475323371905646	0.161	0.228	1
Rpl38	0.00224468403633665	0.0554240107092014	1	1	1
Id3	0.00225731740871956	-0.0971746513372471	0.622	0.704	1
Rpl12	0.00226021710475458	-0.038499640237688	1	1	1
Itch	0.00226594282047776	-0.0805485012582168	0.239	0.308	1
Gm11496	0.00227527087402734	-0.0475675662911338	0.145	0.208	1
Pttg1	0.00227647649015508	-0.076071364942947	0.543	0.636	1
Flad1	0.00227913080933492	-0.0372235558926375	0.135	0.2	1
Hexim1	0.00231072893145528	-0.0542846504696251	0.287	0.367	1
PISD	0.00231162140770509	0.0956672546569499	0.636	0.577	1
Egr1	0.00239098860344071	-0.041956807072069	0.083	0.133	1
Tc2n	0.00241680636245568	-0.0564813189150691	0.249	0.318	1
Eif3c	0.00243093313295548	0.0580503346754764	0.987	0.996	1
Trpv2	0.00246222588577799	-0.024936249934639	0.066	0.112	1
Apoe	0.00247594373245825	0.0765020916339522	0.833	0.805	1
Ubb	0.00256190969123293	0.058089872272987	1	0.999	1
Zfp473	0.00259332369653397	-0.042266835923462	0.08	0.128	1
Rps19bp1	0.00259440614230449	-0.0702310640478134	0.883	0.914	1
Rpl5	0.00261627441759226	0.0436389276606395	1	1	1
Esf1	0.00264426749390332	-0.0714928433815616	0.887	0.904	1
Cobl	0.00265906567966491	-0.0720154947700002	0.598	0.664	1
Lgals3	0.00277295550295791	0.0901166748713062	0.343	0.286	1
Zcchc8	0.00279133396753027	0.0757711705757134	0.405	0.348	1
Eif3h	0.00285849712615637	0.0615483820703402	0.992	0.992	1
mt-Nd3	0.00298578787757607	-0.0450722390201381	1	0.996	1
Dpys	0.00300948545594287	-0.0694637975150318	0.348	0.426	1
Mdh1	0.00303550628795383	0.092480817518563	0.835	0.819	1
Parvb	0.00306210558638289	-0.0391491511710749	0.269	0.35	1
Lyar	0.00312840952932813	-0.0613496785494241	0.998	0.997	1
Casp2	0.00319843558338426	-0.0307912280658973	0.068	0.112	1
Cox7a2l	0.00320326775763323	-0.0488832587620289	0.951	0.971	1
Mcee	0.00326896995135077	0.0550134709298137	0.376	0.313	1
Rhod	0.00333313777829348	-0.0293126943127817	0.068	0.113	1
Agtrap	0.0034053312382285	-0.0639067333497478	0.602	0.676	1
Lrrfip2	0.00340573781161465	-0.0533425982305752	0.362	0.444	1
Adh5	0.00342867934048538	0.0604013226420423	0.917	0.898	1
Ppdpf	0.00343415305164479	-0.0756736299505589	0.891	0.917	1
Parp1	0.00351974137153212	-0.0839646707069592	0.987	0.984	1
Ccng1	0.00352699865936409	0.0666697404710925	0.869	0.843	1
Snx30	0.00375620620956031	0.041998862872388	0.143	0.098	1
Mt1	0.00378530844298461	-0.0576995042200399	0.951	0.961	1
Syngr1	0.00380294184246876	-0.0628860708087191	0.515	0.595	1
Dnajc8	0.00382390065220428	0.0589392896211676	0.984	0.988	1
R3hcc1l	0.00382571335694845	0.0333554075345265	0.129	0.085	1
H2afj	0.00383939741253819	-0.0668552273081273	0.975	0.978	1
Adipor1	0.00389193346486313	-0.0709770303625127	0.721	0.768	1
Mttp	0.00391022927833911	-0.031137747680479	0.08	0.127	1
Tuba4a	0.00392213915391616	-0.0726242671427579	0.622	0.707	1
Orc1	0.00395934409052411	-0.0543453404131144	0.285	0.359	1
Tln2	0.00395990048284488	-0.0569585478299647	0.302	0.372	1
Vamp3	0.00400106692696221	-0.0774717240989338	0.581	0.634	1
Swi5	0.00402166906678651	0.057916209952231	0.992	0.987	1
Ctnnd1	0.00403693453250823	-0.049628885284787	0.365	0.439	1
Zfp7	0.00404210521466693	0.0488552411937074	0.154	0.109	1
Anp32b	0.00410509943329404	-0.0449983509091436	1	1	1
1810013L24Rik	0.00416848594604208	-0.0365687266314951	0.129	0.186	1
Sri	0.00423183130675229	0.0756851277402785	0.485	0.436	1
Ethe1	0.0042374878855588	0.0573587380369115	0.268	0.212	1
Sec24a	0.00424981650754871	-0.0629959825453132	0.287	0.361	1
Trim43b	0.00431515346985192	-0.0242779178163909	0.065	0.108	1
Hnrnpa0	0.00432762657707432	-0.0625621092765831	0.625	0.689	1
Nol7	0.00439251437620747	0.0743571454849563	0.883	0.868	1
Plekha5	0.00440946978777743	-0.0443289040096335	0.211	0.275	1
Gtf3a	0.00443413535473353	-0.0559192988245677	0.704	0.769	1
Prpf40a	0.00445548579986391	0.0571094910197163	0.935	0.925	1
Prkcz	0.00447524957495809	-0.0527243856454098	0.384	0.459	1
Atp6v0e	0.00455564031176357	0.0776053831136112	0.923	0.921	1
Hmgb2	0.00463612164692552	-0.0499723655424815	1	0.999	1
Mrps11	0.00480170951183507	-0.0646138642025957	0.677	0.751	1
Tm2d2	0.00481053700532648	0.0636853059604771	0.446	0.391	1
Sin3a	0.00489462522315931	-0.0488385632417758	0.42	0.504	1
Elof1	0.0049826702558266	-0.0597668065315632	0.731	0.788	1
Prelid1	0.00516097469702515	-0.055747155371928	0.973	0.98	1
Msrb2	0.00516466124737763	-0.0516287611782227	0.167	0.225	1
Agrn	0.00516881888990286	-0.0491464351443824	0.252	0.317	1
Gm13242	0.0052318559804203	-0.0452405708731062	0.268	0.34	1
Tsacc	0.00536626045757045	-0.0486455756418955	0.268	0.336	1
mt-Nd4l	0.00546831956141066	-0.0605090994574702	0.729	0.78	1
Gins1	0.00551853638703574	-0.0540818242921285	0.293	0.369	1
Tmem230	0.00552048893034094	0.0719464454633587	0.529	0.476	1
Tead4	0.00553648684975989	-0.0253291693803685	0.083	0.13	1
Mrfap1	0.00560629425273996	-0.0543816779881108	0.997	0.998	1
Lmnb1	0.0056813999707654	-0.0585102654831529	0.909	0.94	1
Snx2	0.00572873402025886	0.066919722094906	0.531	0.476	1
Tuba1a	0.00580364486695808	0.145168564837202	0.803	0.775	1
Dppa5a	0.00581963098100053	0.0527147163712733	0.997	0.999	1
Mrps34	0.00582432332973195	0.0727822739191554	0.729	0.695	1
Gm7325	0.00584266377457177	-0.0472047578592099	0.679	0.751	1
Galk1	0.00594921558725898	0.0691138803148658	0.654	0.606	1
Zfp365	0.00595214192338049	0.0347890475701369	0.132	0.089	1
Tuba3a	0.0059601422923061	-0.0305584057023159	0.142	0.201	1
Sf3b2	0.00603895805395017	0.0500765910246119	0.98	0.977	1
Lrig3	0.00609840513210255	0.0339854823154309	0.137	0.093	1
Bri3bp	0.00620010478244926	-0.0472262653968136	0.567	0.651	1
Capn10	0.00623476737725513	-0.0406030496675517	0.181	0.242	1
Sugp1	0.00627200907758523	-0.0297635289635253	0.12	0.172	1
Bin1	0.0063395872459619	0.0562900794929227	0.146	0.104	1
Pnpla6	0.00636819581294288	-0.0418731954917408	0.231	0.303	1
Sdhb	0.00640500173536908	-0.0465639833112983	0.876	0.922	1
Laptm4a	0.00644357114033632	0.074798058327511	0.775	0.758	1
Rnf187	0.00649739023842534	-0.0620142082685229	0.844	0.882	1
Gm26909	0.00650588791895886	-0.0536912972830574	0.139	0.189	1
Btg1	0.00650860191036993	0.0578790522478636	0.296	0.235	1
Aurkc	0.00651155131378338	-0.0459313722691052	0.076	0.116	1
Vps35	0.00654426565818944	0.0812154471128784	0.663	0.651	1
Mrps16	0.00658326044239041	-0.0552863177943652	0.945	0.958	1
Tomm5	0.00659613313479118	-0.0574094366081916	0.997	0.999	1
Brd1	0.00660770204172679	-0.0313882115220745	0.102	0.151	1
Disc1	0.00663553705561225	-0.0329493161271604	0.094	0.141	1
Lifr	0.00665643001499613	-0.0349834960264079	0.178	0.238	1
Rpl8	0.00667002483561886	0.0215789528598496	1	1	1
Psma8	0.00669359354140926	-0.043570859159354	0.173	0.229	1
Kat6b	0.00675317665539664	-0.0700178670484662	0.636	0.705	1
Wdyhv1	0.00677054579434265	-0.0340029952009643	0.093	0.139	1
Lama1	0.00684150781813686	-0.0276123358629756	0.102	0.15	1
Cgref1	0.00685247409051185	0.0361332909762813	0.124	0.084	1
Necap2	0.00687159153410757	-0.0410011067692325	0.209	0.273	1
Alg11	0.00688111615503274	0.0373109235714868	0.164	0.118	1
Iars	0.00689204223671069	-0.0619174377099212	0.537	0.604	1
Fabp5	0.00693518242091494	0.0774814472882954	0.756	0.689	1
Snrnp70	0.0069674422319546	-0.0680757939044114	0.882	0.913	1
Mms19	0.00702240855431148	-0.0425505713718883	0.203	0.265	1
Metrn	0.00706653143648611	-0.0301876770748955	0.173	0.234	1
Apitd1	0.00709853738226784	-0.0517763646966127	0.587	0.658	1
Amd1	0.00711216996714088	-0.0571694527040566	0.573	0.646	1
Ryk	0.00712132930638889	-0.0391413506191798	0.269	0.343	1
Selm	0.00716149211416203	-0.0346687139853114	0.164	0.22	1
Sept11	0.00718233012920844	-0.0686426665642563	0.655	0.723	1
Psmb5	0.00719016845965314	0.0682118031729229	0.983	0.98	1
Khsrp	0.00727874528686575	-0.0278685971177728	0.2	0.263	1
Get4	0.00737421733836158	-0.0659628376414707	0.783	0.815	1
Psat1	0.00739009834629431	-0.0523799971028693	0.91	0.935	1
Nt5c	0.00746950287445529	0.0634318514914299	0.317	0.266	1
Gpx1	0.00750450852034763	-0.0497505193542822	0.995	0.997	1
Bub1	0.0076371830528318	0.0612332337898929	0.436	0.378	1
Kif4	0.00764710546684682	-0.0387186697511986	0.194	0.252	1
Kdm2b	0.00769004141733071	0.0610743932565468	0.433	0.379	1
Itsn2	0.00770053516405607	0.0488484138938226	0.235	0.185	1
Mirg	0.00772428017365253	-0.0430795684477989	0.09	0.132	1
Eef1d	0.00773266884666882	0.0521526102834464	0.992	0.987	1
Ass1	0.00783417669005068	0.053830680157972	0.443	0.387	1
Ifrd1	0.00785447260492542	0.0782770761697807	0.57	0.537	1
Rap1gds1	0.00791754632133493	-0.0414271589506096	0.139	0.188	1
Crlf2	0.00806275932612	0.0615045745761435	0.214	0.169	1
Slc29a1	0.00812649225234218	-0.0532761257551727	0.633	0.709	1
Pigl	0.00813102415436731	-0.0427882166947464	0.243	0.313	1
Asxl1	0.00822269174348531	-0.0502282911181447	0.364	0.44	1
Eml4	0.00830231018930514	-0.0673139803096976	0.668	0.733	1
Rwdd4a	0.00837455767145379	0.0536927014160068	0.531	0.485	1
Kbtbd8	0.00840864546491875	-0.0342606597254215	0.169	0.227	1
Tom1l1	0.00842497678995815	-0.0286995808862947	0.135	0.19	1
Ptpn12	0.00848586638216946	-0.0449577491454711	0.22	0.283	1
Cln3	0.00858133844703342	0.0380858634240297	0.175	0.129	1
Lsm3	0.00865757860933517	-0.0557209325839712	0.98	0.996	1
Msh2	0.00867586228393429	-0.0560256332115178	0.591	0.665	1
Cyb5b	0.00870716227240234	-0.0521766781591098	0.759	0.821	1
Emp1	0.0087211742585597	0.0524070388658744	0.18	0.133	1
Golgb1	0.00873766338056616	0.0789765571296167	0.556	0.507	1
0610012G03Rik	0.00878071577070434	-0.0626763206433892	0.833	0.876	1
Phc2	0.00886069252752985	-0.0315447451896841	0.107	0.155	1
Mras	0.00888150607715196	-0.0600442240821304	0.482	0.548	1
Golga3	0.00900715277355397	-0.0816821414218807	0.317	0.375	1
Ctnnbip1	0.00901196284100978	-0.0617541149620485	0.48	0.544	1
Tcof1	0.00903514335749558	-0.0602970463152797	0.945	0.958	1
Pcf11	0.0091480199781803	-0.055588582596229	0.268	0.331	1
Actr1a	0.00919067557728353	0.0517843065011052	0.304	0.248	1
Txnl1	0.00924413477284465	0.0605128076669794	0.954	0.935	1
Ccdc167	0.0092555234746603	0.0306236647015996	0.11	0.074	1
Itm2a	0.0093502973661468	0.0328210753843663	0.139	0.096	1
Ndor1	0.00939251909268813	0.0386643540599165	0.134	0.093	1
2700060E02Rik	0.00941951661832207	-0.0461462425385628	0.995	0.994	1
Wdhd1	0.00945032724065359	-0.0391836717245865	0.219	0.277	1
Rab24	0.00946963070917667	0.0567539087815259	0.454	0.399	1
Zfp143	0.00948883782614079	-0.032215110415456	0.11	0.158	1
Setd1b	0.00953919274554909	-0.0496846588980139	0.323	0.396	1
Hadh	0.00968447652389701	0.0487315501433852	0.553	0.503	1
Ppp1r7	0.00969135704102234	0.0628826535250572	0.586	0.541	1
Ctgf	0.00969612900843922	0.057353876836088	0.15	0.106	1
Mapk3	0.00971739558011953	-0.0445827730677402	0.353	0.435	1
Agpat5	0.00975294333874901	0.0567722797708264	0.591	0.542	1
Api5	0.00975633606743577	-0.0484297562750229	0.655	0.72	1
Rabif	0.0097829999520504	-0.0444360508401017	0.479	0.56	1
Ccdc58	0.00985369993358762	0.0581639640587128	0.882	0.881	1
F11r	0.0100701346769478	0.0319237903988382	0.134	0.093	1
B230312C02Rik	0.0100808824538739	-0.0303086791231023	0.074	0.114	1
Zc3h3	0.0100855264258413	-0.0355864470369809	0.137	0.188	1
Ptprf	0.0101277453842121	-0.053028193031336	0.49	0.569	1
Gm11744	0.0101562695612658	-0.0327017394953932	0.096	0.139	1
Plin2	0.0102079322189934	0.0707589523057857	0.184	0.139	1
Etv3	0.0103493109866917	-0.0259989171726622	0.066	0.104	1
Ankrd49	0.0103642798901057	-0.0353342738101609	0.159	0.213	1
Rep15	0.0104450819079301	-0.0485016249029477	0.121	0.168	1
Macf1	0.0105292719302128	0.0549640652798761	0.643	0.577	1
Rest	0.0105371718716778	-0.0528708017645423	0.948	0.953	1
Bcl2l12	0.010585310101253	-0.0291952418208708	0.142	0.195	1
Ndufb5	0.0106053876058952	0.0574512249147028	0.972	0.971	1
Phyh	0.0109322553143292	-0.0313092777717889	0.129	0.18	1
Esco2	0.0109478331274981	-0.0473579504268907	0.57	0.644	1
Zmat3	0.0109831242520212	0.0739793659240237	0.565	0.53	1
Prmt1	0.0109975693218836	0.0566309956022699	0.989	0.988	1
Mrpl38	0.0110286291118515	0.0548630662423941	0.737	0.699	1
Scn8a	0.0110814258818846	-0.0307761894537775	0.074	0.112	1
Mlana	0.0111162372833782	-0.0289793980198902	0.12	0.168	1
Matr3	0.0112878334164327	-0.0505778127858434	0.735	0.807	1
Dqx1	0.0113263086218893	-0.115380414674011	0.291	0.357	1
Rcc2	0.0113589966662682	-0.0551213103701473	0.901	0.937	1
Nek2	0.0113805927606533	-0.0420716533195208	0.258	0.316	1
Baz2b	0.0114532813115108	0.0592859024463887	0.263	0.215	1
RP23-4H17.3	0.0115147758732079	-0.0218306524389878	0.139	0.192	1
Gm364	0.0115383892731361	0.0534860582273986	0.301	0.25	1
Sgk1	0.0116405810853017	-0.0611365533346045	0.587	0.66	1
Gpsm3	0.0116506212585249	-0.0454195069441009	0.15	0.199	1
Cd276	0.0117590078046378	-0.0318559102492134	0.121	0.169	1
Exosc2	0.0119598353094768	-0.0605126585601594	0.398	0.456	1
Bag1	0.0119620994140481	-0.0594372816363726	0.865	0.897	1
Cntfr	0.0120618621857148	0.0513792927425457	0.265	0.211	1
Pcnp	0.0120632348255896	-0.0628948298291238	0.843	0.857	1
Sult6b1	0.0120835368335703	-0.0316022613984358	0.244	0.312	1
Mpp6	0.0121087260522922	-0.0700763231899122	0.693	0.733	1
Cd47	0.0121741308096722	0.0355009058482056	0.106	0.071	1
Xpo4	0.0121998577941051	-0.04217870320109	0.235	0.295	1
Ooep	0.0122700153885653	0.0893323525349446	0.682	0.641	1
Paip2b	0.01237758972404	-0.048900740679531	0.419	0.484	1
Srm	0.0124097285446856	-0.0553184898026537	0.956	0.976	1
Nol4l	0.012414289761267	-0.0576052121728836	0.181	0.237	1
Zfp958	0.0124789765982307	-0.032370848688281	0.091	0.133	1
Mmachc	0.0125019173504839	-0.0312514468698953	0.131	0.178	1
Nasp	0.0125093671558847	-0.0438924149609514	0.984	0.989	1
Tanc1	0.0125545406845485	0.0420861485579906	0.425	0.359	1
Dnpep	0.0125609223994872	0.0597890798601147	0.403	0.36	1
Dnaja3	0.0126883338944523	-0.0456891650989609	0.38	0.451	1
Nrip1	0.0128505655254522	0.0372068026298943	0.156	0.114	1
Etv4	0.0129150089310347	-0.0558212213203033	0.661	0.716	1
Rcor2	0.0129189166508417	-0.0543370151422357	0.531	0.606	1
Gadd45gip1	0.0130054294802445	-0.0640765906919183	0.748	0.808	1
Itpk1	0.0130259312054762	-0.0296424555663051	0.543	0.643	1
Cnot10	0.0131986588609318	-0.0584875727528635	0.367	0.426	1
Noct	0.0132005767572569	-0.0584563163483457	0.668	0.75	1
Dhps	0.0134142615877455	-0.0563210432506552	0.491	0.551	1
U2af1	0.0134632049071403	-0.0485759732591624	0.991	0.995	1
Trit1	0.0135758075312788	-0.0294347343528071	0.112	0.157	1
Sptssa	0.0135780305183407	-0.0580708185369949	0.411	0.473	1
Psma3	0.0136409942387779	0.0497748596556442	0.987	0.991	1
Zfp281	0.0137581367210873	-0.0530030691747057	0.512	0.574	1
Sepw1	0.013853749679145	-0.0482314147756342	0.913	0.912	1
Tmem19	0.0138585949134876	0.0427864558760637	0.211	0.166	1
Trappc5	0.0138782971912168	-0.0422645281722599	0.315	0.38	1
Rad23b	0.0138836897282146	-0.0425597837165439	0.92	0.94	1
Mtf2	0.0139719144002222	-0.0492117684267739	0.978	0.977	1
Ston2	0.0140149656705516	-0.0317792402830595	0.096	0.138	1
Cenpa	0.0140335780490723	-0.065519159341509	0.85	0.903	1
Igf2bp1	0.0140708994898983	-0.0569917825438411	0.95	0.96	1
Ndufaf1	0.0141159913778104	-0.0358796414159839	0.217	0.278	1
Zfp106	0.0141872596022992	-0.0601373173368061	0.89	0.904	1
Utp3	0.0142509435744802	-0.0541233680875813	0.831	0.884	1
Kifc3	0.0142720912185458	-0.0288715136152333	0.08	0.12	1
Spred1	0.0144216981305761	-0.051840257093809	0.312	0.379	1
Clic1	0.0144500882013444	0.124472536876584	0.406	0.369	1
Ndufs5	0.0144985201656721	0.0589228912244741	0.995	0.98	1
Golt1b	0.0145233819987572	-0.0564263131411405	0.369	0.438	1
Dbnl	0.0146289215014611	0.056240996442144	0.482	0.439	1
Mydgf	0.0146404317651258	-0.0458218698735676	0.485	0.553	1
Tst	0.0148629971387385	-0.0286510786081647	0.197	0.255	1
Hsp90aa1	0.014924258868231	0.040481986125855	1	1	1
Syf2	0.0149432364592074	0.0412762770191888	0.682	0.641	1
Nup50	0.0149578430004951	-0.0543611557818806	0.65	0.72	1
Cd37	0.0149851505162783	-0.0470317557033689	0.142	0.185	1
Gna11	0.0150508993951575	-0.0537473674192753	0.43	0.487	1
Cpsf4l	0.0151280909991495	-0.0386627022842467	0.268	0.328	1
Mapkapk3	0.0151482574766104	0.0455567095106905	0.23	0.188	1
Nop56	0.0151553326383633	-0.0498565528897259	0.967	0.977	1
B2m	0.0151902902331888	0.0758128650359716	0.249	0.203	1
Tjp2	0.0152024080746946	-0.0408596487428381	0.545	0.616	1
mt-Cytb	0.0152500625205031	-0.0304501872285874	1	0.999	1
Jmjd1c	0.0154597941299351	-0.0536045223885627	0.351	0.412	1
Traf4	0.0155473592882153	0.0465862778416158	0.636	0.588	1
Pdia3	0.0155572617621558	0.0648163734182241	0.828	0.793	1
Fam213a	0.0156448621623804	-0.0426513603370472	0.211	0.268	1
Gm13212	0.015689571559837	-0.0361665411531346	0.255	0.319	1
Atp5c1	0.0159472878386673	0.0457585043481246	0.989	0.988	1
Hltf	0.0160604663628565	-0.0402746858100511	0.195	0.249	1
Pten	0.0160794893344473	0.0556635744705347	0.443	0.393	1
Haus7	0.0161648271368863	0.0580564870472624	0.304	0.253	1
Sag	0.0162003612430505	-0.039425087694567	0.299	0.361	1
Wbp5	0.0162176192083352	0.0933101762172639	0.942	0.935	1
Got1	0.0162246350971652	0.0524580041994578	0.762	0.717	1
Elavl2	0.0162257151857837	-0.0403649024341428	0.225	0.288	1
Gm13075	0.0162276644443769	-0.0408564402618402	0.194	0.245	1
AK010878	0.0162751416069183	-0.0441620814856332	0.381	0.447	1
Bmyc	0.0162814957869863	-0.0415826087949964	0.532	0.595	1
Npr1	0.0163447921506943	-0.041133572481081	0.373	0.437	1
Agpat2	0.0165363948742565	-0.0514691052708851	0.424	0.486	1
Sirt1	0.0165498197841208	-0.0331229073122878	0.124	0.17	1
Lrrc14	0.0166497889303231	0.0394962266810506	0.159	0.121	1
Sgol1	0.0166689239343517	-0.0475344032166453	0.545	0.608	1
Nudt4	0.0167036612668383	-0.060142787272403	0.872	0.895	1
Acer2	0.0167208607012496	0.0508916926717899	0.46	0.417	1
Sin3b	0.0168008616468474	0.0546205518876388	0.66	0.604	1
Senp6	0.0168101714611068	-0.0615974620090843	0.58	0.628	1
Vps36	0.0168104200439789	0.0617150272115058	0.745	0.71	1
Mpst	0.0169218056866806	-0.0285262383391268	0.096	0.137	1
Idh3b	0.0170017342232528	0.0581187145763371	0.721	0.693	1
Gldc	0.017192945832552	-0.0403485360845584	0.342	0.405	1
Upp1	0.017312859686657	0.0734470306557489	0.948	0.946	1
Actn4	0.017384484876935	-0.0463290102120817	0.965	0.964	1
Cstb	0.017423003632702	-0.0584551120600654	0.602	0.666	1
Actr10	0.017438603980755	0.0388209425854518	0.45	0.395	1
Rasgrp2	0.0174684660866384	-0.0777626245724072	0.657	0.703	1
Pla2g1b	0.0174725360350243	-0.0556572772770167	0.857	0.903	1
Folr1	0.0175383361633128	0.0869919800206443	0.776	0.77	1
Cept1	0.0176334969831158	-0.0320164652341471	0.131	0.178	1
Vps13a	0.0178605049709156	-0.0306453045296901	0.165	0.215	1
Gm16185	0.0178780746826852	-0.0370529612631147	0.118	0.162	1
Esyt2	0.0178834076802053	-0.0291372120516614	0.102	0.144	1
N4bp3	0.0179276025762532	-0.0460814871074889	0.296	0.355	1
Dpy30	0.0179429113153607	-0.0496485800339996	0.989	0.995	1
Prr14	0.0180311957676515	0.0339335635789635	0.17	0.129	1
Cyp4x1	0.0180912224264053	-0.0363613884248377	0.074	0.109	1
Hat1	0.0182765157322112	0.0523076669135589	0.926	0.924	1
Prmt10	0.0183022545209948	0.0284206709621215	0.107	0.074	1
Commd2	0.0183128288991466	0.0413105131342377	0.647	0.597	1
Zfp472	0.0184261068542854	-0.0262085827407987	0.074	0.11	1
Rictor	0.0185412194564584	-0.0284258825034139	0.087	0.124	1
Snrpa	0.0186753725025527	0.050291702735856	0.814	0.787	1
Myh10	0.0187747786601322	-0.0366182103588225	0.356	0.412	1
Rps13	0.0188654981302087	0.0259735416634963	1	1	1
Cnnm3	0.0189187259139779	-0.0229874766298645	0.082	0.12	1
Trmt11	0.0190170161730465	-0.0464118155665341	0.302	0.363	1
Basp1	0.0190976086423651	0.0892968842467657	0.757	0.747	1
Isoc1	0.019183164514625	-0.0419125057406691	0.296	0.354	1
Sox12	0.019227116941214	-0.0425440783610543	0.187	0.235	1
6030458C11Rik	0.0192584637354499	-0.0301867574451425	0.164	0.214	1
Efhd2	0.0192681274646803	-0.0179160885515019	0.094	0.136	1
2200002D01Rik	0.0192924729575239	-0.0162787493489807	0.186	0.241	1
Spink1	0.0194735959478816	-0.0421246568334188	0.49	0.579	1
Ilf2	0.0194749275024692	-0.0602802278551883	0.847	0.882	1
Gsk3b	0.0196252822514475	-0.0413268063160397	0.397	0.454	1
Cherp	0.0196341101558313	-0.0381486189847717	0.43	0.507	1
Rbm5	0.0197462770978204	-0.0439146883574982	0.397	0.459	1
Ptpn11	0.0197998191804121	0.0498302026017624	0.483	0.429	1
Casc4	0.0198049537390597	-0.0355257777862042	0.238	0.293	1
Supt3	0.0199475327066803	-0.0276087688072864	0.106	0.147	1
Nfu1	0.0199760262662495	-0.0557428886865501	0.761	0.805	1
Snhg6	0.0199984610784046	-0.0627336333677795	0.622	0.672	1
Usp28	0.0200138227176762	-0.0333854083202302	0.17	0.221	1
Cmip	0.0200700534454435	-0.0509915742141481	0.312	0.368	1
Rab10os	0.0202555599611139	-0.037229351531557	0.18	0.23	1
March6	0.0202635504926877	0.0389840317047984	0.224	0.18	1
Tubb6	0.020375290740182	0.115985803475138	0.756	0.73	1
Ap1b1	0.0204560962797475	-0.0348083080225413	0.244	0.304	1
Bok	0.0205061632667678	-0.0413025727928529	0.266	0.328	1
Srp14	0.0205135815508475	0.0444168700276129	0.991	0.985	1
Zfp13	0.0206746078170277	-0.0255989835248633	0.094	0.134	1
Tm9sf4	0.0207183043627746	-0.04112864918526	0.2	0.25	1
Myl12b	0.0211474868562458	-0.0376198217230123	0.554	0.613	1
Atf1	0.0211853146128993	-0.050078735495433	0.603	0.66	1
Svip	0.0211924939569287	-0.0335803870351054	0.113	0.154	1
Cdv3	0.0212744957799246	-0.0515001838355065	0.98	0.977	1
Sgsm3	0.0213403757455433	0.0429462147849854	0.197	0.157	1
Bcam	0.0213597096841996	-0.0353304558494842	0.328	0.393	1
Rps7	0.0214076313324535	0.0313175424527579	1	1	1
Tex30	0.0215092991489539	0.0516887299839844	0.583	0.556	1
Rnf114	0.021540362436664	-0.0318325384839372	0.258	0.32	1
2310033P09Rik	0.0216302785219868	0.048802123867944	0.455	0.41	1
Hdgf	0.0216778513396888	-0.0429725195848998	0.994	0.995	1
Nid1	0.0216809511206511	-0.0262877738657638	0.197	0.25	1
Mex3a	0.0217464553053558	-0.0481554560276061	0.274	0.333	1
Slc25a5	0.0218832890446399	0.0498690580691878	0.998	1	1
Zcrb1	0.0219668375805773	-0.0449519810434743	0.696	0.745	1
Myl7	0.0220344725919302	-0.0303806403222115	0.123	0.165	1
Wasl	0.0220513751272781	-0.0429479598785475	0.458	0.541	1
Ndufa4	0.0221652511923909	0.0350246039513196	1	0.999	1
C2cd5	0.0222188338229738	-0.0342715640451242	0.157	0.202	1
Aimp2	0.022262722652504	-0.0478626350565386	0.622	0.704	1
Gsto1	0.022367933261238	0.0757873592778633	0.565	0.529	1
Nudt21	0.0224919069967028	-0.0410016039547232	0.964	0.979	1
Fam198b	0.0225747899979682	0.0240182341820603	0.101	0.069	1
Bsg	0.0226396945776583	0.0524735642657339	0.967	0.966	1
Rbm18	0.0226956343424394	-0.0492008855024837	0.274	0.331	1
Zfp512	0.0226990222295532	-0.0443170344137882	0.181	0.229	1
Cct7	0.0227419039806253	0.0505711878313271	0.995	0.984	1
Mtmr2	0.0227505004431316	-0.0350470503683136	0.261	0.324	1
Fancd2	0.0228599631256646	-0.0381220708563976	0.146	0.189	1
Tmem167	0.0229505467674154	-0.0418106010456383	0.948	0.962	1
Dap3	0.0230733814105815	0.057702158858895	0.82	0.77	1
Dedd	0.0230886170699486	-0.0389171118993691	0.195	0.245	1
Gm13051	0.0231097036220719	-0.03988779856069	0.255	0.31	1
Chtf8	0.0233148644956658	-0.0461015690179923	0.392	0.455	1
Trmt6	0.0233445692981515	0.0492318965503047	0.709	0.668	1
Capsl	0.0233450133909565	0.0368763663916263	0.181	0.141	1
Sept2	0.0233946888376895	-0.0488565351026082	0.665	0.713	1
Dap	0.0234422755730635	-0.0185866377619963	0.08	0.118	1
Kpnb1	0.0235557127520309	-0.0558909869653659	0.888	0.904	1
Ndufb3	0.0235618571026273	0.056327167729552	0.822	0.814	1
Klf16	0.0236358914579525	-0.0319498329818382	0.11	0.15	1
Pqlc3	0.0237174465988517	0.0286642459808866	0.101	0.07	1
Cep85	0.0237331385526595	-0.0379283581357063	0.197	0.247	1
Wdr6	0.0238645160224569	-0.0379466017899236	0.304	0.367	1
Sept7	0.0239177199538141	0.0599755003442631	0.849	0.83	1
Ppp1ca	0.0241410052052956	0.0425195330049732	0.989	0.994	1
Thoc6	0.024191462255947	0.0779286594375731	0.523	0.489	1
Tulp3	0.0242415298169339	-0.0728113238349128	0.294	0.35	1
Eif2b2	0.0242879627411876	0.0388210736642318	0.449	0.396	1
Cep170b	0.0243235036068229	0.0283966308993821	0.109	0.076	1
2310011J03Rik	0.0243892412735628	-0.0417604862813448	0.359	0.431	1
Wdr18	0.0244656066101629	0.0581737959883828	0.883	0.852	1
Nrtn	0.0244918536245144	-0.0480450275123738	0.302	0.366	1
2700081O15Rik	0.0245894507445441	-0.0281442370576071	0.082	0.117	1
Myadm	0.0247299744559039	-0.0333568801464237	0.228	0.279	1
Hmgn5	0.0247636901924341	0.0323010402989454	0.373	0.329	1
Cdc42ep4	0.024786197876852	-0.032531727078648	0.157	0.203	1
Ptpn1	0.0247890707687996	0.0505965022752018	0.537	0.492	1
Pgls	0.0248491530055501	0.05544580408489	0.866	0.859	1
Fbxl18	0.0248918381324679	-0.0344702774678949	0.198	0.248	1
Eif2b5	0.0249087777828571	0.0592449869717637	0.668	0.642	1
Ambra1	0.0249346208143938	0.0316433596084595	0.135	0.101	1
Pim2	0.024943499118145	0.047435388857404	0.157	0.121	1
Nfe2l1	0.0251610355338395	-0.0488117862401002	0.45	0.509	1
Tmx1	0.0251824697872119	0.049774405410036	0.348	0.301	1
Med12	0.0252099481206848	0.030768557202357	0.135	0.101	1
Smek2	0.0252305504820238	0.0426858087160106	0.455	0.397	1
Smoc1	0.0254270901159475	-0.0263413908508999	0.072	0.106	1
Gm26825	0.0256058528668502	-0.0549718057699207	0.608	0.679	1
Zfp36l2	0.0256106445147826	-0.045128201830642	0.22	0.27	1
Nr2c2ap	0.0256343036323106	-0.0498364913459373	0.345	0.4	1
Carhsp1	0.0257684814125388	0.0808685424162754	0.661	0.649	1
Maged1	0.0259855616958426	0.0596963991834784	0.439	0.4	1
Uhrf2	0.0259870368994709	-0.0360152529683243	0.217	0.272	1
Fam162a	0.0260050710819307	0.0667294865503318	0.828	0.818	1
Idh1	0.0260787579539043	0.0641134559754633	0.403	0.356	1
Eci1	0.0261563062330464	0.052939860472401	0.482	0.447	1
Pcmtd1	0.0262009622576348	0.0331618235680274	0.455	0.396	1
Sec62	0.0262129747876683	0.0472517720271699	0.833	0.839	1
Rnps1	0.0262138865691356	-0.0439061180916513	0.918	0.947	1
Gatsl3	0.0264526742091204	-0.0324724275204351	0.23	0.283	1
Tpp2	0.0265868040589115	0.0656270811404412	0.48	0.443	1
Dhdds	0.0266006902507068	-0.0235487205833039	0.069	0.103	1
Anapc11	0.0266318335157486	-0.0474611077635521	0.912	0.921	1
Mrpl52	0.02675256564233	-0.041978797318927	0.969	0.968	1
Pwwp2a	0.0267888764708046	-0.041711218687691	0.247	0.3	1
Mdn1	0.0269046175025764	-0.0497335829197799	0.611	0.663	1
Ammecr1	0.0269669284752859	-0.0400810522074912	0.195	0.244	1
Nr2f6	0.0269978075471235	-0.0305875225117701	0.162	0.208	1
Btbd1	0.0270430544359633	-0.0425443747958788	0.408	0.474	1
Cox6b1	0.0272226200332283	0.0419522632955913	0.997	0.992	1
Fam136a	0.0272491506320894	-0.0458939041695789	0.918	0.925	1
Eif2s1	0.0272689325228409	0.0482858239109125	0.967	0.958	1
Socs6	0.0274988258679331	0.0375028829649771	0.194	0.154	1
Ifnar2	0.0276375630693005	0.0330083270638587	0.134	0.1	1
Hsf1	0.0277092240443851	0.0360093523731206	0.22	0.179	1
Shprh	0.0278433869080898	0.0418266810393005	0.2	0.163	1
Fam193b	0.0278869075925012	-0.0259573113249799	0.126	0.168	1
Ip6k2	0.0279285617482399	-0.0318187656469847	0.113	0.152	1
Rhebl1	0.0279404862491531	-0.0421901472532997	0.406	0.47	1
Spint1	0.0281739414069077	-0.0429459477932687	0.321	0.377	1
Dhrs4	0.0283410662730906	0.0418762130008126	0.285	0.239	1
Dhcr24	0.0285418931685502	-0.0319731502805732	0.447	0.513	1
G3bp2	0.0287457471165781	-0.0474883782520796	0.994	0.997	1
Hnrnpu	0.0287773236773763	-0.0474086143356651	0.978	0.975	1
Vps26b	0.0289333039376635	-0.034678801807922	0.225	0.277	1
Tceal8	0.0290382967956926	0.0672529492374169	0.787	0.772	1
Ict1	0.029054860138257	-0.0546063669356478	0.751	0.796	1
Gmppb	0.0290669031274285	0.031287284140804	0.271	0.223	1
Maz	0.0291041511647091	-0.0542251528528803	0.457	0.515	1
Zfp207	0.0291226148307842	0.0552142224397281	0.863	0.857	1
Rps6ka3	0.029129967220469	-0.0298144026228565	0.12	0.16	1
Serf2	0.0291770560879635	-0.0357240664137746	1	1	1
Psmb6	0.0294176735777212	0.0444363717511753	0.994	0.998	1
Mpc1	0.029668898475407	0.0590942115172199	0.746	0.708	1
Zfp654	0.0297072685047814	0.0331450088534775	0.121	0.089	1
Ssrp1	0.0297470114662518	-0.0474442170164373	0.962	0.958	1
Armcx2	0.0297543277134027	0.029370381877525	0.18	0.138	1
Mbtps1	0.0297587889300207	-0.0516245728617225	0.417	0.48	1
March5	0.0298856826399237	0.0498312349613459	0.896	0.88	1
Arih1	0.0298911303814549	-0.0414796789468875	0.372	0.424	1
Dnase2a	0.0299634439100621	-0.0434175795137242	0.335	0.391	1
Acsl3	0.0300719991527767	-0.0322642591719937	0.203	0.251	1
Khdc3	0.0300869243992582	-0.0157467708098892	0.104	0.144	1
Dag1	0.0302101545339749	0.0559882901335355	0.569	0.553	1
Ppp2r3d	0.0302383570512469	-0.0284896139050837	0.074	0.106	1
Ccser2	0.0302968291646253	-0.0230624945541924	0.102	0.141	1
Fbrsl1	0.030308957085492	-0.0480903962084643	0.315	0.367	1
Hmgcl	0.0305045966018425	-0.0247786207396346	0.094	0.13	1
Ercc8	0.0306701616788688	-0.036984746341807	0.217	0.268	1
Gm8730	0.0308194671308774	-0.0281137311350479	1	1	1
Trmt5	0.0308661729999334	-0.0307633483150651	0.139	0.182	1
Nedd8	0.0309931800155185	-0.032734397361448	0.992	0.993	1
Carm1	0.0310390431587806	-0.0489513986707322	0.348	0.4	1
Slc7a3	0.0313353906732501	-0.0488526581072238	0.436	0.494	1
Mapk14	0.0313644839161173	-0.0346173949162182	0.372	0.436	1
Rps15a	0.0313696266530269	0.024449761590704	1	1	1
Plcb3	0.0313844861266604	-0.0218966384328828	0.162	0.21	1
Gin1	0.0313958756374519	0.0333823530113026	0.164	0.127	1
Rnf2	0.0314336546095792	-0.0398953500017392	0.474	0.537	1
Gxylt1	0.0315179016829339	-0.0279613386119524	0.134	0.175	1
Rnf5	0.0317359508620539	-0.035017823646747	0.258	0.305	1
Glrx3	0.0317922114451281	0.0429805734671864	0.967	0.973	1
Aldh4a1	0.031869809192239	-0.0262914135984336	0.139	0.18	1
Rrp8	0.0319417355639727	-0.057458146773158	0.636	0.695	1
Rbbp4	0.0320541634137826	-0.0407419848526646	0.822	0.854	1
Mkrn1	0.0321297331929092	-0.0437625274890081	0.998	1	1
Tmem8	0.0321657791547239	-0.0165301508477115	0.077	0.112	1
Gm13151	0.0322595129047404	-0.0413475367264087	0.384	0.439	1
Vapa	0.0323900580755929	-0.0427041088833591	0.92	0.945	1
Tra2b	0.0325303590011394	-0.0554476011391796	0.969	0.981	1
Pigf	0.0325474311864099	0.0546343251536059	0.441	0.401	1
Sf3a2	0.0325632546163777	-0.0397890160684942	0.28	0.339	1
Leprotl1	0.0326031232503152	-0.0484685432271343	0.488	0.547	1
Mettl22	0.0326986972746388	-0.0281870146116367	0.087	0.121	1
Trim32	0.0327193466627968	0.0469087518100314	0.186	0.152	1
Slc39a7	0.0328788860749704	-0.0402583213801159	0.402	0.459	1
Acat2	0.0330156563516171	-0.0478218214717099	0.517	0.587	1
Dnajc19	0.0330961316934195	-0.0483522135626817	0.967	0.972	1
Necap1	0.0331239176326412	0.0461953565757378	0.343	0.297	1
Socs3	0.0331372525769718	-0.0489937971875867	0.447	0.513	1
E2f4	0.0331561450792267	-0.0576847726059769	0.652	0.689	1
Zfp948	0.0331912341357845	0.0389881884515367	0.22	0.18	1
Trip4	0.0334342475567136	0.0493660846343127	0.224	0.186	1
Zc3h18	0.0334501403227887	-0.0422577875863593	0.546	0.613	1
Cmas	0.0335587095595479	-0.0300593555277224	0.419	0.481	1
Dnajb12	0.0336093066318755	-0.021509398302788	0.085	0.119	1
Ino80b	0.0336444047331994	0.0467171465738059	0.335	0.29	1
Xpc	0.0337605545041556	-0.0234189161505014	0.176	0.227	1
Cdc42ep3	0.0337940550005487	0.0443316207089377	0.252	0.211	1
Gnl1	0.0338487977321046	-0.0513999755319752	0.472	0.525	1
Slc25a17	0.0340021132429961	0.0367627990580877	0.348	0.301	1
Sohlh2	0.0341730099363598	-0.0223502069951345	0.128	0.171	1
Mterf3	0.0342047330387509	-0.0253832736368387	0.157	0.205	1
Usp50	0.0343193917956125	-0.0436302961238683	0.301	0.347	1
Glis2	0.0347247061976467	-0.0290700085646323	0.09	0.124	1
Colgalt1	0.0348379597045048	-0.0330803584031047	0.369	0.426	1
D8Ertd738e	0.0349882367848245	-0.0344074563150294	0.97	0.972	1
Rhno1	0.0350010420194095	-0.0313672439229159	0.387	0.453	1
Ubl5	0.0350908738090527	0.0384916170155454	0.959	0.945	1
Gclc	0.0351186168762315	-0.0360939876639084	0.209	0.258	1
Cnot4	0.0351211953390806	-0.0441420179511365	0.457	0.512	1
Cchcr1	0.035173117068441	-0.0222496061571956	0.094	0.13	1
Cd24a	0.0354194489854003	0.0779963813304203	0.254	0.213	1
R3hdm1	0.0354293048735227	-0.042031746057126	0.383	0.438	1
Cul7	0.0355111354243138	0.0352222296251076	0.205	0.168	1
Ipo13	0.0356432349647642	-0.0440540337617305	0.194	0.236	1
Ccdc86	0.0356591023343844	-0.0419071537335425	0.595	0.661	1
Gga2	0.0356804608418657	-0.0358984299777345	0.556	0.639	1
Usp7	0.0357136064370635	-0.0489109234643819	0.757	0.782	1
Zdhhc16	0.0357513508271677	0.0483682377998422	0.351	0.31	1
Tbx3	0.0357876567891433	-0.0642318840733581	0.753	0.77	1
Plekhg5	0.0357881511927817	-0.0225573594237519	0.072	0.104	1
Rps14	0.0358593924925175	0.0140552606403279	1	1	1
Mrpl24	0.0358826189941573	0.0579809164880597	0.805	0.771	1
Lsm6	0.0359100374731851	-0.0486469372853882	0.959	0.971	1
Rps6	0.0359136885049612	0.0209761612916806	1	1	1
Acadvl	0.0359276242563601	0.035116152494781	0.164	0.129	1
D3Ertd254e	0.0360072262653659	0.0262010964941378	0.134	0.101	1
Gm10020	0.0360838556326379	-0.0273255222819246	0.172	0.215	1
Mxi1	0.0362093974839419	-0.0244682541383723	0.117	0.155	1
Med15	0.0365572286011441	-0.0304004471174751	0.129	0.168	1
Patz1	0.0366733245296829	0.0252316702655548	0.422	0.363	1
Trim25	0.0366843404350478	-0.0407519082855068	0.369	0.426	1
Lin7c	0.036749181895461	0.0455732866493224	0.416	0.372	1
Tmem123	0.0367969470154424	0.0373491512820663	0.175	0.14	1
Plekha2	0.0368164730375216	0.0329672650223865	0.106	0.077	1
Gnas	0.0369016635363301	0.0769693863791353	0.819	0.772	1
Agk	0.0369308009776513	-0.0317729653619949	0.154	0.197	1
Ipo9	0.0369596707043909	-0.0359293230121947	0.26	0.314	1
Eif3l	0.0369942595520417	0.0468195003994816	0.931	0.907	1
Hnrnpd	0.0370509135322595	-0.0497658846444289	0.901	0.919	1
Nanog	0.0370635108291355	-0.0613537999361211	0.871	0.899	1
Pgm3	0.0370917654689273	-0.0287212927202979	0.178	0.224	1
Cuedc1	0.037209292460338	0.0358104565007362	0.121	0.091	1
Ldha	0.0372124865437373	0.0463259536579179	0.991	0.993	1
Alg3	0.037327831978188	-0.0251586349039858	0.272	0.335	1
Sall3	0.0374107713477135	0.0412611988317431	0.203	0.166	1
Prkar2a	0.0374307640698998	-0.0272645897106748	0.4	0.464	1
Mzt2	0.0375051944605174	-0.0369620983416886	0.356	0.414	1
Creld1	0.0375705439476453	0.0256205814362798	0.157	0.121	1
Pla2g16	0.037596341658972	0.0527593396631236	0.37	0.331	1
Aco1	0.0377904784702176	-0.0237811387998618	0.124	0.165	1
Tubgcp3	0.0378633360382569	0.0258253093012058	0.102	0.074	1
Dpp4	0.0378815592218762	0.0352540564234841	0.161	0.125	1
Aoah	0.0379702491151433	0.0255329207426964	0.102	0.074	1
Nrd1	0.0380144098599717	-0.046383848885434	0.46	0.521	1
Tspan17	0.0381650263479092	-0.0291043786738589	0.12	0.158	1
Trappc1	0.0381872067771395	0.0392755591707392	0.54	0.504	1
Brip1os	0.0382932688735452	-0.0207938064986331	0.094	0.129	1
Nes	0.0384590064801062	0.0337304402751793	0.112	0.083	1
Pvt1	0.0385041632752035	-0.0350749566083617	0.194	0.242	1
Klf5	0.0385551660210665	-0.050104666186068	0.764	0.829	1
Rbm48	0.0386044965562935	-0.0401716238887982	0.257	0.306	1
Pef1	0.0387269322210417	-0.0343203204778002	0.228	0.273	1
Gaa	0.0387685561597253	0.0393511529126639	0.258	0.218	1
Lage3	0.0387986885150014	0.046799592260237	0.813	0.828	1
Chst12	0.0388499352887232	0.027665543754004	0.109	0.08	1
Lpin2	0.0391460774921072	-0.0221788452381045	0.087	0.12	1
Arhgef26	0.0391554755308389	-0.0217773497489413	0.09	0.125	1
Nav1	0.0392703873828853	-0.042507246880341	0.186	0.227	1
Seh1l	0.0393054424829006	-0.0424519841141747	0.654	0.714	1
Susd6	0.0393399765422263	0.0444999170012415	0.25	0.212	1
Cnot7	0.0396236757037013	0.0466895939842642	0.611	0.579	1
Ube2k	0.0396398011133835	-0.0494085464169081	0.954	0.968	1
Ndufab1	0.0396714082949693	0.0412453659695962	0.992	0.98	1
Txn2	0.0396755485612386	-0.059984853227639	0.871	0.877	1
Dhx15	0.039678637210531	-0.0461707178774329	0.849	0.869	1
Ttc5	0.0397247352282224	0.0482187313494962	0.291	0.254	1
Tsc22d1	0.0398010642192038	0.0567637695011852	0.808	0.804	1
Cers6	0.0401784711550552	0.0322087479698818	0.137	0.105	1
Asun	0.0402969233154405	-0.0321581510872465	0.356	0.412	1
Ttll1	0.0403042209507475	0.0278351710588407	0.181	0.143	1
Wdr26	0.0403228536585428	-0.0420911324448237	0.425	0.481	1
E2f5	0.0405470226209402	-0.0409542759615923	0.375	0.423	1
Zcchc17	0.0405855205255993	-0.0631741219760465	0.743	0.78	1
Cwc15	0.0406518132894292	-0.0430132549667623	0.924	0.954	1
Rpl13a-ps1	0.0406913740240678	0.0473403178823861	0.82	0.792	1
Ptges3	0.0407207770772027	-0.0303798388001546	0.995	0.989	1
Depdc5	0.0407307772634106	0.0289479251005822	0.123	0.091	1
Rbbp5	0.0410269762290223	-0.0299198642760241	0.282	0.336	1
Fbxo17	0.0411301755722401	-0.0226839347995925	0.102	0.139	1
Ppp6r3	0.0411510911879718	-0.035815936605065	0.285	0.338	1
Zscan12	0.041271888342791	-0.0243669373134889	0.12	0.158	1
Usp48	0.0413397749402589	-0.0605457551556432	0.781	0.812	1
Pfdn5	0.0413955731711154	0.0408073774951703	0.95	0.953	1
Stk40	0.0416994801771201	-0.0304827667194771	0.206	0.254	1
Cisd2	0.041896326957041	-0.0541864193724595	0.712	0.745	1
Hipk2	0.0419142013298712	-0.0224390765499518	0.091	0.125	1
BC005561	0.0419191101289294	-0.0394251318035344	0.239	0.286	1
Calm2	0.0419903594352123	-0.0463449389184289	0.991	0.999	1
Nqo1	0.0420639491461498	0.0355742854357965	0.217	0.181	1
Ubr5	0.0421238295408776	-0.0611468780981733	0.715	0.765	1
Acads	0.0421339670820936	0.0428727137869003	0.35	0.305	1
Nop10	0.0422165116005812	-0.0335239320218146	1	0.999	1
Snrpn	0.0423092258392119	-0.0543882333998645	0.824	0.839	1
Copz1	0.0423780731052346	-0.0363082560123392	0.721	0.775	1
Irf3	0.0424510898395685	-0.0352237468099113	0.189	0.229	1
Eif4ebp1	0.0424664600602041	-0.0373685682871669	1	1	1
Acad11	0.0426078662166515	-0.029031576473412	0.126	0.164	1
Donson	0.0426129021747431	-0.0212414976367162	0.194	0.247	1
Sh3bgrl	0.0427764172073816	0.0333074089186937	0.148	0.113	1
Zfp710	0.0427800193927678	-0.0319264001276315	0.243	0.288	1
Ccnd2	0.042833022613211	-0.0757352634629672	0.425	0.474	1
Cmss1	0.043030960643136	0.0318263141995332	0.227	0.189	1
Cenpm	0.0430756951264663	-0.0288382602443723	0.77	0.837	1
Btrc	0.0432570210920805	-0.0270154993671935	0.135	0.173	1
Rps28	0.0434555711559891	0.0300057051716789	1	1	1
Cep41	0.0434965439432606	-0.024170636016791	0.094	0.128	1
Exoc8	0.0435125837280662	-0.0287001080748035	0.115	0.151	1
Ndufs8	0.0435857529694725	-0.050172595000519	0.742	0.785	1
Cdk5	0.043695184532777	-0.0234901024390537	0.118	0.155	1
Sap30l	0.0437965886789509	-0.024391523389407	0.238	0.292	1
Degs1	0.0438407019746528	0.0517868692471416	0.595	0.561	1
Rpl36	0.0438519471760763	-0.0287771845814797	1	1	1
Mettl25	0.043863994883388	-0.0297251460159216	0.121	0.16	1
Chpt1	0.0439164373334225	-0.0429572595484652	0.231	0.275	1
Mettl5	0.0439179624774026	-0.0448958914764521	0.619	0.673	1
Arl4a	0.0439565878418885	0.0361173605656101	0.576	0.538	1
Rnpep	0.044052124830525	0.043936681271788	0.241	0.206	1
Cant1	0.0440818138204644	-0.0268068003520615	0.128	0.165	1
Mllt6	0.0442044159373012	-0.0419233264308291	0.343	0.395	1
Rtn1	0.0444186535681119	0.0491246484839787	0.214	0.178	1
Zbed5	0.0446816113845814	-0.0221478713562809	0.09	0.122	1
1700097N02Rik	0.0447679002949101	-0.016517431422238	0.249	0.299	1
Ift52	0.0449652612726709	0.0335450769165619	0.173	0.14	1
Bdh2	0.0449666513632847	-0.0326670273378231	0.17	0.213	1
Mettl2	0.0453307771059912	-0.0217248381121396	0.285	0.338	1
Pqlc1	0.0453959666185367	-0.022298543667694	0.142	0.184	1
Vps26a	0.0457491483199918	-0.0285431368850507	0.162	0.203	1
Clpb	0.0457657195647532	0.0647756107129303	0.457	0.433	1
Mysm1	0.0457966676178834	-0.0370276295290907	0.239	0.287	1
Prdx1	0.0458556029517151	0.0307722592003494	1	1	1
Ppp2r4	0.0459933380180945	-0.0352854649641538	0.447	0.511	1
Nol6	0.0461590152876201	-0.0395266919684152	0.364	0.416	1
Champ1	0.0461678069384323	-0.0400071896464735	0.302	0.35	1
Baz2a	0.0462095960356904	-0.0515325319519966	0.666	0.717	1
Arrb2	0.046304596986123	-0.0276490729919534	0.14	0.181	1
Ubc	0.0468136768185604	0.0461762908042753	0.657	0.609	1
Zwint	0.0468447200614864	0.0528136526282248	0.783	0.769	1
Ddx39	0.0469507744004329	0.0421309626949651	0.932	0.91	1
Rps20	0.0470906860732929	-0.0200842224278759	1	1	1
Rimklb	0.0471080290892795	-0.0298875905588859	0.156	0.199	1
Napa	0.0471325617175247	0.0549369349807421	0.668	0.672	1
Tppp3	0.0472163795068252	-0.0260549132382351	0.094	0.128	1
Fam134c	0.0473095001364884	0.0280460045581991	0.154	0.121	1
Morc1	0.0474052492553168	-0.0449947598146694	0.578	0.649	1
Cldn6	0.0474481896298581	0.0427371657915236	0.106	0.078	1
Rc3h1	0.047643392259528	-0.0352300850234729	0.176	0.215	1
Mgat4b	0.0476697629480725	-0.02256939152408	0.129	0.168	1
Blvrb	0.0477141763129244	0.0455925511385005	0.288	0.255	1
Clptm1l	0.0477441694721584	-0.0275377180405266	0.357	0.422	1
Tipin	0.0477471971512156	-0.0421284033151499	0.954	0.967	1
Snrpb	0.0478286764417465	0.0356602754275437	0.992	0.995	1
Ctcf	0.0479749422620506	-0.053195509049191	0.866	0.851	1
Kit	0.0481876875311779	-0.0344384683899913	0.261	0.31	1
Sf3b1	0.0481932966868876	-0.0460105685111962	0.948	0.965	1
Tmem251	0.0481980056173564	-0.0294031128152291	0.293	0.346	1
Ccnb2	0.0482286507638181	-0.0428449347985418	0.702	0.744	1
Trim28	0.0482519015936662	-0.0427994572130086	0.986	0.991	1
Gnl3	0.0483851784127359	-0.0475770059175327	0.984	0.989	1
Atpif1	0.0485764206334125	0.0303165124404101	0.997	0.996	1
U2surp	0.0486641602074814	-0.0507918609418245	0.924	0.939	1
Cbx3	0.0486975704019611	-0.0193528373732217	0.934	0.942	1
Gm16287	0.0487925378250206	-0.0238295353131973	0.091	0.123	1
Btbd11	0.048952137477629	0.032593724767902	0.157	0.124	1
Pias2	0.0489571209565414	0.0566075346289221	0.734	0.694	1
Prr12	0.0489579252146741	-0.0308611175091486	0.205	0.252	1
Lman2	0.0491219977464867	0.0502338154718398	0.843	0.842	1
Pde7a	0.0491915068161867	0.0354988997030528	0.169	0.136	1
Peg10	0.0492132445754501	0.0310008384740964	0.22	0.182	1
Fyn	0.0492670541407291	-0.0304745420059435	0.121	0.157	1
Lhfpl4	0.0492769279820993	-0.0300718236911687	0.197	0.241	1
Klf6	0.0493061973947604	0.104341695588693	0.211	0.181	1
Gm13580	0.0494729441235874	-0.0135921122582225	0.131	0.17	1
1500015A07Rik	0.0495591274662412	-0.0264644194974517	0.202	0.25	1
Tor1aip2	0.0497778398741247	-0.0438359292860696	0.463	0.511	1
Nqo2	0.0499011666455511	0.0312299667239067	0.189	0.154	1
2510039O18Rik	0.0499165296306555	0.0389280284045581	0.216	0.183	1
Srsf9	0.0499970196940132	-0.0463206363627646	0.694	0.745	1
Pdcd6ip	0.0500256803329154	0.0499929936355978	0.335	0.301	1
Ube3c	0.0500521542158721	-0.0480301443625517	0.343	0.392	1
Cmc1	0.0500550826559085	-0.0342419220711913	0.346	0.411	1
Zmynd8	0.0501766334116655	0.0535415291958448	0.482	0.457	1
Pus3	0.050302572129604	-0.022921991477923	0.148	0.191	1
4930461G14Rik	0.0503356914863149	-0.026758865654202	0.209	0.259	1
Klf4	0.0505141701574183	-0.041175712739308	0.698	0.77	1
Zmym2	0.0506708116653116	-0.0286276959661481	0.173	0.215	1
Rps11	0.0506933474744763	0.0188593617281914	1	1	1
Plk4	0.0507043946085177	-0.0446236931653667	0.461	0.509	1
Hibadh	0.0507286066419023	-0.0516581887305758	0.526	0.572	1
Sp3	0.0507424155163219	-0.0279063024013295	0.29	0.342	1
Clasp2	0.0508693988047519	-0.0291585922945155	0.148	0.187	1
Stk25	0.0508864500388889	-0.023897885361177	0.101	0.134	1
Gm561	0.0509453496310093	0.0338326211095893	0.391	0.355	1
Helz	0.051006296795491	0.0592324538214822	0.398	0.369	1
Zfr	0.051056485739793	-0.0484637707156501	0.565	0.613	1
Rtkn	0.051078033122021	0.0423026725131811	0.15	0.119	1
Nhej1	0.0511526490241783	0.0283822046246811	0.124	0.095	1
Brix1	0.0512699435497257	0.0419417581916937	0.822	0.793	1
Cnpy1	0.0513867298000869	-0.0245114314732292	0.178	0.222	1
Ggnbp1	0.0514975946577395	-0.0276260015417987	0.129	0.166	1
Nprl2	0.0516157376264974	-0.0206328994920027	0.076	0.105	1
Fam73a	0.0516236028139395	-0.0240456426161558	0.135	0.174	1
Ttll4	0.05165808046651	0.0260636216113454	0.113	0.085	1
Mzt1	0.0516867076529577	-0.041310924812783	0.343	0.398	1
Tnrc6a	0.05169518025414	-0.0405862815784223	0.603	0.647	1
Zfp820	0.0517966497296233	-0.0270882705422903	0.131	0.167	1
Otud7b	0.0519978350121385	0.040025809401026	0.247	0.209	1
Srsf1	0.052044047077474	-0.0429474366982603	0.868	0.905	1
Tiam1	0.0522425335467351	0.0309013930814441	0.124	0.096	1
Trappc2l	0.0523104953058605	0.0320918929502257	0.507	0.466	1
Pnrc2	0.0526961925851865	-0.0346858709900505	0.287	0.338	1
Rad54l	0.0527057650151779	-0.033874477866873	0.317	0.36	1
Brca2	0.0528296945578511	-0.0742019831231054	0.526	0.556	1
Katnb1	0.0528844010770327	0.0370740714837244	0.233	0.199	1
Dlgap3	0.0533098015657246	-0.0269665781146714	0.167	0.21	1
Slc35b3	0.0533207281044487	-0.0206655496283891	0.09	0.121	1
Ranbp3	0.0533661447949208	-0.0383080202762534	0.458	0.512	1
Vdac1	0.0534404614577112	0.0486029667928665	0.97	0.967	1
Bdh1	0.0534791788299379	-0.0290673450238859	0.11	0.143	1
Zbtb7a	0.0534865691555001	-0.0386258513450925	0.285	0.332	1
Sept9	0.0535333979886177	-0.0351919574106296	0.291	0.341	1
Gtf2ird1	0.0536738984606327	-0.0276264960896839	0.236	0.283	1
Top1	0.0537747992924075	0.0478250470069134	0.786	0.769	1
Atn1.1	0.0538996052583994	-0.0212365596233825	0.085	0.117	1
Tubb4b	0.0539018137413986	0.0345071648987683	0.997	0.998	1
Emc10	0.0539261790685177	0.056220842300683	0.631	0.597	1
Bloc1s4	0.0539543670117715	-0.0335725302167669	0.359	0.402	1
Hemk1	0.0540218318073417	-0.0241357699209505	0.139	0.176	1
Platr10	0.0541339259191976	-0.0352091012407719	0.814	0.85	1
Abcf3	0.0544860318262618	-0.0273669702817286	0.117	0.151	1
Jmjd6	0.0545028421060699	0.0535521351427487	0.528	0.497	1
Kdm5b	0.054503738079905	-0.0400623859241416	0.894	0.932	1
Cd9	0.0545093000125375	-0.0216868392425262	0.819	0.857	1
Cnot3	0.0547507946428314	-0.0723283863225948	0.872	0.892	1
Abcb1b	0.0547701108913201	0.0379503639859607	0.411	0.37	1
Armc10	0.0547763047682701	-0.0360619105469726	0.413	0.48	1
Apmap	0.0549149866626579	-0.0167250449205862	0.077	0.107	1
Rbpms	0.0549519027597805	0.0404263493968485	0.654	0.61	1
Tmsb4x	0.0549540448713418	0.115698856383991	0.998	0.999	1
Mknk1	0.0550371498308089	-0.0232281842961574	0.101	0.134	1
Myo19	0.0551644780169318	-0.0211699325760763	0.074	0.103	1
Memo1	0.0552348846639626	-0.0426205738955318	0.364	0.414	1
Mtmr4	0.0552551372852554	-0.0281618973793552	0.123	0.159	1
Zfp296	0.0554072699087498	-0.0338861419185441	0.408	0.462	1
Ap3s2	0.0557041066654218	0.0425792199084452	0.257	0.222	1
Ube2s	0.0557722991510639	-0.0259335433492098	0.998	0.999	1
Tm9sf2	0.0559603817501879	-0.040172752625354	0.329	0.377	1
Sart3	0.0561692514759806	-0.0416018449925065	0.431	0.48	1
St7l	0.0563621818078538	-0.0147414467981469	0.085	0.117	1
Klk8	0.0564144756252863	-0.0277947248129928	0.205	0.251	1
Ankrd26	0.0566580789120846	-0.0301217417388148	0.258	0.308	1
Rpl41	0.0567022247840069	-0.0256351631174949	1	1	1
Spg7	0.0567179032347108	-0.0257442094079516	0.209	0.252	1
Rpl13a	0.0568330005596928	0.0161753201195873	1	1	1
Cdc42ep5	0.056871169821491	0.0213977728242145	0.206	0.166	1
Lrrc42	0.0569118490626879	-0.0425520414162237	0.318	0.364	1
Yrdc	0.0570287955863248	-0.033617969508942	0.676	0.729	1
Eif3e	0.0570628851068515	0.045818916621881	0.961	0.977	1
Pom121	0.0571923379649421	-0.0363249606017025	0.387	0.438	1
U2af2	0.0572553919167818	-0.0355326381466358	0.781	0.812	1
Ran	0.0572634174522914	0.0209311758311292	1	1	1
Vamp7	0.0572732506184599	-0.0270257255570941	0.131	0.168	1
Zfp598	0.0575524103294048	-0.0367328267399518	0.296	0.345	1
Aes	0.0575912768977349	-0.0344197040473176	0.698	0.748	1
Pias1	0.05764784240261	-0.0272514587574729	0.106	0.138	1
Gm8186	0.0576901364112054	-0.0285958954889889	0.671	0.726	1
D5Ertd579e	0.0577206609132421	-0.0314788802757613	0.298	0.346	1
Brwd1	0.0578184677267474	-0.0531178915108248	0.471	0.52	1
Acp6	0.0578227989880596	-0.0481120198822559	0.732	0.771	1
Dnajc9	0.0578387563897529	0.0487972580842521	0.677	0.668	1
Nxt2	0.0578680895365367	0.0267664481755239	0.2	0.163	1
Commd9	0.0579017453830588	0.0406879910025719	0.296	0.262	1
Csde1	0.0579220646702172	-0.0364346390382715	0.888	0.91	1
Bax	0.057925205786438	0.0374955107261419	0.998	1	1
Pop1	0.0579323036224152	-0.0290265752097429	0.518	0.575	1
Rhox9	0.0580029257145397	-0.0189722640150521	0.099	0.132	1
Cnot6	0.0581279268199689	-0.0248694688920455	0.419	0.484	1
Ctnnb1	0.0582523404034136	-0.0448864620036995	0.874	0.905	1
Rcan3	0.0584019867976261	-0.0301780051924799	0.142	0.18	1
Usp37	0.0585002600833408	-0.0391326817569446	0.258	0.306	1
Hsd17b10	0.0586555761501591	0.0375651065468121	0.6	0.576	1
Trappc11	0.0587606664090128	-0.024023382044073	0.115	0.148	1
Ccnh	0.058960889632644	-0.028187974397697	0.504	0.566	1
Spns1	0.0590009869939633	-0.0251401921176746	0.57	0.634	1
Dhx38	0.0590106564964472	-0.0309950504709985	0.312	0.36	1
Cct8	0.0590943125084721	0.0281934146184413	0.983	0.984	1
Mterf4	0.0592968813348103	0.0285551603854454	0.254	0.216	1
Slc35f2	0.0594622994957837	0.030421066928302	0.176	0.145	1
2410141K09Rik	0.0594721990045274	-0.0334692734891036	0.43	0.476	1
Ssb	0.059686954393588	0.0385334101990276	0.962	0.951	1
3830406C13Rik	0.0597559307720091	0.0326714623461464	0.117	0.089	1
Tmem41a	0.0599343060158247	-0.0129145344992111	0.167	0.214	1
Npm1	0.0599412100905442	0.0304289556538633	1	1	1
Abhd11os	0.060220527099008	0.030117691913968	0.209	0.176	1
Il3ra	0.0602377496942906	0.0254294091307923	0.109	0.082	1
Glt1d1	0.0605595617332827	-0.0271411174947589	0.176	0.218	1
Ube2cbp	0.0606128017259993	0.0268773657964185	0.104	0.078	1
Acp5	0.0606177110169317	0.0320475302474205	0.113	0.086	1
Cenpv	0.0607225438966041	0.0507655721679534	0.68	0.647	1
Smc1a	0.0607830155083512	0.0569492940132499	0.71	0.713	1
Vezf1	0.0608821489920121	-0.0257976277511334	0.184	0.229	1
Foxk2	0.0609628861038696	-0.035297068005706	0.12	0.151	1
Ly75	0.0609745907777375	-0.0229600678988223	0.083	0.113	1
Pank2	0.0611339269437887	-0.02862237964446	0.335	0.388	1
Tekt1	0.0611466495476488	-0.013848551580197	0.093	0.126	1
Tpp1	0.0611647117455217	0.0366437538589804	0.198	0.168	1
Zfp36l1	0.0613765659408374	-0.0471955583999696	0.535	0.608	1
Dcaf17	0.0614168679414852	-0.0296364717042769	0.291	0.342	1
Arpc2	0.0617095819939329	0.0517094188286831	0.95	0.938	1
Thumpd3	0.0617474252420995	0.0361775799447032	0.494	0.453	1
Ddit4l	0.0619151756404443	0.0624056844244902	0.23	0.195	1
Dapp1	0.061968726131378	-0.0222009216038896	0.099	0.131	1
Nup43	0.0620711584196809	0.0452940020829153	0.652	0.638	1
Pnpla2	0.0622843604522118	-0.0161969438112854	0.076	0.104	1
Eny2	0.0623885899060379	0.0295485268795022	0.917	0.923	1
Rpl22l1	0.0624227222342727	-0.0331342742176863	1	0.999	1
Slc27a3	0.0625549713294016	0.0268091258037061	0.113	0.086	1
Cep57	0.062555419029214	-0.0411701886924284	0.543	0.61	1
Mknk2	0.062603483928075	-0.0235272111704544	0.137	0.172	1
Nipa2	0.0626396670266778	0.041985536948083	0.419	0.376	1
Dctpp1	0.0627535468297001	-0.0299580568448983	0.992	0.993	1
Hsd17b4	0.0627726339099476	0.0342321672361766	0.227	0.194	1
Lrrc47	0.0627928396551084	-0.0294055884537683	0.427	0.485	1
Nudt1	0.0628539779992955	0.0583547001115814	0.66	0.642	1
1810032O08Rik	0.0628695768908353	-0.0257975045088712	0.148	0.185	1
Gas2l1	0.0630927523941079	-0.0216394179258776	0.134	0.171	1
Coro1c	0.0633823854058273	-0.0493874678194255	0.652	0.681	1
0610010K14Rik	0.0634823050924214	-0.0298461272338011	0.176	0.218	1
Ankfy1	0.0635606176338174	-0.0360273880108489	0.269	0.312	1
Banp	0.0635623956686499	0.0289304053227201	0.312	0.268	1
Ctu2	0.0636170518410718	0.0354470366735067	0.293	0.254	1
Arf3	0.0636451133009762	-0.0396071576496059	0.457	0.514	1
Tab2	0.0637059311066178	-0.0368542638877827	0.246	0.288	1
Agpat1	0.0637193308445774	-0.021705143199348	0.11	0.142	1
Taf1d	0.0637994107301844	-0.0401114102356965	0.928	0.95	1
Psmb7	0.0638230839859002	0.0409580030689582	0.967	0.971	1
Rpl10a	0.0639792690645762	0.0252126034855538	1	1	1
Slc9b1	0.0640660307458568	-0.0237238106055748	0.499	0.566	1
Toe1	0.0643524180375249	0.038285414605843	0.332	0.296	1
Itgb1bp1	0.064425504230834	0.0469844600952051	0.381	0.34	1
Raf1	0.0644750543116028	-0.033100625833886	0.501	0.536	1
Cbr3	0.0646013357153563	0.0440574317056514	0.225	0.188	1
Tm2d3	0.0647133032124929	-0.0438959569110887	0.395	0.446	1
Klhl21	0.0648075334871312	-0.0231166325524997	0.12	0.154	1
Ube2v2	0.0648219855724507	0.0470274585968942	0.817	0.795	1
Rfx2	0.064864255584715	-0.0166535727230833	0.072	0.101	1
Gtf2a1	0.0649106125201212	-0.0282695864600243	0.191	0.233	1
Ccar1	0.064947018942429	-0.0398746837028833	0.635	0.69	1
Itm2b	0.0650138593115125	0.066923794965094	0.587	0.557	1
Cox18	0.0650174112969938	-0.052729112970267	0.477	0.52	1
Dicer1	0.065077229147885	-0.03429446322005	0.469	0.521	1
Fkbp11	0.0652053641649916	0.0650916115137896	0.619	0.592	1
Apobec2	0.0652291721263736	0.034361979544835	0.14	0.111	1
Dscc1	0.0653705754954848	0.0321097626349964	0.107	0.082	1
Rnf8	0.0654658900772934	-0.0269560477225408	0.22	0.264	1
Ogfrl1	0.0656382878092973	-0.0266747317378043	0.123	0.155	1
Sumo3	0.0657075615342638	-0.0500993087792676	0.956	0.965	1
Cdyl2	0.0661724860656838	-0.0495936078774525	0.441	0.481	1
Safb2	0.0662349450347742	-0.0388864488728023	0.704	0.764	1
Npdc1	0.0663105659990525	0.0351914827767318	0.165	0.136	1
Nubp2	0.0663127034952965	-0.0437232298031256	0.58	0.614	1
Exosc4	0.0665502891654094	0.0377285902487448	0.795	0.785	1
Mrpl39	0.0668120512478251	0.034462761311571	0.576	0.542	1
Cnn3	0.0670476832417072	0.0336106754302938	0.94	0.929	1
Gm11627	0.0671638274611712	0.0306219797336378	0.222	0.185	1
Rfwd3	0.0673054306867748	-0.0308102391774975	0.373	0.441	1
Arih2	0.0673526553455133	-0.0477896982511113	0.602	0.65	1
Anxa6	0.0674201554039642	-0.0178175958346865	0.254	0.307	1
Ybx1	0.0675233713267256	-0.0181089072873899	1	1	1
Prss36	0.067922502674203	-0.032998366218537	0.135	0.168	1
Lpar6	0.0681952415206823	0.0374412409017999	0.156	0.126	1
Tbc1d13	0.0682198769568472	-0.0170362156096749	0.14	0.179	1
Mrpl37	0.0683203563318106	-0.0415291601797544	0.594	0.664	1
Clta	0.0683323800596075	0.0309634522164257	0.984	0.995	1
Mis12	0.0683800375140811	0.0202931575036823	0.361	0.314	1
Akr7a5	0.0683829737377977	0.0269507367828341	0.402	0.353	1
Coq2	0.0684857824324048	-0.0466539493389884	0.365	0.401	1
Pogz	0.0685668938037326	-0.0277831173230615	0.238	0.279	1
Cyb5r1	0.0686728018607013	-0.0262360157543647	0.265	0.314	1
Mesdc2	0.068898080389186	0.0471119232902338	0.666	0.645	1
Prpf4b	0.0689139370769324	0.04500438492013	0.775	0.753	1
Aldh7a1	0.0689295939354367	-0.0303337268655697	0.296	0.343	1
Dmap1	0.0689948420415792	-0.0302443775371451	0.243	0.28	1
Fat1	0.0690650876678602	-0.0314407824785295	0.406	0.451	1
Lsr	0.0693678131102106	0.0500702785267865	0.32	0.288	1
Sec61a2	0.0695592330970801	-0.032191199306094	0.205	0.246	1
Slc35e1	0.0696237789867198	-0.0306685385482054	0.162	0.197	1
Zkscan1	0.0696507259623225	-0.0131085954237632	0.077	0.106	1
Slc25a1	0.0697838592344758	-0.029716354219874	0.335	0.374	1
Pmvk	0.0697914537457929	-0.0271216406742713	0.384	0.451	1
Rbm28	0.0698603534434649	-0.0292107045003841	0.767	0.803	1
Csnk1g2	0.0699841770493069	0.0519085445186655	0.449	0.424	1
Gpr180	0.0701518691302785	-0.0281232753212806	0.159	0.197	1
Mbd6	0.0703668896809029	-0.0171934892802173	0.099	0.131	1
Bcap29	0.0704010676742014	-0.0370330568326484	0.255	0.296	1
Dnmt3b	0.070657389506637	-0.0298787561505268	0.548	0.611	1
Mical3	0.0706835261676158	-0.023706719432859	0.145	0.182	1
Nars	0.0708311307913971	-0.0411621965310398	0.946	0.963	1
Tma7	0.0708776178355113	-0.0207015638392494	1	0.999	1
Nif3l1	0.0710380943699896	-0.0301851109204052	0.365	0.416	1
Erdr1	0.0710532313248319	0.0634172667025619	0.693	0.692	1
Diaph3	0.0710679285998784	0.0478471490558948	0.244	0.213	1
Cbfb	0.0710737615008323	-0.0341359119566393	0.266	0.311	1
Net1	0.0710784998358459	-0.031622468111374	0.203	0.243	1
Snrnp27	0.0713818605401315	0.0362479577410506	0.902	0.869	1
Sugt1	0.0716509911756527	-0.0320360176265797	0.863	0.919	1
Slc30a1	0.0718042582030635	-0.0280771578835695	0.165	0.202	1
Rras	0.071820149919739	-0.0180449676576554	0.096	0.127	1
Msantd2	0.0718561349511924	-0.0185043654996535	0.164	0.203	1
Trmt1l	0.0720375353806555	-0.0238268043766212	0.217	0.263	1
Ctsl	0.0721743163984637	0.106612596055665	0.573	0.553	1
BC005537	0.0725826789283563	-0.0502567906380876	0.405	0.445	1
Casp8ap2	0.0726563744083142	-0.0395500047071708	0.542	0.61	1
C78283	0.0727042080539944	0.0474045504029841	0.268	0.232	1
Cradd	0.0727225034427287	-0.0141641199825983	0.137	0.175	1
Zfp706	0.072729993469334	-0.0374300666986553	0.992	0.998	1
Rnh1	0.0728289608568788	0.0498731977973857	0.398	0.375	1
Rpl35	0.0728548759280174	0.0268789667342526	0.994	0.996	1
Rpl22	0.0729799529741301	0.021816974224766	0.994	0.999	1
Rasa2	0.0731089259938052	-0.0287061888571035	0.153	0.189	1
Pcyox1	0.0732123938391816	-0.0231275725981684	0.107	0.138	1
Cdkn1c	0.0732244676215295	0.0601030313517504	0.246	0.21	1
Ssbp3	0.0733790614155279	0.0512571947982403	0.414	0.389	1
Ddx20	0.0734832492809321	-0.043580656027784	0.405	0.453	1
Tmbim6	0.0735214850485648	0.0354684093878956	0.74	0.736	1
Gramd1a	0.0736547672067824	-0.0219013542990304	0.093	0.121	1
Commd7	0.0737861155606684	-0.0248441320701155	0.216	0.257	1
Zfp212	0.0738027941912978	-0.0260497668702691	0.121	0.153	1
Cops4	0.0738438301489844	0.0542186864338597	0.791	0.779	1
Cln5	0.0739924706015335	-0.021155080337333	0.145	0.183	1
Ring1	0.0739945046894369	0.0281534456300236	0.187	0.157	1
Srsf10	0.0740754806615091	-0.0368538306009237	0.871	0.882	1
Oma1	0.0741644553199912	-0.0234511950127758	0.083	0.11	1
Rcn2	0.0742145132439508	0.0490112020162183	0.28	0.248	1
Ankle2	0.0742539807937047	-0.0193408946135509	0.187	0.231	1
E130012A19Rik	0.0743446381744634	-0.0513851420796338	0.887	0.931	1
Rcbtb1	0.0743773274846647	-0.0358823491477802	0.252	0.292	1
Tiprl	0.0744077992348537	-0.0464745275314392	0.443	0.487	1
Arpc3	0.0744092932852801	0.04552134102648	0.728	0.715	1
Ddx11	0.0745755715007534	-0.0168132381789333	0.106	0.138	1
Ercc5	0.074599726901878	0.0187087102909949	0.173	0.14	1
Znhit1	0.0746192527039179	0.0289988941582182	0.77	0.72	1
Eif4g1	0.0746786195870172	-0.0461149325760104	0.904	0.928	1
Enah	0.0747012822157857	-0.0693180411681813	0.89	0.902	1
Gcnt2	0.0747110504840632	-0.0172152699723118	0.101	0.132	1
Hnrnph3	0.0747876661381429	-0.0339324088691412	0.29	0.331	1
Hspa8	0.0748862200053025	0.0398353759616388	1	1	1
Srek1ip1	0.0750402376494882	-0.0352342450201486	0.42	0.472	1
Cep55	0.0751456840071118	-0.0386620300829353	0.413	0.462	1
Kctd13	0.0752402066701763	-0.0204487151429242	0.137	0.172	1
Rab9	0.0753199060766596	0.046274047487577	0.496	0.453	1
Slc25a26	0.0754451802424588	-0.0154641050730496	0.102	0.134	1
Ncbp1	0.0754648649498055	-0.032111471617907	0.472	0.517	1
Abhd17c	0.0755065810013202	-0.0311038666098448	0.249	0.289	1
Copg2	0.0755665487104641	0.0261676886536059	0.209	0.175	1
Ldlrap1	0.0757178870727578	0.0344358005532281	0.154	0.124	1
Faf1	0.0757836486871866	-0.0370765019366863	0.691	0.762	1
Dtx2	0.0757854371837619	-0.0264925996554278	0.194	0.231	1
Rpgr	0.0758199339974719	-0.0208581864524919	0.079	0.106	1
Tmem57	0.0758491703368079	0.0423650955194859	0.321	0.293	1
Chmp4b	0.0758932154461882	-0.042829633232591	0.439	0.487	1
Dusp19	0.0758954309540567	-0.0237336409980862	0.113	0.146	1
Phlda3	0.0759529396244053	0.0644677049053867	0.679	0.658	1
Zfp534	0.0760934939652342	-0.0248748716786701	0.255	0.305	1
Wrap73	0.076130517168723	-0.0203334769968623	0.198	0.242	1
Phlda1	0.0761500618855798	0.127069172881484	0.26	0.23	1
Sema4b	0.0761895154193284	0.0341689507982719	0.241	0.208	1
Serpinb6a	0.0762563372240805	-0.0267986315605671	0.351	0.404	1
Eif4e	0.0763138000687191	-0.0515621624996525	0.876	0.903	1
Ints10	0.076385547367727	0.0269786864078757	0.337	0.299	1
Tsen54	0.0765794686947597	0.0329244728263522	0.205	0.173	1
Cdk8	0.0768377592905286	-0.0396043336721531	0.329	0.381	1
Dis3	0.0768991927996663	-0.042992229235021	0.447	0.498	1
Tbcc	0.0769322280218686	0.033764227653123	0.419	0.388	1
Pex13	0.0769560412342497	-0.0344604672668302	0.444	0.495	1
Arnt	0.076969635377368	-0.0266192551669421	0.162	0.2	1
Fam118b	0.0772464211842087	-0.0221042075304194	0.285	0.335	1
Nfyb	0.0772835158178869	-0.0425452168151813	0.606	0.657	1
Cnot11	0.0773618884454042	-0.0292848437491828	0.458	0.501	1
Rps3a1	0.0773752392755401	0.0180338196696321	1	1	1
Homer1	0.0773911000477306	-0.0216436609692399	0.079	0.106	1
Zfp664	0.0774138707896214	-0.029256661911427	0.406	0.454	1
Clpp	0.0774837432012688	-0.0316353728826511	0.865	0.9	1
Rbck1	0.0775160101431381	0.0490099946889992	0.449	0.417	1
Coil	0.0776530633312222	-0.0354877779589348	0.417	0.477	1
Tubb5	0.0777887040627718	0.0234616663295468	1	0.999	1
Nras	0.0778795953020663	-0.0284730030526898	0.649	0.703	1
Hn1	0.0779813372032445	0.0452023026140744	0.935	0.933	1
Brd9	0.0780856654140027	0.0467522738155303	0.395	0.366	1
Serpine2	0.0783539920471505	0.0598057682958916	0.161	0.132	1
Larp1b	0.0783557810435926	0.0291394335282411	0.159	0.13	1
Vegfb	0.078420528376494	-0.0217746944251409	0.161	0.199	1
Adck5	0.0785676915876037	0.0325915557648787	0.156	0.128	1
Mphosph9	0.0785740800776555	-0.0213755863609985	0.135	0.17	1
Slc35c2	0.0787605706460467	0.047213475207336	0.216	0.192	1
Smn1	0.0789983114835778	0.0452396914799774	0.769	0.765	1
Marcksl1	0.0790017441446437	-0.0346900573791054	0.994	0.996	1
Pdcd11	0.0790021082024102	-0.0227486922249434	0.92	0.926	1
Mgrn1	0.0790424087271578	-0.0217046409420613	0.087	0.114	1
Hypk	0.0790498613184624	0.037571295724674	0.724	0.699	1
Apopt1	0.0790688617530379	-0.0182262598506552	0.343	0.401	1
Hnrnpc	0.0792404695929642	-0.032411832359404	0.994	0.999	1
Cdc34	0.0792865562396747	-0.0390176635836987	0.951	0.962	1
Fbxo22	0.0792974589187168	-0.0291673710072364	0.613	0.69	1
Hspb11	0.0793529325953428	0.0388311541652648	0.181	0.153	1
Yipf4	0.0795816829388498	0.0332152871859672	0.416	0.382	1
Tango6	0.0799677640361502	-0.0178742213680043	0.085	0.112	1
Zfp263	0.0800775729482752	-0.0248675911209337	0.192	0.231	1
Setd6	0.0802066578235992	0.0420318462563277	0.31	0.28	1
Syt11	0.0802882820898688	0.0240228762382461	0.129	0.101	1
Acvr2b	0.0803200383875413	-0.0246246247575107	0.183	0.218	1
Ik	0.080424293082542	-0.0406673458281742	0.65	0.709	1
Psmb1	0.0806461072914611	0.0322321864774646	0.987	0.991	1
Hpgds	0.0812019668453809	-0.0145127469843282	0.074	0.101	1
Kif5b	0.081474371701487	0.0346583025024445	0.902	0.904	1
Aars2	0.0815214715980774	-0.0250584415815177	0.153	0.19	1
Ddx24	0.0816066439768715	-0.0424642591421529	0.929	0.946	1
Rabep1	0.0820161268295157	-0.0252721053008147	0.559	0.601	1
Cluap1	0.0821475942036327	0.0272965933807163	0.137	0.111	1
Ebag9	0.0822767337097328	-0.018089433859431	0.135	0.169	1
Usp33	0.082348472704646	-0.0182865585798614	0.143	0.179	1
Epb41l2	0.0824014598080188	-0.028860476114401	0.354	0.402	1
Rab1a	0.082452400195475	-0.04087312561213	0.877	0.905	1
Uqcrq	0.0825159233354991	-0.0249947144982996	1	1	1
Adss	0.0825221337036396	0.0434542500314276	0.77	0.783	1
Mtif2	0.0825543020603427	-0.0305555475626018	0.343	0.393	1
Bub1b	0.0826390414076426	-0.0441449711612013	0.573	0.626	1
Spryd4	0.0827050999709834	-0.0317558583883307	0.293	0.33	1
Sipa1l3	0.082788021511769	-0.0182481149188899	0.101	0.13	1
Ddb1	0.0829931383497624	0.048570209208366	0.854	0.86	1
Nthl1	0.0830351991125949	0.0397955636828635	0.309	0.276	1
Sdhd	0.0830745622994933	-0.0354849742824692	0.698	0.742	1
Zfp37	0.0830807184777586	-0.0168044317485735	0.079	0.106	1
Trmt112	0.0832190571545291	-0.0349706248094902	0.75	0.784	1
Gar1	0.0832365117053448	-0.0347422745358728	0.917	0.92	1
Abracl	0.0832684249643127	0.0525789498245516	0.676	0.652	1
Esrrb	0.0833472011445119	-0.0420435362030782	0.548	0.584	1
Magoh	0.0834547393305467	-0.0353238658060633	0.882	0.896	1
Smim8	0.0835325927544768	-0.0368801662037177	0.357	0.401	1
Gpatch1	0.0835525879900166	0.0264454651244589	0.145	0.117	1
Slc35g1	0.0836650500076828	-0.0171040826410955	0.079	0.105	1
Rad21	0.0837318381478343	-0.0539467177514701	0.643	0.694	1
Actn3	0.0838216433465741	-0.0297236979014359	0.156	0.188	1
Paox	0.0840159886713098	-0.0310358247344889	0.153	0.185	1
Urb2	0.0840410443607394	-0.0259023622379552	0.137	0.169	1
Vwa9	0.0841867555610066	0.03828019581694	0.216	0.189	1
Tfcp2l1	0.0841943258622032	-0.0449146673546079	0.682	0.731	1
Isca1	0.0844507354876054	0.0313920480216558	0.129	0.104	1
Cdc37	0.0846945804411302	-0.0391177064103188	0.888	0.907	1
Arl8a	0.0849934884659756	0.0335235202146927	0.271	0.235	1
Ppp1r14d	0.0850855994895169	-0.0180834001055763	0.121	0.154	1
Sipa1l1	0.0852061186764228	-0.028774663741332	0.159	0.193	1
Anxa3	0.0853802787401636	0.0827070086198496	0.17	0.142	1
Ppic	0.0853933018448533	0.0442126485063448	0.493	0.473	1
Usp53	0.0854206475346192	-0.0135139073633277	0.093	0.122	1
Uba5	0.0856663780986381	0.0424860765543945	0.488	0.47	1
Zdhhc5	0.0857081845005658	-0.0205342623073442	0.161	0.197	1
Ctps2	0.0858208028934712	0.0190755470150801	0.106	0.08	1
Usp4	0.0859095619668739	-0.0367869537733215	0.309	0.353	1
Eif3i	0.0862274990226655	0.0338953880112154	0.935	0.946	1
Slmap	0.0862568781143642	0.0311856119031135	0.37	0.335	1
Cep192	0.0862724672616966	-0.0205136857097917	0.213	0.259	1
Mapt	0.0863338281261483	-0.0208960520845009	0.279	0.329	1
Xrn2	0.0864465036607823	0.0499122456978356	0.731	0.737	1
Manf	0.0864880739501495	0.0431986538275884	0.937	0.931	1
Elovl4	0.0865038928183862	0.0218475320492202	0.113	0.088	1
Polr1c	0.0866388175269303	-0.0359603835596755	0.806	0.848	1
Reep5	0.086667378004156	0.0496076348734693	0.315	0.28	1
Dstn	0.0866890952349163	-0.042349628740745	0.998	0.998	1
Eif3b	0.0868165085990045	-0.0369061967744964	0.918	0.917	1
Crls1	0.0868350919481398	-0.0261839254080851	0.15	0.185	1
Foxp1	0.0868799440656852	0.0659304589444514	0.499	0.486	1
Srsf7	0.086884472720157	-0.0363495375525562	0.987	0.992	1
Cds2	0.0869133817312209	0.0401922134496741	0.345	0.317	1
Smek1	0.0869208354898444	-0.0292013987809444	0.458	0.509	1
Spen	0.0870033543468881	-0.0317202958238169	0.402	0.445	1
Iffo1	0.0870551925739605	-0.0238723021826471	0.184	0.224	1
Kansl3	0.0871359165632617	-0.0232258034026533	0.184	0.225	1
Kcnq1ot1	0.0871485937173485	-0.0410177211735639	0.658	0.687	1
Arl6ip1	0.0871532942308047	-0.0353833706621016	0.917	0.928	1
Mafg	0.0872227518821464	-0.0222168083545258	0.441	0.5	1
Adgrl2	0.0872794147540203	0.0432894825706117	0.156	0.128	1
Ppp1r18	0.0879831119429882	-0.0192902972479702	0.225	0.267	1
Taf13	0.0879909946735201	-0.027384085712407	0.557	0.616	1
Dclre1a	0.0880862203820861	-0.0218603808464868	0.109	0.138	1
Foxo3	0.0881371096626051	0.029215956780622	0.18	0.15	1
Tmem192	0.0881574358938501	-0.034494897102079	0.46	0.509	1
Asrgl1	0.0883220323507725	0.0429941887825967	0.343	0.314	1
Hacd1	0.0883768969669411	0.0422085080683547	0.345	0.315	1
Comtd1	0.0884331057200898	0.033080643539098	0.266	0.234	1
Polr2m	0.0884523014442594	-0.036342114669643	0.954	0.965	1
Tjap1	0.0887987406537482	0.0453072522839206	0.309	0.277	1
Mia3	0.0888317028367154	-0.0159776019253187	0.209	0.253	1
Meg3	0.0888412220686295	-0.0342686717346512	0.833	0.871	1
2410080I02Rik	0.0889584899532921	-0.0187925857845114	0.083	0.11	1
Gstz1	0.0892322199998328	0.0201656007722862	0.139	0.11	1
Lrp11	0.0892985040187521	-0.0235478519823396	0.151	0.185	1
Nle1	0.0893668321184805	-0.0364237995134032	0.419	0.47	1
Polb	0.0896356550330836	0.0389418076749059	0.331	0.298	1
Aqr	0.0897520853830972	-0.0479734549368345	0.616	0.668	1
Khdrbs3	0.09002798128448	-0.021157278787114	0.131	0.163	1
Psmc1	0.0900324053323858	-0.0336132211395282	0.85	0.872	1
Rpp25	0.0900814347276382	-0.0523708288480935	0.633	0.684	1
Suv420h1	0.0903174438914033	0.0350048542609151	0.258	0.226	1
Eif4b	0.0904045204001087	-0.0414473915064787	0.847	0.874	1
Timm17a	0.0904750527760758	0.0410459709262809	0.986	0.977	1
Zfp707	0.0904932458671616	-0.0232594856329095	0.142	0.178	1
Ubxn2a	0.0905517488131649	-0.0295658164064749	0.709	0.753	1
Lars2	0.0905780061074985	-0.0159953503291416	0.079	0.105	1
Tmem101	0.090657066123745	0.0280513433047285	0.291	0.255	1
Fth1	0.0908066670260659	-0.0307512303019712	1	1	1
Kdm4a	0.0908572482523523	-0.0227340185923268	0.161	0.194	1
Gtf3c4	0.0908722175819735	-0.028205710537948	0.195	0.23	1
Szrd1	0.090918059168079	-0.0333754670216738	0.702	0.738	1
Mrps28	0.0909886467559534	0.0362402599776758	0.635	0.598	1
Lin9	0.0910752529038776	-0.0243242032537514	0.132	0.166	1
Kifap3	0.0911530390391061	0.0271539442976654	0.521	0.482	1
Stx6	0.0912432315790616	-0.018833473691669	0.167	0.204	1
Mirt1	0.0914133188873932	-0.0390986576413064	0.076	0.101	1
Pyurf	0.0914975254911414	0.0474831100591035	0.502	0.478	1
Mthfd1	0.0915421076521967	0.036686392168421	0.699	0.671	1
Ctps	0.0917542048791712	0.0362021440679668	0.633	0.592	1
Slc46a1	0.0917953604397701	-0.0176628358236353	0.085	0.112	1
Samm50	0.091836749550278	0.0427408605173264	0.849	0.859	1
Pabpc1	0.0919006687222807	-0.0190180330935625	1	0.999	1
Arid3b	0.0919455135856459	-0.0268143675245094	0.205	0.242	1
Ajuba	0.0919594769837651	-0.0370903136239131	0.413	0.459	1
1110051M20Rik	0.0920871742647214	-0.0144542080187036	0.088	0.116	1
Lamb1	0.092135564137009	0.0317752859010244	0.239	0.206	1
Adsl	0.0922505122852987	-0.0388166511894985	0.506	0.55	1
Sepsecs	0.0924396464248754	-0.0234600267308007	0.082	0.106	1
Myl12a	0.0926893984788723	-0.0211543229271227	0.976	0.988	1
Ccm2	0.0927755942212573	0.0445534924754671	0.328	0.299	1
Ankrd9	0.0930354285752008	-0.0258352487317314	0.224	0.268	1
Lsm5	0.0930487116752024	-0.0241913614000557	0.995	0.992	1
Kdm1a	0.0933974482105244	-0.0318896729262973	0.824	0.856	1
Tatdn2	0.093430400310034	-0.0159010112455448	0.252	0.294	1
Lpp	0.0935115776389899	0.0538390020763976	0.132	0.109	1
Kntc1	0.0935315934422404	-0.0183958390062643	0.115	0.147	1
Chaf1a	0.0937808063842809	-0.0445613495350195	0.529	0.558	1
Wdr33	0.0938240988791858	-0.0433830095049728	0.504	0.556	1
Sp2	0.0941293388502826	0.0368170619297206	0.431	0.402	1
Slc25a36	0.0943039705663355	-0.0316251341014601	0.431	0.492	1
Ccdc163	0.0943237275014484	0.0338148026139482	0.156	0.13	1
Nup93	0.0944302927539297	0.0346627650995963	0.515	0.483	1
Camkk2	0.0945304834892234	-0.0159929146364219	0.137	0.172	1
Ndufs3	0.0945523114370129	0.0388928204591014	0.827	0.826	1
Ptk7	0.0946841306879314	0.044209469199851	0.279	0.25	1
Ppil3	0.0947759162309947	0.02477751190317	0.528	0.495	1
Ngfrap1	0.0948035247070051	0.0383322863568383	0.997	1	1
Emc2	0.0948234271026686	0.0270653906784631	0.539	0.503	1
Psmb10	0.0952809000890132	-0.0272581085827435	0.707	0.751	1
Wdr34	0.0953740459060174	-0.0211347140269647	0.17	0.21	1
Ints12	0.0954631213268673	0.0353246477364068	0.238	0.21	1
Wbp1l	0.0957191902038358	-0.0230031575466271	0.132	0.164	1
Tmem160	0.0957800391404098	-0.0198443885856083	0.894	0.903	1
Atpaf2	0.0959123400058631	-0.0422796816730282	0.306	0.341	1
Golga7	0.0960137636361673	-0.0361796438639594	0.671	0.718	1
Fut8	0.0960194202502182	-0.0132235821291073	0.091	0.119	1
Pip5k1c	0.0960557735911895	-0.0194396345570046	0.096	0.124	1
Atp6ap1	0.0961293002483686	0.0235015749224299	0.209	0.178	1
Rpl18a	0.0961816229012314	0.0163569754897028	1	1	1
Zfp229	0.0962129531419385	-0.0297041731741235	0.25	0.293	1
Commd10	0.0962322256776827	0.0336897541349708	0.488	0.444	1
Pde12	0.0964347689510818	0.0496153735296881	0.317	0.291	1
Wdr1	0.0966019795966091	-0.0363922983751347	0.569	0.612	1
Nelfb	0.0966078738438062	-0.0328778728871377	0.335	0.375	1
Tacc3	0.0968559489324944	-0.0327862652108284	0.507	0.56	1
Rpl34	0.0970679281288264	-0.0210880777091473	1	1	1
Sdhaf2	0.0970748766965745	-0.0304548199092124	0.31	0.349	1
Ptma	0.0972595046490141	-0.0142203122433955	1	1	1
Ndufv3	0.0974404118028391	0.0321574334043324	0.94	0.955	1
Spr	0.0975641052885389	0.0392471483874194	0.767	0.764	1
Pex12	0.0976049032483182	0.021036196564415	0.157	0.128	1
Nbr1	0.0977982060661232	-0.0313803460133146	0.261	0.304	1
Knop1	0.0978114250489559	-0.0333007781737877	0.987	0.971	1
Vcp	0.0978804000505543	0.0393730322032499	0.932	0.921	1
Tsix	0.098047837407875	-0.0332195433414467	0.261	0.306	1
Bscl2	0.098169301025657	0.0456121630854958	0.364	0.336	1
Mcts1	0.098258613347138	0.0366574699182233	0.518	0.477	1
Pnn	0.0982857563598474	0.0422999414425129	0.78	0.773	1
Dctn3	0.0982882316518964	0.0315421953087907	0.77	0.761	1
Decr2	0.0983951234316637	0.0278698146394379	0.131	0.105	1
Btf3l4	0.0985231927184811	0.0356976737543099	0.8	0.77	1
Angptl4	0.0985622199040104	-0.0304966434972987	0.288	0.331	1
Fgf17	0.0986626716390742	-0.0349893338452381	0.317	0.356	1
Pgm2	0.0987646807983719	0.0261001368461695	0.148	0.122	1
C330007P06Rik	0.099133693601042	-0.0231945180818621	0.159	0.194	1
Dusp12	0.0992074661322387	0.0380186100339615	0.539	0.503	1
Dcp1a	0.0992266151012763	-0.0246358170675762	0.101	0.127	1
Ankib1	0.0992973261932372	-0.0230889583475447	0.094	0.12	1
Avpi1	0.0993021725049572	-0.0458327986208673	0.849	0.868	1
Zfp507	0.0993885687812704	-0.0284219754927035	0.162	0.193	1
Hspbap1	0.0995880386911679	-0.0297297082728299	0.405	0.447	1
Ubtf	0.0997118544868849	0.0488677981749058	0.833	0.822	1
Epn1	0.0997197507060218	-0.033867450704811	0.447	0.5	1
Eef1e1	0.0998364566248499	0.0454846772808776	0.849	0.846	1
Snx27	0.100107442753164	-0.034503687997912	0.334	0.376	1
Chd6	0.100111650019921	-0.0142197683381483	0.153	0.188	1
Ercc4	0.100214173219953	-0.0241009892438442	0.091	0.118	1
Dnajc25	0.10022294208165	0.0319107192442559	0.243	0.213	1
Zfp68	0.100264480033027	0.0221934559912115	0.118	0.093	1
Stx5a	0.100590904155803	0.0354385513613951	0.241	0.212	1
Grn	0.100717437174124	0.030153011690428	0.224	0.194	1
9530068E07Rik	0.100817789457312	-0.0171009363081248	0.172	0.209	1
Ddx41	0.100865154391764	-0.0288977767478633	0.512	0.568	1
Tfap2c	0.100865161955973	-0.0292929857915383	0.296	0.338	1
Sgol2a	0.100926269409944	-0.0271747618233477	0.446	0.499	1
Plpp3	0.101083085161003	-0.0153667312641595	0.146	0.178	1
Gatc	0.101223125363151	0.0251947680470309	0.197	0.166	1
Pnrc1	0.101352373270966	0.0401965146548892	0.233	0.201	1
Exosc9	0.101353736500632	0.0315154455187155	0.35	0.316	1
Zfp655	0.101395779734084	0.0361663829076262	0.324	0.295	1
Pcna	0.101441915209656	0.0289070294849731	0.548	0.514	1
Troap	0.101533063115405	-0.0168190490858025	0.083	0.109	1
Minos1	0.101562744039604	0.0280072213456233	0.992	0.993	1
Ascc3	0.101657558851017	0.0283338360573316	0.189	0.16	1
Tomm22	0.101701285945794	0.0371771888250274	0.935	0.925	1
Zfp961	0.101831100274954	0.0477672153884252	0.466	0.445	1
Dlat	0.102019430932442	-0.043842584138992	0.491	0.537	1
Nudt19	0.102274192574979	-0.0542913195786826	0.543	0.569	1
Zfand2b	0.102330440617339	0.0221627732075704	0.246	0.213	1
Tssc1	0.102434667812011	-0.0203488182363154	0.328	0.378	1
Ccna2	0.102524331196287	-0.0326707042158902	0.789	0.831	1
Psmd1	0.102667446888439	0.0372876043426423	0.809	0.813	1
Mbtd1	0.102739660618982	-0.0265500003978674	0.414	0.47	1
Mfge8	0.102777590396982	0.048586647696319	0.488	0.467	1
0610007P14Rik	0.102872670363975	0.049245631989426	0.668	0.66	1
Cmpk1	0.102969470458547	0.0370390515712493	0.597	0.563	1
Tars	0.102994051558203	-0.0476934706545693	0.761	0.786	1
Def6	0.103057917900932	0.0251028398503304	0.231	0.201	1
Akap7	0.103329967582433	0.0304245876333274	0.255	0.225	1
Arhgdig	0.103385957142963	-0.0298946541578681	0.181	0.212	1
Ccdc59	0.103425045160363	-0.0359374130091024	0.734	0.77	1
Nolc1	0.103562200047322	-0.0302471419022041	0.98	0.986	1
Fkbp2	0.103894410818592	0.042799059941888	0.537	0.507	1
Erf	0.104061614813991	-0.0367402268195205	0.65	0.688	1
Eif3a	0.104347109436852	-0.0268687984292584	0.984	0.983	1
Prkaa1	0.104466906759549	-0.0200023997792881	0.113	0.143	1
Mael	0.104492322368743	-0.0434701085563604	0.247	0.284	1
Lsm14b	0.104538380979674	-0.0202517978583963	0.169	0.207	1
Polr2g	0.104640830441771	0.0380157497186115	0.89	0.89	1
Ndufaf2	0.105044541933705	-0.0250264001596912	0.583	0.642	1
Fbxo11	0.105106267627554	-0.01517704372596	0.181	0.217	1
Abi1	0.105235332585153	-0.0172896357756346	0.222	0.269	1
Emp3	0.105579289547876	0.0441503846172668	0.156	0.129	1
Atp5a1	0.105618353747963	0.0264327861548856	1	0.993	1
Rpl7	0.105690651065548	0.02044138354875	1	1	1
Stk4	0.105744754647916	-0.0216733468739513	0.287	0.332	1
Atg2a	0.105844356321932	-0.00652279441552908	0.157	0.132	1
Naa38	0.105979411493061	-0.0353417337220441	0.872	0.902	1
Efcc1	0.10606270372367	-0.0226310891717344	0.162	0.194	1
Icmt	0.106075642837984	-0.0187063311598264	0.118	0.148	1
Cenpq	0.106205161417357	0.023859794706691	0.369	0.327	1
Csnk1a1	0.106408330662197	0.0281603377715538	0.961	0.968	1
Pla2g10	0.106512909347919	-0.0223214376465341	0.126	0.157	1
Zbtb21	0.106705924905363	-0.0147632251759357	0.113	0.144	1
Phf12	0.106882330636627	0.0260907084504135	0.323	0.291	1
Mcm6	0.106905485889924	-0.0370263273479443	0.784	0.819	1
4930447C04Rik	0.106947635452206	-0.0387935327870046	0.35	0.394	1
Fhl1	0.106966429449813	-0.0173559121656218	0.09	0.117	1
1600012H06Rik	0.107089382644402	-0.0198609443819378	0.156	0.191	1
Cdc42bpb	0.10709892232362	-0.0237684387329627	0.148	0.181	1
Tle3	0.107147167147175	-0.0248287430518513	0.22	0.264	1
Rdx	0.107222169415811	-0.0273235737199198	0.912	0.937	1
Cpt1c	0.107275741276014	0.0271470386006127	0.167	0.139	1
1300002E11Rik	0.107463947008961	-0.0247926382053364	0.145	0.176	1
Pidd1	0.107721875711038	0.0214947264158167	0.145	0.118	1
Fam98a	0.107923246205494	-0.0286689767329872	0.283	0.324	1
2310039H08Rik	0.107938586160321	-0.031850623399408	0.272	0.313	1
Sart1	0.10807511333634	-0.0478582441872851	0.468	0.508	1
Fam160a2	0.108118866570037	0.0240846118452707	0.238	0.206	1
Stk3	0.108150009145189	-0.0115448237673118	0.077	0.102	1
Pgam1	0.10839271328753	0.0172336500413608	1	0.999	1
Bag3	0.108854956825202	0.0238266079605625	0.146	0.12	1
Vrk1	0.108877068744863	-0.0268231475783112	0.496	0.555	1
Snap47	0.108930021106879	0.0397237675233079	0.482	0.463	1
AI467606	0.109046103939699	0.0225574208101236	0.117	0.092	1
Smarce1	0.109320532618446	0.0425018149880264	0.668	0.65	1
Rmdn3	0.109387473722852	0.0317748113500905	0.398	0.369	1
Trip11	0.109421654579227	-0.0177692899243142	0.184	0.223	1
Uaca	0.109471879216503	-0.0224008690529195	0.187	0.223	1
Srp9	0.10947691119167	-0.0270072502172505	0.978	0.978	1
Ndufb7	0.109539035720586	0.0293853944153351	0.976	0.98	1
Usp9x	0.109840888228832	-0.033694522818256	0.769	0.787	1
Snf8	0.109942795695189	-0.0322747143029629	0.723	0.771	1
Nek6	0.10996481978621	0.025072333483423	0.244	0.212	1
D630023F18Rik	0.109974797440966	0.0349072512857181	0.309	0.274	1
Pcyt1a	0.109977162438532	-0.001754723624838	0.134	0.169	1
Fzr1	0.110097252580222	0.0430263421707371	0.537	0.519	1
Phtf1	0.110110870750279	-0.0184612125866021	0.096	0.123	1
Tubb3	0.110149501957942	-0.0487590549411764	0.446	0.486	1
Hccs	0.110149595760718	0.0281592989823456	0.254	0.224	1
Mapk1ip1l	0.110312287540859	-0.0408022277618494	0.589	0.622	1
Jarid2	0.11056745273017	-0.0384050720449631	0.917	0.928	1
Ccdc107	0.110695997555804	0.0366447944595348	0.317	0.286	1
Mrps18c	0.110704218408512	0.0513513252637467	0.836	0.852	1
Sap18	0.110756564170839	-0.0305014495040106	0.414	0.472	1
Lrwd1	0.110807853615189	-0.0200877565452362	0.293	0.343	1
Fam96a	0.110908306140165	-0.0422439448015488	0.717	0.769	1
Tmem60	0.110915004824386	-0.0429001711293343	0.403	0.454	1
Gbx2	0.110920972689342	-0.0457123415539131	0.342	0.387	1
Cbl	0.110929650569832	-0.0159571273171112	0.276	0.326	1
Ddx17	0.111047176151782	-0.0422196910175882	0.573	0.618	1
Lig3	0.111142615570601	-0.0284475715179877	0.227	0.265	1
Peo1	0.111246010509867	-0.0231911051806028	0.222	0.256	1
Ubtd1	0.11149393745753	-0.0145089443851751	0.087	0.113	1
Eif6	0.111621123246531	0.0339697080278605	0.888	0.887	1
Tk1	0.111803578986231	0.0621521553971288	0.507	0.494	1
Smco4	0.112067288682225	0.0215630162604736	0.29	0.254	1
Luc7l	0.112155039952629	-0.0395747688294042	0.698	0.747	1
Cnep1r1	0.112174909312854	0.0280991543992391	0.318	0.283	1
Dock5	0.112193738826023	-0.0193918903050642	0.096	0.123	1
Chfr	0.112195429520307	0.0349161231081031	0.203	0.174	1
Lmna	0.112270021572384	-0.00870482793762142	0.241	0.284	1
Gm10076	0.112290901556966	-0.0331725421977693	0.671	0.718	1
Zfp64	0.112346715371351	0.0398233320406753	0.594	0.58	1
Ctage5	0.11261075736872	0.034796868271009	0.465	0.443	1
B4galt6	0.112626553534558	0.0348699858453624	0.378	0.351	1
Zfhx3	0.112789571641663	0.0387309790093938	0.26	0.231	1
Ext1	0.11279123445456	-0.0283899148238931	0.23	0.269	1
Atmin	0.112909759222386	-0.0198016663896984	0.302	0.345	1
Msl2	0.113256436916019	-0.0259275007268681	0.203	0.245	1
Ftsj1	0.113386063195573	-0.0246849724804758	0.282	0.327	1
Gng2	0.113430585474682	-0.0306295627578053	0.315	0.36	1
Med20	0.113595735157068	0.0297161244543216	0.224	0.195	1
Trim59	0.113796955179726	-0.0274705005358228	0.452	0.497	1
Stat3	0.114104537017724	-0.0337653541304831	0.339	0.38	1
Asph	0.114107321975292	0.031356669070614	0.257	0.227	1
Hnrnpf	0.114114182340695	0.0224686987185434	1	0.999	1
Platr3	0.114124889997825	-0.0171467433944743	0.69	0.741	1
Magt1	0.114131407691287	0.0356952800952182	0.312	0.283	1
Rnf115	0.114170811398935	-0.0164997577770042	0.337	0.39	1
Polr3k	0.114175220295559	-0.0350551656953034	0.635	0.692	1
Smarca4	0.114206000650753	0.0232344948165857	0.786	0.758	1
Ndufv2	0.114369109156508	-0.0407426828284969	0.901	0.94	1
Csrp2bp	0.114380823009436	-0.0212374285731985	0.25	0.291	1
Bag2	0.114381934277655	0.0292207730563342	0.101	0.08	1
Puf60	0.114553676711459	-0.0454787692860915	0.62	0.659	1
Oaz1	0.114742879783242	-0.0227345482139918	1	1	1
Ttc14	0.11474535689988	-0.0431465318031664	0.54	0.577	1
Rinl	0.114965119210598	-0.0424387525037953	0.345	0.387	1
Bola1	0.115038873744128	-0.043069365586005	0.732	0.752	1
Fbxo9	0.11511261703881	0.0436030075755537	0.312	0.282	1
Ubqln1	0.115113724226834	-0.033286392819788	0.641	0.693	1
Jam3	0.11528307101682	-0.00971131927605715	0.093	0.12	1
Proser1	0.115357491906839	-0.044469704302222	0.283	0.32	1
Serbp1	0.115425960279323	-0.0173997746639207	1	1	1
Lrp10	0.115452966729666	-0.00887856178154922	0.153	0.188	1
Syce2	0.115476441429908	-0.0348141185637443	0.545	0.6	1
Drap1	0.115659716680952	0.0340456977895706	0.55	0.512	1
Plxnb2	0.115669165419497	0.032472088213651	0.137	0.113	1
Fnta	0.115838242154375	0.0331592786218495	0.74	0.718	1
Stip1	0.115897999664393	0.0397782683270237	0.857	0.862	1
Tmem5	0.115900239034131	0.0472546194936403	0.518	0.507	1
Aldh18a1	0.115920025542511	-0.0228056496714806	0.124	0.152	1
Ina	0.115989604428732	-0.0213584939804177	0.271	0.313	1
Cryab	0.116337142547032	0.0534576735239315	0.154	0.129	1
Sfmbt2	0.116388753106155	-0.0355080835994984	0.202	0.236	1
Supt7l	0.116463791662733	-0.0174428070817984	0.126	0.157	1
Tead1	0.116581065228021	-0.0395330026380839	0.485	0.523	1
Ddx51	0.11662193089363	-0.011633085768811	0.137	0.17	1
Ap3b1	0.116949446007653	0.040525720289811	0.405	0.373	1
Prss50	0.11698652742192	-0.0159249639511234	0.148	0.181	1
Utf1	0.117191913599462	-0.0341375258462857	0.97	0.986	1
Ube2c	0.117302738225654	-0.0414477876447228	0.937	0.946	1
Ireb2	0.117353309047412	0.0355324915350932	0.395	0.367	1
Fam69a	0.117425446700112	-0.0160440005304931	0.096	0.122	1
Nars2	0.117891992232896	-0.0175521033096498	0.09	0.116	1
Tut1	0.118006917563499	0.0274494270927785	0.2	0.171	1
Orc6	0.118209755735205	0.0423984295153332	0.746	0.721	1
Ubfd1	0.118302754470585	-0.0343357208869	0.628	0.671	1
Stk17b	0.118348940080296	0.0176059905996533	0.123	0.098	1
Pmpca	0.118380986058593	0.0366714804398769	0.433	0.401	1
Nop16	0.118399992650325	-0.0359200261268401	0.661	0.713	1
Rsu1	0.118460167391933	0.0375275751630709	0.441	0.403	1
Twf2	0.118652969976473	-0.0214333752250554	0.513	0.57	1
Tnfrsf12a	0.118667023540762	0.104191281719158	0.205	0.176	1
Ppih	0.118956891644727	0.0437492686013303	0.74	0.724	1
Atp5f1	0.118982020819534	0.023928111660138	0.991	0.998	1
Atp11a	0.11936147756078	-0.021628169501851	0.132	0.162	1
Grb7	0.119426555540396	-0.0245876355123966	0.094	0.118	1
Siva1	0.119445771481466	-0.0276552290108731	0.994	0.996	1
Tm2d1	0.119687620953989	-0.0199980544719621	0.318	0.362	1
Ece1	0.119712316338519	-0.0155388134056291	0.085	0.109	1
Gins2	0.119721931959029	0.0396926807177569	0.578	0.553	1
Gm43733	0.119772693431089	-0.0219937893384579	0.195	0.232	1
Pou5f1	0.119996871763836	-0.0397812694451889	0.957	0.972	1
Nceh1	0.120083097905192	0.0142945970729144	0.124	0.099	1
Lrrc58	0.120094386672558	-0.0273721273880056	0.425	0.465	1
Bcas2	0.120104238658095	0.0335116360655472	0.959	0.973	1
Itsn1	0.120735991621447	0.0291444926644634	0.208	0.182	1
Bcs1l	0.121418722028177	0.0292291652566277	0.178	0.153	1
Ifitm1	0.121487828522103	0.0330751304125165	0.728	0.769	1
Chd8	0.121615290789984	0.0308516867638379	0.561	0.529	1
Polr3f	0.121722083818035	-0.025782463744964	0.261	0.301	1
Tpbg	0.12183197238367	0.0191661238984195	0.101	0.079	1
Rae1	0.12183355733282	0.0393626611060203	0.819	0.789	1
Agl	0.121866468923126	-0.0942556482415817	0.485	0.515	1
Fjx1	0.121916389023888	-0.0164351360592706	0.128	0.159	1
Pyroxd1	0.121969868273125	-0.0175925257273099	0.172	0.205	1
Swap70	0.122037989640822	-0.0120583154295506	0.123	0.153	1
Thra	0.122283022011425	0.0205312502691525	0.134	0.109	1
Rpa2	0.122304351336416	-0.0410713257999517	0.732	0.773	1
Hnrnpl	0.122523964262988	-0.0355701868458582	0.798	0.817	1
Ptov1	0.122550045342255	0.0269014597067148	0.614	0.582	1
Cdc14b	0.122628804278588	-0.00899571029326252	0.146	0.182	1
Iqgap1	0.122666967640803	0.0585442985940002	0.46	0.435	1
Cebpzos	0.12269546415027	-0.0313666878330922	0.734	0.779	1
Mtus2	0.122705263725884	-0.0191755914673494	0.203	0.243	1
Atp2a2	0.122733646680307	-0.0584601593420361	0.682	0.703	1
Rnf146	0.122749695981811	0.0380616079900154	0.309	0.283	1
Ncapd2	0.122758389107926	-0.0308883698201537	0.346	0.39	1
Ivns1abp	0.122955026691622	0.0234092682414726	0.602	0.551	1
Srsf6	0.123001612756694	-0.0222281392886885	0.918	0.928	1
Igf2bp2	0.123447358661848	-0.0321778769396148	0.369	0.413	1
Dppa2	0.123650581057119	-0.0239247539812011	0.8	0.848	1
Eng	0.123654866757258	0.0164728932085881	0.135	0.109	1
Ndufs1	0.123769346899984	-0.0276680915342601	0.465	0.519	1
4931406P16Rik	0.123823907420418	-0.0193599599051779	0.31	0.364	1
Akap10	0.123849257324953	-0.0164729996684357	0.091	0.117	1
Wdtc1	0.123958226138676	-0.0241883339046218	0.417	0.47	1
Nsmaf	0.123966484150128	0.0201953039461304	0.118	0.095	1
Tmem150a	0.124034184143925	0.0581411242585531	0.195	0.174	1
Gpbp1	0.124162261756159	-0.0284344554368023	0.676	0.748	1
Cpsf4	0.124342738825123	-0.021395499693123	0.389	0.436	1
Slc31a1	0.124597156788306	0.0262718057267491	0.326	0.296	1
Rbms1	0.12469995693005	0.0679661109389303	0.48	0.46	1
Gli2	0.124705581004793	-0.0242805489165782	0.184	0.221	1
Fbxo2	0.125138204793198	0.0279834522608981	0.162	0.138	1
Uqcrh	0.125190739047832	-0.0214173024717101	0.997	0.996	1
A830080D01Rik	0.12522963855143	0.0336835860195526	0.375	0.346	1
Tsnax	0.125256945207186	-0.0236519787008129	0.395	0.434	1
Pfdn2	0.125328197451733	-0.0393809664069558	0.976	0.997	1
Ankrd11	0.125360486219211	-0.0297002047454169	0.88	0.892	1
Ewsr1	0.125408506174747	0.0329858239501307	0.828	0.825	1
Sec22a	0.125426136257112	0.0237043013203385	0.148	0.123	1
Nfatc2ip	0.125632909715096	-0.0281019209437953	0.723	0.767	1
Atp2b1	0.125663562799462	0.052707219526909	0.534	0.511	1
Ogg1	0.125778582254619	0.0257608369395472	0.126	0.103	1
Trub1	0.125881628565406	0.0336187052668539	0.261	0.233	1
Uggt1	0.126026140808441	-0.0215034178291405	0.271	0.316	1
Tcf25	0.126042838278291	-0.0200499738582839	0.843	0.845	1
Taf5	0.126111055662949	-0.0266598996064843	0.249	0.287	1
Aspm	0.126376079512393	0.0280706733921705	0.315	0.285	1
Tmem194	0.126545869230767	-0.0178756229771222	0.112	0.14	1
Mpdu1	0.126656466491205	0.0432802590836066	0.66	0.654	1
Snx6	0.126964903307646	-0.0355398344977326	0.468	0.509	1
Lockd	0.127050285043499	-0.0274172540095237	0.12	0.148	1
Zc3h13	0.127116649832826	-0.0455161172556835	0.71	0.751	1
Zfp422	0.127122981843096	-0.0262742513309298	0.236	0.271	1
Borcs5	0.127205353150454	-0.0200731144039884	0.145	0.175	1
Zbtb43	0.127280722418553	-0.0180045830011966	0.217	0.256	1
Pi4k2b	0.127355795070091	0.0352283860539193	0.228	0.201	1
Cox8a	0.127394582365783	-0.0187639004931826	1	1	1
Gnb1	0.127433194762245	-0.0387167441631988	0.866	0.899	1
Triap1	0.127508689460494	0.0369506549838021	0.482	0.459	1
Dgat2	0.127517389758095	-0.0126754831484471	0.099	0.126	1
Tdrp	0.127528728602551	0.0461426625274292	0.167	0.144	1
Gca	0.12753459587834	-0.0209439447815461	0.189	0.222	1
Rrnad1	0.127606004048817	0.0265653082930149	0.169	0.142	1
Bloc1s2	0.127860123217146	0.0446499567156197	0.808	0.798	1
Extl3	0.127912280146011	-0.0178639865857766	0.112	0.14	1
Acin1	0.127935288718933	-0.035045107730409	0.918	0.933	1
Npc2	0.127971426110071	0.026669571649152	0.761	0.745	1
Hmgb3	0.128031521055218	0.0512804909047381	0.548	0.528	1
Cd68	0.128083718260205	0.0282423202499121	0.189	0.162	1
Dnajc2	0.128133246212818	-0.0306644784095367	0.98	0.974	1
Impact	0.128153167792737	0.0577100305385793	0.411	0.391	1
Hexa	0.12853537248126	-0.0179043993669131	0.209	0.247	1
Dctn6	0.128616249582601	0.0384236442106942	0.246	0.22	1
Supt4a	0.128627215716356	-0.0316241669887007	0.913	0.918	1
Srxn1	0.128679412967035	0.0229831600413805	0.203	0.171	1
Renbp	0.128700511170847	0.0104113348168955	0.104	0.082	1
Phf6	0.128737168051206	-0.0242510805386771	0.25	0.287	1
Snrpe	0.128908661216239	-0.0223519688129588	0.998	1	1
Acot7	0.128979637581087	-0.0246233402425785	0.324	0.369	1
Psma2	0.129134021117997	0.0345809510629866	0.989	0.993	1
Babam1	0.129154366229604	0.0254724001314223	0.416	0.38	1
Fndc3b	0.12958408648811	0.0200776824925794	0.117	0.095	1
Tmco1	0.12985650134145	-0.0312210125310258	0.814	0.867	1
Plk2	0.129895051927479	0.0593602699008559	0.217	0.193	1
Shfm1	0.129954118112414	-0.026532420040289	0.997	0.996	1
Rpp25l	0.130350306594614	-0.0200134335096679	0.658	0.702	1
Trp53i13	0.13051577584585	-0.0215648110303504	0.101	0.125	1
Crcp	0.130581541615606	-0.027310501010771	0.306	0.342	1
Rnf138	0.130683973487516	-0.0452368090639669	0.702	0.72	1
Zdbf2	0.130717489894459	-0.0236127605500698	0.361	0.413	1
5031425E22Rik	0.130809315430469	-0.0179431092753778	0.107	0.132	1
Cabp1	0.130841610133569	-0.0213676754877971	0.198	0.236	1
Glyr1	0.130846278326607	0.0282080852864104	0.506	0.484	1
Eno1	0.130910778532086	0.0298339423417016	0.901	0.862	1
Psap	0.13094645319724	-0.0213279266527743	0.296	0.345	1
Zfp780b	0.131063321996443	0.0236387772870294	0.112	0.09	1
Eif3k	0.131234370667563	0.0237587195855353	0.991	0.992	1
Trmo	0.131247712809074	-0.0171482512103776	0.096	0.121	1
Nbeal1	0.131268907629763	-0.0204217709256421	0.206	0.238	1
Ube2j1	0.131297832784986	-0.0122753499354273	0.211	0.252	1
Cnn2	0.131318469623097	0.00950573237135399	0.438	0.495	1
Rrm1	0.131480660560153	0.0455681845373658	0.647	0.642	1
Zic3	0.131551102459685	-0.0309954834309796	0.471	0.509	1
Ddx6	0.131586282715962	-0.028220962591856	0.539	0.59	1
Glb1	0.131610015760403	-0.0198593319096732	0.172	0.203	1
Ppfia1	0.131785601346083	0.0358747139181667	0.307	0.282	1
Snapc5	0.13185801011257	-0.0326166414936219	0.535	0.588	1
2700029M09Rik	0.13187959319049	0.038528290727823	0.742	0.714	1
Pak4	0.131987215866399	-0.02137319196917	0.391	0.445	1
Chchd6	0.132345320290963	-0.0267279300222443	0.474	0.513	1
Pxk	0.132478567095373	0.0219284714694798	0.117	0.093	1
Prkci	0.13270892410196	-0.0197924338185664	0.422	0.464	1
Atp5j	0.132755017669415	0.0211714514586263	1	1	1
Tmem147	0.132845882888184	0.0349441802843525	0.792	0.759	1
Phf5a	0.133156469884856	-0.0361213068132649	0.978	0.976	1
Actr8	0.133159265669274	0.0235483239531588	0.25	0.22	1
Alkbh8	0.133170840082464	0.0242156859201537	0.181	0.154	1
Itga5	0.133433664299095	-0.0232762724231023	0.15	0.18	1
Plekhf2	0.133544525242297	0.0453573820778743	0.709	0.676	1
Cep120	0.133853652960141	-0.0121062158742407	0.126	0.157	1
Ak4	0.134033420903423	-0.0419143902952858	0.394	0.432	1
Sf3a1	0.134066052385403	-0.0301399931062607	0.643	0.675	1
Mum1	0.134093710981567	-0.0246371226330269	0.37	0.419	1
Wdr5	0.134203284806606	-0.0321821254811494	0.731	0.787	1
Eras	0.1345831421466	-0.0469424555178773	0.534	0.564	1
Ppp1r9b	0.135078665170943	-0.0133900753406049	0.102	0.129	1
Pcm1	0.135118315398117	-0.0308442952010505	0.717	0.744	1
Cep68	0.135202844953168	-0.0252362749049674	0.169	0.202	1
Reep6	0.135261010510409	-0.0132140035341455	0.145	0.179	1
Papd7	0.13529251778824	-0.0224039155762362	0.107	0.131	1
3110040N11Rik	0.135446358945405	-0.0256094559921893	0.441	0.494	1
Ttc7b	0.135472899357477	0.0238194954435515	0.135	0.112	1
Aen	0.135488896864511	0.0443073953762051	0.827	0.812	1
Hspd1	0.135543840042985	0.0203369320563196	1	1	1
Rbbp8	0.135578610855787	0.0397276592044111	0.285	0.256	1
Nr3c1	0.135667593550709	0.0298489114707543	0.183	0.159	1
Pde4dip	0.135714129071132	-0.0169553224961758	0.093	0.118	1
Gm13145	0.13597685178768	-0.0207139548393148	0.091	0.114	1
Dgkeos	0.136224434470803	-0.0179517000929636	0.08	0.103	1
Hdac4	0.136331366948706	-0.017044733064994	0.173	0.206	1
Gmpr	0.136389974292683	-0.0218989774626183	0.169	0.2	1
Psmd12	0.136512618671767	0.0307189621072623	0.869	0.857	1
Etl4	0.136620283551685	0.0231299141237528	0.219	0.192	1
Sh3glb1	0.136739962278827	0.0388028412497538	0.685	0.654	1
Ung	0.136876673499891	-0.0254522448773165	0.776	0.822	1
Rnf41	0.136978535107126	-0.0238241573691772	0.214	0.25	1
Gpatch11	0.137015606766161	-0.0171071751987183	0.354	0.396	1
Zfp800	0.137209923943971	-0.0243533758601231	0.142	0.171	1
Denr	0.137453740042609	-0.034438617519148	0.969	0.976	1
Traf7	0.137477163793484	0.0444717083586689	0.504	0.488	1
Rps21	0.137635359276991	0.0236042975178488	1	1	1
Ccs	0.137647907463629	0.0390351641536925	0.433	0.401	1
Palb2	0.137800553481294	-0.0188820037343382	0.129	0.159	1
Galnt1	0.137868489477484	-0.0155386963541071	0.222	0.261	1
Frmd6	0.137916906203279	-0.015592478156162	0.085	0.108	1
Polr1b	0.137983226159666	-0.0244118092865187	0.233	0.271	1
Fam20b	0.137991822511805	0.0214422037304791	0.102	0.082	1
Cdx1	0.13834319664065	-0.0201390757945843	0.094	0.119	1
Nsd1	0.138752226938278	-0.0406355673298103	0.772	0.793	1
Nampt	0.138763254439148	-0.0311649470816324	0.531	0.575	1
Uqcrc1	0.138786981581246	0.037377098819485	0.967	0.965	1
Plscr1	0.13895514774945	-0.0284176213139707	0.23	0.268	1
Sap30	0.138999653910074	0.0377052141632863	0.82	0.811	1
Ncdn	0.139014054841293	-0.01688155221086	0.124	0.153	1
Kcnk5	0.139081170046152	-0.0220801161270818	0.164	0.193	1
Dazl	0.139301893824087	-0.0255236331882255	0.186	0.218	1
Ctdp1	0.139580941525534	-0.0145130322542628	0.236	0.276	1
Nid2	0.139684886719982	-0.0359245765849	0.4	0.445	1
Brcc3	0.13986924712557	0.0395136141554163	0.37	0.343	1
Rilpl1	0.139902830048132	0.0208827302161111	0.145	0.12	1
Hsbp1	0.14005353399619	0.0399044759907665	0.865	0.874	1
Ppfibp2	0.140222808937076	-0.0173047199057741	0.115	0.142	1
Decr1	0.140442124405095	-0.0214915565011375	0.112	0.137	1
Hmgn3	0.140474444738684	0.0419471348544757	0.252	0.228	1
Wdfy1	0.140726318572706	-0.0129046816625755	0.304	0.352	1
Gle1	0.140778691646108	-0.0279618380222995	0.474	0.516	1
Med13l	0.140789186115083	-0.0325678459674602	0.446	0.496	1
Pms2	0.140803475623722	-0.0175902173761223	0.187	0.222	1
2610318N02Rik	0.140958504176672	-0.0102869237802614	0.439	0.501	1
Tet2	0.141391807317137	-0.0192864517984169	0.419	0.477	1
Trim26	0.141491064230791	-0.0252350395513929	0.233	0.265	1
Arf6	0.141564415436922	-0.0378193944008056	0.676	0.718	1
Phpt1	0.141680764807436	0.034802409715419	0.465	0.438	1
Fkbp1a	0.141847409199588	-0.0241135337506406	0.992	0.997	1
Ttc33	0.141868454235004	-0.033523984742519	0.205	0.233	1
Bet1	0.141942925895352	-0.0235095687505706	0.477	0.533	1
Naa30	0.142168921835374	-0.0178492174935312	0.189	0.226	1
Dyrk3	0.142324211702056	0.0304990182598927	0.483	0.467	1
Cbx7	0.142499557166566	-0.0334266763367039	0.515	0.564	1
Wsb2	0.142621719071901	-0.0346736605319116	0.431	0.475	1
Tgs1	0.142705834738859	0.0269691670905778	0.589	0.579	1
Lonrf1	0.142917055613171	-0.0134958410205613	0.094	0.12	1
Tprn	0.142972051688791	-0.00866443742933393	0.096	0.122	1
Ahsa2	0.143136417946146	0.0469866878427856	0.279	0.258	1
Pcmt1	0.14332063474005	0.0385914493733573	0.69	0.676	1
Amz2	0.143441204710252	-0.0240295596958217	0.252	0.288	1
Lpgat1	0.143693079414858	-0.025206976939337	0.106	0.129	1
Tex9	0.143851062605425	-0.0208756598644748	0.202	0.236	1
Abhd17a	0.143894063154456	-0.0283135692426999	0.6	0.641	1
Casc5	0.144008487720616	0.0334247756485583	0.383	0.354	1
Ergic2	0.144058246476231	-0.029362554275236	0.611	0.663	1
Baz1a	0.144063633224385	-0.0392884134451096	0.57	0.598	1
Ppp2r5d	0.1442324772062	0.0360968980724775	0.354	0.321	1
Sertad1	0.144361334432014	-0.0186756276012575	0.128	0.155	1
Dpysl3	0.144458332610994	0.0189138175952498	0.121	0.098	1
Cab39	0.14448203434476	-0.0246132053864488	0.353	0.395	1
Rps29	0.144766512810399	-0.0177861820703287	1	1	1
Snrpf	0.144781900432544	-0.0210528064454554	0.997	0.996	1
Elac2	0.144936124303715	0.0327338299403395	0.504	0.474	1
Zfp398	0.144970875091149	-0.0180147334434555	0.08	0.102	1
Rtca	0.145080862427075	-0.0190126474354836	0.433	0.495	1
Ppie	0.145470192970975	-0.0254408605063107	0.521	0.586	1
Ap1s2	0.145682764756613	0.0251436569179434	0.154	0.131	1
Bag6	0.145848197961254	0.038954571919929	0.501	0.5	1
Gtf2h5	0.146130508521892	-0.0334093690558097	0.92	0.926	1
Prim2	0.146232974260424	-0.0125440809605418	0.249	0.287	1
Ceacam20	0.146280895230615	-0.0210121306886236	0.233	0.271	1
Stmn2	0.146310712557022	0.0368459475288283	0.972	0.981	1
Mrpl12	0.146337026643849	-0.0320790167574287	0.962	0.971	1
Atp5b	0.146344126335516	0.0221189547790002	1	0.999	1
Cwc27	0.146348928912173	0.0355993890537574	0.403	0.373	1
Elf2	0.146530452790542	-0.0213349854013506	0.29	0.333	1
Clic4	0.146790701746246	-0.039215162321194	0.367	0.405	1
1810030O07Rik	0.146982225443103	-0.0174901938027229	0.18	0.213	1
Ormdl1	0.147735206035918	-0.0243566772640574	0.208	0.243	1
Stmn3	0.147789038942681	0.0206374035527663	0.117	0.095	1
Ptprg	0.147811203852834	0.0141505242969635	0.157	0.131	1
Caprin2	0.147864518137144	-0.0251898120354425	0.187	0.217	1
Cct3	0.147965564122141	-0.0299096743791476	0.984	0.986	1
Ndufb11	0.148088641807804	0.0468027439848959	0.937	0.919	1
Rec114	0.1481109665604	-0.0147941469635126	0.094	0.119	1
Dcun1d5	0.148203206495363	-0.0270947964136525	0.92	0.925	1
Emc8	0.14828738288304	-0.0329596380020996	0.961	0.97	1
Anxa7	0.148333667488441	0.028575921198098	0.446	0.413	1
Gmfb	0.148349771733433	0.034310956075747	0.506	0.481	1
Utp23	0.148410468516306	0.0379526340239174	0.498	0.462	1
Prune2	0.148435649193206	-0.0183375900089772	0.134	0.163	1
Fdx1l	0.148446697288935	-0.0360912324601951	0.784	0.799	1
Polr3e	0.148458637347207	-0.0325301913565882	0.28	0.314	1
Rps23	0.148719445759374	0.0130920704247171	1	1	1
Gm21092	0.148840574483284	-0.0272918482092966	0.398	0.439	1
Pcsk6	0.149321751426707	-0.0259473271558339	0.165	0.193	1
Grtp1	0.149338564703406	0.0289218254182888	0.228	0.202	1
Rabac1	0.149394881509661	0.040558115684125	0.693	0.688	1
Smim7	0.14940620777443	0.0407381103656928	0.443	0.435	1
Tmem33	0.14942774334287	0.0362368343793656	0.521	0.505	1
Suclg2	0.149581434606907	-0.0227454898624145	0.564	0.601	1
Trappc10	0.149767276076343	-0.0210589226720588	0.099	0.121	1
Lrr1	0.149849474481953	-0.0211844372252826	0.194	0.227	1
Epc2	0.149903236847676	-0.0282722306333769	0.272	0.31	1
Msh6	0.149927568878457	-0.0357181059579621	0.844	0.875	1
Rab7	0.149968633898706	0.0383466590884591	0.803	0.791	1
Llph	0.150008971398223	-0.0280617958214906	0.973	0.973	1
Tmem201	0.150096393911167	-0.0223243067804848	0.156	0.184	1
Dpp9	0.150197690883837	-0.0309741289048574	0.272	0.311	1
0610009O20Rik	0.150346803128898	0.0350003013159149	0.236	0.215	1
Hmgcr	0.150453232697345	0.0366903401924319	0.312	0.285	1
Nsrp1	0.150667704499528	0.0292517051129582	0.688	0.666	1
Pes1	0.150727963618991	-0.0186805005661095	0.715	0.766	1
Commd1	0.150774595776707	0.0342121642065157	0.732	0.712	1
Rpa1	0.15092645683851	-0.0263868985467216	0.735	0.769	1
Nr6a1	0.151139836964079	-0.0366992678413988	0.227	0.256	1
Rbm8a	0.151569457684841	-0.0294898311334311	0.973	0.992	1
Coa5	0.151574365802949	0.0267287838004903	0.493	0.485	1
Fkbp9	0.151781730346042	0.0346361297105368	0.531	0.514	1
Edc4	0.152042706506022	0.023966485517445	0.294	0.264	1
Rpl36al	0.152049416121426	-0.0131737949886106	1	1	1
Fsd1l	0.152053415453403	0.0204019208771206	0.126	0.104	1
Morf4l2	0.152057336109659	0.0377129370148883	0.965	0.966	1
Bnip3l	0.152156207591697	0.0387694102508364	0.817	0.777	1
Gcdh	0.152399188145452	0.0264076682698117	0.192	0.167	1
Trp53i11	0.152409080058213	0.0281737241015701	0.132	0.11	1
Zdhhc7	0.152418264286482	-0.0142069416788175	0.083	0.105	1
Dppa4	0.152460358179064	0.0227524152880415	0.803	0.785	1
Mapre1	0.152865123486753	0.0353995444971423	0.806	0.786	1
Ogt	0.153112336538471	-0.0306117046257365	0.468	0.5	1
Arcn1	0.153317467698336	-0.0312601196738327	0.402	0.439	1
Itgb1	0.153465995807531	0.0753901850969483	0.537	0.523	1
Ikbkap	0.153514149861326	-0.0204045069222512	0.386	0.428	1
Gm28625	0.153564456166302	-0.00969790536602559	0.079	0.101	1
Rab4a	0.153750067723172	0.0418197818368279	0.543	0.525	1
Chd7	0.153993698395552	0.0283387608515284	0.504	0.465	1
Pld3	0.154035450452507	0.0290619784094625	0.233	0.205	1
Pnpo	0.154089343760679	-0.021115262435639	0.183	0.216	1
Myh9	0.154302030952372	0.0612490013560578	0.359	0.337	1
Nr0b1	0.154632525099966	0.0760554720736555	0.529	0.527	1
Acadl	0.154665847775389	0.0209383926783501	0.135	0.112	1
Yme1l1	0.154711943217195	-0.0310266151151162	0.628	0.659	1
Gls	0.154759969350284	-0.0207714787932432	0.206	0.243	1
Gng3	0.154778265567064	0.0479305522386596	0.498	0.467	1
Fbxl19	0.154938699292808	-0.027489434256123	0.269	0.306	1
Top2a	0.154940951378465	-0.0221886367803992	0.931	0.929	1
Keap1	0.154988302513178	0.0304131240770388	0.343	0.312	1
Kctd3	0.155004448227873	0.0211487845083574	0.255	0.224	1
Ppp1cb	0.155097300716764	-0.0288424541858393	0.728	0.767	1
Pih1d1	0.155130141151594	0.0354329798491641	0.441	0.422	1
Tusc3	0.155185165429541	0.0319262415696429	0.351	0.326	1
Ppfibp1	0.155308845777078	-0.00958820522939413	0.209	0.243	1
Vti1b	0.155345457513408	-0.0339196566866721	0.556	0.593	1
Tfpt	0.155476025090771	-0.023433606416103	0.276	0.312	1
Mapkapk2	0.155636312329921	-0.0197822578246835	0.17	0.201	1
Dcaf15	0.155879749326239	-0.0217234038296761	0.173	0.202	1
Cdr2l	0.1559742460395	-0.0141799236311013	0.082	0.105	1
Rnf216	0.156162316421731	0.0248389459977621	0.263	0.232	1
Tmem107	0.156176127541062	-0.0284176386350286	0.263	0.295	1
Lamp1	0.156189943763337	0.0381722218724598	0.898	0.911	1
Gtf3c5	0.156309403851879	-0.0173823860709006	0.107	0.13	1
Anp32a	0.15644681402451	-0.0263904350141926	0.828	0.86	1
Psmc2	0.156608931151086	0.0376375619846818	0.794	0.8	1
Timmdc1	0.156648806692383	0.0328003414550208	0.359	0.329	1
Mef2d	0.156663480963404	-0.0127611117452959	0.106	0.13	1
Neo1	0.156745012216269	-0.0169958596435213	0.087	0.108	1
Zfand6	0.156853451913947	0.0424063968786668	0.669	0.664	1
Anp32e	0.157054173989376	-0.0266654201160405	0.756	0.805	1
Fmr1	0.157140250031587	0.0298719311137458	0.431	0.397	1
Rras2	0.157405191314634	0.0357140691734212	0.37	0.337	1
Ddx28	0.157457911650924	-0.0210233696389888	0.161	0.19	1
Dcun1d1	0.157478611977719	-0.0187509421045277	0.205	0.238	1
Otud3	0.157657862542063	-0.0134160993668637	0.161	0.194	1
Msantd3	0.157784484715352	0.0271325729464638	0.43	0.402	1
Ttc1	0.157852020007574	0.0339911044757897	0.759	0.753	1
Ppme1	0.157917751933013	0.0178888901975363	0.219	0.189	1
C77080	0.158014980549748	0.0181230291980145	0.124	0.102	1
Mki67	0.158129882629021	-0.0221215972360739	0.471	0.523	1
Krt8	0.158151971626064	0.10944210415625	0.139	0.118	1
Kdm6b	0.158356940362158	-0.0227485147148957	0.233	0.269	1
Sdc1	0.158808276431011	-0.0219490277777608	0.205	0.238	1
Slf1	0.158953515581462	0.0214231430379705	0.126	0.106	1
Gsg2	0.158998046830057	-0.0240758508274012	0.254	0.292	1
Rnf31	0.15900492285424	0.0249450575441847	0.11	0.09	1
Nfat5	0.159085996014927	-0.0175034930460413	0.235	0.277	1
Ercc3	0.159094127051616	-0.0162273476637987	0.216	0.247	1
Eef1g	0.159110837619068	0.0205541488372494	1	1	1
Xbp1	0.159391721174946	-0.028284434295039	0.42	0.461	1
Fbxo5	0.159412062841902	-0.0194112108304731	0.578	0.625	1
Alg1	0.159637703136692	0.0245758438669765	0.162	0.138	1
Hace1	0.159836741430698	0.0295151666597466	0.12	0.101	1
Ltbp4	0.159846883221753	-0.0358028298247531	0.69	0.738	1
Ndc80	0.16009695182399	-0.0216765958462187	0.276	0.317	1
Kctd10	0.16038670335574	-0.00788588542692198	0.186	0.221	1
Hsp90b1	0.160521916767726	0.047337318477279	0.959	0.955	1
Sccpdh	0.160625962873248	-0.0180667375109944	0.217	0.252	1
Psmg2	0.160667857401648	0.0386070300014564	0.567	0.534	1
Kat7	0.160774200441884	-0.0341544772041252	0.606	0.659	1
Zfp609	0.161074783440804	-0.0117843110835045	0.126	0.154	1
Malat1	0.161089728521812	0.0583933910460939	1	1	1
Cog8	0.161219871542098	-0.0243687291473077	0.427	0.459	1
Sumo1	0.161357203473194	-0.0227855422526215	0.997	0.999	1
Map2k7	0.161363931015813	0.0239605158108063	0.216	0.19	1
E2f1	0.161702311282621	-0.0169604160819782	0.137	0.165	1
Gemin7	0.161810559378072	0.0287147114906463	0.595	0.572	1
Insig1	0.161830044239609	-0.0176197270320124	0.131	0.157	1
Tprkb	0.161873225074968	-0.023295639339409	0.348	0.39	1
Triobp	0.161876599411357	-0.0136788490363233	0.184	0.216	1
Snx8	0.161971915762526	-0.0187795009619592	0.143	0.169	1
Rabggtb	0.162000661532702	-0.0413651460185904	0.654	0.695	1
Rexo2	0.162078297059131	-0.0350412772527204	0.915	0.926	1
Myo1e	0.162303162248925	-0.0224210141876276	0.135	0.162	1
Ccdc124	0.16234276466088	-0.0296077441199067	0.784	0.833	1
Coq7	0.162578531946663	0.0313992018989012	0.721	0.71	1
N4bp2l2	0.162755534870743	-0.0226933505016574	0.676	0.713	1
Smg7	0.162939974015503	-0.0278684192385738	0.324	0.36	1
Tbc1d24	0.162949639541255	-0.0256811208952516	0.118	0.142	1
Rnd3	0.162991991137197	0.0209001425248757	0.135	0.113	1
Ufd1l	0.163054357404029	0.0236687888162569	0.307	0.273	1
Psmg1	0.163167964053143	0.0247852531232354	0.671	0.646	1
Eif5b	0.163289595117703	-0.0277121551907864	0.997	0.998	1
Diablo	0.16332132000885	0.0196084344767289	0.647	0.619	1
Tom1	0.163338642193161	0.0247266343817806	0.167	0.144	1
Faap20	0.163372364036998	-0.0333098971656608	0.315	0.352	1
Mphosph6	0.163412722563086	-0.0361967822321698	0.638	0.685	1
Bora	0.163417495897451	-0.0230357505209346	0.178	0.205	1
Neurl1a	0.163570841126626	-0.0137123586212017	0.093	0.116	1
Inpp5b	0.163702295875026	-0.0121326435484872	0.096	0.12	1
Rfc1	0.163733773479148	0.033894177843701	0.929	0.936	1
Pafah1b2	0.163928558549096	0.031829436930302	0.397	0.373	1
Fbxl6	0.16401943291104	-0.0191533118193498	0.184	0.214	1
Nfatc3	0.164032960639402	-0.0163247652368642	0.143	0.168	1
Rad23a	0.164072651016326	-0.0280965523355716	0.589	0.632	1
Samd4b	0.164272124973835	-0.0194790407669529	0.351	0.402	1
Smap1	0.164317100715867	0.0424987545814368	0.643	0.639	1
Mybbp1a	0.164440497945568	-0.0239931243849165	0.917	0.918	1
Kpna6	0.164459723146543	-0.0250382342510574	0.222	0.25	1
Sdcbp	0.164523435179346	0.0336935946227742	0.28	0.253	1
Mrps23	0.16453531816333	-0.027998168323363	0.63	0.661	1
Hsph1	0.164628585768232	-0.0311480979495178	0.641	0.69	1
Lamc1	0.164670951712695	-0.0123836126440017	0.387	0.432	1
Platr26	0.164788944660229	-0.0241940546446515	0.183	0.212	1
Rbm25	0.164949132753656	-0.0447292037610794	0.981	0.985	1
Mri1	0.165111744134309	-0.0104717575707904	0.282	0.328	1
Tmem177	0.165181206978711	0.0222156113917253	0.112	0.092	1
Ankrd27	0.165278861662276	-0.0164306590618255	0.117	0.142	1
1810022K09Rik	0.165283376370141	-0.0196878859849037	0.956	0.949	1
Egfl7	0.165332600049792	0.0295319616092883	0.54	0.515	1
Zc3h7b	0.165844587576242	-0.0182659442780607	0.169	0.2	1
Nme2	0.165965480294381	0.0297519154970687	0.153	0.132	1
Ddx42	0.165996019742558	-0.0255261217198406	0.701	0.738	1
Zbtb12	0.166411194342494	-0.0181365268900642	0.113	0.138	1
Chchd4	0.166442876096865	-0.0225875149680206	0.953	0.949	1
[truncated: 5,669 more rows]
