# Supplementary material for: Detection of gene cis-regulatory element perturbations in single-cell transcriptomes
Source: PLoS Comput Biol. 2021 Mar 12;17(3):e1008789. doi: 10.1371/journal.pcbi.1008789 (PMC8011753; doi:10.1371/journal.pcbi.1008789)
Supplement: S2 File — (ZIP) [file pcbi.1008789.s015.zip › S2_File/wt_txm.TdgfSC1_vs_Control.DESeq2.csv]

	p_val	avg_logFC	pct.1	pct.2	p_val_adj
Rpl7l1	4.6883148747244e-08	0.0954258204334746	0.956	0.919	0.000853601489241071
Tdgf1	8.98035086269983e-08	-0.163594540114619	0.973	0.988	0.00163505248157176
Malat1	2.37954450011898e-07	-0.180789536688586	1	1	0.00433243667136663
Rpl10	1.34696520456243e-05	0.0234901759717645	1	0.999	0.245241954794682
Rps27l	2.08749983344601e-05	-0.106206243466914	1	1	0.380071094675515
Zfp207	2.62321092479339e-05	0.0728431855082612	0.893	0.857	0.477608013077132
Sarnp	6.79009764140615e-05	0.0680609415907167	0.877	0.809	1
Rbm3	9.10128274338036e-05	0.0463014706625122	0.993	0.992	1
Prdx1	9.51360930310499e-05	0.0222752362550889	1	1	1
Polr2h	0.00011434782109023	0.0621104688128022	0.882	0.857	1
Stmn1	0.000159339424166482	0.0594780252273261	0.967	0.957	1
Sumo2	0.000169902796813428	0.0157008185598468	1	0.999	1
Tpt1	0.000213978159144076	-0.0918530791469587	1	1	1
Snrpd3	0.000218634567234021	0.0353282355674216	0.999	0.995	1
Ahsa1	0.000222346673178199	0.0483375734786089	0.966	0.949	1
Tcl1	0.000230830766417271	0.0874233622695028	0.525	0.441	1
Eif6	0.000240134613378472	0.0575957884582756	0.887	0.887	1
Rps21	0.000339805581831004	-0.0831846732040193	1	1	1
Rps28	0.000352709452406883	-0.0839824968592393	1	1	1
Tceal8	0.000365578846216756	0.0734729317690896	0.796	0.772	1
Rps20	0.00036782306186536	-0.0829213374923254	1	1	1
Perp	0.000398196883430071	-0.151567484220155	0.301	0.407	1
Ngfrap1	0.000458822533809783	-0.115990382870365	1	1	1
Dcp2	0.000461260346919537	0.0654875431167046	0.738	0.714	1
Ywhaq	0.000601643221213157	0.0226401160159928	1	0.999	1
Mid1	0.000618005125241881	-0.129993767141553	0.666	0.72	1
S100a6	0.00062847720022629	-0.218412984058212	0.626	0.636	1
Ran	0.000630107041695595	-0.00484484676062369	1	1	1
Dppa2	0.000641992723478953	0.0685384969968621	0.869	0.848	1
Eef1e1	0.000657912661709511	0.0506541445332793	0.874	0.846	1
H2afx	0.000791631773963374	0.0333702264520088	0.99	0.994	1
Hsd17b14	0.000986339923575115	0.050893785207794	0.946	0.928	1
Phlda2	0.00101534913739112	0.0848282869541133	0.825	0.811	1
Tex19.1	0.00106545992133419	0.0618875698759319	0.748	0.707	1
Nr0b1	0.00110439036782759	0.0738637609226475	0.566	0.527	1
Nup93	0.00113052679817058	0.0641566433503079	0.528	0.483	1
Hmgn2	0.00118165095665707	-0.110813875488477	0.93	0.941	1
Actn4	0.00128000801046056	-0.11539082899694	0.953	0.964	1
Pmm1	0.00136897107706043	-0.122282736077253	0.839	0.886	1
Hint1	0.00137234453816367	-0.0925242341041854	1	1	1
Krcc1	0.00141366330617032	-0.107533367795306	0.447	0.505	1
Ybx3	0.00156812284059114	-0.1154194405943	0.856	0.877	1
Pcbp1	0.00162572626093624	0.0253451323987908	0.996	0.992	1
Rpl37	0.00163492475534899	-0.0736196305497332	1	1	1
Psmd5	0.00164236265571787	0.0601292124349734	0.534	0.476	1
Cnbp	0.00171314798234	0.0155534030039615	0.999	0.999	1
Gm10116	0.00185391993998132	-0.0914341608482223	1	1	1
Cdkn1a	0.00210000073249849	-0.137381617779804	0.375	0.422	1
Dst	0.00211512555568526	-0.109475159469113	0.441	0.521	1
Txndc17	0.00223041814955366	0.0305270074854729	0.957	0.955	1
Mrps25	0.00229349226138559	0.0461799066583203	0.823	0.809	1
Anp32a	0.00229945137885816	0.0477193483207727	0.874	0.86	1
Fam162a	0.00257080995548641	-0.111966227002329	0.78	0.818	1
Ankrd10	0.0026127185531367	0.056065361646036	0.583	0.544	1
Nfe2l1	0.00299797910813854	-0.0973608767296643	0.452	0.509	1
Utp23	0.00310363692373232	0.0576446894094088	0.521	0.462	1
Nop10	0.00311523217102693	0.0059854829808037	1	0.999	1
Platr17	0.00311618217413095	0.0555945082837586	0.723	0.711	1
Etfb	0.00323737439716977	0.046163067228246	0.839	0.8	1
Senp6	0.00339133290687556	-0.103618492887733	0.551	0.628	1
Ywhae	0.00343200405582075	0.0047343108015987	1	0.999	1
Sfn	0.00343452308353916	-0.171266876344625	0.422	0.483	1
Psma2	0.00365544267723015	0.0204166598533682	0.987	0.993	1
Cops4	0.00371644168528065	0.0424405855635651	0.817	0.779	1
Tpst2	0.0039744340258924	-0.0924600415825924	0.344	0.432	1
Psat1	0.0039772482766024	0.0329965324402353	0.94	0.935	1
Rtca	0.00405627972587047	-0.0932842425008601	0.409	0.495	1
Rps29	0.00434490000147769	-0.077480171470194	1	1	1
Wdr77	0.00441176809705112	0.0404654177135524	0.853	0.832	1
Erh	0.00441825430897259	-0.00289728487920193	1	0.999	1
Yap1	0.00446785149975081	-0.0927985509637154	0.354	0.412	1
Nmd3	0.0045370132475873	0.0456625149637617	0.748	0.692	1
Dnajb6	0.00453948156973604	0.0253386365209178	0.979	0.984	1
Nme4	0.00459279793286915	-0.0970035350525871	0.586	0.642	1
Pebp1	0.00463512892156431	0.00910250408439595	1	0.999	1
Snrpa	0.00472026457834505	0.0427616525804509	0.799	0.787	1
Aard	0.00492267092030084	-0.112469997774729	0.465	0.561	1
Ybx1	0.00497488184946683	-0.0770270627503495	1	1	1
Klf2	0.0051151197140288	0.0510851140767747	0.937	0.921	1
Imp3	0.00516420878925139	0.046413609304699	0.745	0.712	1
Pdgfa	0.00519505111175243	-0.106554494085463	0.776	0.811	1
Zcrb1	0.00531668469816839	-0.104063368010444	0.725	0.745	1
Apoa1bp	0.00532713216054469	-0.0909532364324568	0.415	0.46	1
Atp5g3	0.00549643603164569	-0.099112670226698	0.954	0.968	1
Coa3	0.00587066654133719	-0.0987573422412555	0.845	0.858	1
Tcf15	0.00595797288845805	-0.115646292185885	0.759	0.799	1
Eif3k	0.00632473215712468	0.0121291785980433	0.996	0.992	1
C1qbp	0.00635511633358387	0.0100415192556382	0.999	0.991	1
Ost4	0.00646370388563007	-0.100787011532145	0.914	0.918	1
Polr1c	0.00647357746508667	0.0352583724893945	0.862	0.848	1
Drosha	0.00663994557052032	-0.0926965257634023	0.495	0.54	1
Clns1a	0.0067418148574805	0.0188432244524845	0.973	0.974	1
F2rl1	0.00688936451490879	-0.0968938169780565	0.354	0.418	1
Hook1	0.00706177197351065	-0.0860871163757285	0.377	0.46	1
Nckap1	0.00717575662982071	-0.0873353791171199	0.341	0.411	1
Naa38	0.00723757229886619	-0.0984299651634124	0.88	0.902	1
Mrpl12	0.00726409157305337	0.0192253638469615	0.986	0.971	1
Rplp1	0.00783861731461338	-0.0736080500083904	1	1	1
Dnajc9	0.0078471644663063	-0.0955802044816249	0.603	0.668	1
Sumo3	0.00788448364828383	0.0225564670219689	0.969	0.965	1
Wnk1	0.00795103510907288	-0.100313347466202	0.626	0.669	1
Ubtf	0.00795711293565598	0.0349500403992069	0.847	0.822	1
Smarce1	0.00801894713583709	0.0430841787965116	0.67	0.65	1
S100a11	0.00845176702447368	-0.109787731226813	0.472	0.502	1
Trim71	0.0084800973439456	-0.0977746402659484	0.688	0.743	1
Fasn	0.00860139985248307	-0.0864696122691336	0.428	0.507	1
Zfp281	0.00864451693305295	-0.0880959346368592	0.514	0.574	1
Pfdn6	0.00873651171436877	0.015935624713822	0.981	0.975	1
Tcof1	0.00893494362777063	-0.0973740250572628	0.956	0.958	1
Timm44	0.00947798023037258	-0.0875671330950664	0.525	0.595	1
Fam96b	0.00949223180975282	-0.0969479345105267	0.705	0.753	1
Rqcd1	0.00953241623254783	0.0500949978832735	0.442	0.395	1
Atp2a2	0.00955735009691507	-0.0987728380690044	0.679	0.703	1
Polr2d	0.00964265497543106	0.0411085989895118	0.736	0.696	1
Pfn1	0.00973217157221382	-5.72921441168717e-05	1	0.999	1
Med21	0.00977255020916565	0.0419173596776293	0.673	0.628	1
Uqcrfs1	0.00979796705888449	0.0238980441247707	0.936	0.938	1
Ttc14	0.00984934175963262	-0.0870468635278152	0.499	0.577	1
Eif3f	0.0100042792884883	0.0150585226825404	0.979	0.98	1
Hspd1	0.0101794599458937	-0.00137591080560728	1	1	1
Snrnp48	0.0101921155888145	0.0480608171703607	0.583	0.539	1
Rad23a	0.0103837917468367	-0.08856432869256	0.598	0.632	1
Pinx1	0.0104960414191754	0.0467591946224294	0.495	0.452	1
Snx10	0.0106554138289016	0.0544216406482593	0.377	0.322	1
Dap3	0.0109557877577704	0.0354272294590928	0.8	0.77	1
1500009L16Rik	0.0110258034867294	-0.100378174844882	0.709	0.733	1
Fermt2	0.0111430490340747	-0.106257302196964	0.703	0.743	1
Nudt4	0.0112776732725527	-0.0987266221769088	0.893	0.895	1
Klf5	0.0113618506925851	-0.110183421838777	0.777	0.829	1
Ccng1	0.0114854239863973	-0.102583286221913	0.819	0.843	1
Arl1	0.0115962451827441	0.0360597467201124	0.782	0.772	1
Rpp25l	0.0120767054549254	0.0398747679257047	0.736	0.702	1
Npm1	0.0121123792969307	-0.0131742418628988	1	1	1
Eif4a1	0.0123087580800135	0.00448456510116824	1	1	1
Rps27	0.0123307242689422	-0.0723394222867797	1	1	1
mt-Co1	0.0123463879183948	-0.081916188414616	1	1	1
Sgk1	0.0123906295193235	0.0467280579100189	0.689	0.66	1
Rpl14	0.0124069674432191	-0.0257220475391895	1	1	1
Fdft1	0.0124544628694532	-0.0817083832519885	0.418	0.478	1
Rpl41	0.0127687390930012	-0.0772054763734138	1	1	1
Poldip3	0.0129181264361386	0.0405425900967541	0.635	0.598	1
Nisch	0.0130419842113688	-0.0932629925241013	0.783	0.807	1
Rpl36al	0.0131474972021096	-0.0138007938432301	1	1	1
Mdm2	0.0133271294629292	-0.107251137812415	0.542	0.607	1
Abhd17a	0.0133714254193444	-0.0875383847960054	0.598	0.641	1
Tuba4a	0.0134102002750507	0.0432583840428219	0.715	0.707	1
Rtn4	0.0134111174010158	0.0312842240817626	0.859	0.838	1
Mrps28	0.0135179120095949	0.0402146189129593	0.646	0.598	1
Dazap1	0.0135243103115503	0.0291953496667023	0.883	0.868	1
Rnf10	0.0135574666727674	-0.0911591826150662	0.859	0.861	1
H2afz	0.0141357389923928	-0.0107595423492999	1	1	1
Ppid	0.0142708889508197	0.0231943617409431	0.944	0.928	1
Rps25	0.0142719519979989	-0.0205716386953019	1	1	1
4921524J17Rik	0.0142849300771482	-0.0792307310654383	0.392	0.488	1
Atrx	0.0143033217869808	-0.101315577771406	0.852	0.884	1
Srpr	0.014362747539829	-0.0836042951782636	0.454	0.501	1
Trim27	0.0143735926035671	0.0342736613727924	0.793	0.778	1
H2afy	0.0144284039278105	-0.0904793296070876	0.635	0.679	1
Wdr26	0.0144521595739901	-0.0820954550586404	0.432	0.481	1
Prmt1	0.014591986408965	0.0110709082648535	0.986	0.988	1
Srsf9	0.015002904190705	-0.0901228425757096	0.702	0.745	1
Cox4i1	0.015103888045762	-0.0773787694563839	1	1	1
Mrfap1	0.015121215165708	0.00371258905319527	0.999	0.998	1
Psmd7	0.0151412083530365	0.0164208046028946	0.974	0.971	1
Fis1	0.015292159732256	-0.0883204267244558	0.699	0.75	1
Sec61a1	0.0153398729514382	-0.0906784015532944	0.588	0.661	1
Eif1ax	0.0153564053854871	0.0175687123246742	0.954	0.954	1
Zpr1	0.0155371277952258	0.0387679388681346	0.646	0.598	1
Rpl7	0.0155926904103329	-0.0183242920804334	1	1	1
Psme4	0.0156977692036278	-0.0847633471631914	0.539	0.617	1
Metap2	0.0159512721144798	-0.0847249151684504	0.996	0.997	1
Tars	0.0159558550720585	0.03075066476317	0.8	0.786	1
Hsbp1	0.0161577722124358	-0.093213039419721	0.847	0.874	1
Eif4ebp1	0.0161966682942031	-0.00424811692499238	1	1	1
Eif1	0.016236851020041	-0.00524855744838337	1	1	1
Ifitm2	0.0162837278733813	0.0137104421244325	0.987	0.983	1
Asf1b	0.0167748695267717	0.0454668770133473	0.424	0.384	1
Canx	0.0168386941726299	-0.0919072554827718	0.87	0.92	1
Ahctf1	0.0168948421145463	0.0397602459220169	0.592	0.559	1
Rnf126	0.0169186717424775	-0.084938057362132	0.601	0.657	1
Nat10	0.0169675469918112	0.0451604307476554	0.452	0.414	1
Ppia	0.0170221474497032	-0.0171192055965537	1	1	1
Glud1	0.0170235309397579	-0.0934935462236277	0.83	0.855	1
Lin7c	0.0170254594963487	0.0463634871676353	0.428	0.372	1
Zfos1	0.0170305931675634	-0.0934661722226382	0.723	0.766	1
Psmc4	0.0172036995984749	0.0282747188429391	0.906	0.894	1
Cald1	0.0172653156647476	-0.150652341828367	0.444	0.489	1
Cdc42	0.0173231509353445	0.0205325734450155	0.942	0.937	1
Topbp1	0.0173769868703463	-0.0787886731486534	0.409	0.481	1
Carhsp1	0.0174250743413422	-0.0909364102314236	0.582	0.649	1
Rpl21	0.0177334826267801	-0.0216828367137789	1	1	1
Tmed10	0.017818065297758	0.0254933225216898	0.876	0.86	1
Arpc4	0.0181184505502742	0.0342114565678956	0.732	0.679	1
Cbx7	0.0181899586664532	-0.0820593220167761	0.512	0.564	1
Dusp12	0.0184798872733186	0.0418916219196441	0.546	0.503	1
Nedd8	0.0185949615791484	-0.0838675412749752	0.999	0.993	1
Dnttip2	0.0186151207072048	0.0212135671341727	0.914	0.902	1
Dnm1l	0.0186287290146546	-0.0844647015558134	0.522	0.586	1
Sgta	0.0188188315076275	0.0383142432877429	0.605	0.57	1
Col18a1	0.01939071649538	-0.0841921131141359	0.469	0.526	1
Gnb1	0.0194141274678668	-0.0879974227402727	0.869	0.899	1
Bre	0.019939984733447	0.0424726268840548	0.475	0.447	1
Ube2v2	0.0199598413879672	0.030321146323395	0.832	0.795	1
Gtf2i	0.0201229487211086	-0.0847878168964267	0.578	0.659	1
Flnb	0.0203855985527324	-0.0910571811339692	0.281	0.339	1
Rps27a	0.0203981674082775	-0.0231260475473212	1	1	1
Halr1	0.0204199213173128	-0.0853811281954084	0.561	0.621	1
Cuta	0.0205651919686671	0.034929766881159	0.663	0.63	1
Ier2	0.0206672265332408	0.0332968854897209	0.789	0.779	1
Ppp1r2	0.0208738765812472	-0.0916994428535489	0.842	0.836	1
Rgs19	0.0210098943998229	-0.0771993401991108	0.352	0.431	1
Nipsnap1	0.0211874819555963	0.0387818850826569	0.531	0.504	1
Lrrc58	0.021209814911517	-0.0762166984845334	0.412	0.465	1
Psmg2	0.021280964862611	0.0391370667534235	0.568	0.534	1
Cenpt	0.0214436947112881	-0.0765833633771673	0.362	0.43	1
Gm13154	0.0216360431249226	0.0399475605591221	0.558	0.521	1
Psmb6	0.0217166052884046	-0.000917158305405508	0.997	0.998	1
Kcnq1ot1	0.0217495905525063	-0.0917254641793729	0.642	0.687	1
Orc2	0.0217661218517328	-0.0880907663910783	0.752	0.769	1
Mkks	0.0219690352102688	-0.0831953723735664	0.601	0.655	1
Polr2c	0.0222902284348653	0.0184665205979115	0.929	0.925	1
Vbp1	0.0224420949908686	0.0319147961502716	0.767	0.732	1
Ctnnd1	0.022483964010874	-0.0756631466094704	0.371	0.439	1
Cyc1	0.0225045665787801	0.00688743285752236	0.984	0.986	1
Sptssa	0.0226399850098494	-0.0761402750320639	0.424	0.473	1
Tead1	0.0227393584531857	-0.0845193478576385	0.474	0.523	1
Tc2n	0.0229304145995219	0.118782420504484	0.352	0.318	1
Ak6	0.0233205352934762	0.0241438953859967	0.849	0.856	1
Fkbp11	0.0237764185539464	0.0378728710182619	0.601	0.592	1
Rps19	0.0239003418048638	-0.0637287120703238	1	1	1
Atp1b1	0.0241665447142012	-0.0784157475429889	0.365	0.416	1
Ppil1	0.0244858435834826	0.0163517625408474	0.944	0.932	1
Mcts2	0.0244924264586426	0.0383280635551652	0.615	0.569	1
Ajuba	0.0245814877705241	-0.0761402750320639	0.392	0.459	1
Rpl12	0.0248121093276476	-0.0728374554254976	1	1	1
Hdgf	0.024820360698038	-0.0844741552240298	0.999	0.995	1
Gpx1	0.0249209840256838	-0.0859422423825564	0.997	0.997	1
Ftl1	0.0249234911186913	-0.086002639290924	0.646	0.712	1
Atp6v1b2	0.0249690839091505	0.0372203687836666	0.541	0.491	1
Sdhd	0.0250151099619244	0.0293864876380463	0.748	0.742	1
Mrpl39	0.025195487830743	0.0366822227493504	0.582	0.542	1
Slc2a3	0.0252638314562369	-0.104628744217527	0.922	0.93	1
Odc1	0.0252767253083992	-0.0868494982251287	0.996	0.996	1
Ube2g1	0.025321205181857	0.0373234350038042	0.531	0.512	1
Med10	0.0253921291910229	0.0289014882919819	0.755	0.721	1
Rps13	0.025725791233535	-0.023019987916626	1	1	1
Mesdc2	0.0257860673557155	0.0346461794752715	0.669	0.645	1
Cfap36	0.0258151502097252	-0.0752385997842061	0.351	0.408	1
Mrpl15	0.025924410509789	0.0116182928421147	0.987	0.962	1
Pml	0.0259321456011014	-0.0777793426246111	0.474	0.513	1
Atg101	0.0261650538639776	0.030883924996703	0.71	0.7	1
Sh3bgrl3	0.0261771909349577	-0.0867381076103375	0.846	0.882	1
Bri3	0.0265039223319504	-0.0909225466884287	0.69	0.701	1
Gm10036	0.0268618180418041	0.00247778955713995	0.99	0.989	1
Gm8730	0.0271567077224547	-0.0748908325381636	1	1	1
Nap1l1	0.0272724950524781	-0.0815541087276315	1	0.997	1
Chek1	0.0273268066086914	0.0537069866023371	0.311	0.255	1
Dbi	0.0273407900862223	-0.0884634939529885	0.937	0.943	1
Got2	0.0273432134822366	0.027703371280602	0.776	0.757	1
Gga2	0.0273974818030862	-0.0787780384145483	0.548	0.639	1
Mark3	0.0277148660909562	-0.0760409356973382	0.399	0.449	1
Nhp2l1	0.0278356762101966	-0.000763938998863178	1	1	1
Abcg2	0.0279724709428517	-0.0762204358964628	0.358	0.407	1
Rpl27a	0.0280590541626093	-0.0277852773933995	1	1	1
Cdca7	0.0280911387775416	0.027520024043683	0.765	0.759	1
Dnajb1	0.0281238382964534	0.0387922810682225	0.506	0.481	1
Itm2b	0.0281247298325718	-0.0789483028081831	0.498	0.557	1
Hnrnpl	0.0282812188716245	-0.0845229514547492	0.8	0.817	1
Ak1	0.028760961792354	-0.0790879578604317	0.262	0.332	1
Brd4	0.0289357051301427	-0.0834484770233397	0.692	0.739	1
Nudc	0.0289361665270095	0.0111486889163845	0.969	0.965	1
Phlda3	0.0289480909694494	-0.0951087275900689	0.632	0.658	1
Gpx4	0.0292996253871414	-0.0843765723005716	1	1	1
Sdhc	0.0293907181005558	0.0299121451926423	0.713	0.689	1
Polr2g	0.0294665686046323	0.0203046955655373	0.9	0.89	1
Ccar1	0.0295106461718143	-0.0806895850970981	0.646	0.69	1
Cmas	0.0300951603609815	-0.0718718025427839	0.418	0.481	1
Cycs	0.0303952425866915	-0.086397481279225	0.963	0.97	1
Mzt2	0.030473202184521	-0.0715491356985397	0.347	0.414	1
Vps29	0.0304793926263181	0.0228816174068849	0.864	0.864	1
Yae1d1	0.0305192905960071	0.0336369326284127	0.593	0.572	1
Mki67	0.0305229734363829	-0.0751625781859112	0.459	0.523	1
Exoc3	0.0309267297203911	0.0392582862214186	0.445	0.41	1
Kif22	0.0311553060423967	0.0332941760683855	0.619	0.599	1
Aprt	0.0313823972593568	0.00589203910320535	0.993	0.991	1
Prkci	0.0316281080576107	-0.0723921746444409	0.391	0.464	1
Thumpd3	0.0317516187051811	0.0367591112878461	0.504	0.453	1
Tmem258	0.0320419000350751	-0.080835168791547	0.97	0.976	1
Tfg	0.0320834374308252	0.034943501652227	0.542	0.509	1
Eed	0.0323330843196094	0.0146727386064587	0.942	0.935	1
Gadd45a	0.0323888098440405	-0.0814470887977828	0.546	0.614	1
Ctnna1	0.0330446408350917	-0.0854625422014392	0.817	0.854	1
Kpna3	0.0331138848463451	0.033233112726599	0.625	0.596	1
Hars	0.0333010658194239	-0.0749818666749176	0.508	0.539	1
Usmg5	0.0333724891717882	-0.0789486554413661	0.996	0.998	1
Rcc2	0.0335268287003195	-0.0862068273568637	0.932	0.937	1
Cox6b2	0.0335951612644615	-0.0864951240890252	0.552	0.602	1
Tcerg1	0.0336350052413095	0.0223858524686293	0.86	0.83	1
Cdca5	0.0339110276030811	0.0375896402496196	0.458	0.434	1
Gm42418	0.0345012802862389	-0.0875797940107448	0.993	0.993	1
Ncbp3	0.0345459125208143	-0.0724633251079371	0.324	0.375	1
Pak2	0.0346511223982606	-0.0784634963308951	0.591	0.652	1
Sars	0.0346781547767073	0.0222474040913199	0.856	0.822	1
Rbm25	0.0346857678995052	0.00656698444638648	0.993	0.985	1
Tomm22	0.0348493876228694	0.0127785203768367	0.936	0.925	1
Gadd45gip1	0.0355033221652934	0.023940842529758	0.849	0.808	1
Ube2b	0.0355560464988707	-0.0821371486524255	0.656	0.696	1
Eif5b	0.0356492481588352	-0.0809506153118962	0.994	0.998	1
Gemin6	0.0359313220990392	0.0279290540548305	0.736	0.744	1
Ptrhd1	0.0362268858160191	0.0335283712618225	0.556	0.523	1
Prpf6	0.0364551940177815	-0.0759294616412393	0.519	0.551	1
Cstb	0.0365557100098304	-0.103291460377787	0.638	0.666	1
Rcn1	0.0366603549618496	0.0375962817009096	0.469	0.45	1
Tbrg1	0.0369247942382996	0.0256629784625856	0.799	0.771	1
Cdc16	0.0369381497233027	-0.0707097962646457	0.411	0.461	1
Nradd	0.0370311649098496	0.0443698549951565	0.371	0.301	1
Ifrd1	0.0371397094237606	-0.081766031768996	0.489	0.537	1
Fyttd1	0.0379174360190485	0.0313019735662682	0.622	0.585	1
Desi2	0.0380106520355252	-0.0748295943051839	0.455	0.529	1
Rpl4	0.0380138956264574	-0.0248847607335976	1	1	1
Ube2n	0.0381662308386074	0.012165724346028	0.961	0.933	1
Mpc2	0.0383233484191902	-0.0775662184363405	0.546	0.609	1
Zcchc17	0.0383548246680155	-0.0851097470754786	0.746	0.78	1
Ndufs7	0.0386165578906804	-0.0834076190049482	0.936	0.932	1
Ddx42	0.0396350497574741	-0.0813107425813633	0.685	0.738	1
Chtf8	0.039649538297526	-0.0700358820390587	0.395	0.455	1
Dhx15	0.0396660235138395	-0.0813782521869584	0.877	0.869	1
Ube2l3	0.0399492565091566	0.0264154665486922	0.736	0.737	1
Mkrn1	0.040182039901195	-0.0838659248956906	0.997	1	1
Basp1	0.0401830533048026	-0.0938337027653312	0.71	0.747	1
Eif2s1	0.0404392479055029	0.00737386424302078	0.981	0.958	1
Mdh1	0.0405033300787743	0.0253004761183875	0.836	0.819	1
Etnk1	0.0405267498195424	-0.0769351044993305	0.506	0.561	1
Abracl	0.040613244752242	0.0341521015869355	0.67	0.652	1
Set	0.0410226520466475	-0.0181372038927914	1	1	1
Rras2	0.0410367685552508	0.0403539820237695	0.395	0.337	1
Odf2	0.041143924808238	-0.0734759342580075	0.504	0.555	1
Sms	0.0411992870751062	-0.0972766524973925	0.942	0.942	1
Anapc13	0.0412018022118735	-0.0844687136643569	0.913	0.93	1
Spns1	0.0413650564218564	-0.0744356239229085	0.563	0.634	1
Mrpl13	0.0417460686842654	-0.0809836930253307	0.796	0.836	1
Snrnp70	0.0417619429826833	-0.0840799646920605	0.902	0.913	1
mt-Nd3	0.0419830571851393	-0.0761010343557262	0.999	0.996	1
Snrpd2	0.042149096664749	-0.00816804232708757	1	0.999	1
Gins1	0.0421971494218876	0.0385681833443794	0.385	0.369	1
Rps12	0.0422322751901962	-0.0707764298900124	1	1	1
Abhd11	0.042284252859428	-0.0690493419619341	0.401	0.452	1
Cmpk1	0.0423674485309628	0.0294187064971793	0.598	0.563	1
Erdr1	0.0425296785947453	-0.0852415933694075	0.642	0.692	1
Uchl5	0.0428087898245471	-0.0796053330552094	0.75	0.774	1
Timm10b	0.042926216440508	-0.0762006673485044	0.629	0.679	1
Atpif1	0.0429651595673774	-0.076067113209429	0.999	0.996	1
Gcsh	0.0431152333534486	0.0119682638571237	0.943	0.928	1
Nucks1	0.0431731216472863	-0.0843022735043446	0.981	0.988	1
Gm19705	0.043386513280515	-0.0772341028570672	0.358	0.408	1
Rpl3	0.043490433386672	-0.0187509329264008	1	1	1
Pdcd2	0.0436961267579981	-0.0751813515352652	0.579	0.63	1
Rps12-ps3	0.043702456017081	-0.0815546514112591	0.836	0.867	1
Dis3	0.043967304548275	-0.0703344204679785	0.472	0.498	1
Csnk2a1	0.0439801642380346	-0.0795810461786218	0.708	0.742	1
Smc4	0.0440639547353138	-0.08526839679767	0.783	0.824	1
Eef1a1	0.0440878913623427	-0.0667175816359196	1	1	1
Ckap5	0.0441229366991012	-0.0701165182942144	0.411	0.468	1
Hspg2	0.0442630339991911	-0.070892790043368	0.388	0.449	1
Saal1	0.044264118751855	0.0549829885784186	0.272	0.217	1
Mcm7	0.0443488559236705	-0.0803597653806947	0.84	0.859	1
Nol11	0.0447567175566663	0.0270155356682665	0.672	0.617	1
Nono	0.0449949476201798	0.0151825025744348	0.902	0.909	1
Rpl39	0.0450145289814153	-0.0257864783752959	1	1	1
Rpl31	0.0451040055124919	-0.063901118895715	1	1	1
Ndufv1	0.0451742322211376	0.024828098343001	0.739	0.753	1
Psmb5	0.0452378864582276	0.00521258744880182	0.987	0.98	1
Ssr4	0.0455370286840009	-0.0825835291654859	0.797	0.816	1
Nudt1	0.0456550612244276	0.0264085638738195	0.699	0.642	1
Krr1	0.0459287028004989	0.0293939560519321	0.601	0.566	1
Ywhah	0.0460607223264722	0.020006130959366	0.863	0.861	1
Rabl6	0.0462075368165476	-0.0708509084426471	0.491	0.541	1
Capzb	0.046548186213577	-0.0808537229274231	0.944	0.958	1
Rbm7	0.0469522622408757	0.0312784801409023	0.542	0.529	1
Txnip	0.0475261302001789	-0.0701005706077291	0.308	0.366	1
Irf2bpl	0.0475552443932836	-0.0775127496487327	0.596	0.659	1
Chmp4b	0.0477331876530933	-0.0696456664313537	0.427	0.487	1
Lgals1	0.0480005365617507	-0.148752486672084	0.719	0.679	1
Mrpl34	0.0481311674201625	0.0127799843759997	0.954	0.939	1
Pfkl	0.0482401280375919	-0.0687580080074291	0.362	0.408	1
Cox7a2	0.0487243491007506	-0.0747153477610176	1	1	1
Las1l	0.0487441075070446	0.0233817121804875	0.729	0.721	1
Ndufb10	0.0488535624726587	0.0106563042112069	0.93	0.936	1
Mrpl49	0.0489096324988871	0.0258414303925706	0.679	0.668	1
Pmpcb	0.0489539905106133	0.0320974175600956	0.468	0.443	1
H2afj	0.0491101092989323	-0.0801580877891417	0.981	0.978	1
Mafg	0.0492628599402409	-0.070885527747393	0.441	0.5	1
Ltbp4	0.0495053531515071	-0.0809096180572678	0.706	0.738	1
Tmem70	0.0495196714629971	-0.0687000101546981	0.315	0.378	1
Apobec3	0.0496049450575859	0.0322554243373999	0.491	0.465	1
Vars	0.0497772475219673	-0.0763583477785459	0.616	0.661	1
Rrbp1	0.0498146720544169	-0.0816747534155942	0.827	0.849	1
Tubg1	0.0504151697048353	0.0302531588454261	0.528	0.494	1
Capns1	0.050652106883101	-0.0839460788772308	0.827	0.857	1
Samm50	0.0506624286408606	0.0181478284002554	0.857	0.859	1
Fam216a	0.0507592446679651	-0.0687567183263609	0.367	0.417	1
Tmsb4x	0.0511240924387997	-0.102032200437186	1	0.999	1
Cox5a	0.0512098916753073	-0.0137388180304412	1	1	1
Mum1	0.0515220631598103	-0.0664872817312998	0.351	0.419	1
Polb	0.0517378308106896	0.0396201839187303	0.344	0.298	1
Nedd4	0.0517718616710269	-0.0841360327761589	0.966	0.971	1
Zfp57	0.0517834366213938	-0.0779855247639824	0.589	0.63	1
Tma7	0.0518268381177573	-0.074811296003868	1	0.999	1
Nipsnap3b	0.0521384379128782	0.0321246308880969	0.479	0.465	1
Psmc5	0.052265468455435	0.0197825350728742	0.837	0.833	1
Cenpb	0.0524381132224187	-0.0730212051781943	0.237	0.309	1
Arpc3	0.052466344117788	0.0225109748490425	0.729	0.715	1
Mrps17	0.0525359249413562	0.0149193483238435	0.854	0.856	1
Abt1	0.0527602366781654	-0.0693688641160146	0.506	0.558	1
Taf13	0.0528780944141443	0.0275107072300955	0.628	0.616	1
Akt1s1	0.0529772012955273	0.0342558387612447	0.404	0.376	1
Fkbp9	0.053063551159373	-0.0702866867053402	0.479	0.514	1
Ptp4a3	0.0532243278592371	-0.070807345518174	0.351	0.417	1
Rpl38	0.0532295191457274	-0.0232758337840111	1	1	1
Tpgs2	0.0532355695015845	0.0322138464049645	0.452	0.434	1
Taf12	0.0537475605883641	-0.0748713231172277	0.626	0.636	1
Coq3	0.0539118858825891	-0.0664340856252423	0.307	0.377	1
Snrpg	0.0540435480330218	-0.0714331897489728	1	1	1
Ndufs5	0.0541872608665289	0.000811647098232227	0.983	0.98	1
Atxn10	0.0542273945184145	-0.083624092650127	0.76	0.787	1
Hnrnpk	0.0543288300743072	-0.00521511183798706	1	0.997	1
Ccne1	0.0543288380093611	0.020857236058148	0.923	0.909	1
Mnat1	0.0546664885939064	0.0229812557198915	0.735	0.685	1
Dpys	0.0546706866278398	0.0509959934742604	0.442	0.426	1
Mat2b	0.0548196981140072	0.0279715361932549	0.578	0.575	1
Nme7	0.0548980685285836	0.0389159268288683	0.338	0.304	1
Mif	0.0549707752932464	-0.015012331648911	1	1	1
Sfmbt2	0.0553878381588092	-0.0949536100020087	0.195	0.236	1
Eapp	0.0555591208952174	0.0263709461688713	0.628	0.607	1
Eif1a	0.0559220332866708	0.00768475736783292	0.947	0.944	1
Arl14epl	0.0562186143222719	0.0455260643709452	0.462	0.429	1
Ndufa9	0.0562887683071426	0.0268857649729031	0.643	0.621	1
Fbxo6	0.0565134883053439	0.0341234322731336	0.425	0.394	1
Gnai2	0.0565200862070661	-0.0831160081178426	0.884	0.902	1
Commd2	0.0565742039351309	0.025599139846585	0.641	0.597	1
Tamm41	0.0568727981161968	-0.0667093950572078	0.324	0.36	1
Yipf4	0.0572348246614283	0.0338613434235137	0.414	0.382	1
Med6	0.0573079216666383	0.0340804168951292	0.428	0.393	1
Aatf	0.0573938875525891	-0.0646811218417075	0.384	0.433	1
Zfp532	0.057467641449016	-0.0762174133832735	0.231	0.279	1
Snx17	0.057572824620509	-0.0671470981331677	0.419	0.456	1
Tcf7l1	0.0575811400065611	-0.0712621237623031	0.439	0.482	1
Cops5	0.0581471549398542	0.0205104594177186	0.745	0.764	1
Cox11	0.0582195791978914	0.0310106224765336	0.432	0.405	1
1700019D03Rik	0.0582464247371473	-0.0720544107697918	0.506	0.534	1
Cds2	0.0582913162986917	0.0379687692053956	0.337	0.317	1
Smdt1	0.0582970651661375	-0.0786261303884672	0.974	0.982	1
Prelid1	0.0583913848866076	-0.0793464696796955	0.976	0.98	1
Ppp1r14b	0.0590141071958765	-0.0797793823115882	0.876	0.882	1
Cdpf1	0.0590641965114838	-0.0655064086757078	0.342	0.395	1
Cdc25a	0.0590960866806843	0.0299189121765279	0.491	0.452	1
Rbmxl1	0.0592125698621735	0.00903201672633447	0.949	0.936	1
Lsg1	0.0592487767573037	0.0249757593363462	0.666	0.63	1
Snap47	0.0592492232562149	0.0296004393921896	0.499	0.463	1
Mtch1	0.0593592618576008	-0.0710804540476979	0.536	0.578	1
Ino80e	0.059436858365084	0.0204693169081089	0.789	0.766	1
D030056L22Rik	0.0597982379681235	0.0264722855376138	0.601	0.583	1
Eef1b2	0.0598073184960803	-0.0696943991675014	1	1	1
Gpatch8	0.0601666892954052	0.0343987247731515	0.375	0.351	1
Hist1h2bc	0.0602811039331997	0.0398812805259579	0.355	0.331	1
Eif3c	0.0607551154334173	-0.0784052486668545	0.989	0.996	1
Cox10	0.061114051183287	0.0373455085330547	0.359	0.337	1
Foxp4	0.061322181465944	0.0359934868672378	0.374	0.338	1
Naa10	0.0615906596899146	0.0196513996645992	0.776	0.738	1
Wdr83	0.0616485852508486	-0.0674284910298539	0.272	0.345	1
Gtpbp6	0.0618809241322211	0.0455748132314503	0.284	0.249	1
Sgf29	0.0619975233886274	0.0348563014887862	0.392	0.341	1
Ddx18	0.0621810494413179	-0.0802555281366328	0.987	0.983	1
Faim	0.0622383959021095	-0.0671908130246524	0.452	0.491	1
Pcgf2	0.0623268612664465	0.0364273765798246	0.392	0.343	1
Ctnnb1	0.0624741914114906	-0.0780630484550926	0.882	0.905	1
Dnajb11	0.0625401722409415	0.0235970192861461	0.696	0.681	1
Thoc2	0.0625945219876025	-0.0729582031306067	0.635	0.687	1
E2f5	0.0627049257286483	-0.0649105597388827	0.377	0.423	1
Gmeb1	0.0629258673118498	0.0354314769331488	0.372	0.328	1
Yars	0.0630200663989551	0.024125522433432	0.665	0.643	1
Lsm4	0.0630607911345778	-0.00423862561771959	0.997	0.982	1
G3bp1	0.063154378351656	-0.00363790470543446	0.991	0.992	1
H1f0	0.0634021825175932	-0.0693176969988892	0.424	0.476	1
Hnrnpa3	0.0634261819712446	-0.0772490575496898	0.986	0.984	1
mt-Nd2	0.0636818092582562	-0.0711224819643093	0.999	0.999	1
Myl6	0.0638684741952708	-0.0784902436317596	0.999	0.994	1
Mettl6	0.0639169897244385	-0.065743724968585	0.352	0.397	1
Lap3	0.0640149001028283	0.0125863471287497	0.917	0.904	1
Rybp	0.0642844841408	-0.0660516814770766	0.445	0.488	1
Rhoc	0.0644892787792694	-0.0809029578633229	0.391	0.438	1
H2afv	0.0646264153993154	-0.0777493704835766	0.979	0.987	1
Gps1	0.0649193517520885	-0.0746759458815429	0.743	0.775	1
Atp6v1a	0.0650377212002252	-0.0712836914805276	0.498	0.542	1
Fastkd2	0.06504107078249	0.0370295108767985	0.355	0.298	1
Cnot4	0.0651247319627515	-0.0653558176054738	0.459	0.512	1
Tmsb10	0.0652511948451028	-0.0792135794632056	0.999	1	1
Zdhhc3	0.0652609665940999	-0.0670766165323603	0.478	0.521	1
Rpl11	0.0661994799318281	-0.0202667476852199	1	1	1
2210016L21Rik	0.0666386538498637	-0.0659532438868821	0.332	0.392	1
Ktn1	0.0668428223242589	-0.0839421401758038	0.803	0.832	1
Ppp2r1a	0.067162237939543	0.0221427921054529	0.692	0.649	1
Myadm	0.0672827336903703	-0.0771933356176152	0.225	0.279	1
Cystm1	0.0673686472892939	-0.0722337684064239	0.555	0.612	1
Shfm1	0.0674063745199421	-0.0755832693763612	0.994	0.996	1
Trnau1ap	0.0674791150791115	-0.0754414522425474	0.713	0.771	1
Noct	0.0676179187739199	-0.0839215596561166	0.689	0.75	1
Fkbp1a	0.0677803174998516	-0.00765810174182135	0.997	0.997	1
Snrpf	0.0679312768429672	-0.0720059828310773	0.997	0.996	1
Msn	0.0680633434056615	-0.0712657403748511	0.322	0.369	1
Pin4	0.0682976903368708	0.0142484409044485	0.84	0.821	1
Timm17b	0.0683584852196688	0.0224737776574264	0.653	0.658	1
Trappc3	0.0683835970162204	0.0316554829728888	0.435	0.42	1
Colgalt1	0.0689102018151271	-0.0637246416157507	0.364	0.426	1
Commd8	0.0690924106664291	0.0272140239721986	0.538	0.509	1
Yrdc	0.069204562361851	0.0201218006399361	0.725	0.729	1
Ociad1	0.0692905067391887	0.0241679951977783	0.625	0.587	1
Myo10	0.0693326594722008	-0.0756965002190219	0.692	0.712	1
2310036O22Rik	0.0695534852386612	-0.0772960388524295	0.946	0.944	1
Yipf5	0.0696211142997902	0.0260087001600654	0.565	0.553	1
Tmem230	0.0696384724159885	0.0266123541714731	0.502	0.476	1
Nup107	0.0699668795157626	0.030594247510821	0.421	0.394	1
Eif2a	0.0702723794101202	0.0178109003958126	0.759	0.743	1
Noc4l	0.0706054628873376	0.0241153003066162	0.591	0.563	1
Tex30	0.0706233890881628	0.0247865624764498	0.593	0.556	1
Psmc2	0.0707225076067228	0.0154456966579319	0.817	0.8	1
Uba52	0.0708423508935897	0.0266123541714731	0.524	0.48	1
Stub1	0.0708707579576356	-0.0739946736971693	0.819	0.855	1
Rsl1d1	0.0710693762027207	0.000828657108253861	0.989	0.977	1
Cox7a1	0.071245114403899	-0.0737798167789913	0.24	0.293	1
Arl6ip6	0.0712515153266962	0.0266160094237443	0.504	0.467	1
Ubr5	0.0712607690185805	-0.074744349660644	0.746	0.765	1
Pias2	0.071278240612451	0.0209232292731485	0.729	0.694	1
Pdk1	0.0713623764764778	0.0318342286789991	0.545	0.491	1
Cep55	0.0713778691826427	-0.0658508637355573	0.419	0.462	1
Dnajc11	0.0714980596082982	0.0261727392598794	0.599	0.591	1
Ap2b1	0.0717634868974565	-0.0667519973773365	0.452	0.515	1
Bms1	0.0722017888346286	-0.0763346841870867	0.712	0.731	1
Myh9	0.072464243305495	-0.0719709206525261	0.298	0.337	1
Tmem209	0.0726253625301156	0.0456908859519572	0.305	0.272	1
Ptp4a2	0.0727105862975526	-0.0811187503680755	0.797	0.815	1
Smek2	0.0728079236484249	0.0300187357370575	0.435	0.397	1
Tab2	0.0731239461804933	-0.0736098680295446	0.218	0.288	1
Ccm2	0.0732698850457322	0.0373851525299677	0.328	0.299	1
Otub1	0.0732919026198808	0.0277423151306724	0.471	0.43	1
Arhgdia	0.0733553438514597	-0.0771250560622532	0.92	0.91	1
Psma3	0.0737753860004705	-0.00263021350937809	0.993	0.991	1
Trmt10a	0.0739555948571172	-0.0626024302865796	0.334	0.383	1
Smarcc1	0.0743781017170081	0.0125700393687016	0.863	0.847	1
Btg2	0.0744279435936269	-0.077917422849441	0.231	0.289	1
Dcaf4	0.0744407363120355	-0.0652103755178324	0.281	0.332	1
Toe1	0.0747302141385226	0.0354738713710048	0.34	0.296	1
Desi1	0.0748292763296918	-0.0661823127230687	0.479	0.517	1
Guk1	0.0749697271121067	-0.0759669123799596	0.953	0.953	1
Rbm26	0.0750303685041817	-0.0690566169272508	0.585	0.632	1
Pcif1	0.0751820331402344	0.0251547622903731	0.559	0.528	1
Hras	0.0759315779584048	-0.0722218200472323	0.641	0.675	1
Slc38a1	0.07653871313481	-0.0696628904207238	0.498	0.535	1
Elovl5	0.0767433725344656	-0.0618267160468923	0.317	0.37	1
Anapc15	0.0770824930965019	0.0170545944581625	0.777	0.794	1
Rpl17	0.0778598696876538	-0.0259528529318573	1	1	1
Hn1	0.0778746619704453	0.00482153842376332	0.942	0.933	1
Rrp1	0.0782001935481665	0.0116101581454835	0.863	0.842	1
Gdf3	0.0784492391775416	0.0159408930768687	0.807	0.784	1
Med7	0.0784635294586167	-0.0672008456809489	0.508	0.541	1
Ctps	0.0786015876693069	0.0235671020074195	0.608	0.592	1
Taf5l	0.0788699726365097	0.0278915795696806	0.459	0.437	1
Taf3	0.0790064936797224	0.0275314505909807	0.482	0.439	1
Pitpna	0.0791431482849373	-0.0680474313172409	0.534	0.582	1
Ddx56	0.0795483591851131	0.0247169818302785	0.559	0.548	1
Kat8	0.0801245109279853	-0.0702647935657538	0.223	0.286	1
Atp5o	0.0805646764532443	-0.00769163116674498	0.99	0.997	1
Sap30	0.0811602064450709	0.016162040798628	0.845	0.811	1
Utf1	0.0813902569883963	0.00255388610204221	0.983	0.986	1
Dnpep	0.0815824140656972	0.029417123359913	0.414	0.36	1
Car2	0.0818257185855511	-0.105036182458842	0.705	0.735	1
Plk1	0.0818797244046416	0.0229401352237483	0.632	0.601	1
Psmc1	0.0822014752730045	0.00988966164203364	0.907	0.872	1
Sart3	0.0823271566883424	-0.0621556923398827	0.414	0.48	1
Btf3l4	0.0823627467956353	0.0152241719514725	0.816	0.77	1
2700060E02Rik	0.0824960751850612	-0.0723181416051126	0.997	0.994	1
Mapk14	0.0826852923073894	-0.0611537011505932	0.379	0.436	1
Cdc23	0.0827530942512289	-0.0601999576352836	0.389	0.437	1
Azin1	0.082765100153191	-0.0620972779175789	0.398	0.46	1
Xrn2	0.0835927688163835	-0.0691191213608693	0.662	0.737	1
Uqcrb	0.0839166533124767	-0.0072148366349527	0.991	0.997	1
Coil	0.0839849657848135	0.0260184246175623	0.474	0.477	1
Aspscr1	0.083987437151596	0.0235761272374498	0.546	0.521	1
Arid5b	0.0840562314181627	0.0241255224334321	0.555	0.532	1
Actr2	0.0844057694518886	0.0216991780888329	0.598	0.572	1
Kif2c	0.0844423170706831	-0.0609094822185047	0.344	0.411	1
Esf1	0.0845624929908256	-0.0771494897504463	0.896	0.904	1
Nudcd2	0.0846424069986011	0.00114579597152931	0.979	0.968	1
Smim7	0.0850196187460831	0.0265582460388163	0.442	0.435	1
Rps14	0.0851328843178898	-0.0313403227284512	1	1	1
Impdh2	0.0859791113870666	0.0001532035793812	0.971	0.98	1
Haus3	0.0860942933694583	0.0356575164537423	0.312	0.273	1
Ubxn2a	0.086100270463847	0.0158149445527754	0.777	0.753	1
Phf3	0.0863655201557596	-0.0722920317355014	0.692	0.723	1
Rsrp1	0.0869647402001106	0.0150224925410318	0.812	0.79	1
Minos1	0.0873799276142754	-0.0720358409155126	0.993	0.993	1
Psma7	0.0879435600965928	-0.0129728452310922	1	1	1
1700007K13Rik	0.0879632071917412	0.0443765401201962	0.3	0.28	1
Txn1	0.0895180189418109	-0.0739546935617619	0.997	0.998	1
Acot9	0.0895846957106416	0.0272945169420634	0.431	0.396	1
Dctn5	0.0896342622073965	0.0381620287428184	0.298	0.261	1
Larp7	0.0897958413330318	-0.0690576559233725	0.663	0.696	1
Med13l	0.0900750630620305	-0.063595503997726	0.428	0.496	1
Prkrir	0.0913727676174568	-0.0631747916591135	0.267	0.318	1
Polr2m	0.0915241834965589	-0.0001995200797833	0.967	0.965	1
Coro1b	0.0918759703052919	-0.0633029557092729	0.287	0.335	1
Emg1	0.0925441124006478	-0.00536695197711712	0.996	0.994	1
9430016H08Rik	0.0926158992131195	0.0258150825696898	0.454	0.412	1
Bex1	0.0926669561478071	-0.0784556598668549	1	0.999	1
Ifitm1	0.0928244682824167	0.0305842285162385	0.775	0.769	1
Midn	0.0929328767331312	-0.0582951951546296	0.381	0.446	1
Chmp7	0.0932118429232698	0.0313817619195062	0.35	0.318	1
Psmb7	0.0932907404496646	-0.000203046742325075	0.963	0.971	1
Zdhhc12	0.0932908121672074	0.0264936059081624	0.447	0.417	1
2310022A10Rik	0.0933008405210682	-0.0607116093511761	0.305	0.369	1
Acly	0.0938282238947972	-0.0687190249340519	0.673	0.7	1
Btbd1	0.0944334485816215	-0.0617364341849373	0.462	0.474	1
Nt5dc2	0.0946066652453738	-0.0662759354547364	0.561	0.596	1
Med29	0.0947352162044998	-0.0711277280343735	0.806	0.821	1
Ubxn4	0.0947667853389799	-0.0736291556475304	0.766	0.805	1
Ppp2r5d	0.0947860835645326	0.0302095329519972	0.362	0.321	1
Pnpla6	0.0948749736613969	-0.0648497464275717	0.234	0.303	1
Gart	0.0949882409853062	-0.0723486417888763	0.879	0.895	1
Macf1	0.0953791931243349	-0.0676838299486604	0.563	0.577	1
mt-Co3	0.0953803395911709	-0.0633216718023064	1	1	1
Eif3b	0.0954630207448767	-0.07294237796119	0.923	0.917	1
Cops8	0.0955355915540402	0.0174461388703356	0.712	0.717	1
Zfp639	0.0957241625687205	-0.0632049116874285	0.369	0.418	1
Rbpj	0.096299572445629	-0.0766505921312848	0.843	0.839	1
Adgrl1	0.0964448721211832	-0.0606045941053648	0.405	0.442	1
Agpat2	0.0964678556472612	-0.0644828363191289	0.442	0.486	1
Sdhaf3	0.0964707064264779	0.0395371553498054	0.285	0.279	1
Chchd2	0.0965767289226678	-0.0235213064938185	1	1	1
Pcmt1	0.0968361546240749	0.0178962627509579	0.673	0.676	1
Rbm8a	0.0969335685892144	-0.00245956669560177	0.996	0.992	1
Igf2bp2	0.0973267467704764	0.0261485736383746	0.427	0.413	1
Tbcb	0.0975511562988822	0.00704200902952201	0.892	0.869	1
Sdccag3	0.0983979643738383	0.0264722855376136	0.399	0.405	1
Tuba1b	0.0984512692037203	-0.0197056782130551	1	1	1
Btf3	0.0993129499873463	-0.0196635731358987	1	1	1
Rbms1	0.0994512186393452	-0.0737505762434195	0.424	0.46	1
Ctcf	0.0995671558576764	-0.0724421237421828	0.866	0.851	1
Rpl5	0.0995962104210943	-0.0196622970881757	1	1	1
Imp4	0.0999383149491572	0.0155462191045167	0.738	0.739	1
Nfkb1	0.100008732704643	-0.0839918335451374	0.165	0.228	1
Spink1	0.100452492030196	0.0342987324751776	0.582	0.579	1
Csad	0.100537873113387	0.0359585226827205	0.3	0.272	1
Sfswap	0.10101685356394	0.0278269415129666	0.385	0.366	1
Phlda1	0.101124058506566	-0.108508478181924	0.183	0.23	1
Dhodh	0.101154872060743	0.0282226389723514	0.379	0.35	1
Dhcr24	0.101244341755643	-0.0597071788084163	0.469	0.513	1
Nip7	0.10134777507577	0.0121298022422018	0.977	0.978	1
Hsph1	0.101471619447647	0.0161172283309082	0.71	0.69	1
Ipo4	0.101546641450943	-0.0591689171712073	0.382	0.425	1
Senp1	0.101579806693426	0.0267433249755108	0.417	0.375	1
Plekha4	0.101583917344052	0.0377931611620957	0.301	0.262	1
Gabarap	0.101651114729826	-0.0710690020329232	0.599	0.632	1
Prmt5	0.101808199513394	0.0185399965554712	0.652	0.64	1
Fbxo15	0.10183799685049	0.0280761576842393	0.67	0.673	1
Bax	0.101960714666669	-0.0692063946252226	0.999	1	1
Glod4	0.102039135877336	0.0240088930232503	0.465	0.451	1
Gtf2h2	0.10233791205699	-0.0586734970141738	0.301	0.363	1
Trp53inp1	0.102999963138966	-0.0666896657284216	0.268	0.312	1
Akap12	0.103107609408726	-0.0755721660375872	0.849	0.879	1
Psma5	0.103792536070622	0.00299553413956333	0.949	0.931	1
Rhox6	0.104205284206985	-0.0994079603513891	0.19	0.193	1
Hectd1	0.104512628021579	-0.0592261707185573	0.377	0.408	1
Bex4	0.104609866532459	-0.00441112920222886	0.979	0.974	1
Cenpv	0.105113228250008	-0.0672386774179975	0.635	0.647	1
Nup43	0.10529748101193	0.0185443516490293	0.648	0.638	1
Spint2	0.106232949328299	-0.0713402240170364	0.802	0.807	1
Man1a2	0.106353758509912	-0.0597265123801975	0.377	0.451	1
Psmc3	0.106544494533801	0.00367594646884517	0.91	0.915	1
Lzic	0.106743788539596	-0.0584706986994288	0.31	0.36	1
Sigmar1	0.106895660249253	0.0211091850054627	0.645	0.627	1
Mthfd2	0.107098562139933	0.0157781530516079	0.772	0.784	1
Nacc1	0.10710796846785	-0.0595973073895593	0.451	0.513	1
Asun	0.107125423846995	-0.057321291316218	0.352	0.412	1
Gm2000	0.107210045133496	0.0207760368425325	0.538	0.519	1
Mcm4	0.107355084377722	-0.0661241883951148	0.605	0.646	1
Yes1	0.107379157243306	0.0268740353867813	0.404	0.371	1
Lcmt1	0.107494332870031	0.0250241884180195	0.421	0.408	1
Bccip	0.107509695006584	0.0115058276861111	0.79	0.78	1
Ptp4a1	0.107559064799364	-0.0701232908062138	0.806	0.822	1
Eif2b4	0.1077316146063	0.0189094060684418	0.618	0.616	1
4833420G17Rik	0.107983894878003	0.0344217171373883	0.304	0.271	1
Rbm27	0.108172097936797	0.00812812956699993	0.887	0.873	1
Cox7c	0.108247601415396	-0.0624474262810408	1	1	1
Ccnl2	0.108385332419272	-0.058457356738294	0.402	0.457	1
Patz1	0.108519058914567	0.0290703644217423	0.397	0.363	1
Cdk16	0.108557463513466	-0.0575864654980505	0.341	0.392	1
Polr1d	0.108646475970552	-0.0704166205533074	0.999	0.995	1
Herc1	0.109230460025124	-0.0577072311524452	0.344	0.397	1
Nmt1	0.109312801648786	-0.0725155834523001	0.929	0.939	1
Ldhb	0.109331782482805	0.0217043104854184	0.643	0.662	1
Ppie	0.109411119733113	-0.0619155406437505	0.538	0.586	1
Cnn3	0.109455502721518	-0.0782090098122821	0.943	0.929	1
Bud13	0.10951485513782	-0.0649613858880505	0.238	0.287	1
Tmem126a	0.10952334991302	0.00585767414502048	0.87	0.874	1
Arpc2	0.109594654791869	-0.0774159893366815	0.932	0.938	1
Cks2	0.109939721503802	-0.00760041109826637	0.989	0.985	1
Mcm10	0.109950111535782	0.0225906792595852	0.521	0.496	1
Rbm10	0.110114118960017	-0.0623514355841963	0.519	0.569	1
Golga4	0.110173308381346	-0.0627738271716087	0.536	0.562	1
Tcf25	0.110329591524669	-0.0711126717478971	0.819	0.845	1
Vps36	0.110573025359836	-0.0705168310895924	0.668	0.71	1
Slc25a11	0.110897899540185	-0.0593467113984431	0.412	0.463	1
Mettl16	0.111124467573821	0.0115226339851126	0.803	0.787	1
Ndufaf6	0.111226803519862	-0.057668354178624	0.405	0.438	1
Prps1	0.111296609004523	0.0111210937821575	0.827	0.792	1
Foxp1	0.112150326310381	0.022570466535097	0.508	0.486	1
Nup35	0.112292309866001	0.0298387086777515	0.328	0.306	1
Rbm42	0.112576594118096	0.0180185055026783	0.615	0.589	1
Rab11b	0.112617531871509	0.0203362447902179	0.545	0.525	1
Commd9	0.112687245517089	0.0348254330039632	0.281	0.262	1
Msh3	0.11308404770475	-0.0601015904247463	0.275	0.326	1
Ndc80	0.113367191587677	-0.0602452165323463	0.274	0.317	1
Ube2s	0.113647111321129	-0.0725761851430069	1	0.999	1
Klf3	0.113670515714118	-0.0693488328880204	0.702	0.73	1
Ipo7	0.113767045486778	0.0148785682462649	0.76	0.734	1
Manf	0.114062002583972	0.00689169552727065	0.93	0.931	1
Dcakd	0.114084310564682	0.0102502763188222	0.82	0.779	1
Htatsf1	0.11439073777236	-0.0589954415874606	0.472	0.513	1
Cfl2	0.114436094309554	-0.0608066766545771	0.454	0.519	1
Rpl13	0.114493045199319	-0.059356677340475	1	1	1
Pir	0.114778335757264	0.0268733661012002	0.379	0.345	1
Amd1	0.114895838422962	0.0167219091159604	0.672	0.646	1
Rabif	0.114928248808359	0.019149968795919	0.571	0.56	1
Ddx39b	0.115019182845627	0.00414157269155679	0.912	0.925	1
Srek1ip1	0.115417397082365	-0.0585117570818885	0.422	0.472	1
Shmt1	0.115534772033038	0.0172866821321705	0.708	0.69	1
Pfdn4	0.115939736962467	0.00704103941562861	0.872	0.889	1
Prpf38b	0.116026443013872	-0.067934246193418	0.705	0.727	1
Pabpc1	0.116281043841156	-0.0687150867144704	1	0.999	1
Ube2m	0.116374624532036	-0.061855232031413	0.505	0.553	1
Glg1	0.116504669884969	-0.0581440745292019	0.334	0.387	1
Gtf2h1	0.116518779190555	0.0136084021757037	0.72	0.675	1
Clic4	0.116917883374695	-0.0826911531568839	0.379	0.405	1
Fus	0.117764235820643	-0.0712471260156613	0.934	0.951	1
Slbp	0.117799317800561	0.0142774286418923	0.837	0.817	1
Pla2g12a	0.117977097575954	-0.0638531741598732	0.553	0.609	1
Zfp292	0.118349602971413	0.0230709217141235	0.451	0.436	1
Brix1	0.11847177545845	0.0143264867789941	0.777	0.793	1
Cox6c	0.118565659659569	-0.065828625530437	1	1	1
Hexim1	0.119044096275411	-0.0581000224482671	0.3	0.367	1
Epb41l2	0.119278714999822	-0.0593430090728273	0.352	0.402	1
Id1	0.119325508892264	-0.0908916953198972	0.516	0.534	1
Cox7a2l	0.119333816446247	-0.00594509780248731	0.98	0.971	1
Araf	0.11942329794726	-0.0561750812468235	0.318	0.359	1
Mrps2	0.119526997404973	0.0236594069583621	0.421	0.404	1
Dnmt1	0.119729409764661	-0.0631947387991928	0.608	0.624	1
Ttc19	0.119773210142694	-0.0578181661300655	0.287	0.341	1
Ckap2	0.119868024886027	-0.0579846429026118	0.425	0.477	1
Pdcd7	0.119906605637029	0.0236017659901535	0.444	0.415	1
Pnn	0.119929273412449	0.0135133615045289	0.779	0.773	1
Cul5	0.120248324903945	-0.0647299680621348	0.67	0.71	1
Brd7	0.120327909358663	-0.0608799206302928	0.553	0.58	1
Ttc1	0.120944302078913	0.0116748827351747	0.762	0.753	1
Coro1c	0.121414229889178	-0.0653679141113981	0.655	0.681	1
Sbno1	0.121501791324976	-0.0668278828197302	0.74	0.764	1
Hspb1	0.121799278491241	-0.00277976115083911	1	0.998	1
Eif5a	0.121807135577056	-0.0263691883080073	1	1	1
Cenpc1	0.122412840923538	-0.0589796845090853	0.261	0.32	1
Sp3	0.122497324809333	-0.0565701947092525	0.291	0.342	1
Luc7l2	0.122608923589205	0.00850142495297068	0.843	0.825	1
Ctsd	0.122698758870642	-0.0678749087467218	0.602	0.625	1
Cope	0.122896237966004	-0.059454377982455	0.479	0.516	1
9130401M01Rik	0.12294240608072	-0.0696695578617028	0.846	0.854	1
Uba1	0.123130925382409	0.0131506511681881	0.709	0.674	1
Ywhag	0.123297883991124	-0.0713658912679134	0.845	0.879	1
Oxct1	0.123522262672256	-0.0624289571103018	0.24	0.301	1
Mrpl57	0.123767703365687	-0.0710148858501713	0.899	0.912	1
Dnmt3a	0.123914520515063	-0.0634897191614533	0.465	0.494	1
Txlng	0.124468403003436	-0.0579082294446364	0.288	0.336	1
Lman1	0.124801739946418	0.016624681019464	0.638	0.618	1
Ddc	0.125198840774215	0.026586265135389	0.372	0.358	1
Hcfc1r1	0.125271046665518	-0.0599491236108414	0.451	0.457	1
Aurka	0.125728148950338	0.020164712161075	0.633	0.62	1
Mrpl19	0.125762066169062	0.0218223057287618	0.498	0.491	1
Qtrt1	0.125974323575759	0.0239773308536641	0.411	0.375	1
Ccdc47	0.126030571688432	-0.0582559377757539	0.265	0.329	1
Nol12	0.126307515025724	0.0151402040070256	0.659	0.617	1
P4hb	0.126441181063995	-0.0692927610753059	0.695	0.723	1
Mfge8	0.126441396345208	-0.057083335946599	0.425	0.467	1
Tmpo	0.126462769442105	-0.0682642086570867	0.812	0.813	1
Hnrnpa1	0.126566190009485	-0.068600355675537	0.999	1	1
Mtmr2	0.127162096319886	-0.058555640286409	0.264	0.324	1
Tbcc	0.127220298494264	0.0245755774301417	0.428	0.388	1
Cnn2	0.127253520987165	-0.0741520354699376	0.438	0.495	1
Tceb2	0.127281696982848	-0.0714392192880862	0.999	0.996	1
Prpf31	0.127403647046359	-0.0629788930055311	0.636	0.663	1
Creld2	0.127463863322934	-0.0645345913008754	0.622	0.638	1
Fbxo22	0.127625476677723	0.0131802584278903	0.688	0.69	1
Thop1	0.127653866824149	0.0159390205071132	0.626	0.617	1
Ddx6	0.127663788107224	-0.0608179630815202	0.544	0.59	1
Cdk12	0.127725321555258	0.0076261362692831	0.81	0.821	1
Adprh	0.127819639920001	0.0194394713607811	0.773	0.774	1
Epn1	0.127868281887349	-0.0571566548605789	0.432	0.5	1
Mrpl45	0.128091813702506	0.00454626512325551	0.882	0.884	1
Atp5a1	0.128605629298152	-0.0121960852002729	0.999	0.993	1
Cep164	0.128626494630183	-0.0571242351845155	0.427	0.475	1
Pigl	0.128890787539077	-0.0596479396850181	0.24	0.313	1
Klf4	0.12895984181746	-0.0762461619987771	0.739	0.77	1
Acyp1	0.128979322895727	0.0336671238006937	0.28	0.262	1
Rnf115	0.129335210985813	-0.0548012623108684	0.312	0.39	1
Tubb5	0.129370624086003	-0.014199731631154	1	0.999	1
Brd2	0.129429311821647	-0.0725824756199211	0.87	0.88	1
Morf4l2	0.129903501582367	-0.00185167018514432	0.977	0.966	1
Epb41l4aos	0.129933634832416	0.0127955528414891	0.782	0.779	1
Bola2	0.130433348405202	-0.0700521488406318	0.999	0.997	1
Agps	0.130637116900424	-0.0579082294446364	0.282	0.332	1
Ntmt1	0.131117823410406	0.0230526648561054	0.431	0.407	1
Gng2	0.131263026857746	-0.0570681309836988	0.327	0.36	1
Eif2b1	0.131507309993802	0.0157904266704615	0.641	0.623	1
Ddb1	0.131539326797075	-0.0685779160474855	0.854	0.86	1
Uhrf2	0.131799911289306	-0.0644800792918108	0.218	0.272	1
Cpsf6	0.131991178780056	0.0141631785875447	0.672	0.678	1
Nop9	0.132123018005635	0.0167530149331263	0.622	0.603	1
Rabggta	0.132406571600595	0.0313262276520723	0.295	0.266	1
Ikbkb	0.132849123512527	0.0426745532623836	0.255	0.201	1
Tra2a	0.132955120102393	-0.0686711200199744	0.753	0.79	1
Rpl36	0.133069662241262	-0.0595413944591847	1	1	1
Bet1	0.133218091454635	-0.058585965831134	0.474	0.533	1
Ddx10	0.133297491744762	0.0141861001313238	0.686	0.69	1
Nop14	0.133643472169773	0.00623996749976441	0.85	0.849	1
Arid1a	0.133649040464884	-0.0697491374805066	0.83	0.854	1
Elovl6	0.133838775007285	-0.0645900793769735	0.605	0.628	1
mt-Nd4	0.134014331326434	-0.0654342332647828	1	0.999	1
Mrpl36	0.134758417030124	0.00294311961885629	0.902	0.911	1
Dynlrb1	0.134951958602456	0.0123423534052081	0.688	0.68	1
Fam25c	0.135138045366629	-0.0682933073406795	0.499	0.555	1
Immp1l	0.135187728852749	-0.0638364945665214	0.682	0.691	1
Phb2	0.135593192245944	-0.0133360786176047	1	0.997	1
Csnk1g2	0.135891855758833	0.0210453038608733	0.437	0.424	1
2310009B15Rik	0.136173472203398	-0.0568874091955526	0.419	0.464	1
Arl6	0.136197503085819	0.0222461947925378	0.427	0.405	1
Lncenc1	0.136317351568817	0.011976669909818	0.782	0.771	1
Tm9sf2	0.136694971416544	-0.0537568803251168	0.345	0.377	1
Epn2	0.136793255782089	0.0292701247100614	0.318	0.272	1
Ylpm1	0.136862340605618	-0.054724185946911	0.371	0.426	1
Nmt2	0.136913048190479	-0.0701937864721152	0.669	0.726	1
M6pr	0.137412188664668	0.00704642685682977	0.803	0.799	1
Pdk3	0.13752176231255	-0.0552367420382518	0.404	0.458	1
Rpl13a-ps1	0.13758450285127	0.00787077703811812	0.786	0.792	1
Hist1h2ap	0.137903232236835	0.0440318088983581	0.238	0.2	1
Mrpl1	0.137908009212929	0.0139730139043567	0.658	0.653	1
Ect2	0.138089645288514	0.0193613659461465	0.501	0.517	1
Syngr1	0.138244179938359	-0.0595912812532792	0.559	0.595	1
Cdk11b	0.138693811884772	0.00654651181658572	0.813	0.826	1
Glyr1	0.139019073455906	0.0194207723573038	0.506	0.484	1
Ints2	0.139097444092144	-0.0591831590408801	0.274	0.313	1
Kmt2a	0.139185869591438	-0.0561468376611028	0.328	0.369	1
Cdk5rap3	0.139361989004269	0.0179842212839936	0.552	0.553	1
Tdp2	0.139386364824435	0.020903521658353	0.495	0.471	1
Safb	0.13986607466491	-0.0628870477305244	0.633	0.664	1
Id2	0.139974136461895	-0.0843258278560122	0.188	0.227	1
Nop56	0.140086787274699	-0.00574799830596162	0.981	0.977	1
Ndufc1	0.140095383163745	-0.0688226845528617	0.96	0.961	1
Ckap4	0.140131507860224	-0.0578342775281389	0.461	0.487	1
Sf1	0.140332746567527	0.00966313470297275	0.763	0.775	1
Eif3g	0.140447032466115	-0.0028975077986797	0.969	0.957	1
Rrp9	0.140517584784754	0.00456360945628043	0.89	0.878	1
Msi2	0.140552783254538	-0.056326309980571	0.405	0.442	1
Ywhaz	0.140655708329646	-0.0718822257782603	0.939	0.925	1
Rpap1	0.140947315068029	-0.055249220902176	0.34	0.413	1
Rps17	0.141216584932937	-0.0583653682806062	1	1	1
Rfc5	0.141285524121171	0.00555005982907719	0.84	0.855	1
Vprbp	0.141331166751152	-0.0584466027203238	0.504	0.532	1
Rtn3	0.141348331893114	-0.0586758575117197	0.505	0.544	1
Akr1b3	0.141348352768961	-0.0104946625469498	0.994	0.988	1
Sod2	0.141731103991464	-0.00250763908697693	0.971	0.973	1
Nelfe	0.141749088507462	-0.0583808586619194	0.534	0.543	1
Nhp2	0.141773708241586	-0.0169670772353601	0.997	0.999	1
Timm13	0.141902873253812	-0.0123791643384434	0.994	0.993	1
Mrpl11	0.142061448005391	0.00132808172260046	0.913	0.888	1
Rdx	0.142317247246632	-0.0706533896481347	0.916	0.937	1
Traf4	0.142327117629351	-0.0649916081495379	0.568	0.588	1
Setd2	0.142364673246766	0.0175516911497891	0.521	0.485	1
Mcph1	0.142564939937018	-0.0567108920367043	0.29	0.336	1
Alkbh2	0.142640697701487	0.0220925517051268	0.411	0.388	1
Pfas	0.142915158764784	-0.0561992060201523	0.368	0.428	1
Ankrd11	0.142955056827928	-0.0754247315055288	0.907	0.892	1
Cep57l1	0.143138824784045	0.0307209111272936	0.301	0.284	1
Dnaja1	0.143154546630787	-0.00813324363986201	0.986	0.981	1
Tet1	0.143253309701517	0.0125746770659922	0.72	0.691	1
2810004N23Rik	0.143314895438869	-0.0683539477194872	0.932	0.951	1
Glrx2	0.143671250578639	-0.0621121756076923	0.458	0.518	1
Commd3	0.143814047607485	-0.0636898777493099	0.23	0.294	1
Strap	0.144002193927957	0.00163366881196292	0.897	0.898	1
Iars	0.144117269446616	-0.0610890960492525	0.558	0.604	1
Ankhd1	0.144319407118588	0.0257990143762766	0.354	0.326	1
Mllt6	0.144320463587267	-0.0545485811674463	0.382	0.395	1
Arf3	0.144356597884838	-0.0554056181680123	0.468	0.514	1
Tjp1	0.144422654591801	-0.0568483459325932	0.3	0.336	1
Map4k4	0.144859139557468	0.0212275182703185	0.444	0.416	1
Polr2i	0.144883172815482	-0.00728583969919994	0.966	0.959	1
Brpf1	0.144906970219681	0.0444598525202852	0.234	0.195	1
Atp1a1	0.145127495488083	-0.0617728567596532	0.673	0.667	1
Prpf4b	0.145237680068083	0.00647661151337975	0.776	0.753	1
BC005624	0.145460394470014	0.0197022155130567	0.458	0.421	1
Prpf19	0.145614810979935	0.0061687481512962	0.829	0.826	1
Gm26825	0.145669622388465	-0.0645220101666732	0.636	0.679	1
Hmmr	0.145880928708627	-0.065894749816702	0.682	0.705	1
Nenf	0.14628226208843	-0.0545664686373734	0.344	0.386	1
Lsm10	0.146342359652848	-0.0539455862746318	0.352	0.401	1
Atp1b3	0.146569415862954	-0.0625598569534088	0.635	0.688	1
Hspa4	0.146660421041181	-0.00855267455922593	0.987	0.978	1
Nup88	0.146742672850777	0.0195089908364005	0.428	0.418	1
Tmem64	0.146942747284639	-0.0574128393147859	0.261	0.324	1
Sparc	0.147053919878792	-0.0890232108847762	0.623	0.646	1
Itgb1	0.147062931613173	-0.0626910429734091	0.479	0.523	1
Rbmxl2	0.147153803973894	0.00684757013392678	0.805	0.804	1
Ebpl	0.148191873656245	-0.0563412959773101	0.425	0.455	1
Tomm40	0.148205124369654	-0.00497123840366642	0.964	0.96	1
Tmem60	0.148503647521188	-0.0549283453427688	0.418	0.454	1
Ssr2	0.148526906561893	-0.00706704683262216	0.991	0.991	1
Pnma5	0.148692701425379	0.0393355779203285	0.244	0.21	1
Mrpl35	0.148772484342051	0.0020270043007582	0.894	0.908	1
Cst3	0.148997979387414	0.0125099558525964	0.669	0.674	1
Osgep	0.149265562564863	-0.0544458200899938	0.382	0.434	1
Enah	0.149267783995666	-0.0787331765932096	0.894	0.902	1
Rps4x	0.149316077572086	-0.0208938456099759	1	1	1
Lrif1	0.149550795094078	-0.0587369206204614	0.248	0.309	1
Zmat3	0.14956243700892	-0.0553683989405549	0.494	0.53	1
Slc38a4	0.149645257699096	-0.0634293593161575	0.591	0.637	1
Magt1	0.149716006065412	-0.0623526812050605	0.221	0.283	1
Rps24	0.149967274692449	-0.0276478099905209	1	1	1
Pcm1	0.150121023326895	-0.0640191631462071	0.682	0.744	1
Wdr18	0.150452393649768	0.00334045107851222	0.87	0.852	1
Ap1g1	0.150461110385257	0.0244972935213592	0.345	0.342	1
Vrk1	0.150742014514732	-0.0577117795738018	0.498	0.555	1
Tnks2	0.151102033015145	-0.059340967754503	0.549	0.61	1
Llph	0.151337887484913	-0.00768850949444322	0.969	0.973	1
Pde6d	0.151671964175182	-0.0551392809008031	0.314	0.364	1
Asxl1	0.151985694369872	-0.0529030761710076	0.382	0.44	1
Rara	0.152135266955272	0.0275917304099183	0.311	0.303	1
Usp9x	0.152143806031728	-0.0662923515668916	0.77	0.787	1
Dpp3	0.15249240241718	0.0177728470422883	0.524	0.509	1
Lyrm9	0.152904715972069	-0.0618525265171691	0.518	0.54	1
Slc25a13	0.153098459474106	-0.0591719115223639	0.571	0.603	1
Slc6a6	0.153535815216088	-0.0580467216113947	0.312	0.342	1
A830080D01Rik	0.153537563976659	0.0232223945393192	0.362	0.346	1
Ddx23	0.153724032519833	0.0310736586421217	0.294	0.262	1
Spred1	0.153821548931586	-0.0533168531511223	0.322	0.379	1
Scpep1	0.154007179614012	0.0197022155130567	0.454	0.437	1
Slc2a1	0.154147907677679	-0.0742958578910179	0.726	0.741	1
Gnas	0.154247274142369	-0.0680642866620568	0.738	0.772	1
Ap4s1	0.154384238749099	-0.0544372801699733	0.324	0.363	1
Acadm	0.154698965218308	0.0119852772062233	0.669	0.661	1
2610507B11Rik	0.154707939149384	-0.0571362399895694	0.504	0.543	1
Eprs	0.154732177128538	-0.0690672432987167	0.957	0.953	1
Fgf17	0.154751167041612	0.0231679636310464	0.392	0.356	1
Cox8a	0.155122066326814	-0.0621144038401296	1	1	1
Sae1	0.155194082293972	0.000415408906801806	0.893	0.901	1
2700094K13Rik	0.155611381042077	-0.0638734262735308	1	0.999	1
Zmym1	0.155789103078318	0.0120177748095279	0.686	0.657	1
Trps1	0.156177070975566	-0.0551764447727144	0.295	0.338	1
Elavl2	0.15631921225846	-0.0596073689562861	0.238	0.288	1
Cdyl2	0.15646868168683	-0.0582282480666327	0.445	0.481	1
Bcl2l11	0.156535380989743	-0.072995860811612	0.18	0.226	1
Med30	0.156818265910931	0.015601148422269	0.575	0.574	1
Hdhd2	0.156979708579143	-0.0526461944433499	0.322	0.369	1
Prmt7	0.157024190408334	-0.0559925478486971	0.456	0.508	1
Rpl35a	0.15735535180241	-0.057663160838846	1	1	1
3110082I17Rik	0.15769462614418	0.0201899578358169	0.398	0.403	1
4933434E20Rik	0.157892082022845	0.0255026892292264	0.355	0.336	1
Impa1	0.157988250155313	-0.054476773081001	0.456	0.499	1
Fam220a	0.158020046188017	-0.0557509160030891	0.317	0.369	1
Gm13225	0.158039613988605	0.00964631370363689	0.729	0.725	1
Srp19	0.158085551479955	-0.0686572535268268	0.949	0.932	1
Psmb4	0.158308336931396	-0.00639600530434969	0.964	0.958	1
Zmym5	0.158527825376244	0.0396882769065408	0.241	0.205	1
Surf2	0.159005235558794	-0.0557926679255214	0.479	0.54	1
Ncoa3	0.159186605958935	0.0171227269885285	0.465	0.476	1
Praf2	0.159288716448898	-0.0552018678468935	0.435	0.479	1
Chpt1	0.159298710869256	-0.0663114143908112	0.251	0.275	1
Rpl27	0.159343446865675	-0.02013327155001	1	0.999	1
Eif3m	0.159579585886685	-0.0689289461799425	0.922	0.937	1
Xrcc5	0.159946944131098	-0.0606589576814477	0.665	0.707	1
Anapc16	0.160156164575836	-0.0549561977805553	0.261	0.325	1
Pbrm1	0.160258805184741	-0.0629756770285572	0.666	0.7	1
Timm10	0.160468925796789	0.00426652203807887	0.847	0.824	1
Zfp91	0.160578912944136	-0.0584774529993851	0.536	0.593	1
Ddx52	0.16123710068497	0.0171651538022811	0.504	0.516	1
Wdr75	0.162482018316623	0.0112717167840372	0.662	0.642	1
Nrtn	0.162889710998309	-0.0531449645726951	0.298	0.366	1
Sf3b5	0.162925885999997	-0.0116182567246528	0.987	0.989	1
Mageb16	0.162929200587865	0.0305852392119259	0.28	0.245	1
Pfkp	0.162940955226813	0.0203664466899195	0.449	0.411	1
Lyplal1	0.163389899702153	0.0210000618976063	0.379	0.377	1
Strbp	0.163498875144918	-0.0592952892914966	0.602	0.62	1
Ece2	0.163954154153256	-0.0523045555241845	0.357	0.382	1
Siva1	0.163970975729073	-0.0678263883010903	0.986	0.996	1
Nsmce2	0.164015558651057	-0.0539892172439007	0.382	0.433	1
Crlf2	0.164100078364662	0.0499778201784632	0.204	0.169	1
Gjc1	0.164287959794198	-0.0580563048018022	0.508	0.565	1
Prmt3	0.165047196149997	-0.05416742979519	0.455	0.519	1
Srsf3	0.165098256755722	-0.0130137265451444	1	0.998	1
Clcn3	0.165525309947368	-0.0519274221183946	0.33	0.372	1
Lsm7	0.165787404634644	0.0183750753049943	0.445	0.425	1
1110059E24Rik	0.165831626001325	0.0216514648495409	0.379	0.361	1
Zswim7	0.165978901736654	0.0160822134354551	0.496	0.488	1
Zfp622	0.166007879946997	0.0106077381640761	0.692	0.668	1
Msmo1	0.166198007598718	0.0246446883185897	0.377	0.32	1
Nr2c2ap	0.166484328975825	0.0195278131848026	0.409	0.4	1
Usp16	0.166630955316553	0.018585890104974	0.484	0.456	1
Usp19	0.167216894727191	-0.0558207726275831	0.334	0.362	1
2410141K09Rik	0.167429632658576	0.0173451030231903	0.512	0.476	1
Slc3a2	0.167550731053688	0.00357991638824751	0.859	0.841	1
Alkbh1	0.167777849542073	-0.0637880351174627	0.72	0.75	1
Syce2	0.167914954578654	-0.0590035895582312	0.569	0.6	1
Urod	0.167969722101663	-0.0615793126511078	0.204	0.271	1
Tomm5	0.168228013790613	-0.013287144002311	0.999	0.999	1
BC005537	0.168572470106318	-0.053265111617319	0.409	0.445	1
Ppp6r3	0.168629599001671	-0.0531382764072921	0.29	0.338	1
Pum1	0.168684606168096	-0.0658794137688876	0.9	0.904	1
Ndufs6	0.16872417297736	-0.0138561839684153	0.996	0.994	1
Tnrc6c	0.168755936729703	0.0299847043828335	0.297	0.251	1
Dnajc19	0.168949116604647	-0.0704509489745604	0.969	0.972	1
Higd1a	0.16900896917825	-0.0671564444079764	0.963	0.977	1
Zc3h13	0.169086678323483	-0.0658316648177849	0.689	0.751	1
Naa50	0.169089560821372	-0.00792881658664868	0.979	0.964	1
Ccnk	0.169178279693665	-0.0508210275615816	0.327	0.389	1
Rpn2	0.169205373040951	0.0169238466891474	0.519	0.498	1
Gnl1	0.169256978031142	-0.0546200155148826	0.471	0.525	1
Otulin	0.169341015851875	-0.0547512534990642	0.495	0.52	1
Tubb4b	0.169621158644939	-0.0114416254664906	0.999	0.998	1
Gsk3b	0.169757725761216	-0.0533512830776177	0.407	0.454	1
Sucla2	0.169829512448072	-0.0546739112578621	0.498	0.528	1
Gm21092	0.169851404846403	-0.0521950104069519	0.424	0.439	1
Ndufb9	0.170545201017076	-0.0657670344312113	0.984	0.986	1
Suv420h1	0.170766449478411	0.0324074970576176	0.265	0.226	1
Tcp1	0.170782987993515	-0.0105645217806221	0.983	0.984	1
Itgb1bp1	0.170831632650455	0.0222661307979609	0.371	0.34	1
Hmgcr	0.170871247379629	0.0274798422979134	0.322	0.285	1
Cbx1	0.170889571680227	-0.0126448411255227	0.99	0.986	1
Nudcd1	0.170901508981382	-0.0540223351905911	0.257	0.313	1
Smc6	0.171454203701367	-0.063572685143128	0.809	0.848	1
Tusc2	0.171492033504187	-0.0545096929863432	0.455	0.495	1
Dhx36	0.171585045963348	-0.0602621507598075	0.635	0.654	1
Scd2	0.171667045124284	-0.0563069762541179	0.27	0.322	1
Pola2	0.171709876544387	-0.0521550755008436	0.31	0.373	1
Abcf1	0.17197194808177	-0.0655479033125319	0.9	0.921	1
Rita1	0.172094453152113	0.0226044633733944	0.342	0.327	1
Emc8	0.172351801093827	-0.00810121740687353	0.98	0.97	1
Serf2	0.172358845587619	-0.0650386078997305	1	1	1
Atl2	0.1728018843108	-0.0576244422074818	0.233	0.288	1
Lsm8	0.172999817216497	-0.0644816434280442	0.823	0.835	1
Tnrc6b	0.173182846314469	-0.0542607874604581	0.285	0.343	1
Ppp1r10	0.173715050215265	-0.0568483459325932	0.522	0.541	1
Stx12	0.17391365779961	-0.0550230896498736	0.258	0.301	1
Emsy	0.174040125729433	-0.053492027449997	0.418	0.432	1
Birc5	0.174289600440598	-0.00956505716602085	0.986	0.982	1
Ndufaf3	0.174535762081253	-0.0520057214568052	0.277	0.339	1
Cacul1	0.174926791664688	0.0186013452459981	0.431	0.415	1
Znrd1	0.175360577703519	-0.0647661613993262	0.86	0.88	1
Ppp1r12a	0.175744194777265	-0.0563422645101621	0.555	0.587	1
Nub1	0.176456017238891	-0.0518914944876936	0.369	0.386	1
Sod1	0.176575214119363	-0.0703066750894499	0.946	0.953	1
Ncaph2	0.176700457548495	-0.0577457243659952	0.579	0.627	1
Hnrnpm	0.177141336128858	-0.0670979264304892	0.963	0.977	1
Cnot11	0.177237433366863	-0.0553479705573587	0.475	0.501	1
Gna13	0.177522296994755	-0.0516103520947087	0.354	0.371	1
Bub1b	0.177701369524984	-0.0578454993034102	0.605	0.626	1
Ago2	0.177765111067402	-0.0596987611724589	0.621	0.663	1
Spr	0.177819002774002	0.00654712830778692	0.766	0.764	1
Rpl28	0.178091284878752	-0.0309680758833353	1	1	1
Wbp4	0.178246661803745	-0.0614678122060228	0.672	0.687	1
Eef2	0.178248092805329	-0.0627314108161339	1	0.999	1
Clp1	0.178260345186785	0.024363117149617	0.335	0.314	1
Polr1e	0.178483096374483	-0.0530088417728002	0.27	0.315	1
Brk1	0.178736868041306	-0.00162657677042732	0.904	0.908	1
Mlf2	0.17888144027656	-0.0698297278692654	0.942	0.951	1
Degs1	0.179023805131601	-0.0566745568078791	0.532	0.561	1
Cstf1	0.179269527719937	0.0207981440941191	0.379	0.346	1
Zfp131	0.179291720494362	-0.053060462615656	0.412	0.456	1
U2af2	0.179342999448825	-0.0627999979200414	0.822	0.812	1
Sept2	0.179511234240506	-0.0613265599360692	0.686	0.713	1
Slmo2	0.179644955818605	0.0051138803636106	0.773	0.785	1
Krtcap2	0.179677577330955	-0.0666181375283985	0.956	0.944	1
Polr3b	0.179904644980219	-0.0542257375581561	0.265	0.3	1
Cit	0.180436079811513	0.02804708901268	0.292	0.272	1
Mlec	0.18043661917956	-0.0619865753032427	0.718	0.767	1
Lyar	0.18045735156168	-0.0690803011301342	0.999	0.997	1
Ppa2	0.181022198053526	0.00934275583415667	0.669	0.668	1
Cox14	0.18102870417879	-0.0643421458643568	0.777	0.81	1
Dicer1	0.181089526975871	-0.0538659399044731	0.468	0.521	1
Zmynd19	0.181102946284113	0.0170938451489457	0.471	0.454	1
Pop7	0.181242085193044	0.0154103532994663	0.531	0.505	1
Alg13	0.181295014327542	0.013452998099566	0.596	0.587	1
Lamtor4	0.18171999613872	0.00772210589409816	0.72	0.702	1
4930447C04Rik	0.181851097201058	-0.0520618397541909	0.361	0.394	1
H1fx	0.181956491996931	-0.0523779043135309	0.292	0.341	1
Psmc6	0.182448256540996	0.00235366380547752	0.873	0.872	1
Gnb2l1	0.182539504910822	-0.059477239154861	1	1	1
Mrpl3	0.182786632732316	0.012901814496267	0.589	0.574	1
Enox1	0.182903205109349	0.032224583841359	0.257	0.234	1
Phax	0.182938746239402	0.00717674999496476	0.729	0.726	1
Jund	0.18297457781876	-0.0528241956328677	0.332	0.357	1
Platr10	0.183272588064078	0.0052805445289752	0.84	0.85	1
Wdr74	0.183423313047733	-0.000266202060899001	0.892	0.894	1
Faap24	0.183855478754466	0.0318386665061502	0.248	0.234	1
Ostc	0.183906419208292	-0.00390550058685069	0.92	0.934	1
Spag7	0.183938726446243	0.0215446500662734	0.368	0.338	1
Ormdl3	0.184215012977573	0.0414431635552685	0.227	0.185	1
Nadk	0.184238408397756	-0.0597582007472488	0.675	0.684	1
Hsp90ab1	0.184500971066317	-0.0633514193137117	1	1	1
Sra1	0.184758402855487	-0.0622064386807127	0.679	0.706	1
Rpl8	0.184808813490394	-0.0360517123154178	1	1	1
Wbp5	0.185145569531381	-0.0818776309463924	0.933	0.935	1
Gosr2	0.18517683538337	-0.0495892300059054	0.378	0.436	1
Atp2b1	0.185879792823766	-0.056334980074815	0.484	0.511	1
Son	0.185901322041975	-0.0643220530109931	0.987	0.989	1
Chchd7	0.186260452175752	-0.0578962086968254	0.65	0.646	1
Ubl4a	0.18639701639323	-0.0570511788327849	0.544	0.579	1
Psmb2	0.186711759949562	-0.00978558668757157	0.987	0.982	1
Timm22	0.186722623629188	-0.0611063649098709	0.666	0.69	1
Larp4b	0.18688753944422	-0.0566485789933573	0.552	0.589	1
Sepw1	0.187134506661495	-0.0659816677922627	0.912	0.912	1
Mark2	0.187206659088699	-0.050418573151116	0.348	0.395	1
Atp13a3	0.18737197683856	-0.0510405397942559	0.292	0.328	1
Coa7	0.18751563894972	-0.0532862973409326	0.505	0.55	1
Mapt	0.187622087581071	0.021481038857957	0.362	0.329	1
Knop1	0.187862688085588	-0.00906967310504814	0.979	0.971	1
Gnpnat1	0.18798454967532	0.00696453769387773	0.73	0.73	1
Cops7a	0.188254499649248	-0.0611817773646163	0.742	0.767	1
Slc39a7	0.188874562777831	-0.050986052492508	0.389	0.459	1
Elac2	0.188973120334721	0.0152392934943102	0.501	0.474	1
Trim26	0.189108398265377	-0.0590972786378766	0.215	0.265	1
Cyba	0.189193815779136	-0.0671282765523426	0.198	0.25	1
mt-Nd4l	0.189474086143431	-0.0623631333746261	0.762	0.78	1
Uba2	0.189511411193239	-0.00254459506317417	0.942	0.932	1
Drg2	0.189580967762618	0.0186013452459981	0.414	0.412	1
Sept1	0.189666767300243	0.0225995282767693	0.525	0.517	1
Snx16	0.189814967925085	-0.0597876113054865	0.234	0.282	1
Mael	0.189853550630833	-0.0577429477767518	0.24	0.284	1
Wipi2	0.189882274817005	0.00915223806828558	0.66	0.661	1
Srsf2	0.190302983594447	-0.0131674283316241	0.997	0.989	1
Xrcc1	0.190380751318504	-0.049347458394471	0.362	0.411	1
Gm14820	0.190721278395674	-0.0628257100891698	0.198	0.254	1
Psmc3ip	0.191712929562466	-0.0500235602528141	0.34	0.394	1
Baz1b	0.191855186561506	0.0102876183357122	0.652	0.624	1
Faf2	0.192120991595108	-0.0517713802855552	0.295	0.345	1
Mrrf	0.192231607999577	-0.0494146679036819	0.331	0.386	1
Dlgap5	0.19224750107201	0.0193297293154449	0.385	0.364	1
Oxsr1	0.192621220522644	-0.0503397223052059	0.419	0.452	1
Gpd2	0.193256462712177	0.0172414168681975	0.415	0.399	1
Anln	0.193634733895953	-0.0508087999071105	0.368	0.413	1
Eno1	0.194731783824055	0.00104137975552465	0.883	0.862	1
Psmd14	0.194815598750519	0.00360229097659315	0.839	0.831	1
Sccpdh	0.194828511367374	-0.0619356211146188	0.195	0.252	1
Arhgef7	0.194881027045002	-0.0666975940458609	0.18	0.237	1
Rmdn3	0.195177494702429	0.0193297293154449	0.385	0.369	1
Gm13075	0.195400795623201	0.0385380401537064	0.255	0.245	1
Ptdss1	0.195584061316179	-0.0562579690582182	0.225	0.288	1
Zfp451	0.19574641762254	0.0198046681145888	0.389	0.353	1
Mettl13	0.195875761788533	0.0208707092431418	0.335	0.331	1
Fstl1	0.196003111269511	-0.0521661835880866	0.291	0.341	1
Syngr2	0.196258277529683	0.0242960605526678	0.31	0.28	1
Zranb1	0.196610165925798	-0.0498052834417462	0.335	0.369	1
Fam114a2	0.196753504148553	0.0109566436574439	0.596	0.569	1
Stx16	0.197119514877274	0.0137170105624878	0.489	0.46	1
Ppcs	0.197184319537597	0.0101670948871646	0.605	0.603	1
Ulk1	0.197198565338943	-0.049547184371096	0.358	0.402	1
Zw10	0.197199498623456	-0.0587150064145766	0.205	0.261	1
Ltv1	0.197358223947662	0.0100702794242766	0.608	0.588	1
Sf3b6	0.197364656171384	-0.00743439466225793	0.949	0.943	1
Cenph	0.197366466532366	-0.0556389780883861	0.589	0.61	1
Otud4	0.197515084025659	-0.0499806505726359	0.419	0.456	1
Ubap1	0.197626237065777	-0.0506177961819572	0.285	0.33	1
Cript	0.197982031621537	-0.000115066068925529	0.84	0.829	1
Rraga	0.197984353501694	0.00878664013112262	0.663	0.649	1
Nomo1	0.198532578670581	-0.049695239609938	0.318	0.364	1
Pole4	0.198533276439732	-0.00749767049252026	0.963	0.933	1
Mtpap	0.19858926151828	0.0241691394469821	0.305	0.278	1
Zc3hc1	0.198760049415916	0.0111438354215528	0.585	0.546	1
Mrps35	0.198782079272513	-0.0569743619367923	0.622	0.628	1
Wdr1	0.199204764454461	-0.0577972026315471	0.605	0.612	1
Gm10020	0.199419455528816	0.0345449285912809	0.237	0.215	1
Rpl10a	0.199454202354467	-0.0299938457229114	1	1	1
Mak16	0.199657800873911	-0.0637025479256155	0.954	0.932	1
Dctn3	0.20023169840067	0.00455124443953137	0.775	0.761	1
Zfp296	0.200557643399072	-0.0568103064856823	0.427	0.462	1
Elp6	0.200647003065449	0.0289485776354582	0.28	0.231	1
Gtpbp4	0.20076261281807	-0.00680063099515138	0.946	0.944	1
Leprot	0.200801926340673	-0.050086869702801	0.284	0.321	1
Cyfip1	0.200810095201087	-0.0490339510676477	0.367	0.389	1
Zcchc8	0.201980972696467	0.0193492595028377	0.365	0.348	1
Sec61a2	0.202375977991831	-0.0626732547963889	0.181	0.246	1
Plaa	0.20248681524455	0.0089240211948759	0.656	0.634	1
H3f3a	0.203215073145509	-0.0211720684767336	1	0.999	1
Clspn	0.20341483667978	0.0179239135558572	0.417	0.419	1
Mrpl47	0.203625813478159	0.0100341384619488	0.601	0.588	1
Emc6	0.20393922058547	-0.00597754578188958	0.934	0.933	1
Wapl	0.204048179235763	-0.0603769311039972	0.799	0.825	1
Eef1g	0.204128787058673	-0.0265141462610359	1	1	1
Pom121	0.204583847238508	-0.0504315591016163	0.391	0.438	1
Tmco1	0.204623112426298	-0.0624852331276298	0.83	0.867	1
Tmem11	0.20476130146649	0.00363279356779089	0.783	0.77	1
Fbrsl1	0.205379789438827	-0.0492182158275339	0.335	0.367	1
Rbbp8	0.205448223310184	0.0274587605274008	0.264	0.256	1
Sfr1	0.205480117238789	-0.0127473628179342	0.981	0.986	1
Cryzl1	0.205896575275113	-0.0516924873117225	0.277	0.309	1
Dppa4	0.206295409874076	0.00247322701487218	0.797	0.785	1
Asap1	0.206390986237553	-0.0551934416853471	0.237	0.286	1
Rpl10l	0.206510383606241	0.0103952267555026	0.616	0.596	1
Vamp3	0.206848469862129	-0.0589573098074135	0.616	0.634	1
Akr1a1	0.206949077830646	-0.0655589724750314	0.916	0.93	1
Commd1	0.206999425039236	0.00509787362331737	0.738	0.712	1
Nup133	0.207060379040398	-0.0494632838351322	0.379	0.416	1
Slc25a4	0.207103364328873	-0.0871202648139127	0.989	0.986	1
Chd9	0.207297631494467	-0.0560716468644211	0.237	0.285	1
Drap1	0.207521969744592	-0.0526342646857623	0.486	0.512	1
Psrc1	0.208057872945962	-0.0607787642133658	0.676	0.701	1
Snrpa1	0.20846221077419	-0.0107505295722796	0.98	0.982	1
Ccdc58	0.208539829292803	-0.00189449145728227	0.896	0.881	1
Jmjd6	0.20860478731102	0.0120115107741735	0.518	0.497	1
Bri3bp	0.208831136798228	-0.0570349305025908	0.598	0.651	1
Abcb1b	0.209282597465603	-0.0525901834091614	0.328	0.37	1
Abcc5	0.209458528435544	0.022533085453658	0.307	0.271	1
Mrps18a	0.209493609467859	0.0054943351563711	0.748	0.73	1
Diablo	0.209859708272862	-0.0549112367842119	0.599	0.619	1
Fam49b	0.209889779012731	-0.0581790181182984	0.689	0.685	1
Atp5l	0.209910130403718	-0.060763522222512	1	1	1
Cbx5	0.210001562001423	-0.0638308121445823	0.91	0.916	1
Rpl39l	0.210187619697976	0.0385407448995889	0.632	0.602	1
Fra10ac1	0.210363394150071	-0.0514813540939988	0.268	0.31	1
Trub1	0.210417872399961	0.0285581824269885	0.258	0.233	1
Sar1b	0.210685069009691	0.0134731047047875	0.515	0.5	1
Sri	0.211014402733995	0.0150561210469304	0.441	0.436	1
Ssbp3	0.211264090216698	-0.0517720864217019	0.362	0.389	1
Tm2d2	0.211418961563793	0.0161049267704553	0.432	0.391	1
Ube2j2	0.212039555209068	-0.0621894168833805	0.8	0.814	1
Skiv2l2	0.21212800681018	-0.0534708651643636	0.505	0.556	1
Mrpl54	0.212220876751807	-0.0627883318022124	0.89	0.873	1
Phb	0.212225691052028	0.00135653655341872	0.817	0.824	1
Limd2	0.212371819136712	-0.0559310696957329	0.227	0.289	1
Fam204a	0.212473953324957	-0.0511318028753608	0.468	0.518	1
Gpc4	0.212508892762006	-0.0547851728275979	0.221	0.278	1
Thoc7	0.213042286406259	-0.0612601177942567	0.806	0.822	1
Pcgf3	0.21308921073517	-0.0570486865122475	0.211	0.268	1
Cltb	0.214792203349815	0.0135376565732241	0.568	0.569	1
Mrpl14	0.215014813221712	0.00182867919058527	0.803	0.77	1
Fkbp4	0.215302135240431	-0.0147836759791864	0.99	0.993	1
Ddt	0.215393997974054	0.00025952482189151	0.823	0.836	1
Cct7	0.215564741670821	-0.0168424699450767	0.997	0.984	1
B230118H07Rik	0.215590760074701	-0.0489315387769836	0.351	0.366	1
Timmdc1	0.215602913511369	0.0206298676920834	0.334	0.329	1
1700123O20Rik	0.215677841955509	-0.0544261156054079	0.541	0.559	1
Ict1	0.215702702608184	-0.0617516518611138	0.756	0.796	1
Gpn3	0.215838918271959	-0.0511227191919272	0.481	0.505	1
Ttn	0.21592031152675	0.0420036936984395	0.201	0.188	1
2610305D13Rik	0.215969520917676	-0.0592901157523102	0.762	0.797	1
Galk1	0.216164205993314	0.00562750248249144	0.636	0.606	1
Pgs1	0.216466055471615	0.0113079080819019	0.549	0.524	1
Rrp7a	0.216488633955061	0.0101850213349499	0.578	0.572	1
Sin3b	0.216821985475919	-0.0554363569282378	0.568	0.604	1
Gpi1	0.216881440412139	0.00126343483227331	0.803	0.806	1
Cldnd1	0.21696489676375	0.0204055328553764	0.31	0.312	1
Slc1a5	0.21727519261518	0.0220086116151457	0.3	0.289	1
Csnk1g1	0.217467543134302	-0.0683343237267314	0.164	0.222	1
Adpgk	0.217782135561619	-0.0527455756957547	0.241	0.289	1
Pcbp4	0.218013899775162	0.0119303698623522	0.591	0.581	1
1110004F10Rik	0.218169215533864	-0.00702282833643753	0.937	0.92	1
Tmem261	0.218460305192104	0.0042465554613369	0.745	0.757	1
Nufip2	0.218557688099256	-0.0548913069593392	0.605	0.647	1
Prorsd1	0.218753719465407	0.0160915969028873	0.602	0.591	1
Gfod2	0.21922141631656	-0.0973719908662903	0.18	0.237	1
Ubl5	0.219372356485248	-0.0645813287933983	0.946	0.945	1
Sdf4	0.219401919269689	-0.0537282185963496	0.542	0.604	1
Rnf20	0.220127422680602	-0.0480237610049105	0.31	0.342	1
Coq9	0.220274341312909	0.0225460928223324	0.308	0.28	1
Mcts1	0.220542196861932	0.0140312893871491	0.495	0.477	1
Uxt	0.221008811961988	-0.0481492686386288	0.351	0.384	1
Csnk2b	0.221518860200382	0.00644000352471685	0.675	0.662	1
Jarid2	0.221555062175926	-0.0668666446596393	0.906	0.928	1
Ctnnal1	0.222374134121078	-0.0586932101875027	0.526	0.542	1
Dcaf12	0.222688407264027	0.0142962117301732	0.437	0.413	1
Arpc5l	0.222832663799668	-0.00101790479410035	0.874	0.875	1
Tspan3	0.223059442893475	0.00874743569960945	0.626	0.631	1
Aspm	0.223205166883814	0.022520158960163	0.295	0.285	1
Mapk1ip1l	0.223217196859921	-0.0563773513403237	0.601	0.622	1
Exosc10	0.223218205554129	-0.0470015091935018	0.362	0.407	1
5430416N02Rik	0.223401905762755	0.0400115748983561	0.218	0.167	1
mt-Co2	0.224207231420241	-0.0604364430249715	1	1	1
Abhd17c	0.224647934540704	-0.0520708786485533	0.233	0.289	1
Trim28	0.224793956881517	-0.0138056918670633	0.994	0.991	1
Eif3d	0.22483807309679	-0.00798316668798082	0.937	0.951	1
Serpinb6a	0.224995643119317	-0.0504265733111192	0.368	0.404	1
2210016F16Rik	0.225075039567761	-0.0472822697660508	0.337	0.37	1
Zfyve21	0.225111158284486	0.0160282072951786	0.397	0.383	1
Acads	0.225206895574855	0.0201533051651642	0.328	0.305	1
Atf2	0.225270850937761	0.0176589993703501	0.367	0.362	1
Rpf1	0.225625033801646	0.00529475328112006	0.696	0.708	1
Calml4	0.225866886116364	-0.05706124325302	0.308	0.329	1
Dr1	0.225966489154322	0.0223136388839227	0.307	0.27	1
Sf3b3	0.226116830400016	-0.0539969222945613	0.583	0.623	1
Adprhl2	0.226353004108062	0.0153337815816922	0.401	0.378	1
Unc119b	0.226520656454335	-0.0524862365782512	0.26	0.29	1
Commd10	0.226610086477227	0.0128396130121389	0.488	0.444	1
D17Wsu92e	0.227733594080038	-0.0475170185037088	0.33	0.351	1
Rpl37a	0.227879808536901	-0.0575514671986577	1	1	1
Eif2b2	0.227975673759049	0.0140426092875341	0.437	0.396	1
Gtf3c3	0.227993030396651	-0.046790697648842	0.368	0.392	1
Dpf2	0.228016340632617	-0.0475433073391455	0.399	0.458	1
Kdm6a	0.228140927427829	0.0344489001360554	0.227	0.191	1
Ppat	0.228170587067928	0.00730698511393657	0.666	0.645	1
Hsf2bp	0.228252249275175	0.0115717025524542	0.559	0.538	1
Magohb	0.228581823166518	0.0206030747413072	0.331	0.312	1
Klhl13	0.228721441104705	-0.0570149154341027	0.317	0.331	1
Ucp2	0.229167277935875	-0.0492752137471253	0.437	0.457	1
Bmpr1a	0.229379230906204	-0.0597831251477505	0.197	0.243	1
Rpl22	0.229385954751671	-0.0237736249587637	0.999	0.999	1
Nae1	0.229686203121189	-0.0473145774007257	0.364	0.426	1
Psmd6	0.229704835734094	-0.0595898390678258	0.785	0.785	1
Nek2	0.229877433304464	-0.0485526902907141	0.26	0.316	1
Pnisr	0.230127597524155	0.00260959519578563	0.773	0.789	1
Arl3	0.23029956056013	-0.0479337850734114	0.317	0.36	1
Dcps	0.230365211552015	0.0101824028450068	0.548	0.509	1
Tpm1	0.230826704135601	-0.101092880716309	0.626	0.617	1
Zfand6	0.230934540187373	0.00558591918867302	0.666	0.664	1
Hltf	0.231377615452316	-0.0588779792658269	0.195	0.249	1
Slc7a5	0.231475333127065	-0.0474944203996888	0.304	0.334	1
Twistnb	0.231578614349022	0.00137008738403643	0.792	0.798	1
Mapkap1	0.231704639901444	-0.0474609561374264	0.385	0.417	1
Usb1	0.231890886587777	0.0467457724342097	0.203	0.147	1
Pnp	0.231953549443911	-0.0559027193845862	0.632	0.671	1
Azi2	0.232363115455854	-0.049959684937408	0.262	0.304	1
Dxo	0.232493865999106	0.0384718635093108	0.205	0.178	1
Ccdc127	0.232945259020741	-0.0482274300534283	0.398	0.451	1
Zfp219	0.233285456015941	0.0123112825481161	0.495	0.479	1
Ccdc77	0.233546233900148	-0.0522998823649422	0.227	0.291	1
Cox17	0.234074562129183	-0.061601940136625	0.961	0.974	1
Pla2g1b	0.234138336655391	-0.00230058645028364	0.907	0.903	1
Rogdi	0.234294068177346	-0.0547471895239683	0.21	0.263	1
Epb41l4a	0.234309484532893	-0.0604789249477372	0.599	0.638	1
Uba5	0.234341156586404	0.0120177748095279	0.484	0.47	1
Isca2	0.234398110410243	0.0221014570458081	0.282	0.272	1
Tssc4	0.234398119784403	0.0165006605106441	0.392	0.378	1
Mplkip	0.234414458798356	-0.0535501233081793	0.562	0.57	1
Cse1l	0.234985615721735	-0.0581191487371513	0.682	0.734	1
Rnaseh2a	0.235057520457183	0.00790934784980102	0.616	0.62	1
Nubp1	0.235168562281771	0.000931992500001533	0.797	0.788	1
Ssbp4	0.23520420746028	-0.0534351403525847	0.524	0.56	1
Rrs1	0.235302290908557	-0.0579491192058458	0.71	0.764	1
Rchy1	0.23531268106	0.0112401963982248	0.535	0.512	1
Bcas2	0.23536071677946	-0.00896825345576868	0.964	0.973	1
Fkbp5	0.235417240263581	-0.0507903438486781	0.458	0.489	1
Aup1	0.235588787206751	-0.0465216817581257	0.338	0.376	1
Sec23ip	0.23572883282923	0.0196752965257475	0.315	0.295	1
Ubr4	0.2357446583328	-0.051341588887165	0.525	0.564	1
Cops2	0.236125053962092	0.00630249407072503	0.652	0.653	1
Hnrnpu	0.236765418162098	-0.0634822796584669	0.977	0.975	1
Adipor1	0.236796443662449	-0.0590838818221149	0.745	0.768	1
Srrm2	0.237176378948488	-0.0622021660709589	0.99	0.993	1
Sdf2	0.23769494092231	-0.0464038015602091	0.314	0.352	1
Zfp106	0.237718379401752	-0.0626992171561613	0.91	0.904	1
Gm13157	0.23777019729927	0.0245837603861601	0.271	0.248	1
Wdr61	0.237865479170696	-0.0614800889985885	0.847	0.867	1
Psme1	0.237925357297001	-0.0467642268659672	0.357	0.386	1
Ube2o	0.237965857330803	0.0193816179163958	0.318	0.308	1
Smim20	0.238271888477707	-0.0465872334774726	0.387	0.438	1
Cox18	0.238374852618204	-0.0513625518951432	0.488	0.52	1
Sart1	0.238434606967493	-0.0503658752837863	0.488	0.508	1
Melk	0.238698826699367	0.0164123661371456	0.354	0.347	1
Ing3	0.238966626620824	0.023806919187356	0.278	0.241	1
Chchd4	0.239583369884957	-0.00965790607351558	0.961	0.949	1
Gigyf1	0.239590084453923	-0.0512940049308165	0.227	0.285	1
1810022K09Rik	0.239599696463253	-0.0641702897956642	0.936	0.949	1
Wdr12	0.240007655592725	-0.00170174996383832	0.853	0.841	1
Rhebl1	0.240390396083636	-0.0465914364233171	0.422	0.47	1
Ddost	0.241083899293275	0.00585685694759086	0.678	0.686	1
Rpl19	0.241129128909112	-0.0355149654519487	1	1	1
1700037H04Rik	0.241349370342275	0.00633866885132717	0.702	0.69	1
Gm13152	0.2417628895755	-0.0466573949658602	0.335	0.382	1
Ppig	0.242027519890987	-0.0113592519932026	0.971	0.962	1
Tpm4	0.242312075897811	-0.0633306239668662	0.342	0.374	1
Noa1	0.242360570415159	0.0259796746902136	0.291	0.274	1
Tnpo1	0.242376229974653	0.0126370933519728	0.478	0.463	1
Rnaseh1	0.242529702380171	-0.0464554592672698	0.307	0.345	1
Exo1	0.24257514653284	0.0127703078025644	0.439	0.407	1
Keap1	0.242620817720802	0.0173675185446945	0.345	0.312	1
Hacd2	0.242654178082872	-0.0507011955398305	0.474	0.512	1
Rps2	0.242837874041254	-0.0557234134565179	1	1	1
Usp50	0.243031789631482	-0.0455324237986779	0.318	0.347	1
Elp5	0.243234051531716	0.00560179239351299	0.662	0.622	1
Smpd4	0.243433559988239	-0.046236117610524	0.418	0.437	1
Gnai3	0.243554822211797	0.0118688714822561	0.479	0.445	1
Akap8	0.243611773942567	0.00623689957170759	0.642	0.619	1
Cep83	0.243756674407061	0.0183750753049944	0.337	0.307	1
Cnot3	0.243914450937508	-0.0980807274367781	0.897	0.892	1
Ppp2r2a	0.243991606856391	0.0032244067416568	0.71	0.707	1
Dnajc7	0.244185113462811	-0.0026634030599213	0.825	0.846	1
Iars2	0.24431323520291	-0.0524363918184336	0.218	0.278	1
Anp32e	0.24446377091228	0.0014905606029858	0.806	0.805	1
Pno1	0.244466128643996	-0.00223438606070303	0.827	0.827	1
Hist1h1a	0.244901648349614	0.0368513514725675	0.214	0.176	1
Naa20	0.245029184065677	-0.0550721465313374	0.695	0.711	1
Mbd3	0.245156687249645	-0.00769245156984155	0.939	0.943	1
Mtpn	0.245224485688792	-0.0535029887115288	0.628	0.649	1
Afg3l2	0.245372293171069	0.0137603924503219	0.427	0.403	1
Srpk2	0.245453374858911	-0.0466885180420677	0.392	0.437	1
Aamp	0.245567606705245	-0.000198222709412832	0.825	0.8	1
Txndc15	0.245680032775145	-0.0473596084238918	0.292	0.317	1
Rnf4	0.245856257217371	-0.0565631169047166	0.732	0.754	1
Crcp	0.246079668029819	0.0161844939251756	0.358	0.342	1
Pdcd2l	0.246291767017833	0.0116817544079515	0.461	0.456	1
Rpl18	0.246301362734173	-0.0335722107908287	1	1	1
Lsm5	0.246391701828519	-0.0610855139703932	0.989	0.992	1
Abcf2	0.246569631752875	0.00154057510720218	0.789	0.768	1
2810417H13Rik	0.246721631394005	-0.0640408165140978	0.72	0.744	1
Zic3	0.247924338565076	-0.0486006497592173	0.494	0.509	1
Snhg11	0.247931719053279	-0.056278599454357	0.227	0.259	1
Srsf11	0.248126004535518	-0.0626933294413892	0.964	0.974	1
Myl12a	0.248436791199735	-0.066480190419004	0.987	0.988	1
Cbll1	0.248452980850017	-0.047021050529399	0.29	0.325	1
Eif3l	0.24848193267568	-0.00589449560946376	0.916	0.907	1
Kdm5a	0.249091345604152	-0.0474325165466701	0.442	0.494	1
Rbck1	0.249139358254678	0.0138725913366786	0.414	0.417	1
Phgdh	0.249209947910906	-0.00207553516629644	0.839	0.831	1
Prkag1	0.249217139995716	-0.0527455756957547	0.23	0.279	1
Fxr1	0.249557667094492	-0.0597706770894961	0.853	0.873	1
Kcmf1	0.249646905887134	-0.0537058068705336	0.602	0.607	1
Fat1	0.24968650831142	-0.0464725257602962	0.412	0.451	1
Mrps24	0.249758194516373	-0.0655747792900443	0.93	0.945	1
Smc3	0.249861080318832	-0.0617943927535562	0.933	0.957	1
Mkln1	0.249920216601689	0.0164181275180334	0.354	0.342	1
Gtf2e2	0.25011327334357	0.00267616576189045	0.75	0.75	1
Pacsin2	0.250114589184506	-0.0462604908130015	0.322	0.337	1
Mkrn2	0.250926208747792	0.0194033530305602	0.315	0.29	1
Rock1	0.251017881024412	-0.0516867433708622	0.559	0.596	1
Lig1	0.251373432452304	-0.00640096679444291	0.924	0.909	1
Pum2	0.251390863309151	-0.0497923731057895	0.511	0.541	1
Mrpl10	0.251431788215445	0.00977163823943783	0.549	0.555	1
Pkn2	0.251577176019642	-0.0605921874749513	0.72	0.712	1
Hmgb3	0.251605648112079	0.00801228826944755	0.569	0.528	1
Sap18	0.251646525349758	0.0126806594114378	0.478	0.472	1
Lsm6	0.252037579527891	-0.0610830079730542	0.969	0.971	1
Tm9sf4	0.252351029791455	-0.0578095682766054	0.183	0.25	1
Top2a	0.252364817550185	-0.0697550786053571	0.932	0.929	1
Ssb	0.253108738446201	-0.00834067207405287	0.96	0.951	1
Akirin1	0.253187212913132	0.00876055995950586	0.556	0.538	1
Ftsj1	0.253266635551665	-0.0478743102362064	0.291	0.327	1
Myo1f	0.253481376384716	0.0259525575169062	0.361	0.329	1
Tsn	0.25353805990928	-0.010826952484021	0.95	0.953	1
Polr2b	0.253660664487611	0.00917226831395745	0.572	0.581	1
Cd81	0.253686707398633	-0.0644748308433831	0.873	0.887	1
Afg3l1	0.254095679926706	-0.0498110192120171	0.521	0.55	1
Ckap2l	0.254306948666069	-0.0454952090563192	0.29	0.347	1
Actr1b	0.254561272601777	0.0101393619827653	0.512	0.45	1
Dhps	0.254850773050894	-0.0515044997183501	0.501	0.551	1
Tut1	0.255200127622426	0.0375227447191285	0.205	0.171	1
Slc35b2	0.255466421021924	-0.0509529355472121	0.241	0.274	1
Stt3a	0.255676163708622	-0.0491809536070738	0.491	0.508	1
Cog4	0.255760611537337	-0.0544299650683117	0.201	0.261	1
Dctn1	0.255845910992009	-0.0464778826209616	0.281	0.324	1
Tex261	0.256363443211068	-0.0515727540772256	0.534	0.565	1
Ube2g2	0.256405781921582	0.0285274467690122	0.231	0.206	1
Lrrc28	0.256427439825283	-0.0501776553297813	0.23	0.283	1
Rbm4b	0.256514692378099	0.00724323493615009	0.599	0.582	1
Rbmx2	0.256580555303792	0.0118176747588352	0.444	0.444	1
Gapdh	0.256783174267838	-0.0600783627800334	1	0.999	1
Tsc22d1	0.25692513784094	-0.0700843455048843	0.792	0.804	1
Dus1l	0.25700092962924	0.00540381543455615	0.642	0.608	1
Xpo7	0.257185094774188	-0.0449607998668163	0.312	0.364	1
Med25	0.257510600757054	-0.0509214706452688	0.579	0.62	1
Rnf167	0.257519177523822	-0.0458985802503107	0.387	0.421	1
Fxyd6	0.258027831470748	0.0127093377693169	0.508	0.516	1
Spen	0.258112635671482	-0.0472112652442054	0.415	0.445	1
Pdcd6	0.258610000120004	-0.00144314665469181	0.796	0.786	1
Anapc11	0.258692532423884	-0.0610658183109165	0.932	0.921	1
Mrpl48	0.258966203941111	-0.0499955186260959	0.561	0.598	1
Scnm1	0.25911729095688	0.0194293716599004	0.292	0.276	1
Wrb	0.259349972949439	0.016406570732322	0.34	0.337	1
Rae1	0.25966370179302	-0.000800597516596113	0.807	0.789	1
Itga6	0.259784644928402	-0.0500656658651794	0.407	0.418	1
Hspbap1	0.260067966616301	0.0115581165254885	0.447	0.447	1
Rnf181	0.260089664600767	-0.0466363708827724	0.392	0.418	1
Lamb1	0.260235470913023	0.0319217468390731	0.231	0.206	1
Lrrc47	0.26037399332243	-0.0463305441703373	0.452	0.485	1
Ppa1	0.260374893400243	-0.00568965010504119	0.927	0.922	1
Znhit1	0.260456443759205	0.000398366212010393	0.762	0.72	1
Ppp3r1	0.260574216758768	0.014122765566464	0.385	0.372	1
Gtf2e1	0.260613700007212	-0.044309279474451	0.304	0.363	1
Cdk4	0.260658360608402	-0.0219123467576838	0.997	0.998	1
Rasa1	0.260675997862498	-0.0591831590408803	0.18	0.234	1
Rps26	0.260939483742302	-0.0282622229428862	1	1	1
Supt16	0.260969144762255	-0.0608340628089143	0.87	0.892	1
Myeov2	0.261232076405605	-0.00978861028847322	0.95	0.942	1
Cecr2	0.261416725411366	0.0158622241826145	0.408	0.368	1
Yaf2	0.261753471248131	0.024685975657833	0.26	0.229	1
Hspa5	0.261816524365225	-0.0111781933003425	0.946	0.956	1
Skp2	0.262504740731673	0.00999063405571748	0.478	0.475	1
Map2k2	0.262525753365553	-0.0582467789513309	0.755	0.779	1
Ccdc71	0.26264377410283	-0.049089912003904	0.265	0.303	1
Piezo1	0.262809383212608	-0.0552367420382518	0.204	0.254	1
Snhg20	0.262830395097312	0.0129550078356552	0.427	0.414	1
Slmap	0.262982212558782	-0.0471851200074137	0.3	0.335	1
Cdh1	0.263871490222679	0.00953728270782217	0.482	0.461	1
Hmgb1	0.263879602222565	-0.0182708613237543	0.999	0.997	1
Chmp4c	0.26410750370869	0.0138050132319588	0.371	0.347	1
Ddx47	0.264597820175151	0.00789157801013618	0.545	0.557	1
Pgam5	0.264835395267994	-0.0448141857366172	0.328	0.369	1
Uqcrc2	0.265054838338168	0.000950773865317056	0.749	0.726	1
Fmr1	0.265057167764512	-0.0455217443850628	0.35	0.397	1
Aim2	0.26536667701598	0.0265517357422399	0.241	0.224	1
Fam53a	0.26554932443785	0.013429816198139	0.389	0.379	1
Csrp1	0.265655678202479	-0.0627439759797977	0.298	0.309	1
Taf1	0.265807022949401	0.0133739282592236	0.402	0.403	1
Fkbp8	0.266179352485003	-0.0567445738160678	0.72	0.747	1
Rps3a1	0.266413995344579	-0.0316589238940828	1	1	1
Rbx1	0.266462227230843	-0.0234409001905771	0.997	0.997	1
Cebpzos	0.266974572442876	-0.059010084025093	0.757	0.779	1
Reep5	0.267036816764746	-0.0565149411522906	0.237	0.28	1
Fthl17c	0.267580921166474	0.0379252092277834	0.203	0.173	1
Rpl24	0.268046196860264	-0.053419298172384	1	1	1
Tmem101	0.268097972765258	0.019446312686493	0.29	0.255	1
Pelo	0.268573144593811	0.0134145239830231	0.422	0.394	1
Mok	0.268760204154506	0.0419055727151884	0.194	0.154	1
Ankrd26	0.268792942143734	-0.0470282997516177	0.252	0.308	1
Ralgps2	0.268831924032562	0.0156039436664407	0.33	0.317	1
Tcf4	0.268901185051913	0.014799812290305	0.358	0.356	1
Tma16	0.269062353025339	-0.0540189457728857	0.722	0.718	1
Dag1	0.270395761241056	-0.0510092622272772	0.521	0.553	1
Dda1	0.270533631269555	-0.0557121686677283	0.745	0.756	1
Chmp2a	0.270819229486511	-0.0572312285327042	0.74	0.762	1
Gpn1	0.270859040092986	0.00215223979810686	0.689	0.684	1
Eif3h	0.271219182235699	-0.0168845508854849	0.99	0.992	1
Srsf7	0.271256269637724	-0.0164986640006308	0.99	0.992	1
Ranbp2	0.272021490576025	0.0178565375697561	0.315	0.293	1
Cwc27	0.272151579503058	0.012757083000771	0.392	0.373	1
Pip5k1a	0.272313355988256	-0.0448519122557371	0.387	0.43	1
Zfp518b	0.272890496992348	-0.0511826083969159	0.227	0.267	1
Pank2	0.272992807015253	-0.0439421374545299	0.341	0.388	1
Tra2b	0.273187291197168	-0.0601271176188465	0.977	0.981	1
Smtnl2	0.273234631355405	0.0191615480156078	0.282	0.27	1
Wsb1	0.273362372805678	-0.0475170185037088	0.315	0.346	1
Glipr2	0.273650981009462	0.0112396830162829	0.417	0.381	1
Tomm70a	0.273866635866334	-0.00452872216114586	0.869	0.881	1
Atox1	0.274021545765789	-0.0635704347211954	0.993	0.994	1
Pds5a	0.274286097933275	-0.0490706275984245	0.511	0.545	1
Luzp1	0.274295681827508	-0.0567979642916525	0.729	0.759	1
Ubap2	0.274399881809186	-0.0543299060333977	0.699	0.754	1
Selt	0.274722720113004	0.00298656925964336	0.716	0.69	1
Sssca1	0.27497604086742	-0.00681976170029164	0.953	0.955	1
Farsb	0.274997809267602	0.00200044043320424	0.695	0.684	1
Hspa9	0.275202380651893	-0.0196080082716588	0.999	0.995	1
Gtsf1l	0.275487053735211	0.0139544807995978	0.435	0.426	1
Fbxw7	0.275630779042874	-0.0461022294633006	0.342	0.392	1
Bsg	0.276774597832332	-0.0614580107348219	0.964	0.966	1
Ndufs1	0.276877684789468	-0.0472529683663576	0.474	0.519	1
Hic2	0.276980043848978	-0.0474569875448678	0.332	0.37	1
Palld	0.277218085184271	-0.0460883228186062	0.359	0.398	1
Cd320	0.277228267503032	0.00857107520837341	0.499	0.519	1
Tgm1	0.27730791396945	0.0347759608444111	0.208	0.173	1
Tbc1d10b	0.277700071494871	-0.0457106710178566	0.332	0.366	1
Znhit2	0.277760266920775	0.0213111510829634	0.268	0.264	1
Ndufb3	0.278030663117793	-0.00363100495762025	0.82	0.814	1
Trub2	0.278191714904255	-0.0452631715973637	0.301	0.326	1
Cox6a1	0.278402384618406	-0.0170923990486738	0.994	0.995	1
Cdkn2a	0.278455738538523	-0.0489887996905938	0.3	0.333	1
Pak1	0.278528661420053	-0.0510671334171068	0.228	0.268	1
Slc25a19	0.278544030625888	0.0239523346031005	0.237	0.23	1
Srsf4	0.278586369591514	0.00658636017338043	0.569	0.541	1
Tmem97	0.278640328201734	0.00264794818177183	0.709	0.707	1
Anapc5	0.278683511434247	-0.0077023872505031	0.917	0.908	1
Emc2	0.278742143457611	0.00735623197455837	0.528	0.503	1
Napa	0.27878437009176	0.00406772760692697	0.655	0.672	1
Zmym4	0.278851264773332	-0.0441677614164748	0.359	0.392	1
Anxa6	0.278984391241584	-0.0472351752469564	0.257	0.307	1
Bloc1s6	0.279119793730349	0.0160911001971638	0.32	0.306	1
Mdm4	0.27955847702593	-0.0500120109143023	0.568	0.607	1
Chic2	0.28030053720481	-0.050150032861664	0.536	0.581	1
Slc16a1	0.280323326285964	0.0128195054603924	0.387	0.39	1
Ewsr1	0.280510521882113	-0.0593618900511861	0.83	0.825	1
Kdelr2	0.280798608941539	0.00213486828218112	0.71	0.701	1
Cox7b	0.280859975541243	-0.0596902033456845	0.999	0.995	1
Rpl23a-ps3	0.281320951693008	-0.00782986889051251	0.903	0.902	1
Gm8797	0.28134054999256	0.00278021734708778	0.669	0.685	1
Gm10073	0.281868610043983	-0.0544003642939531	0.728	0.731	1
Pus7	0.282142533930222	0.013429816198139	0.395	0.386	1
Sub1	0.282506234933027	-0.0286145270265021	1	1	1
Mycn	0.28251677337572	0.00257393256788629	0.662	0.648	1
Taf11	0.283051564965111	0.00581280266837869	0.573	0.579	1
Tpi1	0.283561892616357	-0.060355823789082	0.76	0.779	1
Zdhhc6	0.283586767239353	0.0112966121386783	0.412	0.399	1
Fam58b	0.283687376384498	0.0124346990386833	0.382	0.361	1
Dyrk3	0.283746823616587	0.0101906660615053	0.461	0.467	1
Phf23	0.284029824806655	-0.0526318955536584	0.646	0.685	1
Chchd3	0.284613686141302	-0.0548093225507986	0.766	0.8	1
Zdhhc16	0.285188115346796	0.0160980344729422	0.34	0.31	1
Cherp	0.285301763491405	-0.0455349704112376	0.445	0.507	1
Whsc1l1	0.285356740789765	0.0428758526959699	0.188	0.143	1
Sec14l1	0.286361472711584	-0.045223526398567	0.28	0.327	1
Rps9	0.286394541448795	-0.0548365270860054	1	1	1
Fam92a	0.286417169946446	-0.0446640346059581	0.419	0.443	1
Polr3e	0.286576527782559	0.0153855364566284	0.347	0.314	1
Rab9	0.286597177283674	0.00848464851975828	0.472	0.453	1
Rpl32	0.286711749819512	-0.0530144304715545	1	1	1
Bcl7b	0.286877527344706	-0.0456104834036677	0.3	0.326	1
Peli1	0.286993929153836	-0.0447818345194768	0.272	0.314	1
Itsn1	0.28703893598558	0.0301585138453306	0.223	0.182	1
Dbf4	0.287096096606196	-0.0588161419168549	0.74	0.779	1
Med20	0.287137315128502	0.0283566211742903	0.223	0.195	1
Atxn2	0.287217975903917	-0.044953247310465	0.291	0.337	1
Fry	0.28727346865294	0.0386762191228476	0.205	0.185	1
Acat2	0.287332404988548	-0.0494507079343307	0.539	0.587	1
Taf7	0.287629602229555	-0.00731756567140551	0.897	0.895	1
Pigyl	0.28772004939904	0.0128003033692219	0.418	0.404	1
Hat1	0.287804575048123	-0.0119302741903347	0.934	0.924	1
Gltp	0.288046446357457	0.0110878618713098	0.444	0.425	1
Etv5	0.28894345489603	-0.0517144879387416	0.588	0.612	1
Rtcb	0.289257859061975	-0.000940713994297404	0.746	0.721	1
Rnf13	0.28947622649431	-0.0538384108819994	0.201	0.251	1
Pak4	0.289478786112375	-0.0442084109967736	0.408	0.445	1
Mtdh	0.289486759196809	-0.00921102186778522	0.912	0.928	1
Bok	0.289695862435154	0.0154295650752375	0.354	0.328	1
Nup85	0.289733269473355	-0.0452414391455767	0.447	0.482	1
Ftsj3	0.289907011090153	-0.0577940576510929	0.812	0.838	1
Tmem107	0.289918693352081	-0.0467936997435537	0.262	0.295	1
Atraid	0.290187899645787	-0.0475122036238041	0.252	0.292	1
Rnpc3	0.290520558793165	0.0139074580452784	0.347	0.33	1
Ccdc117	0.290789515902299	-0.0547077814334821	0.198	0.243	1
Actn1	0.291173764258525	-0.0554222896090818	0.629	0.649	1
Nutf2	0.2913450673982	0.0189048766418901	0.294	0.262	1
Babam1	0.29141791301786	0.0125346195020777	0.401	0.38	1
Map2k3	0.291588007216141	0.00972095616053198	0.415	0.399	1
Ddx17	0.291759158710031	-0.0527155220045497	0.583	0.618	1
Lman2	0.292044006851002	-0.00600345049014472	0.849	0.842	1
Fam192a	0.292059080967776	0.00589702905638823	0.568	0.589	1
Ctsb	0.292288691561986	0.0112966121386783	0.408	0.41	1
Dgcr8	0.292514289991037	-0.0451864061847503	0.298	0.321	1
Cdc73	0.292643085870776	0.0102778650723748	0.434	0.418	1
Birc6	0.292766648094633	-0.0509758982448708	0.608	0.625	1
Mapkapk2	0.292828394779495	-0.0673917464524309	0.138	0.201	1
Cdca7l	0.292856739942844	0.0213784905319686	0.26	0.232	1
Acp1	0.292876401369597	-0.0584238481101542	0.874	0.911	1
Myh10	0.293500415020636	-0.0464305041864141	0.387	0.412	1
Pcna	0.293576806435357	0.00738265923269121	0.534	0.514	1
Ncapd3	0.293613881397401	-0.0430026676547049	0.359	0.374	1
Sat1	0.293617148268971	-0.0510832371957124	0.395	0.396	1
Atpaf2	0.293662589345563	0.0147053464160318	0.355	0.341	1
Ubp1	0.293689087569333	-0.04404034878083	0.419	0.454	1
Zfand3	0.293731851683742	0.0216484006499634	0.267	0.237	1
Smek1	0.293862656571262	-0.0452447006656734	0.475	0.509	1
Psmb1	0.294127708808257	-0.0168275448280486	0.993	0.991	1
Tcea1	0.294219709624752	-0.055357925213898	0.76	0.783	1
Hscb	0.294354311776371	0.0183750753049942	0.287	0.264	1
Banp	0.294435038317172	0.0189015296472402	0.291	0.268	1
2410015M20Rik	0.294575875817023	-0.00837727024838775	0.892	0.896	1
Rps19bp1	0.294698743626208	-0.0584049867337257	0.899	0.914	1
Arhgap1	0.294959958998493	-0.0612964026659028	0.168	0.212	1
C1d	0.294973477480257	0.00266478239867574	0.702	0.704	1
Ppp1ca	0.295050973992886	-0.0201522366879492	0.989	0.994	1
Psmd11	0.295268043315824	-0.00997551232801386	0.926	0.918	1
Shoc2	0.29542012506148	-0.0438199338223923	0.394	0.388	1
Snrpd1	0.295431223219805	-0.018747091070729	0.997	0.994	1
Snx27	0.295856927186051	-0.0427730610509252	0.361	0.376	1
Mrps10	0.295867191025031	-0.0533392082620603	0.736	0.758	1
Hnrnpa0	0.295938700774899	-0.0552206530985929	0.69	0.689	1
Ccnb1	0.296137795817722	-0.00737565231165993	0.874	0.84	1
Crnkl1	0.296163542483495	0.00833067771140461	0.499	0.523	1
Slc25a5	0.296371500590906	-0.0231655868537652	1	1	1
Sf3b1	0.296426264667579	-0.0142931174883278	0.963	0.965	1
Mpdu1	0.296489153588114	0.00220221605939341	0.659	0.654	1
Morc1	0.296670977778348	-0.0616200891636456	0.643	0.649	1
Prpf40a	0.296754433070186	-0.0121440262193637	0.936	0.925	1
Smpdl3b	0.29691207872391	0.033190161090135	0.214	0.165	1
Txnl4a	0.297288254929314	-0.0211116839851715	0.993	0.987	1
Dync1i2	0.29730962232943	0.00175495508108459	0.743	0.742	1
Nabp2	0.297315462214488	0.00607479722334259	0.515	0.487	1
Mcat	0.297416106648552	0.0186453821048561	0.282	0.25	1
Cdc42ep3	0.297536595605491	0.0263917042780851	0.231	0.211	1
Gm14698	0.297801243586707	-0.0439222217392099	0.359	0.379	1
Ctc1	0.297806446695042	-0.0486906856836118	0.224	0.272	1
Rnf34	0.297854930746646	0.0128241982549749	0.378	0.366	1
Cirh1a	0.298329465660654	0.00214785826277319	0.686	0.68	1
Rab10os	0.298541055492682	0.0216918279309882	0.247	0.23	1
Zbtb11	0.298731320396065	-0.0483346901673886	0.22	0.267	1
Ptpn1	0.298925106536717	0.00546373701490011	0.509	0.492	1
2310033P09Rik	0.299176850746306	0.0105929348629393	0.438	0.41	1
Tmem39b	0.300135428627288	0.0230822693767179	0.245	0.225	1
Slc25a39	0.300215322686903	-0.053530217628992	0.732	0.762	1
Txlna	0.30031662946102	-0.0462931054761945	0.494	0.525	1
Fbxw9	0.300458752642826	-0.0595490850832785	0.173	0.22	1
Rere	0.300731343235088	-0.0443204765811189	0.26	0.306	1
Mphosph6	0.30079261114676	0.00231305315668306	0.688	0.685	1
Med28	0.300998513972801	-0.00730027603523609	0.884	0.851	1
Sgol2a	0.301087843964162	-0.0463241013072577	0.441	0.499	1
Gm561	0.301169935004107	0.0114413954046061	0.382	0.355	1
Bzw2	0.301828335055061	-0.0069111520244538	0.846	0.839	1
Plpp1	0.302110446723209	0.0173263075109099	0.294	0.274	1
Thg1l	0.302114271850203	0.0085292458496275	0.471	0.455	1
Anapc10	0.302872874540542	0.00543828427427473	0.619	0.599	1
Armc10	0.303274056373553	-0.0447763956133494	0.448	0.48	1
Dpm3	0.303328253913457	-0.0492568131990578	0.591	0.651	1
Dcun1d1	0.303433495997703	-0.0554581338301011	0.183	0.238	1
Rad17	0.303882314998694	-0.04235949098959	0.395	0.443	1
Rps7	0.304029207646093	-0.0331373802119845	1	1	1
Trmt2a	0.304045848649754	0.0257052462714287	0.224	0.211	1
Tle3	0.304330777309437	-0.050163663567431	0.213	0.264	1
Opa3	0.304383111553766	-0.0552444133678082	0.181	0.234	1
Cux1	0.304999787728264	0.0289784129352815	0.211	0.19	1
Pmepa1	0.305032526122085	-0.0464249179219213	0.285	0.305	1
Ctu2	0.305412866107221	0.0178398866382193	0.29	0.254	1
Nfkbia	0.305518040724021	0.0118905690257334	0.384	0.349	1
Aaas	0.305617961352019	-0.0421297358122019	0.32	0.358	1
Utp3	0.305652772947551	-0.00660662624419239	0.886	0.884	1
Ift27	0.305705635119121	-0.0477760778729295	0.227	0.275	1
Bzw1	0.306180259036133	-0.00812224229026648	0.917	0.92	1
Smc1a	0.306975933576989	-0.0517020836881311	0.675	0.713	1
D2Wsu81e	0.307139417921196	-0.0433729317634526	0.287	0.321	1
Wars	0.307347655601163	-0.0460035865084414	0.471	0.512	1
Ier3ip1	0.307517197484281	-0.0586192719644616	0.902	0.905	1
Orc5	0.308161275159465	0.0150843496420962	0.324	0.312	1
Alg5	0.308344429570734	0.012422676777699	0.354	0.326	1
Prdm4	0.308679452006031	0.0284254111584957	0.215	0.185	1
2200002D01Rik	0.309090719731811	-0.0579273592306705	0.19	0.241	1
Rnf165	0.309124761087784	-0.055351532832156	0.175	0.229	1
Ccdc59	0.309247303079473	-0.0547142971314274	0.749	0.77	1
Rbm6	0.309266732833808	-0.0469821630115395	0.536	0.548	1
Cep78	0.309305452441277	0.0233876171285386	0.241	0.216	1
Mrpl9	0.30946564768485	0.0146836720730345	0.345	0.306	1
Ints10	0.30949085328599	0.0153309329237661	0.327	0.299	1
Ptgis	0.310067577872547	-0.0417097354322054	0.331	0.363	1
Rcn2	0.3101515076701	0.0197128681466542	0.27	0.248	1
Kdm2a	0.310173726175113	0.0107897039157377	0.388	0.378	1
Adrm1	0.310191989635496	0.000538979434050457	0.696	0.68	1
Zfp787	0.311052725846969	-0.046703896860821	0.241	0.287	1
Nudt9	0.311217878360088	0.00634761403857442	0.494	0.499	1
Ppib	0.311546534776218	-0.00997110186374606	0.917	0.922	1
Cct5	0.311563270069367	-0.0181454215603145	0.986	0.98	1
Psmg1	0.311577969561026	0.00176891488860953	0.668	0.646	1
Prdm5	0.311587775031895	0.0251091074863384	0.223	0.208	1
Anxa3	0.31170087334637	-0.101808921888927	0.108	0.142	1
Lrrc42	0.311745232828305	0.0115005667809123	0.391	0.364	1
Rexo2	0.312000519226684	-0.0595771689850169	0.894	0.926	1
Riok3	0.312304177206492	-0.0513910555083852	0.622	0.641	1
Tns3	0.312311310816625	-0.0531340077098639	0.642	0.686	1
Chd1l	0.312607975697332	0.0186377148337529	0.29	0.267	1
Hadha	0.313217782806177	-0.0419743752155738	0.402	0.455	1
Itch	0.31323293568251	-0.0527936451266297	0.258	0.308	1
Rsl24d1	0.313573592543083	-0.00966652753573838	0.94	0.936	1
Svbp	0.313588419044301	-0.0463428801024404	0.521	0.553	1
Gsr	0.3140758720358	0.00371438703619209	0.628	0.601	1
Bcar1	0.314487069769696	-0.0517705340617654	0.207	0.244	1
Dmtf1	0.314719856118321	-0.043848472374136	0.265	0.293	1
Aldoa	0.314767364213725	-0.0230898660076386	0.999	0.997	1
Smagp	0.314783872756123	0.0221866780683206	0.247	0.239	1
Slc39a10	0.314940520622917	-0.0429938710712977	0.278	0.33	1
Parp1	0.315044862807034	-0.0660397549512903	0.989	0.984	1
Papola	0.315487420087541	-0.0585579353900731	0.954	0.949	1
Rad23b	0.316154227190131	-0.056124542643879	0.91	0.94	1
Tmed9	0.3163685799912	-0.00864535981670889	0.897	0.901	1
Jade1	0.316438202649412	-0.0577504940393845	0.909	0.932	1
Ska2	0.316562647693912	0.0170333335231311	0.282	0.252	1
Diaph3	0.316632015745657	0.0233876171285386	0.25	0.213	1
Fam195b	0.316648919061621	0.010770475919775	0.374	0.37	1
Abhd14a	0.316740857595493	-0.044185756854942	0.422	0.463	1
Mdn1	0.316995243409303	0.00790868279898616	0.649	0.663	1
Marcksl1	0.31712931402149	-0.0656347800285326	0.997	0.996	1
Nudcd3	0.317139494859809	-0.0518189975275914	0.703	0.75	1
Ndnl2	0.317203554900415	0.00559357315504039	0.566	0.585	1
Cfdp1	0.317377359929699	-0.0201765724489296	0.993	0.991	1
Trappc6a	0.317559513715121	-0.0426917309095367	0.382	0.428	1
Zwint	0.318019835313717	-0.00144401980895303	0.76	0.769	1
Dhx30	0.318584044532264	-0.044812386751065	0.495	0.528	1
Far1	0.318720110651758	0.0116280617584	0.364	0.359	1
Zmpste24	0.318793580879468	-0.0454241523522132	0.238	0.277	1
Eva1b	0.318815354605411	-0.0462073353188576	0.381	0.404	1
Tfpi	0.319204728875478	-0.0432285999995861	0.435	0.46	1
Tsg101	0.319258443063008	0.00157618070663834	0.666	0.673	1
Fip1l1	0.319350125333521	-0.0467642268659672	0.561	0.578	1
Lars	0.319792474581074	-0.0560223408288663	0.832	0.853	1
Commd5	0.320001150616538	0.011511630380012	0.424	0.396	1
Thoc1	0.320003404384467	-0.041722629839901	0.345	0.375	1
Ruvbl2	0.320091082659003	-0.00413266568774229	0.795	0.791	1
Gm11496	0.320110687667837	0.0250865098929812	0.223	0.208	1
Tmem33	0.320618046843658	0.00610498271317983	0.505	0.505	1
Rnf113a2	0.320702801825023	0.0120659061117296	0.351	0.347	1
Nit2	0.320711380361056	-0.0476510297834822	0.538	0.547	1
Pycrl	0.32080064535468	0.0098858652085495	0.401	0.413	1
Exosc5	0.320890818252756	-0.0545056668455401	0.795	0.83	1
Ppm1a	0.321089041462994	-0.0419743752155738	0.398	0.424	1
Slc25a38	0.32123208280785	-0.0424362704406546	0.29	0.326	1
1110008F13Rik	0.321347368056356	-0.00751154037844404	0.85	0.842	1
Rinl	0.321357119513676	-0.0432810061181029	0.364	0.387	1
Rpl15	0.321511174408901	-0.0565482853180983	0.999	1	1
Gtpbp10	0.321876881547811	-0.0560725707650369	0.174	0.227	1
Rps10	0.321958499603507	-0.0320231326768474	1	1	1
Kpna1	0.32195972717664	0.00458175317265841	0.569	0.532	1
Zcchc9	0.322024892243792	-0.0428328378820095	0.451	0.456	1
Agtrap	0.322174535908795	-0.000308398761384887	0.696	0.676	1
Arhgef1	0.322349922264947	-0.0500348757340898	0.201	0.253	1
Ap3b1	0.322408574793645	-0.0418356269833123	0.33	0.373	1
Rpl22l1	0.322897235361053	-0.0283754891502439	1	0.999	1
Ankrd12	0.323209386210729	-0.0768777831270413	0.114	0.169	1
Ppp3ca	0.323477559462142	-0.051983605636252	0.21	0.251	1
Atf1	0.323500289102317	-0.0491388705981241	0.655	0.66	1
Wbp2	0.324328316580323	0.0130538920917141	0.33	0.326	1
2810474O19Rik	0.324792959495878	-0.00456408971848909	0.82	0.812	1
Hmces	0.325339592800537	-0.000364110995015432	0.692	0.718	1
Atf6b	0.325393125086868	0.0223154125169172	0.234	0.216	1
Pycr1	0.325428035180447	0.0371675746543616	0.183	0.15	1
Zfp704	0.325588399976727	-0.045225829572225	0.291	0.331	1
Zcchc10	0.325703146998786	-0.00724089284884277	0.833	0.806	1
0610007P14Rik	0.325868202158303	4.99551791134367e-05	0.672	0.66	1
Atp5c1	0.32596882613066	-0.0206450773337576	0.987	0.988	1
Sag	0.326215093960273	-0.0480479570481673	0.332	0.361	1
Mrpl42	0.32624879823099	-0.0594314329740695	0.991	0.987	1
Zfp568	0.326281937676063	-0.0435878902536989	0.451	0.482	1
Vps13a	0.326668573135117	-0.0606402190245348	0.154	0.215	1
mt-Atp8	0.326901476245005	-0.0545461096058518	0.7	0.721	1
Tacc3	0.326999937994745	-0.0452506205752171	0.496	0.56	1
As3mt	0.327270723368288	0.0245810190591478	0.224	0.202	1
Rpp40	0.327739776489125	0.0160044696906581	0.295	0.275	1
Mfap5	0.327793319242476	0.0259796746902135	0.22	0.201	1
Slc6a8	0.327806325809629	-0.047155846216968	0.228	0.272	1
Banf1	0.328135974004022	-0.0176600147494148	0.977	0.971	1
Tardbp	0.328285261236217	-0.0561511641276129	0.913	0.905	1
Ndufa13	0.328438752631887	-0.0567955155445419	0.961	0.964	1
Gkap1	0.32865163518926	0.0191924026900933	0.257	0.233	1
Rsbn1	0.328957900918242	-0.046461187377603	0.235	0.275	1
D5Ertd579e	0.328985348768986	-0.0421282535280909	0.315	0.346	1
Rab7	0.329109944686951	-0.0535925689535051	0.77	0.791	1
Kif23	0.329122745264991	-0.0433436070242208	0.345	0.375	1
Hnrnpa2b1	0.329621139637345	-0.0607783695568314	0.996	0.997	1
Napg	0.330112144468733	0.0160119391127116	0.29	0.273	1
Ngdn	0.330404705618793	-0.00118473672038089	0.733	0.729	1
Peg10	0.331592421431368	-0.0740901523670994	0.154	0.182	1
Ptges3	0.331878986116482	-0.0214667856878572	0.993	0.989	1
Csnk1a1	0.331935025334591	-0.0144825142648797	0.983	0.968	1
Hif1a	0.332059816471985	-0.0423019258425685	0.459	0.466	1
Uqcc2	0.332250555731968	-0.0105978543917518	0.939	0.932	1
Acp6	0.332445631056402	-0.0518170767574394	0.742	0.771	1
Hsd17b12	0.332465763320468	-0.047982748543952	0.569	0.601	1
Phf21a	0.332899368925063	0.0330166252979424	0.193	0.166	1
Dpy30	0.333438570461666	-0.0239834927144877	0.996	0.995	1
Gjb3	0.333530001416116	0.0053632800978709	0.593	0.607	1
Spg21	0.333722839956328	0.00173932809315835	0.626	0.612	1
Pih1d1	0.334564721821118	-0.041416004744416	0.394	0.422	1
Zdbf2	0.334737783525838	-0.0419133555518107	0.359	0.413	1
Nelfa	0.334958177245677	0.012517064410945	0.475	0.489	1
Ankrd13c	0.335320422328498	-0.0423547709025515	0.434	0.474	1
Eci1	0.335325737832634	-0.0411636521708348	0.415	0.447	1
Kif5c	0.335726795257645	-0.0633568219593869	0.154	0.193	1
Ncapg	0.33602640600829	-0.0399845398805883	0.394	0.409	1
Ptbp3	0.336313075195561	-0.0430601467117104	0.294	0.317	1
Sall1	0.33721893120805	-0.0416454263939915	0.321	0.347	1
Snip1	0.337461413101586	0.017550332990204	0.265	0.239	1
Pdcd5	0.33746606541105	-0.0584303359187508	0.977	0.985	1
Cltc	0.337548243281543	-0.0519114574231775	0.693	0.696	1
Cdc27	0.338009520752996	0.0144764348893369	0.297	0.288	1
Mme	0.338331613396323	0.0175715397053111	0.268	0.25	1
Hnrnpd	0.338445282461404	-0.0551012846376147	0.917	0.919	1
Poglut1	0.338460440121391	-0.0405574493664523	0.334	0.384	1
Sp1	0.338610383366141	-0.0412047962858178	0.345	0.382	1
Mitd1	0.338945412665532	0.00353684913873065	0.542	0.548	1
Fgd1	0.339201961419339	-0.0415118531881583	0.371	0.39	1
Naa15	0.339458879624958	-0.0545076063501007	0.826	0.859	1
Atpaf1	0.339961329477364	0.00991581035901784	0.362	0.369	1
Usp48	0.340311651554192	-0.0531812428561558	0.802	0.812	1
Hmgcs1	0.340369829830576	0.00955334197584645	0.464	0.465	1
Memo1	0.340957398220744	-0.0414679039056233	0.395	0.414	1
Sdad1	0.341152953708811	-0.000473306989418831	0.663	0.674	1
Ahnak	0.341208703450004	-0.0544458200899938	0.355	0.359	1
Mcm5	0.341220823106678	-0.00773383337998546	0.88	0.882	1
Tor3a	0.341483159904923	0.0222889746261306	0.233	0.21	1
Gnpda1	0.341669664647242	-0.0399631249993866	0.312	0.331	1
Plk2	0.34169009526279	-0.0652200339729098	0.146	0.193	1
Atp6v0b	0.341756853969986	-0.0550081444832502	0.743	0.749	1
Dusp9	0.341802877568631	-0.00121882227132963	0.723	0.713	1
Gtf2a2	0.341840385221781	-0.0576342925788482	0.926	0.912	1
Coq5	0.342027890443262	0.00822270384097634	0.421	0.396	1
Ctbp1	0.342251808570711	-0.0441836392068865	0.499	0.52	1
Wdtc1	0.342314213326681	-0.0421970709781458	0.431	0.47	1
Eif4a2	0.342314602500966	-0.0532853536157376	0.77	0.782	1
Sys1	0.34233716142925	-0.0536972727361297	0.713	0.742	1
Rpsa	0.342524181513615	-0.0555647041836336	1	1	1
Ctnnbl1	0.34264550175126	-0.0423494116935278	0.472	0.52	1
Nek6	0.342943900666779	0.0214387178627846	0.235	0.212	1
Irak1bp1	0.343047946747289	-0.0404309508749641	0.365	0.39	1
Herc2	0.343098790321897	-0.0449197750673195	0.224	0.271	1
Calr	0.343278360324113	-0.0177388840932167	0.984	0.989	1
Lrrc59	0.343620002376059	-0.0556072818585069	0.902	0.912	1
Hck	0.343768906352307	0.0137275069084472	0.308	0.279	1
Ppip5k2	0.343970246040338	-0.0528691153389007	0.178	0.229	1
Jak1	0.34408271694133	0.0120944366465365	0.331	0.322	1
Hcfc1	0.344174350863357	2.59366367978409e-05	0.639	0.637	1
Nagpa	0.34434294784036	0.0296011902475078	0.197	0.171	1
Suco	0.344602706507851	-0.0572145217533876	0.164	0.213	1
Ttc5	0.344876237797329	0.0153871605464274	0.27	0.254	1
RP23-4H17.3	0.345061982392097	0.0261593046529743	0.217	0.192	1
Tnrc6a	0.345402589309956	-0.0486550870141084	0.608	0.647	1
Ssu72	0.345692489569147	-0.0600494017226674	0.936	0.934	1
Tigar	0.345860522679171	-0.0459192754004029	0.539	0.582	1
Ptcd3	0.346103420971177	-0.0478603747990861	0.599	0.625	1
Rab2a	0.346104274226367	-0.0544217011860223	0.767	0.759	1
Ppp2cb	0.34615700951717	-0.0471950889044549	0.217	0.261	1
Sdhaf4	0.346257317207162	-0.0452533150307014	0.551	0.584	1
Chtop	0.346421098501366	-0.0546042660235284	0.847	0.868	1
Bet1l	0.346439291451614	0.00841573540223589	0.411	0.4	1
Ccs	0.346674989600378	-0.0414064472287202	0.377	0.401	1
Shc1	0.346946959512703	-0.043276504239694	0.262	0.299	1
Upp1	0.34698106340101	-0.00993518419729611	0.966	0.946	1
Eif2d	0.347532093775347	-0.0504157555711072	0.653	0.673	1
Usp5	0.347587177045254	0.00797480068720496	0.431	0.41	1
Rpl9	0.348036253498484	-0.0329768959198913	1	1	1
G2e3	0.348403800544078	0.0173061281160893	0.27	0.25	1
Cct3	0.34851667666707	-0.0181026490217262	0.991	0.986	1
Rnf220	0.348593277209197	-0.0479638477748793	0.583	0.638	1
Arih2	0.348605685450075	-0.0476125872248976	0.618	0.65	1
Clptm1l	0.348987775971571	-0.0423607379275778	0.381	0.422	1
Jmjd1c	0.349107980225871	-0.0412406343693601	0.371	0.412	1
Srbd1	0.34937200564845	0.0141601059456823	0.302	0.277	1
Arl4a	0.34955376390784	0.00531275112032137	0.551	0.538	1
Vps26b	0.349705153615214	0.0151852799368941	0.278	0.277	1
Dhx32	0.34977897028829	0.00937667217720828	0.377	0.364	1
Aip	0.35064956528804	0.0118961092072852	0.342	0.32	1
Cwc22	0.350677004865683	0.0127412575867383	0.354	0.335	1
Necap2	0.350720617172458	-0.0443481831683619	0.237	0.273	1
Gatsl3	0.350909623500707	-0.0439436890942641	0.233	0.283	1
Snap23	0.351487158700785	0.00846144944462701	0.397	0.399	1
Akap11	0.352219216287884	-0.0409809937598204	0.275	0.31	1
Triml1	0.352340498204742	-0.0404728574240761	0.31	0.329	1
Rnmt	0.352503039977282	-0.0499715926053508	0.686	0.718	1
Msto1	0.352648365552668	-0.0399631249993866	0.29	0.335	1
Atp6v1d	0.35278887768469	-0.0479550519837707	0.613	0.651	1
Trappc1	0.352842878922116	0.00490347315701767	0.524	0.504	1
Tmem192	0.352954492137738	-0.0450652190352873	0.478	0.509	1
Coa6	0.353556355751844	-0.0440891171517108	0.525	0.536	1
Tbc1d7	0.353715185175197	0.0149162451971157	0.28	0.268	1
Nol6	0.353738549286499	-0.0393705720946098	0.404	0.416	1
Cdc40	0.353892642996295	0.0110193033939265	0.334	0.322	1
Luc7l3	0.353962158108584	-0.0105699752700827	0.917	0.895	1
Ghitm	0.354043013580338	-0.053692174859846	0.845	0.867	1
Utp18	0.354851038966319	0.00257108364011582	0.572	0.559	1
Pla2g6	0.354926207988252	0.0154350758600401	0.272	0.247	1
Idh3a	0.354948273435514	-0.0494723592747238	0.668	0.682	1
Dnajc1	0.355016338459362	-0.0488700532377966	0.205	0.237	1
Nupr1	0.355443771797516	0.00436083193018255	0.541	0.524	1
Proser1	0.355469523632644	-0.0412645673626116	0.294	0.32	1
Mrto4	0.355472810137123	-0.00558390494425276	0.819	0.833	1
Rbm15b	0.355707053643123	-0.0492066952892941	0.191	0.241	1
Thoc6	0.35612655116595	-0.0428621039578533	0.432	0.489	1
Setd6	0.35613105235626	0.0126022962192529	0.304	0.28	1
Lypla1	0.356186032443579	0.00303735132128435	0.569	0.556	1
Bbip1	0.356299528440432	-0.0412887008934386	0.327	0.347	1
Spg7	0.35632505536749	-0.0470440993703208	0.205	0.252	1
Stk24	0.35635435783354	0.0172779824906213	0.257	0.239	1
Auts2	0.356967352902049	-0.0427004467091022	0.252	0.287	1
Sdhb	0.357444433541645	-0.0552392533674859	0.924	0.922	1
Fdps	0.357574631502877	0.0107588922596858	0.321	0.326	1
Tpx2	0.357939657083137	-0.0031251633822571	0.752	0.752	1
Def8	0.358022916095195	0.0172707129619412	0.264	0.226	1
Smchd1	0.358063550033235	-0.0464520877742547	0.571	0.568	1
Pou5f1	0.358279957688695	-0.0554386666997839	0.97	0.972	1
Rfxap	0.358354686299034	-0.0421853966573595	0.257	0.304	1
Nfrkb	0.359131438725384	0.018929552724246	0.241	0.23	1
Plekha5	0.359154753663369	-0.0435795107984473	0.221	0.275	1
Asna1	0.359583005271154	-0.0547027512397442	0.862	0.881	1
Cox19	0.359688573235467	0.00458175317265841	0.502	0.487	1
Psip1	0.359807084335745	-0.0156452529718363	0.95	0.942	1
Yy1	0.359855199176374	-0.0461038066496161	0.568	0.597	1
Cacng7	0.360475589466854	-0.0521550755008436	0.177	0.221	1
Ptma	0.360598368395908	-0.0321633040266045	1	1	1
Gtf3c6	0.36106303336502	-0.00110240160626907	0.683	0.657	1
Slc31a1	0.361272978564038	0.012971742976942	0.315	0.296	1
Suclg1	0.361323538517064	-0.00865810767266217	0.862	0.85	1
Vim	0.361339350373144	0.00798657967634919	0.618	0.609	1
Auh	0.361345772549702	0.00964139533623959	0.352	0.357	1
Thoc3	0.361397982702671	-0.0527122814717293	0.752	0.755	1
Creg1	0.361542170981979	0.0214907838161593	0.225	0.203	1
Golt1b	0.361756040187569	-0.0396022914909336	0.408	0.438	1
Cand1	0.362007170022398	0.000350441769322751	0.621	0.626	1
Gatad1	0.362079185555114	0.000306480894494032	0.625	0.621	1
Suds3	0.362112446254299	-0.045821234000115	0.505	0.541	1
Nthl1	0.362147634664008	0.0133399513772354	0.285	0.276	1
Ndufb7	0.363065804613894	-0.0197379392304182	0.969	0.98	1
Gtf2ird1	0.363141021476433	-0.043092306925653	0.26	0.283	1
Tm2d1	0.363337368209846	-0.0394558335165868	0.321	0.362	1
Krt42	0.363377956133773	0.0109098217686553	0.379	0.359	1
Wdr34	0.363723321286801	-0.058127805663418	0.17	0.21	1
Polr2l	0.363985097462779	-0.0480635163768606	0.583	0.637	1
Camta1	0.364065061748532	0.00275416860548838	0.551	0.564	1
Bcam	0.364129343157009	0.00861890035962964	0.392	0.393	1
Rps6kb1	0.364155887197633	0.00113326887048826	0.546	0.521	1
Hnrnpul2	0.36426281633565	0.00294178812741952	0.552	0.542	1
Ccdc115	0.364379890653255	0.0030313968922312	0.582	0.569	1
D16Ertd472e	0.364427940916888	-0.0457194552378838	0.211	0.258	1
Cwc25	0.36453814290966	-0.0398456992000459	0.317	0.341	1
Rnf145	0.364574000655701	0.0195120850920693	0.23	0.211	1
Tpgs1	0.364664891736408	0.00642319100947986	0.415	0.416	1
Dguok	0.364802371145007	0.00994457657597447	0.357	0.339	1
[truncated: 5,628 more rows]
