# Supplementary material for: Detection of gene cis-regulatory element perturbations in single-cell transcriptomes
Source: PLoS Comput Biol. 2021 Mar 12;17(3):e1008789. doi: 10.1371/journal.pcbi.1008789 (PMC8011753; doi:10.1371/journal.pcbi.1008789)
Supplement: S2 File — (ZIP) [file pcbi.1008789.s015.zip › S2_File/wt_txm.TdgfSC1_vs_Control.MAST.csv]

	p_val	avg_logFC	pct.1	pct.2	p_val_adj
Tdgf1	1.19202476711361e-08	-0.12554757506233	0.973	0.988	0.000217031949348375
Rpl7l1	6.32897577877886e-07	0.122501767819237	0.956	0.919	0.0115231662004227
Phc2	3.96282385372908e-06	-0.0535255473691647	0.078	0.155	0.0721511339048454
Malat1	8.09934783385695e-06	-0.126025937148943	1	1	0.147464826011034
Crlf2	1.92525898557218e-05	0.0595243850967074	0.204	0.169	0.350531903503126
Zfp664	1.98736729638179e-05	0.0298008458360998	0.417	0.454	0.361839963652233
Sarnp	4.90965589273614e-05	0.0957109506572317	0.877	0.809	0.893901048390469
Serf1	5.06681921376991e-05	0.0158432041818595	0.287	0.319	0.922515774251087
Perp	5.0806026447242e-05	-0.112399475459954	0.301	0.407	0.925025323524936
Rpl10	7.19757093267589e-05	0.069453904763225	1	0.999	1
Ift81	7.78819969460953e-05	0.0112536633613346	0.113	0.123	1
Prdx1	8.58298111514462e-05	0.0647399142778244	1	1	1
Smo	9.06118779754219e-05	-0.0167380122897054	0.073	0.111	1
Lage3	9.98668066771048e-05	-0.026462118770938	0.749	0.828	1
Zfp207	0.000116522259026862	0.0971521623536924	0.893	0.857	1
Zc3h12a	0.00012256846358855	0.00967170250921083	0.097	0.109	1
Dlgap4	0.000130440929904481	-0.0197842876614714	0.2	0.255	1
Dcp2	0.000138622705261619	0.0887220691492377	0.738	0.714	1
Kmt2c	0.000158061418695505	0.00905306422062263	0.224	0.254	1
Usp53	0.000169719503755512	-0.0423726389357549	0.063	0.122	1
4921524J17Rik	0.000192369438485394	-0.0536907781030701	0.392	0.488	1
Eif6	0.00020251231468701	0.0843503584701641	0.887	0.887	1
Ebag9	0.000215410626331874	-0.0409161944834668	0.104	0.169	1
0610009O20Rik	0.000231290797444687	0.01936503564223	0.207	0.215	1
Dennd6a	0.000296010962450417	-0.0252429653519843	0.157	0.215	1
Mob1b	0.000303166362921296	0.0136572388196094	0.146	0.167	1
Slc39a14	0.000329890052952081	-0.0123359043822118	0.237	0.29	1
Xndc1	0.000364838068529423	-0.0144443695866306	0.103	0.142	1
Vps13a	0.000371214804638017	-0.031432222889952	0.154	0.215	1
Cr1l	0.000389571886131295	-0.0195881891706033	0.205	0.264	1
Snrpd3	0.000439380864348101	0.0718439806967657	0.999	0.995	1
Tmtc3	0.000440695255284138	-0.018441117884663	0.09	0.131	1
Fam76a	0.000465698233961044	0.0122946301465516	0.27	0.292	1
Sumo2	0.000467745950641954	0.058196591063119	1	0.999	1
Tbc1d20	0.000480258365183594	-0.00274922327252239	0.214	0.249	1
Abi2	0.000499401386065392	0.0116091906108794	0.211	0.225	1
Gga2	0.000502339668442555	-0.0526062875816833	0.548	0.639	1
2810006K23Rik	0.000532771852604869	0.0272889703999188	0.262	0.268	1
Tmem38b	0.000545277760301237	0.016445691677204	0.227	0.239	1
Ran	0.000578399330054011	0.0430977475971188	1	1	1
Aard	0.000582047640623053	-0.0833612999103009	0.465	0.561	1
Rbm3	0.000619405119340398	0.0803428545812932	0.993	0.992	1
Rnf115	0.000642155214686626	-0.0378909918023244	0.312	0.39	1
Gm11744	0.000760917391199666	-0.0442785001100559	0.08	0.139	1
Rps27l	0.000762702072001078	-0.0554175273175641	1	1	1
Gk5	0.000801844738697014	0.0397959707687451	0.16	0.117	1
Tmem8	0.000819997045080179	-0.0105929550109481	0.081	0.112	1
Cfap97	0.000827775565268935	-0.0044213358537625	0.198	0.234	1
Cds2	0.000856299648397583	0.0446567263556785	0.337	0.317	1
Sdccag3	0.000865743124282218	0.0374937207526952	0.399	0.405	1
Vangl1	0.000898166627044206	0.0039570503629846	0.437	0.485	1
Twf1	0.000981930642266612	-0.000716114903033693	0.504	0.558	1
Fam69b	0.00105626625133859	0.00183762200167062	0.128	0.151	1
Tpst2	0.00106361552554937	-0.0594574040742989	0.344	0.432	1
Ccdc92	0.00107503672354201	0.0345441172314358	0.205	0.189	1
Arid1b	0.00107542155365844	0.0199304345312838	0.134	0.133	1
Tcl1	0.00112793658250115	0.0885159704870495	0.525	0.441	1
Eef1e1	0.00116769439628101	0.0847577108857215	0.874	0.846	1
Rpap1	0.00118143368415675	-0.0331743216164186	0.34	0.413	1
Polr3h	0.00120359095140118	-0.0162228531932317	0.496	0.562	1
Nefh	0.00121528831459602	0.0139967076004724	0.474	0.514	1
Tpt1	0.00127074325673279	-0.0439991951539138	1	1	1
Tubgcp4	0.00128314297190246	0.0315128909862938	0.217	0.201	1
Ccdc77	0.00130956269202146	-0.0305748969093034	0.227	0.291	1
Psmd5	0.00132640996537577	0.0749599067844823	0.534	0.476	1
Ing2	0.00133065413734527	0.0302746590050132	0.374	0.387	1
Nup93	0.00135099988860616	0.0710941651479884	0.528	0.483	1
Tead4	0.00138118317839515	-0.0367280490784222	0.077	0.13	1
Uspl1	0.00145896997673781	0.0147523754918359	0.438	0.475	1
Ywhaq	0.00153032851228922	0.0579310307876639	1	0.999	1
Ankrd10	0.00154483465754448	0.0730362921042752	0.583	0.544	1
Klhl21	0.00156251695103089	-0.00574126495426718	0.126	0.154	1
Tm9sf4	0.0015737118619002	-0.0446536753162634	0.183	0.25	1
Dnajb6	0.0015986782487437	0.0625444166826283	0.979	0.984	1
Lyplal1	0.00164645096188496	0.034822381218085	0.379	0.377	1
H2afx	0.00166217880653454	0.0757265269332559	0.99	0.994	1
Plcg2	0.00167677597306918	0.015828992545552	0.126	0.122	1
Polr2h	0.00187408264909487	0.0774640000243433	0.882	0.857	1
Mrpl15	0.00200661162705244	0.0453948771270911	0.987	0.962	1
C1qbp	0.00201703276414536	0.0604084893598533	0.999	0.991	1
Nr0b1	0.00201836220388751	0.087090196027463	0.566	0.527	1
Tom1l1	0.00202542798069965	-0.022818708463461	0.143	0.19	1
Ect2	0.00204723292481373	0.0353930927084423	0.501	0.517	1
Plpp3	0.00205338917954517	-0.051566049843209	0.118	0.178	1
Psma2	0.00206202249588686	0.0596213804256278	0.987	0.993	1
Canx	0.00207290916377483	-0.0566054422611273	0.87	0.92	1
Usp34	0.00209289215075823	-0.0160226732788522	0.682	0.749	1
Ahsa1	0.00216230459876765	0.0777800783074898	0.966	0.949	1
Rbbp8	0.00216724049987693	0.0360733079038089	0.264	0.256	1
Fam172a	0.00218785011807306	0.0240746162051345	0.13	0.118	1
Pigl	0.00221052030414998	-0.046626241546503	0.24	0.313	1
Braf	0.00226351783368757	-0.0204110822472232	0.148	0.193	1
Gm15545	0.00229506857275156	-0.000773071662160923	0.1	0.12	1
Mettl13	0.00234334596368512	0.0354511911975938	0.335	0.331	1
Faap24	0.00235024526146137	0.0390703163559805	0.248	0.234	1
Rtca	0.00235061934080182	-0.0584772275546035	0.409	0.495	1
Nedd8	0.00239267194508302	-0.0405386768519793	0.999	0.993	1
Peak1	0.00239664084584268	-0.00197122012786882	0.147	0.17	1
Atg14	0.00241462241173015	0.00247770350630316	0.28	0.315	1
Tmem64	0.00242603985257349	-0.0282600892435369	0.261	0.324	1
Smim7	0.00247411180824309	0.0421161109600408	0.442	0.435	1
Stmn1	0.00249751333661487	0.0842795522047657	0.967	0.957	1
Map3k12	0.00250992611936524	-0.000940159871714946	0.09	0.111	1
Fbxl14	0.00251528742529151	-0.0298999561510708	0.147	0.203	1
2310022B05Rik	0.00252394335878776	0.0308363879720707	0.137	0.122	1
Celf4	0.00255762773230272	0.0107971673316366	0.096	0.107	1
Sulf1	0.00256780028634105	-0.000316241632271175	0.114	0.133	1
Hook1	0.00257129789988854	-0.073369464341181	0.377	0.46	1
Pus10	0.00260663450537226	0.010626753448797	0.18	0.192	1
1600002K03Rik	0.00265528030736967	-0.0246614313308076	0.091	0.136	1
Rqcd1	0.00268918358027569	0.0608028449303318	0.442	0.395	1
Acyp1	0.00270347494334997	0.0381261459846111	0.28	0.262	1
Pcbp1	0.00272566438352241	0.0587409969934518	0.996	0.992	1
Ncoa3	0.00278009754835071	0.0433500479001879	0.465	0.476	1
Tuba3a	0.00282561920578511	0.00321202704368426	0.177	0.201	1
Fbxw8	0.00293113665537468	-0.0206637117897659	0.183	0.232	1
Cluap1	0.00296034189838678	0.0226447897039784	0.121	0.111	1
Lsm4	0.00299382838081653	0.0407277921293117	0.997	0.982	1
Mrps25	0.00299737966470827	0.0677776322461698	0.823	0.809	1
Isca2	0.00303175438193199	0.0313451763668049	0.282	0.272	1
Ptpn2	0.00306181386349371	0.00447938343456611	0.388	0.424	1
Nfkb1	0.00308441412912581	-0.0584453705176486	0.165	0.228	1
Gtf2i	0.00312660788384219	-0.054666059812354	0.578	0.659	1
Coil	0.0031270359842619	0.0426522610382096	0.474	0.477	1
Nme7	0.00314874700379122	0.0514661955121997	0.338	0.304	1
Alad	0.00315070052824097	-0.0132627431154885	0.354	0.409	1
Lin28a	0.00320087042329566	0.00302866764909537	0.488	0.535	1
Txndc17	0.00322161991620928	0.0651581574962792	0.957	0.955	1
Apopt1	0.00323246866585579	-0.00255870175108075	0.358	0.401	1
Platr17	0.00332826451665086	0.0761092576717645	0.723	0.711	1
Adal	0.00334093714501403	-0.00242726923006899	0.143	0.167	1
Ptdss1	0.00334301798008843	-0.0342035058100001	0.225	0.288	1
Abhd16a	0.00337789167003716	-0.0401988074585422	0.101	0.158	1
Rhod	0.00338121984360362	0.00668688813754797	0.103	0.113	1
Numbl	0.00338800093323622	-0.0346752852194627	0.1	0.152	1
Psmd2	0.00339430593022995	-0.0257957325432606	0.78	0.842	1
Uqcrfs1	0.00340281384644307	0.0589484376156335	0.936	0.938	1
Wdr83	0.00344207224217594	-0.0457407377567426	0.272	0.345	1
Fkbp11	0.00345448199302083	0.0622848229937886	0.601	0.592	1
Khdrbs3	0.00345855004836171	-0.0163173306324724	0.124	0.163	1
Ppp5c	0.00348178387693336	0.00841583550761693	0.568	0.609	1
Slc39a7	0.00350583681196123	-0.031120578062532	0.389	0.459	1
Tbc1d13	0.0035104910925256	0.00608043460432872	0.161	0.179	1
2610318N02Rik	0.00352692362943806	0.00582206139355118	0.461	0.501	1
Xpnpep1	0.00353456775265979	-0.0171508762761514	0.656	0.718	1
Gemin6	0.00353993499715971	0.0430965844264736	0.736	0.744	1
Xrn2	0.00359358891559817	-0.0481577366360496	0.662	0.737	1
Tm9sf3	0.00367623666038697	-0.000681636825445586	0.402	0.446	1
Sh3d19	0.00374535213610809	-0.0158700264021484	0.078	0.112	1
Gm10263	0.0037516893834684	0.00551690699033236	0.685	0.729	1
Fdps	0.00376755132244144	0.0236231219916502	0.321	0.326	1
Homer2	0.00378002737155144	-0.0396550114200462	0.148	0.209	1
Mapkapk2	0.00383658849038203	-0.0500751294271014	0.138	0.201	1
Nsf	0.0038810044750681	-0.0153227633871328	0.432	0.489	1
Zkscan1	0.00388503994293588	0.00482248191561538	0.094	0.106	1
Pmm1	0.00388798838428048	-0.0790918078383025	0.839	0.886	1
Rgs19	0.00399339854769879	-0.0498619963213618	0.352	0.431	1
Kmt2e	0.00399522818603507	0.0349645793545974	0.185	0.165	1
Cenpb	0.00401005829492987	-0.0479618456546017	0.237	0.309	1
Iars2	0.00404471387718545	-0.0323974890663711	0.218	0.278	1
Man1a2	0.0040609332017488	-0.0420330560313394	0.377	0.451	1
Adgra3	0.00407956152873483	0.0294095814784383	0.19	0.176	1
Smarce1	0.00410802283726583	0.0658591026174092	0.67	0.65	1
Papd5	0.00414012983184843	-0.00180260080768777	0.163	0.19	1
Capn7	0.00417374169905831	0.0137997736592212	0.164	0.172	1
Gramd1a	0.00419730739325943	-0.0284335109729501	0.076	0.121	1
Nup88	0.00420350447509831	0.041656839069729	0.428	0.418	1
Pola2	0.00424239394288249	-0.0280446969602398	0.31	0.373	1
Nipsnap3b	0.00426845069893402	0.0464262026079106	0.479	0.465	1
Dst	0.00431060763267418	-0.0780493118587818	0.441	0.521	1
Rfx7	0.00433470963289465	-0.0260443202886212	0.213	0.268	1
Paf1	0.00435008537409456	0.0122337399257836	0.302	0.326	1
Urod	0.00435977419285814	-0.0433539178486892	0.204	0.271	1
Tex19.1	0.0043683049688534	0.0881561630907227	0.748	0.707	1
Sepsecs	0.00437633181744185	-0.0237889850427559	0.067	0.106	1
Cradd	0.00447043336404592	-0.0128904381725629	0.14	0.175	1
3110082I17Rik	0.00454940203200254	0.0353051257495647	0.398	0.403	1
Commd9	0.00459815545766261	0.0426486499322801	0.281	0.262	1
Ngfrap1	0.00463215549973739	-0.0635164545136675	1	1	1
Pomgnt1	0.00464602019955877	-0.019201712381085	0.091	0.129	1
Gpbp1	0.00466806571972209	0.0125004754081686	0.7	0.748	1
Clasrp	0.00468280214605166	0.0106666909681284	0.154	0.161	1
Fam162a	0.00470483031620725	-0.0848515739996594	0.78	0.818	1
Mid1	0.00475821164751421	-0.093572293238004	0.666	0.72	1
Becn1	0.00481746132263755	0.00300997012712345	0.371	0.405	1
Snrpa	0.00485409057192193	0.0619185283793968	0.799	0.787	1
Sbk1	0.00491202972432865	-0.00425359322644529	0.123	0.148	1
Cdkn2d	0.00491509918720148	0.017404482533514	0.267	0.277	1
Nipsnap1	0.00493751359510093	0.0570334726320348	0.531	0.504	1
Senp6	0.00496242669977067	-0.0651284683148913	0.551	0.628	1
Nrtn	0.0049743886413849	-0.0369991125601271	0.298	0.366	1
Magt1	0.004984786710182	-0.0368547956807053	0.221	0.283	1
Lmo4	0.0050528918452921	4.62848701422436e-05	0.429	0.48	1
Snx1	0.00511940401674485	0.022715490814561	0.161	0.157	1
Etv3	0.00512913086725177	0.00439504230020142	0.093	0.104	1
2310022A10Rik	0.0051598909551834	-0.0331828550387182	0.305	0.369	1
Prkci	0.0051879323063133	-0.0372352724198009	0.391	0.464	1
Sec61a2	0.00530673666291498	-0.0451555551555685	0.181	0.246	1
Rev3l	0.00530887375616141	0.0257253336599518	0.136	0.122	1
Dcun1d1	0.00530946851517637	-0.0316924744343431	0.183	0.238	1
1110051M20Rik	0.00533026111785535	-0.0195066532268469	0.08	0.116	1
Pgm3	0.00537605051441942	-0.0350796416345442	0.165	0.224	1
Erh	0.0053785953427841	0.0392239855958629	1	0.999	1
Hexim1	0.00552707774258726	-0.0352733567360468	0.3	0.367	1
Cdca7	0.00554281648734854	0.0593743378238775	0.765	0.759	1
Phf13	0.00555201084181627	0.0199592344016175	0.175	0.175	1
Hace1	0.00555994231318745	0.00345497060981878	0.091	0.101	1
Soat1	0.00556467663048033	-0.0149076817687908	0.091	0.125	1
Cnbp	0.00558703703451013	0.0602394634973611	0.999	0.999	1
2610524H06Rik	0.00560387290112837	0.0074926008865363	0.392	0.426	1
Tab2	0.00560633512969274	-0.0505633386967446	0.218	0.288	1
Hmgn2	0.00565737153996239	-0.0713869617165264	0.93	0.941	1
Anapc16	0.00567817706210792	-0.0346382873603078	0.261	0.325	1
Nxn	0.00569575749377159	-0.00664425991142853	0.469	0.52	1
Tmem79	0.00570742189726529	0.0265241415467995	0.133	0.116	1
Cenpo	0.00577813044494615	-0.0104858418901731	0.083	0.108	1
Alg9	0.0057908040370522	-0.0163893001854469	0.106	0.141	1
Adrb3	0.00580604581756173	-0.0286536558499437	0.126	0.174	1
Dnajc30	0.00581347917366553	0.0124039944761528	0.292	0.309	1
Sdhd	0.00584804712737819	0.0572495140281688	0.748	0.742	1
Cox11	0.00590717055018962	0.0527689565869897	0.432	0.405	1
Hddc3	0.00593559404675958	0.0306017453266348	0.163	0.138	1
Fasn	0.00595509270375126	-0.0580836119289805	0.428	0.507	1
Hist1h1a	0.00610227262847696	0.0445085803496721	0.214	0.176	1
Ercc3	0.00612134010908481	-0.0183428147117206	0.203	0.247	1
Ccnk	0.00620100479323796	-0.0276973311106558	0.327	0.389	1
Nmb	0.00623562854078468	0.0148277888739156	0.12	0.121	1
Tnrc6b	0.00623739958605294	-0.0269138937632665	0.285	0.343	1
Tatdn2	0.00636669326319052	-0.0160100549323058	0.247	0.294	1
Pcyt1a	0.0065205444769838	-0.00773070404253649	0.14	0.169	1
Wdr53	0.0065462468073473	-0.00111120056556702	0.168	0.192	1
Zc3hav1l	0.00654729958709807	-0.0203596320663719	0.067	0.104	1
Ak6	0.00662058902125644	0.0598354986634932	0.849	0.856	1
Ankrd12	0.00667356908063316	-0.0546262119309106	0.114	0.169	1
Psme4	0.00672809721907926	-0.0521180949459328	0.539	0.617	1
Kctd13	0.00673783766296313	-0.00767620210461317	0.143	0.172	1
AI846148	0.00674203965753281	0.00198594727367134	0.118	0.134	1
Abcc1	0.00675355534006061	-0.0354369786812594	0.083	0.131	1
B9d2	0.00678680501590339	0.00765422656667729	0.133	0.141	1
Atpaf1	0.00680671251352085	0.0284240606204318	0.362	0.369	1
Gnai1	0.00689443507379966	0.00663355826676648	0.18	0.193	1
Taf2	0.00693992621476811	-0.0169827169908536	0.204	0.245	1
Clns1a	0.00696558928064283	0.0621236056811427	0.973	0.974	1
Cd320	0.00700076312125479	0.0194540754376837	0.499	0.519	1
Nmd3	0.00705469027788561	0.0729424562727083	0.748	0.692	1
Mrpl12	0.00705495367068961	0.0598707927509352	0.986	0.971	1
Ttc14	0.00707123232904135	-0.0625656420347133	0.499	0.577	1
Vps54	0.00721424620087247	0.0193896519113683	0.215	0.222	1
Cops5	0.00727535508353106	0.0425696630138009	0.745	0.764	1
Enox1	0.00731073579087314	0.0413434906791369	0.257	0.234	1
Zfp532	0.0073194783332463	-0.0560720919251521	0.231	0.279	1
Ube2g1	0.00735955824594983	0.0501612213675031	0.531	0.512	1
Epn1	0.00739843382606356	-0.0324450655170629	0.432	0.5	1
Csad	0.00741308958571974	0.0405614739522132	0.3	0.272	1
Atg101	0.00743292719844422	0.0545472586832084	0.71	0.7	1
Mrs2	0.00751134398433712	-0.027263708229304	0.08	0.122	1
Ccdc112	0.00751370722060498	-0.0214986876282129	0.143	0.187	1
Cdc25c	0.00752108904727761	0.0270503348356789	0.165	0.157	1
Pfdn4	0.00756824925608696	0.0399298640959487	0.872	0.889	1
Snx10	0.00756950088794201	0.0593005011098695	0.377	0.322	1
Tnrc18	0.00778223788135484	0.0139521907826625	0.138	0.138	1
Traf7	0.00781180471102102	0.000103898216325282	0.448	0.488	1
Pcgf3	0.00782500342811178	-0.0332981115346573	0.211	0.268	1
Cux1	0.00782798760757688	0.0348184210597458	0.211	0.19	1
Fam229b	0.00791074164599707	-0.00522871091888114	0.126	0.151	1
Akap1	0.00792304690151483	0.0134859600161501	0.405	0.431	1
Ak1	0.00797126582222358	-0.0612637338655971	0.262	0.332	1
Pnpla6	0.00799782729108073	-0.05226410269913	0.234	0.303	1
Eps8	0.00803546052622279	-0.0431442147899417	0.107	0.158	1
Cops4	0.00807423740037519	0.0734130324001815	0.817	0.779	1
Ddx19a	0.00807436657521218	0.00940265073581442	0.367	0.393	1
Helq	0.00811098027815222	0.00732464778548819	0.11	0.119	1
Qrsl1	0.00819444103036787	0.013716211656797	0.217	0.224	1
Gm10020	0.00830129212010339	0.0363369709424296	0.237	0.215	1
Clu	0.0083301300328861	0.0294595201191892	0.111	0.1	1
Ilk	0.00834482745246651	-0.00083666447945846	0.261	0.294	1
Cmpk1	0.00834753956711963	0.0549758373137665	0.598	0.563	1
Mettl10	0.00836825817309701	0.0212032625076418	0.17	0.163	1
Nae1	0.00838056103158662	-0.0265341736316299	0.364	0.426	1
Bcdin3d	0.00838450536721991	-0.00885977835119048	0.181	0.213	1
Cldnd1	0.00842462596601447	0.0276049794597383	0.31	0.312	1
Wdr76	0.0084552013416038	0.0171470415116277	0.268	0.278	1
Trmt2a	0.00850040507970017	0.0295374642669337	0.224	0.211	1
Deptor	0.00850901227799866	-0.0329774148699742	0.128	0.179	1
Ist1	0.00856395428610959	-0.0054419567747773	0.173	0.201	1
Desi2	0.00859153829530829	-0.0436033977961098	0.455	0.529	1
Crnkl1	0.00868993714396127	0.0231171038404124	0.499	0.523	1
Npm1	0.00869182251594993	0.0333204893081764	1	1	1
Tceal8	0.00872479615800845	0.0775389159856227	0.796	0.772	1
Camsap2	0.00872783733074834	0.0167406371140021	0.136	0.132	1
Suv420h2	0.00876029700737561	0.0183573936660417	0.265	0.271	1
Lrrcc1	0.00884620900348821	-0.0297996256373222	0.128	0.178	1
2610021A01Rik	0.00884780644226585	-0.010833426608027	0.154	0.189	1
Comtd1	0.00886386393249187	0.00970711578916819	0.217	0.234	1
Eif2s1	0.00888266388243555	0.0465166026268937	0.981	0.958	1
Trmt44	0.00897504280779654	-0.0200750746322531	0.066	0.101	1
Hsd17b14	0.0090900633312333	0.0832209933638506	0.946	0.928	1
Ncdn	0.0091338607044794	-0.0278769409855869	0.108	0.153	1
Rps28	0.00916219747427735	-0.0371718977738906	1	1	1
Gtf2h2	0.00918192045172458	-0.0323626520569877	0.301	0.363	1
Yif1a	0.00919287816780158	-0.00853393544453424	0.302	0.348	1
Chek1	0.00919606257373892	0.0558093323053281	0.311	0.255	1
Card19	0.00924667018410874	-0.00703138027192185	0.13	0.161	1
Tsacc	0.00942008508030539	0.00332532117213119	0.307	0.336	1
Nme4	0.00942127000792684	-0.075431000834939	0.586	0.642	1
Ndufaf1	0.0095235561433985	-0.0203342356541003	0.231	0.278	1
Prcc	0.00952524555833218	0.00589699636313654	0.274	0.294	1
Timm44	0.00956408507071613	-0.0660843512097	0.525	0.595	1
Med13l	0.00957588395263794	-0.0377890542799599	0.428	0.496	1
Rcan3	0.00965050090035089	-0.0210157425013153	0.138	0.18	1
Acaa1a	0.0096757393635677	0.00130183410673948	0.281	0.311	1
Pycr1	0.00969363982534672	0.0376068969233701	0.183	0.15	1
Stk4	0.00970647605114568	-0.0255877142896637	0.277	0.332	1
Rps21	0.00971746644367793	-0.0368468234768131	1	1	1
Specc1l	0.00972939968758992	-0.0143845054402719	0.117	0.15	1
Alg3	0.00975579654156723	0.0037038018083988	0.308	0.335	1
Gstm4	0.00975772804500679	-0.00247316627535145	0.101	0.12	1
Grb10	0.00977765977079271	-0.0114882941163455	0.375	0.425	1
Ppp6r1	0.00978364556467281	-0.0353441713692655	0.128	0.18	1
Wdr77	0.00981547992741992	0.063453216005147	0.853	0.832	1
Mtfmt	0.00982127102432634	-0.0115069568004059	0.141	0.173	1
Gm14820	0.00989106153594139	-0.033687867957078	0.198	0.254	1
Aamdc	0.00991873157411199	-0.0268142333463376	0.158	0.207	1
Rnf8	0.00995992094615213	0.00012346807428848	0.237	0.264	1
Sec61a1	0.0100092996090838	-0.0537300324098854	0.588	0.661	1
Rap1gds1	0.010093931140646	-0.043147285719681	0.133	0.188	1
Anapc15	0.0100985585892605	0.0394609155253418	0.777	0.794	1
Polr1c	0.0101425261628583	0.0724701535775996	0.862	0.848	1
Csnk1g1	0.0101535309412888	-0.0490707237731531	0.164	0.222	1
Rpl36al	0.0101972363169523	0.0371230058822611	1	1	1
Polr3f	0.0102206288517043	0.0094546439445721	0.28	0.301	1
Efhd2	0.0102906343156743	-0.00594221640731263	0.113	0.136	1
Setd1b	0.0103070880190233	-0.00960092317227029	0.351	0.396	1
Ceacam20	0.0103967648138419	0.0255611546610827	0.27	0.271	1
Scyl2	0.0104344242422877	-0.00340129709893547	0.106	0.127	1
Tubgcp5	0.0104856526815283	0.0138337669132112	0.19	0.191	1
Coq3	0.0105107712866454	-0.0497276306658588	0.307	0.377	1
Abhd13	0.0105401062763667	-0.00466258042256688	0.14	0.164	1
Zfp318	0.0105726115082341	-0.0019267958435282	0.243	0.273	1
Ndufv1	0.0105941928467803	0.043807452007069	0.739	0.753	1
Zzef1	0.0106224868604202	-0.0317847607208288	0.074	0.118	1
Atg13	0.0106251727727249	0.00150090493991464	0.19	0.21	1
Metap2	0.0106863459445974	-0.0447739846723112	0.996	0.997	1
Syce1	0.0107145363712483	0.0138147260823083	0.385	0.414	1
Suco	0.010726993562538	-0.028167952505347	0.164	0.213	1
Pdpk1	0.0107272682608736	-0.0202135873901531	0.265	0.315	1
Plod2	0.0107778799060558	-0.037322275116035	0.163	0.218	1
Sh3glb2	0.0108093491837444	0.0216989917782658	0.312	0.317	1
Kif2c	0.0110042585211852	-0.0412330009537337	0.344	0.411	1
Hgh1	0.0110115775006313	0.0178807333962504	0.15	0.147	1
Gins1	0.0110287350935652	0.0427722301012545	0.385	0.369	1
Ywhae	0.0110549245971959	0.0480554687981414	1	0.999	1
Dirc2	0.0110719276976258	0.00764527207574214	0.16	0.173	1
Pgm2	0.0110804840102144	-0.0107026669135369	0.094	0.122	1
Snap29	0.0111585503286611	-0.0180473232165467	0.097	0.131	1
Zfp369	0.0112041107510727	0.011784354105054	0.153	0.157	1
Commd3	0.0112130528752323	-0.0493253631145806	0.23	0.294	1
Gigyf1	0.0112139434906772	-0.0345386229003364	0.227	0.285	1
Sdf4	0.0112306370304471	-0.0215718860820259	0.542	0.604	1
Adck1	0.011230999919908	0.0243368845068884	0.138	0.122	1
Alms1	0.0112587979690238	-0.0254287283215264	0.113	0.157	1
Rap2a	0.0112609173119826	-0.0126394852745632	0.127	0.16	1
Atg4b	0.0112757007238247	-0.00433530297131809	0.235	0.269	1
Lrif1	0.0113249505559723	-0.0349785905253742	0.248	0.309	1
Agpat1	0.0113332487434168	-0.0239762829150942	0.101	0.142	1
Sgol2a	0.0114277796512994	-0.0207810477892644	0.441	0.499	1
Smad1	0.011460333056165	-0.0074790281379	0.17	0.201	1
Pvr	0.0114718671037582	-0.012269449485365	0.148	0.182	1
Cog4	0.0115425921380303	-0.0377183199404673	0.201	0.261	1
Limd2	0.0115702875388662	-0.038875562907516	0.227	0.289	1
Trub1	0.0117376097722991	0.038678651320273	0.258	0.233	1
Tmem120a	0.0117596756627769	0.0261825852383096	0.357	0.358	1
D10Wsu102e	0.0118556276898057	-0.0085569645864253	0.391	0.437	1
Guf1	0.0118824563894314	0.0179215734854209	0.18	0.18	1
Pinx1	0.0119422965475084	0.0588590987620391	0.495	0.452	1
Bet1	0.0120216182918576	-0.0219623292415184	0.474	0.533	1
Mrpl23	0.0120317141754951	0.0217170959456633	0.796	0.824	1
Mettl9	0.0120596028898146	0.0130280709126559	0.559	0.593	1
Nr3c1	0.0120714446250718	-0.0100442015509136	0.13	0.159	1
Mrrf	0.0120732682865089	-0.0226302952715223	0.331	0.386	1
Spast	0.0120742967129005	-0.00224482077778146	0.275	0.307	1
Nsun6	0.0120891831659348	-0.00598514373791428	0.104	0.125	1
Cept1	0.0120910360550755	-0.0226947737428746	0.136	0.178	1
Arcn1	0.0121588848128004	0.00200461876447816	0.401	0.439	1
Llgl1	0.0122207771938594	0.00227181334679134	0.118	0.132	1
Secisbp2l	0.0122437035724509	0.00912948069354882	0.137	0.145	1
Dpf2	0.0123108298046641	-0.0264575112559637	0.399	0.458	1
Yipf5	0.012318098566457	0.0447628921723897	0.565	0.553	1
Nop10	0.0123558264552345	0.0484927902415011	1	0.999	1
Arhgef7	0.0123573339146668	-0.0421798869715161	0.18	0.237	1
Ncoa1	0.0124287868361503	0.00473264380814967	0.091	0.101	1
Nradd	0.0124499243890098	0.0477227861142095	0.371	0.301	1
Ybx3	0.0124653433099245	-0.0791723067347587	0.856	0.877	1
Prmt3	0.0125149807798239	-0.030885737788451	0.455	0.519	1
Parn	0.0125473461706663	0.0210243972462245	0.191	0.184	1
Tacc3	0.0125902930974307	-0.0295736490710415	0.496	0.56	1
Emc1	0.0126525130221	-0.0233094091339658	0.127	0.168	1
2310039H08Rik	0.0128068159787557	0.00770670801271106	0.29	0.313	1
Usb1	0.0128442913307025	0.0402302007019632	0.203	0.147	1
Capn10	0.0128508669869928	0.00600397503738859	0.225	0.242	1
Fsd1	0.012863344077816	0.0104483935634595	0.18	0.191	1
Dbp	0.0129910939102054	0.0175934963275238	0.117	0.11	1
Rnf17	0.0130085454441188	-0.0158382950736111	0.2	0.241	1
Adar	0.013019385534067	-0.0340366153865381	0.12	0.17	1
Nup54	0.0130765633715512	0.0147351833277847	0.404	0.423	1
Psmf1	0.013146927616725	-0.0169993721427286	0.201	0.244	1
Rai14	0.0131942217208938	-0.00306149982415005	0.2	0.229	1
Sfrp2	0.0131973261376453	-0.0214726722335809	0.158	0.201	1
Gtse1	0.0132017531276998	0.024672938426434	0.491	0.507	1
Ddx51	0.0134340978075327	-0.00051492597159275	0.15	0.17	1
Polb	0.013459799129103	0.0519920798795474	0.344	0.298	1
Tmem251	0.0134760653704936	0.00474906074912457	0.317	0.346	1
Slc16a6	0.0134963690683038	-0.000415237535628596	0.133	0.15	1
Ddx47	0.0135097664011278	0.0263891419810017	0.545	0.557	1
Icam1	0.0135279577239324	0.0160671651362577	0.274	0.285	1
Zc3h13	0.0136234167735144	-0.0301608039027719	0.689	0.751	1
Topbp1	0.0136655730344951	-0.0472486836019971	0.409	0.481	1
Fam220a	0.0136723975587282	-0.0198831206624974	0.317	0.369	1
Nckap1	0.0137121471616388	-0.0544491524629428	0.341	0.411	1
Mrfap1	0.0137425207029241	0.0484950811658402	0.999	0.998	1
Mfap5	0.0137480676887469	0.0355608350756146	0.22	0.201	1
Med27	0.0137784515096393	0.0305834146742938	0.224	0.208	1
Fam185a	0.0138297557116318	-0.0338698535749911	0.076	0.119	1
Xab2	0.013831412838762	0.00588992490663234	0.268	0.291	1
Dnajc25	0.0138474754851439	0.0231849019063354	0.211	0.213	1
Timm50	0.0138660843359129	-0.0239404667311326	0.502	0.564	1
Uimc1	0.0138917663529325	0.0223391160968614	0.287	0.289	1
Rps20	0.0141215766978239	-0.0338002066975291	1	1	1
Zmiz1	0.0141652266004801	-0.0169598528782087	0.164	0.203	1
Extl3	0.014180687476798	-0.0266207710503954	0.097	0.14	1
Kat8	0.0142242384188722	-0.0515981962264635	0.223	0.286	1
Hint1	0.0142708309508943	-0.043313524858771	1	1	1
Pycrl	0.0143058715815405	0.0208444277239409	0.401	0.413	1
Spns1	0.0143365747389752	-0.0490743721792104	0.563	0.634	1
Ppp1r15a	0.0143735575524352	0.00432703901011508	0.213	0.232	1
Anp32a	0.0144314451737094	0.0781874864800427	0.874	0.86	1
Pole4	0.0144472635280858	0.0412853229395165	0.963	0.933	1
Clpx	0.0144605168517889	0.0123696885310165	0.265	0.279	1
Acp5	0.0144807076160978	0.0260625982499938	0.108	0.086	1
Gpatch2	0.0145018776228193	0.00129522359613302	0.195	0.215	1
Ube2n	0.0145184756359343	0.0492455513627341	0.961	0.933	1
Thoc6	0.0145222513492441	-0.02250994172729	0.432	0.489	1
Cttn	0.014547787898451	-0.0133878318566346	0.395	0.445	1
Ubn2	0.0146469246506867	0.0161732969687782	0.33	0.342	1
Pnma5	0.0146475149242844	0.0454915138962947	0.244	0.21	1
Gfod2	0.014651512843459	-0.0885691720261521	0.18	0.237	1
Zscan26	0.0147869877763012	-0.00244627833331787	0.094	0.112	1
Tmem110	0.0148498138129412	-0.00589687887699142	0.221	0.255	1
Dhx15	0.0149789710071252	-0.0488305156562241	0.877	0.869	1
Glce	0.0149890589719978	-0.00741734372908819	0.116	0.141	1
Rictor	0.0149917958321706	0.00694195881004046	0.116	0.124	1
Fbxo34	0.0149991241475704	-0.0162955771629747	0.128	0.166	1
Azin1	0.0152039083920032	-0.033470250194428	0.398	0.46	1
Sap30l	0.0152066093116435	-0.0203140173131015	0.247	0.292	1
Lcmt1	0.0153626043709919	0.0399343878522167	0.421	0.408	1
Ttc32	0.0154034239814496	-0.000884042059267065	0.294	0.324	1
Eif4ebp1	0.0154598052419362	0.0495325472934924	1	1	1
Mum1	0.0155060794233102	-0.0447669718185278	0.351	0.419	1
Ap1g1	0.0155397739858897	0.0334385352614973	0.345	0.342	1
Krcc1	0.0156761221860314	-0.0709833550934765	0.447	0.505	1
Mier3	0.0156844891255599	-0.0299881245765802	0.114	0.161	1
Rtn4	0.0157354429423495	0.062910026580527	0.859	0.838	1
Psat1	0.0157468254040546	0.0614598302616127	0.94	0.935	1
Ccdc107	0.0157743452903536	-0.00990990411238452	0.248	0.286	1
Slc12a7	0.0158149809987483	-0.0114080805576818	0.117	0.146	1
Rnf146	0.0158266705385364	0.00471574740150885	0.264	0.283	1
Asf1b	0.015913028849009	0.052975845716333	0.424	0.384	1
Zdbf2	0.0159180219132339	-0.0211745766147315	0.359	0.413	1
Pebp1	0.015981553557594	0.0457584079041986	1	0.999	1
Cct7	0.015995746324528	0.0297395547548323	0.997	0.984	1
Atp2a2	0.0160474222064408	-0.0686772627244888	0.679	0.703	1
Socs7	0.0160961528264856	0.00920595752692355	0.138	0.144	1
Pafah1b3	0.016144328567633	0.00285951719092287	0.347	0.379	1
Ankrd26	0.0162599696200157	-0.0299362141305131	0.252	0.308	1
Cherp	0.0163105942363966	-0.0279621259203687	0.445	0.507	1
Ptpn23	0.0163531016605996	0.019055011262869	0.174	0.17	1
Lrp10	0.016362670246452	-0.00606911421909867	0.163	0.188	1
Echs1	0.0163875985225647	-0.0014499446232823	0.496	0.541	1
Trak2	0.0164918674436221	0.00381969643094354	0.108	0.12	1
Gabarapl2	0.0165721131618516	0.0159137775077149	0.994	0.979	1
Fkbpl	0.0165947751865823	0.0178643966775007	0.136	0.127	1
Fthl17c	0.0166447221769005	0.0468722183758629	0.203	0.173	1
Tars	0.0166778399003524	0.0577121099746337	0.8	0.786	1
Znrf2	0.0167178581002287	-0.0122728034788047	0.23	0.268	1
Chpf	0.0167534037829873	-0.00038588588547131	0.165	0.187	1
N4bp2	0.0168200285058017	0.0183700709838007	0.251	0.259	1
Ccdc18	0.0168278018197605	-0.0454236106005133	0.138	0.186	1
Eaf1	0.0169048511592156	-0.0275925369737367	0.177	0.225	1
Uhmk1	0.0170163325198241	-0.0278265118384735	0.093	0.134	1
Ntan1	0.0170461673558154	-0.00829612230985083	0.295	0.331	1
Ybx1	0.017081075409243	-0.0313674737370122	1	1	1
Rasgrp2	0.0171956656124067	0.0366058772415272	0.765	0.703	1
Mcm8	0.017216322100088	0.0189347469953901	0.124	0.113	1
Cdr2	0.0172210365259809	-0.0358176607365886	0.108	0.157	1
Psme3	0.0172581037502556	0.0197418565315421	0.648	0.673	1
Ftl1	0.0173104746466931	-0.0498775627356796	0.646	0.712	1
Ddx52	0.017378564332172	0.023696185933775	0.504	0.516	1
Fahd1	0.017411692733536	0.033245440506443	0.19	0.165	1
Ints9	0.0174658644041722	0.011491983546675	0.161	0.169	1
Mak16	0.0174677198103647	-0.0275818144947493	0.954	0.932	1
Kifc5b	0.0174710930446841	-0.022211865855807	0.103	0.141	1
Gskip	0.0176397205129314	0.0153753888483782	0.16	0.157	1
Tmem41a	0.0177651629468566	-0.00676577609935278	0.185	0.214	1
Gm13151	0.0179746473032392	0.0251409856117557	0.428	0.439	1
Map4k1	0.0179748053295231	-0.0371616736652878	0.104	0.144	1
Rtf1	0.0179803867952798	0.0285426720281338	0.845	0.793	1
Ing4	0.0180413471801519	-0.00636024251094633	0.143	0.168	1
Etfb	0.0180506188381015	0.0651091312757913	0.839	0.8	1
Jam3	0.0180652104324679	-0.0197007430394246	0.086	0.12	1
F2r	0.0181193333831564	-0.024926928320204	0.146	0.191	1
Vma21	0.0181526887609853	0.0206435775879795	0.526	0.554	1
Rspry1	0.0181578672425321	-0.0132093517466075	0.218	0.256	1
Lrrc14	0.0181641353791792	0.0363251962903364	0.161	0.121	1
St3gal4	0.0181677226568937	-0.0140129959710226	0.073	0.101	1
Ctnnd1	0.0181907002592618	-0.0460198608122674	0.371	0.439	1
Sart3	0.0182419578921499	-0.037828691253456	0.414	0.48	1
Oxct1	0.0183546571971841	-0.0437135466788401	0.24	0.301	1
Dnajc9	0.018391179599903	-0.0601903096590989	0.603	0.668	1
Nfe2l1	0.0183998459127745	-0.0665849176699276	0.452	0.509	1
Mtus2	0.0184391722232353	-0.0116656467838623	0.207	0.243	1
Pop4	0.0184722129978061	0.0242104657879095	0.583	0.605	1
Nicn1	0.0184791212327349	-0.0415902783369669	0.123	0.168	1
Ccdc47	0.0185341327206006	-0.0437668261135193	0.265	0.329	1
Fiz1	0.0185582774305091	0.00317379405741547	0.541	0.581	1
Coa3	0.0185789456265636	-0.0657300609309919	0.845	0.858	1
Ddx10	0.0185853453422464	0.0376342352501727	0.686	0.69	1
Strip1	0.018593978193202	0.0327337372265463	0.187	0.163	1
Fbxo21	0.0186746080075501	0.0191646917972923	0.21	0.207	1
H2afz	0.0187426121044842	0.0356867778875714	1	1	1
Arpc4	0.0188503277353134	0.0604444657700752	0.732	0.679	1
Ndufaf3	0.0188726024438655	-0.0380769055511363	0.277	0.339	1
Cpne3	0.0188774581281668	0.0275023549056299	0.245	0.234	1
Pcm1	0.0189366226972691	-0.0343531415970534	0.682	0.744	1
Gtf2e1	0.0189532433501668	-0.032078767135844	0.304	0.363	1
Polr2c	0.0189922294540521	0.0518366264569476	0.929	0.925	1
Tnfrsf10b	0.0190198458011871	-0.00998646668580165	0.114	0.141	1
Tmem230	0.019023742809782	0.0474554756306207	0.502	0.476	1
Nedd1	0.0190713513010578	-0.0192670129911132	0.121	0.157	1
Tuba4a	0.0190746841617246	0.0653259882700449	0.715	0.707	1
Ap3d1	0.0191590417504081	0.00133646725846343	0.262	0.29	1
Cchcr1	0.0192457094638209	-0.0126094778098107	0.101	0.13	1
Dennd5a	0.0193265963854873	-0.0298119284340325	0.076	0.117	1
Dusp16	0.0193315975510597	0.0025255086784358	0.103	0.114	1
Cers6	0.0193565748181266	0.0200347655669266	0.117	0.105	1
Lin7c	0.0194478852372261	0.0571472229822844	0.428	0.372	1
Fam73a	0.0195001503422649	-0.0174276003687139	0.137	0.174	1
Hspd1	0.0195211251783121	0.0398952295212682	1	1	1
Zcrb1	0.0195430865887274	-0.0543735789389382	0.725	0.745	1
Reep6	0.0195894047776916	0.0257211806171971	0.194	0.179	1
Ep400	0.0195941882584083	-0.00312630482282372	0.421	0.464	1
Tmem106b	0.0195965850642751	-0.00600640293022565	0.103	0.123	1
Oma1	0.019598350199051	-0.0330204951398585	0.073	0.11	1
Lin37	0.0196507962963105	0.0286703745432037	0.223	0.206	1
Vti1b	0.0196567395564692	-0.0222801293515937	0.535	0.593	1
Saal1	0.0197441077334305	0.050100513724385	0.272	0.217	1
Actr1b	0.0197844722671376	0.0299245638500273	0.512	0.45	1
Hmces	0.0198492112433431	0.0344405754746248	0.692	0.718	1
Plekha4	0.0199099735679976	0.0493032091990331	0.301	0.262	1
Zbtb22	0.0200636936536727	-0.0306386451124685	0.08	0.122	1
Gpatch8	0.0200714765309435	0.0411050397124676	0.375	0.351	1
Slc35b4	0.0201007249320803	0.0170775056281207	0.155	0.154	1
Ahctf1	0.0201534274546338	0.0538745863712859	0.592	0.559	1
Trim71	0.0201987043646735	-0.0599967212087283	0.688	0.743	1
Rras2	0.0203306049526741	0.0580652660332026	0.395	0.337	1
Cfl2	0.0203336475061239	-0.0352131196280793	0.454	0.519	1
C2cd5	0.020370203227327	-0.0303361233008982	0.153	0.202	1
Whsc1l1	0.0203936666288351	0.0413147773685712	0.188	0.143	1
Gadd45a	0.0204479146808564	-0.0546292477152397	0.546	0.614	1
Wasf3	0.0205961194409526	-0.0298453118829409	0.143	0.189	1
Rbbp5	0.0206558456948515	-0.0217375271989712	0.287	0.336	1
Mzt2	0.0206580868390572	-0.0522705608416324	0.347	0.414	1
Rara	0.0206716826617059	0.0297341558012929	0.311	0.303	1
Carhsp1	0.0208431643891215	-0.0462722510345299	0.582	0.649	1
Psmc3ip	0.0209171217355064	-0.0265660435677564	0.34	0.394	1
Qser1	0.0210567510554449	-0.0224967726800045	0.203	0.247	1
Hipk1	0.0211002811511713	-0.00532359300234253	0.153	0.176	1
Khsrp	0.0211638702315184	-0.0112981054483445	0.225	0.263	1
Scamp5	0.0211677280171537	-0.018781853981544	0.111	0.148	1
Cenpt	0.0212072522735031	-0.0567190178291727	0.362	0.43	1
Sipa1l3	0.0212072928254008	-0.0116073827404465	0.101	0.13	1
Zfp281	0.0213962805881573	-0.0651201588080913	0.514	0.574	1
Rnf10	0.0214140085844294	-0.0516628865706666	0.859	0.861	1
Gatsl3	0.0215316836249849	-0.0255686569768437	0.233	0.283	1
Rnf165	0.0215623619982966	-0.0369895525756919	0.175	0.229	1
Hars2	0.0215724950623194	-0.0111282628116221	0.106	0.133	1
Ube2l3	0.0215920076297343	0.0451183402335594	0.736	0.737	1
Sfn	0.0216364072027535	-0.0993202951306247	0.422	0.483	1
BC055324	0.0216600392899775	0.0209342290240471	0.211	0.207	1
Sccpdh	0.0217186657129706	-0.0473425125455705	0.195	0.252	1
Phlda2	0.0217459599951087	0.103899042686088	0.825	0.811	1
Adnp2	0.021808106217677	0.0206396389045956	0.197	0.19	1
5031425E22Rik	0.0219631976979462	-0.00103788329978999	0.114	0.132	1
Abracl	0.0219917420770954	0.0576776520359213	0.67	0.652	1
Ptp4a3	0.0220278989038613	-0.0531143829770505	0.351	0.417	1
Med21	0.0221169012991301	0.0714927026367209	0.673	0.628	1
Ppp1r18	0.0221523631716104	-0.00907023875355922	0.233	0.267	1
Rnf216	0.0221924011453683	-0.0189140509105745	0.191	0.232	1
Nars	0.022212769116342	0.00376907486074574	0.937	0.963	1
Vhl	0.022291057752883	-0.0074119830055354	0.098	0.122	1
Igfbp7	0.0223127602862476	0.0326115608867881	0.136	0.092	1
Nr4a1	0.0223440293307619	-0.0261744001608583	0.15	0.195	1
Ube2j1	0.0224615581983318	-0.0168406952530395	0.211	0.252	1
Polr3d	0.0225203808170141	0.0111673011686459	0.505	0.532	1
Wdr73	0.0226089741686341	0.0110277947658638	0.277	0.29	1
Cklf	0.0226140587177711	-0.0262925889210994	0.108	0.15	1
Rasa1	0.0226479576876833	-0.038678177043225	0.18	0.234	1
Prdm5	0.022654585872427	0.0336180593120162	0.223	0.208	1
Smtnl1	0.0228133891662647	0.0181382745738677	0.123	0.121	1
Slc10a7	0.0228389133410248	-0.0200163494362745	0.083	0.117	1
F2rl1	0.0228441873373382	-0.0627214032571384	0.354	0.418	1
Gid8	0.0228568771021737	0.00439044535880906	0.578	0.617	1
Zfp423	0.0228939046931356	-0.0166736098719733	0.123	0.159	1
Arxes1	0.0229156876624907	0.0041745082106121	0.322	0.353	1
Fbxo11	0.0229166358565674	-0.0199593539441903	0.173	0.217	1
Yrdc	0.0229628943174833	0.0431739495965988	0.725	0.729	1
Yae1d1	0.0230416028257056	0.0480682076398555	0.593	0.572	1
Slc35e1	0.0230419276428114	-0.0415651235972936	0.147	0.197	1
C78283	0.023063745232545	0.00587599045524337	0.213	0.232	1
Cep57l1	0.0231779397922345	0.037208872020075	0.301	0.284	1
Trmt1	0.0232401720891275	0.00371875373325165	0.458	0.494	1
Tchp	0.0232414892678273	-0.0276066618315733	0.08	0.119	1
Phf21a	0.0232845623606571	0.0336034073126348	0.193	0.166	1
Ergic1	0.0233456376889423	0.00291676317029155	0.327	0.354	1
Ppid	0.0234445690804554	0.0564813112375229	0.944	0.928	1
Smtnl2	0.0235020963303207	0.0306885727208504	0.282	0.27	1
Noct	0.0235269493832068	-0.0474994643731155	0.689	0.75	1
B630005N14Rik	0.0235325036780402	-0.0119490905812319	0.11	0.139	1
Tor3a	0.0235641460159212	0.0348739897032151	0.233	0.21	1
Pmpcb	0.0235694177789244	0.0480814241162031	0.468	0.443	1
Tmem106c	0.0235734080489321	0.0163364923948573	0.151	0.148	1
Fam160b1	0.0235949033701411	-0.0161670245775021	0.167	0.204	1
Ajuba	0.0236538968197638	-0.0597054794040847	0.392	0.459	1
Rfxap	0.0236540793071253	-0.0217594795480251	0.257	0.304	1
2200002D01Rik	0.0238184662176758	-0.0299696031826617	0.19	0.241	1
Ckap2l	0.023828309000181	-0.0324365128712416	0.29	0.347	1
Tlk1	0.0238304147245406	0.0198469896548082	0.332	0.342	1
Eif3k	0.0238742908484853	0.0517045815982675	0.996	0.992	1
Suv39h2	0.024067694046024	0.0217692279100175	0.337	0.345	1
Esco1	0.0240730714699045	-0.0109510182075924	0.124	0.152	1
Impdh1	0.0241355915622061	-0.0162294871746109	0.324	0.369	1
Ints1	0.0241402568715662	-0.0189203338448123	0.171	0.211	1
Atrx	0.0242052188828865	-0.0603746826836278	0.852	0.884	1
Ccm2	0.0243342367195303	0.0444458718426678	0.328	0.299	1
Opa3	0.0243373734346933	-0.0355575916440889	0.181	0.234	1
Ctcf	0.0244662463211709	-0.0382739578753761	0.866	0.851	1
March5	0.0244828584963261	-0.00932736245129795	0.839	0.88	1
Arhgef1	0.0244846891113303	-0.0309963259085946	0.201	0.253	1
Nr2c2ap	0.024594896472278	0.0341036207634037	0.409	0.4	1
Lrp2	0.0247284973689924	0.0355406660851188	0.157	0.111	1
Gcn1l1	0.0247615030978212	0.0251190813962717	0.437	0.444	1
Smyd5	0.0248139061949445	-0.007022019358291	0.465	0.507	1
5430416N02Rik	0.0248564835089224	0.0430781404387686	0.218	0.167	1
Ormdl1	0.0248763272695567	-0.012034502314123	0.208	0.243	1
Klf5	0.0249127386071662	-0.064451834226433	0.777	0.829	1
Wnk1	0.0249494256591661	-0.0636436916890337	0.626	0.669	1
Jmjd4	0.0251263292156185	0.005422492766263	0.11	0.118	1
Mtmr2	0.0251384095297539	-0.0381046151531358	0.264	0.324	1
Rab34	0.0251561701484099	-0.00478625456615459	0.241	0.271	1
Zfp729b	0.0251672732880704	0.0065281245728398	0.098	0.105	1
Cmtm4	0.0251886349690243	-0.029199388351314	0.168	0.216	1
Imp3	0.0252657354835113	0.0688443349418395	0.745	0.712	1
Dbt	0.0254627973452626	-0.0147327378201093	0.234	0.275	1
Snrnp48	0.0255302947819222	0.0630618312921376	0.583	0.539	1
Maged2	0.0256589065958766	0.0106670582339952	0.097	0.101	1
Mthfd2	0.0256787777734648	0.0375832403938305	0.772	0.784	1
Mars2	0.0256970171922377	0.00462151354125701	0.131	0.14	1
Cnpy3	0.0257085522196545	-0.0191157922161592	0.215	0.258	1
Suv420h1	0.0257231640834882	0.0417466954416936	0.265	0.226	1
Actr6	0.0257431581701882	-0.0190219004892136	0.257	0.3	1
Rap2c	0.0257461399015518	-0.0232369079131161	0.101	0.14	1
Polr2l	0.0257711846130973	-0.0121844851427627	0.583	0.637	1
Utp23	0.0258403305430269	0.0608534998435304	0.521	0.462	1
Swt1	0.0258535042731005	0.00293856737234693	0.397	0.429	1
Prtg	0.0259200682188534	0.026993084530605	0.118	0.114	1
Esyt2	0.0259775484505526	-0.0226460839314209	0.106	0.144	1
Dnajb1	0.0259822769294147	0.0516734928950064	0.506	0.481	1
Tcf3	0.0260273401911892	0.00765365426997078	0.492	0.522	1
Rnf220	0.0260440879984746	-0.0197824597261737	0.583	0.638	1
Bre	0.0260581513965291	0.0538338589374949	0.475	0.447	1
Ldhb	0.026283721517467	0.0476156980028418	0.643	0.662	1
Rab40c	0.0263181744310258	-0.0345167543199304	0.136	0.184	1
Dpm3	0.0264070574586732	-0.0322919980314554	0.591	0.651	1
Tnks2	0.0264376474586609	-0.0329542814016558	0.549	0.61	1
Golph3	0.0265005919691762	0.0107317481818022	0.284	0.298	1
Halr1	0.0265194791189625	-0.0655180895538996	0.561	0.621	1
Dap3	0.0266219561497677	0.0637116065094747	0.8	0.77	1
Wdfy1	0.0266461259224454	0.0156307134405901	0.345	0.352	1
Kctd10	0.0267830507894253	0.00253581535077643	0.203	0.221	1
Timm17b	0.0269244949421819	0.041363934219338	0.653	0.658	1
Cst3	0.0270273741639996	0.0376802709738406	0.669	0.674	1
Atl2	0.0270565662447219	-0.0364234349271353	0.233	0.288	1
Arf5	0.0270659636270065	-0.00600101181271534	0.415	0.457	1
Mast2	0.027083250655021	-0.0248852212309988	0.128	0.171	1
Bnip1	0.0270875271437146	-0.010124693384306	0.224	0.258	1
Npr1	0.0271107893455744	0.0167878766715661	0.417	0.437	1
Txndc12	0.0271502459897528	0.00737469935656376	0.312	0.334	1
Zfp668	0.0271775969133217	-0.021125878646177	0.11	0.147	1
Mapk14	0.0271885863215792	-0.0280441312799868	0.379	0.436	1
Abl1	0.0272133432189362	0.0144554216161474	0.167	0.167	1
Cenpc1	0.0272214737995203	-0.0420200314074682	0.261	0.32	1
Trim27	0.027340519323897	0.0583222030912381	0.793	0.778	1
Lama5	0.0273482089696828	-0.00628599281169118	0.185	0.214	1
Gpc4	0.0273633320350157	-0.0429733537801527	0.221	0.278	1
Prdm4	0.0275090739267006	0.0355306494364885	0.215	0.185	1
Gjb5	0.0275507545070587	0.0228792906557919	0.201	0.205	1
Cbwd1	0.0275777466028511	-0.0150161771267779	0.174	0.21	1
Mesdc2	0.0275824586173738	0.0600715351208336	0.669	0.645	1
Ccdc127	0.0276063677844214	-0.0228211088757772	0.398	0.451	1
Fbxw7	0.0277687643233752	-0.015756901285873	0.342	0.392	1
Midn	0.0278156986692101	-0.0504150223799092	0.381	0.446	1
Stk3	0.0279405493375038	-0.0174871820142966	0.071	0.102	1
Dgcr2	0.0279920882354055	0.00722943423423306	0.231	0.249	1
Hibadh	0.0281808587357269	0.00282388263096167	0.534	0.572	1
Csnk1g2	0.0282921280218545	0.0406426870567527	0.437	0.424	1
Spcs1	0.028306084385762	0.00697442167712514	0.786	0.822	1
Bmpr2	0.0283292652685358	-0.0212036931989203	0.097	0.132	1
3010026O09Rik	0.0283484380826805	-0.00876281664742717	0.103	0.126	1
Mat2b	0.028383785807843	0.039214491592766	0.578	0.575	1
Amotl1	0.0283943358031517	-0.0332376480109906	0.168	0.217	1
Ift74	0.028485310671644	-0.00600094429676423	0.305	0.34	1
Tpgs2	0.0285502040197349	0.0423793357875826	0.452	0.434	1
Hpgds	0.0285537795987506	-0.0251985675356259	0.066	0.101	1
Zbtb25	0.0287852781576424	-0.00187267784184568	0.106	0.121	1
Ostc	0.028823996078977	0.0383488290389682	0.92	0.934	1
Rnf13	0.0288443461987112	-0.0296967804158278	0.201	0.251	1
Poldip3	0.0288591329204881	0.0571261835550588	0.635	0.598	1
Vps29	0.0288733475008149	0.0443087860336383	0.864	0.864	1
Ppip5k2	0.0289491045837479	-0.0332644248105396	0.178	0.229	1
Nek2	0.0290263771684228	-0.0333606602504748	0.26	0.316	1
Trnau1ap	0.0290739564647268	-0.0395464437100732	0.713	0.771	1
Atg5	0.0290794534666143	-0.0147283788951532	0.35	0.392	1
Akt1s1	0.0291340720950107	0.0452743672056942	0.404	0.376	1
Eif4a1	0.0292174301861954	0.0453480910979263	1	1	1
Phtf2	0.0292669442761725	-0.0207817889633282	0.148	0.187	1
Sertad2	0.0292970612875075	-0.00538873611490737	0.462	0.504	1
Gmeb1	0.0293383989558503	0.0438364214532457	0.372	0.328	1
Nudt9	0.0293402151094874	0.0286904208434497	0.494	0.499	1
Lyrm4	0.0293425156207496	0.0121418094496635	0.174	0.178	1
Gpr89	0.0293921882207933	0.0118856521022955	0.227	0.232	1
Paip2b	0.0293957301605424	0.00115173107252892	0.448	0.484	1
Tacc1	0.0294052656652349	-0.00121992616029853	0.195	0.217	1
S100a11	0.0294424357348883	-0.0698104809588266	0.472	0.502	1
Mdm2	0.0294754691698007	-0.0686559089256926	0.542	0.607	1
Gtpbp10	0.0294926023015516	-0.0411668932620414	0.174	0.227	1
Tmem70	0.0295236455056763	-0.0483625806396598	0.315	0.378	1
2010320M18Rik	0.0295648346305558	-0.000711944499683093	0.264	0.29	1
Prmt1	0.0298410323781638	0.0516788430413311	0.986	0.988	1
Nars2	0.029859370445138	-0.0212606485875542	0.081	0.116	1
Slc35d1	0.029959920188265	0.0224010147105325	0.143	0.126	1
Ifnar2	0.030136531542812	0.0232402984558717	0.118	0.1	1
Cpox	0.0301518737257072	-0.0187525637905403	0.198	0.239	1
Atp11a	0.0301652601037217	-0.0234614587350468	0.123	0.162	1
Btg2	0.0302671656684409	-0.057908233468434	0.231	0.289	1
Insig2	0.0303239051618234	0.0224912874270753	0.255	0.247	1
Yap1	0.0303612459252172	-0.0544783802253297	0.354	0.412	1
Myo18a	0.0303706919087528	-0.0144772528533115	0.16	0.194	1
Trpv2	0.0304717009486722	-0.0149799285380369	0.081	0.112	1
Tpmt	0.0305316227749546	0.007440237959507	0.147	0.158	1
Ppia	0.0306044478756418	0.0280449932924638	1	1	1
Las1l	0.0306294788991453	0.0482725235375567	0.729	0.721	1
Asxl1	0.0306877223563184	-0.0334699250546305	0.382	0.44	1
Ylpm1	0.0307409825379609	-0.0301253032651282	0.371	0.426	1
Zpr1	0.0307423443308234	0.0578791219280627	0.646	0.598	1
Bcl2l11	0.0307837238351681	-0.0495549423689485	0.18	0.226	1
Hspa13	0.0307866539097395	-0.0246158631552354	0.101	0.141	1
Crip2	0.030816497815769	-0.0169257031647555	0.484	0.537	1
Kazn	0.0308842347310441	-0.0270949653754898	0.116	0.157	1
Gm11627	0.0309183251032682	0.0225451618551962	0.19	0.185	1
Recql	0.0309637571566918	0.000824945069305444	0.103	0.114	1
Acot13	0.0310092774869622	0.0105067747720086	0.302	0.32	1
Tdrp	0.0310490925652748	0.0254736939881521	0.157	0.144	1
Thap1	0.0311662146286657	0.0122491049982167	0.205	0.214	1
Pfn1	0.0311816376021888	0.0542492659199416	1	0.999	1
Yars2	0.031197054134181	0.0171470315491535	0.344	0.353	1
Npc1	0.0314000748413954	0.0339613866498888	0.133	0.095	1
Ndufa2	0.0315277760624041	0.00377444694249918	1	0.993	1
Ikbkb	0.0315280327756807	0.0382750460933194	0.255	0.201	1
Polr2d	0.0316120215771938	0.0624248158179412	0.736	0.696	1
Uqcrb	0.0316337604346351	0.0339214417557743	0.991	0.997	1
Smagp	0.0316943293777182	0.02754779496035	0.247	0.239	1
Surf2	0.0317380568601536	-0.0354483825156099	0.479	0.54	1
Dnajc7	0.0318370526391031	0.0308766835375651	0.825	0.846	1
Far1	0.0318849348055515	0.0273362668682775	0.364	0.359	1
Churc1	0.0319244726184883	-0.00160351112791202	0.358	0.395	1
Myo1c	0.0319834792406399	0.0190166989162993	0.244	0.247	1
Spopl	0.0319839041941854	0.0170328137295762	0.187	0.183	1
Psmc4	0.0320306583858992	0.0548784160679894	0.906	0.894	1
Dxo	0.0320427037382171	0.0334994800113584	0.205	0.178	1
Zw10	0.032059256763619	-0.0439253501302469	0.205	0.261	1
Prmt6	0.0321245449098696	0.000497047034982045	0.231	0.252	1
Dnm1l	0.0321797888791102	-0.053375110515838	0.522	0.586	1
Coq4	0.0322712273920487	-0.0204016447994157	0.146	0.185	1
Fkbp6	0.0323304724016725	0.00191512929804212	0.11	0.125	1
Rrs1	0.0324117203709839	-0.0219372113280086	0.71	0.764	1
Mok	0.0324287094365288	0.0392044430524937	0.194	0.154	1
Gm27045	0.0325318651903324	0.0273121418997413	0.118	0.096	1
Anxa6	0.0326213128425995	-0.025600527215399	0.257	0.307	1
Shisa5	0.0326957462520198	-0.0406210340720018	0.174	0.216	1
Stmn3	0.0328024014175762	0.0199105335992427	0.103	0.095	1
Plekha5	0.0328036164527196	-0.0347277556961568	0.221	0.275	1
Mpc2	0.0328333442088768	-0.0430994501467451	0.546	0.609	1
Prmt10	0.0328476689559575	0.0297418819680493	0.103	0.074	1
Nptx2	0.0328928690169187	0.0273898407051065	0.21	0.195	1
Colgalt1	0.033029439302153	-0.0416820843712514	0.364	0.426	1
4933404O12Rik	0.0330677552975074	0.00396842046079179	0.204	0.221	1
Ormdl3	0.0331075885188813	0.0419874059139099	0.227	0.185	1
Yipf6	0.0331330277312851	0.0177057012674056	0.228	0.225	1
Ap2b1	0.0333139222274909	-0.0377980780494872	0.452	0.515	1
Lrrc8d	0.0333699313100156	-0.00425630632663179	0.208	0.236	1
Nudcd1	0.0333764839884987	-0.0365970606454031	0.257	0.313	1
Saraf	0.0334844175348365	-0.0253675313981412	0.201	0.247	1
Itsn1	0.0335210799039441	0.0398509554449771	0.223	0.182	1
Ganab	0.0335775275792528	0.0143132812741617	0.478	0.494	1
Aptx	0.0335991063312393	0.0224667734292872	0.187	0.175	1
Sphk2	0.0336311893123628	-0.0238391590559223	0.137	0.179	1
Sumo3	0.0336674227549727	0.0570078058020576	0.969	0.965	1
Xpo7	0.0338285553423034	-0.0264200327787842	0.312	0.364	1
Nono	0.0338636204763539	0.043621770509277	0.902	0.909	1
Rpusd3	0.033954522740548	-0.0317276667640664	0.165	0.213	1
Taf11	0.0340402040350142	0.0315052574595075	0.573	0.579	1
Pde7a	0.0340829461972789	0.0330968426932302	0.165	0.136	1
Ddx56	0.0340937514939848	0.0389639316330139	0.559	0.548	1
Wbscr16	0.0341000736962842	0.0202173437207775	0.245	0.244	1
Eno3	0.0341751496747126	0.0333599959186215	0.155	0.133	1
Larp1b	0.0341868281752694	0.0309648029008125	0.157	0.13	1
Dhx8	0.0341977452669722	0.00689809743927822	0.532	0.562	1
Tmem123	0.0342831433426067	0.0258744179586492	0.155	0.14	1
Bag6	0.0342990618815594	0.0130244719720994	0.478	0.5	1
Cep135	0.0343069671543868	-0.0104434324162609	0.121	0.148	1
Irf2bpl	0.0344370786202173	-0.0464282247950329	0.596	0.659	1
Rufy1	0.0345199865319285	-0.0270747510885367	0.071	0.108	1
Pla2g16	0.0345439751449851	-0.00272876352173274	0.298	0.331	1
Gstm5	0.0346048777257267	-0.00262793548991855	0.138	0.159	1
Esco2	0.0347697749854126	0.0317699712935319	0.639	0.644	1
Spink1	0.034860016053707	0.0528191720035928	0.582	0.579	1
Mgat2	0.0349373762982549	-0.00249502871922586	0.472	0.511	1
Hltf	0.0349518918640824	-0.0448613920169817	0.195	0.249	1
Unk	0.0351216359326643	-0.010367832299237	0.08	0.103	1
Mrps17	0.0351822970085057	0.0480050870065345	0.854	0.856	1
Cuta	0.0354383722513027	0.0568957936389305	0.663	0.63	1
Ost4	0.0354655371530051	-0.0568110797279491	0.914	0.918	1
Chmp2b	0.0354769386473369	0.00158047713277426	0.281	0.303	1
Lias	0.0354870511332111	0.00436409326438636	0.417	0.445	1
Plk2	0.0355086058163975	-0.0507887020857279	0.146	0.193	1
Pfas	0.0355664737287807	-0.0368555457076278	0.368	0.428	1
Arfip2	0.0355792202990993	0.00320206583884597	0.257	0.274	1
Sh3bgrl3	0.0355865961647639	-0.0566889346707946	0.846	0.882	1
Ick	0.035686981230894	0.0028627002244716	0.106	0.117	1
Ier2	0.0356891736679561	0.0520354079251524	0.789	0.779	1
Rbm15b	0.035699419129566	-0.0310210517002705	0.191	0.241	1
Cyc1	0.0357064279100505	0.0522492002276769	0.984	0.986	1
Mier2	0.0357701847659391	0.0157756419856647	0.144	0.14	1
Gosr2	0.0358283851120468	-0.0324079701294563	0.378	0.436	1
Ints7	0.0358716090386767	0.0145170713910424	0.244	0.247	1
Tgm1	0.0359933896072995	0.0427655558823001	0.208	0.173	1
Hprt	0.0360056286429949	0.0127209943971337	0.16	0.162	1
Set	0.036066133980213	0.0346761031870271	1	1	1
Pik3r4	0.036087032180858	0.00844421795059742	0.155	0.16	1
Abhd17c	0.0361106812820623	-0.039760651925648	0.233	0.289	1
Rnf114	0.0361209475586246	0.0101396657271357	0.302	0.32	1
Mki67	0.0361230860599002	-0.0487646002968643	0.459	0.523	1
Gm1673	0.0362006918383232	-0.0293262850901043	0.143	0.188	1
Bcor	0.0362490768185846	0.0143165953933916	0.11	0.107	1
Ddt	0.0362771140739066	0.0329386393607728	0.823	0.836	1
Tmem203	0.0364482407382096	-0.0292552608665533	0.12	0.147	1
Hdac5	0.0364544366513268	0.00394631146661231	0.183	0.195	1
Xpc	0.0364753585408068	-8.0127619581094e-07	0.207	0.227	1
Tubb2b	0.03662945621954	0.029265296667438	0.88	0.836	1
4931406P16Rik	0.0366470818403757	-0.0194656996295787	0.321	0.364	1
Ttc19	0.0368062203297835	-0.0356406276200784	0.287	0.341	1
Mastl	0.0368783072377769	-0.0149659580573026	0.174	0.209	1
Napa	0.0368800123529867	0.0225783298642274	0.655	0.672	1
Morn2	0.0369648512664918	-0.016444071616901	0.198	0.236	1
Mtfp1	0.0370177691240886	0.0191922326525573	0.191	0.186	1
Trmt5	0.0370626164740912	-0.030709530134558	0.137	0.182	1
Chd9	0.0372108402361216	-0.0269929876544537	0.237	0.285	1
Cmas	0.0372452582190439	-0.0519830714154132	0.418	0.481	1
Pdgfa	0.0372664452836215	-0.060976028343387	0.776	0.811	1
Ppp2r3d	0.037323606747262	-0.0297792968509101	0.07	0.106	1
Fam120a	0.0373435505903156	-0.00489645046868742	0.334	0.368	1
Mrps28	0.037401588428921	0.0586076968949257	0.646	0.598	1
Ubap2	0.0374703974432347	-0.0318118048079707	0.699	0.754	1
Rps13	0.0375180676462158	0.0246172826577955	1	1	1
Pak2	0.0375317746933605	-0.0432343339174774	0.591	0.652	1
Asl	0.0375877044718357	-0.00795355173183135	0.184	0.213	1
Nmt2	0.0376369272876866	-0.0286839694541008	0.669	0.726	1
Zfp462	0.0377931320066688	0.00325507786909612	0.424	0.457	1
Atp5o	0.0378231188511462	0.030632305557359	0.99	0.997	1
Bcat2	0.037862340617956	0.0114415532053018	0.368	0.386	1
Pqlc1	0.0378693556580289	0.017274788390107	0.181	0.184	1
Iqgap2	0.0379316147614317	-0.0151920585852441	0.08	0.109	1
Eif2s3x	0.038066010450766	0.0053817663270358	0.695	0.729	1
Sacs	0.0382493547575471	-0.00278652306857151	0.098	0.114	1
Uhrf2	0.0383153709259902	-0.0453136414512588	0.218	0.272	1
Fdft1	0.038335027220475	-0.0623180264843124	0.418	0.478	1
Rpl27-ps3	0.0383571892824401	0.00291903267913751	0.281	0.303	1
Sdc4	0.0383865811324909	-0.0142580340899481	0.261	0.311	1
Nprl2	0.038436685433798	-0.00794255443559509	0.086	0.105	1
Pnisr	0.0385217917545057	0.0282313965890606	0.773	0.789	1
H2afy	0.0386110668687384	-0.0684130029941461	0.635	0.679	1
Klf13	0.0386515812182264	-0.00570716109518526	0.364	0.402	1
Cxadr	0.0386892441145671	0.00644548016940424	0.103	0.108	1
Cnpy1	0.0387047230369792	0.0112121064954518	0.211	0.222	1
Spg7	0.0387896874181981	-0.0258701443737067	0.205	0.252	1
Aak1	0.0389020592672283	-0.0153421945045982	0.123	0.154	1
Rad51ap1	0.0390177736352179	0.0216898886889283	0.419	0.418	1
Traf3ip1	0.0390855159100586	0.0281490129336043	0.22	0.2	1
Krtcap2	0.0392115036101924	-0.0348753038165528	0.956	0.944	1
Fam129b	0.0392296159163928	-0.0233579575969727	0.154	0.194	1
2210016L21Rik	0.0392913678384794	-0.0405852935800139	0.332	0.392	1
Jak1	0.0393113287838257	0.0253834537531035	0.331	0.322	1
Zkscan17	0.0393574970898214	0.000287834269612847	0.174	0.19	1
Myadm	0.0393912244346306	-0.0467186687893026	0.225	0.279	1
Auh	0.0394220303196314	0.0194408983743018	0.352	0.357	1
Hdgf	0.0395035628143563	-0.0367494499875078	0.999	0.995	1
Thap11	0.0396081726814676	0.00758421200696341	0.472	0.502	1
Pfdn2	0.0396460733477796	0.00837027873880003	0.987	0.997	1
Sephs1	0.0398104455181383	0.0218261699027276	0.417	0.429	1
Ddc	0.0398402492779774	0.0374779524492597	0.372	0.358	1
Nacc1	0.0398578703143323	-0.0407192090438697	0.451	0.513	1
Pnkp	0.0399670073180729	-0.0244168042835195	0.141	0.182	1
Smpdl3b	0.0399850150790523	0.0364384500330209	0.214	0.165	1
Usp46	0.040114035068272	-0.000600620015039841	0.131	0.147	1
Tfeb	0.0401180064373853	0.0221450167169509	0.234	0.229	1
Mpp1	0.0402303676807664	-0.0123728433518517	0.138	0.167	1
Faf1	0.0402384042116526	0.00657732768581809	0.726	0.762	1
Nol11	0.0402499619733751	0.0523712194375535	0.672	0.617	1
Rnpep	0.0402706507904179	0.00958548160383246	0.191	0.206	1
Eif3f	0.0403066068199818	0.0547650402944062	0.979	0.98	1
Ift27	0.0403357293448767	-0.0283475570673569	0.227	0.275	1
Senp2	0.0403486261082451	-0.0193965488218475	0.341	0.389	1
1110037F02Rik	0.0403994321761696	0.0170693579014529	0.331	0.339	1
Rad23a	0.0404154424623748	-0.0599357932512364	0.598	0.632	1
Stk38l	0.0404320688925556	-0.0299188074806758	0.121	0.164	1
Tprn	0.040435567177089	0.0119898710408241	0.123	0.122	1
Srebf2	0.0404711138301319	0.022415750207873	0.301	0.301	1
Ints3	0.0404886634496925	-0.011963605772385	0.251	0.288	1
Ndufa10	0.0406525116650748	0.0252340042802852	0.845	0.869	1
Flnb	0.0407170167540881	-0.0476250915271319	0.281	0.339	1
Inpp5b	0.0408416588256904	0.0135258867092631	0.123	0.12	1
Fundc2	0.0408433455171774	-0.00828419253711682	0.506	0.551	1
Cnot6	0.0408729641131179	-7.06498104202091e-05	0.451	0.484	1
Slc7a7	0.0409386453439815	0.0116134904542424	0.308	0.328	1
Gnb1	0.040949474523381	-0.0610348117210988	0.869	0.899	1
Lypla2	0.040991234245386	-0.0182881456076106	0.281	0.322	1
Nudt1	0.0410431452835631	0.0512779418628847	0.699	0.642	1
Ube2v2	0.0410795635004912	0.055572471606364	0.832	0.795	1
Zfp787	0.0411844701495555	-0.023723271623016	0.241	0.287	1
Cep78	0.0413157502660109	0.0346750299088395	0.241	0.216	1
Dcaf15	0.0414579945340374	-0.0328032667290423	0.154	0.202	1
Llgl2	0.0415652668119465	-0.0165866638440853	0.348	0.391	1
Zfp91	0.0415989272636194	-0.0271629052555395	0.536	0.593	1
Atp6v1b2	0.0416100806196146	0.0511718841226075	0.541	0.491	1
Msto1	0.0416921859266667	-0.021719560095686	0.29	0.335	1
Ift52	0.0417302455589985	0.013667369053077	0.141	0.14	1
Top3b	0.0418611782487609	0.0214373468475992	0.427	0.432	1
Poglut1	0.0419370455716373	-0.0232666397266984	0.334	0.384	1
Mthfd1l	0.0419485766605815	0.0074803958029252	0.359	0.381	1
Tmed10	0.0419569244828742	0.0541679451616441	0.876	0.86	1
Mynn	0.0419820357653921	0.010452662726007	0.184	0.188	1
Ttc27	0.0420121739198082	0.00519380211901263	0.228	0.247	1
Sfmbt2	0.0420896171425383	-0.0672554518593149	0.195	0.236	1
Cstf2	0.0420931012630864	0.00953871083326163	0.305	0.319	1
Ogdh	0.0421257617073993	-0.00886473780464214	0.374	0.414	1
Myof	0.0422481015044021	-0.0299159840529377	0.107	0.148	1
Nphp1	0.042249973524139	0.0133353495202194	0.116	0.112	1
Swsap1	0.0422719772160596	0.0205774298593549	0.137	0.123	1
Phlda1	0.0423458272487701	-0.0683633959583242	0.183	0.23	1
Tmem126b	0.0424603400994341	-0.0233536821640019	0.163	0.203	1
Rbm7	0.0424746682309151	0.0342763694226018	0.542	0.529	1
Actr2	0.0425431077526253	0.0480987306982243	0.598	0.572	1
Psmb6	0.0425510578943715	0.0414114761137716	0.997	0.998	1
Ttl	0.0425589102199481	0.0249637885731848	0.127	0.109	1
Ammecr1	0.0426971031102232	-0.0205665769990484	0.201	0.244	1
Fbxo22	0.0428055030967648	0.0399857188462052	0.688	0.69	1
Ash2l	0.042878865305206	0.0058617164560637	0.923	0.888	1
Rep15	0.0428960832717794	0.0069878818842925	0.141	0.168	1
Prkra	0.0429938264996711	-0.0003958323914173	0.127	0.143	1
Aim2	0.0430133081152073	0.0374391922446353	0.241	0.224	1
Ncapd2	0.0430185041130876	0.00474284369382294	0.365	0.39	1
Rnps1	0.0430549545280565	0.00157856616677221	0.922	0.947	1
Atp5g3	0.0432395282039597	-0.0543113985514918	0.954	0.968	1
Iqcg	0.0432556772276368	0.0271715941978312	0.146	0.123	1
Zbtb38	0.0433026190866177	-0.0155590078133981	0.116	0.147	1
Sec16a	0.0433769758276886	-0.0365233933284654	0.157	0.205	1
Znrf1	0.0434676955449978	-0.0114620051347245	0.147	0.176	1
Pccb	0.0434983008329307	-0.033498643898497	0.098	0.139	1
Hspg2	0.043519671763169	-0.0401873787790997	0.388	0.449	1
Fmr1	0.0435619443388304	-0.020567461469003	0.35	0.397	1
Ipo9	0.0436159227506024	-0.0132681705015902	0.278	0.314	1
Vrk1	0.0436236135059843	-0.031422146562553	0.498	0.555	1
Gm16287	0.0436378094448728	0.0131579613761428	0.12	0.123	1
Aftph	0.0436772305173258	0.00321469062206262	0.144	0.158	1
Rogdi	0.0436996063047176	-0.0423554077191695	0.21	0.263	1
Cpsf6	0.043770154336739	0.0373090366515644	0.672	0.678	1
Sec22b	0.0439639446985875	0.00675486674131676	0.508	0.54	1
Utp14b	0.0439756555638979	0.0221737990924042	0.16	0.145	1
Lrrc58	0.0439813184276217	-0.0530188257115982	0.412	0.465	1
Ccdc90b	0.0440141252231517	0.0127339873527425	0.287	0.296	1
Sec14l1	0.0441270484617966	-0.0242413695222432	0.28	0.327	1
Flywch2	0.044148779949655	-0.0229927442509254	0.12	0.158	1
Zfp760	0.044158699565308	0.0259464854251062	0.111	0.084	1
Alkbh8	0.044203317641687	-0.0127487439275797	0.124	0.154	1
Nap1l1	0.0442542915272194	-0.0331791164026574	1	0.997	1
Chtf8	0.0442982820103238	-0.0527962761208557	0.395	0.455	1
Vps26b	0.0443626567802367	0.0189722826391412	0.278	0.277	1
Shq1	0.0444378077077971	-0.0273911327329028	0.188	0.234	1
Nkap	0.0444793082852196	0.0102311591008578	0.364	0.382	1
Ppcs	0.0445093518261711	0.0327182800050791	0.605	0.603	1
Sptssa	0.0445171515594233	-0.058185768294993	0.424	0.473	1
Ppfibp2	0.0445697626498998	-0.0246359955175994	0.104	0.142	1
Sf3a3	0.0446470527316854	0.00778584744208821	0.72	0.751	1
Zfp800	0.0446471881032904	-0.036273316553172	0.127	0.171	1
Tnnt1	0.0446600264179582	-0.014570999786759	0.11	0.141	1
Samd4b	0.0447732023330383	-0.00606275187308697	0.367	0.402	1
Dmrt1	0.0448529244574135	-0.0228761990556401	0.083	0.117	1
Drg2	0.0448611413619665	0.0275270702141568	0.414	0.412	1
Epb41l2	0.0449117264724124	-0.0242213716072649	0.352	0.402	1
Melk	0.0449183391983541	0.0265217093445193	0.354	0.347	1
Nf1	0.0449355068721208	-0.0308578446424753	0.107	0.148	1
Rfk	0.0450320964184121	0.0260257618994564	0.465	0.473	1
Rpp21	0.0451007485880079	-0.011162943437481	0.521	0.565	1
Nt5c3	0.0451042451742786	0.00565983676557075	0.184	0.195	1
Cyba	0.0451976684869945	-0.0413072186237891	0.198	0.25	1
Snap47	0.045302316646268	0.0429739353311495	0.499	0.463	1
Asun	0.0454063611263272	-0.0375377381387728	0.352	0.412	1
Prkaa1	0.0454248913459176	-0.0154523645046834	0.111	0.143	1
Arhgdib	0.0454698938634151	0.0220827709097755	0.148	0.141	1
Mettl1	0.045496549805985	-0.0145361287099222	0.449	0.497	1
Slc35c2	0.0455754519511069	0.0241129124572636	0.208	0.192	1
Naa30	0.0456303942605917	0.00408761244248543	0.211	0.226	1
Fxr2	0.0457037336182567	-4.59762205605174e-05	0.476	0.513	1
Zdhhc5	0.0457449685910603	-0.0384368257456256	0.151	0.197	1
Klf6	0.0458344837183882	-0.04001527284776	0.136	0.181	1
Cpt1c	0.0458663529426676	-0.0187253758255264	0.106	0.139	1
Plbd2	0.0458842636472635	-0.0303753281831131	0.134	0.178	1
Aurkb	0.0462054683120341	0.00593132794575857	0.377	0.401	1
Hdgfrp3	0.0462151026353291	-0.00659783766460229	0.175	0.205	1
Txnip	0.0462358221609805	-0.0490476237428274	0.308	0.366	1
Vps11	0.0462376524561847	-0.0282289779795515	0.126	0.167	1
Haus6	0.0462509787892541	-0.0177333356992431	0.29	0.332	1
Zscan21	0.0463069894463452	-0.000335342373795483	0.175	0.194	1
Clk4	0.0463631209515237	0.00936010236198287	0.248	0.258	1
Dhodh	0.0463643367448242	0.0414129249297314	0.379	0.35	1
Ctdp1	0.0464103964715481	0.0130131180528782	0.274	0.276	1
Cald1	0.0464272925473653	-0.0831620499700088	0.444	0.489	1
Pabpn1	0.046466818070473	-0.011662538749906	0.402	0.443	1
Bphl	0.0464947841855644	-0.035657628232529	0.134	0.179	1
D8Ertd738e	0.0465663045621997	0.0128545505907072	0.989	0.972	1
1500009L16Rik	0.0465846072893798	-0.0687582782446815	0.709	0.733	1
Dyrk3	0.04661063153791	0.0229890843766949	0.461	0.467	1
Rnf126	0.0466303082893414	-0.053897678989595	0.601	0.657	1
Uqcc1	0.0466680380508994	0.0260807267688947	0.12	0.083	1
Cox7a1	0.0467121066179572	-0.0484427806946042	0.24	0.293	1
Gak	0.0468128007904067	-0.0216486098229227	0.16	0.2	1
Pfdn6	0.0468382652291909	0.0547475080566424	0.981	0.975	1
Dgke	0.0469682845125221	0.0246055141980356	0.148	0.129	1
Rapgef6	0.0470891786235948	0.000167009235836041	0.207	0.226	1
Arhgef26	0.0471080380431132	-0.00509162588455774	0.1	0.125	1
Hist1h4d	0.0471469293212305	0.000493726268283146	0.12	0.136	1
Srsf2	0.0474223281765261	0.0296745479756806	0.997	0.989	1
Gemin8	0.0474815051082369	0.0114348898136342	0.103	0.1	1
Ets2	0.0475136791329817	0.00160799115022775	0.157	0.171	1
Ccl25	0.0475710585527232	0.0149739735519664	0.123	0.117	1
Zc3h7b	0.0475988080788345	0.00308612895640178	0.185	0.2	1
Psmb7	0.0477342917575607	0.033922349930207	0.963	0.971	1
Faf2	0.0478462395618265	-0.0263108686822131	0.295	0.345	1
Sec23ip	0.0478537946026737	0.0309583760246402	0.315	0.295	1
Hspb1	0.047914225892659	0.0319600401790656	1	0.998	1
Tmx3	0.0479457757892016	-0.0201567642744704	0.143	0.18	1
Chmp4b	0.0479785372603018	-0.0419936279939719	0.427	0.487	1
Mrpl41	0.0481298394899909	-0.008521559324424	0.572	0.622	1
Ube2r2	0.0481416096172234	0.0320402570852882	0.565	0.569	1
Gadd45gip1	0.0482353866470899	0.0500910761069971	0.849	0.808	1
Tekt1	0.0482522884242883	-0.00193738539859882	0.11	0.126	1
Tcf15	0.0482698134608679	-0.0990136012543377	0.759	0.799	1
Epn2	0.0482836398580454	0.0436215026366243	0.318	0.272	1
Smim12	0.0484546558641928	-0.00754359572444141	0.553	0.598	1
Paox	0.0485424551350772	-0.0356809011157436	0.14	0.185	1
Nos1	0.0485539611019007	-0.00656307732383146	0.126	0.149	1
Fkbp15	0.0485584749711606	-0.00107626997958692	0.098	0.111	1
Mbtps1	0.0486437001980743	-0.00761264331866301	0.439	0.48	1
Tcf4	0.0487062551285408	0.0289986031537686	0.358	0.356	1
Hadha	0.048745047927472	-0.0222386558279823	0.402	0.455	1
Esyt1	0.0487660215148594	0.0103750606658019	0.127	0.128	1
Zfyve9	0.048814405211255	-0.0140625680581939	0.086	0.111	1
Col18a1	0.0488855256838876	-0.0550306751369719	0.469	0.526	1
Lgmn	0.0489935432238715	-0.00819164223621613	0.214	0.245	1
Cdc42	0.0490222735460182	0.0518736868432987	0.942	0.937	1
Wtip	0.0490393233915079	-0.0211672955047901	0.151	0.188	1
Zfp110	0.0490716628573478	0.00230072193169001	0.294	0.318	1
Med26	0.0491167871802191	0.0239829705411423	0.2	0.188	1
Fastkd2	0.0492343334957089	0.042540947697423	0.355	0.298	1
Nudc	0.0493658766538693	0.0453245687257466	0.969	0.965	1
Dazap1	0.0495012174993946	0.048021747046385	0.883	0.868	1
Mbtd1	0.0495402566538559	-0.0126741940699216	0.424	0.47	1
Med10	0.0495976217787165	0.0566893518924771	0.755	0.721	1
Hspbap1	0.0496244391908566	0.0253023561990745	0.447	0.447	1
Ttn	0.0498381942603362	0.0356175309667559	0.201	0.188	1
Slc16a1	0.0498521139928204	0.0235793513590394	0.387	0.39	1
Cystm1	0.0498690740209048	-0.0343004696701379	0.555	0.612	1
Fbxo33	0.0499015280976715	-0.0250846873544997	0.147	0.188	1
Gpr180	0.0500931022389261	-0.0364544887918862	0.151	0.197	1
Mitd1	0.0501988202381566	0.0291258974522146	0.542	0.548	1
Rnf145	0.050301047248146	0.0248338171453031	0.23	0.211	1
Ubtf	0.0505618375092065	0.0684939445306624	0.847	0.822	1
Ndufb7	0.0505789124574873	0.0262721320044825	0.969	0.98	1
Zbtb17	0.0505909418988337	0.00360351565454932	0.123	0.13	1
Thap3	0.0505989637025979	-0.00219264135407336	0.137	0.155	1
Tut1	0.0507518855770442	0.0367653354146462	0.205	0.171	1
Dnajc8	0.0507567408068228	0.0175496036689442	0.974	0.988	1
Mrpl44	0.0508299853293591	-0.00248758703005386	0.492	0.529	1
Ntn1	0.0508460205972328	0.0214417095373687	0.12	0.108	1
Lrrc28	0.0509619181678384	-0.0404800367413619	0.23	0.283	1
Tex9	0.0510845652965512	-0.00726277895152042	0.207	0.236	1
Ankrd54	0.0511098657284289	0.0150333656368278	0.178	0.178	1
Tle3	0.0511181142047178	-0.0375813675355325	0.213	0.264	1
Ccdc117	0.0512089330672553	-0.027794209952257	0.198	0.243	1
Dhps	0.0512185060549529	-0.0204340687586788	0.501	0.551	1
Ankrd9	0.0512545827893135	-0.00380001625168669	0.24	0.268	1
Itm2b	0.051296827582436	-0.0514133954381776	0.498	0.557	1
Usp24	0.0513215785896906	-0.0238263638999442	0.16	0.201	1
Sgk1	0.0513282286192671	0.0685753866905859	0.689	0.66	1
Sdc1	0.0513690340830473	-0.000889133481495469	0.215	0.238	1
Bcl2l12	0.0513798099056095	-0.00806697255467395	0.171	0.195	1
Rps25	0.0514635363315277	0.0281703159806233	1	1	1
Nat10	0.0514672412348519	0.0532252712949738	0.452	0.414	1
Ndufv3	0.0514706338980953	-0.0161580489290361	0.927	0.955	1
Glrx2	0.0514927175759253	-0.0439315989480353	0.458	0.518	1
Khdc3	0.051627582619414	0.0116693073787868	0.136	0.144	1
Tcof1	0.0516665700668793	-0.0494027728761115	0.956	0.958	1
Gfpt2	0.0517771711669858	0.0178722360023341	0.258	0.258	1
Sin3a	0.0518340432041886	-0.0150277326166232	0.458	0.504	1
Dnmt3b	0.0518522737915966	0.0140923308400032	0.575	0.611	1
Gnl1	0.0518661222503837	-0.0292528908025572	0.471	0.525	1
Eif3d	0.052048213497711	0.0285244215562499	0.937	0.951	1
D16Ertd472e	0.0520572596197326	-0.0311792543492442	0.211	0.258	1
Kpna3	0.0521342841609247	0.0460465699820662	0.625	0.596	1
Cep120	0.052160108697903	-0.0154803814443828	0.126	0.157	1
Polr3gl	0.0522255767623739	0.0268361709750553	0.116	0.088	1
Fermt2	0.0522518434238781	-0.0574548018666176	0.703	0.743	1
Abcb1a	0.0523708949252178	-0.0273746951192506	0.08	0.116	1
Mafg	0.0524234774209431	-0.0384378381502844	0.441	0.5	1
Kdm6b	0.0525059093178811	-0.0143746657731841	0.233	0.269	1
Alas1	0.0525166397373176	-0.019123994204901	0.188	0.226	1
Ankle2	0.0525195998671057	-0.00541216298708455	0.205	0.231	1
AI413582	0.0525764133824756	-0.0340759185947711	0.113	0.15	1
Rpl37	0.0526490351657355	-0.0242250097863028	1	1	1
Wrb	0.0526758136433439	0.0288754172420471	0.34	0.337	1
Cltb	0.0527130095917022	0.0288326800545295	0.568	0.569	1
Cgnl1	0.052840228841813	-0.0107319718840865	0.101	0.127	1
Snx15	0.0528464252608272	-0.0112958643290754	0.114	0.139	1
Nras	0.0529162667030712	0.0034158589996286	0.665	0.703	1
Creb1	0.0529333196046673	-0.0176811667255133	0.214	0.251	1
Acot7	0.0529602344926689	-0.0115943347836415	0.331	0.369	1
Sirt7	0.0529844269740585	0.0095602530196794	0.128	0.131	1
Spred1	0.0530706628077912	-0.0392342037773064	0.322	0.379	1
Rasal2	0.0531037337741745	-0.0179438821461377	0.087	0.118	1
Zmym2	0.0531341369759891	-0.0170264894989316	0.178	0.215	1
Mrpl39	0.0531544817199769	0.0542231569987416	0.582	0.542	1
Zmym5	0.0531904929530541	0.0388061497683423	0.241	0.205	1
Fbxw9	0.0532544409398559	-0.0428166175520475	0.173	0.22	1
Mcf2	0.0534718642978042	0.0207957843794761	0.128	0.119	1
Usp40	0.0535185604425009	-0.0248132327431311	0.081	0.116	1
Cnih1	0.0535530798143019	0.0108053695998397	0.591	0.624	1
Tomm22	0.05367586558417	0.0537110078700778	0.936	0.925	1
Irf2bp1	0.0536934444686093	-0.0203661430807259	0.218	0.259	1
Mirg	0.0537879309926297	-0.0355557306815692	0.096	0.132	1
Fbxo30	0.0538368781347606	0.0126994592945459	0.245	0.253	1
Rita1	0.0538687228978635	0.0337302671867936	0.342	0.327	1
Gm10451	0.0540226604899168	0.0255515700126064	0.114	0.088	1
Dicer1	0.0541965610459744	-0.024085986918578	0.468	0.521	1
Gtf2h4	0.0542140250369555	0.0054995703071527	0.398	0.42	1
Ptpn12	0.0546676233506724	0.00804024334688552	0.268	0.283	1
Ska3	0.0547372744571073	0.0202787611997902	0.29	0.287	1
Kif1b	0.0548897864404068	-0.0111891631253298	0.228	0.261	1
Map1a	0.0549269745465196	-0.00702489729963861	0.108	0.13	1
Rpl21	0.0549976170640266	0.025428139426634	1	1	1
Zc3h14	0.055001893679777	0.000399911223427696	0.374	0.401	1
Pcyt2	0.0550754552717104	0.00549504687530339	0.191	0.203	1
Taf4b	0.0551050778508626	0.00755680065908848	0.14	0.146	1
Actn4	0.0551124451997834	-0.0585544160833462	0.953	0.964	1
Sgta	0.0551926156654127	0.0514628447760913	0.605	0.57	1
Dis3	0.0552739920116222	-0.0485425069803141	0.472	0.498	1
Ngfr	0.055280760733758	-0.0287002122360521	0.083	0.119	1
Myo1e	0.0553845601619713	-0.0268469774614511	0.123	0.162	1
Nkrf	0.0553925754960427	-0.0114002674990839	0.138	0.164	1
Zfp24	0.0556927939765848	0.0129161869747902	0.287	0.297	1
Trappc6a	0.0557038214361146	-0.019020572952075	0.382	0.428	1
Kat5	0.0557040143191952	0.0150096829835543	0.223	0.227	1
Snrnp40	0.0557053466563769	0.00670271474752493	0.914	0.881	1
Ppil1	0.0557226225299196	0.0576931738761655	0.944	0.932	1
B4galt5	0.0558725035593024	0.0203600007844293	0.193	0.184	1
Dcbld1	0.0558891034406689	0.0230360120096822	0.177	0.161	1
E2f3	0.0559492492666941	0.014660060091999	0.16	0.158	1
Msmo1	0.0559999384608443	0.0352768227835379	0.377	0.32	1
Fut8	0.0560409345177661	-0.0273692904306748	0.083	0.119	1
Nsmce4a	0.0560654014898845	-0.0248874917779035	0.732	0.78	1
C330007P06Rik	0.0561049403529607	-0.0169257191449799	0.16	0.194	1
Tfg	0.0561486727560917	0.0488891854433761	0.542	0.509	1
Igf2bp2	0.0561613400731082	0.0330243593535491	0.427	0.413	1
Kif22	0.0561905644550455	0.0517022508488073	0.619	0.599	1
Dock5	0.0561909503267437	-0.0196277100654686	0.091	0.123	1
Glg1	0.0562382189390123	-0.0282082553304696	0.334	0.387	1
Skiv2l2	0.056257011745076	-0.0202218720300679	0.505	0.556	1
Piezo1	0.0563724272116519	-0.0396818855983768	0.204	0.254	1
Ddx42	0.0563808218425406	-0.0388497338445127	0.685	0.738	1
Znrd1as	0.0563879654316378	-0.0116020337430937	0.328	0.362	1
Smim10l1	0.0564034617080699	-0.0018599874435008	0.221	0.239	1
Brpf1	0.0564069893482479	0.039798293718551	0.234	0.195	1
Akap9	0.0564572328178686	0.0191905075306939	0.448	0.456	1
Rabggta	0.0564715030766767	0.036394000913395	0.295	0.266	1
C030039L03Rik	0.0565051693337439	-0.0022470010363749	0.094	0.108	1
Gm43409	0.0566056814427824	-0.0521561481310898	0.094	0.129	1
Ddx39b	0.0566631059666233	0.0326543503253953	0.912	0.925	1
2700049A03Rik	0.0567157391884989	0.0258094565011842	0.208	0.19	1
Zswim7	0.0567908787154161	0.0377141784922361	0.496	0.488	1
D030056L22Rik	0.0568620758899121	0.0467723849992076	0.601	0.583	1
Ppp2r3c	0.0569033163688944	0.0229477527419799	0.377	0.38	1
Depdc1a	0.0569211664839527	-0.0265172548969654	0.126	0.165	1
Bag3	0.0570658334993373	0.0324272874857626	0.15	0.12	1
Dynlt1f	0.0570772984095406	0.00740949623317894	0.167	0.173	1
Apmap	0.0571979629788846	0.0028756309625691	0.1	0.107	1
St7l	0.0573426018297282	-0.00738812922035799	0.096	0.117	1
Donson	0.0574277371247035	-0.0203978401659519	0.208	0.247	1
Chn1	0.0574561516681451	-0.00997377076822864	0.124	0.149	1
Gga1	0.0575072286275825	0.0105679333109842	0.234	0.239	1
Got2	0.0575513581861027	0.0512495285834039	0.776	0.757	1
Romo1	0.0576571196747632	-0.0187992931322775	0.738	0.785	1
Cse1l	0.0577809169389023	-0.0243109925559188	0.682	0.734	1
Slmo2	0.0577864852441428	0.032003294981234	0.773	0.785	1
Gtf3a	0.0578641249056678	0.00502648528878968	0.733	0.769	1
Glud1	0.0579505946303991	-0.0670510202361131	0.83	0.855	1
Mrpl34	0.0579854383314605	0.0429923799081247	0.954	0.939	1
Timp1	0.0580239309789306	-0.0265097707215676	0.417	0.468	1
Tnpo3	0.0580566885881569	-0.00496269885523948	0.68	0.718	1
Atm	0.0582981620005262	0.00765222169740642	0.311	0.328	1
Atp6v0a2	0.0583107449530501	-0.0148978342965629	0.133	0.163	1
Vipas39	0.0583264887787671	0.0194469547882405	0.195	0.186	1
Klhl8	0.058352390689361	-0.0195560699115109	0.078	0.109	1
S1pr2	0.0584084789731226	0.00768102198082844	0.141	0.148	1
Lifr	0.0586403286878779	0.00627096316954764	0.225	0.238	1
Hist1h2ap	0.0586806390227338	0.0460108689310475	0.238	0.2	1
Brix1	0.0587096237411507	0.0354924015746287	0.777	0.793	1
Abhd12	0.0587495057503631	-0.022158484983159	0.205	0.246	1
Ssh2	0.0587561498293183	-0.0245540848866465	0.07	0.103	1
Hint3	0.0588653633642953	-0.0075124651421164	0.278	0.311	1
Fis1	0.0589322503485144	-0.0497126333029848	0.699	0.75	1
Zdhhc20	0.0589329503186777	-0.0163796687620797	0.144	0.178	1
Tctex1d2	0.0590340059257192	0.0145547369642885	0.272	0.276	1
Ppt1	0.0591266784778544	-0.0021117751626597	0.15	0.168	1
Nfkbil1	0.0592273093893072	0.00476928504880585	0.148	0.158	1
Mapkapk3	0.0592590440427201	0.00644156856825717	0.178	0.188	1
Eno1b	0.0593594694005741	0.0158787401957495	0.103	0.093	1
Dnttip2	0.0593655029050074	0.0653601413719123	0.914	0.902	1
Fbxl15	0.0596125370543582	-0.0187752297388034	0.116	0.124	1
Srpr	0.0596578422868478	-0.0547973951364413	0.454	0.501	1
Mrpl54	0.0596707914461103	-0.0263085102236946	0.89	0.873	1
Gtpbp6	0.0597281668087674	0.0386348773663403	0.284	0.249	1
Cox5a	0.0597446489021382	0.0321096080956988	1	1	1
Arl6ip6	0.0598060122137959	0.0457234377511377	0.504	0.467	1
Peli1	0.0598548300335097	-0.0201116272519897	0.272	0.314	1
Scn8a	0.0598845825673041	-0.0282392776288998	0.078	0.112	1
Tmem101	0.0599130738664816	0.0358038015814957	0.29	0.255	1
Nhp2l1	0.0599293429129316	0.0378273904393933	1	1	1
Naa38	0.0599358508501935	-0.0571645272573884	0.88	0.902	1
Hmg20b	0.0600198941993035	-0.0125449707120285	0.538	0.581	1
Tjp2	0.0600701862927928	-0.000748256329092589	0.578	0.616	1
Ptgr1	0.0601243193822936	-0.0363772992993678	0.088	0.123	1
Atmin	0.0601302343885941	0.0262614100365509	0.351	0.345	1
Ei24	0.0601483462363345	-0.0103856470372993	0.506	0.546	1
Sipa1	0.0601695052039874	-0.00265771094887969	0.094	0.109	1
Swap70	0.0601864562787014	-0.0282380480191632	0.114	0.153	1
H2afj	0.060256070481176	-0.0388243766501419	0.981	0.978	1
Mtss1	0.0603127357064986	0.0235683759570748	0.411	0.418	1
Magi1	0.0603499718818173	-0.0185580683361529	0.104	0.137	1
Acp1	0.0603972198740166	-0.0264072691943953	0.874	0.911	1
Terf2ip	0.0604234962817447	0.0127502177330409	0.158	0.169	1
Gjc1	0.0604303690307843	-0.0336038270539644	0.508	0.565	1
Ccdc50	0.0604949146248675	-0.00864812648239133	0.317	0.351	1
Cfap36	0.0605049129593631	-0.0459544547693012	0.351	0.408	1
Nfatc3	0.0605094580552985	-0.0299867598129739	0.127	0.168	1
Pqbp1	0.0605755685082454	0.0168316483343202	0.417	0.428	1
Snx16	0.0606016864597809	-0.027677658267919	0.234	0.282	1
Cdk6	0.0606267673560651	-0.000711532271788273	0.334	0.362	1
Tmem5	0.0607257282011346	0.0167986346384086	0.489	0.507	1
Stt3b	0.0607797049674888	-0.00773799871718145	0.455	0.496	1
Clcn7	0.0608966515148128	-0.000222015334472442	0.091	0.102	1
Uap1	0.0609007849297799	-0.0115173238359323	0.204	0.234	1
Sars	0.0609074651588853	0.0613879311585636	0.856	0.822	1
Ppwd1	0.0609737206332433	0.00907492366946422	0.347	0.363	1
Sac3d1	0.061374158920869	0.0232265221776552	0.536	0.547	1
Aspm	0.0614321931823434	0.0300774863707514	0.295	0.285	1
Imp4	0.0614639111805008	0.042194248570481	0.738	0.739	1
2810001G20Rik	0.0614749726106747	-0.00301349348066379	0.18	0.2	1
Ncam1	0.0614773349109268	-0.00788893132565215	0.11	0.131	1
Cdk11b	0.061585253946471	0.0368385052216934	0.813	0.826	1
2610002M06Rik	0.0616697843842033	-0.0255392826530792	0.07	0.103	1
Ptrhd1	0.06170076635538	0.046025963272502	0.556	0.523	1
Sfswap	0.0617592451434262	0.034631026498869	0.385	0.366	1
Rad23b	0.0618154629208472	-0.0291721672821073	0.91	0.94	1
Rab3gap1	0.0618204888066382	-0.0294351757168603	0.16	0.203	1
Peo1	0.0618285528502126	-0.0133187133712698	0.221	0.256	1
Xrcc1	0.06187610746526	-0.0248910053887749	0.362	0.411	1
Clk3	0.0619052073267249	0.0012287274005221	0.215	0.232	1
Kdm6a	0.0619602164190133	0.0342651519501889	0.227	0.191	1
Taf6l	0.0621095169431336	-0.00549452177806353	0.427	0.459	1
Arl1	0.0621192508965848	0.051019367207101	0.782	0.772	1
Cdk12	0.0621716719128346	0.039450618535765	0.81	0.821	1
Pgpep1	0.0623568597121365	0.0129624115022243	0.148	0.147	1
Dazl	0.0626019743272166	-0.0377683391206529	0.175	0.218	1
Cenpk	0.0626508661619867	-0.0264860399081449	0.104	0.142	1
Atg12	0.062805539866469	-0.0130424070113548	0.318	0.356	1
Gosr1	0.0628314668529797	0.0100753982043597	0.19	0.192	1
Wdr20	0.0628747984610127	0.0288539379907747	0.18	0.151	1
Eif5a	0.0629117679269802	0.0205607589391712	1	1	1
Alkbh6	0.0630703126440153	-0.035075825721783	0.174	0.221	1
Ttc37	0.0630891711033111	-0.0216952569017239	0.128	0.164	1
Slc25a19	0.0632496205366863	0.0240638761367302	0.237	0.23	1
Lgalsl	0.0634210760008527	0.0215012708921628	0.147	0.131	1
Tubg1	0.0634390242145292	0.0474929563582948	0.528	0.494	1
Tfb1m	0.0635524947824473	-0.00826061988909578	0.098	0.12	1
Itch	0.0636209089877948	-0.030491938800744	0.258	0.308	1
Zfp277	0.0636442124510999	-0.00253562564174611	0.278	0.304	1
Cryz	0.0637786764783274	-0.0223913418209234	0.214	0.254	1
Krr1	0.0637883787885402	0.0471951581595648	0.601	0.566	1
Cbx7	0.0638823546363215	-0.0541898081224687	0.512	0.564	1
Bri3bp	0.0639012722007008	-0.0249687314633553	0.598	0.651	1
Mysm1	0.0639219788968077	0.00420564253555725	0.267	0.287	1
Klf2	0.0639510344760151	0.0729305162581246	0.937	0.921	1
Galk2	0.0640366719928816	0.00310103194834813	0.195	0.209	1
Arpc3	0.0640405010036554	0.0413286966923867	0.729	0.715	1
Ppp1r37	0.0640498392962352	-0.0196854944698843	0.131	0.166	1
Phb	0.0640886686293057	0.03343020985895	0.817	0.824	1
Eif4g1	0.0641215347552156	-0.00268475981954341	0.899	0.928	1
Rbck1	0.064146322850059	0.0245492757598149	0.414	0.417	1
1700007K13Rik	0.0642290905767544	0.0418083690767704	0.3	0.28	1
Psmb10	0.0643105629114227	-0.0109807364499643	0.706	0.751	1
Taf1	0.0643459136872368	0.0294555729854697	0.402	0.403	1
Fbxo2	0.0644826516284264	0.0141991415485676	0.14	0.138	1
Mrpl18	0.064627683422188	-0.0078759449832575	1	0.995	1
Gm10116	0.0646394552703562	-0.0385373005487089	1	1	1
Vezf1	0.0646578230151832	-0.0134996244140355	0.197	0.229	1
Ckap5	0.064737656263621	-0.0496103484716127	0.411	0.468	1
Dcaf4	0.0648129631458455	-0.0468138915170569	0.281	0.332	1
Hspa4	0.0648626345972645	0.0346838509759537	0.987	0.978	1
Mrps31	0.0648904335990349	0.0145437303161239	0.471	0.491	1
Gm11496	0.0649711650399253	0.0266077232642921	0.223	0.208	1
Dusp12	0.0649828691065535	0.0486621689213393	0.546	0.503	1
Sp2	0.0650319009156349	-0.0183781951914022	0.359	0.402	1
Gxylt1	0.0650714111013473	-0.0152039299584305	0.144	0.175	1
Pla2g12a	0.0651056330658348	-0.0370479355612739	0.553	0.609	1
Ndufv2	0.0652115905787505	0.0202645412308327	0.923	0.94	1
Ergic3	0.0652466999260067	0.0115009884427086	0.342	0.354	1
1110059G10Rik	0.0654588934313405	0.00778235065483157	0.185	0.192	1
Atp1b3	0.0655334186167524	-0.0311313156600738	0.635	0.688	1
Scd2	0.0656592954963041	-0.038003105793	0.27	0.322	1
Sox13	0.065693467082062	-0.0244515187555504	0.098	0.133	1
Prkag1	0.0657502780460158	-0.0372533985219718	0.23	0.279	1
Unc119	0.0658065842811731	0.0131641479251849	0.184	0.184	1
Trmt10b	0.0658241170735001	0.00468092871581513	0.207	0.22	1
Emb	0.0659577946354781	0.0235477037722054	0.546	0.556	1
Vcl	0.0659961291988744	-0.0281272736132644	0.205	0.252	1
Haus5	0.0660510645041871	0.00467361201115077	0.147	0.155	1
Ubqln2	0.06605852814887	0.0163661913475347	0.26	0.261	1
Usf2	0.0661207522313289	0.017187888050719	0.322	0.327	1
Ndufb10	0.0662230662297431	0.0436648710148499	0.93	0.936	1
Exoc3l	0.0662509010282769	-0.0119756863899147	0.077	0.102	1
Lpin2	0.0663820530744517	0.0102313731902982	0.118	0.12	1
Crem	0.0664268962506872	-0.0146906536825627	0.16	0.191	1
Ston2	0.0665119342633609	-0.00410254511705578	0.12	0.138	1
Zfc3h1	0.0666195375919658	0.0277036681060115	0.191	0.168	1
Ube2d1	0.0666262490775539	-0.0111538649436974	0.352	0.39	1
Syvn1	0.0666955783778278	0.0127958005451931	0.108	0.103	1
Btbd6	0.0667537076769766	-0.0177204809571129	0.084	0.113	1
Mrpl49	0.0668146856650155	0.042265283543185	0.679	0.668	1
Rps27a	0.0668555055858618	0.0199742330851014	1	1	1
D230025D16Rik	0.0668591895273375	0.00795728420109759	0.25	0.266	1
Rgl2	0.0669094018138708	0.00058721911545867	0.168	0.182	1
Pi4k2b	0.0672493649019524	0.0108463857481659	0.2	0.201	1
Gm26853	0.0673355686978813	-0.0219140123824363	0.155	0.193	1
Acvr2b	0.0673427019125417	0.000468413706492837	0.201	0.218	1
Tcerg1	0.0673504486237528	0.0506269196685578	0.86	0.83	1
Nfyc	0.0673549977111114	0.0152885243343225	0.509	0.526	1
Aff4	0.0675772754771447	-0.0138583020880043	0.472	0.515	1
Surf4	0.0676090547354343	0.0238141936292083	0.495	0.497	1
Ppp1r14d	0.0676188200685555	0.00092759659072203	0.143	0.154	1
Tmem165	0.067803805094717	-0.00535639695034951	0.439	0.474	1
Psmc1	0.0678890826041886	0.0314443042004935	0.907	0.872	1
1600002H07Rik	0.0679605722294579	-0.00907887161199614	0.113	0.136	1
Tstd2	0.0680415869661431	-0.0158008066289039	0.12	0.149	1
Btf3l4	0.0680931210797615	0.0372705263636427	0.816	0.77	1
Psmb5	0.0681386075523473	0.0432515289392852	0.987	0.98	1
Ppp2cb	0.0681508858233997	-0.0261694224980809	0.217	0.261	1
Sec23b	0.0681775118030863	0.00394994513356145	0.431	0.458	1
Dtnb	0.0681872764614814	0.00513861659724571	0.18	0.191	1
Kif13a	0.0682570863458582	-0.0229342316078116	0.124	0.161	1
Trim26	0.0682615450456483	-0.0375570079676284	0.215	0.265	1
Rps27	0.0682965941117142	-0.0246563305598531	1	1	1
Tmem33	0.0683248372154044	0.0274066947774873	0.505	0.505	1
Fam192a	0.0683481650610956	0.0189336854639881	0.568	0.589	1
Clspn	0.0684662526719255	0.025588809871658	0.417	0.419	1
Zbtb21	0.0685050870801115	-0.017166901929754	0.113	0.144	1
Sgf29	0.0685341351808089	0.0427496777171074	0.392	0.341	1
Drosha	0.0686254037482205	-0.0556432579872868	0.495	0.54	1
Otub1	0.0687227053018433	0.0446137888642683	0.471	0.43	1
Nfat5	0.0687844765179189	0.0116655244884971	0.264	0.277	1
Troap	0.0687934295798126	-0.0165237258870603	0.081	0.109	1
Chic2	0.0688307955372847	-0.0118888401531937	0.536	0.581	1
Rfc5	0.0688602240165363	0.032729433391117	0.84	0.855	1
Nqo2	0.0688660389119938	0.020350419431202	0.167	0.154	1
Igsf3	0.0689203650015437	-0.0255983700849546	0.133	0.171	1
Atxn2	0.0690774768568199	-0.0247882032561861	0.291	0.337	1
Sf1	0.069078647090643	0.029802432714884	0.763	0.775	1
Plec	0.0690963057886986	-0.0293839165523372	0.146	0.186	1
Pigk	0.0691139767168583	-0.0022948565826373	0.117	0.133	1
Dlk1	0.0691576757556185	0.0120583926030673	0.133	0.13	1
Prex2	0.0692182365093062	0.0137405759036865	0.126	0.131	1
Pdcd4	0.0693608186793922	-0.0308077094354016	0.215	0.262	1
Smg8	0.0695213201745828	-0.0324956514989112	0.184	0.23	1
Myl6	0.0696430344218082	-0.0327798344567982	0.999	0.994	1
Cacng7	0.0696792150528825	-0.0391442481995647	0.177	0.221	1
Herc2	0.0697998417855799	-0.0301989884544085	0.224	0.271	1
Caprin2	0.0698212909952432	-0.0382546114640511	0.175	0.217	1
Ctc1	0.069894576549579	-0.0327877634113166	0.224	0.272	1
Pom121	0.0699486420190389	-0.0203428391110392	0.391	0.438	1
Yes1	0.0699848917674236	0.0472645970534608	0.404	0.371	1
Ufsp2	0.0700159323112347	-0.0161871787545234	0.298	0.339	1
Pbk	0.0700228422569674	0.0114973968551365	0.332	0.343	1
Cyhr1	0.0700702724068361	0.0215384923482533	0.228	0.222	1
Dnpep	0.0701621858922189	0.041449245686787	0.414	0.36	1
Eral1	0.0702174476392267	-0.0181904846386447	0.103	0.133	1
Nudt4	0.0702526433686965	-0.059287258465383	0.893	0.895	1
Adat2	0.0703679048478137	-0.00832188534645101	0.355	0.39	1
2510046G10Rik	0.0704707088604639	0.00925796242767422	0.128	0.131	1
Bckdk	0.0705227489498335	-0.0163874267517303	0.372	0.415	1
Fntb	0.0706023710399924	-0.0183521120127545	0.275	0.316	1
Utp14a	0.0706612289542528	-0.0212940364241008	0.569	0.622	1
Cdk2	0.0706870034337511	0.0267075741406679	0.255	0.235	1
Rplp1	0.070729477328793	-0.0241292689090846	1	1	1
Trim43b	0.0707803966135456	0.0124982172658078	0.11	0.108	1
Cxxc1	0.0708406479209623	-0.0216218970321315	0.257	0.299	1
AU022252	0.0710106224185052	0.00600602530900096	0.338	0.367	1
Samm50	0.071017915181624	0.0378622077654891	0.857	0.859	1
Slc29a1	0.071050055800599	-0.0153592378812918	0.663	0.709	1
Commd7	0.0712592732829436	-0.0030974094470822	0.234	0.257	1
Dnajb11	0.0712728140995339	0.042036623050697	0.696	0.681	1
Pias4	0.0713181763952543	0.0236098953051834	0.372	0.368	1
Strn4	0.0713264502752213	0.00415296802943316	0.311	0.333	1
Ncbp3	0.0714023023736182	-0.0490735077530393	0.324	0.375	1
Abhd4	0.0714777243012588	-0.0292498740270132	0.096	0.131	1
Zbtb11	0.0715631558044355	-0.0314167039358098	0.22	0.267	1
Smc3	0.0716117569750715	-0.0276734628116431	0.933	0.957	1
Elp6	0.0716846735954917	0.0368641401611502	0.28	0.231	1
Dazap2	0.0717498946738063	0.0108381308895015	0.29	0.299	1
Stard7	0.0717800856648081	0.0182925560069414	0.327	0.329	1
Nt5c3b	0.0718264419580694	0.0191122420677308	0.28	0.275	1
Cnn2	0.0720309198261649	-0.0452387298623189	0.438	0.495	1
S100a6	0.0720885782618831	-0.136484131794474	0.626	0.636	1
Eif3c	0.0720910912410357	-0.0352477636605915	0.989	0.996	1
Gdi1	0.0721445013892575	-0.00608280940496897	0.185	0.21	1
Aldh2	0.0723387562388508	0.0217263231268986	0.549	0.566	1
Zfp68	0.072554302712247	0.0224427171864543	0.116	0.093	1
Rad17	0.0725849635181508	-0.0254831204733219	0.395	0.443	1
Itga5	0.0726926090539108	-0.00962615772447198	0.151	0.18	1
Ppp2r5d	0.0727490807794073	0.0438411899962163	0.362	0.321	1
Ndnl2	0.0727621516860919	0.0157395590219205	0.566	0.585	1
Mcts2	0.0727941622736664	0.0540287796244987	0.615	0.569	1
Tbcd	0.0728426796361502	-0.0333011973824032	0.148	0.191	1
Abhd17a	0.0728671721989172	-0.0538200853487966	0.598	0.641	1
Wasl	0.0729227964781973	0.0215553642807227	0.526	0.541	1
Orc2	0.0729625795328835	-0.0509659034530341	0.752	0.769	1
Atxn2l	0.0730312479843725	0.0195972459721037	0.421	0.424	1
Lzic	0.0730324436097686	-0.0445851667269235	0.31	0.36	1
Mkks	0.0731787853430603	-0.0399453781195866	0.601	0.655	1
Tbc1d1	0.0732134401953302	-0.0121544497410503	0.201	0.23	1
M6pr	0.0732542962571194	0.0423259739891334	0.803	0.799	1
Rab11b	0.0734032855111067	0.0397637937253897	0.545	0.525	1
Elf3	0.0734147721773381	0.0320939552400372	0.153	0.134	1
Phc1	0.0735212413505305	-0.000289983819600437	0.743	0.78	1
Zfp120	0.0735655818199529	0.0113629976806341	0.117	0.118	1
Naa10	0.0735932406762995	0.0502849842254994	0.776	0.738	1
Adipor2	0.0735967449465874	0.0191120418693266	0.268	0.264	1
Ifitm2	0.0737289990234795	0.0517518990569219	0.987	0.983	1
Rpf1	0.0737883531834002	0.0294774058572161	0.696	0.708	1
Pot1a	0.0737890603808545	-0.0216759105165876	0.153	0.19	1
BC030336	0.0738995900556349	-0.00113553064237193	0.193	0.21	1
Gtf2h1	0.0740281442697534	0.0503762659362071	0.72	0.675	1
Mlec	0.0740334765948768	-0.0297347468063001	0.718	0.767	1
Tex264	0.0740876826804417	0.0246503483281608	0.361	0.359	1
Ccne2	0.0741061818565616	-0.0188018801685905	0.15	0.182	1
Cdca5	0.0741252669421636	0.0428838587294894	0.458	0.434	1
Zkscan5	0.0741536829075984	-0.00635059926769446	0.126	0.145	1
Mnat1	0.074158421236134	0.0422670806494621	0.735	0.685	1
Psmd7	0.0741701202200719	0.05459259714456	0.974	0.971	1
Agps	0.0742125518147275	-0.0324531794643236	0.282	0.332	1
Mus81	0.0742811715166227	-0.023060368630131	0.078	0.111	1
Mpg	0.0743763624457358	0.00439276451051063	0.327	0.348	1
Eif1b	0.074404205939674	7.89887071853679e-05	0.603	0.634	1
Narfl	0.0744050505879938	0.0264143287572075	0.207	0.189	1
R3hdm2	0.0744517736599036	0.00455705366477821	0.194	0.204	1
H2-D1	0.0744766937532159	0.0148233179692719	0.138	0.136	1
Utp6	0.074660146700469	0.000275283292481165	0.418	0.444	1
Polr2a	0.074685786779016	0.00476246440621919	0.616	0.649	1
Sri	0.074697354044246	0.028736295258528	0.441	0.436	1
Cops8	0.0747207810008179	0.0330991104413856	0.712	0.717	1
Smim20	0.0747746719561297	-0.0284514271799487	0.387	0.438	1
Sp3	0.0748887355028624	-0.0331802470795429	0.291	0.342	1
Serinc3	0.0750226545642542	-0.0263505335586595	0.171	0.212	1
Cdc23	0.0751119199798977	-0.0515230374678124	0.389	0.437	1
Siva1	0.0752688082171435	-0.0209888883951843	0.986	0.996	1
Exo5	0.0752720280082476	0.00613699561790908	0.111	0.114	1
Paxip1	0.0752863912518636	0.00846022876007585	0.264	0.276	1
Borcs5	0.0752937924661919	-0.0273515228362688	0.136	0.175	1
Dynlrb1	0.0753118755806884	0.0413364155289986	0.688	0.68	1
Oxnad1	0.0753663370441415	-0.00300193392160114	0.462	0.497	1
Mif4gd	0.0753882282564893	-0.0101315787856304	0.499	0.543	1
Prkrir	0.075418983733676	-0.0408794774545398	0.267	0.318	1
Wrap73	0.0755442392336355	-0.0215168367177326	0.201	0.242	1
Herc1	0.0756427455732531	-0.0348921183885083	0.344	0.397	1
Mpp5	0.0756471198549844	-0.0261324000709921	0.183	0.224	1
Gon4l	0.0756671753584821	-0.0122733558317742	0.648	0.692	1
Dap	0.0757483138425662	-0.00373173620737011	0.103	0.118	1
Eif5b	0.0759104441336538	-0.036041441323013	0.994	0.998	1
Purb	0.0759299650734701	0.0220157709175918	0.454	0.459	1
Rexo2	0.0759444956715218	-0.0237117813806071	0.894	0.926	1
Nup35	0.0759597264734067	0.0332610585811286	0.328	0.306	1
Ythdf1	0.0759630372670035	0.00790646035897424	0.552	0.576	1
Elavl2	0.0759761241552874	-0.0414098065936762	0.238	0.288	1
Cdc16	0.0760354062111946	-0.0474626525879152	0.411	0.461	1
Gm16185	0.0760783106092356	0.0197228105618188	0.147	0.162	1
Sft2d1	0.0762482810423786	0.00695838150169723	0.238	0.247	1
Keap1	0.0763543359803106	0.0390839556682459	0.345	0.312	1
Ppp1r2	0.0763590529313469	-0.0449974102377229	0.842	0.836	1
Tubgcp2	0.0764718370060118	0.0165594091056741	0.234	0.233	1
Dgkz	0.0764734529689504	-0.0364985010335814	0.164	0.208	1
Cbs	0.0765075041840814	0.0209490814699217	0.127	0.111	1
Cisd2	0.0765649165860485	-0.011348884389605	0.703	0.745	1
Lpar6	0.0766040278071484	-0.0312905257668226	0.091	0.126	1
Srsf9	0.0766530550991597	-0.0524461070668172	0.702	0.745	1
Pard6g	0.0767022970243069	-0.0030919404431459	0.165	0.185	1
Gmfb	0.076863581811998	-0.0174397592782228	0.438	0.481	1
Shcbp1	0.0768999118435976	0.00324726288579863	0.308	0.329	1
Pyroxd1	0.0769878112406287	-0.0270661071479249	0.163	0.205	1
Poll	0.0772174610980916	0.0105432024854937	0.117	0.116	1
Rab8a	0.0772400284120643	0.00234512765309997	0.427	0.455	1
Dcxr	0.0773699630964585	-0.0352131486010396	0.104	0.139	1
Psma7	0.0773961098579462	0.0313511145427694	1	1	1
Pcgf5	0.0774044258063728	-0.0252488401393596	0.158	0.199	1
Pigm	0.0775014341598394	-0.0126946191309688	0.158	0.189	1
Tango6	0.0775310171792974	-0.0189719175575366	0.083	0.112	1
Psmc2	0.077600894929041	0.0451610555526657	0.817	0.8	1
Rint1	0.0776076080423307	-0.0188573423654248	0.123	0.154	1
Cdc25a	0.0776906493850053	0.0531116474945866	0.491	0.452	1
Arl3	0.0778130707678385	-0.0209985105180966	0.317	0.36	1
Praf2	0.0778857893521585	-0.0174037728944883	0.435	0.479	1
Hsdl2	0.0778900149639245	0.00187953155276531	0.118	0.129	1
Ttc3	0.0780126761995012	0.0147105379050055	0.573	0.596	1
Sdhc	0.0780174857342251	0.0518657951232777	0.713	0.689	1
Aprt	0.0780469981744217	0.0500418614975924	0.993	0.991	1
Pogz	0.0781588888922485	-0.00224075532164464	0.254	0.279	1
Ccnl2	0.0781895451458984	-0.034187446168878	0.402	0.457	1
Bod1	0.0784740294829456	0.0116328507412784	0.573	0.596	1
Eif2ak2	0.078494462486069	-0.00396654548248464	0.148	0.166	1
Dctn4	0.078557988390127	-0.00399645379368949	0.18	0.202	1
Mtdh	0.078620967489332	0.0330911355442565	0.912	0.928	1
Slc39a10	0.0786689416379821	-0.0406476824719747	0.278	0.33	1
Sass6	0.0786715246876775	0.0111691911447985	0.117	0.117	1
Lztfl1	0.0786807134061913	0.00249225722899399	0.193	0.205	1
Zfp617	0.0787407053081069	-0.0315914466801531	0.124	0.157	1
Orc3	0.0790293160271257	0.00589299213724193	0.272	0.286	1
Aatf	0.0790727868288181	-0.0497165012832423	0.384	0.433	1
Cenpn	0.0790831896318526	0.0198254947577661	0.302	0.299	1
Mfsd11	0.0793289242947979	-0.000565620246246193	0.094	0.105	1
Fam96b	0.0793704883734659	-0.0452244784417282	0.705	0.753	1
Pigp	0.0793720463600447	-0.00986556064471134	0.251	0.283	1
Elovl5	0.0793781290136382	-0.0389733560293604	0.317	0.37	1
Slc35a1	0.0794182850678468	0.0112293144612201	0.282	0.289	1
Pank2	0.0794347543609145	-0.0217305558787019	0.341	0.388	1
Abcc5	0.0795169561194124	0.0377561061399686	0.307	0.271	1
Psmg2	0.0796075099423723	0.048257512664909	0.568	0.534	1
Pml	0.0796655533391181	-0.0547407224616843	0.474	0.513	1
Rhno1	0.0800099798946413	-0.00279360780332627	0.424	0.453	1
Thoc2	0.080078604946121	-0.0346498258454306	0.635	0.687	1
Plekhg5	0.080098199747724	-0.0198536470624875	0.074	0.104	1
Tagln2	0.0801110480917655	7.47839556236585e-05	0.806	0.765	1
Mrpl40	0.0801430053007704	0.00863365169878749	0.819	0.85	1
Dppa2	0.0803769028545577	0.0835650833728194	0.869	0.848	1
Ppif	0.0803888372053101	0.0051487743836609	0.562	0.596	1
Rpl38	0.0804549844352741	0.0271286673798929	1	1	1
AU020206	0.0804793716354928	0.0112958350246164	0.26	0.267	1
Usmg5	0.0804999922247851	-0.0350835982267752	0.996	0.998	1
Rlf	0.0805062639283984	-0.00651893806122568	0.146	0.167	1
Thnsl1	0.080512578769387	0.0218636984957143	0.107	0.088	1
Fam213b	0.0805324168335128	-0.0274063309553761	0.097	0.132	1
Acap2	0.0806229247870692	-0.0178826293514515	0.208	0.246	1
Ubxn2a	0.080650924969485	0.0530149806230999	0.777	0.753	1
Rhox13	0.080651213744668	-0.00298441571608243	0.392	0.425	1
Eri1	0.0806641450455991	0.00646259072453276	0.458	0.479	1
Ccnd2	0.0807350234408962	-0.035201885613985	0.508	0.474	1
Dok1	0.0807831810067977	-0.0246344888331328	0.077	0.109	1
Srf	0.080895517054316	-0.0313458400763036	0.175	0.218	1
Arhgap1	0.0809268512712935	-0.0350407691291024	0.168	0.212	1
Ppp6r3	0.0809451368024941	-0.0303778917102585	0.29	0.338	1
Farsa	0.0809799629129997	0.0110127156873646	0.639	0.662	1
Chac1	0.0810677731396979	0.0356568535414012	0.128	0.096	1
Rpp25l	0.0810698881013606	0.0488357545888343	0.736	0.702	1
Ywhaz	0.0811075494130711	-0.0249374948219134	0.939	0.925	1
Tmem261	0.0811114696313068	0.0257282286947339	0.745	0.757	1
Tmem209	0.0811395312067359	0.0525360742538842	0.305	0.272	1
Nemf	0.0811534266077336	-0.0165196597960342	0.518	0.562	1
2700060E02Rik	0.0811698518060491	-0.0289588388854387	0.997	0.994	1
Chmp5	0.081269600231044	0.0139542206816196	0.619	0.642	1
Fzr1	0.081403549824726	-0.0105097784486703	0.479	0.519	1
Smc4	0.0814608422717746	-0.0539846921989352	0.783	0.824	1
Copg1	0.0814890478735289	-0.0122991821330811	0.385	0.423	1
Asap1	0.081496271907541	-0.0386191415699901	0.237	0.286	1
Eif2b4	0.0815025145388708	0.0322564190753081	0.618	0.616	1
Spint1	0.0816068898551742	-0.0182024963364903	0.335	0.377	1
Thap7	0.0816322232808097	-0.0201975435834001	0.238	0.278	1
Fam25c	0.0818632168591376	-0.0472135960169934	0.499	0.555	1
Aida	0.0819749246379283	0.000290595429038032	0.311	0.334	1
4833420G17Rik	0.0820479843029183	0.0359093973468295	0.304	0.271	1
Gm10250	0.0821766334055994	0.00935808214080538	0.16	0.165	1
Alkbh2	0.0823663151378173	0.0388096543898948	0.411	0.388	1
Rnf14	0.0824466827171915	0.0154272413404548	0.214	0.216	1
Taf1c	0.0824714905555668	0.0234829300359328	0.164	0.127	1
4930522L14Rik	0.0825212951408215	0.00103199539883213	0.137	0.15	1
Selm	0.0825304694232746	-0.0342053171208304	0.175	0.22	1
Kdm5a	0.0825581519998605	-0.0256026174412799	0.442	0.494	1
Ccng1	0.0826806753215318	-0.0676581646081088	0.819	0.843	1
Dhfr	0.0826833797374944	0.0158560017787614	0.535	0.556	1
Gjb3	0.0827225981883245	0.0258262701171244	0.593	0.607	1
Atf7ip	0.0827338269432975	0.020846877581615	0.307	0.303	1
Mpzl2	0.0827633424836645	-0.0055560646857005	0.218	0.244	1
Bud13	0.0827696088663309	-0.0391301311608838	0.238	0.287	1
Pecam1	0.0827772259103767	0.0232880708669624	0.305	0.303	1
Wdr6	0.0829158480232722	-0.00614234005673242	0.334	0.367	1
Fam204a	0.0830570657671162	-0.0295944930894845	0.468	0.518	1
Tmem109	0.0831332394120278	0.0192110010500813	0.146	0.134	1
Ube2o	0.0831408158955142	0.0292829386134361	0.318	0.308	1
Notch1	0.0832147674018527	-0.0291930307167131	0.1	0.136	1
Cacfd1	0.0834697233404449	0.02401120423074	0.106	0.08	1
Snrpd2	0.0834725429410803	0.0327381718483464	1	0.999	1
Dcaf17	0.0837602012311655	-0.0180070283137457	0.304	0.342	1
Zfp292	0.0839386440423409	0.0364546464901201	0.451	0.436	1
Kif5c	0.0840511697796895	-0.0385798474494705	0.154	0.193	1
Actn3	0.0840591531039002	-0.0106686200832018	0.161	0.188	1
Fxyd6	0.084115631557414	0.0281938180707613	0.508	0.516	1
Skp2	0.0841381506679391	0.0315912709125024	0.478	0.475	1
Tbc1d7	0.0841460206376489	0.024169072201586	0.28	0.268	1
Msh3	0.0841530319839394	-0.0372027760251459	0.275	0.326	1
Dock7	0.0841793823898008	-0.00436712386875827	0.098	0.114	1
Ctnna1	0.0844824640702468	-0.0530146164681139	0.817	0.854	1
Pdk3	0.0845459576139749	-0.0342641868385138	0.404	0.458	1
Lpcat3	0.0845553804989745	0.00574219619651473	0.213	0.224	1
Vps16	0.0846294388916603	-0.0269719943772278	0.128	0.167	1
Wbp2	0.0846353361433271	0.0212793469141302	0.33	0.326	1
Alg11	0.0846752159394205	0.0294007597420138	0.146	0.118	1
Tada3	0.0847584888735837	0.0166168846086531	0.428	0.438	1
Fstl1	0.0848104262455114	-0.0351740979253444	0.291	0.341	1
Frmd6	0.0849678606491052	-0.020368433193315	0.078	0.108	1
Kcnq1ot1	0.0849681643823568	-0.0563764600840468	0.642	0.687	1
Eed	0.0850565080503447	0.0537343804079662	0.942	0.935	1
Pvt1	0.0850591784330756	-0.0140372624320327	0.208	0.242	1
Adpgk	0.0851142058151048	-0.0316937568235825	0.241	0.289	1
Fech	0.0851382879342377	-0.0312198849238261	0.136	0.175	1
Stam2	0.0851628085050759	0.00326633055769521	0.254	0.271	1
Bmpr1a	0.0852365218759141	-0.0378108626305896	0.197	0.243	1
Psma3	0.0852512923022455	0.0361838437283344	0.993	0.991	1
Clcc1	0.0852815902977408	0.0106285563785781	0.146	0.148	1
Fam122a	0.085684217888587	-0.0114430655659842	0.147	0.172	1
Zrsr2	0.0857328563005814	-0.0149886893222343	0.839	0.876	1
Spdl1	0.0859121511287341	0.00764974071264052	0.225	0.234	1
Ttc4	0.0860110406774015	0.0141369042948077	0.449	0.462	1
Scoc	0.0860387091153946	0.0022327366989171	0.412	0.441	1
Tmem167b	0.0861460793446291	-0.00653733622624525	0.12	0.14	1
Brd4	0.0861738472202353	-0.0495303325679737	0.692	0.739	1
Tsc2	0.0861804401751145	-0.0197134567972096	0.17	0.205	1
Ric8	0.0862208969178397	-0.0353139937034549	0.158	0.197	1
Rpl7	0.0862532764841941	0.0278655018515823	1	1	1
Abhd10	0.0862809391756204	0.0133056003592834	0.252	0.253	1
Sqle	0.0862921401350022	0.00258496595404356	0.417	0.444	1
Thop1	0.0863062435752484	0.0347512176189189	0.626	0.617	1
Ccdc71	0.0865179742696544	-0.0168441875935021	0.265	0.303	1
Socs2	0.0865297205420598	0.0245475154996972	0.648	0.67	1
Ptprs	0.0865702364918872	-0.0355756580291129	0.188	0.233	1
Cox7a2	0.0867317780735311	-0.0275023295588834	1	1	1
Rabif	0.0868052695248831	0.0346567527335327	0.571	0.56	1
Galnt11	0.0868303312692348	-0.0235484785010998	0.138	0.175	1
2410131K14Rik	0.0868694366554514	0.0189496030382512	0.205	0.197	1
Ppp3ca	0.0868716612240433	-0.0256580074717372	0.21	0.251	1
Dhx40	0.0869112757206156	-0.00346143778212399	0.294	0.319	1
Gm13154	0.087148102288098	0.0507881539631889	0.558	0.521	1
Timm10b	0.0871531790793166	-0.0482805970782149	0.629	0.679	1
Gpd2	0.0871562067112839	0.0375658909287106	0.415	0.399	1
Ginm1	0.0871785473198747	-0.00115692068775827	0.141	0.155	1
Rc3h2	0.0872654691666567	-0.0127592429130926	0.251	0.285	1
Itm2c	0.0874495858643344	0.00136407966122473	0.208	0.227	1
Trrap	0.0876824370370925	-0.0166293476789774	0.194	0.229	1
Rcn1	0.087693024699301	0.0421510023214894	0.469	0.45	1
Commd2	0.0879295449820821	0.0472426969104658	0.641	0.597	1
Zcchc11	0.0879840794340538	0.0150550940946073	0.388	0.395	1
Txlng	0.087984784524955	-0.033861192813469	0.288	0.336	1
Etnk1	0.0880239866515279	-0.0434600523294211	0.506	0.561	1
Psmc5	0.0882022440959611	0.0441008806147036	0.837	0.833	1
Pcmt1	0.0883131580419014	0.0348826513648181	0.673	0.676	1
Stub1	0.088379074496674	-0.0437868798015847	0.819	0.855	1
Pcgf2	0.0885524732142936	0.0504284614751444	0.392	0.343	1
Cdpf1	0.0886610215769404	-0.0379550114246096	0.342	0.395	1
Poli	0.0888030446945336	0.0109874722518992	0.183	0.184	1
Erdr1	0.0889964472102928	-0.0511465360032832	0.642	0.692	1
Tmem150a	0.0889995937505107	-0.0112367688428766	0.147	0.174	1
Cmss1	0.0892334790983762	0.00455175074585124	0.178	0.189	1
Zfos1	0.0892625440537679	-0.045976688865256	0.723	0.766	1
Thumpd3	0.0892863711480388	0.0409323208341559	0.504	0.453	1
1810055G02Rik	0.0893006813701267	-0.0037866329349879	0.274	0.299	1
Tead1	0.0893406665869051	-0.0510301226411401	0.474	0.523	1
Rpl13a-ps1	0.0893533498964145	0.0338287447741044	0.786	0.792	1
Abt1	0.0894134049048495	-0.0502789780962889	0.506	0.558	1
Gm8797	0.0894903759687161	0.0234155586502496	0.669	0.685	1
H1f0	0.08951587385904	-0.0558905215681527	0.424	0.476	1
Rsl1d1	0.0895933119808036	0.0377161350896034	0.989	0.977	1
Stag1	0.0896102304225241	0.0319428905052589	0.581	0.577	1
Mks1	0.0896262672754883	0.022928970390041	0.138	0.121	1
Serpine2	0.0896433432406023	-0.0363216931882224	0.103	0.132	1
Hspa5	0.0897038140760424	0.0343043254537001	0.946	0.956	1
Gmpr	0.0897251923765321	-0.0144503189304713	0.168	0.2	1
Nab2	0.0898261390098383	0.0250404486119239	0.117	0.096	1
Gfpt1	0.0898413756606254	-0.0230955399411125	0.127	0.163	1
Foxp4	0.0898477641790975	0.0428851162224975	0.374	0.338	1
Vwa3b	0.09000466162542	0.0160565675534031	0.228	0.227	1
Steap2	0.0901519185209478	-0.0106498547125832	0.15	0.176	1
Sf3b4	0.0901800611268111	0.0113822022213895	0.852	0.874	1
Ttc5	0.0902863060925184	0.024616127612055	0.27	0.254	1
Slc35b3	0.0903789802107169	-0.0174989452544337	0.091	0.121	1
Rpl27a	0.090516583193319	0.0195643090323441	1	1	1
Eif1ax	0.0905855344536236	0.045684947939866	0.954	0.954	1
Eif1	0.0905979737358412	0.040365453467591	1	1	1
Pdlim1	0.0906007722691296	0.0193291459163433	0.538	0.557	1
Exoc3	0.0906844196173351	0.0401931433589066	0.445	0.41	1
Pdk1	0.0910076321282617	0.0390764168829215	0.545	0.491	1
Mllt6	0.0912603873550713	-0.0364615894136398	0.382	0.395	1
Parp2	0.0912634771006714	-0.00371094322664123	0.556	0.593	1
Ndufaf2	0.0914273591352781	0.0249516759037081	0.633	0.642	1
Dapp1	0.0916049973184032	-0.00887893199415873	0.11	0.131	1
N4bp1	0.0917724801752155	-0.0175512348209342	0.675	0.722	1
Ifitm3	0.091950384924443	0.0329830738927062	0.69	0.706	1
Add1	0.0919877203200496	-0.0259624505016581	0.272	0.318	1
Tex30	0.0920827971539995	0.0464218017606132	0.593	0.556	1
Taf13	0.0921359311189754	0.0487857115200053	0.628	0.616	1
Cdk16	0.0921863472436313	-0.0361976639558997	0.341	0.392	1
Blzf1	0.0923173887016363	-0.00511264567778597	0.193	0.216	1
Zfp7	0.0923640023680194	0.0196092096267281	0.126	0.109	1
Chmp4c	0.0925153060031248	0.0360535232232548	0.371	0.347	1
Ctdsp1	0.0925707846000533	-0.0273374493932972	0.09	0.122	1
U2af1	0.0926213988609409	0.00516721994943836	1	0.995	1
Trmu	0.0926590004028674	0.0213677971812675	0.101	0.082	1
Ddx24	0.0931292644005144	-0.0155825764260389	0.964	0.946	1
Mapk3	0.0931664600383524	-0.00686741717389988	0.404	0.435	1
Manba	0.0932797212828621	-0.0172896786579971	0.344	0.384	1
Rab3gap2	0.0932895334281971	-0.0310882941553218	0.153	0.193	1
Tmem50b	0.0934093987577059	0.022684317362719	0.118	0.098	1
Tsc22d4	0.093502483146858	0.0124638661275054	0.317	0.328	1
Slc6a8	0.0935259002876315	-0.027473238400005	0.228	0.272	1
Hyal2	0.0936995067328383	0.0105785491714806	0.275	0.289	1
Acbd6	0.0939337758040656	0.0236054706159479	0.68	0.688	1
Gls	0.0939817517156081	-0.025611000807612	0.201	0.243	1
Pde6d	0.094091199687212	-0.0344087272486516	0.314	0.364	1
Osgep	0.0942404580676655	-0.0361613157596747	0.382	0.434	1
Mark2	0.0942741275017012	-0.0245025977146452	0.348	0.395	1
Vgll4	0.0943920329644388	-0.0149133099534825	0.093	0.119	1
Trit1	0.0947285752171811	-0.0298477780786829	0.121	0.157	1
Hsd17b4	0.0947460130554544	0.0163037281977469	0.2	0.194	1
Rpl14	0.0948892328711881	0.0192437038537463	1	1	1
Svip	0.0950239398791028	-0.00612103359912439	0.136	0.154	1
Cand1	0.0952928619584069	0.0255557598057758	0.621	0.626	1
Cox4i1	0.0953760242726694	-0.0340742364568909	1	1	1
Akap12	0.0953760293911558	-0.0462447151239616	0.849	0.879	1
Commd8	0.0956299155466733	0.035319318001783	0.538	0.509	1
4930461G14Rik	0.0956448811524827	-0.00885903345908584	0.231	0.259	1
Rnh1	0.0959128319976442	-0.0135505317873334	0.338	0.375	1
Xrcc2	0.0959357893638788	0.0171127613101114	0.111	0.098	1
Abl2	0.0960074289358018	-0.0215635698242716	0.203	0.241	1
Atp1a1	0.0960337767623444	-0.0354816721136604	0.673	0.667	1
Unc45a	0.0960467050612395	-0.0129566679160366	0.204	0.234	1
Akirin2	0.0960910099548515	0.0087371253407566	0.534	0.56	1
Ccnt1	0.0964581311675567	0.00945989971654321	0.495	0.507	1
Slc1a3	0.0965863153240475	-0.0347078774299211	0.147	0.187	1
0610012G03Rik	0.0966183390518892	-0.00616867526312115	0.843	0.876	1
Cdc27	0.0966382376166302	0.0216862752886298	0.297	0.288	1
Gdap2	0.096656070346985	-0.0115426638999043	0.096	0.119	1
Klhl9	0.0966580122796319	0.0054761741727512	0.164	0.175	1
Helz	0.0967659921675132	-0.0155008715855781	0.331	0.369	1
Atf6b	0.0967942225024744	0.0244445425676519	0.234	0.216	1
Eif2a	0.0968385560156708	0.0454585160220344	0.759	0.743	1
Ptk2	0.0969530367998173	0.00581650427931613	0.183	0.191	1
Vps18	0.0969550405889298	-0.0149361462905031	0.083	0.109	1
Ugp2	0.0969786237691334	-0.005419073425941	0.245	0.27	1
Hsph1	0.0969891265923469	0.0478911632849862	0.71	0.69	1
Zfp777	0.0970633526740756	0.0246731664772037	0.134	0.1	1
Camta1	0.0971713044951897	0.0220940013805774	0.551	0.564	1
Ddost	0.0972782176933583	0.0250693693528034	0.678	0.686	1
Notum	0.0973265285757096	0.0202599603922845	0.124	0.107	1
Sltm	0.0974300874741945	-0.0100871330458785	0.813	0.851	1
Nisch	0.0975280832708034	-0.052128383422388	0.783	0.807	1
Sesn2	0.0976011773741574	-0.00453994226754473	0.495	0.532	1
Dnajc1	0.0976836033810217	-0.0354447327345623	0.205	0.237	1
Pck2	0.0977407841065334	0.0266794135284179	0.16	0.138	1
Hmga2	0.0978160584354161	-0.0164366232154171	0.108	0.136	1
Zfp217	0.0979061466011285	0.00158483419804567	0.188	0.206	1
Zfp592	0.0979590818208419	0.00114022129532187	0.098	0.109	1
Clptm1l	0.0979964020862905	-0.0152878493119281	0.381	0.422	1
L3mbtl2	0.0981362949819217	-0.00228998093038218	0.484	0.517	1
Tbc1d31	0.0981411529666621	-0.0138792589384242	0.104	0.13	1
Gcdh	0.0981938350641988	0.00892419926785859	0.161	0.167	1
Tspan3	0.0983175813079825	0.0275892945499118	0.626	0.631	1
Ttc9c	0.0984770668980697	-0.0185077742549216	0.337	0.378	1
Cnnm2	0.0987646801893998	0.0231102551841281	0.21	0.196	1
H1fx	0.098851295702658	-0.03346804226225	0.292	0.341	1
Ap3b1	0.0990418004466997	-0.0209816830631964	0.33	0.373	1
Trnt1	0.0991572576166224	0.0198627163135707	0.563	0.574	1
Rere	0.0992526937878538	-0.0298894416884953	0.26	0.306	1
Btbd10	0.0992740651998687	0.00446344145696559	0.25	0.263	1
Mief1	0.0993297498405686	0.0250583466450753	0.213	0.196	1
Mrps2	0.0993565495622743	0.0344593207302747	0.421	0.404	1
Wipi2	0.099413293903379	0.0336702126459338	0.66	0.661	1
Rbm25	0.0994382963835419	0.0463588698991806	0.993	0.985	1
Gm13225	0.0995530889703281	0.0388954755574104	0.729	0.725	1
Prr14l	0.0995797419382339	0.0077522360678553	0.204	0.212	1
Vbp1	0.0995905376589018	0.0493256121683624	0.767	0.732	1
Gpn2	0.0997695935629614	0.0179553024550446	0.185	0.178	1
Rrn3	0.0998175603651547	-0.0137577044585424	0.525	0.566	1
Wdr48	0.0998719796165705	0.0168076887825864	0.214	0.21	1
Snhg11	0.0999015349230352	-0.0502510162922074	0.227	0.259	1
Gm13152	0.0999801470011172	-0.0256353638598661	0.335	0.382	1
Grb7	0.100018217917231	-0.0237782068401737	0.086	0.118	1
Twistnb	0.100184749056775	0.0276239570875575	0.792	0.798	1
Zfp704	0.100455611804832	-0.0159435175514788	0.291	0.331	1
Nktr	0.100615462294403	-0.0186987841928627	0.585	0.628	1
Ppp2r1a	0.100706207345652	0.0453572828040661	0.692	0.649	1
Esrrb	0.100803337707469	-0.00663775285615875	0.612	0.584	1
Nudt22	0.100806470626858	-0.00168439479250355	0.094	0.107	1
Psma1	0.101278086003717	-0.0174470353591589	0.892	0.922	1
Anxa3	0.101319534905807	-0.0505914074207154	0.108	0.142	1
Arl13b	0.10140107608358	-0.0275002408555247	0.163	0.203	1
Trim11	0.101449731906186	-0.024788606986338	0.107	0.141	1
Ocel1	0.101511663142445	0.0153318494442323	0.237	0.236	1
Cox6b2	0.10166074704572	-0.0554189566553505	0.552	0.602	1
Wdr36	0.101863184223882	-0.0287893756775495	0.495	0.544	1
Soga3	0.101901192905806	0.0309518227506879	0.208	0.196	1
Rab6a	0.102051561601938	0.00631654600570353	0.612	0.639	1
9430038I01Rik	0.102100818580642	0.000918364128133731	0.344	0.366	1
Pola1	0.102196796819301	0.0153876371507918	0.381	0.391	1
Smc5	0.102330727816649	0.0097098693341649	0.399	0.416	1
Rcan1	0.102463976910819	0.0171505002021299	0.111	0.102	1
Cnot4	0.102790644327987	-0.0457765177490637	0.459	0.512	1
Trip10	0.102899772484532	0.000558275533491498	0.21	0.227	1
Abcg2	0.102934942505468	-0.0471445317731269	0.358	0.407	1
Aldh9a1	0.103219483621777	0.0187254348075041	0.26	0.253	1
Sdhaf3	0.103266444586319	0.0429834847678839	0.285	0.279	1
Dlg1	0.103455396504012	-0.00769526939616821	0.285	0.317	1
Haus3	0.103460899565371	0.0359382061395149	0.312	0.273	1
Msrb2	0.103505975759006	-0.033232369325006	0.183	0.225	1
Mrpl13	0.103578365740951	-0.0426947039505881	0.796	0.836	1
Myc	0.103687456898896	0.0264050369808136	0.184	0.16	1
Hsd17b11	0.103738375607654	-0.00106731450420183	0.195	0.212	1
Sept9	0.103796107184823	-0.0160647701877194	0.302	0.341	1
Pxn	0.103878473189977	0.0283398958987542	0.183	0.154	1
Map7d1	0.103894296912578	0.0243678602435153	0.165	0.145	1
Smc6	0.103953153876166	-0.0361037409216701	0.809	0.848	1
Cul2	0.10404725458387	0.00320439755841029	0.516	0.547	1
Prpf39	0.104104359127741	-0.00163717860497677	0.143	0.158	1
Mbnl1	0.104172792980557	-0.0169214142452785	0.09	0.118	1
Gpt2	0.104289917441845	8.74342634072656e-05	0.213	0.23	1
Rbmxl1	0.104408971900258	0.0407292364382981	0.949	0.936	1
Mapk8	0.104436870660889	-0.0313726822831366	0.158	0.199	1
Nck1	0.104699871993833	0.00914962242563724	0.305	0.313	1
Safb2	0.104767759157062	-0.0299274948391265	0.718	0.764	1
Rnf113a2	0.104776572389653	0.0272988134682253	0.351	0.347	1
Ccnc	0.104778164943522	0.0162069147094956	0.382	0.388	1
Gm11837	0.104908746625129	0.0136074241475234	0.12	0.112	1
Fam63a	0.10500954154548	0.0110839801248348	0.29	0.298	1
Sap30	0.105066553124981	0.0426471203040193	0.845	0.811	1
Cox10	0.105068813118643	0.0368299983699275	0.359	0.337	1
Tamm41	0.105240208315978	-0.0430490271233625	0.324	0.36	1
Pds5b	0.105280468067306	0.0233249263596207	0.29	0.28	1
Dnajc11	0.105499543044833	0.0364629681431433	0.599	0.591	1
Hdac4	0.105618003368151	-0.01592977093501	0.174	0.206	1
Pi4k2a	0.105672811265669	-0.0213085513757673	0.147	0.182	1
Clk2	0.105683843555902	-0.0159773039340003	0.141	0.171	1
Mms19	0.105739460254755	-0.0144894374218187	0.233	0.265	1
Cpsf3l	0.105748234811768	-0.0173395111554907	0.606	0.653	1
Armcx5	0.105761065602743	-0.00578656728818698	0.128	0.147	1
Pdik1l	0.105905872972665	0.0189659957951866	0.151	0.138	1
Foxp1	0.105919281379817	0.0428648459553808	0.508	0.486	1
Lsm10	0.106211965319703	-0.0296650284860128	0.352	0.401	1
Hnrnpk	0.106286706106081	0.034461171920239	1	0.997	1
Fam149b	0.106413957603446	0.0178791177970434	0.106	0.091	1
Tbrg1	0.106572372719925	0.0488997426770456	0.799	0.771	1
Cbl	0.106638357474543	-0.00684373160479623	0.297	0.326	1
Anxa11	0.106770839415263	0.0143618128162679	0.155	0.149	1
Pdcd2	0.106772183062067	-0.0402219068581923	0.579	0.63	1
Rpp30	0.10677246422283	0.0185975032430933	0.556	0.565	1
Ndufs5	0.106984791615815	0.0429341729852786	0.983	0.98	1
March6	0.107013749965721	0.0252135044936882	0.193	0.18	1
Prmt7	0.107143888276935	-0.035530179906537	0.456	0.508	1
Nagpa	0.107166938916702	0.0270157089734232	0.197	0.171	1
Rangap1	0.107297946478756	0.00238582914683994	0.722	0.752	1
Pabpc4	0.107360526480346	-0.00555220724588734	0.683	0.721	1
Tmem184c	0.107664057936037	-0.0237347577521822	0.193	0.231	1
Zfp639	0.107718727332102	-0.0282448159007169	0.369	0.418	1
Gclc	0.107824018380973	-0.00668565786070624	0.231	0.258	1
Nudcd3	0.107829278969816	-0.0330391370398085	0.703	0.75	1
Ccdc181	0.107884996388209	0.0175187896187413	0.124	0.112	1
Gm2000	0.107915729509995	0.0399803363547618	0.538	0.519	1
Cinp	0.108019477437021	0.0151362692466165	0.408	0.418	1
Tti2	0.108038533540132	-0.00935088582126846	0.148	0.173	1
Abhd11	0.108374849570391	-0.0457366753525598	0.401	0.452	1
Tspo	0.108758236425321	-0.00716223211463693	0.213	0.235	1
Ddit4	0.108856314542599	-0.020007223562625	0.083	0.111	1
St14	0.108932301825542	0.00516235883028207	0.124	0.128	1
Them6	0.108953828394474	-0.00318980590314444	0.138	0.153	1
Zfp385a	0.109045836642886	-0.0104895144548168	0.116	0.139	1
Map2k1	0.109062803375711	-0.00737667579811713	0.445	0.48	1
Epb41l4aos	0.109266887684706	0.0352166289175463	0.782	0.779	1
Wsb2	0.109276642892059	0.0110860147972521	0.458	0.475	1
4933434E20Rik	0.109475388771822	0.042425130954647	0.355	0.336	1
Gps1	0.109529700082968	-0.039327749555488	0.743	0.775	1
Hif1an	0.109772739959665	-0.00137144458376656	0.157	0.172	1
Amacr	0.109873817552211	0.00823484701569441	0.181	0.186	1
Gadd45b	0.109886305122152	-0.0251958540022289	0.161	0.197	1
Smc1b	0.110322140691118	-0.00347070169393855	0.101	0.116	1
Nsmce2	0.110337501778012	-0.0320134123444866	0.382	0.433	1
Setd2	0.110341048298946	0.0414545983524335	0.521	0.485	1
Gm26829	0.110423410310568	0.0143487736044756	0.211	0.209	1
Eif1a	0.110438715335999	0.0471011763713276	0.947	0.944	1
Ccdc88a	0.110561159112019	-0.0206584419747653	0.257	0.296	1
Srp19	0.110654712160063	-0.0223322697939157	0.949	0.932	1
Reep5	0.110709490690864	-0.0297040576742116	0.237	0.28	1
Pnkd	0.110754022325716	0.0174088405921997	0.797	0.817	1
Coro1b	0.110827102088117	-0.0405418445548189	0.287	0.335	1
Jmjd1c	0.110889685428915	-0.0161521562095173	0.371	0.412	1
Tnrc6c	0.110908924839345	0.0334790063233859	0.297	0.251	1
Galk1	0.110957415375734	0.0444257293606369	0.636	0.606	1
Nsl1	0.110992628785054	-0.0065879840289397	0.108	0.128	1
Stra13	0.111115529746709	-0.00976114532199157	0.743	0.784	1
Mapre1	0.111163874063215	0.00659006048405553	0.822	0.786	1
Phyh	0.111168850725062	-0.0145727384096354	0.151	0.18	1
Flad1	0.111280883082289	0.0138445647914575	0.201	0.2	1
Tomm6	0.111287909384029	0.0213357101241619	0.163	0.149	1
Nvl	0.111355770313235	0.0133751092304053	0.598	0.626	1
Ctsa	0.111367678069283	-0.0239091935787525	0.128	0.163	1
Dcbld2	0.111495479497486	4.34038660072911e-05	0.101	0.11	1
Mri1	0.111498500305594	-0.0101298044080326	0.297	0.328	1
Ankrd13a	0.111527848308046	0.0142538634655673	0.251	0.251	1
E4f1	0.111528494114016	0.00552946727817687	0.098	0.101	1
U2af2	0.111579321489521	-0.0304524419389532	0.822	0.812	1
Rrnad1	0.111733259828917	0.024807234049964	0.164	0.142	1
Meaf6	0.111806483484178	0.00774565242880138	0.419	0.435	1
Tor1b	0.11188243485852	-0.00665315960631455	0.224	0.248	1
Dclre1a	0.111915216504569	-0.00933607655787132	0.116	0.138	1
Arl5a	0.112078837111414	0.0244228880529954	0.375	0.371	1
Chp1	0.112192948776822	0.00113187040229859	0.264	0.285	1
Glod4	0.11219829254215	0.0356179552113776	0.465	0.451	1
Ctdnep1	0.112215012866339	0.00346346370627335	0.258	0.271	1
Ckap2	0.112272723831962	-0.0353512971349027	0.425	0.477	1
Mrpl4	0.112321086255561	-0.00323381642604803	0.703	0.737	1
Gm20342	0.112329214358632	-0.0111790990583413	0.134	0.159	1
Ptpra	0.112392904519372	-0.0284007069115984	0.134	0.171	1
Dcakd	0.112433646376609	0.0394282938749423	0.82	0.779	1
Capns1	0.112458433441964	-0.0458701614172831	0.827	0.857	1
Atp1b1	0.112468725303176	-0.0421326918868058	0.365	0.416	1
Prcp	0.112616060745948	-0.0011705075408748	0.178	0.196	1
Wdr26	0.112625205943864	-0.0469722288497776	0.432	0.481	1
Ifnar1	0.112692977885066	0.0225834760152543	0.141	0.119	1
Dmtn	0.112796965809434	-0.0194423419991986	0.211	0.248	1
Dnaja3	0.112811472349927	0.00472481670322028	0.427	0.451	1
Ndufa9	0.112930275168239	0.0454338281654801	0.643	0.621	1
AI597479	0.112943532830768	0.0226991292697404	0.127	0.106	1
March2	0.1129472680055	-0.00114692792279411	0.178	0.196	1
Fam175a	0.113007822124532	0.0227441656251883	0.184	0.147	1
Stard3	0.113154784703871	0.00224978522748208	0.111	0.119	1
Fam195b	0.113202916939286	0.0231559736321814	0.374	0.37	1
Gm16586	0.113420274035179	0.00940842497955074	0.238	0.242	1
Dennd2a	0.113488091114357	0.00235370775994891	0.136	0.147	1
5430403G16Rik	0.113564491197158	0.0206121625612377	0.111	0.093	1
Ppm1m	0.113600950133778	-0.0217803289304926	0.148	0.163	1
Dph5	0.113809902169144	-0.00374570832088919	0.277	0.301	1
Odf2	0.113894187344036	-0.0430646765448343	0.504	0.555	1
Scpep1	0.113964318833319	0.0311341324653014	0.454	0.437	1
Ywhag	0.114294617089026	-0.0318200175207486	0.845	0.879	1
Gm19705	0.114326189539458	-0.0471996986067152	0.358	0.408	1
AW209491	0.114330350751412	-0.00216909104576271	0.27	0.295	1
Atp6v0a1	0.114357228318379	0.0167771762819167	0.14	0.132	1
Prps1	0.114415558726706	0.0440806592846882	0.827	0.792	1
Mrpl46	0.114452568333147	0.00998638858968026	0.658	0.68	1
Med8	0.114774478921611	0.0101221079067446	0.562	0.578	1
Abcb7	0.114857420368957	-0.0114693042680479	0.12	0.144	1
[truncated: 5,628 more rows]
