# Supplementary material for: Detection of gene cis-regulatory element perturbations in single-cell transcriptomes
Source: PLoS Comput Biol. 2021 Mar 12;17(3):e1008789. doi: 10.1371/journal.pcbi.1008789 (PMC8011753; doi:10.1371/journal.pcbi.1008789)
Supplement: S2 File — (ZIP) [file pcbi.1008789.s015.zip › S2_File/wt_txm.TdgfSC1_vs_Control.wilcox.csv]

	p_val	avg_logFC	pct.1	pct.2	p_val_adj
Tdgf1	8.3457292369156e-09	-0.12554757506233	0.973	0.988	0.000151950692216522
Rpl7l1	1.1229179072643e-07	0.122501767819237	0.956	0.919	0.00204449663375611
Malat1	2.13429002408733e-06	-0.126025937148943	1	1	0.0388590184685581
Phc2	3.57225907785877e-06	-0.0535255473691647	0.078	0.155	0.0650401210305747
Perp	2.21695113912292e-05	-0.112399475459954	0.301	0.407	0.403640293900109
Snrpd3	2.82491607917063e-05	0.0718439806967657	0.999	0.995	0.514332470534597
Sumo2	3.88339915403564e-05	0.058196591063119	1	0.999	0.707050483975268
Rpl10	3.98287737299687e-05	0.069453904763225	1	0.999	0.725162483301541
Sarnp	4.50655469811365e-05	0.0957109506572317	0.877	0.809	0.820508413885552
Zfp207	5.03184092441704e-05	0.0971521623536924	0.893	0.857	0.91614727710861
Prdx1	5.47323539826369e-05	0.0647399142778244	1	1	0.996511968961871
Usp53	6.92019282005793e-05	-0.0423726389357549	0.063	0.122	1
Rbm3	0.000157631272332656	0.0803428545812932	0.993	0.992	1
Ywhaq	0.00018862091557734	0.0579310307876639	1	0.999	1
Tcl1	0.000207258048012011	0.0885159704870495	0.525	0.441	1
Gm11744	0.000251330395419433	-0.0442785001100559	0.08	0.139	1
Ebag9	0.000308665128502722	-0.0409161944834668	0.104	0.169	1
Aard	0.000342388643457255	-0.0833612999103009	0.465	0.561	1
Ahsa1	0.000351432401441465	0.0777800783074898	0.966	0.949	1
Rps27l	0.000386579431648538	-0.0554175273175641	1	1	1
Eef1e1	0.000478090506155575	0.0847577108857215	0.874	0.846	1
Stmn1	0.000618115704668945	0.0842795522047657	0.967	0.957	1
Rps21	0.000691860590737834	-0.0368468234768131	1	1	1
Tead4	0.00072885420081435	-0.0367280490784222	0.077	0.13	1
Abhd16a	0.000789506336644801	-0.0401988074585422	0.101	0.158	1
Plpp3	0.000806046117014057	-0.051566049843209	0.118	0.178	1
Polr2h	0.000847913439375422	0.0774640000243433	0.882	0.857	1
H2afx	0.000880187932381903	0.0757265269332559	0.99	0.994	1
Eif6	0.000884119471113933	0.0843503584701641	0.887	0.887	1
Ran	0.000967791164632991	0.0430977475971188	1	1	1
Pcbp1	0.000987019522601149	0.0587409969934518	0.996	0.992	1
Ngfrap1	0.00107207049110651	-0.0635164545136675	1	1	1
Rps28	0.00107761739025009	-0.0371718977738906	1	1	1
Hook1	0.00112097835700498	-0.073369464341181	0.377	0.46	1
Fam162a	0.00113872521499007	-0.0848515739996594	0.78	0.818	1
Nop10	0.00120480581836523	0.0484927902415011	1	0.999	1
Mapkapk2	0.00124463396269288	-0.0500751294271014	0.138	0.201	1
Dcp2	0.00125321904974	0.0887220691492377	0.738	0.714	1
Senp6	0.00126258999449721	-0.0651284683148913	0.551	0.628	1
Psmd5	0.00131649124281782	0.0749599067844823	0.534	0.476	1
4921524J17Rik	0.00132743838033407	-0.0536907781030701	0.392	0.488	1
Dst	0.00132987646752833	-0.0780493118587818	0.441	0.521	1
Nfkb1	0.00144029722020725	-0.0584453705176486	0.165	0.228	1
Dnajb6	0.00149900208091652	0.0625444166826283	0.979	0.984	1
Hmgn2	0.00153010189861394	-0.0713869617165264	0.93	0.941	1
Cnbp	0.00156078756629931	0.0602394634973611	0.999	0.999	1
Tab2	0.00156835484258839	-0.0505633386967446	0.218	0.288	1
Rps20	0.00161791048221504	-0.0338002066975291	1	1	1
Nckap1	0.00173331870961741	-0.0544491524629428	0.341	0.411	1
Pmm1	0.00177421291238747	-0.0790918078383025	0.839	0.886	1
Txndc17	0.00178907597881915	0.0651581574962792	0.957	0.955	1
C1qbp	0.00187905855529627	0.0604084893598533	0.999	0.991	1
Clns1a	0.00188352057702987	0.0621236056811427	0.973	0.974	1
Tpst2	0.00189149328644415	-0.0594574040742989	0.344	0.432	1
Hsd17b14	0.00190539476114667	0.0832209933638506	0.946	0.928	1
Mid1	0.00198141569960237	-0.093572293238004	0.666	0.72	1
Abcc1	0.0020437065004941	-0.0354369786812594	0.083	0.131	1
Timm44	0.00209364825872919	-0.0660843512097	0.525	0.595	1
Tpt1	0.00210259437627467	-0.0439991951539138	1	1	1
Cenpb	0.00222735937211119	-0.0479618456546017	0.237	0.309	1
Ak1	0.00233804124647204	-0.0612637338655971	0.262	0.332	1
Mrpl12	0.00241818244592027	0.0598707927509352	0.986	0.971	1
Trim71	0.00247381312630121	-0.0599967212087283	0.688	0.743	1
Rtca	0.00249777811863987	-0.0584772275546035	0.409	0.495	1
Ankrd12	0.00255257127937088	-0.0546262119309106	0.114	0.169	1
Ttc14	0.00256921727486923	-0.0625656420347133	0.499	0.577	1
Numbl	0.00259749968153162	-0.0346752852194627	0.1	0.152	1
Homer2	0.00260447104806491	-0.0396550114200462	0.148	0.209	1
Nradd	0.00272108494306421	0.0477227861142095	0.371	0.301	1
Rap1gds1	0.00272439608880179	-0.043147285719681	0.133	0.188	1
Csnk1g1	0.00274106187085285	-0.0490707237731531	0.164	0.222	1
Uqcrfs1	0.00278065085484536	0.0589484376156335	0.936	0.938	1
Pigl	0.00281888151847036	-0.046626241546503	0.24	0.313	1
Eps8	0.00287137041602264	-0.0431442147899417	0.107	0.158	1
Usb1	0.00301864570053334	0.0402302007019632	0.203	0.147	1
Ywhae	0.00305589265848964	0.0480554687981414	1	0.999	1
Nmd3	0.00312581088083256	0.0729424562727083	0.748	0.692	1
Urod	0.00316856622588926	-0.0433539178486892	0.204	0.271	1
Ppid	0.00321699925072386	0.0564813112375229	0.944	0.928	1
Sec61a2	0.0033012970385364	-0.0451555551555685	0.181	0.246	1
Vps13a	0.00331933130648376	-0.031432222889952	0.154	0.215	1
Tm9sf4	0.00334179681919218	-0.0446536753162634	0.183	0.25	1
Gramd1a	0.00340763659992059	-0.0284335109729501	0.076	0.121	1
Rgs19	0.00341991316246751	-0.0498619963213618	0.352	0.431	1
Mrfap1	0.00345505056149812	0.0484950811658402	0.999	0.998	1
Pnpla6	0.00347017905120757	-0.05226410269913	0.234	0.303	1
Wdr77	0.0034864541186909	0.063453216005147	0.853	0.832	1
Eif4ebp1	0.00354877446060052	0.0495325472934924	1	1	1
Ybx1	0.00358750609030446	-0.0313674737370122	1	1	1
Tex19.1	0.00367038350614077	0.0881561630907227	0.748	0.707	1
Mrps25	0.00377411578536307	0.0677776322461698	0.823	0.809	1
Psma2	0.00377441552760692	0.0596213804256278	0.987	0.993	1
Fam185a	0.00380221759552691	-0.0338698535749911	0.076	0.119	1
Atrx	0.00395116250563697	-0.0603746826836278	0.852	0.884	1
Fasn	0.00403575346431155	-0.0580836119289805	0.428	0.507	1
Zzef1	0.00406579379795517	-0.0317847607208288	0.074	0.118	1
Hspd1	0.0040933377565694	0.0398952295212682	1	1	1
Arpc4	0.00432137254026416	0.0604444657700752	0.732	0.679	1
Etfb	0.00463087186974306	0.0651091312757913	0.839	0.8	1
Cops4	0.00476283570643162	0.0734130324001815	0.817	0.779	1
Pgm3	0.0047666790053541	-0.0350796416345442	0.165	0.224	1
Chek1	0.00478873767947143	0.0558093323053281	0.311	0.255	1
Ankrd10	0.00479178583272892	0.0730362921042752	0.583	0.544	1
Nme4	0.00484033763267683	-0.075431000834939	0.586	0.642	1
Ybx3	0.004865232095687	-0.0791723067347587	0.856	0.877	1
Pebp1	0.00494875007577133	0.0457584079041986	1	0.999	1
Dnajc9	0.00498205032559997	-0.0601903096590989	0.603	0.668	1
Lin7c	0.00507258495094089	0.0571472229822844	0.428	0.372	1
Npm1	0.00510650847507071	0.0333204893081764	1	1	1
Cdr2	0.00511228886671793	-0.0358176607365886	0.108	0.157	1
Adar	0.00519242670690083	-0.0340366153865381	0.12	0.17	1
Gk5	0.00528815376916493	0.0397959707687451	0.16	0.117	1
Nup93	0.00531032170769357	0.0710941651479884	0.528	0.483	1
H2afz	0.00533535182229436	0.0356867778875714	1	1	1
Spns1	0.00534040646041366	-0.0490743721792104	0.563	0.634	1
Lrp2	0.00539470410262917	0.0355406660851188	0.157	0.111	1
Erh	0.00547074014722272	0.0392239855958629	1	0.999	1
Eif4a1	0.00554758572215784	0.0453480910979263	1	1	1
Rqcd1	0.00565772633033398	0.0608028449303318	0.442	0.395	1
Sfn	0.00575239477230619	-0.0993202951306247	0.422	0.483	1
Dennd6a	0.00584471540079912	-0.0252429653519843	0.157	0.215	1
Snrpa	0.00589425290490733	0.0619185283793968	0.799	0.787	1
F2rl1	0.00594116833222182	-0.0627214032571384	0.354	0.418	1
Commd3	0.0059660413931828	-0.0493253631145806	0.23	0.294	1
Kat8	0.00596642167515878	-0.0515981962264635	0.223	0.286	1
Dennd5a	0.00599988491425234	-0.0298119284340325	0.076	0.117	1
Rras2	0.006035307603715	0.0580652660332026	0.395	0.337	1
5430416N02Rik	0.00604398416597536	0.0430781404387686	0.218	0.167	1
Igfbp7	0.00608470250594216	0.0326115608867881	0.136	0.092	1
Zbtb22	0.00613987628166521	-0.0306386451124685	0.08	0.122	1
Gfod2	0.00619021638411919	-0.0885691720261521	0.18	0.237	1
Fbxl14	0.00624698508883321	-0.0298999561510708	0.147	0.203	1
Mzt2	0.00635754435490329	-0.0522705608416324	0.347	0.414	1
Ikbkb	0.00642678537995885	0.0382750460933194	0.255	0.201	1
Nedd8	0.00642693052684169	-0.0405386768519793	0.999	0.993	1
Rps25	0.00645438752632529	0.0281703159806233	1	1	1
Cmpk1	0.00645615761404832	0.0549758373137665	0.598	0.563	1
Sccpdh	0.00651247837254319	-0.0473425125455705	0.195	0.252	1
Wnk1	0.00657500116995549	-0.0636436916890337	0.626	0.669	1
Zcrb1	0.00658346730880856	-0.0543735789389382	0.725	0.745	1
Psme4	0.00660102185928912	-0.0521180949459328	0.539	0.617	1
Cyc1	0.00671250463120883	0.0522492002276769	0.984	0.986	1
Rtn4	0.00682088811281604	0.062910026580527	0.859	0.838	1
Limd2	0.00690264646606938	-0.038875562907516	0.227	0.289	1
Coq3	0.00690917332938298	-0.0497276306658588	0.307	0.377	1
Plod2	0.00692375423358261	-0.037322275116035	0.163	0.218	1
Halr1	0.00696123789479473	-0.0655180895538996	0.561	0.621	1
Canx	0.00696617593773372	-0.0566054422611273	0.87	0.92	1
Nr0b1	0.00704139207106009	0.087090196027463	0.566	0.527	1
Cenpt	0.00721661207903434	-0.0567190178291727	0.362	0.43	1
Pdgfa	0.00744600682021051	-0.060976028343387	0.776	0.811	1
Saal1	0.00745811034613754	0.050100513724385	0.272	0.217	1
Oxct1	0.00749392415770382	-0.0437135466788401	0.24	0.301	1
Sepsecs	0.00749779131038924	-0.0237889850427559	0.067	0.106	1
Slc35e1	0.00782026456458033	-0.0415651235972936	0.147	0.197	1
Wdr83	0.00783459622504282	-0.0457407377567426	0.272	0.345	1
Mrpl15	0.00783891316239942	0.0453948771270911	0.987	0.962	1
Hint1	0.00784924699929498	-0.043313524858771	1	1	1
Ccdc47	0.00788949844338517	-0.0437668261135193	0.265	0.329	1
Ccdc18	0.00796139222003279	-0.0454236106005133	0.138	0.186	1
Pfn1	0.00800113127741069	0.0542492659199416	1	0.999	1
Gtpbp10	0.00801361294035182	-0.0411668932620414	0.174	0.227	1
Cog4	0.00804260018921041	-0.0377183199404673	0.201	0.261	1
Ppp6r1	0.00812177132745878	-0.0353441713692655	0.128	0.18	1
Tceal8	0.00814330122803964	0.0775389159856227	0.796	0.772	1
Metap2	0.00830387079437558	-0.0447739846723112	0.996	0.997	1
Mrs2	0.00834212544947356	-0.027263708229304	0.08	0.122	1
Krcc1	0.00834571267731707	-0.0709833550934765	0.447	0.505	1
Eif1	0.0083730964889806	0.040365453467591	1	1	1
Oma1	0.00840917714557985	-0.0330204951398585	0.073	0.11	1
1600002K03Rik	0.00846318556368876	-0.0246614313308076	0.091	0.136	1
Polr2c	0.00850408862462585	0.0518366264569476	0.929	0.925	1
Psat1	0.00852448380664671	0.0614598302616127	0.94	0.935	1
Nicn1	0.00855184450408537	-0.0415902783369669	0.123	0.168	1
Eif3k	0.0086618010641492	0.0517045815982675	0.996	0.992	1
Prmt1	0.00879662561507463	0.0516788430413311	0.986	0.988	1
Ndufaf3	0.00881146679982825	-0.0380769055511363	0.277	0.339	1
Snx10	0.00888045458351865	0.0593005011098695	0.377	0.322	1
Yap1	0.0089209319894862	-0.0544783802253297	0.354	0.412	1
Atp5g3	0.0090069057537466	-0.0543113985514918	0.954	0.968	1
Rnf115	0.00903087909486318	-0.0378909918023244	0.312	0.39	1
Mier3	0.00906390357787911	-0.0299881245765802	0.114	0.161	1
Abhd17c	0.00916081799536098	-0.039760651925648	0.233	0.289	1
Nfe2l1	0.00940178222231237	-0.0665849176699276	0.452	0.509	1
Smpdl3b	0.00948959924262768	0.0364384500330209	0.214	0.165	1
Prkci	0.00952034448741745	-0.0372352724198009	0.391	0.464	1
Adrb3	0.0098556648247283	-0.0286536558499437	0.126	0.174	1
Zpr1	0.0098868106888707	0.0578791219280627	0.646	0.598	1
Nol11	0.00991786476565821	0.0523712194375535	0.672	0.617	1
Gga2	0.0100168023676498	-0.0526062875816833	0.548	0.639	1
Fermt2	0.0100602003071285	-0.0574548018666176	0.703	0.743	1
Rpl36al	0.0100703282592722	0.0371230058822611	1	1	1
Deptor	0.0100711214643338	-0.0329774148699742	0.128	0.179	1
Pfdn6	0.0101338043541479	0.0547475080566424	0.981	0.975	1
Dnm1l	0.0101699616836021	-0.053375110515838	0.522	0.586	1
Mki67	0.0102034000357978	-0.0487646002968643	0.459	0.523	1
Ccdc77	0.0103039262811238	-0.0305748969093034	0.227	0.291	1
Zfp281	0.0103298305774428	-0.0651201588080913	0.514	0.574	1
Lrrcc1	0.0103840707634489	-0.0297996256373222	0.128	0.178	1
Zc3hav1l	0.0105803480971302	-0.0203596320663719	0.067	0.104	1
Rps13	0.0105821967492706	0.0246172826577955	1	1	1
Rufy1	0.0107965689350177	-0.0270747510885367	0.071	0.108	1
Sumo3	0.0108842030412965	0.0570078058020576	0.969	0.965	1
Gps1	0.0109088816833292	-0.039327749555488	0.743	0.775	1
Coa3	0.0110552050926127	-0.0657300609309919	0.845	0.858	1
Arhgef7	0.0110889960503523	-0.0421798869715161	0.18	0.237	1
Whsc1l1	0.0111651414080907	0.0413147773685712	0.188	0.143	1
Extl3	0.0111958648962405	-0.0266207710503954	0.097	0.14	1
Zw10	0.0113451188011656	-0.0439253501302469	0.205	0.261	1
Lrrc14	0.0113584132962385	0.0363251962903364	0.161	0.121	1
Desi2	0.0114439096954813	-0.0436033977961098	0.455	0.529	1
Eif3f	0.0119959460686531	0.0547650402944062	0.979	0.98	1
Dap3	0.0120097650892974	0.0637116065094747	0.8	0.77	1
Map4k1	0.0120155629132968	-0.0371616736652878	0.104	0.144	1
Plk2	0.0120447318371237	-0.0507887020857279	0.146	0.193	1
Ajuba	0.012123738486018	-0.0597054794040847	0.392	0.459	1
Dnpep	0.0121726204130024	0.041449245686787	0.414	0.36	1
Topbp1	0.0121871828150001	-0.0472486836019971	0.409	0.481	1
Txnip	0.0123659884621111	-0.0490476237428274	0.308	0.366	1
Ppp2r3d	0.012387008868006	-0.0297792968509101	0.07	0.106	1
Mrpl34	0.0124744638700621	0.0429923799081247	0.954	0.939	1
Rpl21	0.0124815613448531	0.025428139426634	1	1	1
Tchp	0.0125885215902205	-0.0276066618315733	0.08	0.119	1
Ncdn	0.0126750810846534	-0.0278769409855869	0.108	0.153	1
Col18a1	0.0126840610319285	-0.0550306751369719	0.469	0.526	1
Gtf2i	0.0127103204051265	-0.054666059812354	0.578	0.659	1
Uqcc1	0.0127418576675471	0.0260807267688947	0.12	0.083	1
Utp23	0.0127463279952377	0.0608534998435304	0.521	0.462	1
Sec61a1	0.0127885832185935	-0.0537300324098854	0.588	0.661	1
Npc1	0.0128040763324182	0.0339613866498888	0.133	0.095	1
Carhsp1	0.0128760269801104	-0.0462722510345299	0.582	0.649	1
Opa3	0.0129030273383967	-0.0355575916440889	0.181	0.234	1
Uhmk1	0.0129137307172213	-0.0278265118384735	0.093	0.134	1
Polr1c	0.012963524728886	0.0724701535775996	0.862	0.848	1
Ctnnd1	0.0129785332345241	-0.0460198608122674	0.371	0.439	1
Zfp532	0.0130174817473193	-0.0560720919251521	0.231	0.279	1
Ube2v2	0.0130203385682709	0.055572471606364	0.832	0.795	1
Elp6	0.0130613472011948	0.0368641401611502	0.28	0.231	1
Hexim1	0.0130713460927782	-0.0352733567360468	0.3	0.367	1
Rnf126	0.0130785426214493	-0.053897678989595	0.601	0.657	1
Sec16a	0.0130999958364915	-0.0365233933284654	0.157	0.205	1
Atp6v1b2	0.0131181219457417	0.0511718841226075	0.541	0.491	1
Snap47	0.013180822731432	0.0429739353311495	0.499	0.463	1
Colgalt1	0.0132167042762625	-0.0416820843712514	0.364	0.426	1
C2cd5	0.013240935304061	-0.0303361233008982	0.153	0.202	1
Rasa1	0.0132442530553244	-0.038678177043225	0.18	0.234	1
Rab40c	0.0132537428546269	-0.0345167543199304	0.136	0.184	1
Tmtc3	0.0132839056386428	-0.018441117884663	0.09	0.131	1
Trmt44	0.0133403860506928	-0.0200750746322531	0.066	0.101	1
Cyba	0.0133880147390363	-0.0413072186237891	0.198	0.25	1
Gpc4	0.0134034074126123	-0.0429733537801527	0.221	0.278	1
Itm2b	0.0135003581448127	-0.0514133954381776	0.498	0.557	1
Btg2	0.0135229719071217	-0.057908233468434	0.231	0.289	1
Klf2	0.0136412234729582	0.0729305162581246	0.937	0.921	1
Fastkd2	0.0136866666254566	0.042540947697423	0.355	0.298	1
Mtmr2	0.0136907373823676	-0.0381046151531358	0.264	0.324	1
Gmeb1	0.0137370447181862	0.0438364214532457	0.372	0.328	1
Rps14	0.0137644874447337	0.0149677402976494	1	1	1
Snrnp48	0.0137678153062012	0.0630618312921376	0.583	0.539	1
Rnf165	0.0138070308918868	-0.0369895525756919	0.175	0.229	1
Tmem70	0.0139157730893959	-0.0483625806396598	0.315	0.378	1
Rps27a	0.0140472474125418	0.0199742330851014	1	1	1
Smo	0.0143312767632523	-0.0167380122897054	0.073	0.111	1
Psmc4	0.0143367342323174	0.0548784160679894	0.906	0.894	1
Cox5a	0.0143579591415962	0.0321096080956988	1	1	1
Mum1	0.014376609063619	-0.0447669718185278	0.351	0.419	1
Dazap1	0.0143916776996268	0.048021747046385	0.883	0.868	1
Hltf	0.0144124347498791	-0.0448613920169817	0.195	0.249	1
Hpgds	0.0144615920744526	-0.0251985675356259	0.066	0.101	1
Alms1	0.0145541013716914	-0.0254287283215264	0.113	0.157	1
Anp32a	0.014615524437964	0.0781874864800427	0.874	0.86	1
Nrtn	0.0146288794737085	-0.0369991125601271	0.298	0.366	1
Sgf29	0.0146755076140963	0.0427496777171074	0.392	0.341	1
Dcaf15	0.0147005922115424	-0.0328032667290423	0.154	0.202	1
Paox	0.0147210966762037	-0.0356809011157436	0.14	0.185	1
Bphl	0.0148343306014144	-0.035657628232529	0.134	0.179	1
Phlda2	0.0148662336069132	0.103899042686088	0.825	0.811	1
Rogdi	0.0148962025953791	-0.0423554077191695	0.21	0.263	1
Lrif1	0.0149060992469987	-0.0349785905253742	0.248	0.309	1
Cdca7	0.0149954733790983	0.0593743378238775	0.765	0.759	1
Ost4	0.0150093382033389	-0.0568110797279491	0.914	0.918	1
Myadm	0.0150806553652833	-0.0467186687893026	0.225	0.279	1
Pinx1	0.0151318167016316	0.0588590987620391	0.495	0.452	1
Ftl1	0.0151573288258744	-0.0498775627356796	0.646	0.712	1
Zdhhc5	0.015203914795889	-0.0384368257456256	0.151	0.197	1
Midn	0.0152096921497901	-0.0504150223799092	0.381	0.446	1
Magt1	0.0152854021807086	-0.0368547956807053	0.221	0.283	1
Myof	0.0152975012198029	-0.0299159840529377	0.107	0.148	1
Ptdss1	0.0155196377982637	-0.0342035058100001	0.225	0.288	1
Atp2a2	0.0155834553508618	-0.0686772627244888	0.679	0.703	1
Iars2	0.015710844226285	-0.0323974890663711	0.218	0.278	1
Irf2bpl	0.0158192156599731	-0.0464282247950329	0.596	0.659	1
Lrrc58	0.0158726564060136	-0.0530188257115982	0.412	0.465	1
Pccb	0.0160747135657128	-0.033498643898497	0.098	0.139	1
Tcof1	0.0161123360581556	-0.0494027728761115	0.956	0.958	1
Set	0.0162573876799473	0.0346761031870271	1	1	1
Uhrf2	0.0163043815573405	-0.0453136414512588	0.218	0.272	1
Tars	0.0163339367513316	0.0577121099746337	0.8	0.786	1
Phlda1	0.0163927543204111	-0.0683633959583242	0.183	0.23	1
Nek2	0.0164087211889781	-0.0333606602504748	0.26	0.316	1
Nhp2l1	0.0164109937165419	0.0378273904393933	1	1	1
Rpl37	0.0165564515028114	-0.0242250097863028	1	1	1
Polb	0.0165894147057669	0.0519920798795474	0.344	0.298	1
Dcun1d1	0.0166578240576017	-0.0316924744343431	0.183	0.238	1
Fut8	0.0167179326192226	-0.0273692904306748	0.083	0.119	1
Anapc16	0.0169985429342718	-0.0346382873603078	0.261	0.325	1
Zfp800	0.0171159596764959	-0.036273316553172	0.127	0.171	1
Cr1l	0.0171727030176606	-0.0195881891706033	0.205	0.264	1
Actn4	0.017194598190861	-0.0585544160833462	0.953	0.964	1
Msmo1	0.0172260375930624	0.0352768227835379	0.377	0.32	1
Cfap36	0.0172416213481537	-0.0459544547693012	0.351	0.408	1
Ifitm2	0.0172761888031985	0.0517518990569219	0.987	0.983	1
Klf6	0.0173474412583574	-0.04001527284776	0.136	0.181	1
Nf1	0.0175209775701388	-0.0308578446424753	0.107	0.148	1
Pcgf2	0.0175502963270761	0.0504284614751444	0.392	0.343	1
Bcl2l11	0.0175548245248362	-0.0495549423689485	0.18	0.226	1
Abcb1a	0.017627501270626	-0.0273746951192506	0.08	0.116	1
Dusp12	0.0177176920779524	0.0486621689213393	0.546	0.503	1
Tmed10	0.0177347950924484	0.0541679451616441	0.876	0.86	1
Epn2	0.0178276199380458	0.0436215026366243	0.318	0.272	1
Flnb	0.0178524650843898	-0.0476250915271319	0.281	0.339	1
Nudt1	0.0178723324258358	0.0512779418628847	0.699	0.642	1
Cklf	0.018080066029885	-0.0262925889210994	0.108	0.15	1
Ppip5k2	0.0180881667308822	-0.0332644248105396	0.178	0.229	1
Plekha5	0.018114515046598	-0.0347277556961568	0.221	0.275	1
Cmas	0.0181407070014614	-0.0519830714154132	0.418	0.481	1
Psmb6	0.0181559864093339	0.0414114761137716	0.997	0.998	1
Ahctf1	0.0181851432289998	0.0538745863712859	0.592	0.559	1
Cox7a1	0.0182180615078363	-0.0484427806946042	0.24	0.293	1
Cald1	0.0182561067098764	-0.0831620499700088	0.444	0.489	1
Gpr180	0.0182794026813862	-0.0364544887918862	0.151	0.197	1
Rnf10	0.0185356241837431	-0.0516628865706666	0.859	0.861	1
Scd2	0.0186333086391697	-0.038003105793	0.27	0.322	1
Tomm22	0.0187443627995235	0.0537110078700778	0.936	0.925	1
Agpat1	0.0187485674213762	-0.0239762829150942	0.101	0.142	1
Gadd45gip1	0.018823902877496	0.0500910761069971	0.849	0.808	1
Gm1673	0.0188359763564016	-0.0293262850901043	0.143	0.188	1
Gm14820	0.0190398119771303	-0.033687867957078	0.198	0.254	1
Mrps28	0.0190542126940562	0.0586076968949257	0.646	0.598	1
Nudc	0.0190616940831968	0.0453245687257466	0.969	0.965	1
Sh3bgrl3	0.0192863864270529	-0.0566889346707946	0.846	0.882	1
Stk38l	0.01935020315594	-0.0299188074806758	0.121	0.164	1
Asun	0.0194441873742035	-0.0375377381387728	0.352	0.412	1
Dcaf4	0.0195920166252484	-0.0468138915170569	0.281	0.332	1
Shisa5	0.0195947438595501	-0.0406210340720018	0.174	0.216	1
Chtf8	0.0197099700014077	-0.0527962761208557	0.395	0.455	1
Lrrc28	0.0198505936388663	-0.0404800367413619	0.23	0.283	1
Xrn2	0.0198675174791387	-0.0481577366360496	0.662	0.737	1
H2afy	0.0199247813087033	-0.0684130029941461	0.635	0.679	1
Naa38	0.019962911136293	-0.0571645272573884	0.88	0.902	1
Aamdc	0.0199775526455703	-0.0268142333463376	0.158	0.207	1
Cdc16	0.0201144308043144	-0.0474626525879152	0.411	0.461	1
Polr2d	0.0202228017869082	0.0624248158179412	0.736	0.696	1
2200002D01Rik	0.0202344122576863	-0.0299696031826617	0.19	0.241	1
Fdft1	0.0203232329073922	-0.0623180264843124	0.418	0.478	1
Trmt5	0.0204863757644054	-0.030709530134558	0.137	0.182	1
Arhgef1	0.0205021923468	-0.0309963259085946	0.201	0.253	1
Glud1	0.0205639910582707	-0.0670510202361131	0.83	0.855	1
2610002M06Rik	0.0207062110159078	-0.0255392826530792	0.07	0.103	1
Poldip3	0.0207299378608654	0.0571261835550588	0.635	0.598	1
Cenpc1	0.0207824987112697	-0.0420200314074682	0.261	0.32	1
Rfx7	0.0208504690188464	-0.0260443202886212	0.213	0.268	1
Fbxw9	0.0209591699366027	-0.0428166175520475	0.173	0.22	1
Atg101	0.0209647758603746	0.0545472586832084	0.71	0.7	1
Ormdl3	0.021063045954279	0.0419874059139099	0.227	0.185	1
Itsn1	0.0211303065691846	0.0398509554449771	0.223	0.182	1
Wasf3	0.0211386465639595	-0.0298453118829409	0.143	0.189	1
Scn8a	0.0211787363075898	-0.0282392776288998	0.078	0.112	1
Psmd7	0.0211960471161272	0.05459259714456	0.974	0.971	1
Rpl39	0.0212706364849895	0.0192097802394415	1	1	1
Sart3	0.021323772373676	-0.037828691253456	0.414	0.48	1
Ngfr	0.021340298517139	-0.0287002122360521	0.083	0.119	1
Hspg2	0.0213633886886328	-0.0401873787790997	0.388	0.449	1
Man1a2	0.0213675203411556	-0.0420330560313394	0.377	0.451	1
Cdc42	0.0214352989692344	0.0518736868432987	0.942	0.937	1
Platr17	0.0214838629729417	0.0761092576717645	0.723	0.711	1
Ppil1	0.0216295556233842	0.0576931738761655	0.944	0.932	1
Rpusd3	0.0217200302700839	-0.0317276667640664	0.165	0.213	1
Tuba1b	0.0217353622240582	0.0293271525483978	1	1	1
Ssh2	0.0217615877940655	-0.0245540848866465	0.07	0.103	1
Hspa13	0.0217634801740477	-0.0246158631552354	0.101	0.141	1
Gnb1	0.0217970585236762	-0.0610348117210988	0.869	0.899	1
Imp3	0.0218250075770701	0.0688443349418395	0.745	0.712	1
Eed	0.0218782365999668	0.0537343804079662	0.942	0.935	1
Mirg	0.0219996065009607	-0.0355557306815692	0.096	0.132	1
Plbd2	0.0221021089871939	-0.0303753281831131	0.134	0.178	1
Ptp4a3	0.0221421090799357	-0.0531143829770505	0.351	0.417	1
Mast2	0.0223686859878877	-0.0248852212309988	0.128	0.171	1
Thumpd3	0.0224187475739787	0.0409323208341559	0.504	0.453	1
Mcts2	0.0224201326320351	0.0540287796244987	0.615	0.569	1
Abhd4	0.0224492688372225	-0.0292498740270132	0.096	0.131	1
Mok	0.0224600270132037	0.0392044430524937	0.194	0.154	1
Srsf9	0.0224632489864315	-0.0524461070668172	0.702	0.745	1
Med21	0.022597947488484	0.0714927026367209	0.673	0.628	1
Pcgf3	0.0227275471134179	-0.0332981115346573	0.211	0.268	1
Amotl1	0.0227512083199151	-0.0332376480109906	0.168	0.217	1
Kpna3	0.0229551998876756	0.0460465699820662	0.625	0.596	1
Rpap1	0.0230328046842775	-0.0331743216164186	0.34	0.413	1
AI413582	0.0233071495305047	-0.0340759185947711	0.113	0.15	1
Atl2	0.0234462202488731	-0.0364234349271353	0.233	0.288	1
Naa10	0.0236005892753015	0.0502849842254994	0.776	0.738	1
Klf5	0.0236217261791159	-0.064451834226433	0.777	0.829	1
Hist1h1a	0.0236539502228861	0.0445085803496721	0.214	0.176	1
Asf1b	0.0237330416899877	0.052975845716333	0.424	0.384	1
Nr4a1	0.0237648066140066	-0.0261744001608583	0.15	0.195	1
Dppa2	0.023770953223803	0.0835650833728194	0.869	0.848	1
F2r	0.0239244125610951	-0.024926928320204	0.146	0.191	1
Crlf2	0.0239359018260863	0.0595243850967074	0.204	0.169	1
Zfos1	0.0239422332130817	-0.045976688865256	0.723	0.766	1
Taf3	0.0239740987064683	0.0344813671470081	0.482	0.439	1
Tom1l1	0.0240257923625344	-0.022818708463461	0.143	0.19	1
Pomgnt1	0.0241899021708264	-0.019201712381085	0.091	0.129	1
Vps11	0.0242059850762952	-0.0282289779795515	0.126	0.167	1
Otub1	0.0242131930663402	0.0446137888642683	0.471	0.43	1
Trnau1ap	0.0243014793307246	-0.0395464437100732	0.713	0.771	1
Gtf2e1	0.0243270001885715	-0.032078767135844	0.304	0.363	1
Cenpk	0.0243356991630418	-0.0264860399081449	0.104	0.142	1
Lzic	0.024340094860543	-0.0445851667269235	0.31	0.36	1
Cbx7	0.0243784325338174	-0.0541898081224687	0.512	0.564	1
Cacng7	0.0244806916390684	-0.0391442481995647	0.177	0.221	1
Tnrc6c	0.02458249633635	0.0334790063233859	0.297	0.251	1
Suco	0.0245857521176111	-0.028167952505347	0.164	0.213	1
Nfatc3	0.0246429758343491	-0.0299867598129739	0.127	0.168	1
1110051M20Rik	0.0247227521533782	-0.0195066532268469	0.08	0.116	1
Ndufs5	0.0248067378598518	0.0429341729852786	0.983	0.98	1
Rplp1	0.0248105667492405	-0.0241292689090846	1	1	1
Kcnq1ot1	0.024910015890643	-0.0563764600840468	0.642	0.687	1
Cmtm4	0.02497596702592	-0.029199388351314	0.168	0.216	1
Commd2	0.0249837086465211	0.0472426969104658	0.641	0.597	1
Ptgr1	0.0250118037811505	-0.0363772992993678	0.088	0.123	1
Gigyf1	0.0250637272006	-0.0345386229003364	0.227	0.285	1
Rap2c	0.0252777110633421	-0.0232369079131161	0.101	0.14	1
Psmc2	0.025314373643292	0.0451610555526657	0.817	0.8	1
Rbm15b	0.0254720675704373	-0.0310210517002705	0.191	0.241	1
Piezo1	0.0255473002082518	-0.0396818855983768	0.204	0.254	1
Mdm2	0.0255668071620638	-0.0686559089256926	0.542	0.607	1
Tead1	0.0256162800908235	-0.0510301226411401	0.474	0.523	1
Tbcd	0.0257028515042569	-0.0333011973824032	0.148	0.191	1
Tex30	0.0258451860347458	0.0464218017606132	0.593	0.556	1
Ppia	0.0259103675314173	0.0280449932924638	1	1	1
Kazn	0.0259462340361056	-0.0270949653754898	0.116	0.157	1
Caprin2	0.025976093556378	-0.0382546114640511	0.175	0.217	1
Zfp777	0.0260901428469803	0.0246731664772037	0.134	0.1	1
Gtf2h1	0.0262456137581569	0.0503762659362071	0.72	0.675	1
Swap70	0.0264923684940201	-0.0282380480191632	0.114	0.153	1
Kifc5b	0.0265350954885466	-0.022211865855807	0.103	0.141	1
Mus81	0.0265978897848831	-0.023060368630131	0.078	0.111	1
2210016L21Rik	0.0267065125413096	-0.0405852935800139	0.332	0.392	1
Trim26	0.0267117799324277	-0.0375570079676284	0.215	0.265	1
Tle3	0.0268158441889924	-0.0375813675355325	0.213	0.264	1
Rnf13	0.0268270442720485	-0.0296967804158278	0.201	0.251	1
Elavl2	0.0269760867301624	-0.0414098065936762	0.238	0.288	1
Gtf2h2	0.0270074730074157	-0.0323626520569877	0.301	0.363	1
Alkbh6	0.0270253670326414	-0.035075825721783	0.174	0.221	1
Chmp4b	0.0270728789383957	-0.0419936279939719	0.427	0.487	1
Tcerg1	0.0272059389769856	0.0506269196685578	0.86	0.83	1
Esyt2	0.0272767568016465	-0.0226460839314209	0.106	0.144	1
Rpl27a	0.0277496059709933	0.0195643090323441	1	1	1
Srpr	0.0278498383307441	-0.0547973951364413	0.454	0.501	1
Ddx42	0.027903089536856	-0.0388497338445127	0.685	0.738	1
Usp40	0.0280056714151629	-0.0248132327431311	0.081	0.116	1
Ccdc112	0.0282679022773524	-0.0214986876282129	0.143	0.187	1
Lpar6	0.0283057922130617	-0.0312905257668226	0.091	0.126	1
Asap1	0.0283993216699475	-0.0386191415699901	0.237	0.286	1
Nars2	0.028659742289314	-0.0212606485875542	0.081	0.116	1
Capns1	0.0286900805381681	-0.0458701614172831	0.827	0.857	1
Smg8	0.0288013040004752	-0.0324956514989112	0.184	0.23	1
Kif2c	0.0288031370172598	-0.0412330009537337	0.344	0.411	1
Ppfibp2	0.0288083809954154	-0.0246359955175994	0.104	0.142	1
Med10	0.0288159396099192	0.0566893518924771	0.755	0.721	1
Mapk8	0.0288496515307309	-0.0313726822831366	0.158	0.199	1
Gm26825	0.0288710570202319	-0.0335692986817211	0.636	0.679	1
Ube2n	0.0290124646613181	0.0492455513627341	0.961	0.933	1
Rpp25l	0.029189382685605	0.0488357545888343	0.736	0.702	1
Pak2	0.0292678517199778	-0.0432343339174774	0.591	0.652	1
Senp1	0.0292895589444278	0.0373921313488409	0.417	0.375	1
Smarce1	0.0293205067434482	0.0658591026174092	0.67	0.65	1
Aprt	0.029516794667503	0.0500418614975924	0.993	0.991	1
Nipsnap1	0.0296624451814899	0.0570334726320348	0.531	0.504	1
Ptprs	0.029717516570892	-0.0355756580291129	0.188	0.233	1
Abracl	0.0297257109104704	0.0576776520359213	0.67	0.652	1
Dok1	0.0298831572471392	-0.0246344888331328	0.077	0.109	1
Sphk2	0.0300729498065686	-0.0238391590559223	0.137	0.179	1
Slc39a10	0.0301281196627997	-0.0406476824719747	0.278	0.33	1
Rbmxl1	0.0301725157381759	0.0407292364382981	0.949	0.936	1
Rps27	0.0302408401236196	-0.0246563305598531	1	1	1
Slc39a7	0.0302699521657664	-0.031120578062532	0.389	0.459	1
Plekha4	0.0303096564201025	0.0493032091990331	0.301	0.262	1
Dmrt1	0.0303112395751524	-0.0228761990556401	0.083	0.117	1
Abhd17a	0.0303414134415424	-0.0538200853487966	0.598	0.641	1
Gm43409	0.0305143808430454	-0.0521561481310898	0.094	0.129	1
Ppp2r1a	0.0305267094171212	0.0453572828040661	0.692	0.649	1
Sptssa	0.0305832345175712	-0.058185768294993	0.424	0.473	1
Nudcd1	0.0306337144756265	-0.0365970606454031	0.257	0.313	1
Suv420h1	0.0307179982003623	0.0417466954416936	0.265	0.226	1
Prmt10	0.0307361543726109	0.0297418819680493	0.103	0.074	1
Sdhd	0.0308281641688062	0.0572495140281688	0.748	0.742	1
Chac1	0.0308850402774505	0.0356568535414012	0.128	0.096	1
Krr1	0.0311459421608934	0.0471951581595648	0.601	0.566	1
Sfmbt2	0.0312827918995782	-0.0672554518593149	0.195	0.236	1
Xndc1	0.0316077026898018	-0.0144443695866306	0.103	0.142	1
Aatf	0.0316659595802167	-0.0497165012832423	0.384	0.433	1
Bud13	0.0317119639712865	-0.0391301311608838	0.238	0.287	1
Eif1ax	0.031929973670397	0.045684947939866	0.954	0.954	1
Slc10a7	0.0320180963546194	-0.0200163494362745	0.083	0.117	1
Sh3d19	0.032138067643463	-0.0158700264021484	0.078	0.112	1
Jam3	0.0321693019133342	-0.0197007430394246	0.086	0.12	1
Cuta	0.0321919810783306	0.0568957936389305	0.663	0.63	1
Fbxo11	0.032453409390214	-0.0199593539441903	0.173	0.217	1
Stub1	0.0324560234444751	-0.0437868798015847	0.819	0.855	1
Ncbp3	0.0325611241698187	-0.0490735077530393	0.324	0.375	1
Tcf15	0.0326312377040864	-0.0990136012543377	0.759	0.799	1
Etnk1	0.0326422427681469	-0.0434600523294211	0.506	0.561	1
Notch1	0.0327730529519366	-0.0291930307167131	0.1	0.136	1
Fam213b	0.0329131442141363	-0.0274063309553761	0.097	0.132	1
Ap2b1	0.032948846085799	-0.0377980780494872	0.452	0.515	1
Borcs5	0.0331016832432559	-0.0273515228362688	0.136	0.175	1
Gm10116	0.0332008356613844	-0.0385373005487089	1	1	1
Prkrir	0.0332544058900453	-0.0408794774545398	0.267	0.318	1
Myo1e	0.0333520656529462	-0.0268469774614511	0.123	0.162	1
Trim27	0.0335550783323809	0.0583222030912381	0.793	0.778	1
H1f0	0.0336947834726714	-0.0558905215681527	0.424	0.476	1
Gemin6	0.0337011025881547	0.0430965844264736	0.736	0.744	1
Tmem64	0.0337038473700905	-0.0282600892435369	0.261	0.324	1
Selm	0.033740351322049	-0.0342053171208304	0.175	0.22	1
Fbxw8	0.0337559415678546	-0.0206637117897659	0.183	0.232	1
Spred1	0.0337962063263767	-0.0392342037773064	0.322	0.379	1
Rpl7	0.0338654776767478	0.0278655018515823	1	1	1
Gadd45a	0.0339119812925146	-0.0546292477152397	0.546	0.614	1
Smdt1	0.0340226576930647	-0.0311502771210426	0.974	0.982	1
Akap12	0.0340604541732209	-0.0462447151239616	0.849	0.879	1
Trit1	0.0341477699425472	-0.0298477780786829	0.121	0.157	1
Brpf1	0.0341937640942088	0.039798293718551	0.234	0.195	1
Ankrd26	0.0341944540771693	-0.0299362141305131	0.252	0.308	1
Fech	0.0342330157292157	-0.0312198849238261	0.136	0.175	1
Eaf1	0.034237732823182	-0.0275925369737367	0.177	0.225	1
Pdk3	0.0345037594111309	-0.0342641868385138	0.404	0.458	1
Rpl31	0.0345637482755196	-0.0144523527863671	1	1	1
Ctdsp1	0.0345706320386495	-0.0273374493932972	0.09	0.122	1
Dnttip2	0.034603567114459	0.0653601413719123	0.914	0.902	1
Mrpl39	0.0346216025649731	0.0542231569987416	0.582	0.542	1
Rabl6	0.034689988570513	-0.0412713006728156	0.491	0.541	1
Dlgap4	0.0348134528938321	-0.0197842876614714	0.2	0.255	1
Vcl	0.0348516371566436	-0.0281272736132644	0.205	0.252	1
Pola2	0.0349075333825111	-0.0280446969602398	0.31	0.373	1
Arl6ip6	0.0350501462985833	0.0457234377511377	0.504	0.467	1
Ctc1	0.0351305084448831	-0.0327877634113166	0.224	0.272	1
Psmb7	0.0351895206044753	0.033922349930207	0.963	0.971	1
Mcm7	0.0353716211413644	-0.0424630341261711	0.84	0.859	1
Arhgap1	0.0354122016422678	-0.0350407691291024	0.168	0.212	1
Sp3	0.0354297194910248	-0.0331802470795429	0.291	0.342	1
Zfp668	0.035441068337934	-0.021125878646177	0.11	0.147	1
Mesdc2	0.0354668925343272	0.0600715351208336	0.669	0.645	1
Grb7	0.0355173857799093	-0.0237782068401737	0.086	0.118	1
Adpgk	0.0355256367707461	-0.0316937568235825	0.241	0.289	1
Ckap2l	0.0355889353637551	-0.0324365128712416	0.29	0.347	1
Usmg5	0.0356204689952976	-0.0350835982267752	0.996	0.998	1
Ubxn2a	0.0358023021147823	0.0530149806230999	0.777	0.753	1
Pyroxd1	0.0358385435219328	-0.0270661071479249	0.163	0.205	1
Flywch2	0.0359182022922318	-0.0229927442509254	0.12	0.158	1
Prkag1	0.0360775580710094	-0.0372533985219718	0.23	0.279	1
Cept1	0.0361628312225627	-0.0226947737428746	0.136	0.178	1
Vps29	0.0361821370244606	0.0443087860336383	0.864	0.864	1
Slc1a3	0.0362217018862626	-0.0347078774299211	0.147	0.187	1
Dcxr	0.0362545719276803	-0.0352131486010396	0.104	0.139	1
Elovl5	0.0366027499427433	-0.0389733560293604	0.317	0.37	1
Eif5a	0.0366952492806325	0.0205607589391712	1	1	1
Spg7	0.0367446690721159	-0.0258701443737067	0.205	0.252	1
Depdc1a	0.0369734943697241	-0.0265172548969654	0.126	0.165	1
Shq1	0.0369751982247398	-0.0273911327329028	0.188	0.234	1
Timm10b	0.0370578241473502	-0.0482805970782149	0.629	0.679	1
Nme7	0.037190426960187	0.0514661955121997	0.338	0.304	1
Stk3	0.0373086633067108	-0.0174871820142966	0.071	0.102	1
Vps16	0.0376728343895211	-0.0269719943772278	0.128	0.167	1
2310022A10Rik	0.0377075556906591	-0.0331828550387182	0.305	0.369	1
Cox11	0.0378663975907625	0.0527689565869897	0.432	0.405	1
Taf1c	0.0379535379035603	0.0234829300359328	0.164	0.127	1
Dnajb9	0.0379686975549018	0.0244767108250421	0.137	0.104	1
Rab3gap1	0.0380644653050728	-0.0294351757168603	0.16	0.203	1
Zbtb11	0.0381586810554535	-0.0314167039358098	0.22	0.267	1
Scamp5	0.0381855382829352	-0.018781853981544	0.111	0.148	1
Ociad1	0.0383266068433292	0.0403516558904796	0.625	0.587	1
Rab3gap2	0.0383512331320036	-0.0310882941553218	0.153	0.193	1
Ier2	0.038396934659085	0.0520354079251524	0.789	0.779	1
Ckap2	0.0384683063259797	-0.0353512971349027	0.425	0.477	1
Sars	0.038497778573568	0.0613879311585636	0.856	0.822	1
Rps29	0.0385740292162027	-0.0258926607628815	1	1	1
Atp11a	0.0385758896759049	-0.0234614587350468	0.123	0.162	1
Sox13	0.0386541535986014	-0.0244515187555504	0.098	0.133	1
Cfl2	0.0386576446899079	-0.0352131196280793	0.454	0.519	1
Mnat1	0.0386957260495859	0.0422670806494621	0.735	0.685	1
Emc1	0.0387022872758469	-0.0233094091339658	0.127	0.168	1
Smc4	0.0387206637392415	-0.0539846921989352	0.783	0.824	1
Actr2	0.0387789080200511	0.0480987306982243	0.598	0.572	1
Bmpr2	0.038900687748187	-0.0212036931989203	0.097	0.132	1
9430016H08Rik	0.0389196200920233	0.040003344917796	0.454	0.412	1
Pfas	0.0389533502455766	-0.0368555457076278	0.368	0.428	1
1500009L16Rik	0.0389552149790966	-0.0687582782446815	0.709	0.733	1
Commd8	0.0389957750984046	0.035319318001783	0.538	0.509	1
Fbxo33	0.0393950041569995	-0.0250846873544997	0.147	0.188	1
Ptrhd1	0.0395439392664063	0.046025963272502	0.556	0.523	1
Mcm4	0.0396665595860231	-0.0377545522373134	0.605	0.646	1
Pdk1	0.0396708436528919	0.0390764168829215	0.545	0.491	1
Pde6d	0.0397260115999442	-0.0344087272486516	0.314	0.364	1
Galk1	0.0398454587363095	0.0444257293606369	0.636	0.606	1
Tbrg1	0.0401162293824801	0.0488997426770456	0.799	0.771	1
Nacc1	0.0402031643777329	-0.0407192090438697	0.451	0.513	1
Tmem230	0.0403075038069881	0.0474554756306207	0.502	0.476	1
Trmt10a	0.040403686793433	-0.0376079747318512	0.334	0.383	1
Mafg	0.0404319030028039	-0.0384378381502844	0.441	0.5	1
Herc1	0.0404863539104998	-0.0348921183885083	0.344	0.397	1
Pdcd2	0.0405540559570321	-0.0402219068581923	0.579	0.63	1
Psma3	0.0405696266162916	0.0361838437283344	0.993	0.991	1
Yae1d1	0.0405938853027682	0.0480682076398555	0.593	0.572	1
Braf	0.0406471819839719	-0.0204110822472232	0.148	0.193	1
Ccnk	0.040682542562175	-0.0276973311106558	0.327	0.389	1
Bmpr1a	0.0407404485831021	-0.0378108626305896	0.197	0.243	1
H2afj	0.0408712081168529	-0.0388243766501419	0.981	0.978	1
Ccng1	0.0411906210724983	-0.0676581646081088	0.819	0.843	1
Drosha	0.0413270872260954	-0.0556432579872868	0.495	0.54	1
Orc2	0.0413848287445419	-0.0509659034530341	0.752	0.769	1
Ssr4	0.0414609825944697	-0.0407410005117178	0.797	0.816	1
Pnkp	0.0416477941385554	-0.0244168042835195	0.141	0.182	1
Sap30	0.0417672852079016	0.0426471203040193	0.845	0.811	1
Arhgef18	0.0418255947652619	-0.0283625908889684	0.113	0.147	1
Dgkz	0.0419530056820365	-0.0364985010335814	0.164	0.208	1
Prps1	0.0420408223691916	0.0440806592846882	0.827	0.792	1
Stk4	0.042092045603172	-0.0255877142896637	0.277	0.332	1
Ccnl2	0.0421051449103641	-0.034187446168878	0.402	0.457	1
Fam175a	0.042133780398544	0.0227441656251883	0.184	0.147	1
Msh3	0.0422154751483761	-0.0372027760251459	0.275	0.326	1
Cdc23	0.0422847584730422	-0.0515230374678124	0.389	0.437	1
Igsf3	0.0423225522839912	-0.0255983700849546	0.133	0.171	1
Plec	0.0423863380499891	-0.0293839165523372	0.146	0.186	1
Plekhg5	0.0424262828278824	-0.0198536470624875	0.074	0.104	1
Fis1	0.0425199080903069	-0.0497126333029848	0.699	0.75	1
Trpv2	0.0425497703225588	-0.0149799285380369	0.081	0.112	1
Slc25a44	0.0425810661712852	-0.0313387473404844	0.13	0.166	1
Noct	0.0426829092870056	-0.0474994643731155	0.689	0.75	1
Pcgf5	0.0427766241299593	-0.0252488401393596	0.158	0.199	1
Rnf128	0.0428032495012689	-0.0322596989422179	0.086	0.117	1
Mkks	0.0428341907746534	-0.0399453781195866	0.601	0.655	1
Sgk1	0.0429325071200133	0.0685753866905859	0.689	0.66	1
Nae1	0.0429941722111129	-0.0265341736316299	0.364	0.426	1
Arpc3	0.0430198863511665	0.0413286966923867	0.729	0.715	1
Rbm25	0.0430426640096521	0.0463588698991806	0.993	0.985	1
Sgta	0.0432848918581386	0.0514628447760913	0.605	0.57	1
Odc1	0.0432959132275493	-0.043381150967444	0.996	0.996	1
Arl13b	0.0433603438035599	-0.0275002408555247	0.163	0.203	1
Abt1	0.0434489098853684	-0.0502789780962889	0.506	0.558	1
Mcph1	0.0434760420546375	-0.0360037799945606	0.29	0.336	1
Snx16	0.0434848550096649	-0.027677658267919	0.234	0.282	1
Ric8	0.0435613107163703	-0.0353139937034549	0.158	0.197	1
Nisch	0.0436434201923136	-0.052128383422388	0.783	0.807	1
Sdc4	0.0437683254460747	-0.0142580340899481	0.261	0.311	1
Rsrp1	0.0438498878503027	0.0422000017955756	0.812	0.79	1
Man2a1	0.0439187434727165	-0.0244614945611958	0.088	0.12	1
Ktn1	0.0439348387117256	-0.0425418110606598	0.803	0.832	1
Hist3h2a	0.0440323877866763	0.0220033104851775	0.118	0.088	1
Dzip3	0.0440393308918823	-0.030810825572915	0.177	0.217	1
Slc25a11	0.0444586216618406	-0.0372578769711753	0.412	0.463	1
Fbxo34	0.0444751943284433	-0.0162955771629747	0.128	0.166	1
Anxa3	0.0444808957999791	-0.0505914074207154	0.108	0.142	1
Abcc5	0.0445975326597274	0.0377561061399686	0.307	0.271	1
Tubg1	0.0446011562408855	0.0474929563582948	0.528	0.494	1
Zcchc17	0.0446081863452226	-0.0493300962160975	0.746	0.78	1
Mael	0.0446121725263101	-0.0395809577226358	0.24	0.284	1
Klhl8	0.044640990383636	-0.0195560699115109	0.078	0.109	1
Dbi	0.0446688932513752	-0.0518337629829793	0.937	0.943	1
Vbp1	0.0447045285500714	0.0493256121683624	0.767	0.732	1
Pcsk6	0.0447525474602134	-0.031831452730506	0.155	0.193	1
Got2	0.0448319246986997	0.0512495285834039	0.776	0.757	1
Gosr2	0.0448748408103537	-0.0324079701294563	0.378	0.436	1
Kif5c	0.0449569162874943	-0.0385798474494705	0.154	0.193	1
Srf	0.0452440823713768	-0.0313458400763036	0.175	0.218	1
Hdhd2	0.0452870385871907	-0.0330246121401918	0.322	0.369	1
BC005624	0.0453928193976868	0.0365083538953788	0.458	0.421	1
Anxa6	0.0453996514978044	-0.025600527215399	0.257	0.307	1
Saraf	0.0454119769390476	-0.0253675313981412	0.201	0.247	1
Fam216a	0.0454136358827901	-0.0386647180468829	0.367	0.417	1
G3bp1	0.0458117252012189	0.0375160704249067	0.991	0.992	1
Rpl3	0.0459364985149811	0.0232448869893522	1	1	1
Rsl1d1	0.0459415222343378	0.0377161350896034	0.989	0.977	1
Uaca	0.0460159288414997	-0.0305078304613023	0.184	0.223	1
Tmem101	0.0460969544707432	0.0358038015814957	0.29	0.255	1
Gatsl3	0.04613103998091	-0.0255686569768437	0.233	0.283	1
Zfp760	0.0462400518171419	0.0259464854251062	0.111	0.084	1
Ckap5	0.0464281832743807	-0.0496103484716127	0.411	0.468	1
D16Ertd472e	0.0464913733227342	-0.0311792543492442	0.211	0.258	1
Herc2	0.0465168334186309	-0.0301989884544085	0.224	0.271	1
Minos1	0.0466676945794313	-0.0309641459290884	0.993	0.993	1
Fstl1	0.0467249411099697	-0.0351740979253444	0.291	0.341	1
Ptpra	0.0467929629213436	-0.0284007069115984	0.134	0.171	1
Dhx15	0.0468308882549875	-0.0488305156562241	0.877	0.869	1
Rrbp1	0.0468484633378137	-0.0483265440109778	0.827	0.849	1
Pnma5	0.0469534262607843	0.0454915138962947	0.244	0.21	1
Cdpf1	0.0470205190817534	-0.0379550114246096	0.342	0.395	1
Psma7	0.0470659676627052	0.0313511145427694	1	1	1
Haus3	0.0470865329118732	0.0359382061395149	0.312	0.273	1
Glg1	0.0471400076994211	-0.0282082553304696	0.334	0.387	1
Tut1	0.0473219797836159	0.0367653354146462	0.205	0.171	1
Abcg2	0.0475174906437393	-0.0471445317731269	0.358	0.407	1
Slc25a13	0.0475262116628318	-0.0383786204249769	0.571	0.603	1
Sms	0.0475620958682376	-0.048568921858388	0.942	0.942	1
Epn1	0.0475730298790534	-0.0324450655170629	0.432	0.5	1
Coq4	0.0476169402699402	-0.0204016447994157	0.146	0.185	1
Ppp2r5d	0.0476237442544968	0.0438411899962163	0.362	0.321	1
Tmem258	0.0477925819029201	-0.0447381627245926	0.97	0.976	1
Plk1	0.0479183672860144	0.0462146238790336	0.632	0.601	1
Itch	0.0482936838218705	-0.030491938800744	0.258	0.308	1
Exoc3	0.0483164452288656	0.0401931433589066	0.445	0.41	1
Hsbp1	0.0483188438763376	-0.0490625613790369	0.847	0.874	1
Zmym5	0.0483810387691386	0.0388061497683423	0.241	0.205	1
Ak6	0.048502195893091	0.0598354986634932	0.849	0.856	1
Soat1	0.0485260467880896	-0.0149076817687908	0.091	0.125	1
Khdrbs3	0.0486518276491882	-0.0163173306324724	0.124	0.163	1
Fam96b	0.0487405569705635	-0.0452244784417282	0.705	0.753	1
Tgm1	0.0487761182268964	0.0427655558823001	0.208	0.173	1
Tfg	0.048846289125682	0.0488891854433761	0.542	0.509	1
H1fx	0.0489233210809476	-0.03346804226225	0.292	0.341	1
Rcan3	0.0489295329953467	-0.0210157425013153	0.138	0.18	1
Pycr1	0.0490874742902951	0.0376068969233701	0.183	0.15	1
Rpl17	0.0494493908866663	0.0200330309793699	1	1	1
Capzb	0.0494611237855475	-0.0422862254868137	0.944	0.958	1
Cnn2	0.0494693892882462	-0.0452387298623189	0.438	0.495	1
Ubtf	0.0494989540333486	0.0684939445306624	0.847	0.822	1
Polr3gl	0.0496060579936148	0.0268361709750553	0.116	0.088	1
Fam25c	0.0496106959066599	-0.0472135960169934	0.499	0.555	1
Galnt11	0.0496765807553763	-0.0235484785010998	0.138	0.175	1
Nsmce2	0.0498098452580149	-0.0320134123444866	0.382	0.433	1
Kif13a	0.0499432902449091	-0.0229342316078116	0.124	0.161	1
Sfrp2	0.0501092550237937	-0.0214726722335809	0.158	0.201	1
Hist1h2ap	0.0502170247657966	0.0460108689310475	0.238	0.2	1
Zfp617	0.0502761832796195	-0.0315914466801531	0.124	0.157	1
S100a11	0.0503595768133868	-0.0698104809588266	0.472	0.502	1
Usp24	0.0504518433081744	-0.0238263638999442	0.16	0.201	1
Pdcd4	0.0505159591652763	-0.0308077094354016	0.215	0.262	1
Kdm6a	0.0505579978623344	0.0342651519501889	0.227	0.191	1
Fam43a	0.0507445446605627	-0.0292271333967205	0.174	0.21	1
Nat10	0.0507576829452819	0.0532252712949738	0.452	0.414	1
Eif1a	0.0507925526979501	0.0471011763713276	0.947	0.944	1
Nipsnap3b	0.050835090594974	0.0464262026079106	0.479	0.465	1
Rpl38	0.0508606618430383	0.0271286673798929	1	1	1
Sh3bgrl2	0.0511271916259715	-0.0231729254767235	0.087	0.117	1
Erdr1	0.0511979598246111	-0.0511465360032832	0.642	0.692	1
Ift27	0.0512798832745112	-0.0283475570673569	0.227	0.275	1
mt-Nd3	0.0514944663216209	-0.0350121839599864	0.999	0.996	1
Snap29	0.0515133496389673	-0.0180473232165467	0.097	0.131	1
Rhoc	0.0515283042067094	-0.0410971058515444	0.391	0.438	1
Wdr34	0.0517373305577158	-0.0372482993232355	0.17	0.21	1
Setd2	0.0518766190067797	0.0414545983524335	0.521	0.485	1
Frmd6	0.0521626346835168	-0.020368433193315	0.078	0.108	1
Med13l	0.0522140604091786	-0.0377890542799599	0.428	0.496	1
Hdgf	0.0523118297983169	-0.0367494499875078	0.999	0.995	1
Gm19705	0.0523653313033132	-0.0471996986067152	0.358	0.408	1
Serinc3	0.0524090561094458	-0.0263505335586595	0.171	0.212	1
Snx30	0.0524599260858735	0.0241651359566144	0.127	0.098	1
Atp1b1	0.0525122309159565	-0.0421326918868058	0.365	0.416	1
Toe1	0.0526466695685343	0.0386513354028512	0.34	0.296	1
Alg9	0.0526782825512101	-0.0163893001854469	0.106	0.141	1
Emc6	0.0530025010755003	0.034797620962566	0.934	0.933	1
Ube2b	0.0531371269905251	-0.0471598514930912	0.656	0.696	1
Iqgap2	0.0531668078799439	-0.0151920585852441	0.08	0.109	1
Cyb561	0.0535542073679266	-0.0248007824468131	0.097	0.128	1
Snrpg	0.0538687793304607	-0.0269714975556772	1	1	1
Serpine2	0.0538951657303379	-0.0363216931882224	0.103	0.132	1
Tnrc6b	0.0539572173729815	-0.0269138937632665	0.285	0.343	1
Eif2s1	0.0539946683443729	0.0465166026268937	0.981	0.958	1
Pcm1	0.0541296765097262	-0.0343531415970534	0.682	0.744	1
Wdr26	0.054311554109988	-0.0469722288497776	0.432	0.481	1
Eif2b2	0.0543874697793391	0.0298700693871485	0.437	0.396	1
Zdhhc3	0.0544094404861481	-0.0380531595227265	0.478	0.521	1
Dock5	0.0545865510895829	-0.0196277100654686	0.091	0.123	1
Tmem8	0.0547990008417049	-0.0105929550109481	0.081	0.112	1
Rps12-ps3	0.0549161439429436	-0.0393138388874226	0.836	0.867	1
Dazl	0.0549393028504218	-0.0377683391206529	0.175	0.218	1
Odf2	0.0550142390825445	-0.0430646765448343	0.504	0.555	1
Psmb5	0.0551784737504081	0.0432515289392852	0.987	0.98	1
Ctnna1	0.0551884815414101	-0.0530146164681139	0.817	0.854	1
Hmgcr	0.0553129394805356	0.0349502773913973	0.322	0.285	1
Cpt1c	0.0553543238082354	-0.0187253758255264	0.106	0.139	1
Mrps17	0.0553806663848254	0.0480050870065345	0.854	0.856	1
Fam129b	0.0553896174670613	-0.0233579575969727	0.154	0.194	1
Polr2i	0.0556038155394518	0.0452749675681823	0.966	0.959	1
Msrb2	0.0557866148298018	-0.033232369325006	0.183	0.225	1
Gjc1	0.0559241730807006	-0.0336038270539644	0.508	0.565	1
Pak1	0.0559536175432567	-0.0356131194106359	0.228	0.268	1
Polr1e	0.0559782551335878	-0.0363021591989861	0.27	0.315	1
Rasal2	0.0560638488037053	-0.0179438821461377	0.087	0.118	1
Snx17	0.0561734211133869	-0.043843322556554	0.419	0.456	1
Nudt4	0.0562279462261017	-0.059287258465383	0.893	0.895	1
Ttc19	0.0562942008172457	-0.0356406276200784	0.287	0.341	1
Gm13154	0.0563259858127312	0.0507881539631889	0.558	0.521	1
Polr2g	0.0563625964281969	0.0499206219531154	0.9	0.89	1
Ing3	0.0564623447547067	0.028640253431503	0.278	0.241	1
Cox6b2	0.056498356809348	-0.0554189566553505	0.552	0.602	1
Ifrd1	0.0565774111024054	-0.0505982488914184	0.489	0.537	1
Eif5b	0.0565968571974349	-0.036041441323013	0.994	0.998	1
Cnot4	0.0566284866505697	-0.0457765177490637	0.459	0.512	1
Rbm10	0.0566449621458719	-0.0311512269872439	0.519	0.569	1
Gfpt1	0.0566760087280334	-0.0230955399411125	0.127	0.163	1
Trim11	0.0566764783630963	-0.024788606986338	0.107	0.141	1
Ighmbp2	0.0569397455704691	-0.0258948230656883	0.096	0.125	1
Uchl5	0.0570205143767629	-0.0490933171695301	0.75	0.774	1
Tango6	0.0570263276374128	-0.0189719175575366	0.083	0.112	1
Gm26853	0.0571272172177818	-0.0219140123824363	0.155	0.193	1
Ccne1	0.0571306778923044	0.0528764923096265	0.923	0.909	1
Acad11	0.0571428284244712	-0.0306287866539555	0.13	0.164	1
Ube2g1	0.0573041062717982	0.0501612213675031	0.531	0.512	1
E2f5	0.0573348341748323	-0.0401142602817095	0.377	0.423	1
Creld1	0.0573370535800285	0.0271369630657727	0.151	0.121	1
Magi1	0.0574904046802767	-0.0185580683361529	0.104	0.137	1
Fyttd1	0.0575750299778352	0.039732537832819	0.622	0.585	1
Cox7a2l	0.0575956063782449	0.0371825186886898	0.98	0.971	1
Rpl4	0.0576388154316628	0.0230662987977279	1	1	1
Nap1l1	0.0577280761347062	-0.0331791164026574	1	0.997	1
Rad23a	0.0578067974128805	-0.0599357932512364	0.598	0.632	1
Akr1b3	0.0582798215015826	0.0349603441452842	0.994	0.988	1
Cacfd1	0.0583532968463868	0.02401120423074	0.106	0.08	1
Pygo2	0.0583917419635753	0.0277914672128652	0.197	0.164	1
Gak	0.0586005081365147	-0.0216486098229227	0.16	0.2	1
Rpl5	0.0589828637069864	0.0215505162143916	1	1	1
Nmt2	0.0590205687492224	-0.0286839694541008	0.669	0.726	1
Yes1	0.0590241780047465	0.0472645970534608	0.404	0.371	1
Cks2	0.0591085778987429	0.042081317184731	0.989	0.985	1
Agps	0.0591114458802922	-0.0324531794643236	0.282	0.332	1
Btf3l4	0.0591842700083912	0.0372705263636427	0.816	0.77	1
Gm8730	0.0592000261144031	-0.0247688589778323	1	1	1
Psmg2	0.0593891071265754	0.048257512664909	0.568	0.534	1
Ttc37	0.0599072234494612	-0.0216952569017239	0.128	0.164	1
St3gal4	0.0601003218829895	-0.0140129959710226	0.073	0.101	1
Cars2	0.0601582796594935	0.0264733207265606	0.208	0.173	1
Itfg1	0.0602445956742718	-0.02908953201886	0.144	0.178	1
Cherp	0.0603689826539298	-0.0279621259203687	0.445	0.507	1
Btbd6	0.060407307720081	-0.0177204809571129	0.084	0.113	1
Hsph1	0.0605121609719856	0.0478911632849862	0.71	0.69	1
Zfp423	0.0605276595572767	-0.0166736098719733	0.123	0.159	1
Prdm4	0.0606098330081469	0.0355306494364885	0.215	0.185	1
Rpl14	0.060667184737735	0.0192437038537463	1	1	1
Pmpcb	0.0606953791200271	0.0480814241162031	0.468	0.443	1
Rrp1	0.0608226281884079	0.0420894965741163	0.863	0.842	1
Uqcrb	0.0609972582131941	0.0339214417557743	0.991	0.997	1
Chkb	0.0610787227270748	-0.0228098110251935	0.136	0.17	1
Prelid1	0.0610894983431696	-0.0401516390288585	0.976	0.98	1
Ccnb1	0.0611773101217916	0.0304120537382735	0.874	0.84	1
Pot1a	0.0612261851473758	-0.0216759105165876	0.153	0.19	1
Ift88	0.0612442410092668	-0.0200298673338078	0.084	0.113	1
Pfkl	0.0612794028296521	-0.0380508968826508	0.362	0.408	1
Bag3	0.0613664954815885	0.0324272874857626	0.15	0.12	1
Cdc25a	0.0613896709825725	0.0531116474945866	0.491	0.452	1
Spp1	0.0615085532575609	0.0327311383592954	0.876	0.862	1
Pml	0.0619182733407855	-0.0547407224616843	0.474	0.513	1
Gm10451	0.062042042837074	0.0255515700126064	0.114	0.088	1
Mapt	0.0621509282946441	0.0349161167476379	0.362	0.329	1
Slc6a8	0.0621761117982175	-0.027473238400005	0.228	0.272	1
Rasgrp2	0.0622168115723629	0.0366058772415272	0.765	0.703	1
Fam73a	0.0623346949466959	-0.0174276003687139	0.137	0.174	1
Pafah2	0.0623529692416999	-0.0219002319812231	0.097	0.128	1
Eif2a	0.0624806584375967	0.0454585160220344	0.759	0.743	1
Gins3	0.0625841792859318	-0.0263684853283622	0.103	0.132	1
Polr2m	0.0625988725077854	0.0412060845607229	0.967	0.965	1
Nhp2	0.062729001742837	0.0278261381601999	0.997	0.999	1
Ccdc28b	0.0629448946465213	-0.0235507153502376	0.103	0.134	1
Uba1	0.063165603051234	0.0404335958411248	0.709	0.674	1
Timm13	0.0633943250893707	0.031253224094365	0.994	0.993	1
Srek1ip1	0.063495279766351	-0.0370271634725772	0.422	0.472	1
Id2	0.0635158226342618	-0.0544648649855246	0.188	0.227	1
Tmx3	0.0635239944798354	-0.0201567642744704	0.143	0.18	1
Samm50	0.0635317281759854	0.0378622077654891	0.857	0.859	1
Ccdc117	0.0635442927482004	-0.027794209952257	0.198	0.243	1
Hmgb3	0.0635914530242195	0.0334446577378213	0.569	0.528	1
Phtf2	0.0636036303584332	-0.0207817889633282	0.148	0.187	1
Kctd15	0.0636332869232058	-0.0244807836050883	0.076	0.102	1
Emc8	0.0636821595474381	0.0325666314121527	0.98	0.97	1
Dnajb11	0.0637423438753721	0.042036623050697	0.696	0.681	1
Stx12	0.0638565288957492	-0.0306912529581966	0.258	0.301	1
Tmem126b	0.0639295330077346	-0.0233536821640019	0.163	0.203	1
Pole4	0.0639467833515114	0.0412853229395165	0.963	0.933	1
Sbf2	0.0640335177036585	-0.020501657620331	0.158	0.193	1
Hnrnpl	0.0641261479576404	-0.0466009427952563	0.8	0.817	1
Bex4	0.0643863935754697	0.0376055582047035	0.979	0.974	1
Slc35b3	0.0646094453798438	-0.0174989452544337	0.091	0.121	1
mt-Co1	0.0646293354983728	-0.0314631137548123	1	1	1
Nono	0.0646376464667247	0.043621770509277	0.902	0.909	1
Pde7a	0.0647335988141631	0.0330968426932302	0.165	0.136	1
Dnajb1	0.0647481345411019	0.0516734928950064	0.506	0.481	1
Ammecr1	0.0647911363643799	-0.0205665769990484	0.201	0.244	1
Rere	0.0649948418781731	-0.0298894416884953	0.26	0.306	1
Gga3	0.0650565742383896	-0.0225722487895913	0.128	0.161	1
Rrp9	0.0650744192715906	0.0299880009019865	0.89	0.878	1
Abhd11	0.0650865385557312	-0.0457366753525598	0.401	0.452	1
Rcc2	0.0652129271227861	-0.0470296021505989	0.932	0.937	1
Cdk4	0.065326498405962	0.0275184828715089	0.997	0.998	1
2700060E02Rik	0.0654559853933373	-0.0289588388854387	0.997	0.994	1
Srsf2	0.0655780248410181	0.0296745479756806	0.997	0.989	1
Diaph3	0.065678168773285	0.0259130018365027	0.25	0.213	1
Tceb2	0.0657615410674879	-0.0208653026157442	0.999	0.996	1
Ppp2cb	0.0658040953703729	-0.0261694224980809	0.217	0.261	1
Gtpbp6	0.0661225780429635	0.0386348773663403	0.284	0.249	1
Hadha	0.0661851031570198	-0.0222386558279823	0.402	0.455	1
Coro1b	0.0661895873658652	-0.0405418445548189	0.287	0.335	1
Gls	0.0662587483274112	-0.025611000807612	0.201	0.243	1
Hn1	0.0662797023839554	0.041985862101128	0.942	0.933	1
Ino80e	0.0663790076495542	0.0514195827346398	0.789	0.766	1
Tbcb	0.0665100359553941	0.0441968881469816	0.892	0.869	1
Birc2	0.0665493052575256	-0.0291987783313203	0.168	0.205	1
Utp14a	0.066601755618962	-0.0212940364241008	0.569	0.622	1
Zmym1	0.0666443631896861	0.0392145943741653	0.686	0.657	1
Psmc5	0.0666983033640642	0.0441008806147036	0.837	0.833	1
Nr2c2	0.0667030157897075	-0.0323256933376913	0.158	0.193	1
Nt5dc2	0.0667517488217364	-0.0386973653349927	0.561	0.596	1
Krtcap2	0.0667680568359115	-0.0348753038165528	0.956	0.944	1
Tuba4a	0.067136500472382	0.0653259882700449	0.715	0.707	1
Las1l	0.0672334253371321	0.0482725235375567	0.729	0.721	1
Brd4	0.0673284427293692	-0.0495303325679737	0.692	0.739	1
Foxp4	0.0673488555809371	0.0428851162224975	0.374	0.338	1
Nlk	0.06755143261752	-0.0301735228170384	0.175	0.214	1
Zfp639	0.067641062709411	-0.0282448159007169	0.369	0.418	1
Timm50	0.0678384545913127	-0.0239404667311326	0.502	0.564	1
Fkbp11	0.0678998768553071	0.0622848229937886	0.601	0.592	1
Pin4	0.0679331431357172	0.0486818534718571	0.84	0.821	1
Add1	0.0680404917894205	-0.0259624505016581	0.272	0.318	1
Uba52	0.0680616202738609	0.0439950763396248	0.524	0.48	1
F11r	0.068094159306576	0.0241652641545349	0.12	0.093	1
Ncoa7	0.0681071816189987	-0.0241261123660252	0.138	0.173	1
Pcif1	0.0681574890439726	0.0390260757630579	0.559	0.528	1
Ddit4	0.0682302100488469	-0.020007223562625	0.083	0.111	1
Prkaa1	0.0683020596932433	-0.0154523645046834	0.111	0.143	1
Sdhc	0.068339820260243	0.0518657951232777	0.713	0.689	1
Zbtb14	0.068489441889333	0.0241924404190892	0.134	0.106	1
Ints1	0.0685424529723236	-0.0189203338448123	0.171	0.211	1
Coa4	0.0685448825420321	-0.0309876146100823	0.181	0.22	1
Wrap73	0.0685978954922656	-0.0215168367177326	0.201	0.242	1
Yipf5	0.0686409097478492	0.0447628921723897	0.565	0.553	1
Lap3	0.0686693655954523	0.0379858038531509	0.917	0.904	1
BC002059	0.0687213601592279	0.0239105967894372	0.155	0.125	1
Dhodh	0.0687548294933225	0.0414129249297314	0.379	0.35	1
Gm10036	0.0687707143130853	0.0387516325984882	0.99	0.989	1
Rbm7	0.0688630224460649	0.0342763694226018	0.542	0.529	1
Chd9	0.0689592360115349	-0.0269929876544537	0.237	0.285	1
Birc5	0.0689610450499694	0.0274384642685788	0.986	0.982	1
Mpp5	0.0689847850477022	-0.0261324000709921	0.183	0.224	1
Alg11	0.0689952547203193	0.0294007597420138	0.146	0.118	1
Pfdn4	0.0692082173891965	0.0399298640959487	0.872	0.889	1
Qser1	0.0692735885678931	-0.0224967726800045	0.203	0.247	1
Bre	0.0693176715855042	0.0538338589374949	0.475	0.447	1
Slc39a14	0.0694379902814105	-0.0123359043822118	0.237	0.29	1
Dcps	0.0695748571289961	0.0305649500635367	0.548	0.509	1
Mpc2	0.0696205823322526	-0.0430994501467451	0.546	0.609	1
Eprs	0.0698044758724833	-0.0297688653891348	0.957	0.953	1
Qtrt1	0.069943311904024	0.0347803149586124	0.411	0.375	1
Msn	0.0700800819269348	-0.036067716293173	0.322	0.369	1
Zfp787	0.0702950799982946	-0.023723271623016	0.241	0.287	1
Cntrl	0.0704613884851416	-0.0319364918307921	0.218	0.255	1
Fkbp1a	0.0706577471293831	0.0348537080488152	0.997	0.997	1
Actr1b	0.0709510859090045	0.0299245638500273	0.512	0.45	1
Keap1	0.0710882394123691	0.0390839556682459	0.345	0.312	1
Csad	0.0711242329861958	0.0405614739522132	0.3	0.272	1
Rtn3	0.0711355424911819	-0.0394811665244812	0.505	0.544	1
Nedd1	0.0712108446655452	-0.0192670129911132	0.121	0.157	1
Tmem203	0.0715538786125627	-0.0292552608665533	0.12	0.147	1
Dctn5	0.0716670756874208	0.0389030198872469	0.298	0.261	1
Napepld	0.0717347516863639	-0.0226096882678927	0.077	0.103	1
Dnajc4	0.0718707348164713	-0.0255963189562145	0.184	0.222	1
Slc2a3	0.071958847687093	-0.0458832006614061	0.922	0.93	1
Mgmt	0.0721770125942932	-0.0382881523356915	0.223	0.258	1
4833420G17Rik	0.0722945284930971	0.0359093973468295	0.304	0.271	1
Ctsa	0.0723104909391615	-0.0239091935787525	0.128	0.163	1
Cbx1	0.0723379911848247	0.0332379460636014	0.99	0.986	1
Fra10ac1	0.0723721084272012	-0.0281976839745994	0.268	0.31	1
Ppp1r37	0.0723792230898966	-0.0196854944698843	0.131	0.166	1
Manf	0.0723812719058251	0.0423822636695648	0.93	0.931	1
Ski	0.0725029949170262	-0.0282688721420508	0.257	0.3	1
Xpo7	0.0726048385288499	-0.0264200327787842	0.312	0.364	1
Lsm10	0.0727873247112108	-0.0296650284860128	0.352	0.401	1
Mcat	0.0730906881046393	0.0321155291228495	0.282	0.25	1
Mageb16	0.0731446278190925	0.0325983731839211	0.28	0.245	1
Trmo	0.0732100873732508	-0.0199215093624786	0.093	0.121	1
Smek2	0.0732148954034445	0.037316507493222	0.435	0.397	1
Bcar1	0.0734608541807203	-0.0367076870686754	0.207	0.244	1
Mrpl9	0.0735149874446332	0.038867285804431	0.345	0.306	1
Smim20	0.0735961500687594	-0.0284514271799487	0.387	0.438	1
Kdm5a	0.0736852132805166	-0.0256026174412799	0.442	0.494	1
Adrbk1	0.0737024475988724	-0.0265846969442217	0.187	0.226	1
Tamm41	0.0739325720133069	-0.0430490271233625	0.324	0.36	1
Mlec	0.0740242676632534	-0.0297347468063001	0.718	0.767	1
Ppp6r3	0.0741348703302356	-0.0303778917102585	0.29	0.338	1
Prmt7	0.0745093650300371	-0.035530179906537	0.456	0.508	1
Pnn	0.0745597827685647	0.0357581947991001	0.779	0.773	1
Nodal	0.0748229452316687	-0.0333661261986068	0.19	0.225	1
Tmem209	0.0748410222140307	0.0525360742538842	0.305	0.272	1
Rpl12	0.0749585543955821	-0.0217543144645367	1	1	1
Poglut1	0.0750046708166751	-0.0232666397266984	0.334	0.384	1
Fat1	0.0755546491490486	-0.0327524474942189	0.412	0.451	1
Mif	0.0755998581311055	0.0258577822004722	1	1	1
Bri3bp	0.0758042757922782	-0.0249687314633553	0.598	0.651	1
Shfm1	0.0758834268117816	-0.0294366917088835	0.994	0.996	1
Eral1	0.0759409622487088	-0.0181904846386447	0.103	0.133	1
Smc6	0.0759960388726216	-0.0361037409216701	0.809	0.848	1
Fthl17c	0.0760048963270293	0.0468722183758629	0.203	0.173	1
Azin1	0.0760398754801557	-0.033470250194428	0.398	0.46	1
Reep5	0.0760677235221953	-0.0297040576742116	0.237	0.28	1
Glipr2	0.0761058795063828	0.037670104107556	0.417	0.381	1
Rela	0.0761781982567305	0.0231643612627789	0.134	0.107	1
Gsk3b	0.0769207277119316	-0.0320359301136331	0.407	0.454	1
Tm2d2	0.0769405266765889	0.0282846089414003	0.432	0.391	1
Troap	0.0769529901979456	-0.0165237258870603	0.081	0.109	1
Chmp7	0.076994022467766	0.0313581181449926	0.35	0.318	1
Mrrf	0.0771629772067012	-0.0226302952715223	0.331	0.386	1
Ints2	0.0775247897595578	-0.0353452950098061	0.274	0.313	1
Prmt3	0.0777337043017909	-0.030885737788451	0.455	0.519	1
Cse1l	0.0780337042787173	-0.0243109925559188	0.682	0.734	1
Ddx28	0.0780987946407344	-0.0256876243029923	0.155	0.19	1
Med6	0.0783084943778931	0.0345560476325668	0.428	0.393	1
Csnk2a1	0.07833649279389	-0.0413274729799773	0.708	0.742	1
Atpif1	0.0783689011851513	-0.0335387186751901	0.999	0.996	1
Cpn1	0.0784086151891219	-0.0234491528627731	0.107	0.136	1
Mbnl1	0.07844038410377	-0.0169214142452785	0.09	0.118	1
Smc3	0.0785321047356261	-0.0276734628116431	0.933	0.957	1
Zfp518b	0.0785857363393457	-0.0331915171316727	0.227	0.267	1
Apoa1bp	0.0786218006904143	-0.0446534338198679	0.415	0.46	1
Rabggta	0.0789185196291599	0.036394000913395	0.295	0.266	1
Cpox	0.0790551986865225	-0.0187525637905403	0.198	0.239	1
Rsbn1	0.0790915582406961	-0.0278767747085758	0.235	0.275	1
Mapk14	0.0791812028988127	-0.0280441312799868	0.379	0.436	1
Ddx6	0.0792906779893868	-0.0323018370079471	0.544	0.59	1
Ctnnb1	0.0794950564612171	-0.0377689075465886	0.882	0.905	1
Ndufaf1	0.0795438289781996	-0.0203342356541003	0.231	0.278	1
Nip7	0.0796300985440514	0.058014214603485	0.977	0.978	1
Def8	0.0796824242076683	0.0215418595328694	0.264	0.226	1
Psma5	0.0799101555892706	0.0360033151121979	0.949	0.931	1
Cecr2	0.0800295153113325	0.0312422754303348	0.408	0.368	1
Gcsh	0.0800550833341209	0.046236043835477	0.943	0.928	1
Surf2	0.0802155502900361	-0.0354483825156099	0.479	0.54	1
Zbtb21	0.080256161736254	-0.017166901929754	0.113	0.144	1
Rbm26	0.0802982109519794	-0.0358633195628492	0.585	0.632	1
Specc1l	0.0803209895770302	-0.0143845054402719	0.117	0.15	1
Psmf1	0.0803578564135843	-0.0169993721427286	0.201	0.244	1
Impdh2	0.080465825246778	0.0316303414756152	0.971	0.98	1
Emg1	0.0806213756990819	0.0349903895202281	0.996	0.994	1
Pdpk1	0.0808930040219504	-0.0202135873901531	0.265	0.315	1
Mtr	0.080926012686075	-0.0204775055661281	0.083	0.108	1
Myeov2	0.0809592191829062	0.0241468962001343	0.95	0.942	1
Wtip	0.0811666135097995	-0.0211672955047901	0.151	0.188	1
Faf2	0.0813361154238421	-0.0263108686822131	0.295	0.345	1
Ccm2	0.0813458956486566	0.0444458718426678	0.328	0.299	1
Snhg11	0.0815726939736097	-0.0502510162922074	0.227	0.259	1
Vps18	0.0818090958077634	-0.0149361462905031	0.083	0.109	1
Trmt13	0.0818760926450293	0.0216828416677233	0.21	0.175	1
Ccar1	0.0819811039849871	-0.0421581509526494	0.646	0.69	1
Kif22	0.0819933169706542	0.0517022508488073	0.619	0.599	1
Ercc3	0.0820437399445681	-0.0183428147117206	0.203	0.247	1
Aldh4a1	0.0822440434483292	-0.0214164449985032	0.146	0.18	1
Dus1l	0.0823197214236595	0.0373720423924763	0.642	0.608	1
Wdr20	0.0823690965836432	0.0288539379907747	0.18	0.151	1
Wdfy3	0.0824054450311444	-0.019254488490932	0.101	0.13	1
Lncenc1	0.0824199464940099	0.0442465020806919	0.782	0.771	1
Lmf2	0.0828407483274529	-0.0207619932361169	0.1	0.126	1
Glrx2	0.0830389042618894	-0.0439315989480353	0.458	0.518	1
Zfp35	0.0832091043256068	0.0303329958949276	0.208	0.176	1
Eif3c	0.0836595659134911	-0.0352477636605915	0.989	0.996	1
Tubb5	0.0838928138378613	0.0268351007156413	1	0.999	1
Mettl6	0.0839543625930765	-0.0373111864342781	0.352	0.397	1
Hras	0.0842697920365467	-0.036862899227264	0.641	0.675	1
Dr1	0.0842837803667562	0.0275640616856358	0.307	0.27	1
Mbnl2	0.0843565458773915	-0.0206738832407693	0.131	0.162	1
Ipo13	0.0844433391661933	-0.024230966198604	0.198	0.236	1
Ppp3ca	0.0845273580291513	-0.0256580074717372	0.21	0.251	1
Osgep	0.0845859288057333	-0.0361613157596747	0.382	0.434	1
Cycs	0.0846556408504798	-0.0325993645778206	0.963	0.97	1
Ptpn14	0.0847939580400657	-0.0347139879941214	0.157	0.189	1
Ndc80	0.0848912480148386	-0.0355669725255332	0.274	0.317	1
Tomm5	0.0851138939121366	0.0300249940979631	0.999	0.999	1
Zfp819	0.0851907455819174	0.0220866842292167	0.124	0.098	1
Basp1	0.085299446594074	-0.0468535000358463	0.71	0.747	1
Fgf17	0.0853232763834967	0.0330072727948739	0.392	0.356	1
Nutf2	0.0856505396565179	0.0299949814006951	0.294	0.262	1
Tnnt1	0.0857455703204828	-0.014570999786759	0.11	0.141	1
Larp1b	0.0859628830660411	0.0309648029008125	0.157	0.13	1
Mark2	0.086245119124417	-0.0245025977146452	0.348	0.395	1
Rbm42	0.086279309104119	0.0428885105745963	0.615	0.589	1
Pi4k2a	0.0863033840994491	-0.0213085513757673	0.147	0.182	1
Amd1	0.0864211019630738	0.0422938081036501	0.672	0.646	1
Tatdn2	0.0864264053686211	-0.0160100549323058	0.247	0.294	1
Psmb4	0.0864449365058111	0.0361698668542052	0.964	0.958	1
A330069E16Rik	0.0865955283329074	-0.0394342326796275	0.133	0.164	1
Exosc5	0.0866132631099053	-0.0251790120765056	0.795	0.83	1
Mkrn1	0.0867227415254401	-0.0396961576900767	0.997	1	1
Araf	0.0867711920300755	-0.0412419436653136	0.318	0.359	1
Wdr18	0.0867760605113957	0.0386860820019244	0.87	0.852	1
Ccbl2	0.0868278680253459	0.016640714875859	0.13	0.102	1
Thop1	0.086908939980918	0.0347512176189189	0.626	0.617	1
Snrnp70	0.0869554420316483	-0.0418665361489317	0.902	0.913	1
Hddc3	0.0869964415665872	0.0306017453266348	0.163	0.138	1
Mark3	0.0871818515946048	-0.0434536899018156	0.399	0.449	1
Itga3	0.0873178373488015	-0.0262976892621197	0.108	0.139	1
Zbtb38	0.0875763163392827	-0.0155590078133981	0.116	0.147	1
Slc9a8	0.0875885735839788	-0.0162768627704753	0.107	0.136	1
Fam220a	0.0876453360249192	-0.0198831206624974	0.317	0.369	1
Aak1	0.087702246575963	-0.0153421945045982	0.123	0.154	1
Pla2g12a	0.0878968435682949	-0.0370479355612739	0.553	0.609	1
Fam169a	0.0879369412496623	-0.0238581031680647	0.257	0.298	1
Ctu2	0.0879474747050646	0.029938104114048	0.29	0.254	1
Phlda3	0.0879895241643007	-0.0575916028230004	0.632	0.658	1
Ogfr	0.0880028641346609	0.0267666732323169	0.248	0.221	1
Ankrd27	0.0881207207659989	-0.0211160610456055	0.113	0.142	1
Psmc1	0.0881548082115232	0.0314443042004935	0.907	0.872	1
Cstf1	0.0881565675867137	0.0377310911200124	0.379	0.346	1
Phf23	0.0881972198429215	-0.0276275900993442	0.646	0.685	1
Xrcc5	0.0884535653572307	-0.0456722882750701	0.665	0.707	1
Rybp	0.0886261953435255	-0.0447195589813715	0.445	0.488	1
Atp13a1	0.0886917342538026	-0.0269703502465495	0.191	0.227	1
Phf21a	0.0887423101457349	0.0336034073126348	0.193	0.166	1
Zc3h13	0.0887933208409264	-0.0301608039027719	0.689	0.751	1
Cnpy3	0.0889845428598782	-0.0191157922161592	0.215	0.258	1
Ndufs7	0.0892182280410131	-0.0369706702123247	0.936	0.932	1
Cox4i1	0.0894717534989239	-0.0340742364568909	1	1	1
Zfp13	0.0895735988149884	-0.0191136727112959	0.106	0.134	1
Mknk2	0.0895825876818235	-0.0216704804812314	0.141	0.172	1
Atn1.1	0.08964745166679	-0.0212427249802412	0.09	0.117	1
Gm13152	0.0898333542373298	-0.0256353638598661	0.335	0.382	1
Asxl1	0.0899207501851292	-0.0334699250546305	0.382	0.44	1
Rbx1	0.0900239512955573	0.0254621918148739	0.997	0.997	1
Ip6k2	0.0900387114845644	-0.0212811230876472	0.121	0.152	1
Arhgef12	0.0901635956923967	-0.0206819612065452	0.128	0.16	1
Ubap1	0.0902000286351469	-0.0323315752871309	0.285	0.33	1
Pank2	0.0903617938226859	-0.0217305558787019	0.341	0.388	1
Nudcd3	0.090364503870531	-0.0330391370398085	0.703	0.75	1
Cnnm3	0.0905251347231201	-0.0171039642278825	0.093	0.12	1
Rnf216	0.0906542058568951	-0.0189140509105745	0.191	0.232	1
Rbbp5	0.0906756690303013	-0.0217375271989712	0.287	0.336	1
Zmym2	0.0907608508510208	-0.0170264894989316	0.178	0.215	1
Mtch1	0.0907921998247885	-0.0471694824456287	0.536	0.578	1
Nop14	0.091062317605769	0.0341695346676585	0.85	0.849	1
Irf2bp1	0.0911986227314951	-0.0203661430807259	0.218	0.259	1
Deaf1	0.0914732305302531	-0.0186368013175473	0.083	0.108	1
Trp53inp1	0.0918901843339116	-0.0338538359342806	0.268	0.312	1
Akt1s1	0.0919924039683241	0.0452743672056942	0.404	0.376	1
Mavs	0.0920096175213386	-0.0202026017541094	0.096	0.123	1
Cchcr1	0.0920131892770004	-0.0126094778098107	0.101	0.13	1
Mrpl49	0.0920540199875409	0.042265283543185	0.679	0.668	1
Tnks2	0.0921269742555325	-0.0329542814016558	0.549	0.61	1
Acp5	0.0921932727538403	0.0260625982499938	0.108	0.086	1
Nup107	0.0922609736644332	0.0328285183589181	0.421	0.394	1
Nudcd2	0.0923376537728145	0.037354889959945	0.979	0.968	1
Ubr5	0.0928601002413689	-0.0470846880102473	0.746	0.765	1
Iars	0.0928609975503457	-0.0344114121819632	0.558	0.604	1
Zmiz1	0.0928965811930943	-0.0169598528782087	0.164	0.203	1
Ppcdc	0.0929691630627102	-0.0186651660313941	0.117	0.147	1
Gadd45b	0.0929939469639678	-0.0251958540022289	0.161	0.197	1
Eef1b2	0.0930189129565212	-0.0294297872539402	1	1	1
Coro1c	0.0933203312267093	-0.0358500837682568	0.655	0.681	1
Exo1	0.093342355006923	0.0361210625224421	0.439	0.407	1
Gpatch8	0.0934251962488549	0.0411050397124676	0.375	0.351	1
Ylpm1	0.093530760781	-0.0301253032651282	0.371	0.426	1
Zfp91	0.0937707395044397	-0.0271629052555395	0.536	0.593	1
Rnf17	0.0938569917872526	-0.0158382950736111	0.2	0.241	1
Arl14epl	0.0938748533838521	0.0508252187846799	0.462	0.429	1
Tasp1	0.0941878727885363	-0.0214961044083911	0.1	0.128	1
Cdk16	0.0942181281356853	-0.0361976639558997	0.341	0.392	1
Pxn	0.0943699978244633	0.0283398958987542	0.183	0.154	1
Nol12	0.0944349822816303	0.0405724592361592	0.659	0.617	1
Ndufa9	0.0945063370993913	0.0454338281654801	0.643	0.621	1
Mcm10	0.0945657969485979	0.0348626262911115	0.521	0.496	1
Hspb1	0.0946026672029637	0.0319600401790656	1	0.998	1
Tmsb10	0.0947879792210911	-0.0302442656545074	0.999	1	1
Nomo1	0.0948443304659223	-0.0300117086238709	0.318	0.364	1
Hspa5	0.0948723305679075	0.0343043254537001	0.946	0.956	1
Polr3b	0.0950282963927158	-0.0329003743423963	0.265	0.3	1
Lsg1	0.0950729196331619	0.0468718024525824	0.666	0.63	1
Rpl11	0.0951284721783165	0.0228480949138072	1	1	1
Adarb1	0.0952836544286705	0.0215874428504426	0.117	0.093	1
Ube2l3	0.0952845165761724	0.0451183402335594	0.736	0.737	1
Pir	0.0952937649134619	0.0376799886597541	0.379	0.345	1
Psmc6	0.0954567378771458	0.0257258365960469	0.873	0.872	1
Rras	0.0955814532966496	-0.0210017355649936	0.1	0.127	1
Etfdh	0.0956449810429094	-0.0190745983351171	0.124	0.154	1
Nmral1	0.0957418701155364	-0.0265772216122822	0.243	0.283	1
Ska2	0.0957666084798719	0.0299580942735508	0.282	0.252	1
Utf1	0.095832611289474	0.0381329580128507	0.983	0.986	1
Tjp1	0.0959332099608114	-0.0384560982159308	0.3	0.336	1
H2afv	0.0960405223877314	-0.0350939137081816	0.979	0.987	1
Mettl16	0.0960889214148115	0.0363689948232605	0.803	0.787	1
Fam177a	0.0961021054591694	-0.0227080709138387	0.16	0.191	1
Calm2	0.0964166699377526	0.0172936538659443	0.999	0.999	1
Nav2	0.0964619921488063	-0.0275235061931327	0.136	0.166	1
Tmem184c	0.0964735442324685	-0.0237347577521822	0.193	0.231	1
Dctn1	0.0965481993825504	-0.0273192592780734	0.281	0.324	1
Atxn2	0.0965873459921946	-0.0247882032561861	0.291	0.337	1
Alad	0.0965893900497048	-0.0132627431154885	0.354	0.409	1
Rfxap	0.0966090293435797	-0.0217594795480251	0.257	0.304	1
Mrpl57	0.0966556869072604	-0.0354020965425406	0.899	0.912	1
Polr3e	0.0968463347998642	0.0282730960684198	0.347	0.314	1
Dnajc1	0.0969669819133757	-0.0354447327345623	0.205	0.237	1
Txlng	0.0969928176596869	-0.033861192813469	0.288	0.336	1
Ywhag	0.096996362675597	-0.0318200175207486	0.845	0.879	1
Pias2	0.0971667090872102	0.042376499404996	0.729	0.694	1
Zdhhc20	0.09737179552525	-0.0163796687620797	0.144	0.178	1
Tc2n	0.0974600880561951	0.114215817535152	0.352	0.318	1
R3hcc1	0.0980927172818788	-0.0235323437582627	0.215	0.254	1
Anln	0.0981133811010683	-0.031540562985736	0.368	0.413	1
Exoc3l	0.098128636649709	-0.0119756863899147	0.077	0.102	1
Ctps	0.0982779543357232	0.033711514313246	0.608	0.592	1
Zfp37	0.0987320923285834	-0.0168413929099481	0.081	0.106	1
Tcf7l1	0.0987808302955354	-0.0343203838228501	0.439	0.482	1
Sepw1	0.0988333109135751	-0.0287776655336687	0.912	0.912	1
Gnas	0.0988881003019142	-0.0383294567079409	0.738	0.772	1
Lsm4	0.0990560061215214	0.0407277921293117	0.997	0.982	1
Yipf4	0.0992205689799736	0.033753979086471	0.414	0.382	1
Rps6kb1	0.0993720370275252	0.0356587286588452	0.546	0.521	1
Commd10	0.0994196730627987	0.0272750049863119	0.488	0.444	1
Ddx10	0.0995658508541411	0.0376342352501727	0.686	0.69	1
Tdrkh	0.0995799687197103	-0.0181042366319725	0.101	0.128	1
Abhd12	0.0996180082151989	-0.022158484983159	0.205	0.246	1
Gnai3	0.0997079671012753	0.0282132400639125	0.479	0.445	1
Cradd	0.0997167834128513	-0.0128904381725629	0.14	0.175	1
Rab11b	0.0997431976509992	0.0397637937253897	0.545	0.525	1
Tma7	0.0997948574860183	-0.0249547796970946	1	0.999	1
Trp53rka	0.099874987676192	-0.022265867460397	0.194	0.231	1
Rnf19a	0.100131055395097	-0.0190382686947195	0.091	0.117	1
Gm9008	0.10024119474399	-0.0180696609622306	0.118	0.147	1
Pbrm1	0.100250679721498	-0.029688697914001	0.666	0.7	1
Smg1	0.100297159671455	-0.0219441458981592	0.265	0.306	1
Fam160b1	0.100322543223016	-0.0161670245775021	0.167	0.204	1
Apobec3	0.100332012415906	0.0358568559154689	0.491	0.465	1
Hspa4	0.1003965047302	0.0346838509759537	0.987	0.978	1
Acot9	0.100460682356904	0.0390822246287392	0.431	0.396	1
Prpf38b	0.100634159345453	-0.0358859099140533	0.705	0.727	1
Rap2a	0.100739449762808	-0.0126394852745632	0.127	0.16	1
Rint1	0.100932622133249	-0.0188573423654248	0.123	0.154	1
AI467606	0.100984505532358	0.0228716499178399	0.117	0.092	1
Sema4d	0.101016172355468	-0.0181220896526748	0.083	0.108	1
Cryz	0.101119450868066	-0.0223913418209234	0.214	0.254	1
Aars2	0.101795869893757	-0.0293790411286197	0.157	0.19	1
Safb2	0.102159540155589	-0.0299274948391265	0.718	0.764	1
Prpf40b	0.102204113691592	-0.0198527288111633	0.091	0.117	1
Znhit1	0.10223444563743	0.0381157141101676	0.762	0.72	1
Sipa1l3	0.102266170399613	-0.0116073827404465	0.101	0.13	1
Coa7	0.102290500551677	-0.0382731498136263	0.505	0.55	1
Fam114a2	0.102314328556456	0.0364835675793499	0.596	0.569	1
Fkbp4	0.102343257983781	0.0237150152996972	0.99	0.993	1
Zmat3	0.102394348403719	-0.0382210193254364	0.494	0.53	1
Gbf1	0.102428681938324	-0.0249881345769564	0.233	0.267	1
Cep55	0.102462104786047	-0.0420399549010363	0.419	0.462	1
M6pr	0.102499922201929	0.0423259739891334	0.803	0.799	1
Naa20	0.102684902936484	-0.0289851933070709	0.695	0.711	1
Sec14l1	0.102733449907049	-0.0242413695222432	0.28	0.327	1
2610021A01Rik	0.102793716743929	-0.010833426608027	0.154	0.189	1
Gpx1	0.102815236436152	-0.0339066809886162	0.997	0.997	1
Morn2	0.102830133854702	-0.016444071616901	0.198	0.236	1
Atp6v1a	0.102902043086084	-0.0439950639826054	0.498	0.542	1
Yaf2	0.102942870559944	0.027049200193809	0.26	0.229	1
2410015M20Rik	0.10312836503204	0.0273525974445694	0.892	0.896	1
Atp5o	0.103189541296647	0.030632305557359	0.99	0.997	1
Ube2j1	0.103261846585591	-0.0168406952530395	0.211	0.252	1
Dbt	0.103307575053008	-0.0147327378201093	0.234	0.275	1
Dpm3	0.103384953905987	-0.0322919980314554	0.591	0.651	1
Nat9	0.103606653141042	0.0252652148027325	0.191	0.161	1
Hacd2	0.103992249291605	-0.0284745731595425	0.474	0.512	1
Mcur1	0.104090637071416	-0.02282542556192	0.131	0.161	1
Alg5	0.104356513923517	0.0315603387814864	0.354	0.326	1
Faim	0.104546179226577	-0.0340169539694736	0.452	0.491	1
Cystm1	0.104677046602375	-0.0343004696701379	0.555	0.612	1
Cd164	0.105150604171951	0.0292979763103731	0.575	0.54	1
Pgm2	0.105283289029604	-0.0107026669135369	0.094	0.122	1
Ndufb10	0.10554173842824	0.0436648710148499	0.93	0.936	1
Wdr61	0.105558683364553	-0.0173078942871115	0.847	0.867	1
Cep120	0.105702226660853	-0.0154803814443828	0.126	0.157	1
Dennd2c	0.10603358986828	-0.0258184825439108	0.158	0.19	1
Vars	0.106176770443352	-0.0405712616082287	0.616	0.661	1
0610007P14Rik	0.106340424283833	0.0327406090190341	0.672	0.66	1
Zfp84	0.1064751425561	0.017645553867273	0.113	0.089	1
Ndufaf6	0.1064837975472	-0.0381710396474609	0.405	0.438	1
Sec24b	0.106485949400182	-0.0253312397544583	0.163	0.195	1
Dicer1	0.106621110810235	-0.024085986918578	0.468	0.521	1
Rhbdd2	0.10676712074056	-0.0200509310337786	0.101	0.127	1
Ppie	0.106863134879897	-0.033844655916731	0.538	0.586	1
Emp1	0.106889405129003	-0.0203624944066982	0.107	0.133	1
Map3k10	0.106923473442471	-0.0210570306807998	0.148	0.18	1
Snrpd2	0.106981487106934	0.0327381718483464	1	0.999	1
Tdrd12	0.107015651892339	-0.0211004927476746	0.174	0.209	1
Eno1	0.107116795285078	0.028027249449124	0.883	0.862	1
Glb1	0.107191848278886	-0.0243366407151257	0.171	0.203	1
Alkbh8	0.107414972028987	-0.0127487439275797	0.124	0.154	1
Psmc3ip	0.10747531119886	-0.0265660435677564	0.34	0.394	1
Sdf4	0.107599438322765	-0.0215718860820259	0.542	0.604	1
Tbcc	0.107672878243294	0.028556673616578	0.428	0.388	1
Senp2	0.107851872213018	-0.0193965488218475	0.341	0.389	1
Stk31	0.107896937511221	-0.0190627222235579	0.09	0.116	1
Eri3	0.107987058494423	-0.0261890270217271	0.375	0.417	1
C330007P06Rik	0.107990951399182	-0.0169257191449799	0.16	0.194	1
Kmt2a	0.108055316032129	-0.0268403271657026	0.328	0.369	1
Usp9x	0.10808659425248	-0.0334531297793145	0.77	0.787	1
Azi2	0.108141954601353	-0.0283854208335734	0.262	0.304	1
Ap4s1	0.108170900821704	-0.0301101399360426	0.324	0.363	1
Dppa4	0.108225792532549	0.038618058647258	0.797	0.785	1
Acap2	0.108424876493322	-0.0178826293514515	0.208	0.246	1
Rhebl1	0.108469940025981	-0.0283822539544563	0.422	0.47	1
Zdhhc12	0.108531351299844	0.0375650851313642	0.447	0.417	1
Spry2	0.108538798532772	-0.0186717883953119	0.245	0.285	1
Usp16	0.108668534945075	0.0253502135775535	0.484	0.456	1
Eif3g	0.108799332972109	0.0299985181513844	0.969	0.957	1
Dis3	0.108813387773599	-0.0485425069803141	0.472	0.498	1
Zfyve9	0.10895859619852	-0.0140625680581939	0.086	0.111	1
Abcf1	0.10923099340194	-0.0269536153217993	0.9	0.921	1
Hypk	0.109245194502307	0.0176175195946191	0.739	0.699	1
Cxxc1	0.109369477807468	-0.0216218970321315	0.257	0.299	1
Wwp2	0.109608260681641	-0.0244542873470189	0.244	0.283	1
Rfesd	0.109829132275074	0.0232522445348221	0.153	0.126	1
Ube2s	0.110021870874923	-0.0257073294128158	1	0.999	1
Ago2	0.110161753788577	-0.0305593406328323	0.621	0.663	1
Wdr75	0.110277876226585	0.0368773889506576	0.662	0.642	1
Vti1b	0.110388576083095	-0.0222801293515937	0.535	0.593	1
Dmtn	0.110446105261157	-0.0194423419991986	0.211	0.248	1
Cep78	0.110549778543891	0.0346750299088395	0.241	0.216	1
D030056L22Rik	0.110652306393982	0.0467723849992076	0.601	0.583	1
Cdkn2aip	0.110795855661223	0.0202781950928834	0.124	0.1	1
Atp5f1	0.110836281176277	0.0157757877777622	0.999	0.998	1
Tmem43	0.110846710912642	-0.0157393302036834	0.096	0.122	1
Epb41l4aos	0.110949247312541	0.0352166289175463	0.782	0.779	1
mt-Nd4	0.11099973865482	-0.0199099332014563	1	0.999	1
Ninl	0.111146140441322	-0.0272000017621397	0.155	0.185	1
Mtpap	0.111254036954218	0.0287934685752102	0.305	0.278	1
Fars2	0.111266963116947	0.0231158277087859	0.161	0.134	1
Trub1	0.111414128638599	0.038678651320273	0.258	0.233	1
B630005N14Rik	0.111885570054521	-0.0119490905812319	0.11	0.139	1
Tsn	0.112117123429305	0.026621827594598	0.95	0.953	1
Wdr74	0.112140862452443	0.0329104960845612	0.892	0.894	1
Zdbf2	0.112193474964747	-0.0211745766147315	0.359	0.413	1
Rbm27	0.112267193742575	0.0368214460844773	0.887	0.873	1
Med20	0.112453056934461	0.028292376339645	0.223	0.195	1
Rdx	0.112459560405977	-0.028451364114382	0.916	0.937	1
Zfp68	0.112648921146339	0.0224427171864543	0.116	0.093	1
Leprot	0.112651405276456	-0.0356776313843402	0.284	0.321	1
Fkbp9	0.112689862607409	-0.0406469874041666	0.479	0.514	1
Abcb1b	0.112838503615877	-0.0227944544715832	0.328	0.37	1
Prpf6	0.113102992264779	-0.0380817077913119	0.519	0.551	1
Slf1	0.113334940402299	0.0228051463236411	0.13	0.106	1
Dxo	0.113501242783348	0.0334994800113584	0.205	0.178	1
Mkrn2	0.113676206655266	0.0264533841837347	0.315	0.29	1
Arf3	0.113720994157787	-0.0334022607157437	0.468	0.514	1
Nmt1	0.113781079840409	-0.0308320026740241	0.929	0.939	1
Dip2b	0.113802832727804	-0.0232029376295057	0.161	0.192	1
Tsc2	0.113856834113376	-0.0197134567972096	0.17	0.205	1
Luc7l2	0.113885902275619	0.0338800316447651	0.843	0.825	1
Abl2	0.113888596106325	-0.0215635698242716	0.203	0.241	1
Rrm2b	0.113943037396718	0.0120364531820955	0.11	0.086	1
Larp4b	0.113964988468303	-0.0311985851519924	0.552	0.589	1
Cbwd1	0.114025185200369	-0.0150161771267779	0.174	0.21	1
Tacc3	0.114079489833216	-0.0295736490710415	0.496	0.56	1
Btf3	0.114093879018125	0.0230510018713113	1	1	1
Stx16	0.114263533310963	0.0372888359583375	0.489	0.46	1
Gm27045	0.114329945268576	0.0273121418997413	0.118	0.096	1
Actr6	0.114407593809198	-0.0190219004892136	0.257	0.3	1
Myl6	0.114596129289109	-0.0327798344567982	0.999	0.994	1
Exoc8	0.114688660031413	-0.0209006003279825	0.124	0.151	1
Dph3	0.114726847881443	0.0122842997748269	0.93	0.931	1
Lxn	0.1147505533368	-0.0201155044022226	0.116	0.143	1
Rnaseh1	0.114764510472848	-0.0345989591053604	0.307	0.345	1
Nabp2	0.114765612226152	0.0332674789370034	0.515	0.487	1
Ccdc58	0.115045574030331	0.0281762375284045	0.896	0.881	1
Sgol2a	0.115142041244524	-0.0207810477892644	0.441	0.499	1
Zc3hc1	0.115400369775478	0.0364558983395413	0.585	0.546	1
Pum1	0.115425621220959	-0.0342440943747777	0.9	0.904	1
Gsta3	0.115427918458645	0.0217862489980618	0.204	0.174	1
Myo18a	0.115642771006564	-0.0144772528533115	0.16	0.194	1
Sf3b6	0.115721304982723	0.0326928492756686	0.949	0.943	1
Cpsf3l	0.115804538208031	-0.0173395111554907	0.606	0.653	1
Mov10l1	0.115825166110379	-0.0206580570262411	0.088	0.112	1
Card19	0.115842632248383	-0.00703138027192185	0.13	0.161	1
Mrpl13	0.115915385151567	-0.0426947039505881	0.796	0.836	1
Ap3b1	0.115959271753638	-0.0209816830631964	0.33	0.373	1
Ccdc91	0.115971431345215	-0.0247586485672623	0.157	0.187	1
Ddx18	0.11604013688615	-0.0342767272025408	0.987	0.983	1
Ifnar1	0.116056182721791	0.0225834760152543	0.141	0.119	1
Trps1	0.116673456498027	-0.034976696571936	0.295	0.338	1
Pid1	0.117467309322819	-0.029316134194119	0.198	0.232	1
Ermard	0.117469790341207	-0.0162707984364085	0.101	0.127	1
Mocs3	0.117475906597889	-0.0199952861576956	0.12	0.146	1
Dcun1d3	0.117882345023958	-0.0205228890706159	0.11	0.136	1
Ubap2	0.118026840450779	-0.0318118048079707	0.699	0.754	1
Acadsb	0.118188626573103	-0.0236734605454322	0.09	0.113	1
Hars2	0.118414918066237	-0.0111282628116221	0.106	0.133	1
Prpf4b	0.118674036291735	0.0509534706042092	0.776	0.753	1
Tor3a	0.118805350748251	0.0348739897032151	0.233	0.21	1
Uvrag	0.118937000779922	0.0222050632029584	0.128	0.105	1
Sp1	0.119134417677134	-0.0157899489368444	0.345	0.382	1
Sidt2	0.119371861385802	-0.0140943061882881	0.097	0.123	1
Trappc4	0.119450730493798	0.0203987310158069	0.702	0.668	1
Phb	0.119530945626973	0.03343020985895	0.817	0.824	1
mt-Co3	0.119603427570902	-0.0197494383844052	1	1	1
Dpy30	0.119739735862933	0.0228369114016482	0.996	0.995	1
Itgb1bp1	0.119791548804443	0.0309447955356885	0.371	0.34	1
Map4k4	0.12000225490582	0.0339358055417755	0.444	0.416	1
Lpar1	0.120117449275984	-0.0199375559900725	0.098	0.123	1
Zmpste24	0.120184236969881	-0.0267106254883964	0.238	0.277	1
Tstd2	0.120211152269037	-0.0158008066289039	0.12	0.149	1
Cenpo	0.120302282935375	-0.0104858418901731	0.083	0.108	1
Ddx23	0.120314935295693	0.0291026249483773	0.294	0.262	1
Lamb1	0.120319982533822	0.0367171073262562	0.231	0.206	1
Med7	0.120395688418353	-0.0383067649691968	0.508	0.541	1
Fahd1	0.120476824933008	0.033245440506443	0.19	0.165	1
Ddx56	0.120540484616043	0.0389639316330139	0.559	0.548	1
Yy1	0.120628221167352	-0.0174134356266791	0.568	0.597	1
Necap2	0.120664825803993	-0.0195472536929941	0.237	0.273	1
mt-Nd2	0.120672547309161	-0.0288847739026288	0.999	0.999	1
Cds2	0.120722928492117	0.0446567263556785	0.337	0.317	1
Cep164	0.120732929370989	-0.0327704271990633	0.427	0.475	1
Epb41l2	0.120738653501165	-0.0242213716072649	0.352	0.402	1
Sigmar1	0.120925658549695	0.0280386953811502	0.645	0.627	1
Arl1	0.120968975532918	0.051019367207101	0.782	0.772	1
Trrap	0.121144289571867	-0.0166293476789774	0.194	0.229	1
Psmc3	0.12126216787489	0.0358984504565629	0.91	0.915	1
Cdca5	0.1212872116369	0.0428838587294894	0.458	0.434	1
Cox7a2	0.121335140224243	-0.0275023295588834	1	1	1
Trappc8	0.121353976573702	-0.0178340638659864	0.137	0.167	1
Atp13a3	0.121622828530924	-0.0403870396943014	0.292	0.328	1
Dpf2	0.121708031924783	-0.0264575112559637	0.399	0.458	1
Thoc2	0.121761034880215	-0.0346498258454306	0.635	0.687	1
Fdxacb1	0.121765955688806	0.0179852692805497	0.113	0.09	1
Rell1	0.121843365261728	-0.0191127702401159	0.138	0.169	1
Zfp131	0.121894004588343	-0.0293538575173102	0.412	0.456	1
Cct5	0.121924095371013	0.0240776236188265	0.986	0.98	1
Srrd	0.121957560480206	0.0271657828535757	0.221	0.194	1
Cox8a	0.121962834443948	-0.0164579704589447	1	1	1
Tsc22d2	0.122085022873424	-0.0234297835911896	0.131	0.159	1
Klf3	0.122112902385683	-0.0358862318186791	0.702	0.73	1
Zbtb24	0.122154742358769	-0.0233278519575903	0.081	0.103	1
Vps36	0.122393905462429	-0.0410177897313735	0.668	0.71	1
Mtfmt	0.122525461218121	-0.0115069568004059	0.141	0.173	1
Arhgap10	0.122576251783849	-0.017727666647133	0.163	0.194	1
Fmr1	0.122764286515892	-0.020567461469003	0.35	0.397	1
Gdf3	0.122779850118914	0.0420223185388422	0.807	0.784	1
Psrc1	0.123063665268629	-0.0391031197375006	0.676	0.701	1
Tbc1d31	0.12314376482123	-0.0138792589384242	0.104	0.13	1
Pmm2	0.123255260610668	-0.0194432767640124	0.123	0.149	1
Ntmt1	0.123424841567039	0.0329961187037016	0.431	0.407	1
Znrd1	0.123693664047388	-0.0359411140179737	0.86	0.88	1
Pom121	0.123713056762128	-0.0203428391110392	0.391	0.438	1
Rad23b	0.123891131897576	-0.0291721672821073	0.91	0.94	1
Bccip	0.123902239064674	0.0397973562843853	0.79	0.78	1
Rangrf	0.123935754061856	0.0277636400114454	0.887	0.86	1
Hsp90ab1	0.123963049452298	-0.0157740495341763	1	1	1
Nmnat2	0.124067821781029	0.0255602134372906	0.203	0.175	1
Cryzl1	0.124228249347733	-0.0300295368895924	0.277	0.309	1
Llph	0.124264492810945	0.0334295891071401	0.969	0.973	1
Ctcf	0.124269965833249	-0.0382739578753761	0.866	0.851	1
Hemk1	0.124419828091114	-0.0160831827772767	0.147	0.176	1
Tm2d1	0.124428313914204	-0.0227892829301237	0.321	0.362	1
Ugcg	0.124662204492652	-0.0178872732616238	0.155	0.186	1
Pvr	0.124782568613559	-0.012269449485365	0.148	0.182	1
Alas1	0.124806353618467	-0.019123994204901	0.188	0.226	1
Psmd2	0.124848404564537	-0.0257957325432606	0.78	0.842	1
Ccdc127	0.124953754422919	-0.0228211088757772	0.398	0.451	1
Ndufb9	0.12506189821343	-0.0273941897901797	0.984	0.986	1
Smarcc1	0.125149919504575	0.0422577943527649	0.863	0.847	1
Iqcg	0.125251959646387	0.0271715941978312	0.146	0.123	1
Mepce	0.125440537422127	-0.0179596793489789	0.211	0.246	1
Patz1	0.125575467206581	0.029748665335995	0.397	0.363	1
Pgam5	0.125631564023677	-0.0193769574189345	0.328	0.369	1
Slc25a38	0.125667113279827	-0.0256911954095709	0.29	0.326	1
Rps12	0.125769577232263	-0.0207648559103495	1	1	1
Commd1	0.125821639722687	0.0365390106554684	0.738	0.712	1
Dhcr24	0.125946261552757	-0.0388860703002358	0.469	0.513	1
Gm42418	0.125962888420562	-0.0380610108588197	0.993	0.993	1
Arl3	0.125975576846514	-0.0209985105180966	0.317	0.36	1
Rpl27	0.125975857383527	0.0214073882028263	1	0.999	1
Armt1	0.126170997456477	-0.0279692834999634	0.218	0.253	1
Timm10	0.126200366550687	0.0379390059789741	0.847	0.824	1
Wdr41	0.126228579701025	-0.0191708078134914	0.106	0.13	1
Map3k1	0.126288432176674	-0.0198059447559197	0.104	0.129	1
Sox12	0.126376506260339	-0.0188140744293041	0.2	0.235	1
Zfp280d	0.126416068483388	-0.0246913688681795	0.225	0.261	1
Bet1	0.126455678969785	-0.0219623292415184	0.474	0.533	1
Arhgap32	0.126636411144995	-0.0182469318336259	0.126	0.154	1
Vgll4	0.126688610579571	-0.0149133099534825	0.093	0.119	1
Hmmr	0.12678983914801	-0.0338624185977682	0.682	0.705	1
Elp5	0.126841350292178	0.0312088787802705	0.662	0.622	1
Knop1	0.126994918084151	0.0300278791403592	0.979	0.971	1
Thap7	0.127197142774041	-0.0201975435834001	0.238	0.278	1
Med29	0.127272068046109	-0.0339829432768645	0.806	0.821	1
Tmco1	0.127619996250707	-0.0272832926842406	0.83	0.867	1
Syngr2	0.12762487517354	0.0352367930310213	0.31	0.28	1
Timp1	0.128061243690217	-0.0265097707215676	0.417	0.468	1
Sypl	0.128153130320524	-0.0237529858659101	0.277	0.313	1
Cul9	0.128187354742231	-0.0256978091513237	0.104	0.129	1
Uqcrc2	0.128212452120115	0.0286274405733014	0.749	0.726	1
Lig4	0.128291123920097	-0.0152364848289478	0.084	0.107	1
Donson	0.12840619659076	-0.0203978401659519	0.208	0.247	1
Fbxw7	0.128494179285393	-0.015756901285873	0.342	0.392	1
Zranb1	0.128507752028104	-0.0244354722258261	0.335	0.369	1
Nab2	0.128512923494934	0.0250404486119239	0.117	0.096	1
Clstn3	0.128588614025099	-0.0259969687797446	0.2	0.232	1
Atp1b3	0.128791455870945	-0.0311313156600738	0.635	0.688	1
Esf1	0.129191114735499	-0.0313285255464326	0.896	0.904	1
Kntc1	0.129320525029659	-0.0251247378120306	0.121	0.147	1
Msc	0.129326475863197	-0.0201691528386492	0.157	0.188	1
Clcn3	0.129508757285448	-0.0321134970264059	0.33	0.372	1
Mmp14	0.129557041080643	-0.0155640158200072	0.086	0.109	1
Myc	0.1295924216284	0.0264050369808136	0.184	0.16	1
Gm561	0.129615719558095	0.0333337915240324	0.382	0.355	1
Ell	0.129791738895038	-0.019315353147911	0.131	0.161	1
Cdca7l	0.130108686943944	0.0316935486689388	0.26	0.232	1
Sptlc1	0.130527470132093	-0.02622324772311	0.204	0.236	1
Clk2	0.130532445839925	-0.0159773039340003	0.141	0.171	1
B230217C12Rik	0.130606628031325	-0.017430446771345	0.116	0.142	1
Guk1	0.130627266646023	-0.0366115474159003	0.953	0.953	1
Zfc3h1	0.130631765779088	0.0277036681060115	0.191	0.168	1
Ccdc88a	0.130654024715538	-0.0206584419747653	0.257	0.296	1
Cript	0.130822800420036	0.0402012055654135	0.84	0.829	1
Ccne2	0.130838101149842	-0.0188018801685905	0.15	0.182	1
Pnpla2	0.130843888407344	-0.0130110428338541	0.081	0.104	1
Ostc	0.130854559359457	0.0383488290389682	0.92	0.934	1
Ddx11	0.131077562001542	-0.0200269295171688	0.111	0.138	1
Fbxo6	0.131107741138593	0.0362895890220598	0.425	0.394	1
Ddt	0.131199912110351	0.0329386393607728	0.823	0.836	1
Sft2d2	0.131215820058544	-0.0156848023798543	0.116	0.143	1
Crem	0.131230083888431	-0.0146906536825627	0.16	0.191	1
Wdhd1	0.131378411672071	-0.0232213522376816	0.244	0.277	1
Pigm	0.131425574685091	-0.0126946191309688	0.158	0.189	1
Dcakd	0.131690129695995	0.0394282938749423	0.82	0.779	1
Strip1	0.131825631684993	0.0327337372265463	0.187	0.163	1
Ywhah	0.13188699827411	0.0437369249772512	0.863	0.861	1
Nudt14	0.132000836763904	-0.023609846593678	0.205	0.242	1
9130401M01Rik	0.13200344666181	-0.0351307071629752	0.846	0.854	1
Peg10	0.132233073916274	-0.0315816889236908	0.154	0.182	1
Ncaph2	0.132253556417984	-0.0351666978367352	0.579	0.627	1
Arl6	0.132344287038309	0.0342944099768555	0.427	0.405	1
Lage3	0.132410442337625	-0.026462118770938	0.749	0.828	1
Abcf3	0.132749333018403	-0.0247114852397631	0.124	0.151	1
Msto1	0.132763528383803	-0.021719560095686	0.29	0.335	1
L2hgdh	0.132864713442222	-0.023557632036397	0.18	0.214	1
Htatsf1	0.133112332687467	-0.0348848592810196	0.472	0.513	1
Dsg2	0.13328936820481	-0.0229450401505688	0.148	0.179	1
Cep83	0.13332490053513	0.0302888655326294	0.337	0.307	1
Bok	0.133750212827312	0.0282527154917368	0.354	0.328	1
Lman1	0.133885337740931	0.0332744549766486	0.638	0.618	1
Pomt1	0.134301185223966	-0.0214368231068686	0.084	0.105	1
Ccdc28a	0.134645271261401	-0.0179471396615379	0.086	0.107	1
Chchd2	0.134662604110237	0.0226675443035664	1	1	1
Zdhhc16	0.134804265714875	0.0214525300198011	0.34	0.31	1
Lrrfip1	0.13483408337276	-0.0191877773507454	0.136	0.165	1
Mfap3	0.134900833729627	0.0254998918029264	0.23	0.203	1
Mastl	0.134947002039787	-0.0149659580573026	0.174	0.209	1
Mrps10	0.135006079886706	-0.0267088177964376	0.736	0.758	1
Rps4x	0.135206902000091	0.0186492798250923	1	1	1
Dlgap3	0.13521191386686	-0.0210325106216514	0.18	0.21	1
Cdkn1a	0.13541002344747	-0.0785526804734202	0.375	0.422	1
Tstd3	0.135544831948113	-0.0232562641401672	0.211	0.246	1
Ppp4r1	0.135555387199958	-0.0309958754340931	0.267	0.3	1
Eif4enif1	0.135584404474496	-0.029162030389876	0.262	0.297	1
Pip5k1a	0.135627307564568	-0.0266610948648259	0.387	0.43	1
Thoc6	0.135633662423169	-0.02250994172729	0.432	0.489	1
Fads1	0.135689004338004	-0.0191584120610309	0.113	0.14	1
Gins1	0.135863579711045	0.0427722301012545	0.385	0.369	1
Gtpbp4	0.135884374989454	0.0320749024217806	0.946	0.944	1
Auts2	0.135980827481718	-0.0279795576472709	0.252	0.287	1
Ahcyl2	0.136120914487834	-0.0159063000111907	0.124	0.152	1
Eno3	0.136327296607467	0.0333599959186215	0.155	0.133	1
Hmga2	0.136437673162831	-0.0164366232154171	0.108	0.136	1
Mon2	0.136674219976417	-0.0154246582983129	0.13	0.157	1
Cgnl1	0.136802725586036	-0.0107319718840865	0.101	0.127	1
Eef1g	0.136836237439041	0.0161743053058516	1	1	1
Adprhl2	0.13702252885837	0.026862501657321	0.401	0.378	1
Srsf3	0.137056456584864	0.0238558388290433	1	0.998	1
Eda2r	0.137202364126374	-0.0162367525812164	0.131	0.158	1
Ankib1	0.137508418857857	-0.0143998681822044	0.096	0.12	1
Gxylt1	0.137541780009224	-0.0152039299584305	0.144	0.175	1
Pabpc1	0.137566764623798	-0.0177400205710811	1	0.999	1
Nenf	0.137667152263346	-0.0303942300698429	0.344	0.386	1
Nucks1	0.137801117336996	-0.0285681855145008	0.981	0.988	1
Rpap2	0.137848114333836	0.0240131838296264	0.171	0.146	1
Morf4l2	0.137907573921476	0.0318782821434151	0.977	0.966	1
Xpa	0.137980716692048	-0.0170193512681611	0.195	0.228	1
Acat2	0.138203365585471	-0.0239918354042333	0.539	0.587	1
Mthfd2	0.138527430814593	0.0375832403938305	0.772	0.784	1
Svbp	0.138543242156967	-0.0134733970709392	0.521	0.553	1
Ptov1	0.138576350914014	0.0242391943309679	0.616	0.582	1
Casp2	0.138718702719656	-0.0148283144788961	0.09	0.112	1
Ndufb7	0.138769436198227	0.0262721320044825	0.969	0.98	1
Exosc10	0.139295803576152	-0.0265520221288765	0.362	0.407	1
Npepl1	0.139329201001072	-0.021938032271816	0.207	0.241	1
Atraid	0.139727322790405	-0.0242950301309649	0.252	0.292	1
Cfdp1	0.139748314972036	0.027815342349945	0.993	0.991	1
Myo1f	0.139773375663842	0.0266548131358629	0.361	0.329	1
Ltbp4	0.13986251503561	-0.0401774350851025	0.706	0.738	1
Ccnb2	0.139928829771702	-0.0234897881956653	0.719	0.744	1
Atp6v0a2	0.139979897046543	-0.0148978342965629	0.133	0.163	1
Peli1	0.140033722427454	-0.0201116272519897	0.272	0.314	1
Tmem50b	0.140056271752354	0.022684317362719	0.118	0.098	1
Fbln1	0.140141963658344	-0.0189944855118032	0.114	0.141	1
Xrcc1	0.140612740225094	-0.0248910053887749	0.362	0.411	1
Slc12a7	0.140634775472193	-0.0114080805576818	0.117	0.146	1
2610305D13Rik	0.140711097778219	-0.0310692629699318	0.762	0.797	1
Ctnnbl1	0.140739333378486	-0.0308969546130618	0.472	0.52	1
Unk	0.140811021954677	-0.010367832299237	0.08	0.103	1
Ipo4	0.140827572656882	-0.0306766566803655	0.382	0.425	1
Fam133b	0.140838948602345	-0.0272288834608233	0.593	0.639	1
Sfswap	0.141007713785742	0.034631026498869	0.385	0.366	1
Fntb	0.141121427488775	-0.0183521120127545	0.275	0.316	1
Ints10	0.141289176035044	0.0252617397722334	0.327	0.299	1
Hat1	0.141615543365328	0.0313397428002244	0.934	0.924	1
Gpx3	0.141633985100154	-0.0290932688231644	0.155	0.185	1
Foxp1	0.141637627737667	0.0428648459553808	0.508	0.486	1
Sap30l	0.141680525555696	-0.0203140173131015	0.247	0.292	1
Srsf11	0.141710737239526	-0.0225435029975705	0.964	0.974	1
RP23-4H17.3	0.141784476709453	0.0364598380315169	0.217	0.192	1
Kmt2e	0.141785752265292	0.0349645793545974	0.185	0.165	1
Gng12	0.142174474353694	-0.0255738659224451	0.117	0.141	1
Impa1	0.142189140922096	-0.0320414659843401	0.456	0.499	1
Agrn	0.142414697414695	-0.0226782005375014	0.281	0.317	1
Zfand3	0.142804398649292	0.0250441706911581	0.267	0.237	1
Sall4	0.143119297493504	0.039125561517134	0.812	0.788	1
Tmppe	0.143167046621435	0.0167433700284439	0.118	0.097	1
Gnl1	0.143177070257036	-0.0292528908025572	0.471	0.525	1
Myo10	0.143247386107051	-0.0458939319960652	0.692	0.712	1
Trmu	0.143281621952699	0.0213677971812675	0.101	0.082	1
Dynlrb1	0.143570116987335	0.0413364155289986	0.688	0.68	1
Nagpa	0.143602997226679	0.0270157089734232	0.197	0.171	1
Sec23ip	0.143687778372003	0.0309583760246402	0.315	0.295	1
Vrk1	0.143699257339587	-0.031422146562553	0.498	0.555	1
2810004N23Rik	0.143738676206264	-0.0295995419311648	0.932	0.951	1
Rpl10a	0.143905350286616	0.0144020444641142	1	1	1
Hsf2bp	0.144284949355689	0.0278383389084202	0.559	0.538	1
Sdhb	0.144286782769687	-0.0165170459608772	0.924	0.922	1
Champ1	0.144493436031938	-0.0192930746085433	0.315	0.35	1
Creb1	0.144588800133285	-0.0176811667255133	0.214	0.251	1
Tmem205	0.144809910822804	-0.023917794895172	0.207	0.235	1
Kctd6	0.144989049956026	-0.017972698207712	0.183	0.214	1
Glyr1	0.145029857167105	0.0293978916949285	0.506	0.484	1
1110008L16Rik	0.145091432896777	-0.0214570415597383	0.388	0.428	1
Pitpna	0.145155692025906	-0.0374564887124583	0.534	0.582	1
Etv1	0.145239029006112	-0.0298985441446526	0.185	0.214	1
Atox1	0.145326204080043	-0.0126083681876832	0.993	0.994	1
Spink1	0.145724159420293	0.0528191720035928	0.582	0.579	1
Hnrnpk	0.145744519455272	0.034461171920239	1	0.997	1
Rps19	0.145816726811123	-0.0190484225436416	1	1	1
Enox1	0.146131782277802	0.0413434906791369	0.257	0.234	1
Arid5b	0.14637724560761	0.0394278590641624	0.555	0.532	1
Ufsp2	0.146495788122305	-0.0161871787545234	0.298	0.339	1
Myo1b	0.146667332637522	0.0224959095813519	0.251	0.223	1
Nid1	0.146915705787813	-0.0177462423749939	0.217	0.25	1
Arhgef26	0.146970595170342	-0.00509162588455774	0.1	0.125	1
Akr1b8	0.14708549492518	0.0219762413154163	0.107	0.087	1
Rtkn	0.147211756465768	-0.0119220826809424	0.096	0.119	1
Slc38a1	0.147330954711749	-0.0234338950278407	0.498	0.535	1
Ogt	0.147372382930803	-0.0223868228794564	0.454	0.5	1
Eif3d	0.147640751139681	0.0285244215562499	0.937	0.951	1
Nedd4	0.147653651558259	-0.0326698518471318	0.966	0.971	1
Cox7b	0.147674527415569	-0.014037087171977	0.999	0.995	1
Palld	0.147715453018387	-0.0273624334784214	0.359	0.398	1
Zc3h4	0.147769691102156	-0.0236275398454898	0.204	0.237	1
Pck2	0.148072892451625	0.0266794135284179	0.16	0.138	1
Noc4l	0.148077820916289	0.0409074094065535	0.591	0.563	1
2310009B15Rik	0.14843807397168	-0.0267430612253521	0.419	0.464	1
Gm13225	0.148673843581189	0.0388954755574104	0.729	0.725	1
Rspry1	0.148715809145451	-0.0132093517466075	0.218	0.256	1
Chmp4c	0.148826464352968	0.0360535232232548	0.371	0.347	1
Trim8	0.148869757297933	-0.0256651395446998	0.241	0.279	1
Slc35b2	0.148953325884029	-0.0313886571625838	0.241	0.274	1
Ube3b	0.148958859112429	-0.026798166431768	0.17	0.201	1
Sox4	0.14909823812243	-0.0290848090582426	0.19	0.218	1
Sos1	0.149111128249943	-0.0197321118509778	0.127	0.153	1
Esco1	0.14911751183514	-0.0109510182075924	0.124	0.152	1
Agpat2	0.149141781622254	-0.0331673275081245	0.442	0.486	1
Ikzf5	0.149200744806023	-0.0208736687807651	0.233	0.268	1
Srsf7	0.149358892072937	0.0239537503837028	0.99	0.992	1
Brk1	0.149382549795201	0.0270531965349237	0.904	0.908	1
Atp5c1	0.149388105667945	0.0203807524441943	0.987	0.988	1
Eif3m	0.149658605244342	-0.0319276794963119	0.922	0.937	1
Snip1	0.149746596806014	0.0262205472677366	0.265	0.239	1
Pank3	0.149772088435971	-0.0200109245103837	0.093	0.114	1
Evl	0.14991436891392	-0.0175517870276444	0.148	0.179	1
Osgin2	0.150004393442536	-0.0186430989010749	0.131	0.159	1
Ncoa2	0.150060634449835	0.0171108180865667	0.103	0.083	1
Rock1	0.150324486372708	-0.0264412431499715	0.559	0.596	1
Gap43	0.150487621394868	0.0251600609008112	0.141	0.117	1
N4bp1	0.151016473588247	-0.0175512348209342	0.675	0.722	1
Carkd	0.151176906061054	-0.0215192619405644	0.131	0.157	1
Baz1b	0.151250191245825	0.0267209658782074	0.652	0.624	1
1700019D03Rik	0.15136326352485	-0.0424387682747623	0.506	0.534	1
Cln3	0.151514150188081	0.0195087039941191	0.151	0.129	1
Cenpl	0.151569453496366	-0.0307702434347647	0.158	0.183	1
Slc38a4	0.151754962895295	-0.034160012443092	0.591	0.637	1
Hdac4	0.151810827464255	-0.01592977093501	0.174	0.206	1
Srpk2	0.151886086721949	-0.0267771928833422	0.392	0.437	1
Safb	0.152045736291689	-0.0342424881518578	0.633	0.664	1
Scpep1	0.152140526229146	0.0311341324653014	0.454	0.437	1
Cttn	0.153167852761293	-0.0133878318566346	0.395	0.445	1
Aspscr1	0.15345414542781	0.0415701699567471	0.546	0.521	1
4930453N24Rik	0.153607011616889	-0.0192249107831457	0.579	0.618	1
Tpgs2	0.153705669370768	0.0423793357875826	0.452	0.434	1
Ankhd1	0.153883918064101	0.031155508063503	0.354	0.326	1
Gtf3c6	0.153979275610262	0.0208199400442054	0.683	0.657	1
Zcchc10	0.154161667090853	0.0347943852193789	0.833	0.806	1
AI597479	0.154234650749166	0.0226991292697404	0.127	0.106	1
2610507B11Rik	0.154339106733763	-0.0276990304208746	0.504	0.543	1
Sept9	0.154381959569562	-0.0160647701877194	0.302	0.341	1
Hars	0.154468528718697	-0.0490176700692697	0.508	0.539	1
Zfp704	0.154550851026983	-0.0159435175514788	0.291	0.331	1
Jmjd6	0.154617010273793	0.0360842456110489	0.518	0.497	1
Hck	0.154826234882803	0.0240717674265446	0.308	0.279	1
Peo1	0.155141292572592	-0.0133187133712698	0.221	0.256	1
Ttc9c	0.155197596954032	-0.0185077742549216	0.337	0.378	1
Alkbh2	0.156175229231636	0.0388096543898948	0.411	0.388	1
Il6st	0.15619551694536	-0.0177182675334433	0.146	0.174	1
Ddx39b	0.156227460757886	0.0326543503253953	0.912	0.925	1
Rilpl1	0.156247178245005	0.0206449942802149	0.141	0.12	1
Pla2g6	0.156312852419985	0.0309741793071208	0.272	0.247	1
Thnsl1	0.156319574527966	0.0218636984957143	0.107	0.088	1
Gmpr	0.156339017548822	-0.0144503189304713	0.168	0.2	1
Tcf25	0.156401452194519	-0.02706874379143	0.819	0.845	1
Acyp1	0.156415390648782	0.0381261459846111	0.28	0.262	1
Rpl39l	0.156485066935581	0.0558375876336258	0.632	0.602	1
Itgb1	0.156544758820296	-0.0283439065113596	0.479	0.523	1
Ercc4	0.156684373009223	-0.0299917947923199	0.096	0.118	1
Med25	0.156690575598633	-0.0291468867514399	0.579	0.62	1
Trim28	0.157052342103791	0.0273361885260037	0.994	0.991	1
Aaas	0.157181540297514	-0.0263960328375049	0.32	0.358	1
Epb41l4a	0.157219137725333	-0.0319692712352738	0.599	0.638	1
Taf2	0.157228050798506	-0.0169827169908536	0.204	0.245	1
Wdr12	0.15743125468696	0.0295764106801909	0.853	0.841	1
Rbm8a	0.157465466260811	0.0334475058231887	0.996	0.992	1
Farsb	0.157494141297541	0.0295560149800665	0.695	0.684	1
Mbtd1	0.157783855096943	-0.0126741940699216	0.424	0.47	1
Gdap2	0.1579089034236	-0.0115426638999043	0.096	0.119	1
Haus6	0.158048475025889	-0.0177333356992431	0.29	0.332	1
Dcaf12	0.158109767965922	0.0305439620672651	0.437	0.413	1
Kpna1	0.158726648495991	0.0288541812146452	0.569	0.532	1
Ccdc137	0.15875122968666	-0.0201893550619154	0.243	0.274	1
Cst3	0.159184149291021	0.0376802709738406	0.669	0.674	1
Mrpl41	0.159226812427599	-0.008521559324424	0.572	0.622	1
Slc50a1	0.159710430490786	-0.0209808494918931	0.136	0.161	1
Ulk1	0.159739635172118	-0.0248731920569036	0.358	0.402	1
Cux1	0.159924145542852	0.0348184210597458	0.211	0.19	1
Nr3c1	0.159927495040606	-0.0100442015509136	0.13	0.159	1
Ubxn2b	0.159945994495177	0.0204976989582307	0.197	0.171	1
Gm10269	0.160029976729727	0.0183989061376265	0.128	0.107	1
Afg3l2	0.160086633496981	0.0241794490887852	0.427	0.403	1
Inpp5a	0.16008773514974	-0.0203096677000931	0.124	0.149	1
Arhgef2	0.160326602946254	-0.0170096174671704	0.177	0.208	1
Pcna	0.160657966325665	0.0237130690400569	0.534	0.514	1
Platr4	0.160738380194777	-0.0202334720001563	0.144	0.17	1
Mfge8	0.160930270307601	-0.0360377827048006	0.425	0.467	1
Nop9	0.16111032202825	0.0317283248269811	0.622	0.603	1
Rps24	0.161158074308803	0.0179176518886286	1	1	1
2310033P09Rik	0.161259164752134	0.0206508360601103	0.438	0.41	1
Arih1	0.16148377664525	-0.0188074314273525	0.389	0.424	1
Commd9	0.161524578331118	0.0426486499322801	0.281	0.262	1
Tnfrsf10b	0.161590204920083	-0.00998646668580165	0.114	0.141	1
Zfp637	0.161619917742277	-0.0178301818375714	0.181	0.212	1
Elp4	0.161736848546643	-0.0294221870807446	0.165	0.192	1
Yrdc	0.16190993497601	0.0431739495965988	0.725	0.729	1
Ranbp2	0.162146967901579	0.0266560988989144	0.315	0.293	1
Cnot7	0.162410798089371	0.0262927230192477	0.613	0.579	1
Decr1	0.162440434187033	-0.0158774528290417	0.113	0.137	1
Znrf1	0.162612110772463	-0.0114620051347245	0.147	0.176	1
Aasdhppt	0.162623456148971	-0.016618669342247	0.689	0.721	1
Eef1a1	0.162738039702365	-0.024994872846912	1	1	1
Stard4	0.162832359721762	0.0258214253746527	0.233	0.207	1
Smyd4	0.16297153246182	-0.0241168787042939	0.2	0.23	1
Ywhaz	0.163046176335685	-0.0249374948219134	0.939	0.925	1
Ascc3	0.163613698604314	0.0207619588487777	0.184	0.16	1
Nek7	0.163703319074747	0.0164375502865418	0.168	0.145	1
Tigar	0.163871885141272	-0.020163026611201	0.539	0.582	1
Evc2	0.164100383399341	0.0236524940180364	0.124	0.104	1
Eif2b1	0.164503578476748	0.0376164829591026	0.641	0.623	1
Ints4	0.165087892049622	-0.0233961961741474	0.215	0.244	1
Clp1	0.165099754852938	0.0346430088116649	0.335	0.314	1
Acads	0.165257773866236	0.0293755058122683	0.328	0.305	1
Wdr31	0.165278107477315	0.0223314501042436	0.154	0.131	1
Atat1	0.165402030308484	0.022905751637824	0.126	0.105	1
Dnaja1	0.165422697033193	0.0327557345915113	0.986	0.981	1
Dhrs4	0.165457361402662	-0.023898193939542	0.21	0.239	1
Klhl21	0.165506485954715	-0.00574126495426718	0.126	0.154	1
Rtfdc1	0.165520252209945	0.0197623913483703	0.541	0.509	1
Aup1	0.165631977929771	-0.0295987331312231	0.338	0.376	1
Ptpn11	0.165965440049443	0.0220087776515172	0.449	0.429	1
Clic4	0.166012624675199	-0.0343956046462695	0.379	0.405	1
Pfkp	0.166386808601826	0.0252305773758154	0.449	0.411	1
Ppig	0.16643516109837	0.0291178627140896	0.971	0.962	1
Ifnar2	0.166450664304013	0.0232402984558717	0.118	0.1	1
Rhox9	0.166509890053966	-0.0183498006287418	0.108	0.132	1
Nup35	0.166587427745207	0.0332610585811286	0.328	0.306	1
Rep15	0.166693340918448	0.0069878818842925	0.141	0.168	1
Gnb2l1	0.166699059113566	-0.0152982287194496	1	1	1
Mtus2	0.166731168875688	-0.0116656467838623	0.207	0.243	1
Rnf20	0.166734983946895	-0.0294313957322127	0.31	0.342	1
Mirt1	0.166754098826275	-0.0280037619720798	0.08	0.101	1
Zc3hav1	0.166826854907031	-0.0122877514750688	0.151	0.179	1
Coq9	0.166960623369668	0.021006250127585	0.308	0.28	1
Crip2	0.167418827820112	-0.0169257031647555	0.484	0.537	1
Gmds	0.16753884387617	-0.017589850660393	0.124	0.15	1
Icmt	0.167553259202092	0.0210088245440372	0.17	0.148	1
1700061G19Rik	0.167592908808964	0.0219044733031647	0.118	0.099	1
Ptp4a2	0.167622007583718	-0.0436309524622296	0.797	0.815	1
Pcyt1a	0.168036713341301	-0.00773070404253649	0.14	0.169	1
Pnp	0.168100652701165	-0.0320651005809747	0.632	0.671	1
Rrnad1	0.168704906605819	0.024807234049964	0.164	0.142	1
Trip11	0.168730938603627	-0.0204022917197749	0.194	0.223	1
Bri3	0.168946339858311	-0.0433618920977632	0.69	0.701	1
Ube2m	0.168973615651341	-0.0285270784371527	0.505	0.553	1
Fbxo18	0.168982018464928	-0.0192058826535222	0.147	0.174	1
Mrps18a	0.169016025619954	0.026103114855661	0.748	0.73	1
Atg3	0.169216960169107	0.0283388599963655	0.412	0.389	1
Lig1	0.169271715989117	0.0336303615667914	0.924	0.909	1
Bsg	0.169295484133883	-0.0193278771346905	0.964	0.966	1
Polk	0.169337226976871	-0.0155677641424108	0.104	0.127	1
Plpp1	0.16943884871875	0.0268763105379993	0.294	0.274	1
Yif1a	0.169548596763141	-0.00853393544453424	0.302	0.348	1
Snapc3	0.169791751697312	-0.0276858019958919	0.265	0.298	1
Stxbp3	0.169936460864996	0.0199967885322063	0.124	0.104	1
Klc2	0.17009043749457	0.0191647179926792	0.113	0.093	1
2410141K09Rik	0.170256373128751	0.0279203649804259	0.512	0.476	1
Polr3h	0.17029785053068	-0.0162228531932317	0.496	0.562	1
Ppcs	0.170353841977328	0.0327182800050791	0.605	0.603	1
Cep57l1	0.170356725391265	0.037208872020075	0.301	0.284	1
Hexb	0.170382705849618	0.0152173519727314	0.187	0.163	1
Mrgbp	0.17041244851083	-0.0175661338543714	0.178	0.21	1
Taf5l	0.170450759946335	0.0358912090347046	0.459	0.437	1
Acsl3	0.170469613302883	-0.0245084470790955	0.221	0.251	1
Gm10020	0.170785519543624	0.0363369709424296	0.237	0.215	1
Twistnb	0.170870108912313	0.0276239570875575	0.792	0.798	1
Ube2h	0.170907818375795	-0.0146252694091307	0.117	0.141	1
Rad17	0.170945775138061	-0.0254831204733219	0.395	0.443	1
Khsrp	0.171068265762657	-0.0112981054483445	0.225	0.263	1
Hnrnpd	0.171071719223048	-0.0248449284189991	0.917	0.919	1
Hnrnph3	0.171173441258863	-0.023937910566098	0.297	0.331	1
Mpp1	0.171193568583194	-0.0123728433518517	0.138	0.167	1
Brap	0.171310655226057	-0.0225871931411572	0.214	0.248	1
Rpl13	0.171367813136824	-0.0112305627202844	1	1	1
Pip4k2b	0.171425945260557	-0.0166498031318168	0.14	0.167	1
Unc119b	0.171540074384464	-0.0285379047667702	0.26	0.29	1
Shc1	0.171748715644515	-0.0225781931825508	0.262	0.299	1
Usp50	0.171749362462023	-0.0299842319485163	0.318	0.347	1
Kctd13	0.17177115409163	-0.00767620210461317	0.143	0.172	1
Nbeal1	0.171848073013361	-0.0207246898617445	0.207	0.238	1
Lgals1	0.172092979688245	-0.0527118152214837	0.719	0.679	1
Mphosph9	0.17218739749065	-0.0153871529046841	0.143	0.17	1
Stx3	0.172281895848939	-0.022260266909096	0.21	0.244	1
Hectd1	0.172391123290414	-0.0345522566112889	0.377	0.408	1
Adprh	0.172398132692445	0.0383313879314567	0.773	0.774	1
Emc4	0.172476238723124	-0.0233003517610515	0.639	0.68	1
Tmem216	0.172502470591559	0.0167287283743237	0.317	0.286	1
Slbp	0.172722428043657	0.0406313858498711	0.837	0.817	1
Car2	0.173067197145627	-0.0632744882666241	0.705	0.735	1
Rcn1	0.173104766002105	0.0421510023214894	0.469	0.45	1
Fanca	0.173413410648401	-0.0128560585797517	0.096	0.118	1
Anapc13	0.173696393970183	-0.0403518853253391	0.913	0.93	1
Cdk5	0.173721986707302	-0.0147558364777075	0.13	0.155	1
Cep135	0.173995378687713	-0.0104434324162609	0.121	0.148	1
Arhgap39	0.17400345832562	-0.014718816803852	0.14	0.167	1
Chchd3	0.174087644454459	-0.0307542768310805	0.766	0.8	1
Rps3a1	0.174192535628906	0.0116354121541113	1	1	1
Lypla2	0.174229539606112	-0.0182881456076106	0.281	0.322	1
Edrf1	0.174278042549139	-0.0148584651670823	0.12	0.144	1
Znrf2	0.174352087844444	-0.0122728034788047	0.23	0.268	1
Mrpl11	0.17471080548887	0.0297862681810779	0.913	0.888	1
Skiv2l2	0.175006559291267	-0.0202218720300679	0.505	0.556	1
Mylpf	0.175014943036723	0.013413333272714	0.96	0.949	1
Pdcd7	0.175331913967054	0.0276150606957344	0.444	0.415	1
Spty2d1	0.175444085776644	-0.0223376980976093	0.24	0.27	1
Plekhm1	0.175502369947828	-0.0143150828643877	0.1	0.122	1
Gkap1	0.175552108350982	0.0327762399384526	0.257	0.233	1
Sppl3	0.175646846570006	-0.020951808795054	0.248	0.284	1
Ints3	0.17575852150255	-0.011963605772385	0.251	0.288	1
Mttp	0.175765419417048	-0.011603131009977	0.104	0.127	1
BC003331	0.175820922296926	-0.0179622249891919	0.136	0.162	1
Eapp	0.175941424643414	0.0437671557786594	0.628	0.607	1
Msi2	0.175985299767339	-0.0271203019542585	0.405	0.442	1
Nup43	0.176339077797778	0.0359036152319572	0.648	0.638	1
Larp7	0.176522941323747	-0.0348331506141507	0.663	0.696	1
Phyh	0.176540412312692	-0.0145727384096354	0.151	0.18	1
Igf2bp2	0.176568795603197	0.0330243593535491	0.427	0.413	1
Nav1	0.176613138463481	0.0141334488332139	0.258	0.227	1
Tcp1	0.176800186922064	0.0272136221939001	0.983	0.984	1
Cct7	0.176851023706172	0.0297395547548323	0.997	0.984	1
Fbrsl1	0.176913107415872	-0.0290196386625794	0.335	0.367	1
Snrpf	0.17691810441384	-0.0295993330909239	0.997	0.996	1
Slc41a1	0.177441217530206	-0.0171992762245805	0.15	0.175	1
Anapc15	0.177551265066625	0.0394609155253418	0.777	0.794	1
Exoc2	0.177629331184483	-0.0125333510423913	0.081	0.102	1
Rpl22	0.177637978915286	0.0202457050917704	0.999	0.999	1
Tmem29	0.177710611418439	0.0222134897745403	0.441	0.416	1
Itga5	0.178058885464742	-0.00962615772447198	0.151	0.18	1
Sympk	0.178447528542234	0.023518480139428	0.272	0.246	1
Fuca1	0.178899694895654	0.0222768445296235	0.392	0.37	1
Grb10	0.179172202351908	-0.0114882941163455	0.375	0.425	1
Tmem80	0.179838850049642	-0.0206796062072652	0.098	0.12	1
Pi4ka	0.18033537773038	-0.0135317137860825	0.161	0.187	1
Ppp1r2	0.180468192217064	-0.0449974102377229	0.842	0.836	1
Cipc	0.180491488039794	0.0209600527403665	0.183	0.161	1
Prpf31	0.18053464554142	-0.0325724108374085	0.636	0.663	1
Uqcrq	0.180675051189107	0.0165558258666794	1	1	1
Syngr1	0.180698317142885	-0.0392629442541769	0.559	0.595	1
Myh9	0.180955044228903	-0.0323428783845982	0.298	0.337	1
Mpi	0.180984839105891	-0.0176724625460681	0.088	0.108	1
Dmtf1	0.18115832649082	-0.0301752219151817	0.265	0.293	1
Prdm14	0.181162283904634	-0.018955335050958	0.103	0.123	1
Uxt	0.181170890118569	-0.0258066021431067	0.351	0.384	1
Hist1h2bc	0.181370103284151	0.0471760001569815	0.355	0.331	1
2310036O22Rik	0.181403889657618	-0.0327296969825608	0.946	0.944	1
Klf4	0.181440128513821	-0.0454513042762342	0.739	0.77	1
Ftsj1	0.181657776924418	-0.0247659219132863	0.291	0.327	1
Vhl	0.181717502267445	-0.0074119830055354	0.098	0.122	1
Lcmt1	0.182610186075631	0.0399343878522167	0.421	0.408	1
Bcat1	0.182636391163342	0.0257965433234411	0.903	0.897	1
Mybl2	0.182790114456858	0.0297323451901521	0.866	0.866	1
Taldo1	0.182955160576793	-0.023153421506154	0.845	0.871	1
Cldn4	0.183010646050493	0.0156338381842968	0.121	0.101	1
Lin9	0.183123690213902	-0.0188946775054067	0.14	0.166	1
Rabif	0.183172059022291	0.0346567527335327	0.571	0.56	1
Fez2	0.183218595267189	0.0145085557960563	0.171	0.146	1
C87436	0.183470809786125	-0.015395431890092	0.208	0.239	1
Acy1	0.183549955268755	-0.0135516668086555	0.133	0.158	1
Fn1	0.183598610349622	-0.0316951617658154	0.678	0.7	1
Dhps	0.183743468546055	-0.0204340687586788	0.501	0.551	1
Sec23a	0.184381807056738	-0.0206766746257922	0.188	0.218	1
Papd7	0.184389093215878	-0.0137373336013657	0.108	0.131	1
Cbll1	0.184790308609596	-0.024411730087623	0.29	0.325	1
Triml2	0.18480451820093	-0.0278096229170801	0.381	0.405	1
Matr3	0.18525452523597	-0.0153854853893863	0.776	0.807	1
Amotl2	0.185408273821497	-0.0254135690239845	0.218	0.25	1
Bcl2l13	0.185420175994545	-0.0159591869175713	0.174	0.203	1
Lcmt2	0.185434005995006	-0.0129988731543453	0.096	0.117	1
Fancl	0.185698718455042	-0.0218735643966199	0.264	0.29	1
Fam72a	0.185791104188025	-0.0236764849040599	0.133	0.154	1
Nupr1	0.186018834890388	0.0345377609991577	0.541	0.524	1
Tbc1d24	0.186148353874845	-0.0221244002785091	0.12	0.142	1
Trim35	0.186149465882871	0.0240590434190024	0.275	0.249	1
Hdgfrp3	0.186323492898577	-0.00659783766460229	0.175	0.205	1
Rbmxl2	0.186506514533819	0.038082977809318	0.805	0.804	1
Hic2	0.186600403003651	-0.0202067365425352	0.332	0.37	1
Setd6	0.186615631782845	0.0281693926194106	0.304	0.28	1
Smad1	0.186670054359432	-0.0074790281379	0.17	0.201	1
Phf3	0.186849092857822	-0.0336785516863914	0.692	0.723	1
Stxbp2	0.186888880555725	-0.0212932393625169	0.114	0.134	1
Rpl41	0.186916819773646	-0.0220608026102243	1	1	1
Pvt1	0.186927385080396	-0.0140372624320327	0.208	0.242	1
Lpgat1	0.186947665549987	-0.0144257151043573	0.107	0.129	1
Lrrc42	0.186986939887443	0.0238824334708316	0.391	0.364	1
Cox14	0.187065789790395	-0.0230622479322339	0.777	0.81	1
Prpf40a	0.187206508908268	0.0313100725978228	0.936	0.925	1
Cmc1	0.187291196952143	-0.0185629967307917	0.378	0.411	1
Cd276	0.187554722003574	-0.0153524193726155	0.146	0.169	1
Glce	0.187745970928023	-0.00741734372908819	0.116	0.141	1
Ipo7	0.187814167440809	0.0376725278301325	0.76	0.734	1
Akap10	0.187890853522139	-0.0132963481863231	0.096	0.117	1
Tcf12	0.188025104308451	-0.0146644800140737	0.161	0.188	1
Vps4a	0.188155387161173	0.0252556424481487	0.28	0.251	1
Idnk	0.188285423362138	-0.0169822147220094	0.163	0.191	1
Arid1a	0.188348311603742	-0.0331815545114522	0.83	0.854	1
Spag7	0.188638937072187	0.0274681051752588	0.368	0.338	1
Gm17491	0.188671602315792	0.0170293528734634	0.111	0.092	1
Impdh1	0.188686741871925	-0.0162294871746109	0.324	0.369	1
Baz2b	0.188746197388314	0.0206558020241738	0.237	0.215	1
Dgke	0.188774252870799	0.0246055141980356	0.148	0.129	1
Cyr61	0.188793741140634	-0.037431588641407	0.128	0.152	1
Rps26	0.188856895054496	0.0108971041784134	1	1	1
Sin3a	0.188892859833093	-0.0150277326166232	0.458	0.504	1
Gpr19	0.188928904525605	-0.0105528864332267	0.094	0.114	1
Wdr83os	0.188959731717325	-0.0166646800798158	0.201	0.23	1
Smc1a	0.189028918007925	-0.0263147292872192	0.675	0.713	1
Brox	0.189122532602175	-0.0158142842875494	0.126	0.149	1
Hspa9	0.189542041568918	0.0255202168340769	0.999	0.995	1
Platr22	0.189632199315719	-0.013342780356864	0.093	0.113	1
Nup88	0.189753551380572	0.041656839069729	0.428	0.418	1
Ndufc1	0.189951132856946	-0.029258872476535	0.96	0.961	1
Usp34	0.189965287808487	-0.0160226732788522	0.682	0.749	1
Commd5	0.189978228115531	0.0114783633317156	0.424	0.396	1
Zdhhc18	0.190091489072506	0.0226083619174853	0.178	0.157	1
Map7d1	0.190114430866605	0.0243678602435153	0.165	0.145	1
Tusc2	0.190203849320482	-0.0287058245287465	0.455	0.495	1
Dennd5b	0.190280955148412	0.0314004787227343	0.699	0.669	1
Spint1	0.190478036695505	-0.0182024963364903	0.335	0.377	1
Agtrap	0.19048930526114	0.0322846852721573	0.696	0.676	1
Txnl4a	0.190670145668736	0.0301317010618249	0.993	0.987	1
Zfp296	0.190692845845613	-0.0265034529396978	0.427	0.462	1
Bax	0.190829452500552	-0.0282973262224493	0.999	1	1
Rc3h1	0.190863404626427	-0.0185033152827315	0.187	0.215	1
Cep44	0.190909246980801	-0.0188562904232351	0.221	0.251	1
Nfkbia	0.191209117559738	0.0229713118159112	0.384	0.349	1
Jade3	0.191246680922011	0.0187918935323026	0.138	0.117	1
9530068E07Rik	0.19128694747932	-0.0184350863006014	0.181	0.209	1
Aip	0.191529107661508	0.0189443258306997	0.342	0.32	1
Emc10	0.191553354506651	0.0257835064856989	0.626	0.597	1
Adam23	0.191628891557983	-0.017496617195304	0.301	0.337	1
Tmem194	0.191660888506656	-0.0148066335743871	0.117	0.14	1
Rtcb	0.19200477917288	0.0327581327674418	0.746	0.721	1
Otulin	0.192052313911973	-0.0340657428433652	0.495	0.52	1
Ssh1	0.192090163138448	0.0137153542721659	0.106	0.087	1
Tmem55a	0.192299486824266	-0.0153854209077959	0.171	0.201	1
Med15	0.192483746566672	-0.0169784038505509	0.143	0.168	1
Jmjd1c	0.192625170464454	-0.0161521562095173	0.371	0.412	1
Nup133	0.192768928924281	-0.0182903315386396	0.379	0.416	1
Ubn1	0.192830996205213	0.0186386677477645	0.261	0.239	1
Sox15	0.192885501902605	-0.020644679583738	0.108	0.129	1
Txndc15	0.192964896153041	-0.0270762713615974	0.292	0.317	1
Exosc4	0.193102466560178	0.0116357418837474	0.812	0.785	1
[truncated: 5,628 more rows]
