# Supplementary material for: Detection of gene cis-regulatory element perturbations in single-cell transcriptomes
Source: PLoS Comput Biol. 2021 Mar 12;17(3):e1008789. doi: 10.1371/journal.pcbi.1008789 (PMC8011753; doi:10.1371/journal.pcbi.1008789)
Supplement: S2 File — (ZIP) [file pcbi.1008789.s015.zip › S2_File/wt_txm.TdgfSC2_vs_Control.DESeq2.csv]

	p_val	avg_logFC	pct.1	pct.2	p_val_adj
Tdgf1	1.02919184770183e-10	-0.155463921064718	0.974	0.988	1.87384959711072e-06
Rpl7l1	4.59581559693376e-07	0.0944006430596871	0.963	0.919	0.00836760145733729
Tcl1	0.00017478216859967	0.0897670422731618	0.537	0.441	1
Zcchc17	0.000252847959536761	-0.100893726343141	0.733	0.78	1
Ngfrap1	0.000291048480325589	-0.0880066758726752	0.998	1	1
Slc38a4	0.000343827088292665	-0.0972093372197383	0.575	0.637	1
Sfn	0.000486815429094365	-0.142918234246465	0.443	0.483	1
Rpl7	0.000517041674113744	0.017988398423407	1	1	1
Malat1	0.000533064049899291	-0.102320288868762	0.999	1	1
Phlda3	0.000533212257859878	-0.109741068060204	0.592	0.658	1
Rpl10	0.00059345935144631	0.0327472737222489	0.999	0.999	1
Kif22	0.00102518609743173	0.0690830398873514	0.676	0.599	1
Cox4i1	0.00106682194311282	-0.0584421617291278	1	1	1
Bola2	0.00106886016173809	-0.0725877665151837	0.995	0.997	1
Utp14a	0.00111731814278039	-0.0847495311519573	0.547	0.622	1
Nop10	0.00126555611237513	0.0320939904167599	1	0.999	1
Cdc34	0.00143123600232687	-0.0798744812737946	0.948	0.962	1
Immp1l	0.00143179606745275	-0.0846416209609102	0.666	0.691	1
Dnm1l	0.00175058833183159	-0.0846188419546924	0.523	0.586	1
Stmn1	0.00195224595585318	0.0608039305422703	0.963	0.957	1
Rps20	0.00218042864973661	-0.0476404398923931	1	1	1
Wbp5	0.00221307610445635	-0.101097747503757	0.928	0.935	1
Adipor1	0.00246531950243839	-0.0814376704429057	0.72	0.768	1
Glrx2	0.00257866459099671	-0.0913853413754647	0.443	0.518	1
Ppia	0.00315032110996373	0.0160005724340255	1	1	1
Fam49b	0.00346582756104907	-0.0801687567317992	0.661	0.685	1
Ube2v2	0.00426218466167136	0.0578719449197205	0.832	0.795	1
Arid5b	0.00449123090896914	0.0604338059673071	0.573	0.532	1
Rpl39l	0.00462140273332492	0.0949624591902887	0.682	0.602	1
Dpys	0.00489662204212949	0.0898650597435914	0.485	0.426	1
Nelfe	0.00492246487630424	-0.0747102307374702	0.513	0.543	1
Zfp207	0.00504828843987125	0.0535852759131255	0.887	0.857	1
Rabac1	0.00547502463451175	-0.0752237959693498	0.63	0.688	1
Epn1	0.00558717673962654	-0.0716902568447107	0.444	0.5	1
Ucp2	0.00568834348422161	-0.0732407141432162	0.409	0.457	1
Ybx1	0.00568878782353771	-0.0441677995380694	1	1	1
Hexim1	0.00595089038986092	-0.0753623660799989	0.296	0.367	1
Eed	0.00610073768069596	0.0478844836391168	0.937	0.935	1
Otub1	0.00617076258671965	0.0583045661944973	0.493	0.43	1
Ak6	0.00633943758166886	0.0496831657035814	0.867	0.856	1
Gm13154	0.0068179511272889	0.0598762793599749	0.569	0.521	1
Srsf9	0.00710357376715148	-0.0738470174131866	0.708	0.745	1
Fam162a	0.00763609438773951	-0.0778413566823015	0.795	0.818	1
Ssr4	0.00792947660150743	-0.0769384550145658	0.793	0.816	1
Perp	0.00794919397944807	-0.10182784279202	0.321	0.407	1
Gadd45gip1	0.00805288933792114	0.0512310148444706	0.839	0.808	1
Klf2	0.00812126550393041	0.0584499544589117	0.933	0.921	1
Dhx30	0.00840516016341377	-0.0697880986525995	0.469	0.528	1
Med13l	0.00848245136021151	-0.0708579665066795	0.449	0.496	1
Rhno1	0.00867597683566167	-0.0684852861835963	0.394	0.453	1
St13	0.0087363213786007	-0.0609992917830144	0.989	0.995	1
Pold2	0.00876359855328232	0.0534765413127128	0.691	0.663	1
Senp6	0.00931579862580174	-0.0724336694086777	0.572	0.628	1
Atp5l	0.00950747504521057	-0.0520882436355996	1	1	1
Fbxo6	0.0096854769307814	0.0564552690001097	0.438	0.394	1
mt-Co3	0.00981859349626356	-0.0460532035861805	1	1	1
Wdr6	0.00990968516659089	-0.0700882288726405	0.298	0.367	1
Kif2a	0.0100010332487735	-0.0697880986525995	0.46	0.509	1
Fermt2	0.0100383567622545	-0.0791250982128839	0.742	0.743	1
Imp3	0.0101491519615633	0.0531422539259901	0.74	0.712	1
Trim28	0.0102033842917773	0.035237195505899	0.996	0.991	1
Maz	0.0102267285105042	-0.068812126296324	0.499	0.515	1
Sarnp	0.0103916703783603	0.0487759649579487	0.861	0.809	1
Vdac1	0.0106671781882472	0.0375728814513889	0.972	0.967	1
Nudt4	0.0113248447662874	-0.0724192431859263	0.889	0.895	1
Uqcr11	0.0115813696316221	-0.0522226752586579	0.999	0.999	1
Fam111a	0.0117396053051412	-0.0707236037240527	0.388	0.429	1
Iars	0.0117427572338623	-0.0682927431014869	0.574	0.604	1
D030056L22Rik	0.0118731550613308	0.0525977680912153	0.613	0.583	1
Krcc1	0.0119875927178163	-0.0697642931318004	0.471	0.505	1
Bex1	0.0120833930498084	-0.0658039269900148	0.998	0.999	1
Iqgap1	0.0121014669779183	0.0560125293505043	0.476	0.435	1
Gpn3	0.0121584652024566	-0.0676022839187181	0.469	0.505	1
Rps27l	0.0122713043188222	-0.0539281750780307	1	1	1
Ywhaq	0.0122942299745623	0.026386050819819	1	0.999	1
Prpf38b	0.0126233709872305	-0.0710515939267179	0.669	0.727	1
2810417H13Rik	0.0130146524431072	-0.0774874550144562	0.718	0.744	1
Ap2m1	0.013069175647091	-0.0715332338635628	0.834	0.877	1
Gm5617	0.0132027141472609	0.05362208053579	0.46	0.429	1
Rps14	0.0135040387645864	0.00326596849152061	1	1	1
Llgl2	0.0135714447787667	-0.0677363398777062	0.321	0.391	1
Pebp1	0.0136418745848295	0.0252051129525812	1	0.999	1
Elp3	0.0137697412671943	0.054677262329522	0.559	0.513	1
Glul	0.0138441157511601	0.0552851307903017	0.794	0.818	1
Snrpa	0.0138996850500958	0.0473521847168048	0.799	0.787	1
Rpl19	0.0140614938272172	0.00297940983162048	1	1	1
Mfsd10	0.0142128963019243	-0.0658641703503062	0.409	0.459	1
Tfg	0.0143805146068011	0.0510553667312104	0.545	0.509	1
Tcf15	0.0149344579735542	-0.0857559294548682	0.763	0.799	1
Ncln	0.0150082318627653	-0.0668469626446859	0.303	0.36	1
Zdhhc3	0.0150704927468471	-0.0648519378241633	0.465	0.521	1
Lamtor2	0.0151103144449449	-0.0659999915968961	0.869	0.893	1
Clptm1	0.0152021330745601	-0.0643315017228656	0.353	0.4	1
Lrrfip2	0.015461968639872	-0.0629427258321046	0.374	0.444	1
Tmco1	0.0155018093690801	-0.0670348009343975	0.829	0.867	1
Zfp639	0.0156582191515765	-0.0664127753773486	0.375	0.418	1
Fam96a	0.0158338257243484	-0.072051185484434	0.745	0.769	1
Ssbp3	0.0164258840855	-0.0675876360008117	0.344	0.389	1
Pip5k1a	0.0167325932489462	-0.0642162541501095	0.359	0.43	1
Rps24	0.0168734110330853	0.00775306315738078	1	1	1
Rpl27a	0.0171398990834695	0.000722645178028891	1	1	1
Med21	0.0171621532502715	0.0473136242007411	0.686	0.628	1
Rps21	0.0171850984175363	-0.0410108928390889	1	1	1
Cmas	0.0174425837256016	-0.0619426052962778	0.424	0.481	1
Myg1	0.017534091205956	-0.0620978915769552	0.367	0.415	1
Tcf25	0.0176412460957249	-0.0663753050068026	0.834	0.845	1
Ift74	0.0179797332676131	-0.0686319014653602	0.252	0.34	1
Wdr83	0.0180340358069263	-0.0648381907936996	0.292	0.345	1
Rab35	0.0182218440756853	-0.0614038848694078	0.372	0.42	1
Ogt	0.0183011655519623	-0.0621452318015145	0.45	0.5	1
Ctnnd1	0.0183102599376346	-0.0621331682749837	0.377	0.439	1
Pcm1	0.0183104499455833	-0.0658880712666686	0.685	0.744	1
Nup43	0.0186441581409839	0.0488517717905128	0.673	0.638	1
Spint2	0.0187551134591026	-0.0674076153910697	0.784	0.807	1
Rab10	0.0188386214014113	-0.06598211752523	0.742	0.766	1
Ccdc59	0.0194244030863099	-0.0656525280118563	0.751	0.77	1
Cenpn	0.0194899631470704	0.0552807876967703	0.352	0.299	1
Pin1	0.0196299637385087	-0.0573949643575684	0.979	0.979	1
Npm1	0.0197862602406478	0.0139041349368605	1	1	1
Ubtf	0.020009137831195	0.0416608051225231	0.851	0.822	1
Fem1b	0.0200459702105294	-0.0656605321339793	0.462	0.525	1
Ubp1	0.0207669648088973	-0.0611833928958003	0.402	0.454	1
Col18a1	0.0209364966229328	-0.0651078352216398	0.479	0.526	1
Fbrsl1	0.0209992335660113	-0.0650366886033056	0.316	0.367	1
Pus7	0.0214472162727684	0.0511917551656824	0.418	0.386	1
Actl6a	0.0215470438789635	-0.0638335692934755	0.841	0.857	1
mt-Nd2	0.0216453110692588	-0.052412292522817	1	0.999	1
Pnn	0.0218514688432058	0.0476181621565476	0.792	0.773	1
Ccna2	0.0221329269500849	-0.0647534072974107	0.798	0.831	1
Syngr1	0.0225417772024559	-0.0624698862293219	0.55	0.595	1
Pfkl	0.022666911950078	-0.0605974769622046	0.365	0.408	1
Tsc22d1	0.023075878672947	-0.0776307361083266	0.799	0.804	1
Prdx3	0.0232131362708505	0.0490713888016637	0.442	0.394	1
Utp23	0.0233516060965711	0.0490201396024214	0.496	0.462	1
Nacc1	0.023732278965458	-0.0603575274547756	0.46	0.513	1
Ttc19	0.0237891020498031	-0.0640378706229303	0.267	0.341	1
Dlc1	0.0238477186909953	-0.0647398263379158	0.545	0.567	1
Sptssa	0.0239369277424002	-0.0604015521966876	0.41	0.473	1
Nup93	0.0239667306369854	0.0466344834763565	0.527	0.483	1
Slc25a3	0.0240305597831967	-0.0554615063105097	0.996	0.998	1
Rpl21	0.0241641913121423	0.00392022811127202	1	1	1
Sf1	0.0242132846208362	0.0431802494739546	0.764	0.775	1
Sdhb	0.0245415740708227	-0.0601683935659096	0.891	0.922	1
Mid1	0.0247911599913146	-0.0752544948288897	0.7	0.72	1
Ccng1	0.0249551755574342	-0.0691552901329691	0.834	0.843	1
S100a6	0.0251082986985519	-0.112754164214841	0.65	0.636	1
Eif3b	0.0251410740468567	-0.0605165154773806	0.9	0.917	1
Copz1	0.0251488886878744	0.0421774336373041	0.784	0.775	1
Acp6	0.025202273604469	-0.0639279286044504	0.731	0.771	1
Tc2n	0.0252580552510201	0.108160293440541	0.326	0.318	1
Cox17	0.0256394222147728	-0.0572867259490224	0.966	0.974	1
Plaa	0.0260817244724571	0.0442093927860517	0.662	0.634	1
Clns1a	0.0262969954586252	0.0294358767395912	0.966	0.974	1
Esf1	0.0263492076653959	-0.0621087572109729	0.902	0.904	1
Safb2	0.0264643357763199	-0.0618776121461908	0.703	0.764	1
Psmb6	0.0264945365744568	0.021797938810554	0.999	0.998	1
Snrpn	0.02664133906429	-0.0631545724513694	0.851	0.839	1
Ruvbl2	0.0268704705816929	-0.0643848225919859	0.773	0.791	1
Slc3a2	0.0269514870261692	0.0399554625355694	0.848	0.841	1
Fkbp4	0.0270085720526662	0.0255898632845089	0.993	0.993	1
Lrrc59	0.0271927223230323	-0.061623802617875	0.892	0.912	1
Timm10b	0.0272552355139593	-0.0607726753159266	0.641	0.679	1
Nol6	0.0273255631027703	-0.0579703538777137	0.383	0.416	1
Elovl6	0.0274847507364	-0.0635004531150747	0.592	0.628	1
Cmc1	0.0277070034752209	-0.0589590888164314	0.358	0.411	1
Gm8186	0.0284269307019226	-0.0609537922000054	0.669	0.726	1
1810022K09Rik	0.02855884667634	-0.0578671355875842	0.938	0.949	1
Ctr9	0.0286383130856408	-0.0616173306123552	0.429	0.481	1
Rab24	0.028978766704593	-0.0586432337853041	0.356	0.399	1
Bloc1s4	0.0291207697206049	-0.056967698197121	0.353	0.402	1
Bsg	0.0291483202409939	-0.0569369365857639	0.961	0.966	1
Zpr1	0.029422440500052	0.0429808573961669	0.628	0.598	1
Taf10	0.0297802195002682	-0.062362341308571	0.812	0.828	1
Pigx	0.0299799179287686	-0.0576716396808435	0.465	0.514	1
Rcn1	0.0301904290918599	0.046129805308441	0.483	0.45	1
Gfod2	0.0306261473500332	-0.177918476325921	0.229	0.237	1
Praf2	0.0306574402889837	-0.0583710946463056	0.432	0.479	1
Sp3	0.0307915629676982	-0.0595967086229624	0.291	0.342	1
Med17	0.0308358583088931	-0.06125060946762	0.312	0.349	1
Smek2	0.031103469988427	0.0471446910134147	0.447	0.397	1
Cit	0.0311995575914193	0.0530089865818364	0.333	0.272	1
Higd1a	0.0312719602102162	-0.0565517711362937	0.967	0.977	1
Plin3	0.0312752821927892	-0.0598062139363872	0.305	0.372	1
Anp32a	0.031366233120482	0.044292754385723	0.864	0.86	1
Thumpd3	0.0314051931241916	0.0436437878689791	0.514	0.453	1
Set	0.031489121479	0.0128343633288637	1	1	1
Emg1	0.0316233371146957	0.027570500922895	0.994	0.994	1
Snx2	0.0319860130978833	0.0435332838834532	0.52	0.476	1
Pou2f1	0.0320705647838236	0.0461578170417052	0.475	0.433	1
Ccne1	0.0321401536040744	0.0457210102197458	0.927	0.909	1
Ldha	0.0322479786292042	-0.0586621160946019	0.997	0.993	1
Epb41l2	0.0322923467949214	-0.058434141422923	0.364	0.402	1
H2afx	0.0323256232438106	0.0260871336382196	0.997	0.994	1
Epb41l4a	0.0323587980447977	0.049218172820535	0.686	0.638	1
Kcnq1ot1	0.0328368087560579	-0.0653041390118831	0.661	0.687	1
Rnf168	0.0328596636500319	0.0561749729355583	0.369	0.316	1
Sycp3	0.0334457857367385	0.0500057983890708	0.408	0.382	1
Atp6v1g1	0.0334665995850606	-0.0574895713170063	0.937	0.941	1
Ktn1	0.0339961501120998	-0.0649145640332522	0.821	0.832	1
Ywhag	0.0341051251425471	-0.0602017757195148	0.864	0.879	1
Slbp	0.0341386864703322	0.0466003025008259	0.843	0.817	1
4930447C04Rik	0.0341850435909846	-0.0596257999552021	0.331	0.394	1
Eif1ad	0.0342480350239339	-0.0595638497631368	0.863	0.873	1
Ppp1r7	0.0342649879532285	0.0440202728193728	0.55	0.541	1
Erh	0.0346102303175513	0.0126716577173975	1	0.999	1
Fgf17	0.0346458328154756	0.0509494051255873	0.398	0.356	1
Cdkn1a	0.0349895091135092	-0.0817419042809123	0.401	0.422	1
Xaf1	0.0351470097264592	-0.128312734395641	0.546	0.566	1
Prkci	0.0360324870509438	-0.0562456287374494	0.408	0.464	1
Cobl	0.0363483451798096	-0.0618363318248785	0.637	0.664	1
Tomm20	0.0364461623936349	-0.0418796120913276	1	1	1
Mrpl28	0.0364714163053052	0.0343573054808364	0.898	0.887	1
Cox7a2	0.0374360792666064	-0.0472414092619911	1	1	1
Npr1	0.0382433945593211	0.0429627111556138	0.46	0.437	1
Srsf10	0.0382984462700019	-0.0583218996467783	0.868	0.882	1
Ccdc58	0.0384903800206762	0.0356482468072588	0.884	0.881	1
Chtf8	0.0385252615418152	-0.0551736841203567	0.42	0.455	1
Mdh1	0.0385737901825663	0.0403814689822268	0.831	0.819	1
Pkm	0.0385912354913681	-0.0506267520261137	0.997	1	1
Ap2a1	0.0389403397617123	-0.0616764817929312	0.266	0.319	1
Psme4	0.039529173661352	-0.0573349900501934	0.546	0.617	1
Ddx27	0.0397009405066555	-0.0571433824619467	0.834	0.869	1
Wipi2	0.0397359668462123	0.03963348761403	0.676	0.661	1
Akap9	0.0397870054779971	0.042997681168831	0.465	0.456	1
Lsm4	0.04001629456222	0.0229827394766688	0.987	0.982	1
Rps25	0.0400592368474702	-0.0349138968456719	1	1	1
Slc9b1	0.0401067977451822	-0.0570672470932243	0.514	0.566	1
Capns1	0.0401126076754815	-0.0622532129265188	0.847	0.857	1
Psmd5	0.0401765678235179	0.0413885785890198	0.505	0.476	1
Gpx4	0.0406154343945792	-0.0576763893655832	1	1	1
Snx27	0.0406687734873745	-0.05645635509652	0.339	0.376	1
Morc1	0.0409393630141151	0.0499544491888233	0.66	0.649	1
Trappc6b	0.0413330738704283	-0.0572908533367164	0.635	0.666	1
Setd8	0.0415717237943754	-0.0604824518003236	0.526	0.546	1
Zc3h13	0.0415883157635299	-0.0596656540890773	0.715	0.751	1
Sult4a1	0.0416160562451084	0.041272614560716	0.539	0.512	1
Prmt1	0.0418215704687319	0.0266601101868555	0.985	0.988	1
Txn1	0.0419044027747805	-0.0528765698535385	0.998	0.998	1
Hnrnpl	0.0419140146913533	-0.0577199047183695	0.805	0.817	1
Ifitm2	0.0420017587228944	0.0249240110811542	0.991	0.983	1
Samm50	0.0420634972968912	0.0374604725125591	0.859	0.859	1
Med29	0.0421113429395142	-0.0568139324700433	0.804	0.821	1
Sumo2	0.0421679616998559	0.0146483688142935	1	0.999	1
Rpl13	0.0423465913489599	-0.0333445464427036	1	1	1
mt-Co2	0.0424312588181344	-0.0365843394078995	1	1	1
Sbds	0.0427072205898523	0.0402922089551684	0.642	0.625	1
Smarce1	0.0428745294211626	0.0394358357031999	0.656	0.65	1
Commd10	0.0431693704967007	0.0410403121890981	0.51	0.444	1
Ywhah	0.0433746410869959	0.0356011566797445	0.877	0.861	1
Ddx17	0.0434702545206757	-0.0597448227779688	0.582	0.618	1
Mpc1	0.0437854825267111	-0.0682376579509646	0.696	0.708	1
Nipsnap1	0.0439934815642689	0.0400813605693018	0.539	0.504	1
Rtca	0.0447969642887611	-0.0540768360539672	0.456	0.495	1
Fkbp3	0.0453889514587532	0.0214398357555945	0.998	0.994	1
Fam133b	0.0454088147137481	0.0401103790057337	0.668	0.639	1
Hsbp1	0.045698900342113	-0.0571482108723134	0.856	0.874	1
Exosc1	0.0457019896966205	0.0362274344569734	0.748	0.711	1
Pinx1	0.0457408549942015	0.0405275497597711	0.492	0.452	1
Tdh	0.0458899164435385	0.0363678842689021	0.93	0.919	1
Cenpt	0.0460210231080901	-0.0530640035720359	0.385	0.43	1
Phf14	0.0460491356071838	-0.0558715331249376	0.511	0.54	1
Rcc2	0.0460822241612827	-0.0577108060588749	0.937	0.937	1
Eef1e1	0.0464097327312125	0.0346312365243064	0.851	0.846	1
Cenpc1	0.0464511513350107	-0.0587504354732254	0.255	0.32	1
Zfp511	0.0465729171699471	-0.0544253788411224	0.334	0.37	1
Chchd7	0.0465842591806839	-0.0572031240794688	0.628	0.646	1
Arpc3	0.0465861054383199	0.0378413525751899	0.737	0.715	1
Hmgxb4	0.046595523132131	0.0414749600707943	0.476	0.452	1
Lig1	0.0469314001195606	0.0340690821958882	0.921	0.909	1
Tssc1	0.0470098055029655	-0.0538277080008602	0.317	0.378	1
Tcea1	0.0470492773723647	-0.0584038868305256	0.765	0.783	1
Rpl38	0.0473443976141101	0.00401898073186269	1	1	1
Arf6	0.0476923334863232	-0.0574210665782164	0.691	0.718	1
Ngdn	0.0477109083578768	0.038181132821255	0.743	0.729	1
Sept11	0.047783885767354	-0.059601361728927	0.712	0.723	1
Ftl1	0.0478011389577801	-0.0570696388683881	0.684	0.712	1
Mafg	0.0478258683454546	-0.0540156870644353	0.456	0.5	1
Fam92a	0.0483218417095843	-0.0540302366457712	0.406	0.443	1
Ddx52	0.048349331513392	0.0397777521813063	0.534	0.516	1
Hnrnpdl	0.048352052360953	-0.057844390635418	0.911	0.91	1
Rrp1	0.0485466542371707	0.0332143869724928	0.86	0.842	1
Haus2	0.0485675997952153	-0.055206644987693	0.314	0.36	1
Psmb1	0.0486831565254066	-0.0521322098943708	0.986	0.991	1
Ckap2	0.0491456964117126	-0.0528426265173063	0.429	0.477	1
Atp5o	0.0496803902214127	0.0205369448395056	0.998	0.997	1
Gnl3	0.0501352694605953	0.0256530594565498	0.986	0.989	1
Fus	0.0502656026762804	-0.0542480112067396	0.921	0.951	1
Wdr1	0.0503688717513266	-0.0581094994372381	0.574	0.612	1
Dlat	0.050373675164668	-0.05390000809448	0.494	0.537	1
Dnajb6	0.0504614410291729	0.027582068845047	0.983	0.984	1
Azin1	0.0504939507856604	-0.0520991127756008	0.417	0.46	1
Txndc5	0.0505785625641422	0.0394706799494228	0.495	0.476	1
Ndufs1	0.0506284789551339	-0.0523336146833597	0.466	0.519	1
Hspb1	0.0508655577671936	0.0300128698512072	1	0.998	1
Larp4b	0.0510610171696453	-0.0547488090149637	0.555	0.589	1
Pmpcb	0.0510965889779957	0.0395628591776937	0.482	0.443	1
Oxsr1	0.0511429294294455	-0.0519066901971263	0.408	0.452	1
Ufc1	0.0512202455074034	0.037090932269962	0.682	0.647	1
Prr13	0.0518384785039267	0.0408910714009104	0.45	0.428	1
Hes1	0.0521343949237973	-0.0722255149573237	0.593	0.616	1
Nup88	0.0521600127215777	0.0394280808888511	0.455	0.418	1
Hn1	0.0523193024881499	0.0276645639765649	0.943	0.933	1
Sdhaf2	0.0532511175205169	-0.0547181279110385	0.305	0.349	1
Ndufb6	0.0532836318211067	-0.0554396270067785	0.958	0.958	1
Tsen15	0.0533582195013779	-0.0532355666972204	0.486	0.53	1
Aurkaip1	0.0536203458228217	-0.0514924003111112	0.967	0.968	1
Phlda2	0.0537675260873544	0.0518538451524286	0.837	0.811	1
Dusp12	0.0537824756239351	0.0395935925965898	0.552	0.503	1
Cds2	0.0540711186377317	0.0443908101112968	0.348	0.317	1
Kif23	0.0543210089838096	-0.0556795289204661	0.338	0.375	1
Mcm3	0.0544368013958564	0.0328526186874865	0.883	0.874	1
2810474O19Rik	0.0544614636817386	-0.0623108158324319	0.781	0.812	1
Calm3	0.0547234680126723	-0.0533510421597274	0.891	0.912	1
Cnbp	0.0549609929052105	0.0169378303784176	0.998	0.999	1
Gldc	0.0553051994606855	0.0400764811400002	0.446	0.405	1
Ajuba	0.0553086572943814	-0.0529766108969504	0.413	0.459	1
Znrd1	0.0557142374669024	-0.0527726521851348	0.878	0.88	1
Ran	0.0559353965431437	0.00600087914989933	1	1	1
Prdx4	0.0563808897367946	0.0388010139890506	0.649	0.6	1
Atp2a2	0.056526678370266	-0.0593019617220234	0.676	0.703	1
Pycrl	0.0568133237913346	0.0395875697229203	0.435	0.413	1
Rpl22l1	0.0570712736778169	0.0117513496608805	1	0.999	1
Mtch1	0.057085053367556	-0.0553385479435823	0.54	0.578	1
Ecd	0.0572052991278259	0.0400125338992322	0.414	0.381	1
Btbd1	0.0575734014196161	-0.0526689345359124	0.439	0.474	1
Mlx	0.0576347688839964	-0.0503766869817477	0.398	0.44	1
Chtop	0.057696972866417	-0.0545462711444105	0.858	0.868	1
Gmeb1	0.0579214018338664	0.0424515812189711	0.36	0.328	1
Lrrc58	0.0580808905306219	-0.050984565636175	0.422	0.465	1
Pmm1	0.0583415963709792	-0.0613095782557114	0.882	0.886	1
Cdc40	0.0584482855886982	0.0435470683359693	0.342	0.322	1
Sec24a	0.0587613980486631	-0.05812070654344	0.33	0.361	1
Rpp21	0.0589618070795437	-0.0525507378602236	0.524	0.565	1
Cisd2	0.0592004261781038	-0.0532028157842857	0.707	0.745	1
Bbx	0.0593581059046683	-0.0584129435299928	0.414	0.459	1
Ube2r2	0.0597484867477959	0.0377286072430273	0.587	0.569	1
Hnrnpa1	0.0598929405642171	-0.0440017442017764	0.997	1	1
Cebpzos	0.0600548316861387	-0.0548794659907502	0.735	0.779	1
Polb	0.0600828545591705	0.0438608933480233	0.345	0.298	1
Pcna	0.0602636281928942	0.0377050898874594	0.543	0.514	1
Gm21092	0.0604921287718543	-0.0512124867676506	0.393	0.439	1
Ppp1r2	0.0607177672746219	-0.0593361727447699	0.803	0.836	1
Timm17b	0.0613004882073622	0.0349206483554479	0.681	0.658	1
Grpel1	0.0613383568186939	-0.0500176003096151	0.947	0.964	1
Itgb1bp1	0.0613465317658631	0.0411447344729083	0.385	0.34	1
Rpl37	0.0619711636057589	-0.0329161348468077	1	1	1
Cox6b2	0.0622762546253695	-0.0626499181394008	0.554	0.602	1
3110040N11Rik	0.0627138365826981	-0.0511895531405392	0.451	0.494	1
Rpl8	0.0628543270612372	-0.002703299616722	1	1	1
Eif4g1	0.0631097997806775	-0.0510328362323702	0.902	0.928	1
Rpl36al	0.0632315983934373	0.00459246738330865	1	1	1
Hint1	0.0634817869692427	-0.0431772782699169	1	1	1
Atp1b3	0.0635238400433039	-0.0535158953005955	0.652	0.688	1
Rbm7	0.0635502399480446	0.0357538267049444	0.571	0.529	1
Polr3h	0.0637459293144368	-0.050909984253745	0.486	0.562	1
Zmym5	0.0638980846733655	0.0567037470731982	0.267	0.205	1
Tpt1	0.0639100582689691	-0.0418258431057286	1	1	1
Pitpnc1	0.0641654274499886	-0.0569194383574591	0.27	0.314	1
Rps4x	0.0645622307357492	0.0119716791451001	1	1	1
Dhcr24	0.0645664227486532	-0.0495503873938411	0.459	0.513	1
Rps13	0.0645842850944789	0.00295186487658983	1	1	1
Ing1	0.0646958067976181	0.0368371177289313	0.558	0.533	1
Poglut1	0.0649886450289049	-0.0500125108273022	0.342	0.384	1
Tardbp	0.0651461280965217	-0.052191860404436	0.887	0.905	1
Mrps25	0.0654008092771722	0.0315683487206425	0.819	0.809	1
Agfg1	0.0655123108206791	-0.0521952767930229	0.523	0.561	1
Vps35	0.0656867677086127	0.0337040064604474	0.682	0.651	1
Eif3f	0.0661415229145675	0.021105577815812	0.99	0.98	1
Eif2s1	0.0661835718749173	0.0236099194219883	0.974	0.958	1
Chmp2a	0.0662959236253572	-0.0538697336233238	0.724	0.762	1
Tma7	0.0663256455310044	-0.0473276906004929	1	0.999	1
Usp48	0.0663530174756024	-0.0538794631900177	0.796	0.812	1
Eif4ebp1	0.0664746777863425	0.0118776049869256	1	1	1
Lin7c	0.0667432892033873	0.0395268040614354	0.416	0.372	1
Pithd1	0.0667820096955135	-0.0512967852037685	0.329	0.363	1
Supt20	0.0668543529986615	-0.0524619790215675	0.458	0.488	1
Cops7a	0.0676908351055973	-0.0541056491005167	0.75	0.767	1
Gnpat	0.0680524185117536	-0.0487886164324031	0.403	0.447	1
Myadm	0.0681373503698668	-0.0622263443411521	0.233	0.279	1
Bax	0.0682201065679206	-0.0450991392629136	0.999	1	1
Shfm1	0.0682543100210639	-0.0470506746247943	0.996	0.996	1
Stmn2	0.0683416922526776	-0.0539879274075425	0.975	0.981	1
Pcgf2	0.0686324976209584	0.0431848135999245	0.381	0.343	1
Ergic1	0.0688489985229011	-0.0519664182522721	0.298	0.354	1
Nomo1	0.0691829918567378	-0.0501414787402644	0.308	0.364	1
Lima1	0.0700421956978121	0.0479784412267311	0.301	0.255	1
Dnajc15	0.0702551662017502	-0.0527165637898093	0.796	0.801	1
Triap1	0.0706622012415761	0.0369755356127427	0.48	0.459	1
Gtf2h1	0.0708815703121208	0.0345738855650954	0.697	0.675	1
Nmt1	0.0709023884124253	-0.0513048730019647	0.939	0.939	1
4931406P16Rik	0.0710455499274789	-0.0503576558857077	0.291	0.364	1
Tpx2	0.0711168675656445	0.0346424985535613	0.755	0.752	1
Prdx1	0.0716795942785281	0.0162114168477916	1	1	1
Hspa4	0.0718553557085063	0.0233886691142138	0.991	0.978	1
Frg1	0.0718826307001237	-0.0525571103764437	0.735	0.749	1
Exosc5	0.0719312082592036	-0.0517590261734602	0.798	0.83	1
Gm42418	0.0722279294442497	-0.0517274319035947	0.994	0.993	1
Sec61g	0.0724801492814897	-0.0413311794824667	1	1	1
Rnf4	0.0726857918373382	-0.0528147787332917	0.73	0.754	1
Patz1	0.0727339444464184	0.0401295633294013	0.406	0.363	1
Zfp518a	0.0737404315410748	0.0389839350462883	0.407	0.354	1
U2af1	0.0738526300912099	-0.0425705370148912	0.996	0.995	1
Mtx1	0.0740448760005095	0.0342308912211396	0.633	0.601	1
Eif2b4	0.0744589005848885	-0.0498333022248099	0.571	0.616	1
Anln	0.0746238051858018	-0.049013338386944	0.376	0.413	1
Kif20b	0.0748554679188102	-0.0511681703407978	0.588	0.643	1
Ino80e	0.0751220033015728	0.0330294837137215	0.813	0.766	1
Eif3c	0.0751275153136593	-0.0457319346773812	0.987	0.996	1
Rad23a	0.0755943725403832	-0.0512293784930984	0.619	0.632	1
Sec23b	0.0757368497524072	-0.047353836804212	0.393	0.458	1
Ndufb10	0.0761445041770641	-0.0503988851042887	0.933	0.936	1
Eif4e2	0.0762554820994386	-0.0467440103661714	0.985	0.987	1
Dpp3	0.0766904315990687	0.035554518151648	0.539	0.509	1
Rsrp1	0.0772742038173123	0.0310139844630837	0.821	0.79	1
Cab39	0.0773428228593501	0.0377256245000596	0.418	0.395	1
Farsb	0.0775621334863208	0.0333614984329833	0.709	0.684	1
Litaf	0.0777256319079867	0.0514842181938855	0.268	0.225	1
Tpp2	0.0777774625732233	0.0347563773078506	0.481	0.443	1
Gsto1	0.0778504305062678	-0.0519408437858181	0.499	0.529	1
Cstb	0.0779205091324178	-0.0676122096248084	0.655	0.666	1
Gm8730	0.0779440821046729	-0.0406632227332522	1	1	1
Wnk1	0.0779505542402517	-0.0558621523058981	0.64	0.669	1
Mesdc1	0.0781968237420645	0.0466777116704714	0.289	0.263	1
Zfp622	0.0782292538457781	0.0323256278952664	0.705	0.668	1
Cdpf1	0.0783761904894208	-0.0474620802102109	0.367	0.395	1
Ctsb	0.07852545132133	0.0368213896361981	0.43	0.41	1
Tacc3	0.0786343894042381	-0.0483524009061255	0.511	0.56	1
Golt1b	0.078666050486973	-0.0470234665242255	0.38	0.438	1
Tex261	0.0787642855488688	-0.0502913629005861	0.543	0.565	1
4833420G17Rik	0.0790908505440107	0.0433452283052429	0.319	0.271	1
Pla2g12a	0.0791782269928251	0.0343248982717377	0.644	0.609	1
Phb	0.0792031644409981	0.0293634652198818	0.85	0.824	1
Itpa	0.0794152093038987	-0.051047770343074	0.719	0.739	1
Utf1	0.0794723221281993	0.027048345140698	0.988	0.986	1
Gtf2f2	0.0797280504961385	-0.0509969532416729	0.614	0.659	1
Gtf2h5	0.0798975808458127	-0.0502283097324141	0.907	0.926	1
Ppil1	0.0803071434873041	0.025066963436889	0.94	0.932	1
Psma1	0.0804788818647764	-0.0498456662508469	0.909	0.922	1
Dctn3	0.080559838655898	0.0301939984940922	0.79	0.761	1
Mt1	0.0805611414687185	-0.082405149556831	0.949	0.961	1
Mrps14	0.0807788049184511	-0.0457368238373053	0.961	0.978	1
Akr1a1	0.0807968636788565	-0.0512356495170627	0.911	0.93	1
Zwint	0.0814744438906694	0.033429642128352	0.78	0.769	1
Actg1	0.0815126279433268	-0.0608883242343468	0.998	0.999	1
Gnai2	0.0815295701297382	-0.0538670520500351	0.883	0.902	1
Cpsf3l	0.0815848259753224	-0.0496381395369796	0.625	0.653	1
Trmt11	0.0817572503794967	-0.0475613478097419	0.328	0.363	1
Wapl	0.0819176761402979	-0.0499961646468374	0.813	0.825	1
Cluh	0.0819887567628041	0.0359896686480588	0.444	0.383	1
Msn	0.0833165502274257	-0.0546351722267202	0.337	0.369	1
Scp2	0.0834983947987354	0.0330139759507936	0.604	0.574	1
Timm8b	0.0835065299594601	0.0216565520468268	0.97	0.971	1
Nudc	0.08363833313028	0.0217939319361717	0.967	0.965	1
Mcts2	0.0842235374077931	0.036533797105612	0.6	0.569	1
Pou5f1	0.084250345981221	-0.0480958445751221	0.965	0.972	1
Rbm14	0.0843319937598302	0.0352371955058991	0.608	0.564	1
Cope	0.0849239812573198	-0.0483049243307196	0.494	0.516	1
Nfe2l1	0.0851726785535913	-0.0481884941672674	0.483	0.509	1
Smim8	0.0853537296237068	-0.0466605788282158	0.381	0.401	1
Arglu1	0.0857869447293276	-0.0507728704136454	0.915	0.912	1
Rbpj	0.0858318060687562	-0.0525668419924712	0.82	0.839	1
Cdca8	0.0860148565852979	-0.0505809562092989	0.899	0.887	1
Acer2	0.0861028346985661	0.0353755472339441	0.445	0.417	1
Akirin2	0.0867227593266778	0.0326794599460657	0.577	0.56	1
Pfn1	0.0867935775001503	0.00709397000442591	1	0.999	1
Ddx20	0.0870815250613957	-0.0453550017480714	0.404	0.453	1
Psmc6	0.0871185441635115	0.0314361815085937	0.872	0.872	1
Psma2	0.0873592802518478	0.0215128510141003	0.988	0.993	1
Rps28	0.0877124130563798	-0.0351969014052829	1	1	1
Hsd17b14	0.0878435129614526	0.0284080123721235	0.924	0.928	1
Gtf3c3	0.0880388593128389	-0.0465942033982796	0.369	0.392	1
Sult6b1	0.0880501069175536	-0.0528977628418824	0.267	0.312	1
Rap1b	0.0881213392517644	-0.0515180008656603	0.68	0.712	1
Uhrf1	0.0881351790223064	-0.0526167119033575	0.698	0.699	1
Ppp1cc	0.088147909757159	0.0227394820981239	0.951	0.939	1
Leprotl1	0.0884749671825799	-0.04967711899343	0.517	0.547	1
Ftsj3	0.0886963382967221	-0.0492090756814056	0.811	0.838	1
Trim71	0.0888305653266781	-0.0517401168669477	0.718	0.743	1
Mnat1	0.0889178070796141	0.0305474599555738	0.72	0.685	1
Bri3	0.0890500003058824	-0.0560981064332846	0.698	0.701	1
E2f5	0.089087909440662	-0.0462755000959843	0.399	0.423	1
Atp1b1	0.0894108594772936	-0.048830848139424	0.39	0.416	1
Cuta	0.089443058469287	0.0317591667581459	0.646	0.63	1
Taldo1	0.0896272900629766	-0.0503152495414148	0.862	0.871	1
Ncbp3	0.0897063732394999	-0.0484700446554142	0.324	0.375	1
Snapc5	0.0898889346635288	-0.0478916157900148	0.547	0.588	1
Zfp518b	0.0904343669655222	-0.0579222220304181	0.222	0.267	1
Apex1	0.0907336788444196	0.0241142445689002	0.94	0.932	1
Syce2	0.0910685839242283	-0.0493529050554835	0.552	0.6	1
Rab2a	0.091131658986086	-0.0518086298634994	0.744	0.759	1
Nob1	0.0912882269350735	0.0333664136192108	0.663	0.653	1
Wasl	0.0913612906111905	-0.0482696967779761	0.494	0.541	1
1110001J03Rik	0.0915866049627375	0.032158314103886	0.652	0.634	1
Tmem165	0.0923150389920266	0.0327729893081358	0.486	0.474	1
Mllt10	0.0925825051602523	-0.0476316531693827	0.521	0.558	1
Cks2	0.092726527393797	0.0155869846805066	0.995	0.985	1
Sec22b	0.0927867742548307	-0.0472843539000439	0.497	0.54	1
Abcf2	0.0928310379272431	-0.0483337189937069	0.74	0.768	1
Atxn10	0.0931925294020179	-0.0531111189340083	0.782	0.787	1
Tspan4	0.0932041247624886	-0.0458362711134564	0.37	0.405	1
Uqcrfs1	0.0932983894898463	0.0231244122522463	0.937	0.938	1
Lamtor1	0.0934108510157469	-0.048570528232714	0.86	0.863	1
Desi1	0.0934931698900715	-0.0471694302541563	0.488	0.517	1
Aldoa	0.0935730779172709	-0.0471774875685194	0.999	0.997	1
Cox7c	0.093640300455918	-0.0364792563864893	1	1	1
Epc2	0.0940438775903306	0.0383546084050019	0.345	0.31	1
Lbr	0.0943331116100899	0.0334878411279924	0.536	0.523	1
Rpl23a-ps3	0.0945752802236827	0.0242742196963677	0.911	0.902	1
Uba2	0.0947793820803153	0.0248930776121694	0.95	0.932	1
Scaf11	0.094922941594705	0.0281555183675146	0.903	0.871	1
Mesdc2	0.0950773244361938	0.0300525247450297	0.693	0.645	1
Erc1	0.0958953456244328	0.0376789327036202	0.354	0.313	1
Ddx49	0.0960128751711606	-0.0468000230679823	0.32	0.368	1
Ube2s	0.0961937184175897	-0.0473252501590209	0.997	0.999	1
S100a11	0.0963554756767962	-0.0556375997259683	0.476	0.502	1
Ndufab1	0.0963577251911552	-0.0450848080597794	0.986	0.98	1
Kdelr1	0.0964879671148865	-0.0454187733108527	0.367	0.422	1
Cst3	0.0968799922873271	0.0296371276214284	0.695	0.674	1
Dgcr6	0.0970967541939957	-0.0493395955145389	0.509	0.544	1
Wdr74	0.0973220445608123	0.0266057159159188	0.901	0.894	1
2700097O09Rik	0.097392312514261	-0.0453909714270747	0.355	0.404	1
Nsun2	0.0975532858891406	0.0226951961019781	0.939	0.939	1
Fkbp1a	0.097609448588011	0.0145411880964987	0.997	0.997	1
Ccdc50	0.0981072012389076	-0.0462872711148657	0.308	0.351	1
Ubxn1	0.0981413017473219	-0.047416703040452	0.954	0.964	1
Odc1	0.0982011952778206	-0.0473222286106374	0.991	0.996	1
Snrnp70	0.0984466051480632	-0.0467588814092399	0.91	0.913	1
Prmt5	0.0990518742975743	0.030129107281776	0.674	0.64	1
Arl3	0.0991922226362226	-0.0468253545106367	0.314	0.36	1
Sf3b4	0.0993427308759614	0.0277984774864062	0.862	0.874	1
Ubl4a	0.0993656969833092	0.0325085769898132	0.597	0.579	1
Rplp0	0.0994295342729425	-0.0346934433285115	1	1	1
Metap2	0.0996383848206922	-0.0405853951410138	0.997	0.997	1
Tsn	0.100153173896651	0.0223767881439279	0.958	0.953	1
Cap1	0.100366233675608	-0.0472211852779589	0.487	0.532	1
Eci1	0.100438962032632	-0.0452726706003874	0.398	0.447	1
Proser1	0.100477533067416	-0.0497906952967058	0.282	0.32	1
Laptm5	0.100639376432255	-0.0477347618976279	0.418	0.455	1
Psmg2	0.100972708933589	0.0314935180250565	0.553	0.534	1
Cdc20	0.101238018401172	-0.0522118764427424	0.914	0.933	1
Usp4	0.101408018828378	-0.0454688221084407	0.321	0.353	1
Tceal8	0.101456449422998	0.0321422734247234	0.767	0.772	1
Smc4	0.1017364102844	-0.0536827108329661	0.795	0.824	1
Casp8ap2	0.101764382717368	-0.0477439433272684	0.561	0.61	1
Slc16a1	0.101825254737986	0.0350867323889932	0.406	0.39	1
Hmgb3	0.102290943261885	0.0323547180629117	0.555	0.528	1
Lmo4	0.102431910725691	-0.0503758407092606	0.438	0.48	1
Hmces	0.102535247083511	0.0307335106889689	0.732	0.718	1
Gpx1	0.102546544256649	-0.0472344955529516	1	0.997	1
Rnh1	0.102797263795004	0.0349433957044351	0.396	0.375	1
Nfu1	0.103023227732272	-0.0490037928550218	0.775	0.805	1
Ilf2	0.103216773196679	-0.0485090534213979	0.867	0.882	1
Btg2	0.10324401527864	-0.0574335124645398	0.245	0.289	1
Desi2	0.103695959628283	-0.0456947272888649	0.491	0.529	1
Dnaja1	0.103902925741198	0.0200211739781455	0.98	0.981	1
Erdr1	0.104037263114992	-0.0544089776496083	0.651	0.692	1
Ahnak	0.104479254203113	-0.0606879757235646	0.333	0.359	1
2210016L21Rik	0.104873589899831	-0.0465055903287001	0.355	0.392	1
Prkrir	0.104954421581197	-0.0486567685846279	0.264	0.318	1
Prkcsh	0.10518330695412	-0.047223292915722	0.501	0.564	1
Ftsj1	0.105225641055875	-0.0474740363355786	0.291	0.327	1
Pdgfa	0.105281622899737	-0.0558033023187023	0.796	0.811	1
Slc2a3	0.105674910651649	-0.0557577761046761	0.93	0.93	1
Lgals1	0.105855254516928	-0.0888247031004186	0.656	0.679	1
Kpnb1	0.106174174791342	-0.0476533092065454	0.907	0.904	1
Mrps35	0.106328742106802	-0.0475820774548624	0.614	0.628	1
1700123O20Rik	0.106387667082097	-0.0476225659364905	0.533	0.559	1
Snrpd3	0.10669763412197	0.0177374379045283	0.995	0.995	1
9430016H08Rik	0.106760213547713	0.0320437205099411	0.454	0.412	1
Polr3d	0.107405583532527	0.0306269327106523	0.555	0.532	1
Rpl3	0.107744909934152	0.00597228669304783	1	1	1
Hddc2	0.108632947850647	0.0301363798846553	0.622	0.587	1
Anapc16	0.10865037328547	-0.0466386044283907	0.276	0.325	1
Psmc5	0.108975756201914	0.027434480376981	0.844	0.833	1
Nudcd1	0.10899225464234	-0.0482986848403615	0.257	0.313	1
Sumo1	0.109295601924046	-0.0402184636076544	1	0.999	1
Rinl	0.109309743615197	-0.0457743288701539	0.363	0.387	1
Tnrc6b	0.109476712141361	-0.0463805732051814	0.302	0.343	1
Commd3	0.109590411914539	-0.0547358146610101	0.238	0.294	1
Ddah2	0.109834816820656	-0.050500638242161	0.273	0.312	1
Brwd1	0.109948750772088	-0.0451419622393102	0.496	0.52	1
Chd9	0.109955206494699	-0.054110619267092	0.229	0.285	1
Agrn	0.110273481847099	-0.0478043604802657	0.268	0.317	1
Mrpl11	0.110372045680842	0.0223466589955352	0.896	0.888	1
Acads	0.110729262778886	0.0370146144804157	0.335	0.305	1
Ctbp2	0.11090145185415	-0.0477805089053513	0.847	0.854	1
Phc1	0.111325412160577	0.0281706936872943	0.781	0.78	1
Mvb12a	0.111368993089885	0.03605427073553	0.348	0.314	1
Ptrhd1	0.111800404564517	0.030644347195952	0.543	0.523	1
Eif3a	0.112032113910647	0.0166792643585114	0.996	0.983	1
Chmp7	0.112498342566437	0.0353288874884649	0.35	0.318	1
Cops6	0.112504131867635	-0.0476702656572177	0.819	0.853	1
Brd7	0.112565913893693	-0.0448451658213017	0.556	0.58	1
Usmg5	0.1125818996607	-0.0416873038852579	0.997	0.998	1
Rpl22	0.11276427919892	0.00966379376596649	0.999	0.999	1
Man1a2	0.11289946225832	-0.0455527826470369	0.401	0.451	1
Atp5g1	0.113163425655936	-0.0391816028508858	1	1	1
Tubb4b	0.113180908250148	0.0154184141918221	0.996	0.998	1
Tead1	0.113741992721282	-0.0483605161754106	0.534	0.523	1
Srpk1	0.113907479049751	-0.0487354808519755	0.883	0.879	1
mt-Nd1	0.114004162425367	-0.035222829634205	1	0.999	1
Gdf3	0.114181464337526	0.0280909847187625	0.791	0.784	1
Psma7	0.11427417025584	0.00961471606539188	0.999	1	1
Cyb5r4	0.114642447229944	-0.0429782101065943	0.428	0.467	1
Sart1	0.114810891511833	-0.045330931615046	0.488	0.508	1
Zfp704	0.114980976179923	-0.047977717290164	0.302	0.331	1
Ndufa4	0.115045570335731	-0.0397036580818702	1	0.999	1
Rhox6	0.115149842166453	-0.0751963238192402	0.179	0.193	1
Tns3	0.115153096896548	-0.047424630669734	0.642	0.686	1
Rbms1	0.115306893479194	-0.0525627923707201	0.441	0.46	1
Srm	0.116293076556824	0.0193073396042103	0.977	0.976	1
Mgat2	0.116882560138809	0.0299621810770572	0.536	0.511	1
Esd	0.116887147601524	-0.047782939702383	0.621	0.652	1
Rpl23a	0.117769754611581	0.00276425038958772	1	1	1
Parl	0.117860355051455	0.0246537386257801	0.84	0.815	1
Cdc42se2	0.118009486245771	-0.0454551481903648	0.417	0.457	1
3110082I17Rik	0.118192122416083	0.0314278581432208	0.439	0.403	1
Ltn1	0.118719445245417	0.0399213717390899	0.292	0.252	1
Rpl15	0.11916623215343	-0.0372682331581444	0.997	1	1
Ndufa8	0.119272596476182	-0.0456146666742558	0.907	0.924	1
Rtcb	0.119298201204141	-0.0459936511651445	0.716	0.721	1
Dpm3	0.119466878463445	-0.0462178652157632	0.604	0.651	1
Fxr1	0.119564628156652	-0.0461170201782515	0.874	0.873	1
Hnrnpll	0.11975039685786	0.030742707162428	0.525	0.484	1
Hmgn5	0.119949569219969	-0.0495204508032797	0.3	0.329	1
Wsb1	0.119969667831809	-0.0461478412818633	0.311	0.346	1
Gcsh	0.120279065936266	0.0203504789566828	0.941	0.928	1
Yap1	0.120442667003338	-0.0449501188549157	0.394	0.412	1
Hibadh	0.120739600388196	-0.0464104722160107	0.547	0.572	1
Ndufa10	0.121209695488425	-0.0469432694830396	0.867	0.869	1
Pacsin2	0.121488124595778	0.0339132544361296	0.385	0.337	1
Cbx7	0.121772168580195	-0.0442221715167623	0.525	0.564	1
Tmem261	0.122058534588519	0.0259320884064445	0.773	0.757	1
Aldh1a3	0.122172731752884	0.0694225194809728	0.312	0.304	1
Sf3b6	0.122803238656075	0.018547451453655	0.959	0.943	1
Mrps17	0.122861296435423	0.0216863480189102	0.886	0.856	1
Zranb1	0.123206105827413	-0.0434545813973446	0.334	0.369	1
Tmem258	0.123339073926516	-0.0424144943552005	0.968	0.976	1
Phlda1	0.123710663616777	-0.0867724015071403	0.206	0.23	1
Hmgn2	0.12372220717392	-0.0463544953570081	0.947	0.941	1
Gtf2i	0.123956950551004	-0.0458787620591163	0.628	0.659	1
Rbm17	0.124390129510942	0.0175154061733671	0.962	0.964	1
Timm13	0.124536465277617	0.0109924503634211	0.995	0.993	1
Fkbp11	0.124709873773035	0.0343627713611236	0.6	0.592	1
Atraid	0.124820898589128	-0.0491753063198663	0.245	0.292	1
Msi2	0.124838095850319	-0.043017174042412	0.42	0.442	1
Ccdc43	0.12487274806513	-0.0436596411380734	0.509	0.522	1
Lgals3	0.124939143440717	0.0417420780186665	0.296	0.286	1
Aff4	0.125114073128606	0.0307585517673864	0.523	0.515	1
Mpc2	0.125241507864297	-0.0459265348189332	0.575	0.609	1
AY036118	0.125715753949201	-0.0466881381918526	0.764	0.798	1
2410141K09Rik	0.125739152245918	0.0293788899653988	0.511	0.476	1
Ssbp4	0.125881192917352	-0.0455979940783028	0.541	0.56	1
Ctnna1	0.126794868568124	-0.0450490885801575	0.832	0.854	1
Dpp9	0.126922155368585	-0.0463951769685713	0.27	0.311	1
Rps11	0.126928652961045	-0.0274683459844072	1	1	1
Mrps28	0.12695615114762	0.0280932130319326	0.631	0.598	1
Birc6	0.127778715170113	-0.0456204472048508	0.599	0.625	1
Triml1	0.127810014424408	-0.0455710266607206	0.286	0.329	1
Cmpk1	0.128141548009865	0.0282275883752424	0.581	0.563	1
Gmnn	0.128713562800075	-0.0446102755084634	0.949	0.945	1
Platr5	0.12936944281538	0.05359303145737	0.251	0.221	1
Cdkn2a	0.129404939017867	-0.0489421159970365	0.291	0.333	1
Pdcd2	0.12999007057366	-0.0453238330341493	0.587	0.63	1
Timm10	0.130307440754969	0.0241834259653972	0.858	0.824	1
Cep57l1	0.130375484144664	0.0373879577739066	0.32	0.284	1
Wdr61	0.130623204533167	-0.0446584703943864	0.841	0.867	1
Cox7a2l	0.130660233133337	0.0143906059579113	0.972	0.971	1
D17Wsu92e	0.130835685139959	-0.0438374821486792	0.308	0.351	1
Gapdh	0.130970898433038	-0.0374964750977171	1	0.999	1
Rbm3	0.131273040854426	0.0184062980732786	0.989	0.992	1
Ahctf1	0.131375258718315	0.0294412823385755	0.561	0.559	1
Ubxn8	0.131590762748513	-0.0525924018825227	0.209	0.261	1
Cited2	0.131962221852022	-0.0594785679172445	0.387	0.412	1
Psmg1	0.132081817277128	0.0266926686571589	0.671	0.646	1
Slc2a1	0.132122485577556	-0.0558127027413533	0.726	0.741	1
Mrps10	0.132172447041727	-0.0459584547692516	0.72	0.758	1
Ywhae	0.132394630091675	0.00779347316433343	1	0.999	1
Cnot10	0.132454086516201	-0.0412766612870055	0.387	0.426	1
Trnt1	0.132913358112564	0.028613726367988	0.589	0.574	1
Nup62	0.132950752397522	0.0242430052776266	0.779	0.732	1
Msrb1	0.133507848773331	-0.0431064879640818	0.47	0.484	1
Acot9	0.133830991065664	0.0316085724180373	0.418	0.396	1
Eif4e	0.133864039209571	-0.0450079755916175	0.888	0.903	1
9430038I01Rik	0.134139871785479	0.0324587087251353	0.372	0.366	1
Uqcrc2	0.134215646183039	0.0265314804696013	0.761	0.726	1
Plekha4	0.134563403081047	0.0388360886220274	0.304	0.262	1
Mif	0.134862797788166	0.00590529805657036	1	1	1
Sac3d1	0.134898289567974	-0.0434601782873681	0.498	0.547	1
Naf1	0.134933441570125	0.0280101137538519	0.56	0.543	1
Capzb	0.135061762521205	-0.0452929979933796	0.937	0.958	1
Prpf6	0.135068909283516	-0.0440094881693139	0.523	0.551	1
Tmem11	0.135535444627917	0.0243821073183357	0.779	0.77	1
Lrrc47	0.135769994556084	-0.0414978268303155	0.448	0.485	1
Arpp19	0.135899438328543	-0.0406422642600828	0.998	0.997	1
Nfyb	0.136072004525042	-0.0442008475091274	0.631	0.657	1
Psmc3ip	0.136194156823271	-0.0426645865618536	0.354	0.394	1
Ccdc53	0.136422497476086	-0.0423728290260938	0.321	0.363	1
Ost4	0.13658535697779	-0.0466709357598785	0.918	0.918	1
Slc39a14	0.136699743276602	0.0350909486583115	0.317	0.29	1
Vti1b	0.13732450543714	-0.0422774523182211	0.554	0.593	1
Clint1	0.137351224785624	-0.0429972526970795	0.418	0.465	1
Chmp4b	0.137542534638694	-0.042510467735934	0.438	0.487	1
Bcas2	0.137847457381058	0.0188821834365724	0.969	0.973	1
Ccnb1ip1	0.137865114126509	-0.0431165882090125	0.29	0.332	1
Maoa	0.138117686440732	-0.0544990442088564	0.206	0.244	1
Anapc13	0.138167689920384	-0.0462123772428518	0.932	0.93	1
Mrps11	0.138292244244138	-0.0460830526224477	0.728	0.751	1
Utp15	0.138320539893061	-0.0431948471051327	0.321	0.357	1
Rps6ka1	0.138518911179197	0.0285964820124786	0.476	0.463	1
Ift20	0.138523153415279	-0.0450408164098726	0.635	0.664	1
Zcchc10	0.138589618804095	0.0237614494837668	0.809	0.806	1
Cul5	0.138622794565545	-0.0444932333146189	0.704	0.71	1
Ass1	0.138627213430718	-0.044364916503087	0.361	0.387	1
Txnip	0.138764036082836	-0.0417295691691685	0.317	0.366	1
Cdk2ap2	0.138914388043847	0.0286663807877017	0.62	0.609	1
Naa50	0.139046704302427	0.0162841670452951	0.972	0.964	1
Kpna3	0.139159764321113	0.0283989227851542	0.607	0.596	1
Actb	0.139236098031663	-0.043456498662426	1	1	1
Maged1	0.139588165394516	0.0292420047192836	0.445	0.4	1
Borcs7	0.139771847934625	-0.0446475267454237	0.272	0.301	1
Capza1	0.140221250541584	-0.0427927172521092	0.572	0.583	1
Arl14epl	0.140751509370754	0.0412454310447983	0.448	0.429	1
Tcp1	0.14102942320462	0.0137838496856011	0.987	0.984	1
Jmjd1c	0.141337910432743	-0.0415933926223004	0.38	0.412	1
Pole	0.141947527639074	-0.0463102677035046	0.243	0.289	1
1110059E24Rik	0.142140337876204	0.0312344616425284	0.393	0.361	1
AU018091	0.142336302512203	-0.0441071188800543	0.515	0.529	1
Nat9	0.142360526718847	0.0568818256063017	0.218	0.161	1
Lypla2	0.142496457466694	-0.044275164283262	0.281	0.322	1
Pgam5	0.142724211607277	0.0300764550475045	0.39	0.369	1
Hnrnpul1	0.142862190388404	-0.0405636755352789	0.435	0.48	1
Nme4	0.142953599320277	-0.0441412207284064	0.629	0.642	1
Bcl7b	0.143011017042257	-0.0444683827802275	0.289	0.326	1
Srsf3	0.143187711890926	0.0142710139496574	0.999	0.998	1
Umps	0.143279633534646	-0.0438315763636675	0.78	0.784	1
Zfp428	0.143412729152919	0.0185064259757142	0.899	0.914	1
Noc4l	0.143549023153601	0.0258596623854149	0.596	0.563	1
Rps27a	0.143666470009474	-0.00126422248305325	1	1	1
Rpl12	0.144254523617612	-0.0381682743261424	1	1	1
Dhodh	0.144489919901752	0.0309736667381865	0.383	0.35	1
Arhgap11a	0.144590837850728	0.0323400847017749	0.376	0.337	1
Arhgdia	0.144907140640722	-0.0430607830805068	0.92	0.91	1
Gm13212	0.144950293951592	0.0330655896532109	0.342	0.319	1
Bckdhb	0.145125013431323	0.0302912237730948	0.393	0.358	1
Tmem147	0.145268717062114	-0.0469555315061236	0.744	0.759	1
Ddb1	0.145784413288995	-0.0460483131491147	0.852	0.86	1
Rpl9	0.146092844852187	0.000802068294439628	1	1	1
Pdcd11	0.146268953426188	-0.043948693179394	0.916	0.926	1
Sf3b3	0.14714651254023	-0.0438769711608665	0.574	0.623	1
Ugp2	0.147811167324635	0.0355596799081937	0.305	0.27	1
Ppp1r11	0.147985174187904	-0.0459265348189331	0.793	0.813	1
Gpn1	0.148219255584391	-0.0447716053085521	0.646	0.684	1
Ddx1	0.148652550015204	-0.0440344516331155	0.8	0.818	1
Trub1	0.149732237187848	0.0396631110935209	0.267	0.233	1
Nup133	0.149882586608585	0.0286037185785918	0.45	0.416	1
Trappc2l	0.14994521261994	0.0269451720971985	0.524	0.466	1
Gm13152	0.150002388154908	-0.0412766612870055	0.352	0.382	1
Creg1	0.150364733498914	0.0452339645654705	0.248	0.203	1
Racgap1	0.150444604397852	0.0273173270674133	0.537	0.492	1
Actn4	0.150596799637316	-0.0471216071896257	0.955	0.964	1
Dnajc19	0.150764578901109	-0.0448652948483661	0.972	0.972	1
Tjp1	0.150988972622232	-0.0423002028297927	0.317	0.336	1
Tnpo2	0.15105741967721	-0.0416182205081554	0.301	0.356	1
Cks1b	0.151126762610745	-0.0418227884733984	0.997	0.995	1
Snx17	0.151190020347894	-0.0412024855646853	0.446	0.456	1
Gm13242	0.151580247995376	0.031249782781257	0.365	0.34	1
Calm2	0.151599308319908	0.0143007245556244	0.997	0.999	1
Cenpf	0.151796068928459	-0.0491185835255212	0.834	0.807	1
Klf5	0.152033336829937	-0.0539102665524578	0.797	0.829	1
Mtmr2	0.152119351413283	-0.0426601268652467	0.274	0.324	1
Rbm10	0.152198574540228	-0.041671528024614	0.54	0.569	1
Aggf1	0.152234343652473	-0.0434576872333657	0.67	0.718	1
Fam96b	0.15231687064901	-0.045923779728559	0.727	0.753	1
Mbtps1	0.152338050965763	-0.0403164366684092	0.457	0.48	1
Tmem5	0.152383321806622	-0.0426866015981242	0.465	0.507	1
Fam136a	0.152461403307279	-0.0452526359404251	0.927	0.925	1
Pold3	0.152716714438561	0.0277084344222709	0.462	0.419	1
Tcof1	0.152781404059436	-0.0439528899091546	0.946	0.958	1
Rnf114	0.153735784203302	-0.0430280931931206	0.268	0.32	1
Naa38	0.15381136287049	-0.0437299633596673	0.902	0.902	1
Atp5sl	0.154113320217131	0.0334461598112331	0.324	0.3	1
Crip2	0.15479613710215	0.0425065254696206	0.515	0.537	1
2310061I04Rik	0.155236618733731	-0.0409327231924715	0.401	0.437	1
2410002F23Rik	0.155831115268493	0.0302086451737049	0.375	0.357	1
Hmgcs1	0.15594038606579	0.0314438468804179	0.492	0.465	1
Nfkbib	0.156063889400263	0.0271438788750565	0.46	0.425	1
Arih2	0.156366370909284	-0.0431517790312497	0.621	0.65	1
Etv5	0.156413659016167	-0.0425713157499841	0.568	0.612	1
Upp1	0.156417538225819	0.0261942491612617	0.953	0.946	1
Ubr5	0.156611457216262	-0.0441485156055791	0.73	0.765	1
Aard	0.156653250226893	-0.0493015905173407	0.514	0.561	1
Rasgrp2	0.156707799529204	0.0351542976739756	0.749	0.703	1
Cnot3	0.156766997505956	-0.0866401656056561	0.886	0.892	1
Hnrnpm	0.156962025929899	0.014435022942334	0.97	0.977	1
Krtcap2	0.157026969524594	-0.0424778626326396	0.934	0.944	1
Rexo1	0.158058199745649	-0.0408135911236022	0.527	0.56	1
Lsm6	0.158509331420649	-0.0424681305093335	0.961	0.971	1
Pkig	0.158713545611991	-0.0447906532797474	0.258	0.303	1
Ehmt1	0.159432707338975	0.0267202392723989	0.473	0.449	1
Timm9	0.159461618211368	-0.0419696838379746	0.569	0.6	1
Zdbf2	0.160549653523882	-0.0408416121393659	0.376	0.413	1
Pnpla6	0.160704079205592	-0.0430055847806006	0.255	0.303	1
Taf15	0.160888239436253	-0.0397960569300577	0.425	0.463	1
Mrpl38	0.16179892773175	0.0255170645366153	0.704	0.699	1
Suclg2	0.162289500391	-0.0434463567001846	0.603	0.601	1
Prpf3	0.162384466812079	0.0284522124881561	0.443	0.433	1
Drg2	0.162405906100128	0.0266853687743219	0.455	0.412	1
Chek1	0.162416841309499	0.0365996250566903	0.287	0.255	1
Cebpz	0.162423027719024	-0.0416585144544177	0.925	0.937	1
Gspt1	0.163057602088451	-0.040324506966082	0.956	0.955	1
Taf7	0.16311893280552	-0.0447605497592531	0.88	0.895	1
Gm14698	0.163283979795129	-0.0403008134418172	0.359	0.379	1
Ube2i	0.163410260208054	-0.0398818219655113	0.991	0.995	1
Ankrd10	0.163529208035847	0.0251037199262855	0.565	0.544	1
Rac1	0.163664961245963	-0.044019496427621	0.919	0.934	1
Hnrnpf	0.163792628083175	-0.0346152853518031	0.999	0.999	1
Xpo1	0.163812286728134	0.0202919030304958	0.841	0.818	1
Mrps12	0.163822144750003	0.0227334408854751	0.847	0.841	1
Cic	0.164047169364473	0.0309196299174838	0.336	0.297	1
Ankrd11	0.164176012708331	-0.0474305268613839	0.892	0.892	1
Polr2l	0.164281867222007	-0.0414873048037256	0.597	0.637	1
Hint2	0.164369986218012	-0.0420800355017348	0.518	0.545	1
Tbcc	0.164415601690159	0.0296088040644411	0.417	0.388	1
Hspd1	0.164447689148884	0.0089000421116614	1	1	1
Mycn	0.165022866606945	0.0258085653383545	0.658	0.648	1
Atp6v0d1	0.165125871378794	-0.0406854700194172	0.476	0.513	1
Ncapd2	0.165212540407109	-0.0397277268885438	0.359	0.39	1
Rpl41	0.165435217402623	-0.0348299150852043	1	1	1
Herc2	0.165674086012158	-0.0476972290899283	0.208	0.271	1
Ubap2	0.165706022138771	-0.042609493995734	0.724	0.754	1
Tmem167	0.16572969682383	-0.0433489913773819	0.95	0.962	1
Polr1c	0.165746734168911	0.0206697233961142	0.843	0.848	1
Swt1	0.165990881316015	-0.0385164301633456	0.404	0.429	1
Rtn3	0.166045186302934	-0.0419378183358832	0.508	0.544	1
Ing3	0.1661218794716	0.0369011197770187	0.276	0.241	1
Rtn4	0.166427015551136	0.0212436956943285	0.841	0.838	1
Cdca5	0.166612441686725	0.0270624017425271	0.462	0.434	1
Mkrn1	0.166741067542532	-0.0433531241280041	0.996	1	1
Tab2	0.167150931970198	-0.0443106029807348	0.253	0.288	1
Med20	0.167551848632385	0.0438615345448557	0.24	0.195	1
Kdm5c	0.16762267446923	0.0311959875259855	0.329	0.301	1
Gtf2h4	0.167627661456532	-0.0384491569640152	0.367	0.42	1
Rdx	0.16836780014198	-0.0426113845301228	0.928	0.937	1
Cbx1	0.168469308975821	0.0110473907986477	0.991	0.986	1
Csrp1	0.16854503555882	-0.0542973586935145	0.28	0.309	1
Nsmce2	0.168545288078259	-0.0392768144548127	0.403	0.433	1
Sde2	0.16871912662892	0.0231607399475549	0.742	0.711	1
Agps	0.168862348096251	-0.0417536053851918	0.291	0.332	1
Vdac2	0.16893943858118	-0.0412320821143874	0.969	0.98	1
Emsy	0.169185600273682	-0.0407811872416143	0.403	0.432	1
Vmp1	0.169349135379815	-0.0389264839420519	0.391	0.414	1
Atf7ip	0.169657556062137	0.0317611032276175	0.338	0.303	1
Rcl1	0.169984637514491	0.0226248664378333	0.745	0.709	1
Eef2	0.17024298178566	-0.0363989348412268	1	0.999	1
Urod	0.170422591726258	-0.0464334867413992	0.225	0.271	1
Grhpr	0.170982713195609	-0.0383902398862677	0.467	0.493	1
Lsm3	0.171141910015176	0.0109770674577012	0.99	0.996	1
Gm6483	0.171284450843377	0.0255498910259982	0.47	0.435	1
Atp6v0b	0.171458964139908	-0.0461377085849861	0.747	0.749	1
Ube4b	0.172051483181602	0.025360496507487	0.489	0.468	1
Rabl6	0.172114812854098	-0.039506026119965	0.499	0.541	1
Bri3bp	0.172146915334822	-0.0414522693303052	0.615	0.651	1
Sbno1	0.172326401004383	-0.0426878915636758	0.744	0.764	1
Sp3os	0.172799703678219	-0.0392018180083881	0.444	0.461	1
Brms1	0.172905009504658	0.0281607078394598	0.385	0.346	1
Ap4s1	0.173376197761619	-0.039708163008614	0.342	0.363	1
Tfrc	0.173522452402922	-0.0399146050887623	0.471	0.483	1
Ccnf	0.173892865003419	-0.0399314187058709	0.582	0.604	1
Wrb	0.174349689094804	0.0290687568348969	0.367	0.337	1
Qtrt1	0.174379751020278	0.0270550531510684	0.397	0.375	1
Carm1	0.174766699097605	-0.0376962779419935	0.387	0.4	1
Sec61a2	0.174887316409459	-0.0512918162226331	0.193	0.246	1
Cherp	0.175122346983529	-0.037809702234697	0.472	0.507	1
Dcun1d5	0.175153182647808	0.0151132114622132	0.953	0.925	1
Txnrd1	0.175516130960797	-0.0407245695115237	0.836	0.863	1
Plekha5	0.175643841256233	-0.0449422511802124	0.226	0.275	1
Atp5h	0.176068578433551	-0.0375981285504094	0.991	0.982	1
Srpr	0.176607211904694	-0.0405481396333029	0.481	0.501	1
Pitpna	0.176676826442276	-0.0413401876345796	0.553	0.582	1
Spin1	0.177880198891755	-0.0392958088730444	0.444	0.468	1
Rpl28	0.178167572969334	-0.00433523629641375	1	1	1
Wdr5	0.178240762524171	0.0226533378786969	0.792	0.787	1
Rnaseh1	0.178259146180313	-0.0388750819527836	0.299	0.345	1
Ppp6r3	0.178362168437955	-0.0392057312173271	0.301	0.338	1
Gigyf1	0.178403280270181	-0.0434129180786171	0.239	0.285	1
Basp1	0.178406981545274	-0.0514878089518627	0.72	0.747	1
Sugt1	0.178651817155401	0.0188991735777937	0.904	0.919	1
Mns1	0.178676664930265	-0.0389467934590922	0.313	0.357	1
Dcp2	0.178794216923103	0.0228111869499534	0.717	0.714	1
Gnb2l1	0.178826728462164	-0.0316665997868841	1	1	1
Bmpr1a	0.179054016736784	-0.0518415706072221	0.196	0.243	1
Fam216a	0.179281323023394	-0.0392529993261597	0.382	0.417	1
Psma5	0.179634764500076	0.016401908611485	0.937	0.931	1
Colgalt1	0.179647875940726	-0.0377085532507295	0.402	0.426	1
Ndufs6	0.179745111375157	0.00961126590260308	0.995	0.994	1
Brd3	0.179928548359849	-0.0439028117364728	0.807	0.832	1
Tmem57	0.179943286875711	0.0311608885996582	0.329	0.293	1
Slc7a7	0.180383602822784	-0.0403213440056143	0.297	0.328	1
Sdhc	0.180900998973878	0.022535769499344	0.7	0.689	1
Deptor	0.181049288989986	-0.0830651097597461	0.108	0.179	1
Ddx58	0.181145935694142	0.0338159564243351	0.299	0.261	1
Tnrc6a	0.181335355619397	-0.0433011291097702	0.63	0.647	1
Rpl14	0.181445109113601	-0.00574981224436755	1	1	1
Smarca4	0.181573545499629	0.0202287264005994	0.791	0.758	1
Etv4	0.181788820309757	-0.0407993522957419	0.701	0.716	1
Tmem9	0.181896586581932	-0.0381054783161381	0.331	0.356	1
Adsl	0.181959915587468	0.0239323998301102	0.562	0.55	1
Rps27	0.18197412812231	-0.031703537250475	1	1	1
U2surp	0.182460565993449	-0.039985128975407	0.936	0.939	1
Smarcc1	0.182784199626705	0.0179225695877958	0.851	0.847	1
Ldb1	0.182840984581986	-0.038553454002074	0.302	0.341	1
Rala	0.182904188016536	-0.0446643300920395	0.855	0.848	1
Suv420h1	0.18304964959081	0.0372641461442992	0.269	0.226	1
Got2	0.18305320881044	0.0209047852992166	0.767	0.757	1
Cggbp1	0.183177937747297	0.0200786917239362	0.861	0.837	1
Rsf1	0.183190065394359	-0.037504236634153	0.491	0.517	1
Cul1	0.18335936614916	0.0232204429464095	0.751	0.734	1
Jtb	0.183414249001556	0.0233761668460937	0.644	0.634	1
Vta1	0.18348438512713	-0.0379494248120706	0.348	0.362	1
D10Wsu102e	0.183541863178929	-0.037635927570349	0.422	0.437	1
1110004F10Rik	0.183684256053973	-0.041701982056159	0.919	0.92	1
Snrpg	0.183897637937018	-0.034748142308294	1	1	1
Rps2	0.184065953248792	-0.0292181111753997	1	1	1
Eif3d	0.184094194076983	-0.0412196357395445	0.935	0.951	1
Rbm34	0.184120010457995	-0.0396578327160586	0.578	0.597	1
Rest	0.184519326566862	0.0177636140596973	0.958	0.953	1
Mrpl33	0.184581597567753	-0.0435779175327093	0.875	0.879	1
Pdcd5	0.185159813689702	-0.0382485201357852	0.972	0.985	1
Dda1	0.1856602529532	-0.0410864658606322	0.752	0.756	1
Zcchc8	0.186275152616203	0.0267869860352055	0.369	0.348	1
Stub1	0.186423121051627	-0.0397735033969244	0.857	0.855	1
Ube2d1	0.186606256241048	-0.037715433456035	0.349	0.39	1
Uspl1	0.187090463806693	0.0240759364419793	0.47	0.475	1
Nhp2l1	0.18726569756949	-0.0361468007268013	1	1	1
Ndufa5	0.187614196736335	-0.0376836553357567	0.973	0.965	1
Gart	0.187723358375443	-0.0402136077008892	0.866	0.895	1
Pdia4	0.187892424491148	-0.0400316035001902	0.496	0.549	1
E2f4	0.18870394577884	-0.0405385630864403	0.667	0.689	1
Ddx18	0.1887763366627	-0.0393286087228968	0.99	0.983	1
Ltbp4	0.18889115204499	-0.0441531785776176	0.725	0.738	1
Llph	0.189175925583698	0.0129016795708026	0.978	0.973	1
Mif4gd	0.18944717261468	-0.0396383238326878	0.486	0.543	1
Ciao1	0.189940581795257	-0.038884783828413	0.307	0.322	1
Ppif	0.190034229465454	0.0234005849669704	0.617	0.596	1
Pole3	0.190123557852634	0.020095833799774	0.751	0.752	1
Leo1	0.19029819489359	-0.0374476840499082	0.476	0.499	1
Ndufaf1	0.191005164154563	-0.0432487706738794	0.228	0.278	1
Piezo1	0.191058360691694	-0.048226753527475	0.208	0.254	1
Ppp4r2	0.191081061276533	0.0215555266388512	0.695	0.668	1
Sdha	0.191319617492658	0.0221152898797436	0.697	0.68	1
Qk	0.192747990691809	-0.0399279546893657	0.527	0.546	1
Tsr3	0.192919295216586	-0.036195268852743	0.403	0.41	1
Aip	0.193413445974497	-0.0384752937892299	0.29	0.32	1
Brpf1	0.193444277899298	0.0427967498242229	0.238	0.195	1
Fam193a	0.193880804111441	-0.0459768584128958	0.232	0.263	1
Mageb16	0.193897560215978	0.0353470873410466	0.269	0.245	1
Srp9	0.194036336059898	-0.0398405042765699	0.984	0.978	1
C77370	0.194060712248889	-0.0390100750145742	0.289	0.305	1
Tcerg1	0.194146641191304	0.0196637752834636	0.861	0.83	1
Cdc16	0.194187242814059	-0.0374122093909045	0.446	0.461	1
Bccip	0.194293123786626	0.0202167347109958	0.778	0.78	1
Cfap36	0.194503500258762	-0.0371062181334251	0.391	0.408	1
Tspan13	0.195430703914504	-0.0380824661936797	0.467	0.47	1
N6amt2	0.195610353078387	0.0250299009718512	0.57	0.506	1
1500015A07Rik	0.195642775166994	-0.0481670925771285	0.203	0.25	1
Mrpl45	0.196197359451027	0.0177962394172155	0.873	0.884	1
Det1	0.19676986508662	0.0309763787754281	0.319	0.289	1
Ckap5	0.196821886516162	-0.0374556558298073	0.445	0.468	1
Fnbp4	0.196858885827255	-0.0376833540315162	0.369	0.371	1
Ube2k	0.196892203154679	-0.037354972863602	0.974	0.968	1
Mapk6	0.197066723659544	-0.0395631584688521	0.302	0.338	1
Rcor2	0.197363826536827	0.0224424624342403	0.647	0.606	1
Ctsd	0.197378206344347	-0.0445580662321962	0.612	0.625	1
Trappc5	0.197740733928969	-0.0363418610011574	0.351	0.38	1
Sec23ip	0.198133256524692	0.0298354673268083	0.307	0.295	1
Smdt1	0.198352740677864	-0.0380446788861484	0.981	0.982	1
Elovl5	0.198513116861228	-0.036278435958211	0.336	0.37	1
Taf6l	0.198671309984082	-0.0370056541331137	0.412	0.459	1
Pim1	0.19886747989184	-0.0453058602960964	0.681	0.714	1
Sec31a	0.198868885389839	-0.0383143014925689	0.515	0.539	1
Coa3	0.198935942164344	-0.0396509090186656	0.845	0.858	1
Appl1	0.199261773231613	0.0273349915664455	0.381	0.351	1
Plekha8	0.199890678121481	0.0315683487206427	0.296	0.272	1
Morc3	0.20010019241545	0.0222752645962762	0.558	0.529	1
Fkbp5	0.200542292458293	-0.0387223814819088	0.473	0.489	1
Magohb	0.201025927266265	0.0321062972409534	0.317	0.312	1
Ydjc	0.20145671125387	-0.036240135908605	0.34	0.357	1
1810055G02Rik	0.20151844945928	-0.0399987058415135	0.248	0.299	1
Psat1	0.201594348790095	0.0158817525529433	0.923	0.935	1
Prr3	0.201828562051946	-0.0419192463368856	0.243	0.282	1
Mapt	0.20231497628671	0.0273022906718176	0.358	0.329	1
Rad54l	0.202508618068737	-0.036278435958211	0.349	0.36	1
Pcbp1	0.202708103188322	0.0101700280213584	0.995	0.992	1
Cenpb	0.202726433767796	-0.0382703547578742	0.27	0.309	1
Lsg1	0.202913566114728	0.0224824365842951	0.658	0.63	1
Cuedc2	0.203153092171528	-0.0389190475879476	0.576	0.601	1
Sqstm1	0.203359089584667	-0.0378224264189179	0.314	0.325	1
Exoc3	0.203390347533577	0.0260410001063917	0.415	0.41	1
Dhrs7b	0.203662336142596	0.0238304339632713	0.509	0.497	1
Zfp296	0.203775939995655	-0.0410976647411609	0.444	0.462	1
Wdhd1	0.204537215697289	-0.0410905282013122	0.24	0.277	1
Midn	0.204542456817633	-0.0356550751563879	0.382	0.446	1
Mrps5	0.204599473664713	-0.0385992125405856	0.946	0.956	1
Rab28	0.204719635680676	0.0374952289734803	0.248	0.212	1
Tor1a	0.205063050552867	-0.0366850933420982	0.355	0.368	1
Rpl11	0.205126401348594	-0.000414828001809475	1	1	1
Nr2c2ap	0.205382193083762	0.0248380645750141	0.408	0.4	1
Mrpl10	0.205438220449628	-0.0380902895424644	0.522	0.555	1
Elavl2	0.205449607915099	-0.0414131521082098	0.247	0.288	1
Ddx10	0.205809466017349	0.0214398956251702	0.698	0.69	1
Pcbp2	0.205908676861855	-0.03523442377353	0.997	1	1
Eif5	0.205998895733452	-0.0395170268368452	0.991	0.995	1
Pias4	0.206273618908739	0.0250528926720502	0.396	0.368	1
Cenph	0.206286286818926	0.0216213978429078	0.636	0.61	1
Mphosph10	0.20642704069655	-0.0401849200838074	0.757	0.772	1
Phax	0.206478018842048	0.0207695649945381	0.714	0.726	1
Dkc1	0.20668968616653	0.017117083160936	0.885	0.883	1
Cabp1	0.206765733330418	-0.0479518367440327	0.197	0.236	1
Dst	0.20691408334751	-0.0419643178787674	0.521	0.521	1
Mysm1	0.207065956754611	-0.0416420915852436	0.247	0.287	1
Lsm14a	0.207615414639426	0.0217312773418347	0.623	0.595	1
Ehmt2	0.207745876441299	0.0240707746936316	0.47	0.458	1
Mrpl36	0.207944938772488	0.0153037178547675	0.917	0.911	1
Ndufa7	0.208100911754571	0.00565722457762297	0.995	0.998	1
Commd9	0.208116172545954	0.0302246279123474	0.299	0.262	1
D5Ertd579e	0.208174605390135	0.0252987000854801	0.374	0.346	1
Ppp2r2a	0.208518716959372	0.0194484081395174	0.7	0.707	1
1190007I07Rik	0.209036032040872	0.0261683972632186	0.366	0.339	1
Smim7	0.209049925028151	0.0231834776589594	0.439	0.435	1
Ubqln4	0.209168409390833	-0.0380235122832593	0.499	0.509	1
Pop1	0.209350962005289	-0.0367017889199406	0.533	0.575	1
Gm10116	0.209389639309481	-0.0382708587221563	1	1	1
Zfp532	0.209440937688246	-0.0419103461857737	0.25	0.279	1
Rhoc	0.210129481483946	-0.0453554267099046	0.418	0.438	1
Las1l	0.210263007983165	0.0198596583508648	0.733	0.721	1
Ssrp1	0.210298815107432	-0.0382905162514382	0.961	0.958	1
Ndufs4	0.210494570778266	-0.0398213793066071	0.81	0.814	1
Ctnnb1	0.210798508723927	-0.0395631584688521	0.886	0.905	1
Id2	0.210946453700031	-0.0531640696104657	0.218	0.227	1
Afg3l1	0.211062750348992	-0.0368994159373909	0.543	0.55	1
Prpf31	0.211116737211336	-0.0381308701532613	0.638	0.663	1
Apopt1	0.211132487638404	-0.0357796625823684	0.354	0.401	1
Ppil2	0.211936401115868	-0.0349579242264662	0.335	0.377	1
Zfp830	0.212063019274846	0.0262830350325587	0.349	0.341	1
Myh10	0.21222226509704	-0.0390017044321488	0.391	0.412	1
Nradd	0.212232599475465	0.0293348702500618	0.336	0.301	1
Pam16	0.212689979442491	-0.039648526769093	0.673	0.691	1
Srrm2	0.212866003620982	-0.0363379028684006	0.995	0.993	1
Tma16	0.212892458270129	-0.0388458980203689	0.694	0.718	1
Plekhj1	0.212897842931004	-0.0403326925027301	0.793	0.796	1
Acly	0.21309859561935	-0.0388175560169891	0.692	0.7	1
Ppic	0.213151185130697	0.0221829706296723	0.499	0.473	1
Ccdc137	0.213240017829376	-0.0414613676044868	0.245	0.274	1
Arl1	0.213276385501504	0.0201208432587099	0.749	0.772	1
Hltf	0.213482113307115	-0.0468740924784607	0.2	0.249	1
Pym1	0.213586710821819	0.0222273175432252	0.559	0.549	1
Cacng7	0.213714787953813	-0.0534656660038452	0.178	0.221	1
Rwdd4a	0.213953899267449	0.0232891938308051	0.498	0.485	1
Pds5a	0.213979168883126	-0.0374251569528979	0.521	0.545	1
Alyref	0.214350131654229	-0.0399549721795081	0.826	0.832	1
Ap2a2	0.214572225779552	-0.0397387809124851	0.671	0.694	1
Dyrk1a	0.215002937684378	-0.0447932737595834	0.216	0.252	1
Diablo	0.215020455818549	-0.0372092706438862	0.612	0.619	1
Rgs19	0.215069044104297	-0.035620143163459	0.388	0.431	1
Pde12	0.215328241502791	0.0283332752922612	0.32	0.291	1
Snx10	0.215494739066704	0.0277955196787922	0.351	0.322	1
Slc25a38	0.215507782202528	-0.0370244136855923	0.287	0.326	1
Mrps33	0.215529087556228	-0.0385702150114968	0.904	0.911	1
Rbm22	0.21554913757372	-0.0348140337768328	0.384	0.42	1
Ankrd17	0.215767666529578	-0.0445074428135508	0.699	0.692	1
Ccnb2	0.21600087867592	-0.0406304577103993	0.724	0.744	1
Gmps	0.216089063806928	-0.039868865052107	0.683	0.693	1
Fis1	0.216307282785034	-0.0392103886607035	0.747	0.75	1
Actr8	0.21631451338033	0.0366035880816673	0.254	0.22	1
Eif1a	0.216474975242674	0.0126402586287722	0.955	0.944	1
Zfp91	0.216519226910881	-0.0381854687173326	0.537	0.593	1
Map1lc3a	0.216673108359299	-0.035943315311643	0.385	0.398	1
Arl6ip4	0.216760385163679	-0.0393648532154012	0.649	0.653	1
Afg3l2	0.216797479902476	0.0234497281300671	0.431	0.403	1
Mgmt	0.217232746108999	-0.0436547836919728	0.228	0.258	1
Polr1e	0.217389126914907	-0.0371728104029465	0.275	0.315	1
Exosc9	0.217428031811216	0.0271304650888139	0.344	0.316	1
Pnrc2	0.217505141393631	-0.0355645523161238	0.311	0.338	1
Orc6	0.217545685779626	0.0198317247722573	0.746	0.721	1
Dhx36	0.217597767465011	-0.0376176325633609	0.646	0.654	1
Idh3g	0.217644395887187	-0.0382653313536405	0.654	0.665	1
Dhfr	0.2178460779211	0.0216487812239355	0.542	0.556	1
Prr12	0.217915322079904	-0.0451995482007703	0.206	0.252	1
Nek2	0.218006936942043	-0.0364944224024546	0.275	0.316	1
Nvl	0.218144356945282	-0.0375061208651182	0.594	0.626	1
Ppp1r12a	0.218288510727457	-0.0373458884581197	0.567	0.587	1
Gdi2	0.218302282161577	0.0124910978150823	0.953	0.951	1
Rbm25	0.218349880079103	0.0110528363340014	0.983	0.985	1
H1fx	0.2183966198639	-0.0368989846611518	0.313	0.341	1
Ipo13	0.218713628581779	-0.0484382132346159	0.193	0.236	1
Laptm4a	0.218807354662501	0.0196435124748349	0.759	0.758	1
Ppp1ca	0.218999633422069	0.00605146785099508	0.997	0.994	1
Dnajc2	0.219146147503242	-0.0397939429754559	0.975	0.974	1
Rwdd1	0.219220392496661	0.0111198387926996	0.967	0.966	1
Cwc25	0.219352649728971	-0.0375037917656995	0.329	0.341	1
Rnf113a2	0.219575485034992	0.0252714929027822	0.379	0.347	1
Gars	0.219777339661122	-0.0394429759836221	0.92	0.913	1
Ccdc6	0.220296285244166	-0.0443426291140623	0.22	0.253	1
Rrp15	0.220319373356202	-0.0383121093926775	0.852	0.864	1
Ssb	0.2205307348616	-0.0357353385855919	0.953	0.951	1
Ogdh	0.220632351847432	-0.0345258806306696	0.391	0.414	1
Tiprl	0.221616359448609	-0.0351208018994297	0.474	0.487	1
Gm11627	0.221694930220094	0.0431872032432106	0.221	0.185	1
Adpgk	0.221708442018781	-0.0396657249848359	0.24	0.289	1
Tra2a	0.221944791028915	-0.0392286101575756	0.797	0.79	1
Cirh1a	0.222296339068252	0.0205590295551696	0.695	0.68	1
E430025E21Rik	0.222600341937556	0.0278758993387624	0.346	0.311	1
Nip7	0.222767285224271	0.0243015321089648	0.982	0.978	1
Tmpo	0.223157683093397	-0.0403794960499658	0.783	0.813	1
Mettl16	0.223428696691008	0.0193546481908947	0.793	0.787	1
Npc2	0.223437679145243	0.0183775941147619	0.778	0.745	1
Mtx2	0.223542625170918	0.019206776397715	0.758	0.755	1
Uggt1	0.22380890052871	-0.0367619809324788	0.291	0.316	1
Ywhaz	0.224270076586822	-0.0385764144199545	0.939	0.925	1
Vamp8	0.22436065622483	-0.0442084086915293	0.239	0.266	1
Nop9	0.22455096700764	0.0212696966216963	0.625	0.603	1
Hira	0.224802818018126	-0.0382703547578742	0.264	0.295	1
1500011B03Rik	0.2251450877123	-0.0368436369158665	0.281	0.311	1
Hypk	0.225462310378592	0.0190384631787885	0.728	0.699	1
Hmmr	0.225508340386691	-0.0386409458374823	0.684	0.705	1
Klf4	0.225620770135135	-0.0503581922126033	0.73	0.77	1
Abracl	0.225702080408424	0.0236496691544188	0.654	0.652	1
Ccar1	0.225890872269914	-0.0369790377703022	0.647	0.69	1
Nfib	0.226209024637122	-0.0380235122832594	0.303	0.313	1
Vasp	0.226281496696101	0.0229147485752096	0.713	0.7	1
Ube2w	0.226361297581911	-0.0408595601339303	0.248	0.273	1
Ccnb1	0.226460290721408	0.0164916946273577	0.853	0.84	1
Rpl13a-ps1	0.227824595687249	0.0170566107260673	0.803	0.792	1
Dynlrb1	0.227891802423498	0.0187267046851742	0.694	0.68	1
Ahi1	0.228178805100818	-0.0402533577882486	0.234	0.276	1
Mdm4	0.228207225533874	-0.0363608118056591	0.553	0.607	1
Dohh	0.228328129664453	-0.0385416575011519	0.828	0.857	1
Sra1	0.228395906657682	-0.0393859343481175	0.7	0.706	1
Nelfb	0.228410929508065	-0.0344886068360064	0.355	0.375	1
Noa1	0.228760207814944	0.0332866565364546	0.28	0.274	1
mt-Co1	0.228917907925739	-0.0348447501717466	1	1	1
Mrpl39	0.229524695179243	0.0216388208430108	0.569	0.542	1
Commd6	0.229735340309115	0.0207823885519454	0.601	0.579	1
Mllt6	0.22986980472146	-0.0356583378941744	0.38	0.395	1
Hat1	0.229936597588827	0.0163791412724739	0.938	0.924	1
2310033P09Rik	0.22997562561675	0.0225042933134365	0.456	0.41	1
Aspscr1	0.229985289080258	0.0212823057329432	0.535	0.521	1
Rbm8a	0.230005800419504	0.0136644567442956	0.989	0.992	1
Gna11	0.230332100523646	-0.0353790737750581	0.456	0.487	1
Dnpep	0.230379848664535	0.0236474110633152	0.403	0.36	1
Mrpl3	0.230487314685291	-0.0350846910390844	0.531	0.574	1
Topbp1	0.230688660900023	-0.0352786426384519	0.458	0.481	1
Ccdc127	0.230742321404173	0.0223043822094104	0.473	0.451	1
Nek6	0.230850191543407	0.0357664176686037	0.252	0.212	1
Cnpy2	0.231240498598594	-0.0399888957164833	0.901	0.891	1
Cxxc5	0.231306667315415	-0.0361994424628672	0.401	0.424	1
Bola3	0.231451792293415	0.0183600685674103	0.811	0.822	1
Ndufa6	0.231674719355062	0.010036224425507	0.978	0.972	1
Cnih1	0.231843039272142	-0.0365647228195994	0.59	0.624	1
Uri1	0.231963165617978	-0.0374705263929362	0.676	0.696	1
Tm9sf2	0.232023524683137	-0.0341831090484896	0.347	0.377	1
Asf1a	0.2327058304695	-0.0377751161014387	0.581	0.595	1
Wdr70	0.23306337266012	-0.0353504152720406	0.503	0.528	1
Polr2b	0.233125498742529	0.0214746082949355	0.564	0.581	1
Srf	0.233223577715501	-0.0510385793320359	0.181	0.218	1
Pml	0.23340256753767	-0.0360779863777678	0.519	0.513	1
P4hb	0.23347037350755	-0.0400035866402073	0.701	0.723	1
Atp5g2	0.233853920030476	-0.0332647696412853	0.998	0.999	1
Cops4	0.233871190421911	0.0166888550987739	0.806	0.779	1
Mrpl48	0.23413975171375	-0.0355262141585678	0.57	0.598	1
Ccnl1	0.234323867269379	-0.0387592580376427	0.589	0.623	1
Eny2	0.234799795881951	-0.0368366027862694	0.901	0.923	1
Tmem120a	0.234917593941006	-0.0354115418346074	0.326	0.358	1
Ddx46	0.23496075452497	0.0125236299440481	0.95	0.942	1
Trmt6	0.235197959038032	0.018627749701799	0.702	0.668	1
Zfp771	0.235277262621738	0.0293473025495311	0.291	0.255	1
Mpg	0.235319018615744	0.023861482962587	0.374	0.348	1
Sod2	0.235546093360856	0.0118620139043886	0.974	0.973	1
Kin	0.235634259259671	-0.034599775037677	0.306	0.331	1
Arid1a	0.235739945211747	-0.0387043126016942	0.843	0.854	1
Mrpl40	0.235847393636699	0.0145100102253624	0.87	0.85	1
Mapk1ip1l	0.236093291007612	-0.0367348184601488	0.62	0.622	1
Mars	0.236116722205321	-0.0347911486035832	0.538	0.561	1
Mrpl54	0.236235134666384	-0.03796147946788	0.882	0.873	1
Nusap1	0.236356608985352	0.0200962284702231	0.668	0.618	1
Epn2	0.237211987390642	0.0290960917491009	0.297	0.272	1
Pttg1ip	0.237237544928469	0.0303981364940672	0.276	0.251	1
Nmd3	0.237433511086829	0.0177140938810043	0.709	0.692	1
Dlgap5	0.237752324414244	-0.0333024720561294	0.346	0.364	1
Ythdf3	0.238052192283224	0.0249865195458623	0.345	0.309	1
Sqle	0.238151524222696	-0.0351395809952918	0.416	0.444	1
Utp11l	0.238774182823497	-0.042246863763844	0.797	0.814	1
Crabp1	0.238906250997575	-0.0381054783161381	0.286	0.343	1
Atp5g3	0.239202409571358	-0.0372889312596449	0.966	0.968	1
Vimp	0.239569439920596	-0.0380014252825626	0.523	0.564	1
Yaf2	0.239982075652734	0.0322621351843044	0.261	0.229	1
Hmgcr	0.2401519029415	0.028003113085288	0.32	0.285	1
Rbmx2	0.240235553636889	0.0223964335741368	0.46	0.444	1
Rnf2	0.240313323336941	-0.0348602570207924	0.524	0.537	1
Sptan1	0.240390012808766	-0.0353773882459158	0.413	0.439	1
Hadha	0.240440247099345	-0.0335360854449289	0.414	0.455	1
Mri1	0.241433116605428	-0.0345360592684409	0.292	0.328	1
Sdccag3	0.241534287342085	0.0228262249057543	0.397	0.405	1
Zmat2	0.241542283909721	0.0152238577923716	0.872	0.867	1
Epha2	0.241556550428941	-0.0351803903137569	0.292	0.334	1
Mark3	0.241633625856774	-0.0345711350282733	0.432	0.449	1
Rps10	0.24184734610294	-0.00357929549981995	1	1	1
Bcl2l11	0.241924252655355	-0.0494681276555074	0.189	0.226	1
Spc24	0.241945592982612	-0.0393218653071681	0.819	0.837	1
Ubqln1	0.242037196650683	-0.0377195940291954	0.668	0.693	1
Coa5	0.242226541613215	-0.0355091933165463	0.449	0.485	1
Zfp422	0.242970923981333	-0.038714289459429	0.237	0.271	1
Npm3	0.243056979273571	0.00706567194276775	0.99	0.992	1
Vbp1	0.243664973860015	0.0188905663422803	0.745	0.732	1
Rnmt	0.243768822462172	-0.0361262530026129	0.687	0.718	1
Txndc17	0.243770160198023	0.00870496517992114	0.953	0.955	1
Sephs2	0.243845733121022	0.0177237129190044	0.811	0.824	1
Chrac1	0.244193002703154	0.0194447016902959	0.537	0.513	1
Tmem248	0.244679243138222	0.0188698025849257	0.657	0.618	1
Pycard	0.24486356640005	-0.0380465894726124	0.6	0.641	1
Cd320	0.245143222476287	0.0207479422041159	0.515	0.519	1
Cdyl2	0.245313830059559	-0.0373907140559885	0.453	0.481	1
Tmem39b	0.245597112185976	0.0332160702045002	0.257	0.225	1
Snx16	0.245598714117775	-0.0403261554105686	0.256	0.282	1
Ttc4	0.245606890454283	-0.0332975923958708	0.417	0.462	1
Nploc4	0.24579879256155	0.0341243811748592	0.252	0.229	1
Tram1	0.246009758435688	0.0197058489913466	0.588	0.593	1
Dnttip2	0.246019130074483	0.0144594795212665	0.916	0.902	1
Mrpl35	0.246388579691987	0.0135487097915765	0.902	0.908	1
Serpinh1	0.247007410571882	0.0188856598883437	0.435	0.417	1
Gtf2ird1	0.247339397374803	-0.0392660592570946	0.249	0.283	1
Gtf2f1	0.247563783759969	0.020001222848182	0.644	0.62	1
Cd2bp2	0.247658487125046	-0.0340662070597991	0.471	0.504	1
Purb	0.247933557752621	0.0215403655770948	0.47	0.459	1
Urah	0.248001593876478	-0.0393528508241555	0.422	0.445	1
Ubac2	0.248017306021286	-0.0334541317398184	0.42	0.458	1
Sh3glb2	0.248316055282151	-0.0354115418346074	0.269	0.317	1
Smim11	0.248632676248262	-0.0375212183571735	0.566	0.593	1
Ppp2r1a	0.248696836675283	0.0173577675810636	0.667	0.649	1
Znrf2	0.248772099199938	-0.0390726227854544	0.237	0.268	1
Thrap3	0.248815076653087	0.0152298620474585	0.86	0.859	1
Eno1	0.248890352916906	-0.0380609523299258	0.856	0.862	1
Elp2	0.249004774005145	-0.0348674933231506	0.305	0.336	1
Tmed5	0.24968567452749	0.0276604517455559	0.289	0.276	1
Trim35	0.249706981273907	0.0303166463365456	0.275	0.249	1
Pola2	0.249928076551892	-0.0340919073703155	0.331	0.373	1
Uimc1	0.250541670760325	0.0268622550363873	0.293	0.289	1
Aen	0.250797385342896	-0.0366149458937641	0.801	0.812	1
Ptms	0.251079177993583	0.0193826313473521	0.64	0.634	1
Fdx1	0.251359069051523	-0.03467467642657	0.552	0.551	1
Id3	0.251397209946285	0.0238748446310613	0.712	0.704	1
Impa1	0.25146914182358	-0.0337359598224223	0.474	0.499	1
Tomm70a	0.251500883252785	0.0139842187767516	0.878	0.881	1
Tpst2	0.252754049007507	-0.0338052279787239	0.394	0.432	1
Mrps21	0.252931733789901	-0.0367868909450597	0.846	0.868	1
Cdc23	0.25341010282996	-0.0321816433905185	0.399	0.437	1
Trap1	0.253523001598682	-0.033715188586429	0.488	0.518	1
Tmbim6	0.25352999931672	-0.0371167292422758	0.71	0.736	1
Isca2	0.25360599359133	0.0262280446070874	0.295	0.272	1
Txn2	0.253869609854948	-0.0399119856973704	0.882	0.877	1
Ece2	0.253934676622788	-0.0331860351607483	0.369	0.382	1
Ccnd3	0.254374110226725	-0.0427527132418257	0.93	0.925	1
Comtd1	0.254390644010815	0.0323024827652708	0.257	0.234	1
Ube2e1	0.254448781293078	0.0194504537658491	0.648	0.63	1
Msmo1	0.254487455133168	0.0259901418737042	0.356	0.32	1
Atrx	0.254643477364313	-0.0386695983524958	0.87	0.884	1
Pcbp4	0.254792779377747	0.0244105889004635	0.578	0.581	1
Gipc1	0.255069222083447	-0.0366387649963952	0.602	0.625	1
Zfp106	0.256049268407173	-0.038807326271328	0.904	0.904	1
Pds5b	0.256172752672416	0.0259946353166475	0.312	0.28	1
Raver1	0.25656234156333	-0.0335665228610381	0.328	0.35	1
Prrc2b	0.256603367351359	-0.0348370525228944	0.403	0.452	1
Sltm	0.256770593808675	-0.037868697544587	0.816	0.851	1
Ak1	0.256777091380239	-0.0344859015340204	0.311	0.332	1
Cir1	0.256815196424852	-0.033527495717655	0.424	0.451	1
Tpi1	0.256954527868309	-0.0393506120028699	0.753	0.779	1
Ptcd3	0.257008620808199	-0.0363221667468796	0.616	0.625	1
Gnl1	0.257043682792758	-0.0335034726278	0.497	0.525	1
Mpzl1	0.257053597954553	-0.0367966537940335	0.416	0.431	1
Xrcc5	0.257270447878178	-0.0353637395448687	0.693	0.707	1
Atg101	0.257364394769583	0.0172793768195811	0.714	0.7	1
F2rl1	0.257419388542442	-0.0377660056239338	0.428	0.418	1
Fat1	0.257431496295959	-0.0340152185916799	0.446	0.451	1
Arpc1a	0.257503776612322	-0.0384881517888501	0.774	0.792	1
Uba52	0.258102636830326	0.0195969271048065	0.515	0.48	1
Lcmt1	0.258138237459705	0.0213876164274657	0.422	0.408	1
Tmem59	0.258185806800862	-0.0359739107201485	0.73	0.731	1
Nufip2	0.258232094280061	0.0188623806910809	0.671	0.647	1
Uqcr10	0.258643444142781	0.00168885809822328	1	0.999	1
Tspan3	0.258873924961001	-0.0358628473097006	0.612	0.631	1
Ppcs	0.259102598357057	-0.0344081732992	0.57	0.603	1
Fam213a	0.259172292663197	-0.0398207920580635	0.245	0.268	1
Idh3b	0.259307699926017	-0.0359189046461339	0.699	0.693	1
Rplp2	0.259309738922619	-0.0284895152432996	1	1	1
Nr0b1	0.259596600189865	0.0220563441602558	0.529	0.527	1
Tmx1	0.259626504859478	0.0257191379774575	0.32	0.301	1
Zfhx2	0.259812577761468	-0.0374642281523496	0.526	0.558	1
Mms22l	0.25988946529261	-0.0330152549308702	0.332	0.373	1
Rabgap1	0.259919075965444	-0.035943315311643	0.261	0.294	1
Zfp330	0.260004666993479	-0.0354395526467828	0.588	0.599	1
Nop56	0.26019321133612	0.00958362116748157	0.988	0.977	1
Ube2f	0.26024410171007	-0.0365961846956735	0.628	0.61	1
Atp6ap2	0.260494937903696	-0.0377460434784649	0.24	0.268	1
Zfyve21	0.260507363533108	0.0214918654437099	0.39	0.383	1
Ubr7	0.260625768702834	-0.035735209283844	0.525	0.565	1
Sfr1	0.26104305633849	0.00759532794188189	0.993	0.986	1
Dynll2	0.261046645156094	-0.0384565081552299	0.922	0.893	1
Zfp655	0.26118324615292	-0.0369905214942291	0.263	0.295	1
Ctnnal1	0.261510214009371	-0.0375303363273841	0.543	0.542	1
Gm10093	0.261799703687019	0.0203819208675556	0.459	0.47	1
Nptn	0.262380242049682	-0.0321624212797675	0.343	0.372	1
Gm561	0.262498064751582	0.021583835001851	0.379	0.355	1
Zfp462	0.262624737745561	0.0228240335115784	0.457	0.457	1
Zfc3h1	0.262644033940275	0.0438800818529185	0.204	0.168	1
Mettl6	0.263137651954902	-0.032738934453131	0.394	0.397	1
Dppa4	0.263213548747209	0.0170261356646741	0.807	0.785	1
Ap1ar	0.263229922236422	-0.032373222949714	0.353	0.366	1
Glyr1	0.26359438566328	0.0208911556396093	0.496	0.484	1
Hnrnpa2b1	0.263726313722874	-0.0330112085034568	0.998	0.997	1
Nol8	0.263747750085763	0.0189665879041535	0.622	0.622	1
Psma3	0.263854264172953	-0.0351564940117584	0.988	0.991	1
Polr2e	0.264418568632498	-0.0343447468510454	0.997	0.991	1
Fastkd2	0.264642788143868	0.0234863519381624	0.329	0.298	1
Slc35a4	0.26481430447993	-0.0328107601345501	0.412	0.432	1
Wdr48	0.264921916791748	0.0335218571732163	0.239	0.21	1
Igf2bp1	0.265288632793576	-0.0366589124759462	0.97	0.96	1
Wdfy1	0.265324846099273	0.0225018576425492	0.363	0.352	1
Hras	0.266101067667062	-0.0368996918024659	0.654	0.675	1
Setdb1	0.26623960460715	-0.0347925384103235	0.495	0.521	1
Lin28a	0.266286138470872	-0.0331100448463282	0.485	0.535	1
Srsf5	0.266548678141754	-0.0361980873212906	0.958	0.955	1
Mak16	0.266636631918225	-0.0357410186031397	0.94	0.932	1
Vcpkmt	0.266758035271602	-0.0361202147700338	0.244	0.278	1
Cbx3	0.267294668845358	-0.0427624772797566	0.927	0.942	1
Rab8a	0.267744028414826	0.0197627406066508	0.467	0.455	1
Fgfr1	0.267796797156642	-0.0345740527301162	0.317	0.334	1
mt-Atp6	0.268050950018765	-0.0277078689153019	1	1	1
Ppp2r4	0.268997102453013	0.0188535229421006	0.539	0.511	1
Cd9	0.269066343512849	-0.0442412970169288	0.855	0.857	1
Ipo7	0.269167631519859	0.0176254321577699	0.729	0.734	1
Fam210a	0.269278318041572	-0.0397111589392413	0.217	0.258	1
Gid8	0.269368492931031	0.017960755380776	0.634	0.617	1
Mob2	0.269496630038745	-0.0372570251199007	0.236	0.271	1
Nrd1	0.269796674702643	-0.0333774547770579	0.495	0.521	1
Bdh2	0.27005343643702	-0.0482650177331564	0.175	0.213	1
Wdr73	0.270112445404739	-0.0355351945355461	0.248	0.29	1
Tmem126a	0.270151620882777	0.0120794666032045	0.894	0.874	1
Gins1	0.270340737940283	-0.031289851781078	0.335	0.369	1
Tyw1	0.270383310669697	-0.0369975849902421	0.248	0.275	1
Mphosph6	0.270509403992298	-0.035109685415351	0.639	0.685	1
Ticrr	0.271062390446697	-0.0332550921538491	0.494	0.517	1
Commd5	0.271265982698956	0.022698411532041	0.429	0.396	1
Haus3	0.27128237461886	0.0253455455838934	0.298	0.273	1
Mrpl57	0.271473791394554	-0.0380817703904863	0.915	0.912	1
Triml2	0.271520335474229	-0.0321274666334174	0.38	0.405	1
H3f3a	0.27160932033848	0.00221378259771221	1	0.999	1
Ankrd13c	0.271681298330919	-0.0326243610535791	0.443	0.474	1
Tmem237	0.271814974975584	-0.0354526932512508	0.257	0.278	1
Kdm6b	0.272027344028796	-0.0382298077334571	0.215	0.269	1
Amt	0.272360696433003	-0.0395121545516215	0.228	0.269	1
Rpl30	0.272782758036176	-0.00415775985375522	1	1	1
Atp5a1	0.273254355483546	0.00471399782051352	1	0.993	1
Snrpb2	0.273376908503162	0.00943550843295315	0.95	0.949	1
Chchd10	0.273643626836108	-0.0339953613495219	0.999	0.999	1
Polr3e	0.273710483790517	0.0247971162108956	0.342	0.314	1
Hint3	0.273741940444729	-0.0345360592684409	0.269	0.311	1
Ddx24	0.273818899117139	-0.0346144114615894	0.939	0.946	1
Gga2	0.274071354842105	-0.0343424774381649	0.596	0.639	1
Setd6	0.27417220056245	0.0252568212183991	0.302	0.28	1
Rsbn1l	0.27437288698049	-0.0320967485993693	0.469	0.479	1
Fthl17c	0.274381485498878	0.0429790921111153	0.205	0.173	1
Nudcd3	0.274601804648084	-0.0354115418346074	0.725	0.75	1
Rnf34	0.274706661821527	0.02164130771131	0.376	0.366	1
Smpd4	0.274933459169433	-0.0316665408075157	0.415	0.437	1
Lipt2	0.275022349418574	-0.0387223814819088	0.226	0.256	1
Oard1	0.275193437758188	-0.0359716090573123	0.723	0.715	1
Zcchc11	0.275257176643425	-0.0320484923959008	0.376	0.395	1
Klf3	0.275402277117748	-0.0387812933791835	0.709	0.73	1
Ormdl2	0.275435717757293	-0.0360261070490748	0.725	0.737	1
Plk3	0.275523806804714	0.0311984566648364	0.265	0.236	1
Dlg1	0.275695888694307	-0.0341665992524016	0.28	0.317	1
Yipf3	0.275769787687271	-0.0391629424700169	0.232	0.259	1
Brix1	0.2758900135082	0.0173957573841581	0.799	0.793	1
Ssbp1	0.275975332241569	0.00993751922949571	0.949	0.956	1
Meg3	0.276186107013376	-0.0432170452888099	0.862	0.871	1
Foxp1	0.276269397354141	0.0212726011878195	0.481	0.486	1
Taf5l	0.27635556147388	0.0198764316333215	0.454	0.437	1
Nudt5	0.277027837386816	-0.034823552829097	0.841	0.843	1
Trim33	0.277091827964894	0.0251841452152566	0.307	0.295	1
Bcap31	0.277129166590551	-0.0350682939138282	0.621	0.636	1
Agpat2	0.278188611721684	-0.0341441145420037	0.469	0.486	1
Bub1	0.278428548670395	0.0214296169906611	0.402	0.378	1
Zfp57	0.278442938058513	-0.0351007737169151	0.62	0.63	1
Noct	0.278573616308752	-0.0424333994148293	0.72	0.75	1
Rps9	0.278882977860505	-0.0260304031187282	1	1	1
Abcg2	0.279132430070082	-0.0342833510507204	0.393	0.407	1
Kank3	0.279203815344899	-0.0413715424484221	0.201	0.249	1
Nsmce4a	0.279498413699877	-0.0356479713206149	0.74	0.78	1
Mtch2	0.279585776941645	0.00776204982286832	0.97	0.966	1
Ubb	0.279645398020613	-0.0318607125116612	1	0.999	1
Klhdc10	0.279684390568563	-0.0324962027331718	0.292	0.329	1
Fam60a	0.279770226569758	-0.033776892809628	0.88	0.903	1
Ncaph	0.279806401915166	-0.0363179734404869	0.253	0.278	1
Lypla1	0.280276123333854	0.0187315692437036	0.57	0.556	1
Ehd4	0.280428824382158	-0.0329817818795542	0.318	0.336	1
Fam98a	0.280514542148209	-0.0329829300412039	0.3	0.324	1
Hmbs	0.281343230647985	-0.0343517604357401	0.661	0.702	1
Rad54l2	0.28180955583939	-0.0366754981857329	0.229	0.27	1
Rangap1	0.282161966763155	-0.0352099086047678	0.735	0.752	1
Rnf167	0.282227384549664	-0.0315847846859806	0.4	0.421	1
Cdk16	0.282295784957553	-0.0310351672348085	0.361	0.392	1
Mettl2	0.282369409980018	-0.0312036341217446	0.305	0.338	1
Abhd14a	0.282566478293761	-0.0329711488416419	0.429	0.463	1
Dcaf7	0.282711474705597	-0.0385422293347448	0.229	0.251	1
Gtse1	0.282976444508253	0.0182769632788981	0.542	0.507	1
Srek1ip1	0.283278661520608	-0.032259271704048	0.46	0.472	1
Junb	0.283335280447659	0.0262445395884898	0.381	0.332	1
2310009B15Rik	0.283410131697727	-0.0321274666334175	0.454	0.464	1
Ergic2	0.283527165246965	-0.0352099086047681	0.664	0.663	1
Etaa1	0.283557490046058	0.0183282369536129	0.507	0.493	1
Nrtn	0.283848752426009	-0.0311431860919197	0.349	0.366	1
2700029M09Rik	0.284071884641704	0.0167520746270264	0.709	0.714	1
Hjurp	0.284167216952079	-0.0313711322976025	0.395	0.428	1
Nutf2	0.284192314249052	0.0253754947451943	0.3	0.262	1
Carhsp1	0.284240241847352	-0.035488304497286	0.601	0.649	1
Setd5	0.28447828858817	-0.0331525820486627	0.65	0.654	1
Wdr43	0.284709068014479	-0.0367210759984615	0.948	0.951	1
Rc3h2	0.284767817353204	-0.036234248586071	0.252	0.285	1
Vps36	0.284779971090323	-0.0369443815531467	0.689	0.71	1
Ube2j2	0.285022709315375	-0.0371427157552771	0.806	0.814	1
Sympk	0.285756341340888	0.0263699487359972	0.282	0.246	1
Ppib	0.285849503234422	0.010756164704131	0.939	0.922	1
Eif1ax	0.285872828027773	0.00837951083402477	0.965	0.954	1
Ddx42	0.285950417739282	-0.0358093406862365	0.728	0.738	1
Thoc7	0.286160531450064	-0.0352957050099514	0.812	0.822	1
Stx7	0.286242241098622	0.0451002985520832	0.194	0.15	1
Cox14	0.28630646750137	0.0151418339102327	0.814	0.81	1
Asf1b	0.286355605594021	0.0208410259122933	0.371	0.384	1
Usp37	0.286501354073774	-0.0324142371628535	0.283	0.306	1
Xpo6	0.286501919771287	0.0200426462121079	0.417	0.383	1
Tle4	0.286794536890937	-0.0357868819910268	0.692	0.69	1
Ikbkap	0.287026308260091	-0.0306064539368179	0.385	0.428	1
Xpnpep1	0.287494122847818	-0.0333240104310875	0.66	0.718	1
Ankrd49	0.287540608098208	-0.0473153867604267	0.176	0.213	1
D630023F18Rik	0.287767007069798	-0.0379324002609649	0.25	0.274	1
Copb2	0.287781073055158	0.0175781058011214	0.571	0.568	1
Ndufa2	0.288812457802861	-0.0346764971334137	0.997	0.993	1
Cfl1	0.288905086658127	-0.00182898405489196	1	1	1
Gosr2	0.289003626811045	-0.0303576400970859	0.43	0.436	1
Kif5b	0.28968084585858	-0.0335320474333958	0.894	0.904	1
Wdr83os	0.289854560781241	-0.0433884907681848	0.188	0.23	1
Anxa3	0.289980317058799	-0.0893899492143323	0.112	0.142	1
Crip1	0.290128418781329	-0.0368964527944443	0.505	0.518	1
Smc1a	0.290322970052693	-0.0339799359622488	0.677	0.713	1
Nudcd2	0.290418392059958	0.00906706433201721	0.966	0.968	1
Ssr1	0.290634742329545	0.0154054486620617	0.689	0.681	1
Ndufc1	0.290857871025713	-0.0347859418314616	0.964	0.961	1
Cdca3	0.290930048279095	-0.0361746094031101	0.797	0.817	1
Eif4a1	0.291023757422342	0.00830614878252067	1	1	1
Tceb2	0.291140412293287	-0.0358974461848538	0.999	0.996	1
Sssca1	0.291374907206496	0.0134056680014345	0.945	0.955	1
Trim44	0.291437777435462	-0.0342462044581487	0.275	0.297	1
Ubl5	0.291483815397183	-0.0352927417156674	0.942	0.945	1
Pom121	0.291606290211977	-0.0301417079230907	0.42	0.438	1
Rhoa	0.291695775564919	-0.0360644877765601	0.94	0.933	1
4833439L19Rik	0.291921744530914	-0.0317021388526073	0.486	0.508	1
Sin3a	0.292316516612335	-0.032297724574609	0.457	0.504	1
Ap2b1	0.292450261476863	-0.0327009642555126	0.49	0.515	1
Slc29a1	0.292830837551849	-0.034895218980545	0.699	0.709	1
Elavl1	0.292875188028749	-0.0350503891161944	0.776	0.755	1
Trappc13	0.292964872223919	0.0174454745291259	0.622	0.625	1
Tbl1xr1	0.29313575770724	0.0298795109529848	0.258	0.227	1
Sri	0.293522922091113	0.0185290075734501	0.434	0.436	1
Platr17	0.293611181920852	0.0171591638401244	0.714	0.711	1
Rps23	0.293988567492809	-0.02446771294135	1	1	1
Enox1	0.294019789658758	0.0281118275370047	0.256	0.234	1
Fam188a	0.294031529671264	-0.0320179396075144	0.299	0.332	1
Metap1	0.294043060373424	0.0185029860328173	0.467	0.429	1
Sco2	0.294058098427553	-0.0345491010739488	0.251	0.284	1
Chd7	0.294113261117127	0.0176808534879902	0.494	0.465	1
Hspa5	0.294131248783078	0.0160892429572563	0.939	0.956	1
Fkbp2	0.294365491603881	-0.0326452883417172	0.489	0.507	1
Wdr20	0.294610012939094	0.0444041851569391	0.195	0.151	1
Pex19	0.294660807706997	-0.03027482495329	0.366	0.382	1
Mrpl27	0.294667118914411	-0.0322333605951538	0.506	0.528	1
Gmpr	0.294746249834008	-0.0512812922569323	0.156	0.2	1
Ppp2r5a	0.294980950881081	0.0217331443214073	0.504	0.484	1
Nipbl	0.295000077711483	-0.0334279560697335	0.556	0.577	1
Zfp451	0.295472414497086	0.0208764115270336	0.385	0.353	1
Ercc1	0.295572481386147	-0.0303174314837023	0.395	0.42	1
Atic	0.295610162628504	0.0149215988545998	0.704	0.664	1
2610524H06Rik	0.296038961824885	0.0185717340001522	0.442	0.426	1
Kctd5	0.29624255713223	0.0184214364577038	0.475	0.476	1
Eif2s2	0.296383008357751	-0.0347770098127147	0.999	0.998	1
Jup	0.296582950878052	-0.0331774096006261	0.533	0.583	1
Mrpl44	0.296674749562333	-0.0315147244960063	0.497	0.529	1
Adh5	0.296703995690042	0.0167486793519289	0.899	0.898	1
Wbp2	0.296936186616792	0.021928634167836	0.333	0.326	1
Tmeff1	0.296956486062384	-0.0318360254547362	0.45	0.466	1
Nae1	0.296968416315935	-0.0308329102845106	0.385	0.426	1
Htra2	0.297133570540749	-0.0337542727150208	0.27	0.296	1
Yme1l1	0.297305790242415	-0.0343256420094779	0.648	0.659	1
Zbtb8os	0.297446823380665	0.016945016874273	0.633	0.611	1
Serbp1	0.297577072404971	-0.0259859932505995	1	1	1
Api5	0.297704043551098	-0.0336285965725202	0.681	0.72	1
Dis3	0.298283863084006	-0.0309536707489708	0.474	0.498	1
Mtap	0.298339708129548	0.0182870453541926	0.52	0.504	1
Mycbp	0.298387340844283	-0.033594622615167	0.608	0.618	1
Nsf	0.299061972272688	-0.0319437462960801	0.455	0.489	1
Ubn2	0.299759422843294	-0.0318885237157434	0.306	0.342	1
1700020I14Rik	0.29980046899986	0.0169484193207454	0.61	0.6	1
Gpbp1l1	0.300084780478158	0.0219013343113293	0.348	0.315	1
Gtpbp4	0.300209024970131	0.00944779731871459	0.963	0.944	1
Esrrb	0.300218999813875	-0.0361667881347348	0.588	0.584	1
Nup107	0.300270982732227	0.0193551843188126	0.419	0.394	1
Shmt2	0.300312975930523	-0.032062156245777	0.61	0.639	1
Nup214	0.300327261733145	-0.0307911940033507	0.44	0.458	1
Npepl1	0.30060280912274	-0.0401295432948557	0.204	0.241	1
Pgm3	0.301445693817824	-0.0437471403339087	0.178	0.224	1
Ankrd12	0.301868945845754	-0.0609417228093329	0.132	0.169	1
Dtl	0.301898632719162	0.0176830139225833	0.492	0.497	1
Cyb5r1	0.302215617952316	-0.0314322289831262	0.284	0.314	1
Hnrnpd	0.302870349736049	-0.0335759855237368	0.916	0.919	1
Cand1	0.302974440342858	0.0168923640588666	0.637	0.626	1
N4bp2l2	0.303041471701368	0.0149655820811637	0.716	0.713	1
U2af2	0.303112900420244	-0.0340913591132794	0.813	0.812	1
G2e3	0.303209900558528	0.0278293259740613	0.269	0.25	1
Znhit1	0.303381663293706	0.0145878123249635	0.748	0.72	1
E130012A19Rik	0.303427151923627	0.0154675023398942	0.938	0.931	1
Med4	0.303551774719751	0.0182360797145786	0.547	0.527	1
Tbcb	0.303703054789294	0.0114485597319411	0.892	0.869	1
Pim3	0.303953769201361	-0.0352009440872251	0.669	0.669	1
Zranb2	0.304138876108059	-0.0351323681867863	0.846	0.839	1
Txlna	0.304633969176388	-0.0331418110807297	0.501	0.525	1
Kmt2b	0.304748147809766	-0.0326862140819674	0.313	0.318	1
Gm10263	0.304823878554702	0.0141079161676518	0.742	0.729	1
Zbtb44	0.305234043300461	0.0192206538184577	0.436	0.433	1
Psmd11	0.305273087588645	0.00957258335967826	0.936	0.918	1
Cox7a1	0.305426427192164	-0.035055183809811	0.274	0.293	1
Asnsd1	0.305918794437153	0.0176004582180747	0.542	0.545	1
Mrpl30	0.305937644598504	-0.035199654981394	0.963	0.962	1
Arih1	0.30602045911562	-0.0306696538499275	0.407	0.424	1
Sub1	0.30665280124295	-0.00322250740013841	1	1	1
Tmem245	0.306758319214465	0.0259701104972839	0.583	0.601	1
Ralgps2	0.306802983968513	0.021150865232955	0.331	0.317	1
Tgoln1	0.306839180203629	0.0253380877949786	0.288	0.271	1
Cycs	0.307505293788675	-0.0344459923457037	0.961	0.97	1
Kmt2e	0.307656806002689	0.0395359434508328	0.205	0.165	1
Mkks	0.307665995287297	-0.0333542762296566	0.629	0.655	1
Parg	0.307692697581244	-0.0297331302933641	0.404	0.444	1
Mfge8	0.308158197959849	-0.0315934870351799	0.449	0.467	1
Plod2	0.308557425616865	-0.0468805691833723	0.169	0.218	1
Ccdc117	0.308746776408263	-0.0395015270861324	0.211	0.243	1
Rrp7a	0.309066462026395	0.0169687091816999	0.596	0.572	1
Mum1	0.309279095756125	-0.0297693274733292	0.378	0.419	1
Tex9	0.309341492937112	0.0282837304453173	0.25	0.236	1
Tsacc	0.309345519227457	-0.0310965824680683	0.302	0.336	1
Eif2b3	0.309470305546158	-0.0304723568186078	0.502	0.534	1
Rpap1	0.309648813723828	-0.0303174314837023	0.395	0.413	1
Krt42	0.30988353590842	0.0212762363022984	0.391	0.359	1
Trappc6a	0.310007084260733	-0.030259403444912	0.406	0.428	1
Tfpi	0.310011784408615	-0.0296381159181266	0.442	0.46	1
Nsa2	0.310095693073516	-0.0342871623261609	0.921	0.925	1
Baz2a	0.31010874497976	-0.0333348939295489	0.692	0.717	1
Ubr3	0.310237325688175	-0.0345087554464008	0.251	0.28	1
Trim26	0.310268908621132	-0.0349072130015256	0.236	0.265	1
Nop16	0.310473923540973	-0.0330904946468538	0.68	0.713	1
Dtd1	0.310496286816346	0.0225906856556731	0.346	0.318	1
Ola1	0.310509018562417	-0.033385442584844	0.787	0.788	1
Ensa	0.310601687088563	-0.0295180658101112	0.385	0.417	1
Trub2	0.310722065722325	-0.0316564322210801	0.302	0.326	1
Sdf2	0.311012337879507	-0.0298489293415659	0.337	0.352	1
Atpaf1	0.311192560632459	0.0194853600562418	0.383	0.369	1
Oaz2	0.311208070384119	0.0154653461342675	0.748	0.745	1
Acat2	0.311454532510311	-0.0326904517202466	0.58	0.587	1
Dock6	0.311494799908543	0.0329615870524138	0.222	0.199	1
Mark2	0.311803730621462	-0.029775249784452	0.364	0.395	1
Ide	0.311817333692896	-0.0293004702402898	0.396	0.426	1
Dlgap3	0.312130075826885	-0.0460656557734705	0.172	0.21	1
Ehd1	0.312283642334645	0.0178329726842049	0.665	0.65	1
Csnk1a1	0.312621512796139	-0.0334981361915407	0.98	0.968	1
Adipor2	0.31282887596711	-0.0352423227801382	0.229	0.264	1
Sfswap	0.312958671644081	0.0187267046851743	0.383	0.366	1
Dph3	0.31295934624476	0.00965838338314451	0.935	0.931	1
Ptp4a2	0.313458815169316	-0.0386433483762447	0.804	0.815	1
Dbt	0.314054330484682	-0.0349561401417506	0.239	0.275	1
mt-Nd4	0.31417744880898	-0.0291639345557075	1	0.999	1
Irak1bp1	0.314357691878446	-0.0295012532948746	0.386	0.39	1
0610012G03Rik	0.314372771925095	0.011165504226033	0.869	0.876	1
Pno1	0.314451743750842	0.0119831121372858	0.837	0.827	1
Anp32b	0.314453851147916	-0.00181982020589855	1	1	1
Orc2	0.314492905682665	-0.0348333400260733	0.794	0.769	1
Sumo3	0.31457613923473	0.00826722647633971	0.956	0.965	1
Naa20	0.314678852477973	-0.0333084916378287	0.692	0.711	1
Mea1	0.31471665591665	0.0164825335863336	0.527	0.508	1
Vprbp	0.31507353868154	-0.0322988413446421	0.502	0.532	1
Pwwp2a	0.315184377083981	-0.0319892939047259	0.263	0.3	1
Gemin7	0.315325031727578	-0.0327991876526428	0.555	0.572	1
Mmadhc	0.315341927041906	-0.0304344102629787	0.488	0.497	1
Chd2	0.315721995695844	-0.0314936669834264	0.356	0.382	1
Rnf181	0.316338533890866	-0.0296888658778172	0.396	0.418	1
Parp2	0.316373487221324	-0.0315311906303141	0.551	0.593	1
Sec14l1	0.316730684190843	-0.0312394265281007	0.291	0.327	1
H2afj	0.316936774836886	-0.0344401964449756	0.98	0.978	1
Pum2	0.317389362986422	-0.0308584910187534	0.505	0.541	1
Dppa2	0.317451060078063	0.0117956239696295	0.888	0.848	1
Sec61a1	0.317582249754746	-0.0341651251208309	0.648	0.661	1
Bloc1s2	0.318182069250626	0.0118766498024945	0.819	0.798	1
Tm9sf4	0.31842306743109	-0.0364340368112176	0.216	0.25	1
Chpt1	0.318508124084903	-0.0359121869069711	0.241	0.275	1
Pdcd4	0.318796708653876	-0.0349905778208135	0.221	0.262	1
Bak1	0.318958108636733	-0.0318274652675249	0.545	0.575	1
Hmgxb3	0.319417069256062	-0.0462282806771987	0.157	0.212	1
Rbm18	0.319578669582481	-0.0301815057000122	0.322	0.331	1
Pdss1	0.320063718705188	-0.0342726135694226	0.234	0.262	1
Mcm4	0.320826426688459	-0.0316739959554818	0.63	0.646	1
Dalrd3	0.321075780525557	-0.033065040953484	0.253	0.276	1
Asxl2	0.321087548417254	-0.0303449649422903	0.369	0.405	1
Drap1	0.321190116857111	-0.0304144618165384	0.507	0.512	1
Wdr3	0.321402061481316	-0.0302203950385954	0.502	0.539	1
Ppp2r3c	0.321596591576818	0.0180086587074501	0.386	0.38	1
Gnai3	0.321937372583289	0.0165300507928293	0.465	0.445	1
Clp1	0.322030224866022	0.0218697943975659	0.338	0.314	1
Peg10	0.32251691599262	-0.0599610329452675	0.156	0.182	1
Cdt1	0.322628494084322	-0.0327793543794253	0.599	0.613	1
Itgb3bp	0.322637928726703	-0.0328694108169677	0.249	0.282	1
Pex7	0.322739723215226	-0.0320507451961318	0.257	0.286	1
Hook1	0.322906183284728	-0.0285119599206405	0.435	0.46	1
Atox1	0.322992106465664	-0.032035887348588	0.996	0.994	1
Exosc2	0.32305673600822	-0.0294041223837892	0.423	0.456	1
Kmt2a	0.323621708456064	-0.0300703374983418	0.346	0.369	1
Cdc123	0.323773865790861	-0.031525372482347	0.635	0.633	1
Zbtb7a	0.323887608963034	-0.0308486786534783	0.305	0.332	1
Itch	0.324195443111525	-0.0337386316724779	0.256	0.308	1
Golga7	0.324372383563833	-0.0332444895897414	0.709	0.718	1
Acadm	0.324388776586545	0.0144108035257686	0.648	0.661	1
Pdia3	0.324422451651178	-0.0344981489052862	0.78	0.793	1
Tm2d1	0.324633192040966	-0.0294145223622332	0.336	0.362	1
Zfp263	0.324975873608634	0.026603504747084	0.263	0.231	1
Amotl2	0.325134694826435	-0.0408200611238288	0.225	0.25	1
Slc30a9	0.325179828168747	-0.0331476746873755	0.234	0.268	1
Rpl17	0.325273829458798	-0.00523881764007106	1	1	1
Rad17	0.325373249208375	0.0172001443062014	0.446	0.443	1
Atp5b	0.32538051960488	-0.0271651237700086	1	0.999	1
Tmem192	0.325715674484473	-0.0329956754587712	0.486	0.509	1
Fyttd1	0.325999549566107	-0.0308215307448836	0.545	0.585	1
Pttg1	0.326010371736844	0.0216634008576166	0.648	0.636	1
2700094K13Rik	0.326325820954088	-0.0297623698849145	1	0.999	1
Pcgf6	0.326327749385355	0.0158817525529431	0.517	0.498	1
Hagh	0.326416584050074	0.018586284289362	0.433	0.409	1
Cad	0.326618532012559	-0.0292589525184445	0.423	0.446	1
D8Ertd738e	0.327156511437106	-0.0324404594491763	0.985	0.972	1
Slc25a19	0.327349121599889	0.0283871260251796	0.24	0.23	1
Cdk5rap3	0.327393991005841	0.0164677472957595	0.547	0.553	1
Cbx6	0.327430251691206	-0.0337825028160094	0.241	0.261	1
Cntrl	0.327515138338942	-0.0342726135694226	0.227	0.255	1
Cnn2	0.328328928519862	-0.0348905728204799	0.472	0.495	1
Tspo	0.328408586570893	-0.040160075011809	0.197	0.235	1
Mki67	0.328884522312409	-0.0301033606888803	0.479	0.523	1
Aplp2	0.328943840800549	-0.0323901670405684	0.641	0.678	1
Atp13a3	0.32896469219961	-0.0295118197074192	0.307	0.328	1
Impdh1	0.329276523054375	-0.0281459010481539	0.331	0.369	1
Clcn3	0.329301290904921	-0.0295314561067588	0.352	0.372	1
Lyrm9	0.329363218034761	-0.0335741906024665	0.531	0.54	1
Dnajc7	0.329367853565104	0.0113099140990982	0.831	0.846	1
Pcbd2	0.329419963784962	-0.0332126403988779	0.273	0.296	1
Slc20a1	0.329616214352448	-0.0303053181812546	0.434	0.454	1
Eef1d	0.329687070436307	-0.0321664066852128	0.986	0.987	1
Ndufa9	0.329753840490051	0.0174190318718297	0.626	0.621	1
Xab2	0.329771349892694	0.0221123023035791	0.3	0.291	1
Smagp	0.329792498577823	0.029697494450545	0.244	0.239	1
Pop4	0.330041853055948	0.014788856269298	0.598	0.605	1
Ddx3x	0.330157326767897	-0.0330505479254484	0.899	0.918	1
Rab10os	0.330167926829953	-0.040495258629547	0.185	0.23	1
Dera	0.330273633892821	0.0180361519499694	0.381	0.358	1
Pyurf	0.330565368951642	0.0152635145116129	0.502	0.478	1
Arpc4	0.33059149094364	0.0140020527513653	0.696	0.679	1
Elac2	0.330775091153569	-0.0302507066205573	0.459	0.474	1
Myl12a	0.330852345090863	-0.0363356020186252	0.985	0.988	1
Rassf7	0.331158284769615	0.0340091371454999	0.217	0.184	1
Tsta3	0.331254705782724	-0.028074159113012	0.439	0.456	1
Itga6	0.331416710870284	-0.032296485479421	0.413	0.418	1
Ptp4a1	0.331453877330504	-0.0328341201711146	0.801	0.822	1
Tmbim4	0.331823173612231	-0.0314021700446783	0.424	0.444	1
Yipf6	0.332459575431848	-0.0410301555051967	0.186	0.225	1
Ruvbl1	0.332577939513331	0.0111056240707958	0.888	0.87	1
Tmed1	0.332762797290849	-0.0303395683755862	0.457	0.472	1
Accsl	0.332908685715494	0.0292935210636952	0.245	0.211	1
Tpm2	0.333122694617204	0.0349773929811392	0.208	0.202	1
Atp2b1	0.333224958987398	-0.0309736647285618	0.497	0.511	1
Fam50a	0.333566617764006	-0.028858753823936	0.351	0.373	1
Gpatch8	0.333591990483996	0.0188143059742208	0.368	0.351	1
Atm	0.333953392809729	0.0203862646740477	0.333	0.328	1
Agtrap	0.334022608458919	-0.0330231497268781	0.684	0.676	1
Npat	0.334354051077853	0.0248358213311039	0.271	0.252	1
Ppm1a	0.334436971065259	-0.030072278725741	0.406	0.424	1
Cdk8	0.334533305106125	-0.0281210186373966	0.348	0.381	1
Pradc1	0.334582901428098	0.0188757667655479	0.342	0.324	1
Ppm1g	0.334649678857502	-0.0351760815085842	0.907	0.911	1
Zbtb11	0.334701233442723	-0.0324685083881035	0.238	0.267	1
Gm26737	0.335295249561695	-0.0439651634563092	0.39	0.421	1
Tln1	0.335398536146758	0.0164098750896438	0.623	0.595	1
Bok	0.335508785971585	-0.0292386827275266	0.305	0.328	1
Morf4l1	0.33566979603054	0.000215151706338901	0.999	0.999	1
Ube2m	0.335981644453971	-0.0313620557871577	0.534	0.553	1
Phf23	0.335994764871387	0.0135315752079894	0.701	0.685	1
Sh3glb1	0.33612019715271	-0.0321193791265936	0.61	0.654	1
Hspg2	0.336360800174586	-0.0303053181812546	0.422	0.449	1
Ube3c	0.33642521421869	-0.0269167819482222	0.386	0.392	1
Gm13247	0.336651530783347	0.0264811179899854	0.26	0.228	1
Stk40	0.336689183344525	-0.0346047648646674	0.227	0.254	1
Pspc1	0.336774683469868	0.0165490865783762	0.446	0.417	1
Rab3gap2	0.336833595923497	-0.0498029005152506	0.144	0.193	1
Shoc2	0.336899853613058	-0.0309265167471693	0.372	0.388	1
Tprgl	0.337257934330257	0.015295757810127	0.554	0.53	1
Cspp1	0.337314206274494	0.0179372517350392	0.434	0.399	1
Cwc22	0.337327418274396	-0.0345248859467577	0.333	0.335	1
Slmap	0.337399285944369	-0.0296315108141741	0.329	0.335	1
Dnajc1	0.338297414307422	-0.0377773887279927	0.206	0.237	1
Tax1bp1	0.338446786537443	0.00995322603431759	0.844	0.824	1
Casc3	0.338797252124194	0.0318417721316724	0.229	0.204	1
Pcmtd1	0.338810702609495	-0.0287249454875775	0.369	0.396	1
Slc25a4	0.33885166279999	-0.0415941977971408	0.98	0.986	1
Sccpdh	0.338987122934947	-0.0343966567677949	0.22	0.252	1
Uqcrq	0.339265385605694	-0.00307042760835374	1	1	1
Wars	0.3393711784987	-0.0294969710155885	0.494	0.512	1
Usp36	0.339420050338209	0.0165325823839214	0.466	0.429	1
Napg	0.339461469858377	0.0213741163009691	0.298	0.273	1
Rab9	0.339676080463194	0.0158817525529431	0.457	0.453	1
Sik1	0.340245020458687	-0.0383688371968049	0.197	0.232	1
Erp29	0.340378848722287	-0.0321373840707517	0.877	0.893	1
Rpl39	0.340404644277526	-0.00786709561807664	1	1	1
Mt2	0.340521219164131	-0.0611733414997766	0.994	0.994	1
Taf11	0.340578772523838	-0.0298666478401852	0.54	0.579	1
Vkorc1l1	0.340688061682277	-0.0286382624152826	0.312	0.328	1
Stk11	0.341240901881865	0.0158817525529431	0.544	0.506	1
Abcf1	0.341264075771604	-0.0314157502563381	0.902	0.921	1
Asap1	0.34134167832925	-0.031195148990422	0.258	0.286	1
Tmem242	0.341709484536908	-0.0284272609562234	0.455	0.481	1
Txlng	0.341837868655837	0.01882509536954	0.355	0.336	1
Ube2n	0.3418997901273	0.00693829189350859	0.942	0.933	1
Psma8	0.342103089222701	-0.0378167031558567	0.195	0.229	1
Gtpbp6	0.342321175422624	0.024038404626692	0.268	0.249	1
Calr	0.342538798624102	-0.0338983976090825	0.985	0.989	1
Haus6	0.342719819698231	-0.0291812362245664	0.299	0.332	1
Lsm2	0.342861997682658	0.00329181766023745	0.982	0.986	1
Dnttip1	0.343057806078557	-0.0316503520072512	0.251	0.285	1
Snrpd1	0.343141992403873	0.0032855266094014	0.999	0.994	1
Eif2s3x	0.343150802179396	0.0140856137674148	0.723	0.729	1
Gnl3l	0.343285402779216	-0.02890699401434	0.396	0.412	1
Socs3	0.343467202835368	-0.0301928039732972	0.488	0.513	1
Yars	0.343518403461207	0.0143977057804481	0.657	0.643	1
Lin37	0.344142494826266	0.0294758446501062	0.224	0.206	1
Klhdc3	0.344262393152429	0.0165433470196817	0.448	0.446	1
Taf12	0.344447180822686	-0.0324903976684077	0.622	0.636	1
Rpp40	0.344515190343024	-0.0309765771534032	0.251	0.275	1
Dctn5	0.344578448097109	0.0222562761303792	0.292	0.261	1
Rps19	0.344683550930291	-0.0224491130247308	1	1	1
Atp5k	0.344713984071191	-0.0293433454519927	0.998	0.997	1
Sec24b	0.344748004138141	-0.0478002374830118	0.149	0.195	1
Sdad1	0.344791406579003	0.0139314837729093	0.672	0.674	1
Gsta4	0.344910265598245	0.0103313220222943	0.955	0.954	1
Cdca7	0.344938915530353	0.0113465973875517	0.764	0.759	1
Rad21	0.344958582698486	-0.0314841926531091	0.656	0.694	1
Fbxl5	0.34514177911198	-0.0311576087181361	0.252	0.296	1
Ppwd1	0.34522193961706	0.0180501668467669	0.363	0.363	1
Atxn2l	0.345527963575063	-0.0287225536838108	0.392	0.424	1
Cox11	0.345629435617624	0.0165627195523597	0.441	0.405	1
Cep290	0.346077954402499	-0.0325930039494677	0.249	0.269	1
Sars	0.34649317573698	0.0112150774171129	0.831	0.822	1
Apoe	0.346646686615462	-0.0371738720557806	0.779	0.805	1
Acot13	0.347092808699135	0.0204654122206012	0.315	0.32	1
Nfat5	0.347239403705533	0.0213313573205077	0.309	0.277	1
Shq1	0.347378888600895	0.0257828235356548	0.257	0.234	1
Brk1	0.347748965725391	0.00765367204470269	0.917	0.908	1
Gm3550	0.347779734861025	0.0139228880676102	0.668	0.629	1
Ndufs2	0.348376318582783	-0.0328190660725385	0.819	0.836	1
Arf5	0.348402101577011	-0.0295656468684181	0.438	0.457	1
Smyd5	0.348898039402881	0.0152669354416612	0.501	0.507	1
Nudt9	0.349271163555937	0.014665207390739	0.512	0.499	1
Sys1	0.34938480464855	-0.0328877164663964	0.732	0.742	1
Phf6	0.34947205594257	-0.0309708020197811	0.251	0.287	1
Exoc4	0.349793124146138	-0.0302163221474198	0.296	0.325	1
Eif3i	0.350038292078568	0.00806822823905717	0.93	0.946	1
Arhgap5	0.350143382111415	-0.0298064316184849	0.42	0.435	1
Pmf1	0.350180186469183	0.0120706109507421	0.756	0.735	1
Keap1	0.350607998260536	0.0181450503881971	0.333	0.312	1
Mrps18b	0.350843640504032	0.00767537590075529	0.899	0.905	1
Sec62	0.351366396087957	0.0111327612667398	0.846	0.839	1
Nlk	0.351719490150114	-0.0409321476630058	0.18	0.214	1
Pitpnb	0.351824194073903	0.013610314892631	0.562	0.565	1
Git2	0.352148603193009	-0.02925018961152	0.296	0.326	1
Krr1	0.352231880989364	0.0147543567176348	0.58	0.566	1
Pkn2	0.352476792181377	-0.0328663072397327	0.721	0.712	1
Tpm4	0.352491395901324	-0.0354799857619468	0.354	0.374	1
Sdhd	0.352509069762528	0.0119404292989389	0.741	0.742	1
Gpx3	0.352543456717607	-0.0523363178105262	0.143	0.185	1
Cbll1	0.352972291925598	-0.0288735359801218	0.311	0.325	1
Cnot11	0.353034190453291	-0.0295806215238142	0.507	0.501	1
Eif3j1	0.353093086451155	-0.0310262735631005	0.615	0.62	1
Gtf2a2	0.35330133056852	-0.0323335568183345	0.918	0.912	1
Pmpca	0.353336245585856	-0.0285700100178906	0.387	0.401	1
Vrk3	0.353859911066635	-0.028535365385207	0.295	0.315	1
Myo1f	0.3539448234815	0.0225707407037397	0.359	0.329	1
Ly6e	0.354098024258435	0.0158817525529432	0.476	0.454	1
Crk	0.354344326870486	-0.027698128151082	0.346	0.367	1
Ptbp1	0.354672176833184	-0.0329084116164886	0.883	0.892	1
Pbrm1	0.354674515335203	-0.0318456281546664	0.694	0.7	1
Syncrip	0.355105372269231	-0.0328269153448983	0.904	0.914	1
Rabggta	0.355273058662137	0.0230388407580334	0.286	0.266	1
Zc3h8	0.35533738157164	0.019711707445242	0.327	0.288	1
Gnas	0.355506960106356	-0.0353920560640908	0.759	0.772	1
Cdk5rap2	0.355515939296529	-0.0307130210530534	0.254	0.265	1
Wash1	0.35561548127469	-0.0311201282802204	0.264	0.28	1
Nfx1	0.355938860050494	0.0129246286631993	0.674	0.653	1
Psme3	0.356173089279078	0.0129859976336876	0.683	0.673	1
Rc3h1	0.356627383130188	-0.0429587474699904	0.17	0.215	1
Arhgap35	0.357076538871622	0.0189375226924211	0.329	0.301	1
Socs6	0.357276921848564	0.0380556100472652	0.196	0.154	1
Cald1	0.357296813554607	-0.0573687091866496	0.485	0.489	1
Ube2d3	0.357303898993478	-0.0308033491225621	1	0.999	1
Usp14	0.357548758658122	-0.031164462565787	0.697	0.724	1
Pnpo	0.357632132248479	-0.0413758627155874	0.173	0.216	1
Nt5c3	0.35801752050579	-0.0480264141326505	0.15	0.195	1
Kif4	0.358058422841808	-0.0335924749793813	0.235	0.252	1
Ptbp3	0.358352582270606	-0.0316003669564734	0.282	0.317	1
Xiap	0.358615319976305	0.0197834352240069	0.302	0.278	1
Gls	0.35872887564899	-0.0352824457223725	0.206	0.243	1
Gbx2	0.359015266287101	-0.028074159113012	0.39	0.387	1
Mov10	0.359547929076434	0.0257017987339187	0.247	0.233	1
Hps4	0.359653178424494	0.0343275983436946	0.202	0.171	1
Dus3l	0.359812212649307	-0.0284002912414951	0.306	0.322	1
Unc50	0.359914262890566	0.0146102965647465	0.476	0.458	1
Minpp1	0.360055687497623	-0.0270740281999436	0.352	0.383	1
Atp6v1a	0.36007353726615	-0.0304784803860757	0.517	0.542	1
Ptma	0.360251151946784	-0.00337782767168981	1	1	1
Psen1	0.360256803172713	0.0351131144808307	0.204	0.167	1
Dcaf4	0.360406220027099	-0.0279982066353983	0.315	0.332	1
Dnajc25	0.360961833061476	0.0259658716195692	0.242	0.213	1
Hdac3	0.361020532670886	-0.0273108018933125	0.374	0.386	1
Klhl13	0.36103206430091	-0.0346754616036825	0.315	0.331	1
BC005537	0.361176220360499	-0.0298181053834493	0.425	0.445	1
Gfpt2	0.361210236796582	0.0223281890592633	0.27	0.258	1
Ep400	0.361473347273033	-0.0283674959497034	0.445	0.464	1
Rere	0.361529632252078	-0.0293461062927793	0.257	0.306	1
Mrpl34	0.361976458712029	0.00892311619511776	0.946	0.939	1
Taf1d	0.362180267711014	-0.0319654601086186	0.943	0.95	1
H13	0.362451115582049	0.0165962934908118	0.374	0.362	1
BC003965	0.362451263488085	-0.0311264823606855	0.759	0.769	1
Oser1	0.362612968414758	-0.0288098140648766	0.289	0.329	1
Cox7b	0.362832666447037	-0.0294492699155784	0.997	0.995	1
Srbd1	0.363070776045102	0.0213870751482985	0.301	0.277	1
Yae1d1	0.363314690757224	0.0136558195247893	0.576	0.572	1
Tfcp2l1	0.36337121413305	-0.0367193692632667	0.712	0.731	1
Baz2b	0.36347931830312	0.0274425749540192	0.245	0.215	1
Tsc1	0.363976080874376	-0.0378167031558567	0.195	0.222	1
Casc4	0.364158102075774	-0.0300123771568368	0.256	0.293	1
Vamp3	0.364277912713808	-0.0321514924852352	0.617	0.634	1
Zfp280d	0.364289156654272	0.0239074778152471	0.268	0.261	1
Hyou1	0.364411141407105	-0.0335213445195273	0.216	0.248	1
Zfp219	0.364469504660359	0.0152561660452089	0.499	0.479	1
Brca2	0.36461712138755	-0.0299028104284329	0.564	0.556	1
Mrpl14	0.364856426856874	-0.0329853376521435	0.773	0.77	1
Cct8	0.364896934968954	-0.0286415569825413	0.988	0.984	1
Ddrgk1	0.365223810501744	-0.0287274134905363	0.352	0.38	1
Atg5	0.365409139280636	-0.0268293655401067	0.361	0.392	1
Snupn	0.365492551258956	0.0189515937972316	0.328	0.315	1
Pkp4	0.365557300323664	0.0179877554373319	0.39	0.363	1
Adprh	0.365753684178586	0.0155267019545038	0.787	0.774	1
Ube3b	0.366288669755072	-0.0427270604009538	0.17	0.201	1
Ascc3	0.3666146225494	0.03528271380284	0.201	0.16	1
Fam98c	0.366688072663216	-0.0295624955665367	0.264	0.29	1
Atxn2	0.36705719122249	-0.0277670121160703	0.309	0.337	1
Ccdc77	0.367454206533364	-0.0306756120520564	0.249	0.291	1
Sap30bp	0.367616256311285	0.0146238907518723	0.495	0.473	1
Noc3l	0.36776767302982	-0.0269301853458913	0.426	0.449	1
Cacul1	0.367898710580024	0.0152026353791344	0.432	0.415	1
Ubr4	0.367911056332078	-0.0284165455574009	0.529	0.564	1
Mrps31	0.367911865943798	0.0152623657260803	0.515	0.491	1
Polr2m	0.367960928650007	0.00443083343708683	0.962	0.965	1
Spred2	0.368018403008763	-0.0310904448667287	0.255	0.266	1
Kri1	0.368054036003581	-0.0361871030781871	0.206	0.235	1
Kdm6a	0.368252986163385	0.0296750746852791	0.219	0.191	1
Polr2j	0.368267295180001	0.00521024176510276	0.955	0.954	1
Aff1	0.369105250316368	-0.0350261936249193	0.211	0.238	1
Nudt3	0.369124816090431	0.0189445420834888	0.322	0.306	1
Ssu72	0.369374900837212	-0.034594419943704	0.931	0.934	1
Ostf1	0.369411081457838	0.0139629799783209	0.467	0.438	1
Tdp1	0.369424544138074	0.0259658716195692	0.236	0.216	1
Tfdp2	0.369526664099349	0.0140474506017563	0.501	0.496	1
Cpsf4	0.369665600897293	-0.0273682312408736	0.416	0.436	1
Ntpcr	0.369745462932815	0.0197234783689418	0.32	0.3	1
Xrcc6bp1	0.369749258188537	0.0181230683959571	0.335	0.312	1
Bzw1	0.370263638134887	0.00763486947035386	0.931	0.92	1
Psmb7	0.370349084745314	0.00667088567418839	0.967	0.971	1
Pop5	0.370424634696312	-0.0322374957912552	0.864	0.871	1
Incenp	0.370596265798492	0.0125476222911762	0.676	0.653	1
Thumpd1	0.370805945291006	0.0118167063047737	0.65	0.629	1
Riok3	0.370977918358601	-0.0304274779063934	0.655	0.641	1
Pelp1	0.371749032742771	0.0132899584455141	0.732	0.753	1
Pxmp2	0.371937939374937	-0.0282430523559948	0.343	0.338	1
mt-Atp8	0.372025221137369	0.0107226697429157	0.757	0.721	1
Tbrg4	0.37217626137549	0.0135176852580626	0.554	0.511	1
Rab18	0.372212932248874	0.0147421512900094	0.567	0.53	1
Gins2	0.372370254741561	-0.029515298337326	0.55	0.553	1
Rbm45	0.372500858427932	0.0223700153793961	0.274	0.251	1
Pdrg1	0.372643516871543	-0.0262222187176772	0.365	0.39	1
Pfdn4	0.373200745087361	0.0103397660783118	0.888	0.889	1
Qars	0.373225837624524	0.0152161951240486	0.427	0.422	1
1500011K16Rik	0.373496167175394	0.012572317651576	0.596	0.575	1
BC004004	0.373586318658636	-0.027812721075982	0.326	0.341	1
Rpn1	0.373691670104096	0.00931358444084618	0.791	0.763	1
Golga4	0.374068158598733	-0.0293492471590615	0.544	0.562	1
Dcaf12l1	0.374164678636488	-0.0435243583447979	0.166	0.194	1
Ccdc71	0.374201808542332	-0.029473949167854	0.276	0.303	1
Arl5a	0.374246728902491	0.0165988554879398	0.383	0.371	1
Trp53rka	0.374488311851186	-0.0362891197759665	0.188	0.231	1
Vezf1	0.37466526863558	-0.037679709953477	0.193	0.229	1
Trip10	0.37468922673933	0.0242151341120874	0.247	0.227	1
Ttn	0.374968489598796	0.0326185449084669	0.203	0.188	1
Cdca2	0.375070516328105	0.0152510366695309	0.448	0.435	1
Rngtt	0.375153567318191	-0.0273682312408734	0.282	0.322	1
Cpsf3	0.375192913327706	-0.0271925299163283	0.319	0.333	1
Dennd5b	0.375198948996	0.017287728179981	0.696	0.669	1
Nol9	0.375471029043291	-0.0274027622238013	0.361	0.37	1
Prkag1	0.375506138856744	-0.029780965752294	0.257	0.279	1
Aida	0.375611938016984	-0.0272904193122657	0.308	0.334	1
Srp14	0.376767465292194	0.00316617216002402	0.989	0.985	1
Coro1b	0.377072291349727	-0.02770140340864	0.312	0.335	1
Slc1a5	0.377782738641977	0.0197743226684543	0.298	0.289	1
Sdhaf4	0.378131160040648	-0.0282680320599866	0.556	0.584	1
Wdr76	0.378133763303184	0.0198296455605281	0.302	0.278	1
1700037H04Rik	0.378158969838001	0.0131519965357529	0.718	0.69	1
Traf7	0.378246512295671	0.0146199227325211	0.491	0.488	1
Sec63	0.378307768055065	0.0214616793464179	0.28	0.261	1
Prelid1	0.379234406687396	-0.0310487810828151	0.973	0.98	1
Aco2	0.379326521415997	-0.0301033606888801	0.737	0.756	1
Orc1	0.379501202639147	-0.0262144483536902	0.34	0.359	1
Gclc	0.379584214365923	-0.0310984563712494	0.221	0.258	1
Tmem14c	0.37980436239114	-0.0311999661804683	0.779	0.809	1
Thg1l	0.379863998997533	0.0145745628243216	0.445	0.455	1
Fam168b	0.379987834012239	0.0205365320979255	0.302	0.282	1
Dguok	0.379995639271763	0.0173621377233774	0.353	0.339	1
Snrnp48	0.380199722494145	0.0147440960024821	0.557	0.539	1
Mthfd1	0.380270180014579	-0.031278263103795	0.65	0.671	1
Fbxw8	0.380530173770761	-0.0380928031934744	0.182	0.232	1
Rpl35a	0.380801742757747	-0.0247692693621282	1	1	1
Telo2	0.380908711767392	0.0189563130071887	0.302	0.296	1
Timm50	0.381041634803759	-0.0279381650095069	0.525	0.564	1
Deb1	0.381256631688778	-0.0280615195545116	0.512	0.507	1
Ccdc107	0.381308554255322	0.0189970198698924	0.301	0.286	1
Mlf2	0.381416239200664	-0.0328750566023934	0.956	0.951	1
Hist1h2bc	0.381784656409823	0.0111149747152893	0.343	0.331	1
Fndc3a	0.381813689021085	-0.0272682387402277	0.3	0.319	1
Psmd3	0.381897176827463	0.00807752706136156	0.841	0.825	1
Eef1g	0.381950051125064	-0.00394597590990431	1	1	1
Ercc6l2	0.382143323097476	0.0190463121559061	0.3	0.272	1
Pdk1	0.382289385641835	-0.0262234885146049	0.493	0.491	1
1110037F02Rik	0.382475073555673	-0.027376296765193	0.322	0.339	1
Tcf3	0.382825763640488	0.0134993809675364	0.529	0.522	1
Actr6	0.38290276375939	-0.0282198822176681	0.279	0.3	1
Ccnl2	0.383000748156017	-0.0268176731208866	0.446	0.457	1
Mospd3	0.383349468315708	0.0166119460866648	0.353	0.33	1
Nars	0.383593990909926	0.00398554630915759	0.956	0.963	1
Tmem64	0.383679179351654	-0.0279545622602346	0.284	0.324	1
Gnl2	0.383839852080605	0.0147644340009505	0.585	0.562	1
2010320M18Rik	0.383897228060468	0.0189921749673354	0.307	0.29	1
Arcn1	0.384415250605101	-0.0273098460298309	0.417	0.439	1
Mynn	0.384793572740669	0.0306070077969228	0.207	0.188	1
Mid1ip1	0.384907732333409	0.0322543716228623	0.212	0.17	1
Rbm26	0.38542858835135	-0.029293996177006	0.598	0.632	1
Tacc2	0.385613881430251	0.0197864822310993	0.297	0.288	1
Zfand2b	0.385626744009183	-0.0399987058415134	0.179	0.213	1
Letm1	0.385714632441513	0.0145702769551324	0.449	0.438	1
Chchd6	0.385765476308514	-0.0269999749303225	0.49	0.513	1
Cyct	0.385925008504694	0.0222920309138622	0.279	0.25	1
Ndnl2	0.386037605467919	-0.0281434156148641	0.549	0.585	1
Cnn3	0.386203090203461	-0.0347498825159931	0.941	0.929	1
Med11	0.386271518974479	0.021511039633897	0.27	0.253	1
Dusp27	0.386350374224341	0.0165238071496384	0.441	0.433	1
Gm15013	0.387332297523772	-0.0271289278485328	0.471	0.487	1
Ndufa3	0.387348999049097	-0.0310614510588061	0.882	0.909	1
Zc3h18	0.387374376320987	-0.0291828562362468	0.594	0.613	1
Coro1c	0.387504249327783	-0.0294517887485779	0.678	0.681	1
Cyb5b	0.387671720617566	-0.029848929341566	0.805	0.821	1
Ptp4a3	0.3877113762033	-0.030300596355797	0.382	0.417	1
Ube2o	0.387731740068772	0.0181450503881971	0.32	0.308	1
Banp	0.387775292891369	-0.0293602115603916	0.245	0.268	1
Arf4	0.387924560556844	-0.0303232002984511	0.781	0.788	1
Rpl18	0.388096967952208	-0.00934745209525323	1	1	1
Xrcc6	0.388200026710489	-0.0256120396354444	0.359	0.387	1
Tsen2	0.388357586867341	0.0231603936640852	0.261	0.248	1
Hnrnph1	0.388668311494309	-0.031028659339104	0.809	0.819	1
Fam64a	0.388800716177021	-0.0371221060798583	0.185	0.227	1
Dpf2	0.388929831661313	0.0139203266217252	0.46	0.458	1
Isyna1	0.389530689722537	0.0129517768266134	0.519	0.53	1
Ash2l	0.389634728410005	0.0106741212142918	0.906	0.888	1
Ociad1	0.389673931350341	-0.0292386827275264	0.581	0.587	1
[truncated: 5,653 more rows]
