# Supplementary material for: Detection of gene cis-regulatory element perturbations in single-cell transcriptomes
Source: PLoS Comput Biol. 2021 Mar 12;17(3):e1008789. doi: 10.1371/journal.pcbi.1008789 (PMC8011753; doi:10.1371/journal.pcbi.1008789)
Supplement: S2 File — (ZIP) [file pcbi.1008789.s015.zip › S2_File/wt_txm.TdgfSC2_vs_Control.MAST.csv]

	p_val	avg_logFC	pct.1	pct.2	p_val_adj
Tdgf1	1.42831888577494e-11	-0.137807076487901	0.974	0.988	2.60054019533043e-07
Rpl7l1	5.03125502426824e-08	0.104441688313765	0.963	0.919	0.000916040602268518
Ift74	3.98292803046641e-05	-0.0512151087205264	0.252	0.34	0.725171706507018
Deptor	4.35729086872072e-05	-0.0603137669182824	0.108	0.179	0.793331948467981
Tcl1	8.05928851471326e-05	0.0906426744387915	0.537	0.441	1
Glul	0.000170022221456946	0.046780687617564	0.794	0.818	1
Fam76a	0.000306372510511334	0.0147851047849997	0.274	0.292	1
Hsdl1	0.000332073786246294	-0.0277844885795658	0.067	0.112	1
Acyp1	0.000385515857627638	0.0195113486936259	0.248	0.262	1
Perp	0.000593538032368945	-0.0811654998299001	0.321	0.407	1
Polr3h	0.000632671524930083	-0.0311862900838374	0.486	0.562	1
Nat9	0.000687964291124426	0.0552941032656629	0.218	0.161	1
Kif22	0.000704565600531418	0.0742964074136584	0.676	0.599	1
Rpl39l	0.000721857099821041	0.112344263576431	0.682	0.602	1
Fbxw8	0.000861913773400287	-0.0217898758491212	0.182	0.232	1
Nop10	0.000872147652356045	0.0524390048656729	1	0.999	1
Utp14a	0.000945088076998125	-0.0777390389598834	0.547	0.622	1
Rpl7	0.000986680969393604	0.0412235734591784	1	1	1
4931406P16Rik	0.00108067093757808	-0.0389672287434648	0.291	0.364	1
Ttc19	0.00142498136188211	-0.0483675318478497	0.267	0.341	1
Camsap3	0.0014345312258296	-0.0084021522275898	0.106	0.134	1
Rpl10	0.00148925208726817	0.0527841027156475	0.999	0.999	1
Gk5	0.00168264976506304	-0.0080000344518156	0.091	0.117	1
Rcbtb2	0.00171231248779939	-0.0363543017255735	0.113	0.168	1
Ngfrap1	0.00174821265412464	-0.0570969310097	0.998	1	1
Slc38a4	0.00188414779420393	-0.0807216530872176	0.575	0.637	1
Tubgcp4	0.00198051626176684	0.0126281177986696	0.19	0.201	1
Alad	0.00227562701211301	-0.00944836690553275	0.362	0.409	1
Asf1b	0.00228501145995557	0.026815720796099	0.371	0.384	1
Dok1	0.00231496489817884	-0.0374023791601998	0.065	0.109	1
Zcchc17	0.00235337968229988	-0.0783116138790036	0.733	0.78	1
Ccdc93	0.00240261226090128	0.0329936758507421	0.104	0.061	1
Cdk6	0.00275478805304719	-0.0154894169390855	0.311	0.362	1
Uspl1	0.00291565716128141	0.036508049943042	0.47	0.475	1
Faf1	0.00302413755596656	-0.00521195500393268	0.708	0.762	1
Igfbp7	0.00323566233460893	0.0469619392295211	0.142	0.092	1
Mnt	0.0033333694290731	0.0216807496427736	0.106	0.091	1
Ppia	0.00337407404368591	0.0359406561407951	1	1	1
Kmt2c	0.00345743630171027	0.00778991432968706	0.236	0.254	1
Ak6	0.00362842660432539	0.06893437557174	0.867	0.856	1
Lrrfip2	0.00374912752385784	-0.039817173145686	0.374	0.444	1
Atg12	0.00401034785610345	-0.0104596889281459	0.314	0.356	1
Phlda3	0.00406624093266534	-0.0842001754124667	0.592	0.658	1
Wdr6	0.00412330842942892	-0.0591927030449479	0.298	0.367	1
Dlgap4	0.00422200101401079	0.0135225577474304	0.243	0.255	1
Herc2	0.00427129431241895	-0.0396938111241737	0.208	0.271	1
Itga3	0.0043857943412549	-0.0436959690451268	0.097	0.139	1
Gramd1a	0.00445781655503969	-0.0204469665879541	0.084	0.121	1
Hexim1	0.00447297461199121	-0.0567905304428261	0.296	0.367	1
Glrx2	0.00450336295144088	-0.0668643618920872	0.443	0.518	1
Nr3c1	0.00450357277633431	-0.00606311682063124	0.128	0.159	1
Ppp1r9b	0.00457132160737854	-0.0367338212578634	0.083	0.129	1
Cnot6	0.00471138385822805	0.00637405366156091	0.449	0.484	1
Fdps	0.0047399134631296	0.0211708091161216	0.316	0.326	1
Sarnp	0.00481925764147156	0.0535499525755552	0.861	0.809	1
Sfn	0.00482562928423355	-0.116803950931991	0.443	0.483	1
Caap1	0.00500853957122036	-0.0113229270580766	0.307	0.352	1
Bin1	0.00506164412928524	0.0409512556377033	0.145	0.104	1
Clns1a	0.00516863191885601	0.0460918508331551	0.966	0.974	1
Pip5k1a	0.00518523438903103	-0.0475167229876756	0.359	0.43	1
Hpcal1	0.0052318550679354	-0.0219891559554259	0.114	0.157	1
Rap2a	0.00535047104235823	-0.0215670807183446	0.118	0.16	1
Cdc40	0.00535729630500095	0.0416746501289514	0.342	0.322	1
Arid5b	0.00563464130560762	0.0672773897201455	0.573	0.532	1
Ywhaq	0.00570871131560042	0.0455603869797123	1	0.999	1
Sdccag3	0.00571360963893385	0.0239299657567143	0.397	0.405	1
Pard6g	0.00584931866307566	-0.00685522600859345	0.154	0.185	1
Cdc34	0.00585247560653276	-0.0599168343696395	0.948	0.962	1
Immp1l	0.00617009617557682	-0.0589240662378618	0.666	0.691	1
Zmym5	0.00639916447228467	0.0459743573261814	0.267	0.205	1
Llgl2	0.00649111547193694	-0.0518694119979819	0.321	0.391	1
Pqlc3	0.00652133814778255	0.0326696155467705	0.11	0.07	1
Wiz	0.0067814023290676	-0.0191550538745797	0.079	0.113	1
Gmeb1	0.00684813255427067	0.0479574667237161	0.36	0.328	1
Plin3	0.00686544257511429	-0.0445405462839681	0.305	0.372	1
Gm11837	0.00691066008209546	0.0325102933077868	0.14	0.112	1
Phc2	0.00691293757948284	-0.0381870522543677	0.107	0.155	1
Bloc1s4	0.00693424290428299	-0.0566500774347957	0.353	0.402	1
N6amt2	0.00694987349525242	0.0254959103424167	0.57	0.506	1
Cenpc1	0.00706020309841892	-0.0449206127118452	0.255	0.32	1
Mat2b	0.00714960483395045	-0.00768331214910178	0.526	0.575	1
Hmgxb3	0.00724630676133785	-0.0385553617300922	0.157	0.212	1
Otub1	0.00726209685085287	0.0603433704770613	0.493	0.43	1
Psme4	0.00729231270529213	-0.0425352335258146	0.546	0.617	1
Smim7	0.00755406600493529	0.0348532154799791	0.439	0.435	1
Fthl17c	0.00755491359764041	0.0495886715291961	0.205	0.173	1
Sec23ip	0.00776309757344133	0.0340548642067993	0.307	0.295	1
Abi1	0.00778143573129624	0.0180104160703096	0.261	0.269	1
Slc47a1	0.00798161568037537	0.0310581975856082	0.108	0.069	1
Sf1	0.00822036077076727	0.0434161755772147	0.764	0.775	1
Sgk1	0.00831411634673959	0.0133346572358258	0.614	0.66	1
Fbxo21	0.00841269447258753	0.00708563758209607	0.194	0.207	1
Plod2	0.00880003472009177	-0.028860409349385	0.169	0.218	1
Midn	0.00895621549002287	-0.0386812803767246	0.382	0.446	1
Crabp1	0.00897272269366159	-0.0296241216288548	0.286	0.343	1
Wdr83	0.00906903601376716	-0.0532528245949733	0.292	0.345	1
Maz	0.00910989137869313	-0.0474963650182929	0.499	0.515	1
5031425E22Rik	0.009243888832777	0.000320596717280172	0.117	0.132	1
Polr2b	0.009292117887153	0.0281602428619592	0.564	0.581	1
Zfc3h1	0.00949106165338912	0.0402768245442902	0.204	0.168	1
Kdm6b	0.00960884251979499	-0.0296875790063576	0.215	0.269	1
Xpnpep1	0.00987910374296173	-0.0289516364316831	0.66	0.718	1
Stmn1	0.00991531922318495	0.0702249653442775	0.963	0.957	1
Nefh	0.00991794209545306	0.0181066356401123	0.485	0.514	1
Uhmk1	0.00995991887879933	-0.036045192331539	0.092	0.134	1
Ppp1r7	0.0101341530767858	0.0435329077266653	0.55	0.541	1
Fermt2	0.0102949876410658	-0.0523556904351916	0.742	0.743	1
Pnkp	0.0103395945649909	-0.0284051059809046	0.136	0.182	1
Bola2	0.0103711431659486	-0.053366698414228	0.995	0.997	1
Dnm1l	0.0104177800911875	-0.0618331432961907	0.523	0.586	1
D030056L22Rik	0.0104460499885298	0.0558916866423202	0.613	0.583	1
Lin37	0.0106750574872247	0.0300507606465533	0.224	0.206	1
Gm5617	0.0107706307669316	0.0542302826297382	0.46	0.429	1
Rnf114	0.0107733252914577	-0.0253036576016858	0.268	0.32	1
Nol6	0.0108391594291132	-0.0496229391424053	0.383	0.416	1
Trim28	0.0108826408118045	0.0516332685536061	0.996	0.991	1
Atp5a1	0.0109637163710556	0.0177739976091529	1	0.993	1
Zfp7	0.011101411078376	0.0314132284041594	0.142	0.109	1
Gabarapl2	0.011254928530273	-0.0090469071895134	0.994	0.979	1
Kctd2	0.0113202532615004	0.0222198424131862	0.107	0.091	1
Snrpa	0.0115348582162883	0.0506571107243041	0.799	0.787	1
Eed	0.0115380218997177	0.0589763750498087	0.937	0.935	1
Gmds	0.0117615593684145	-0.0356567044023168	0.105	0.15	1
Prkcsh	0.0118219216271268	-0.028442819093482	0.501	0.564	1
Nudcd1	0.0119183293329566	-0.0303979997023896	0.257	0.313	1
Ube2v2	0.0119715306105396	0.0621708271643634	0.832	0.795	1
Tekt1	0.0120016517744588	0.0280394301532628	0.144	0.126	1
Sec23b	0.0120032050288277	-0.0400137465594865	0.393	0.458	1
Safb2	0.0120189586496315	-0.0467046172060124	0.703	0.764	1
Fnip1	0.0120584178385008	0.0213943725545042	0.117	0.104	1
Sult4a1	0.0121338696261214	0.0542404967352901	0.539	0.512	1
Dnaaf5	0.0121449424248172	-0.0244070626120579	0.083	0.121	1
Zfp433	0.0121831450177009	0.0323292813164065	0.123	0.089	1
Map3k12	0.012271685921416	-0.00351979478967639	0.092	0.111	1
Sulf1	0.0122893888367887	0.015226624451473	0.139	0.133	1
Hspb1	0.0124121374820219	0.0419106269075655	1	0.998	1
Npr1	0.0124717732169207	0.047045623519914	0.46	0.437	1
Aldh9a1	0.0124814750824036	0.0200359928663669	0.252	0.253	1
Isca2	0.0125608239129678	0.0345426562032183	0.295	0.272	1
Ccnc	0.012572450410303	0.00490607149157052	0.36	0.388	1
Ubxn8	0.0126003564375429	-0.0453079138533108	0.209	0.261	1
Gadd45gip1	0.012621674439797	0.0614550965572837	0.839	0.808	1
Tmem50a	0.0126516847436854	0.00995723100505708	0.517	0.548	1
Prrc2b	0.012722793152564	-0.0126298208460758	0.403	0.452	1
Zfp830	0.0127516680043754	0.029921255079731	0.349	0.341	1
Ythdf1	0.0128802242517053	0.0212103013668207	0.56	0.576	1
Tssc1	0.0128851522496004	-0.0373437288438467	0.317	0.378	1
Zfp207	0.0129072352327456	0.0648813916577611	0.887	0.857	1
Rere	0.0129728173931656	-0.0219424940855822	0.257	0.306	1
Txndc5	0.0129858701929876	0.0474006995274515	0.495	0.476	1
Eif3a	0.0131807514059385	0.0312206876951597	0.996	0.983	1
Trmt1l	0.0132603467640953	-0.00192638217980748	0.235	0.263	1
Ap2m1	0.0133214008323368	-0.0493216697732622	0.834	0.877	1
Prdx5	0.0133226705372659	-0.000563002559034409	0.779	0.735	1
Dpys	0.0133320858616543	0.0742420325305005	0.485	0.426	1
Pfdn2	0.0134421682792378	0.00775021709239399	0.985	0.997	1
Mif4gd	0.0134950564236807	-0.0176655960261077	0.486	0.543	1
Ppp2r3d	0.0134977635787302	-0.0311462051392039	0.074	0.106	1
Mgat4b	0.013532308106905	-0.00824760333018486	0.139	0.168	1
Med21	0.0136036302135744	0.0619961766469356	0.686	0.628	1
Prpf38b	0.0137912003988492	-0.0566779883206801	0.669	0.727	1
Crlf2	0.0138028824372743	0.035969876302971	0.194	0.169	1
Litaf	0.013888188200709	0.0473974850713295	0.268	0.225	1
Gm16104	0.0139237705116765	0.0186922643499736	0.143	0.107	1
Pttg1ip	0.0139522669345164	0.0384537036363823	0.276	0.251	1
Alg13	0.0141483015741133	-0.00767123380970658	0.54	0.587	1
Rpl27a	0.0142135615656578	0.0227374495573316	1	1	1
4930447C04Rik	0.0142784422635709	-0.044462009008025	0.331	0.394	1
Rabac1	0.0145004965609015	-0.0597722182094398	0.63	0.688	1
Morc1	0.0145140874141911	0.06004719439208	0.66	0.649	1
Ppp1r14d	0.0145636391731094	-0.00589193357469273	0.13	0.154	1
Arhgdib	0.0146112940156609	0.00823114832683604	0.134	0.141	1
Cox4i1	0.0146770729961979	-0.0398410045007047	1	1	1
Plcg2	0.0147542856873608	-0.00125401064063795	0.106	0.122	1
Abi2	0.0148255115116586	0.0039162788447033	0.207	0.225	1
Cit	0.0150621742484935	0.0473021897887158	0.333	0.272	1
Ppp1r21	0.015087223889347	0.00386166487647477	0.127	0.138	1
Srsf2	0.0151053563495285	0.0173279811107987	0.999	0.989	1
Zfp91	0.0152488520056608	-0.0205229995769852	0.537	0.593	1
Stk4	0.0153361018945033	0.0159632490834201	0.319	0.332	1
Chaf1a	0.0153805984985239	0.00705802022455859	0.605	0.558	1
Cds2	0.0154333792401906	0.0447552219850496	0.348	0.317	1
Adipor1	0.0154487039931031	-0.0617314160535445	0.72	0.768	1
Vrk1	0.0154698525994526	-0.00831599807917027	0.509	0.555	1
Rad51ap1	0.0155003871004217	0.00448340627993271	0.39	0.418	1
Wdr20	0.0155007969011599	0.0402761430847184	0.195	0.151	1
Tmem8	0.0156255695195089	-0.0161597533739277	0.081	0.112	1
Zfp958	0.0157570834136024	-0.0162696560020189	0.101	0.133	1
Chd9	0.0157931524944524	-0.032727619023265	0.229	0.285	1
Dmwd	0.0158569873542392	-0.00263697398796586	0.165	0.19	1
Tubgcp5	0.0158822163671225	0.00925587855495594	0.184	0.191	1
Fzd10	0.0159733635570601	0.0308239542713195	0.108	0.071	1
Cenpn	0.015976112402112	0.0509813711385005	0.352	0.299	1
Commd10	0.016141683699548	0.047487602163278	0.51	0.444	1
Tmem167b	0.0163086045135054	-0.0145909486299103	0.109	0.14	1
Dynll2	0.0164714790005419	-0.0153564288413237	0.922	0.893	1
Strip1	0.0164960644335771	0.00441368945746003	0.152	0.163	1
Tmem64	0.0165159177949947	-0.0122146898767379	0.284	0.324	1
Aftph	0.0165744188115409	0.01911907104359	0.163	0.158	1
Rab3gap2	0.0165889767283165	-0.0376052909333433	0.144	0.193	1
Thoc6	0.0166851765246313	-0.0140451939320667	0.438	0.489	1
Apmap	0.0171510445126427	-0.0109729769417054	0.083	0.107	1
Homer2	0.0171783985741275	-0.0229624957774891	0.166	0.209	1
1110008L16Rik	0.0172866932807251	-0.0109946579692705	0.383	0.428	1
Aimp2	0.0173252475471182	0.00384452262221624	0.663	0.704	1
1810055G02Rik	0.0175429163201525	-0.0285375366537484	0.248	0.299	1
Wdr11	0.017547767780912	-0.00917688928845554	0.132	0.158	1
1700021F05Rik	0.0176065936437283	0.0244163851301457	0.485	0.497	1
Usp11	0.0176878148616729	-0.00335151014845825	0.105	0.122	1
Pak2	0.0177010416315277	-0.011971752432092	0.602	0.652	1
Pcm1	0.0177261128123013	-0.0451924403528468	0.685	0.744	1
Rps24	0.0179977150499011	0.0283025798515135	1	1	1
Smarce1	0.0180332047547576	0.0436505998726027	0.656	0.65	1
Hspa4	0.0183300202585963	0.0321406566136251	0.991	0.978	1
Zfp428	0.0183639305017602	0.0484100172340525	0.899	0.914	1
Ctnnd1	0.0185757732833072	-0.0509524193413421	0.377	0.439	1
Sptssa	0.0186659658545734	-0.0539450433597404	0.41	0.473	1
Ift88	0.018909322840248	-0.0115660372353493	0.088	0.113	1
Snrpn	0.0189136596665086	-0.047289113622084	0.851	0.839	1
Synrg	0.0189807924471805	-0.03778415119658	0.127	0.172	1
Trub1	0.0190414621059364	0.0399905994774856	0.267	0.233	1
Enox1	0.0191954695663836	0.0349698710963879	0.256	0.234	1
St13	0.0192449088741179	-0.0429924906760404	0.989	0.995	1
Dhx30	0.0195834296036579	-0.0536801647673453	0.469	0.528	1
Apopt1	0.0199237183116499	-0.0174676538262658	0.354	0.401	1
2810402E24Rik	0.020064804612702	0.015657879115246	0.126	0.096	1
Zpr1	0.0200824570862741	0.0602614832556052	0.628	0.598	1
Cxadr	0.0200940171307265	0.0138129769806471	0.111	0.108	1
Zc3hav1	0.0205070595881427	0.00560739194858664	0.161	0.179	1
Sec61a2	0.0205268506369072	-0.0389835441488086	0.193	0.246	1
Dhfr	0.0205586880254509	0.0258464657266584	0.542	0.556	1
Dusp19	0.0206118540515553	-0.0154731424823879	0.115	0.146	1
Tppp3	0.0207177414693446	-0.032606459759095	0.097	0.128	1
2410131K14Rik	0.0208086116280428	0.0236564119751605	0.208	0.197	1
Iars2	0.0208546156057236	0.00318121980279742	0.257	0.278	1
Slc35d1	0.020947899755277	0.0213563779216611	0.136	0.126	1
Esyt1	0.0209914663739817	0.0101463443331224	0.127	0.128	1
Prr13	0.0210992855242629	0.0499938207086347	0.45	0.428	1
Sbf2	0.021130378274919	-0.0246059586673153	0.152	0.193	1
Vgll4	0.0211432097584307	-0.00626092103004362	0.097	0.119	1
Ccdc77	0.0211467009212583	-0.0164688778836707	0.249	0.291	1
Mastl	0.0212032309713481	-0.018279192447454	0.171	0.209	1
Thumpd3	0.0213329769898485	0.0482750047003601	0.514	0.453	1
Kmt2e	0.0213518641981198	0.0364942263823766	0.205	0.165	1
Mus81	0.0214160119206539	-0.0260973382997327	0.075	0.111	1
Tnfrsf10b	0.0215211294676991	0.00387464646868554	0.13	0.141	1
Commd3	0.0215237130764639	-0.0482530035163738	0.238	0.294	1
Pdia4	0.0217634397684762	-0.0205155912803674	0.496	0.549	1
Med20	0.0218013710464074	0.0404909384032826	0.24	0.195	1
Tom1l1	0.0219799102523776	-0.00973901457126755	0.159	0.19	1
Hdac4	0.0220197738892142	0.00612235413325535	0.191	0.206	1
Dlk1	0.0221220221596269	0.00463705198332717	0.116	0.13	1
Ttll12	0.0221309457884649	-0.0168670934817506	0.202	0.241	1
Fem1b	0.0222750739416729	-0.0463039120809931	0.462	0.525	1
Pnp	0.0224253403963049	0.00885373546849089	0.636	0.671	1
Fus	0.0225382968133912	-0.0424362141722943	0.921	0.951	1
Gtf2h4	0.022561029847565	-0.0266339945603812	0.367	0.42	1
Tnpo2	0.0226004490413315	-0.0306115853943567	0.301	0.356	1
Maoa	0.0227328204144279	-0.0448939041550581	0.206	0.244	1
Sri	0.0227559378007237	0.0274350195182053	0.434	0.436	1
Ccdc191	0.0228240901290686	-0.0108794583537277	0.157	0.185	1
Sdhb	0.0231841442077588	-0.0437997797223084	0.891	0.922	1
Mitd1	0.0232142950628052	-0.00968989041591561	0.502	0.548	1
Tdp1	0.0233165140631686	0.0290231231881544	0.236	0.216	1
Tfg	0.0234302665243682	0.0538368060441328	0.545	0.509	1
Kank3	0.0234504922731863	-0.0291239500577743	0.201	0.249	1
Iqgap1	0.0235054399123728	0.0574834937005799	0.476	0.435	1
Rdm1	0.0235477094337119	-0.00777734308225919	0.358	0.394	1
Myadm	0.0236645461989168	-0.0461947098296722	0.233	0.279	1
Akap9	0.023729118390751	0.0357247743978171	0.465	0.456	1
Tmem230	0.0237349140421644	0.017554349535354	0.461	0.476	1
Malat1	0.0237975836715161	-0.0703783661560347	0.999	1	1
Ets2	0.0239257934914257	0.00468711708287955	0.159	0.171	1
Mettl13	0.0240105280987227	0.000512738873571172	0.304	0.331	1
Tmem150a	0.0241501624872925	-0.0129134985599205	0.142	0.174	1
Ppip5k2	0.0243273722726974	-0.00304664524971501	0.204	0.229	1
Copz1	0.0245457023526844	0.0448030229292167	0.784	0.775	1
Fam162a	0.0246552769453917	-0.0634614387365462	0.795	0.818	1
Sec24b	0.024681228173499	-0.0312806880488667	0.149	0.195	1
Prkaa1	0.0247622141397152	-0.0145489026598775	0.112	0.143	1
Zfp24	0.0248112638671551	0.00553439565503092	0.284	0.297	1
Ucp2	0.024902246434086	-0.0537698613169084	0.409	0.457	1
Dhx40	0.0249206705820013	0.0141063481531681	0.307	0.319	1
Dxo	0.0249787559802433	0.0277829538172393	0.196	0.178	1
Fbxo6	0.0251224508727879	0.0551296222685442	0.438	0.394	1
Set	0.0251822085795903	0.034501799371367	1	1	1
Pitpnb	0.0252480969191084	0.0295553924698665	0.562	0.565	1
Cenpf	0.0253519443229881	-0.0304229726360836	0.834	0.807	1
Ghitm	0.0256842043802746	-0.00660475500951674	0.828	0.867	1
Epn1	0.0257352487678722	-0.052435034499268	0.444	0.5	1
Mapk8	0.0257601121366388	-0.0194879484571715	0.16	0.199	1
Nr4a1	0.0259000672102332	-0.0186728032779161	0.158	0.195	1
Ergic1	0.0259857145288804	-0.0363856192616565	0.298	0.354	1
St3gal4	0.0259895451674931	-0.00454830181218882	0.083	0.101	1
Cluh	0.026186325991737	0.0378412123905875	0.444	0.383	1
Rps14	0.0262252591057708	0.0212250912498604	1	1	1
Bmpr1a	0.0262439035927445	-0.0444611096231228	0.196	0.243	1
Oip5	0.0262516223640339	-0.0183322247068046	0.17	0.207	1
Rhno1	0.0264330013041761	-0.0506038874361861	0.394	0.453	1
9430038I01Rik	0.0264461450703453	0.0322608685827989	0.372	0.366	1
Sh3glb2	0.0264709241847569	-0.0239608444035246	0.269	0.317	1
Phospho2	0.0267679528442194	-0.0105604888257389	0.127	0.154	1
Rpl21	0.0268256891877506	0.0250735001486939	1	1	1
Sycp3	0.0268547274536684	0.0553006195691331	0.408	0.382	1
Magohb	0.0269394697710177	0.0304201433258671	0.317	0.312	1
Gm8186	0.0269952697315228	-0.0391975449780424	0.669	0.726	1
Ogt	0.0270407738186165	-0.0557171075087023	0.45	0.5	1
Slc12a7	0.0272333728349782	0.0154520368730457	0.148	0.146	1
Fkbp6	0.0273839374811752	-0.0150897088735974	0.095	0.125	1
Platr22	0.0274146757654807	-0.0223660392831206	0.08	0.113	1
Zfp61	0.0275195654646119	0.0242666922902652	0.131	0.117	1
Nt5c3	0.0277259485579332	-0.0382650391342618	0.15	0.195	1
Snx2	0.0280053219465531	0.0526117926849669	0.52	0.476	1
Bdh2	0.02812015679615	-0.0399897606697685	0.175	0.213	1
Irak1	0.0282529616364648	-0.00244095142685069	0.215	0.245	1
Ncoa3	0.0282814468921027	0.0209947730551627	0.463	0.476	1
Cks2	0.0282932141718822	0.0458098002742835	0.995	0.985	1
Pebp1	0.0284675820908121	0.037428110893412	1	0.999	1
Slx1b	0.0285091769523469	-0.00993933185143125	0.118	0.143	1
Terf1	0.0285775597636713	-0.00225528993397617	0.72	0.762	1
Poc5	0.02906298329118	-0.0274767726195083	0.172	0.217	1
Abhd10	0.0290685625029485	0.018731699347755	0.255	0.253	1
Adrbk1	0.0290942019833491	-0.0186408642202197	0.189	0.226	1
Mrps14	0.0291474885872934	-0.0343533989124485	0.961	0.978	1
Gpn3	0.0292439400038574	-0.0595376004576838	0.469	0.505	1
Golt1b	0.0293142713996637	-0.0365634513302399	0.38	0.438	1
Tjp1	0.0294117646174075	-0.0365802239251337	0.317	0.336	1
Tmem33	0.0295361300494709	0.0276744471347326	0.497	0.505	1
Mlh3	0.0295382278534225	0.0328428306260717	0.144	0.105	1
Eif2s1	0.0295961217772987	0.0425372839675335	0.974	0.958	1
Prkrir	0.0296190181225991	-0.0395104322156249	0.264	0.318	1
Cluap1	0.0296215731727404	0.0273333359802035	0.137	0.111	1
Ap2a1	0.0297429297455247	-0.044592510256552	0.266	0.319	1
Rpl19	0.0299310317427638	0.0210213335531297	1	1	1
Brip1os	0.0300079544565983	0.00301186074022508	0.117	0.129	1
Coprs	0.0301404311353126	0.0232233627930764	0.781	0.732	1
Ifitm2	0.0301612642579864	0.0457766416116216	0.991	0.983	1
Rabif	0.0303470005944796	0.0201862835218032	0.54	0.56	1
Exoc8	0.0303843248500438	-0.0218345945812111	0.115	0.151	1
Ncln	0.0304636226430877	-0.0423877533931563	0.303	0.36	1
Elp3	0.0304802335748689	0.0539098785114553	0.559	0.513	1
Rtf1	0.0304902894577933	-0.00589835915286385	0.823	0.793	1
Peak1	0.0305500620547986	-0.00445126458047197	0.148	0.17	1
Ift81	0.0307393606417115	-0.00539493727020206	0.104	0.123	1
Dap	0.0308125521402227	-0.00468464528928512	0.1	0.118	1
Soat1	0.0308223619920585	-0.0193638184804452	0.092	0.125	1
Herc4	0.0308453473711789	0.0137011394498799	0.207	0.211	1
Nup88	0.0309501341032198	0.0450512633833547	0.455	0.418	1
Them6	0.0310626614911696	-0.0287727230588631	0.113	0.153	1
Wdr73	0.0312588469461364	-0.0208613968634913	0.248	0.29	1
Pnpo	0.0313004504769097	-0.0278450349097506	0.173	0.216	1
Ube3c	0.0313227067894934	-0.0309636136823921	0.386	0.392	1
Lima1	0.0313753934748164	0.0475845130180253	0.301	0.255	1
Wipi2	0.0313828301986821	0.0473301417411794	0.676	0.661	1
Sox13	0.0314746533432587	-0.0292811776912191	0.095	0.133	1
Nomo1	0.031570814526283	-0.0442144578219681	0.308	0.364	1
Slc39a14	0.0317266914241862	0.0371039708486877	0.317	0.29	1
Tmem214	0.0318657172784808	-0.0127201916879194	0.24	0.277	1
Nthl1	0.0319773824649704	0.0237373420569864	0.279	0.276	1
Tmco1	0.0319904896496545	-0.0496242224256809	0.829	0.867	1
Senp6	0.0320659292600766	-0.0537028429394784	0.572	0.628	1
Ccdc58	0.0321926923081418	0.0448056102208645	0.884	0.881	1
Nae1	0.0325539436858867	-0.0127896684661458	0.385	0.426	1
Ankrd27	0.0325846910383024	-0.0291082869119503	0.102	0.142	1
Ipo13	0.0328380748224125	-0.0408938490862958	0.193	0.236	1
Mesdc1	0.0328714623347154	0.0356766601891709	0.289	0.263	1
0610009O20Rik	0.0329557166551942	0.0215178718552193	0.224	0.215	1
Klf2	0.0331452096112065	0.0670630905529197	0.933	0.921	1
Tmem165	0.0331957411852659	0.0377682795744931	0.486	0.474	1
Stx7	0.0331989971843178	0.0369110636401458	0.194	0.15	1
Prkci	0.0332180477688567	-0.0325880674480101	0.408	0.464	1
Hdac5	0.0333106176768967	0.0125893137255724	0.19	0.195	1
Clptm1	0.0333590141727979	-0.0517496325723659	0.353	0.4	1
Fbxl5	0.0334085503657272	-0.0209650728465875	0.252	0.296	1
Zfp64	0.0335636780062449	-0.0048780206161263	0.538	0.58	1
Tcf12	0.0336387144420095	-0.00951296838863205	0.158	0.188	1
Hace1	0.0336983417279405	0.00791079853466553	0.099	0.101	1
Mtmr2	0.0337995056813993	-0.0274538610691256	0.274	0.324	1
Tmem41a	0.0338514894588864	0.0252929738386569	0.231	0.214	1
Atf7ip	0.0339175618384731	0.0411393996967389	0.338	0.303	1
Trmt10b	0.0339880268000974	0.0245999090315238	0.233	0.22	1
Cenpm	0.034023103136518	-0.0151399380668421	0.792	0.837	1
Dppa2	0.0340379185898773	0.0309464627373106	0.888	0.848	1
Itch	0.0340973067477096	-0.0325789063643012	0.256	0.308	1
Gprasp1	0.0342769953413544	-0.0251145116880225	0.181	0.19	1
Timm21	0.0342964539165845	-0.0234093654126465	0.122	0.16	1
Polb	0.0343799308806066	0.0441387657365619	0.345	0.298	1
Bet1	0.0344369929954503	-0.00977610378870958	0.49	0.533	1
Usp54	0.0345047816384248	0.0253768358454081	0.102	0.082	1
Nxn	0.0346788057546888	-0.0113740556006192	0.475	0.52	1
2700081O15Rik	0.0348451452042864	-0.0285964262444834	0.084	0.117	1
Twf1	0.0350039953703439	0.0235149064312835	0.549	0.558	1
Triobp	0.0350154519414423	-0.0191313619184416	0.177	0.216	1
Fkbpl	0.0351530364011162	0.0173602768872436	0.136	0.127	1
Pgm3	0.0351808940608775	-0.0390320019564866	0.178	0.224	1
Eif4ebp1	0.0351976347784722	0.0375683921449066	1	1	1
Imp3	0.0353539237987125	0.054356048886828	0.74	0.712	1
Ccnk	0.0353689047189477	0.000139870140405562	0.358	0.389	1
Tmem123	0.0353756659984772	0.0328640172958061	0.178	0.14	1
Guf1	0.0353825098032268	0.022961901108687	0.182	0.18	1
Tdh	0.0354356731517148	0.0477369010920212	0.93	0.919	1
Gm27045	0.0355015343013343	0.0205678864304858	0.11	0.096	1
Fsd1l	0.0355061855659376	0.0306123037774379	0.143	0.104	1
Pnn	0.0356325287293872	0.0520768259174765	0.792	0.773	1
Ceacam20	0.0356942078078228	-0.00460057971001662	0.243	0.271	1
Sumo2	0.0357302323085755	0.0326819494751103	1	0.999	1
Cabp1	0.0357728065545425	-0.0432745083420922	0.197	0.236	1
Rictor	0.0358356711598303	-0.0276808390729428	0.088	0.124	1
Sox11	0.0358946159669628	-0.0326943381863978	0.092	0.128	1
2810006K23Rik	0.0359283732073343	0.00916608197495222	0.257	0.268	1
Rc3h1	0.0361448779788949	-0.030949081057333	0.17	0.215	1
Sfrp2	0.0363156712684664	-0.0222747349743402	0.161	0.201	1
Map1s	0.0363158188735575	0.00184386648908835	0.268	0.288	1
Hltf	0.0363755928482101	-0.0384976754511166	0.2	0.249	1
Fars2	0.0364728374835837	0.033777666394447	0.174	0.134	1
Adpgk	0.0365921223818189	-0.0297291192068292	0.24	0.289	1
Cep120	0.0366196699372488	0.00672146213750825	0.149	0.157	1
Zdhhc3	0.0367323765220962	-0.050545127171548	0.465	0.521	1
Dcun1d5	0.0369944816006354	0.0328616556762422	0.953	0.925	1
B930036N10Rik	0.0370557983365092	0.0038797083711795	0.129	0.106	1
Mesdc2	0.0376713607940178	0.0469344964927149	0.693	0.645	1
Ino80e	0.0377787407457893	0.0384743638408023	0.813	0.766	1
Mrps7	0.0378251520119885	0.0115001814260216	0.901	0.867	1
Sec16a	0.0378510406857862	-0.00716652608636911	0.179	0.205	1
Gemin6	0.0379514753640687	0.0125838371307074	0.716	0.744	1
Trp53rka	0.0379679259962994	-0.0263726363580324	0.188	0.231	1
Plekha5	0.0380434485564107	-0.0311168205390234	0.226	0.275	1
B4galt3	0.0383181567383462	-0.0193239818324678	0.188	0.226	1
Acaa1a	0.0383419065222384	-0.000215893802168826	0.288	0.311	1
Gm13154	0.0385312141961036	0.0556799810758436	0.569	0.521	1
Ilk	0.0386670953778558	-0.0135930374813601	0.257	0.294	1
Mapkapk3	0.03882809505396	-0.00128908313836235	0.171	0.188	1
Sphk2	0.0388335897179957	-0.0332688213982869	0.137	0.179	1
Adgra3	0.0388739507961884	0.0336283275202321	0.202	0.176	1
Clk3	0.0388780667211882	-0.00353714685546583	0.209	0.232	1
Psmd5	0.0389322385904523	0.049679789824414	0.505	0.476	1
Rngtt	0.0389454757419583	-0.0174505084997996	0.282	0.322	1
Dnajb4	0.0390192085844884	-0.0213027160124795	0.08	0.111	1
Psmb6	0.0390388566687668	0.0350917978585832	0.999	0.998	1
Flywch2	0.0390696531637215	-0.0320284548880075	0.122	0.158	1
Hnrnpa1	0.0390912768349795	-0.0294506712539078	0.997	1	1
Trappc2l	0.0391173289828827	0.0350677531475881	0.524	0.466	1
Tmem106c	0.0391177680396359	0.0223255712539474	0.166	0.148	1
Tmem219	0.0392504562896166	0.00337943285896919	0.192	0.171	1
Npm1	0.0393346419182319	0.0328834357910361	1	1	1
Jmjd6	0.0393579082607943	0.0198225667279651	0.486	0.497	1
Dcun1d1	0.0395001306316129	0.00381453543756854	0.222	0.238	1
Dclre1b	0.0395806323485901	-0.025382715615337	0.092	0.127	1
Gm26829	0.0398440390045779	0.0165103206648681	0.207	0.209	1
G6pc3	0.0399874854811693	-0.0258698069497155	0.072	0.103	1
Ubqln2	0.0401419122386371	0.005756347602936	0.244	0.261	1
Fam49b	0.0401614025559221	-0.0520643120791361	0.661	0.685	1
Fam229b	0.0402013959938564	-0.0198792686736389	0.117	0.151	1
Ube2r2	0.0406461694502176	0.0452815705371467	0.587	0.569	1
Map7	0.0407345914071461	0.0120340224100949	0.293	0.307	1
Eif3i	0.0407626654891225	0.0176593391241759	0.93	0.946	1
Gmpr	0.0407790912070589	-0.029998639220385	0.156	0.2	1
Piezo1	0.0409510716350879	-0.0412294953713057	0.208	0.254	1
Eng	0.0409608710795655	-0.00619825983746865	0.12	0.109	1
Pank1	0.0410224137927752	0.0309435767802309	0.158	0.126	1
Timp1	0.0413604301510874	-0.0169096613776656	0.42	0.468	1
Hspa5	0.0413807389798464	0.0299313020021217	0.939	0.956	1
Kdelr1	0.0413973193598436	-0.0314771066087512	0.367	0.422	1
Tfeb	0.0414347154204992	0.027248564275451	0.247	0.229	1
Mdm4	0.041477747273807	-0.0303370693679319	0.553	0.607	1
Amotl1	0.0415355318883301	-0.0164627182838866	0.182	0.217	1
Akirin2	0.0417228050839605	0.0440778639393501	0.577	0.56	1
Ccdc91	0.0417473898202859	-0.0272961787158128	0.145	0.187	1
Ttc33	0.0417823638877448	-0.0128494667780572	0.242	0.233	1
Nup62	0.0421774049589329	0.0479975351441709	0.779	0.732	1
Ndufaf1	0.0422827448520282	-0.035211628644661	0.228	0.278	1
Cebpg	0.0427065236479464	0.0285638257338097	0.29	0.242	1
Cmas	0.0427225220416813	-0.0436242842485891	0.424	0.481	1
Tead1	0.0430747431589479	-0.0240885698968773	0.534	0.523	1
Nsun6	0.0430750930168715	-0.00487778992421195	0.109	0.125	1
Erh	0.0431943073275218	0.0306030451172918	1	0.999	1
Ncoa1	0.0436675545084407	0.0142581509926217	0.108	0.101	1
Suv420h1	0.0437734426621856	0.0380354488367137	0.269	0.226	1
Rnf145	0.043845670304222	0.0164919022855426	0.212	0.211	1
Stxbp2	0.0439006418367145	-0.0279271050180019	0.112	0.134	1
Zfp518b	0.0441104737386765	-0.0424272795141617	0.222	0.267	1
Kmt2d	0.0441752529045021	0.00606413235879968	0.16	0.167	1
Prrc2a	0.0442473715736289	-0.00196891497084661	0.558	0.526	1
Pfn1	0.0444129148549117	0.0380856547331008	1	0.999	1
Gpx3	0.0444242892252215	-0.0368867650348559	0.143	0.185	1
Ddx11	0.0445560559113638	-0.0174083802763706	0.107	0.138	1
Srf	0.0447155821224768	-0.03897675813808	0.181	0.218	1
Lsm3	0.0447709259323201	0.0259670270224233	0.99	0.996	1
Fkbp4	0.0449214365889446	0.0445296959668411	0.993	0.993	1
Ildr1	0.0451138563788704	0.0248206872703831	0.258	0.25	1
Rmi2	0.0451947931299408	0.022107956862138	0.144	0.127	1
Eefsec	0.0452281275025148	0.0186870487425938	0.252	0.25	1
Ascc3	0.045273957176648	0.0353636197200831	0.201	0.16	1
Pmpcb	0.0453067798928592	0.0473034486614319	0.482	0.443	1
Gclc	0.045359970874311	-0.017701092552612	0.221	0.258	1
Nelfe	0.0454497081141418	-0.0498657763949568	0.513	0.543	1
Socs7	0.0456428981573646	0.000911343174559306	0.13	0.144	1
Ybx1	0.0457146134796776	-0.0269959667526214	1	1	1
Sugt1	0.0458686708781679	0.0267822154470354	0.904	0.919	1
Fam111a	0.0461882529910532	-0.050610842170132	0.388	0.429	1
Clasrp	0.0463450492289143	-0.000161538097807543	0.146	0.161	1
Epc2	0.0464134666417878	0.0401873061230213	0.345	0.31	1
Kdm5a	0.046446704393281	-0.00446820620150823	0.455	0.494	1
Junb	0.0464524669458808	0.0226440788539963	0.381	0.332	1
Ddx27	0.0464532376432988	-0.0478725300859181	0.834	0.869	1
Prkra	0.0464592930658096	-0.00648929977232962	0.122	0.143	1
Lhfpl4	0.0465064556705586	-0.00314696455179345	0.208	0.241	1
Srsf9	0.0465476697788866	-0.0552824683958395	0.708	0.745	1
Trit1	0.0465905828091808	-0.0298733291017393	0.117	0.157	1
1500015A07Rik	0.0469307528488194	-0.0342141922460084	0.203	0.25	1
Larp1b	0.0470972948478095	0.0319225952646589	0.17	0.13	1
Tprn	0.0471250033454594	0.0206073693487374	0.137	0.122	1
Whsc1	0.0471492647750798	-0.00457456622767721	0.186	0.21	1
Gnl3	0.0471837142943531	0.036708480606876	0.986	0.989	1
Bsg	0.0472018494090556	-0.0475250376689047	0.961	0.966	1
Hsd17b14	0.047342437714385	0.0417190979515751	0.924	0.928	1
Socs6	0.0473720596359283	0.0276993614645136	0.196	0.154	1
Rab40c	0.0475639975470603	-0.0283291028473294	0.143	0.184	1
Ankzf1	0.0476425796469618	-0.0128606972371988	0.123	0.126	1
Borcs5	0.0478899020106589	-0.0315006492489092	0.134	0.175	1
Spopl	0.0479944666724777	0.000647649675784318	0.166	0.183	1
Pold2	0.04800680061782	0.0523949308195882	0.691	0.663	1
2810417H13Rik	0.0480176756068093	-0.0584211470215784	0.718	0.744	1
Cnbp	0.048117080873446	0.0379691517950351	0.998	0.999	1
Fbxo33	0.0483573289211919	0.0275941820193438	0.209	0.188	1
Mms22l	0.0483771913383814	-0.0171461231597183	0.332	0.373	1
Gpx7	0.0484467656385014	-0.0198330573733523	0.177	0.215	1
Nr2c2ap	0.0487208406944331	0.0298065857586839	0.408	0.4	1
Rnf168	0.0488337680733229	0.0417287659892231	0.369	0.316	1
Fbrsl1	0.0490766599936736	-0.0449703761664546	0.316	0.367	1
Gnaq	0.0491583041445556	0.0271487161030245	0.171	0.149	1
Plaa	0.0492145831215444	0.0469435419759214	0.662	0.634	1
Kif20b	0.049287427795961	-0.0398681425921027	0.588	0.643	1
Polr3a	0.0493967494893075	-0.0309855808067081	0.145	0.187	1
Smyd5	0.0494705425316284	0.0207701132008332	0.501	0.507	1
Eif4g3	0.0496361355738016	-0.0250618633470583	0.175	0.216	1
Larp7	0.0498618245593501	-0.00585038516530401	0.654	0.696	1
Creg1	0.0500253026203033	0.0396708325618676	0.248	0.203	1
Rab10os	0.0500625595903694	-0.0346392212355967	0.185	0.23	1
Ltn1	0.0500994450148235	0.0399476722638474	0.292	0.252	1
Gga3	0.0506515753600444	-0.0289230754716513	0.122	0.161	1
Plpp3	0.0506620797034082	-0.0329559609425083	0.139	0.178	1
Zfp639	0.0512621249998106	-0.044201937088678	0.375	0.418	1
Sp3	0.0513472637365112	-0.041535363999705	0.291	0.342	1
Eif3f	0.0513571915877854	0.0373556639103403	0.99	0.98	1
Uap1	0.0513609188940876	0.00277866653622894	0.219	0.234	1
1110051M20Rik	0.051377726413817	-0.000997229050080081	0.102	0.116	1
Fhl1	0.0514453808274724	-0.0261570246358873	0.083	0.117	1
Fanci	0.0514508552012607	-0.0140350588630246	0.116	0.144	1
Dcp2	0.0516897905969414	0.0353583464709235	0.717	0.714	1
Pcyox1	0.0518767600887636	-0.027432578795328	0.101	0.138	1
Isyna1	0.0520136652186178	0.0211297713186421	0.519	0.53	1
Pkm	0.0521128853843527	-0.0320315767162445	0.997	1	1
2310022A10Rik	0.0521583321088666	0.00527413907435403	0.346	0.369	1
Homer1	0.0522394046331022	-0.0240410764047263	0.083	0.106	1
Ubtf	0.0522701617827958	0.0567175189144329	0.851	0.822	1
Ssr4	0.0527560724287009	-0.0443883636437243	0.793	0.816	1
E2f8	0.0527791351450013	0.0243678321233992	0.147	0.131	1
Zgpat	0.0529388493652922	0.0268957422502646	0.155	0.129	1
Zfp668	0.0529627440555258	-0.0184538640276181	0.115	0.147	1
Gm11627	0.0530034550446311	0.0365051051783912	0.221	0.185	1
Med17	0.0530677642890269	-0.043663894185391	0.312	0.349	1
Smurf2	0.0531495844907894	-0.00415256026035769	0.1	0.117	1
Slc35c2	0.0532619838242495	0.0021159639543723	0.179	0.192	1
Gli2	0.0533237974645384	0.0224986984523318	0.228	0.221	1
Esco2	0.0533511952687576	0.00360710671848408	0.61	0.644	1
Zbtb21	0.0534166288361733	-0.00782518759626467	0.123	0.144	1
Pin1	0.0534899599227599	-0.0437736829773634	0.979	0.979	1
Orc2	0.0536638418591898	-0.0136424418900426	0.794	0.769	1
Calm2	0.053780010504467	0.0286258360105867	0.997	0.999	1
Tex14	0.0540731735116884	-0.0182961639769259	0.118	0.15	1
Dnajc25	0.0543159360054063	0.0338215848664014	0.242	0.213	1
Tpx2	0.0543824156185336	0.0385360977668191	0.755	0.752	1
Eif3c	0.0544515333648675	-0.0307144457134885	0.987	0.996	1
Eif4g1	0.054959112160779	-0.0456672781561409	0.902	0.928	1
Anp32a	0.055033890589436	0.0458045505464528	0.864	0.86	1
Ap2s1	0.0551617380906611	0.0126730632904682	0.824	0.85	1
Mccc1	0.0551948425214056	0.00979398225920787	0.146	0.122	1
Etfdh	0.0552809903054797	-0.0236777662712334	0.118	0.154	1
Smagp	0.0553277182072044	0.0238192896344587	0.244	0.239	1
Mapre1	0.0553945805882524	0.00993662421195263	0.826	0.786	1
Zw10	0.0554720588969487	-0.019172428566795	0.222	0.261	1
Ndufs1	0.0559672478069982	-0.0458710185644063	0.466	0.519	1
Surf6	0.0560530659684481	-0.0143608389678275	0.39	0.43	1
Gpt2	0.0560863199871248	0.0246927689685346	0.236	0.23	1
Mrpl42	0.0562011427492125	0.000492367056091236	0.997	0.987	1
Mfsd5	0.0563422987429041	0.000104070807095735	0.392	0.42	1
Phf21a	0.0564447520099921	0.0255265358207079	0.185	0.166	1
Zfp729b	0.0564630774157942	-0.0239344614226233	0.074	0.105	1
Nup50	0.0565523249229367	0.0105688354443012	0.697	0.72	1
Cox6b2	0.0566873578221426	-0.0420391490112435	0.554	0.602	1
Rnf170	0.0568475851023823	0.00691755652049549	0.101	0.104	1
Pknox1	0.0571376558710494	-0.000149435854197716	0.193	0.212	1
Tango6	0.0572006384733355	-0.0236600977928864	0.08	0.112	1
Ptgfrn	0.0572419701091872	-0.0225131829885919	0.154	0.191	1
Tnfrsf21	0.0573433044577243	0.0273019935946137	0.149	0.112	1
Jak1	0.0573712605202187	0.0063550558252557	0.305	0.322	1
Atp5h	0.0573984813406106	-0.0241898142592221	0.991	0.982	1
Myg1	0.0574151719825578	-0.0492964267786915	0.367	0.415	1
G2e3	0.0574456822941869	0.0325913135360169	0.269	0.25	1
Taf1c	0.057486354982456	0.0250834136462223	0.164	0.127	1
Prr12	0.0576333852977076	-0.034039458596	0.206	0.252	1
Lin28a	0.0577017259561424	-0.0266346936062578	0.485	0.535	1
Iars	0.057734314139436	-0.0521911070624045	0.574	0.604	1
Ssbp3	0.0577433865370899	-0.0503816041244303	0.344	0.389	1
Rbfa	0.0578004027794527	-0.00370090230460762	0.733	0.699	1
Cacng7	0.0581130898457421	-0.0370856582522856	0.178	0.221	1
Gm561	0.0581168009451399	0.0369943659379066	0.379	0.355	1
Fam64a	0.058147550534673	-0.0261406027735735	0.185	0.227	1
Map1a	0.0582992127438645	-0.014551151456521	0.102	0.13	1
Mfsd10	0.0583557813895804	-0.046334570314759	0.409	0.459	1
Epb41l4a	0.0583979431245242	0.0598064298647737	0.686	0.638	1
Wbp5	0.0585316729570983	-0.0642083872090493	0.928	0.935	1
Cenpl	0.05858435988029	-0.0183480090632901	0.18	0.183	1
Rras	0.0587045003476994	-0.0149940335118958	0.099	0.127	1
mt-Nd3	0.0587576413389355	-0.00656566235112344	1	0.996	1
Jam3	0.0588673180319031	-0.0203066180279929	0.089	0.12	1
Phax	0.058925041864296	0.0297868174198295	0.714	0.726	1
D230025D16Rik	0.0591062630601383	-0.0138584764581982	0.229	0.266	1
Pck2	0.0591771856909324	0.0308107433798477	0.169	0.138	1
Magi1	0.0591844438205319	-0.00336651133517846	0.12	0.137	1
Scaf11	0.0591964732001473	0.0304876340840206	0.903	0.871	1
Cnnm2	0.0591974116152745	0.0147573060815604	0.201	0.196	1
Cmc1	0.0592520748905037	-0.0395927690023941	0.358	0.411	1
Ssh2	0.0594217208803005	-0.0218951416555427	0.073	0.103	1
Vps54	0.0594756664696353	-0.000851066106233228	0.201	0.222	1
Kdm6a	0.0595554167524192	0.0318286935664775	0.219	0.191	1
Zfp518a	0.059759227460943	0.0392083584702473	0.407	0.354	1
Wdr41	0.0598258545779056	-0.0166463377977127	0.101	0.13	1
Gabpb2	0.0600291638499037	0.016502277729128	0.238	0.235	1
Polr1c	0.0605694954301191	0.0327941465953687	0.843	0.848	1
Tpst2	0.0607051175003724	-0.0118445913075001	0.394	0.432	1
D8Ertd738e	0.0607709708249758	-0.0126772338444117	0.985	0.972	1
Depdc1a	0.0609581779543075	-0.0301487941812088	0.127	0.165	1
Gm13151	0.0609633249072895	0.0249620818653211	0.434	0.439	1
Arid1b	0.0610477338742762	0.00377104411694544	0.124	0.133	1
Dhcr24	0.0611089281991351	-0.041625703743537	0.459	0.513	1
Cenpo	0.0611497457073464	-6.45470633749978e-05	0.097	0.108	1
Mtpap	0.0612429283553912	0.0223759414240036	0.286	0.278	1
Mier2	0.061640203166942	0.0122086499861473	0.143	0.14	1
Agrn	0.0616593885992871	-0.0374932423776401	0.268	0.317	1
Ifnar2	0.0616962681730911	0.0191439488796032	0.113	0.1	1
Taf6l	0.0618142435960144	-0.0227344945768728	0.412	0.459	1
Cers6	0.0618207396381266	0.013469690276906	0.113	0.105	1
Asxl1	0.0618431645764225	0.0122618621768046	0.424	0.44	1
Myh14	0.0618839963857315	0.0226776408924451	0.113	0.091	1
Aggf1	0.0619545380513286	-0.0266092661877484	0.67	0.718	1
Zcchc10	0.0622301696003707	0.0436097961911176	0.809	0.806	1
Anxa3	0.0622321666358978	-0.0545615438313168	0.112	0.142	1
Trim32	0.0622517092117189	0.00251854426551601	0.142	0.152	1
Abracl	0.0623098617966123	0.0353766930408742	0.654	0.652	1
Acp6	0.062328516109093	-0.0496364329890747	0.731	0.771	1
Peo1	0.0623512214658368	0.00600365476347209	0.242	0.256	1
Chmp4b	0.0623849579109194	-0.0254073221066974	0.438	0.487	1
Mapk3	0.0626403933188048	-0.00465678329599339	0.402	0.435	1
Ckap2l	0.0626854898109714	-0.014330563504326	0.309	0.347	1
Rnf185	0.0627614011393317	-0.0284798344084416	0.108	0.143	1
Rcn1	0.0628917827477291	0.0441607365140076	0.483	0.45	1
Slc46a1	0.0629860407123023	0.00510516461699642	0.107	0.112	1
Ift27	0.0630501974393862	0.0138321515644421	0.269	0.275	1
Zcchc6	0.0631084858083176	0.0196933631535386	0.218	0.211	1
Lamtor2	0.0631817280460765	-0.0491817759924678	0.869	0.893	1
Spint2	0.063339266343335	-0.04858711287313	0.784	0.807	1
1110065P20Rik	0.0634181485405612	0.0187129243094589	0.304	0.301	1
Mid1ip1	0.0634224482519627	0.0302527699041209	0.212	0.17	1
Fkbp3	0.0634309151262707	0.0398476459429113	0.998	0.994	1
Fam210a	0.0634636276003905	-0.0252143875494622	0.217	0.258	1
Abhd6	0.0636277562159019	0.00180685730008238	0.094	0.103	1
Prpsap2	0.0636776553013443	0.021524603429926	0.213	0.203	1
Pyroxd1	0.0637387306440092	-0.025671149769248	0.165	0.205	1
Gm5611	0.0637630833452396	-0.0158005752720981	0.076	0.102	1
Ddx52	0.0638428669305383	0.0361717432595802	0.534	0.516	1
Atp9a	0.0639616178088814	0.0139625135581691	0.12	0.114	1
Ndufa5	0.064143639580067	-0.0272447728368963	0.973	0.965	1
Lgals3	0.0641676883864165	0.0469335454372113	0.296	0.286	1
Anapc16	0.0641865950502866	-0.030944951156081	0.276	0.325	1
Ctr9	0.0642020992884689	-0.0443870281420899	0.429	0.481	1
Exosc5	0.0643793739773919	-0.0400732022264381	0.798	0.83	1
Rab35	0.0644364719208215	-0.0467578220270694	0.372	0.42	1
Alkbh2	0.0644959471807012	0.00981074441133228	0.368	0.388	1
Tmem106b	0.064705214369249	0.000451050178039009	0.112	0.123	1
Jup	0.064766007282399	-0.0259102761980934	0.533	0.583	1
Usp40	0.0649872787144677	-0.00296265943801759	0.098	0.116	1
Rpl36al	0.0651391363512054	0.0291619917090178	1	1	1
Triap1	0.0652461068690012	0.041561134421605	0.48	0.459	1
Zbtb10	0.0653405657448979	0.0260182221480381	0.118	0.086	1
Gm13212	0.0656195664189337	0.0337120073535618	0.342	0.319	1
Tcf15	0.0657782351506965	-0.0792830929049104	0.763	0.799	1
Ambra1	0.0660220720095115	0.0240377442120811	0.126	0.101	1
Pfkl	0.0662240824560765	-0.0471534041352619	0.365	0.408	1
Phtf2	0.0662545980616314	0.019259664719037	0.196	0.187	1
C030039L03Rik	0.0662883238144625	0.00261598508272691	0.098	0.108	1
Mkrn1	0.0663564412455597	-0.0226104082573668	0.996	1	1
Ntan1	0.0665237061821949	-0.00321331309947281	0.306	0.331	1
Epb41l4aos	0.0665541419563997	0.00644388125240702	0.749	0.779	1
Ppp2r2a	0.06676788152952	0.0342770939944689	0.7	0.707	1
Gm16185	0.0669601535389955	0.0297853472630317	0.158	0.162	1
Wbp2	0.0671438680103969	0.023958506956448	0.333	0.326	1
Erp44	0.0671719756897776	-0.0169742593369349	0.324	0.362	1
Fut8	0.0673271268462657	-0.0238246758289979	0.086	0.119	1
Donson	0.0675052438077332	-0.0172174967994192	0.209	0.247	1
Slc25a19	0.0676785010750967	0.0226768075671652	0.24	0.23	1
Ndufb7	0.0677072972462773	0.0149292762828221	0.966	0.98	1
2700097O09Rik	0.0677289337276583	-0.0295700620379584	0.355	0.404	1
Atraid	0.0677446852257231	-0.0306735797329188	0.245	0.292	1
Urod	0.067778668600448	-0.0340096797227505	0.225	0.271	1
Man1a2	0.0683110554820375	-0.0264382208162802	0.401	0.451	1
Mphosph9	0.0683324855992925	-0.00854230459696238	0.146	0.17	1
Ormdl1	0.0686714209806315	0.00059838649489144	0.225	0.243	1
Tpmt	0.0687374723370557	-0.024867539384791	0.122	0.158	1
Clint1	0.0691263937111909	-0.0218810399123785	0.418	0.465	1
Plin2	0.0693609976422843	-0.0317749877477875	0.123	0.139	1
Ncbp3	0.0696306189665125	-0.0332768520354139	0.324	0.375	1
Nacc1	0.0696661769477524	-0.0434613967769114	0.46	0.513	1
Znrd1	0.0697523126299004	-0.0485163395970696	0.878	0.88	1
Med22	0.0698040448983556	-0.0220771231417605	0.126	0.16	1
Prmt1	0.0701001858673708	0.0381307793949255	0.985	0.988	1
Ccng1	0.0701035199921832	-0.0548089202699416	0.834	0.843	1
Pnpla6	0.0701280823974754	-0.0374938477010559	0.255	0.303	1
H2afx	0.0702214187922393	0.0492728225323205	0.997	0.994	1
Khsrp	0.0702320227393284	-0.0154182777326311	0.228	0.263	1
Dtl	0.0703233347196767	0.0265869484374417	0.492	0.497	1
Sin3a	0.0703482188261329	-0.0162243814137296	0.457	0.504	1
Men1	0.0706401599795362	-0.0164390755716592	0.237	0.234	1
4833420G17Rik	0.0706893538622092	0.0367877238200902	0.319	0.271	1
Nup93	0.0707580392326152	0.0466491959679489	0.527	0.483	1
Krcc1	0.0709398523545674	-0.0523956648656352	0.471	0.505	1
Scrn3	0.0709526012874542	-0.0226525837748073	0.104	0.122	1
Gjb3	0.0709881640037018	0.0160993681513526	0.58	0.607	1
Elavl1	0.0711304093385096	-0.0183492600891382	0.776	0.755	1
Golm1	0.0711807412086056	-0.002649392183146	0.267	0.291	1
Cdc27	0.0711823814559415	0.0237320058978287	0.297	0.288	1
Nusap1	0.0712388014190112	0.0372955784281379	0.668	0.618	1
Msh2	0.0712619779416159	0.0196172044603161	0.646	0.665	1
Mars2	0.0713213000607816	0.00140624349563036	0.13	0.14	1
Syngr1	0.0714726129968127	-0.0498921081905513	0.55	0.595	1
Rhod	0.0715834150983052	-0.0161574441323443	0.086	0.113	1
Vdac1	0.0716112722960965	0.048294094051418	0.972	0.967	1
Exosc1	0.0716401363480054	0.0486057219264485	0.748	0.711	1
Supt3	0.0718641997008762	-0.0155770386203342	0.118	0.147	1
Nipsnap1	0.0718673067787233	0.0481130177835359	0.539	0.504	1
Pycrl	0.0718816626393518	0.0343881238950017	0.435	0.413	1
Acad11	0.0719881853951337	-0.0288033117938793	0.14	0.164	1
Cobl	0.0719992753811903	-0.0486065632126033	0.637	0.664	1
Plxnb2	0.0720547126222963	0.0208219191806267	0.127	0.113	1
Enc1	0.072102343302551	-0.00354911127653573	0.319	0.346	1
Rbm5	0.0721392194254999	-0.000606364197590692	0.431	0.459	1
Ddx28	0.072176495910014	-0.00509949581730115	0.169	0.19	1
Cyb561	0.0722078074237999	-0.0257011609471428	0.095	0.128	1
Clasp2	0.0723269144906627	0.00401330658253973	0.177	0.187	1
Pole	0.0723950227992737	-0.0393915195910252	0.243	0.289	1
B9d2	0.072398682680153	-0.00273882229710667	0.125	0.141	1
Thg1l	0.0724188314301206	0.0188306307000106	0.445	0.455	1
Rasgrp2	0.0724446185807779	0.0441298822374679	0.749	0.703	1
Inpp5d	0.0724499594209609	0.02141696399487	0.168	0.154	1
Sec11c	0.0727299411126701	-0.0161948962763052	0.352	0.393	1
Ing1	0.0727341859321949	0.0392381514525751	0.558	0.533	1
Gigyf1	0.0727924253408221	-0.0313352658531803	0.239	0.285	1
Rsrc2	0.0728945771463829	0.00843802636948121	0.892	0.917	1
Plekha8	0.0730204628971047	0.0347252265553027	0.296	0.272	1
Mfap1a	0.0731718738898269	0.0110920154343805	0.232	0.236	1
Troap	0.0732183565573644	-0.0177179141770978	0.081	0.109	1
Comtd1	0.073342233535092	0.0331628751208979	0.257	0.234	1
Acer2	0.0733464047276061	0.0374368116507878	0.445	0.417	1
Zfp592	0.0733576759938574	-0.00503864878918393	0.093	0.109	1
Dnaaf2	0.0735481320687263	-0.0109453707240498	0.466	0.504	1
Cdca8	0.0735778093986575	-0.0320343720216001	0.899	0.887	1
D5Ertd605e	0.0735868970606749	-0.0312926298721426	0.115	0.15	1
Ckap2	0.0736140957681003	-0.0458504186997615	0.429	0.477	1
Dhcr7	0.0736588260457491	0.0206769297013129	0.147	0.133	1
Sbds	0.0739917229310964	0.0383652612082088	0.642	0.625	1
Golim4	0.0740053606315773	-0.0261323161853206	0.081	0.108	1
Arl1	0.0740518062873038	0.0163348794344499	0.749	0.772	1
Nudt4	0.074132028927036	-0.0520929010574798	0.889	0.895	1
Ccdc137	0.0742425258112959	-0.0332849042261338	0.245	0.274	1
Faap24	0.0743452948187268	0.0212485418129892	0.241	0.234	1
Ran	0.0744140505929433	0.0256220075943281	1	1	1
Zdhhc5	0.0746870765735208	-0.0280825691957814	0.158	0.197	1
AW549877	0.074695644808647	0.0274810606233517	0.137	0.104	1
Mov10	0.0747661303519628	0.0253841153686185	0.247	0.233	1
Cebpzos	0.0748454391824526	-0.0378060647998475	0.735	0.779	1
Dnajb12	0.0749410473022626	-0.0030815695955706	0.105	0.119	1
Tubb2b	0.075091006303355	0.0230581657307776	0.873	0.836	1
Pla2g12a	0.0751467586329402	0.0451228655467547	0.644	0.609	1
Acads	0.0752622728948868	0.0383553591568251	0.335	0.305	1
Mns1	0.0753138154024539	-0.0257143067079765	0.313	0.357	1
2310040G24Rik	0.0755645539607876	0.00646734609939957	0.124	0.103	1
Slc9b1	0.0755905295867775	-0.0378986986068459	0.514	0.566	1
Col18a1	0.0759229480182002	-0.0490658165759121	0.479	0.526	1
Pi4k2a	0.0760776916208616	-0.0112536981399176	0.155	0.182	1
Pcna	0.0762938061823669	0.0446951234295256	0.543	0.514	1
Galnt11	0.0764315647541231	-0.0170204558473982	0.144	0.175	1
Serf1	0.0764375309780689	0.00678631404650726	0.299	0.319	1
Cpne5	0.0765523822547522	0.0285294190865579	0.156	0.142	1
Lage3	0.0767444717697751	-0.0228925642938856	0.788	0.828	1
Tinf2	0.0768883956211205	-0.0243653172871664	0.2	0.239	1
Ube2cbp	0.0768961575818048	0.0222536164369339	0.108	0.078	1
Mageb16	0.0769659674961935	0.0328433309014755	0.269	0.245	1
AI597479	0.076995746449647	0.0262518677699209	0.139	0.106	1
Cdc25c	0.0770970088941621	0.022069582348732	0.176	0.157	1
Ehmt1	0.0771412055007153	0.0407548754830334	0.473	0.449	1
Rev3l	0.077206972266831	0.0247152570632885	0.148	0.122	1
Ankrd12	0.0772884381743347	-0.0373314269184293	0.132	0.169	1
Keap1	0.0773404335180364	0.0341265868505595	0.333	0.312	1
Hipk1	0.0773457763346658	0.00638775709775191	0.169	0.176	1
Sf3b3	0.0774683091338947	-0.0290244876147481	0.574	0.623	1
N4bp2	0.077558650852905	-0.00992156997573995	0.231	0.259	1
Ebag9	0.0776235326096685	-0.0183749857587003	0.137	0.169	1
Eci1	0.0776496256034526	-0.0313045615051429	0.398	0.447	1
Ubp1	0.0777075698956625	-0.0389865931059562	0.402	0.454	1
Id3	0.0777418188199267	0.0465238189838654	0.712	0.704	1
Ifitm3	0.0779860398092599	0.029206197818801	0.697	0.706	1
Wdr83os	0.0780322398250909	-0.0321300690160403	0.188	0.23	1
Plekha4	0.0784840225156389	0.0430553574124388	0.304	0.262	1
Zswim7	0.0785072267834819	0.0123457908277587	0.474	0.488	1
Ppp1r14a	0.0787007149466954	-0.0275089671764614	0.128	0.15	1
Mbd4	0.0788129238320022	-0.00232447127622053	0.089	0.102	1
Smyd3	0.078917038966242	-0.024902483630326	0.122	0.158	1
Zcchc8	0.078943230027539	0.0350258520238834	0.369	0.348	1
Decr1	0.0789635356252591	-0.0176935851956169	0.108	0.137	1
Tmem245	0.0791564346691623	0.0405029818271021	0.583	0.601	1
Jade1	0.0792121440044175	0.0134649238248317	0.91	0.932	1
Csnk1e	0.0792221550827432	-0.0271450958847965	0.409	0.457	1
Vps35	0.0792444868434092	0.046254983679187	0.682	0.651	1
Grb10	0.0792913263612531	0.021746366717902	0.417	0.425	1
Brpf1	0.0795239709994746	0.0300566513269302	0.238	0.195	1
Itgb1bp1	0.079544480514551	0.0407336631868749	0.385	0.34	1
Rpl15	0.0797164431218008	-0.0181622597562052	0.997	1	1
Gm2000	0.079749220301893	0.0202778666519808	0.508	0.519	1
Cisd2	0.0798516554051771	-0.0483326425056677	0.707	0.745	1
Carhsp1	0.0801002221274512	-0.0221270711733443	0.601	0.649	1
0610007P14Rik	0.0801707341303081	0.00776223431598289	0.636	0.66	1
Pelp1	0.0801823540303817	0.0129999990531712	0.732	0.753	1
Pla2g10	0.0802271197387305	0.0316348731108018	0.189	0.157	1
Pgm2	0.0802430040512918	0.00265331627532338	0.114	0.122	1
Armc10	0.0802875229413751	-0.00130215638711112	0.453	0.48	1
Mtg1	0.080361474951323	0.0266608024516267	0.204	0.186	1
Rbm12	0.0803760509590427	0.0167348514584268	0.179	0.174	1
Larp4b	0.0803955879189702	-0.0461887701752969	0.555	0.589	1
Atg4d	0.0805962750822858	0.0282471578482307	0.216	0.193	1
BC030336	0.0805980851938349	-0.015607469796867	0.179	0.21	1
Txnip	0.0806500325042138	-0.0400741685650739	0.317	0.366	1
Eef1e1	0.080841397463332	0.0438586587077915	0.851	0.846	1
Haus2	0.0808504426017617	-0.0407185126375552	0.314	0.36	1
Plcb3	0.0809149202346392	-0.0103780963641574	0.184	0.21	1
Cd276	0.0809820059493279	-0.0286383489631567	0.132	0.169	1
Psma2	0.0812541956569582	0.0299130833401129	0.988	0.993	1
Rrp1	0.081371640707132	0.0464809546812048	0.86	0.842	1
Smek2	0.0814710748309584	0.0409802732679903	0.447	0.397	1
Kif2a	0.0817006465466616	-0.0450763197613963	0.46	0.509	1
Ift52	0.0817678374515784	0.0217365159844225	0.157	0.14	1
Alg11	0.0818916937483434	0.0147153495130517	0.147	0.118	1
Hint3	0.0819537577554666	-0.024140503971558	0.269	0.311	1
Mki67	0.0820671465370676	-0.0203281993776359	0.479	0.523	1
Atp6v1c1	0.0821291389784381	0.0158392744733731	0.506	0.519	1
Hn1	0.0821853762702435	0.048863150054981	0.943	0.933	1
Zc3h14	0.0823038152822731	0.00106087857341997	0.377	0.401	1
Gxylt1	0.0825590044939726	-0.0224875301223469	0.141	0.175	1
Wdr48	0.0827487771365246	0.0319955359295829	0.239	0.21	1
Prdx1	0.083180412042325	0.0315387926215269	1	1	1
Spcs1	0.0832456880556094	0.0161263641698359	0.803	0.822	1
Tpp2	0.083300987238392	0.0420694282626669	0.481	0.443	1
Tuba3a	0.0833279957991988	0.0105722871826635	0.196	0.201	1
Ntn1	0.0835980016539786	0.00382548215183952	0.101	0.108	1
Senp2	0.0837862271361507	-0.0192994583705596	0.347	0.389	1
Ahi1	0.0838421552766227	-0.0269457073148706	0.234	0.276	1
Pinx1	0.0838806420714976	0.0409883094370004	0.492	0.452	1
Ecd	0.0839231752156619	0.0413919717056603	0.414	0.381	1
Ddx58	0.0839545522713845	0.0385150025857369	0.299	0.261	1
Tsen15	0.0840574950572915	-0.0453711129293591	0.486	0.53	1
Ddit4l	0.0842352449962684	-0.0265171280639891	0.159	0.195	1
Hps4	0.0843148453098196	0.0298052939942447	0.202	0.171	1
Bag3	0.0845166380106962	0.0283236364290951	0.153	0.12	1
Ddx20	0.0846137643982694	-0.0438303980885414	0.404	0.453	1
Homer3	0.0848318642078135	0.0113676715893611	0.157	0.158	1
Lig1	0.0848375694847168	0.0469500743282483	0.921	0.909	1
Uqcrfs1	0.0849387431056213	0.032107118259763	0.937	0.938	1
Nup43	0.0849836808081338	0.0490560251348684	0.673	0.638	1
Tbc1d13	0.0851790055032148	-0.0127071687870095	0.152	0.179	1
Rps13	0.0852420304216547	0.0193724971495493	1	1	1
Prdx4	0.0852482369065113	0.0391370898687721	0.649	0.6	1
Prdx3	0.0853033391324382	0.043671587450087	0.442	0.394	1
Lsm4	0.0853168994198644	0.0400545731469737	0.987	0.982	1
Rpl38	0.0853515104185535	0.0294929908067623	1	1	1
Trim41	0.0853619305022907	0.0293274035055364	0.233	0.191	1
Sdhaf2	0.0853799394658729	-0.0394226836307381	0.305	0.349	1
Dhx8	0.0855869974894235	-0.0125947833550187	0.522	0.562	1
Ldha	0.0856082544573096	-0.0394685973991047	0.997	0.993	1
Gfod2	0.0856348336327044	-0.133703199748242	0.229	0.237	1
Grpel1	0.0857916568409824	-0.0402918601685252	0.947	0.964	1
Ptprf	0.0858668279150124	-0.00410880431137162	0.535	0.569	1
Uimc1	0.08613480455251	0.0195115840173911	0.293	0.289	1
Ehmt2	0.0861865059981348	0.0353069545467248	0.47	0.458	1
Rlf	0.0862208593781187	0.0157545638421156	0.174	0.167	1
Rnpep	0.0862734197243233	0.0226956200197289	0.217	0.206	1
Btbd10	0.0865285557286475	0.0110189804382349	0.256	0.263	1
Rnft1	0.0869825777077792	0.0086377827204811	0.256	0.268	1
Tceal8	0.0869847151760474	0.033864618175709	0.767	0.772	1
Fbxl14	0.0870151989381679	-0.0212255087028355	0.166	0.203	1
Dock6	0.0870821082036186	0.0295127450106015	0.222	0.199	1
Fam118a	0.087295048283336	0.0279148135523999	0.213	0.188	1
Eif4ebp2	0.0873674141831099	0.0292354341644611	0.16	0.126	1
Ankle2	0.087655884329216	0.00861741679031242	0.225	0.231	1
Lrrc59	0.0878093830627204	-0.0442127430085346	0.892	0.912	1
Atpif1	0.0878602094592678	-0.00518897622131487	1	0.996	1
Rpe	0.0880227106383465	-0.0111533686744194	0.376	0.413	1
Zfp180	0.0881313538980213	-0.00812567831901069	0.1	0.121	1
Acaa2	0.0881530915907783	0.0211024913525438	0.235	0.227	1
Zfp459	0.0881812135748795	0.0127973878503913	0.161	0.161	1
Tnrc6c	0.0883066136334798	0.0224591977957126	0.293	0.251	1
Gldc	0.0883422410296874	0.0417875694753905	0.446	0.405	1
Atf6b	0.0883443048747349	0.0198087592578813	0.225	0.216	1
Gps2	0.0883780263467151	0.0100408943937472	0.243	0.25	1
Slx4	0.0884082627112734	0.0176864969432441	0.118	0.09	1
Pkig	0.0884846384063073	-0.027917231464809	0.258	0.303	1
Ttc4	0.0885435215727561	-0.0228309413964298	0.417	0.462	1
Dynlt3	0.088580728190235	-0.0174057779849992	0.077	0.104	1
Zc3h12a	0.0885940202171017	-0.00309325939607598	0.094	0.109	1
Rpl8	0.0888235653135579	0.0170164700016469	1	1	1
Trim59	0.08891062730486	0.0110406152236347	0.477	0.497	1
Mrps17	0.0890937580765881	0.0440080677657766	0.886	0.856	1
Sf3a3	0.0891538668355007	0.0270165117409785	0.741	0.751	1
Pop4	0.0892291319454804	0.0227571492284653	0.598	0.605	1
Hmgxb4	0.0892375725893013	0.0353222454425876	0.476	0.452	1
Pigx	0.0894827995226311	-0.0469270201420466	0.465	0.514	1
Ipo9	0.0895146595436396	-0.0137063260829768	0.281	0.314	1
Ctsb	0.0897866493546755	0.0359187915100586	0.43	0.41	1
Atf6	0.089798320267695	0.00107712976069634	0.131	0.142	1
Pacsin2	0.0898461938479786	0.0292280722730539	0.385	0.337	1
Ddx10	0.0898805323647846	0.0327896358597026	0.698	0.69	1
Armcx2	0.0900872118680593	-0.0207161924239662	0.125	0.138	1
Psma7	0.0903049206146579	0.0285508605341378	0.999	1	1
Foxp1	0.0903972408328771	0.025136451456484	0.481	0.486	1
Nans	0.0905742095731445	0.0245792467448286	0.682	0.693	1
2310033P09Rik	0.0906026121049108	0.0236750487364105	0.456	0.41	1
Aamdc	0.0907051807586877	-0.0180420789547714	0.174	0.207	1
Rtkn	0.0908043135795047	-0.0240555426013978	0.089	0.119	1
Prdx2	0.0908186484809703	-0.023230033168895	0.875	0.907	1
Wdr89	0.0909101666861422	0.00710681300133564	0.787	0.814	1
Slc44a1	0.0909155727224077	0.00607832055858062	0.303	0.272	1
Cog4	0.0909458522086974	-0.0191112337032514	0.224	0.261	1
Ptpn14	0.0913010700010933	-0.0303429197010325	0.169	0.189	1
Mrpl28	0.0916005581331745	0.0401188533659786	0.898	0.887	1
Arl3	0.0918827125929733	-0.0307336120018753	0.314	0.36	1
Fgf17	0.0919517513832926	0.0502264825456027	0.398	0.356	1
Mlst8	0.0919638966257106	0.0199519730319776	0.109	0.087	1
Sult6b1	0.091964367186152	-0.0381120714211121	0.267	0.312	1
Gm13247	0.092065255747326	0.0333571513693761	0.26	0.228	1
Gosr1	0.092191332222005	0.0203112873291975	0.207	0.192	1
Mthfd2	0.0922980600077659	0.0125941680619516	0.761	0.784	1
Tead4	0.0924919845032833	-0.0126908654094048	0.106	0.13	1
Pus7	0.0925934286275955	0.0388385817515351	0.418	0.386	1
Rbpms	0.0927623635441189	-0.0143790776355767	0.634	0.61	1
Sac3d1	0.0927808944535194	-0.0295994556075991	0.498	0.547	1
Eef2kmt	0.0928073685071636	-0.018835098311481	0.176	0.21	1
Atg13	0.0928547402096281	-0.00501748452337106	0.189	0.21	1
Btg2	0.0929366122392833	-0.0479096695203481	0.245	0.289	1
Sag	0.093233297513202	0.00585938917364243	0.337	0.361	1
Tomm20	0.0934462727631428	-0.0217757254254827	1	1	1
Svbp	0.0934851107399246	0.0196573346360736	0.541	0.553	1
Nek6	0.0935291308857407	0.0339263536339708	0.252	0.212	1
Ptpn12	0.0935525828919203	0.0217908054463651	0.293	0.283	1
Zbtb17	0.0936265630069687	0.0187931106000162	0.143	0.13	1
Rnaseh1	0.0939217220553897	-0.0325605893431717	0.299	0.345	1
Ramp3	0.0939589926661007	-0.0298599201418684	0.137	0.172	1
Spats2	0.0941170094694394	0.0257466214765547	0.253	0.235	1
Lrrc58	0.0941822633972942	-0.0413885576798219	0.422	0.465	1
Ddx49	0.0943187691178476	-0.0370519980890208	0.32	0.368	1
Abhd5	0.0943471944364583	-0.0307135405395553	0.142	0.173	1
Taf2	0.0944572850207101	0.017106880770558	0.252	0.245	1
Txndc15	0.0947577645338419	-0.0129037428456233	0.328	0.317	1
Mrps18a	0.0947611101222448	-0.0184063796769284	0.691	0.73	1
Blvrb	0.0948433915149732	0.0230973246721566	0.265	0.255	1
Por	0.0949355025095471	0.01230266212761	0.254	0.257	1
Melk	0.0951885786343787	0.017008113715804	0.344	0.347	1
Npdc1	0.0951958095845883	0.0151497780596725	0.14	0.136	1
Irf2bpl	0.0953381523985884	-0.0133857074097026	0.618	0.659	1
Polrmt	0.0954627719567065	0.00112269236748865	0.13	0.118	1
Yeats2	0.0955622880332921	0.00166691730045357	0.163	0.175	1
Snap29	0.0957191164244149	-0.00160581149646638	0.12	0.131	1
Sh3bp4	0.0958128919137539	-0.018848768800915	0.113	0.143	1
Marcksl1	0.0958975694803532	0.00566201028183899	1	0.996	1
Lztfl1	0.0960156765565876	0.00499310903718098	0.196	0.205	1
Dhrs13	0.096059779509456	0.0176413665569007	0.12	0.104	1
Gfpt1	0.0963027635693239	-0.0141274401093451	0.136	0.163	1
Nutf2	0.0965341135884905	0.0346643623703196	0.3	0.262	1
Slc3a2	0.0965464830853995	0.0534237162717998	0.848	0.841	1
Asap2	0.0967145615332176	0.015157494547121	0.133	0.106	1
Mocs3	0.0968141955292596	-0.0154227827105751	0.118	0.146	1
Casp8ap2	0.0969394716026985	-0.0355861206550632	0.561	0.61	1
Parvb	0.097012687065666	-0.00421884842423875	0.321	0.35	1
Snx30	0.0971845612061255	0.0263526213582274	0.127	0.098	1
Uck2	0.0972318480692505	0.0183512386508523	0.842	0.861	1
Asxl2	0.0972392742109702	-0.0135532979702942	0.369	0.405	1
Trim35	0.0973141172120259	0.0317660955837005	0.275	0.249	1
Naprt	0.0974544527862698	-0.0282529828038137	0.118	0.149	1
Top3b	0.097470999255791	0.00965524164715775	0.419	0.432	1
Crem	0.097474129139287	-0.0178005479338148	0.159	0.191	1
Dpm3	0.0974906724375688	-0.0276901698482108	0.604	0.651	1
Ccnh	0.097620875242183	-0.00668011878362479	0.531	0.566	1
Ywhah	0.0978920331562582	0.0409654268919728	0.877	0.861	1
Zbtb43	0.0979854016876917	-0.0126588202223976	0.226	0.256	1
Leng8	0.0980972394924349	0.00321170308588035	0.147	0.154	1
Mphosph6	0.0982063641312447	-0.0241397996696709	0.639	0.685	1
Ifnar1	0.0983124293793696	0.00759228686076747	0.118	0.119	1
Ldlrap1	0.0985496176043175	-0.00431191164077153	0.107	0.124	1
Xpr1	0.0985642136076346	0.00600805754993222	0.12	0.102	1
Tmem251	0.0985730461178717	0.0101274735149236	0.333	0.346	1
Med15	0.0986169572167374	-0.024823724424451	0.133	0.168	1
Zfp142	0.0986810273905087	-0.0296831142603561	0.137	0.172	1
S100a11	0.0987976537202422	-0.0436976528588849	0.476	0.502	1
Ggnbp1	0.0989001514496447	-0.0051795980049857	0.148	0.166	1
Snx18	0.0991845514258621	0.0258072481204586	0.274	0.257	1
March5	0.0992844814818621	-0.00380629918808539	0.852	0.88	1
Cdc5l	0.0996317491503907	-0.00619043155139765	0.931	0.909	1
Ccne1	0.099969673333455	0.0552030468022557	0.927	0.909	1
Timm17b	0.10001164407076	0.0435376088313093	0.681	0.658	1
Slmo2	0.100033204088464	-0.00757357179657125	0.752	0.785	1
Yipf6	0.100176026576906	-0.0273730197723032	0.186	0.225	1
Dusp12	0.100227773045626	0.0377254525362046	0.552	0.503	1
Thap7	0.100280208465878	-0.0172414402322802	0.243	0.278	1
Kat5	0.100333550862576	-0.0157066673236617	0.194	0.227	1
Ccna2	0.100374238727946	-0.0433803550873767	0.798	0.831	1
Rab24	0.100385837247269	-0.042894820105623	0.356	0.399	1
Zbtb22	0.100429916350791	-0.0179889434289301	0.094	0.122	1
Lgmn	0.100455144946903	-0.0123899426457448	0.21	0.245	1
Gm10093	0.100455513597826	0.0177752068750613	0.459	0.47	1
Rgs19	0.100518953709382	-0.0214001321877898	0.388	0.431	1
Rsrp1	0.100747706625424	0.0452728800535025	0.821	0.79	1
Acadm	0.100757436627909	0.0246164919580136	0.648	0.661	1
Rap1gds1	0.101033870146237	-0.0290847595060279	0.159	0.188	1
Hnrnpm	0.101038856950609	0.0291513026716119	0.97	0.977	1
Hddc3	0.101191598747497	0.00144075860405164	0.128	0.138	1
Gpc3	0.101199206610424	0.00855813559990568	0.132	0.134	1
Zfp37	0.101460046278731	-0.0222396271612501	0.078	0.106	1
Ftsj3	0.101535391201255	-0.0446032923699399	0.811	0.838	1
Gnai1	0.101540943055941	-0.00508099751281446	0.173	0.193	1
Fam175a	0.101597107755505	0.0271283122640935	0.184	0.147	1
4921524J17Rik	0.101788643105569	-0.0138023944378189	0.45	0.488	1
Rassf3	0.101792823930523	-0.0201934576287742	0.092	0.121	1
Pole3	0.101951743111993	0.0326829002456014	0.751	0.752	1
Zfp292	0.101975350057223	0.0187483496021362	0.478	0.436	1
Timm10	0.102058145757936	0.0382983026678126	0.858	0.824	1
Ndufa7	0.10218804110036	0.0233237572960061	0.995	0.998	1
Sgpl1	0.102259034619227	0.00252048897765	0.132	0.119	1
Xab2	0.102261549475843	0.0236293770325452	0.3	0.291	1
Tgfbr1	0.102271569934561	-0.0189794003579899	0.113	0.144	1
Tmed5	0.102280054031557	0.0256813150178256	0.289	0.276	1
Stat6	0.102432640870766	0.000317572417657203	0.181	0.197	1
Parp2	0.102519188688379	-0.0199213466195601	0.551	0.593	1
Angptl4	0.102669947601498	-0.0119558087517853	0.298	0.331	1
Mum1	0.102689351758145	-0.0199412932196883	0.378	0.419	1
Mtfp1	0.102770529740762	0.00893582315533978	0.181	0.186	1
Ppil3	0.102961180293799	-0.005185163982802	0.464	0.495	1
Rpl22l1	0.103155103890708	0.0348130686886408	1	0.999	1
Rars	0.103161033667668	-0.00963261140963101	0.692	0.727	1
Fam126b	0.103369988446273	-0.0217892715682782	0.13	0.164	1
Sssca1	0.103552882616374	0.0252102870264452	0.945	0.955	1
Psen1	0.103640743313901	0.0301093833008961	0.204	0.167	1
Epcam	0.103708432924227	0.0085660236580325	0.522	0.549	1
Dnajc15	0.103756492255165	-0.0405084848783452	0.796	0.801	1
Dcxr	0.103940450818603	-0.0199430545715108	0.109	0.139	1
Nsmce4a	0.104061304048135	-0.020795962522144	0.74	0.78	1
Sall3	0.104093017125516	0.0315152397804999	0.195	0.166	1
Dnmt3b	0.104270383707379	0.010606276727309	0.582	0.611	1
Ptdss1	0.104442403660819	-0.014531487087831	0.255	0.288	1
Ptprs	0.104504051956931	-0.0304374149314181	0.193	0.233	1
Rnf216	0.104740793378082	-0.00472000843463596	0.212	0.232	1
Mlx	0.104785639591669	-0.0400762449521456	0.398	0.44	1
Dlgap3	0.104834049777774	-0.0295827025542529	0.172	0.21	1
Fbxl6	0.104874439411865	-0.0273751035141284	0.176	0.214	1
Timm10b	0.105053406044079	-0.0447258996983567	0.641	0.679	1
Ankrd9	0.105106980460287	-0.00491275179602987	0.244	0.268	1
Pdcd4	0.105163799227977	-0.027441895090342	0.221	0.262	1
Tacc3	0.105283927975356	-0.0372249401995342	0.511	0.56	1
Rbm7	0.105415400699946	0.043423013606311	0.571	0.529	1
Rps6ka1	0.105420851715575	0.032512153017125	0.476	0.463	1
Fryl	0.105500891411959	0.0102205783179682	0.195	0.2	1
Ccdc117	0.10562592833242	-0.0144034607268616	0.211	0.243	1
Pcyt1a	0.10579711060089	-0.0109893443781883	0.145	0.169	1
Poli	0.105812838693866	0.0222443279470934	0.197	0.184	1
Gpsm3	0.105972948350254	-0.0134226922723995	0.2	0.199	1
Slc25a51	0.106102312632151	0.00467048557516539	0.222	0.235	1
Ahctf1	0.106228449113238	0.0250579142047011	0.561	0.559	1
Med13l	0.106312606715485	-0.0461752757083806	0.449	0.496	1
Cndp2	0.106425877116559	0.0136696953838754	0.438	0.447	1
Syce2	0.106750429632448	-0.0369486081968045	0.552	0.6	1
Sgsm3	0.106839217274224	0.0283313379040661	0.188	0.157	1
Wasl	0.107021034280895	-0.0268578062872197	0.494	0.541	1
Dcbld2	0.10733608044425	-0.00985732489516065	0.09	0.11	1
Rcc2	0.10756688791457	-0.0392039230367207	0.937	0.937	1
Pola2	0.107646685300703	-0.0230943354779254	0.331	0.373	1
Elavl2	0.107850659354318	-0.0267774114054081	0.247	0.288	1
Ccdc43	0.107851612580438	-0.0328295690054032	0.509	0.522	1
Ptpn11	0.107910991022706	0.0201074999152269	0.472	0.429	1
Pitpnc1	0.108101383925297	-0.0341120677722032	0.27	0.314	1
Alg1	0.108105642392231	0.0115150838062174	0.143	0.138	1
Hnrnpul1	0.108388037125182	-0.0220837888298468	0.435	0.48	1
Mysm1	0.108392149455999	-0.0251502607916832	0.247	0.287	1
Eif2b4	0.108596318484528	-0.0417142938785245	0.571	0.616	1
Tmx1	0.108633183902898	0.0295898880217199	0.32	0.301	1
mt-Nd2	0.108689185491054	-0.0290898921857243	1	0.999	1
Traip	0.108953694372031	0.0143338551427218	0.308	0.313	1
Gga2	0.109231113464042	-0.0198728001858559	0.596	0.639	1
Eif3m	0.109458000214738	-0.0206231492127553	0.911	0.937	1
Ngdn	0.109847996157172	0.0456824981779874	0.743	0.729	1
Hadha	0.110266335992715	-0.0162244900197845	0.414	0.455	1
Capzb	0.110395229527861	-0.0248397499111357	0.937	0.958	1
Axin1	0.110520044730267	0.00434579395902471	0.164	0.171	1
Psat1	0.110599294529854	0.0310424553281818	0.923	0.935	1
Mrps25	0.110700182701804	0.0353022018133785	0.819	0.809	1
Zfyve21	0.110730059019193	0.0244591518284518	0.39	0.383	1
Kcnq1ot1	0.110752843631877	-0.0472109806298726	0.661	0.687	1
Maged2	0.110945887077837	-0.000381327813749582	0.091	0.101	1
Yeats4	0.111064186218268	-0.0209867319109541	0.819	0.801	1
Hhex	0.111116984894948	-0.0218675116168755	0.112	0.127	1
Cep57	0.111146949657301	-0.00593583285942112	0.58	0.61	1
Farsb	0.111222661072835	0.0436605496924314	0.709	0.684	1
Rassf7	0.111262385227003	0.0300101126192555	0.217	0.184	1
Tbl2	0.111314885289573	0.0176815112509426	0.104	0.088	1
Cdc123	0.111397812079362	-0.0260678056669944	0.635	0.633	1
Syvn1	0.111433445089592	-0.00524613415283112	0.088	0.103	1
Fiz1	0.111815153969093	0.0157733540991251	0.565	0.581	1
Ptbp3	0.111901605294759	-0.0155515249705585	0.282	0.317	1
Rnaseh2a	0.112399431107193	0.00529361083292301	0.59	0.62	1
Arhgef12	0.112482559711737	-0.0220675319250978	0.127	0.16	1
Gosr2	0.112558636907948	-0.0231034469844559	0.43	0.436	1
Dyrk1a	0.112585879555455	-0.0316366917806542	0.216	0.252	1
Braf	0.112616915313272	-0.0158968024502611	0.163	0.193	1
Ddx19a	0.112768620020641	0.0280859848912344	0.398	0.393	1
1810022K09Rik	0.112835301909887	-0.0429106214044963	0.938	0.949	1
Sorl1	0.113080116787338	0.00125410061849843	0.177	0.188	1
Gm21092	0.113329528515654	-0.0389192339591771	0.393	0.439	1
Triml1	0.113540051108863	-0.0273037137222578	0.286	0.329	1
Nos1	0.113565237465274	-0.025504055685152	0.117	0.149	1
Sipa1l3	0.113621035785769	-0.0184860824998054	0.102	0.13	1
Bola3	0.11383573275198	0.0255777452746754	0.811	0.822	1
Pcbp2	0.113850159911226	-0.017051681474952	0.997	1	1
Qtrt1	0.113868984256169	0.0328549383036963	0.397	0.375	1
Setd6	0.114052038300938	0.0316645538386671	0.302	0.28	1
Mirg	0.114115626693268	-0.0279059745972058	0.109	0.132	1
Aff4	0.114233666982107	0.0288363039818915	0.523	0.515	1
Arhgef26	0.114463960383248	-0.00667037947975206	0.102	0.125	1
Faap100	0.114709938067391	0.0203342025965927	0.191	0.18	1
Rbbp4	0.114932890838872	0.00778589524721274	0.884	0.854	1
Epn2	0.114951130662364	0.0311552817099119	0.297	0.272	1
Ythdf3	0.11500889595771	0.0343506871422861	0.345	0.309	1
Rbm14	0.115074289302916	0.0391852163725709	0.608	0.564	1
Nlk	0.115182362541819	-0.0305513347350221	0.18	0.214	1
Gfpt2	0.115225730022104	0.0263435266406852	0.27	0.258	1
Ccdc59	0.11530260441443	-0.0425540761237222	0.751	0.77	1
Clcn7	0.115351343150146	-0.0150798139986974	0.078	0.102	1
Poll	0.115620428049956	-0.0061472445093646	0.098	0.116	1
2410089E03Rik	0.115671368089607	-0.0206177876415879	0.094	0.109	1
Ccdc18	0.115994555158828	-0.026137686496872	0.15	0.186	1
Dnajb14	0.116089973508402	-0.0154317242877488	0.097	0.108	1
Ccdc163	0.116108211107468	-0.00345505596839603	0.109	0.13	1
Pdk1	0.116223604460194	-0.0278165583263926	0.493	0.491	1
Slc35b3	0.116528601407242	-0.0129464852864098	0.097	0.121	1
Akap10	0.116650194669957	-0.00815708923439878	0.098	0.117	1
Arhgef1	0.116696051382075	-0.00799322110829137	0.227	0.253	1
Npepl1	0.116710147495005	-0.0231505765731153	0.204	0.241	1
Rai14	0.116795475385213	-0.0256369799387954	0.191	0.229	1
Dcaf12l1	0.116895746502641	-0.0349600774773442	0.166	0.194	1
Rbm17	0.117230744363319	0.0335624084138766	0.962	0.964	1
Zfyve9	0.117278539326694	-0.00704445749916535	0.094	0.111	1
Rfc5	0.117330732117121	0.0218847586739994	0.836	0.855	1
Mrpl41	0.117414821503014	0.021484000556466	0.61	0.622	1
Mapkapk2	0.11750460914605	-0.0148488680019354	0.171	0.201	1
Maged1	0.117521001341668	0.0407509042440568	0.445	0.4	1
Usp24	0.117594919674838	0.00303820026421797	0.188	0.201	1
Zfp580	0.117631384256135	-0.0288913433684887	0.155	0.187	1
Actr8	0.117741618884555	0.0328444003262029	0.254	0.22	1
Fam193b	0.117941834204329	-0.0152445118517003	0.14	0.168	1
Ppt1	0.118040711130511	0.0021234240282777	0.158	0.168	1
Amt	0.118240647060455	-0.0343632701127006	0.228	0.269	1
Bcl2l11	0.11836225347828	-0.036463809989394	0.189	0.226	1
Phb	0.118450246771363	0.0461994888720805	0.85	0.824	1
Ktn1	0.118591551968299	-0.0444679408793872	0.821	0.832	1
Eif2b5	0.118671512661322	0.00396826317272747	0.617	0.642	1
S100a6	0.118711595079583	-0.0843630400956956	0.65	0.636	1
Slc16a1	0.11894347842987	0.0312048868609333	0.406	0.39	1
Cenpt	0.118961485402025	-0.041465248427108	0.385	0.43	1
Swap70	0.118994933115079	-0.0200151558052654	0.123	0.153	1
Ccdc50	0.119011108812386	-0.0386649858319711	0.308	0.351	1
Atp5l	0.119126365088906	-0.0292696636157324	1	1	1
Zmym4	0.119136155565492	0.00687378851447873	0.374	0.392	1
Tsr3	0.119196358438284	-0.0252856727060077	0.403	0.41	1
AI467606	0.119912785623703	0.0235350788875831	0.121	0.092	1
Pak4	0.119933333355067	-0.00544260482435982	0.413	0.445	1
Pbk	0.120101510240707	0.0283985486708924	0.353	0.343	1
Actl6a	0.12022683811237	-0.0456012118643568	0.841	0.857	1
Skp2	0.120268027497213	-0.00465624869108039	0.443	0.475	1
Sf3b6	0.12057345495913	0.0296816129307951	0.959	0.943	1
Cinp	0.12081069045276	-0.0100125793699686	0.383	0.418	1
Aldh1a3	0.120919839369598	0.0538308721313974	0.312	0.304	1
Mkrn2	0.120948803298864	0.00961829851491258	0.322	0.29	1
Rwdd4a	0.121025899450989	0.0266296585396356	0.498	0.485	1
0610037L13Rik	0.121239715428065	0.00873625066845923	0.393	0.404	1
Sigirr	0.121247496777058	0.000948385581907754	0.118	0.128	1
Lpar1	0.121396570746253	-0.0254362137240682	0.107	0.123	1
Pdcd5	0.121572764563638	-0.0218389115644333	0.972	0.985	1
Sf3b4	0.121632433219852	0.0273098383043959	0.862	0.874	1
Snrpd1	0.121882494748931	0.0158432287433539	0.999	0.994	1
Ube2h	0.121903142136203	-0.0250160745194737	0.11	0.141	1
Glis2	0.121939652136944	-0.0240444343068065	0.096	0.124	1
Wdr53	0.122116469261589	-0.000275915216990746	0.179	0.192	1
Gm11744	0.122255546201061	-0.0244702708853424	0.108	0.139	1
mt-Nd6	0.122277995419281	0.00637671416568975	0.155	0.167	1
Nop56	0.122342279310683	0.0246909856733109	0.988	0.977	1
Smc1b	0.122413139960179	0.0103398976722991	0.115	0.116	1
Eif3b	0.122576079138773	-0.0455174963487182	0.9	0.917	1
Cry1	0.12261875625164	0.0206615015401492	0.304	0.301	1
Zfp263	0.122967630866842	0.0299825778137295	0.263	0.231	1
Ctdspl2	0.123104526652874	-0.0155967926424278	0.271	0.27	1
Lmnb2	0.123133676529958	0.00862401369003143	0.299	0.306	1
A330069E16Rik	0.123297294666403	-0.0492667585517078	0.131	0.164	1
Zfp654	0.123377423148277	0.0195094260200679	0.117	0.089	1
Cct2	0.123498337846423	0.0127483866764004	0.982	0.991	1
Praf2	0.123513207156074	-0.0337222987891593	0.432	0.479	1
Cep57l1	0.123515306952955	0.0374965367036402	0.32	0.284	1
Samm50	0.1235403368472	0.0340444335600012	0.859	0.859	1
Mtus1	0.123586238751749	0.0205247788929845	0.138	0.118	1
Ngfr	0.123735099712956	-0.0192397699364922	0.092	0.119	1
Sephs2	0.12383083352251	0.025591096120018	0.811	0.824	1
Rad9b	0.123844535895058	-0.01604873222237	0.092	0.118	1
Rhot2	0.124018488732128	-0.0224849001455414	0.129	0.162	1
Platr5	0.124055548077712	0.0445991309292521	0.251	0.221	1
Rab28	0.124082663687713	0.0343767738562616	0.248	0.212	1
Trak2	0.124157574247561	-0.0031510879245452	0.106	0.12	1
Hmgn3	0.124234880095813	-0.0168916005348375	0.195	0.228	1
Mmp14	0.124281619278901	-0.0214482514917677	0.082	0.109	1
Reep3	0.124314368930224	-0.0291951199065975	0.136	0.166	1
Fabp3	0.124315712689483	0.00929054678867647	0.192	0.204	1
Stmn2	0.124514675608612	-0.0376834427053103	0.975	0.981	1
Golph3	0.124533633505349	0.00825262182430131	0.29	0.298	1
Cutc	0.124589959693234	-0.00701478347888308	0.11	0.128	1
Sik1	0.124608239652851	-0.0332918365290079	0.197	0.232	1
Map1lc3a	0.124640086174853	-0.0323675520526266	0.385	0.398	1
Spag9	0.124647920595875	-0.0189611131947417	0.127	0.157	1
Adal	0.124779878251288	-0.0106364742580444	0.143	0.167	1
Ppp1cc	0.124853673819238	0.0356223415159918	0.951	0.939	1
March2	0.12485403975528	-0.0267649770999049	0.161	0.196	1
2410002F23Rik	0.124943029193143	0.0289325010809081	0.375	0.357	1
Ankrd49	0.124954648244278	-0.0287812118321092	0.176	0.213	1
Mrpl55	0.125270221638606	-0.0087135591124784	0.78	0.813	1
Vps37b	0.125305241948859	0.00204686638271855	0.104	0.109	1
Rad54l2	0.125347178923968	-0.0276332997072498	0.229	0.27	1
Entpd6	0.125404421023233	0.0134309195139639	0.222	0.192	1
Ajuba	0.1255180178987	-0.041979903677798	0.413	0.459	1
Dlat	0.125641948243785	-0.0418297338583632	0.494	0.537	1
Wasf1	0.125651901202662	0.0247277756511044	0.234	0.221	1
Gsta3	0.125752806338128	0.0315517432472249	0.205	0.174	1
Zeb1	0.125830357514157	-0.0231224153850275	0.15	0.184	1
Sh3glb1	0.125963382939018	-0.0252976514284353	0.61	0.654	1
Gls	0.126335697856524	-0.0231375522250087	0.206	0.243	1
Pard3	0.12648665067361	0.0212713627395357	0.29	0.28	1
Gtf2f2	0.126576473372523	-0.0315564230297273	0.614	0.659	1
Aard	0.126722052174707	-0.0340700058676751	0.514	0.561	1
Usf2	0.127084379272203	0.0197052059767951	0.326	0.327	1
Zrsr2	0.127091904498841	-0.0110607359232484	0.845	0.876	1
Gtf2h2	0.127197786838977	-0.00435225183406446	0.338	0.363	1
Sik3	0.127287488497863	0.0243360584533923	0.146	0.124	1
Dnajc7	0.127311988147427	0.0211922052662273	0.831	0.846	1
Zfp609	0.127450155446919	-0.0151147471304477	0.127	0.154	1
Acot13	0.127485094838266	0.0122906468441412	0.315	0.32	1
Ube4b	0.127645961011787	0.0350400008370616	0.489	0.468	1
Tmem87a	0.127918600713906	-0.0198155463138684	0.149	0.182	1
Slc25a12	0.12800885447159	-0.0261909957988411	0.137	0.17	1
Nek2	0.128021826128531	-0.0322222903888162	0.275	0.316	1
Chek1	0.128089225912752	0.0334673375308952	0.287	0.255	1
Esf1	0.128158662941742	-0.0402730491475831	0.902	0.904	1
Tns3	0.128341037382587	-0.0388283632920153	0.642	0.686	1
Accsl	0.128404183757433	0.0301416933867359	0.245	0.211	1
Neat1	0.128586147963511	-0.0251138669004458	0.11	0.141	1
Terf2ip	0.128619215766402	0.0269958155854904	0.19	0.169	1
Snrpd3	0.128656319773163	0.0306070731233388	0.995	0.995	1
Bmyc	0.128727427228958	0.0291347155306202	0.598	0.595	1
Mrpl35	0.128817953516818	0.0212162933464102	0.902	0.908	1
Lin7c	0.128916454089856	0.033598140494124	0.416	0.372	1
Tspo	0.129252391548626	-0.0269818819494112	0.197	0.235	1
Plk2	0.129302154950719	-0.0323172441317368	0.158	0.193	1
Ska3	0.129391832206229	-0.00381853154217587	0.265	0.287	1
Lrrc14	0.129558942399204	0.0219097439624023	0.144	0.121	1
Fen1	0.129595978134352	0.00879112987341346	0.604	0.626	1
Cops6	0.129644924772323	-0.0305138434404215	0.819	0.853	1
Pgam5	0.129997790301118	0.0341786475658526	0.39	0.369	1
Ercc5	0.130028825589679	-0.027747702111873	0.11	0.14	1
Ufc1	0.130097167483519	0.0426438854278158	0.682	0.647	1
Mt1	0.130176086311877	-0.0607515065414401	0.949	0.961	1
Timm13	0.130176466789802	0.0367412699818197	0.995	0.993	1
Cst3	0.13031048717237	0.0484442496771963	0.695	0.674	1
Epb41l2	0.130597531576642	-0.0390025087476376	0.364	0.402	1
Sltm	0.130604482661852	-0.0202316331583806	0.816	0.851	1
Dnajb6	0.130611193161637	0.0418032698866808	0.983	0.984	1
Arhgap39	0.130612051150119	0.00829606264989657	0.163	0.167	1
Agap3	0.130613531652396	0.00592966769863465	0.121	0.124	1
Mafg	0.130713137740337	-0.0361890165213474	0.456	0.5	1
Tmem261	0.130731611490512	0.0339248173667358	0.773	0.757	1
Rcl1	0.130963522482762	0.0354690779302402	0.745	0.709	1
Prpf4b	0.131073426451626	0.0231605337643265	0.792	0.753	1
Mcm3	0.131491050064484	0.0417343772498822	0.883	0.874	1
Erc1	0.131569986767529	0.0325637798471672	0.354	0.313	1
Rab8a	0.131739620611445	0.0286449004285025	0.467	0.455	1
Utp23	0.131850596347654	0.0393968425005213	0.496	0.462	1
Esco1	0.131855833486345	-0.0177269919732635	0.123	0.152	1
Cox7a2l	0.131986553222001	0.0352980704209054	0.972	0.971	1
Klhl21	0.132062464702411	-0.0186315965083695	0.125	0.154	1
Atp6ap2	0.132102314472192	-0.0333081872268773	0.24	0.268	1
Grb7	0.132118429933543	-0.0184081349076299	0.091	0.118	1
Lnp	0.132237332822433	0.0258398821987499	0.217	0.2	1
9430016H08Rik	0.132243136595524	0.0364271122086373	0.454	0.412	1
Ethe1	0.132352752547008	0.00958552494788986	0.208	0.212	1
Chmp2a	0.132464894894948	-0.0413860468282794	0.724	0.762	1
Ccar1	0.132724442140802	-0.0311482431396748	0.647	0.69	1
Eps15l1	0.132847370163995	0.00375168453948453	0.112	0.117	1
Phf11d	0.132867933774523	0.0167923178904665	0.219	0.214	1
Pus10	0.132982409891346	0.00773255883709978	0.189	0.192	1
Klf4	0.133057739209134	-0.0277535922255474	0.73	0.77	1
Usp6nl	0.133129635253513	0.0190022130339495	0.133	0.125	1
Ppp1r2	0.133164029224828	-0.0369723577143304	0.803	0.836	1
Mzt1	0.133410299430006	0.00427035315482205	0.376	0.398	1
Lypla2	0.133551597221444	-0.0302062266931215	0.281	0.322	1
Ivns1abp	0.133659782266209	0.0160020317917505	0.591	0.551	1
Wdr36	0.133736003291263	-0.00544462986912531	0.513	0.544	1
Mcm3ap	0.133751594458764	-0.0039341902112433	0.339	0.317	1
Sh3d19	0.134019437354375	0.00983554939863436	0.115	0.112	1
Actg1	0.134063220459738	-0.0338336254175506	0.998	0.999	1
Bex1	0.134079951214084	-0.0389290807754636	0.998	0.999	1
Hmces	0.134193212676359	0.0476449389551225	0.732	0.718	1
Aco1	0.134230745734832	-0.00149245095912032	0.153	0.165	1
Actr1b	0.134456130551314	0.00250027204502173	0.478	0.45	1
3110082I17Rik	0.134595196090021	0.0351569358845199	0.439	0.403	1
Chtf8	0.134731669143753	-0.0398174474604155	0.42	0.455	1
Dars2	0.13484558220741	-0.027574593572642	0.145	0.176	1
Tbrg4	0.134889582660963	0.0255144571015034	0.554	0.511	1
Dpy19l1	0.134897977761321	-0.020882918727212	0.158	0.171	1
Cuta	0.13512865120112	0.0394572847542531	0.646	0.63	1
Yaf2	0.13515302340446	0.0316494220832287	0.261	0.229	1
Ubl4a	0.135444859755389	0.0346233463880971	0.597	0.579	1
mt-Co3	0.135559691810147	-0.0259367789140388	1	1	1
Itm2c	0.135659235285108	-0.00284845317630666	0.209	0.227	1
Wdr74	0.135811205148785	0.0346917562899784	0.901	0.894	1
Abcf2	0.135947337428427	-0.0448642252468529	0.74	0.768	1
Tfb1m	0.135990100603937	-0.0192356450860964	0.092	0.12	1
Cd320	0.136640405128647	0.0190224815479352	0.515	0.519	1
Rab34	0.136711571781996	-0.00710023545427974	0.247	0.271	1
Gpatch2	0.136853470711533	0.0224707248168084	0.233	0.215	1
Arpc3	0.136892071073279	0.0371887481738544	0.737	0.715	1
Slc25a44	0.137015213896122	-0.0216166415894251	0.134	0.166	1
Zfp706	0.137090906192796	-0.00644528284565093	0.991	0.998	1
1600002H07Rik	0.137242270730645	-0.0233270709458121	0.108	0.136	1
Stard4	0.137581644836229	0.0108161319345315	0.235	0.207	1
Lbr	0.137809253532122	0.0326130704652139	0.536	0.523	1
Apex1	0.138043119458993	0.0401044729083908	0.94	0.932	1
Ppil2	0.138061404114752	-0.0256624102641809	0.335	0.377	1
Psmg2	0.138091399676323	0.0387096189641543	0.553	0.534	1
Wdr61	0.138154735832932	-0.0363348342165817	0.841	0.867	1
R3hcc1	0.138172530235493	-0.026211616317782	0.216	0.254	1
Azin1	0.138280246096849	-0.0396388491050358	0.417	0.46	1
Puf60	0.13836394294486	0.016097190474274	0.64	0.659	1
Smim12	0.138412437648593	0.00383018379291966	0.573	0.598	1
Gart	0.13854348210953	-0.0335748119694959	0.866	0.895	1
Zmat3	0.138650112147379	-0.00268343001980376	0.502	0.53	1
Hmbs	0.138794891020518	-0.0218015962380966	0.661	0.702	1
3010026O09Rik	0.138893717458824	-0.00510553908833963	0.11	0.126	1
Slc35e1	0.13905570895695	-0.0227815376953982	0.163	0.197	1
Rapgef6	0.139129648956183	0.00493625266328929	0.217	0.226	1
Cmss1	0.139252362813857	0.0054752024071629	0.182	0.189	1
Zc3h13	0.139374041052661	-0.0452445327325425	0.715	0.751	1
Morf4l2	0.139413501941923	0.0142855749205983	0.981	0.966	1
Atp5sl	0.139646194700411	0.033019950344922	0.324	0.3	1
Mettl14	0.1396463587681	-0.0291771875048077	0.169	0.203	1
Akt1	0.139662190350382	0.012881127693402	0.116	0.111	1
Nln	0.139820752767648	0.0102886088246909	0.197	0.2	1
Mier3	0.139840042399542	0.0107884436293139	0.157	0.161	1
Etv5	0.139963922314385	-0.0370943566056868	0.568	0.612	1
Psma8	0.140147825393496	-0.0315581102657813	0.195	0.229	1
Cxxc1	0.140207738781773	0.00280412187802398	0.284	0.299	1
Abhd12	0.140242244180778	-0.00742856946822909	0.221	0.246	1
Zkscan1	0.140318756402475	-0.0122547230829276	0.083	0.106	1
Pou2f1	0.140494567566185	0.0384057222523753	0.475	0.433	1
Nup54	0.140532024418802	-0.00632942179396173	0.395	0.423	1
Ankrd28	0.140869110238406	0.0225814605705591	0.161	0.129	1
Hspa13	0.141012891773668	-0.012539866183872	0.117	0.141	1
Myo9a	0.141426597413605	-0.0233296887428158	0.126	0.158	1
Bbx	0.141463468680959	-0.0389020443542184	0.414	0.459	1
Pdcd2	0.141998093792902	-0.0217968852438045	0.587	0.63	1
Ccdc88a	0.142140572914496	0.0170795777453651	0.301	0.296	1
Slc35b4	0.142205194509874	0.0194501736446301	0.171	0.154	1
Mob2	0.142213061503273	-0.0217498336591226	0.236	0.271	1
Slc35a1	0.142232446970526	0.0134493171327447	0.287	0.289	1
Zyx	0.142305972174301	-0.0270549648081418	0.166	0.202	1
Ptprg	0.142351325364972	-0.0181083045705535	0.121	0.131	1
Oser1	0.14285144186637	-0.0237650322686274	0.289	0.329	1
Rps20	0.14287084302438	-0.0230932131717592	1	1	1
Srprb	0.142894020751859	0.0170881464637253	0.304	0.299	1
Psmc3ip	0.143234389403672	-0.0202298908596483	0.354	0.394	1
Taf8	0.143375067372925	0.0176592162601096	0.115	0.101	1
Crip2	0.143625082121276	0.0261395103096208	0.515	0.537	1
Ywhag	0.143656851580012	-0.0405037493159631	0.864	0.879	1
Jagn1	0.143715351837693	-0.0100887954435005	0.654	0.689	1
Fam222b	0.143763597217862	-0.00743305030063363	0.181	0.204	1
Calm3	0.143814505963695	-0.0430211278142942	0.891	0.912	1
Ubn2	0.143875277342099	-0.0166661420137907	0.306	0.342	1
Gnpat	0.143976464570305	-0.0352589423946112	0.403	0.447	1
Tbc1d31	0.144027546116735	-0.0208733817458159	0.101	0.13	1
Bend3	0.144087724407276	0.0216709667404543	0.117	0.09	1
Ikbkap	0.144112422519952	-0.0220586777295956	0.385	0.428	1
Racgap1	0.144308149263651	0.0328437704951193	0.537	0.492	1
Ulk1	0.144550655498149	-0.0124047108468756	0.368	0.402	1
Dbt	0.144669476633875	-0.0203377545760532	0.239	0.275	1
Epha2	0.144699298654328	-0.0318027211370357	0.292	0.334	1
D17Wsu92e	0.144737447752677	-0.0334498087441746	0.308	0.351	1
Mgmt	0.144943164866996	-0.033688206393342	0.228	0.258	1
Emg1	0.14500060359969	0.0377154668762834	0.994	0.994	1
Igf2r	0.14539850183487	0.0232768206197181	0.163	0.147	1
Oxsr1	0.145426247765435	-0.0338286569979644	0.408	0.452	1
Slc30a5	0.145519866887512	-0.00547856938166708	0.187	0.206	1
Stard3	0.145636379003487	-0.00279206660738204	0.106	0.119	1
Cap1	0.14583165744211	-0.0309484583544947	0.487	0.532	1
Zfp369	0.146090084743355	-0.00540197562555642	0.138	0.157	1
Akt2	0.146121885996767	0.00784396152396361	0.289	0.296	1
Apool	0.14617536352338	0.00262405932520979	0.234	0.246	1
Cox19	0.146215968184673	0.0242581478399627	0.487	0.487	1
Plekhm1	0.146263066633926	-0.0207389315975585	0.094	0.122	1
Dynlt1f	0.146351722890416	-0.0155162390396267	0.146	0.173	1
Dpp9	0.146480517836073	-0.0321654857808018	0.27	0.311	1
Nfxl1	0.146915121301261	0.00433652006514709	0.099	0.103	1
4930461G14Rik	0.146995908393319	-0.000538174916932282	0.239	0.259	1
Sirt3	0.147105954771397	0.000614671575511483	0.156	0.168	1
Zfand2b	0.147180835353485	-0.0313250622973275	0.179	0.213	1
Vezf1	0.147198198928486	-0.025860552844882	0.193	0.229	1
Acat1	0.147318615777977	-0.0226280533549216	0.1	0.123	1
Ddah2	0.14733459675337	-0.0351516131854576	0.273	0.312	1
Ccnb1ip1	0.147394891946678	-0.0295348662671298	0.29	0.332	1
Zfp622	0.147428747195697	0.0424258261465289	0.705	0.668	1
1700017B05Rik	0.147467348035892	-0.018877113596527	0.139	0.168	1
Gon4l	0.14746816427189	-0.00386462809653476	0.66	0.692	1
Coa7	0.147556255783324	-0.0112807146489421	0.569	0.55	1
Elovl6	0.147646881708076	-0.0428363235041858	0.592	0.628	1
Txnrd1	0.147647192833849	-0.034797314053296	0.836	0.863	1
Slc30a9	0.147751223812069	-0.0327170804584797	0.234	0.268	1
Polr1e	0.14796595321325	-0.0256520983857479	0.275	0.315	1
Ppil1	0.148042169560548	0.0363614229380931	0.94	0.932	1
Tmem57	0.148330782798157	0.0326004632535504	0.329	0.293	1
Nmnat2	0.148431106530967	0.0286173943727334	0.206	0.175	1
Tiam1	0.148509089677952	0.0179351078749773	0.112	0.096	1
Cdkn2a	0.148616589021864	-0.0356323591959729	0.291	0.333	1
Trmt11	0.148692327297995	-0.035927379448	0.328	0.363	1
Tbl1xr1	0.14872596034365	0.0291849081707147	0.258	0.227	1
Myo18a	0.148739950105399	-0.025816857702013	0.16	0.194	1
Rrnad1	0.148773950038611	-0.00237849160217746	0.129	0.142	1
Rab10	0.14881394053029	-0.041295970360908	0.742	0.766	1
Alkbh8	0.14889911574897	0.00451756841915422	0.148	0.154	1
Cic	0.148940975755723	0.033986657480064	0.336	0.297	1
Erdr1	0.148970649921621	-0.0382646501465415	0.651	0.692	1
Higd1a	0.149068501770464	-0.0359266196136445	0.967	0.977	1
Patl1	0.149412294433291	0.00340842465655442	0.173	0.181	1
Ube2d1	0.149729847265057	-0.0250372484797269	0.349	0.39	1
Gtpbp4	0.149967719300546	0.0224340230086673	0.963	0.944	1
Ppp1r15a	0.150190058098746	0.00101103945820416	0.219	0.232	1
Eif3e	0.150260256375103	0.0172165390486845	0.967	0.977	1
Mtch1	0.150304069136156	-0.0421298962084217	0.54	0.578	1
Poglut1	0.150521694346868	-0.0325088179666886	0.342	0.384	1
Commd9	0.150585054803479	0.0314733101872794	0.299	0.262	1
Zc3h8	0.150664062758558	0.0198879752113471	0.327	0.288	1
Dnpep	0.1509630940931	0.0292655566474675	0.403	0.36	1
Abhd13	0.151001403706713	0.000486453223981581	0.154	0.164	1
Nipal3	0.151122800788707	-0.0142944536648841	0.145	0.172	1
Pex2	0.151328866506061	0.0110183440234253	0.148	0.148	1
Rbbp5	0.151357108108022	0.00861287454329929	0.328	0.336	1
Pus1	0.151519905947265	-0.00857538701515259	0.488	0.468	1
Pmm2	0.151605307951827	-0.0234087144592391	0.12	0.149	1
Rbm3	0.151670806044163	0.0299092053192946	0.989	0.992	1
Gaa	0.151863641626457	0.00448499040347294	0.242	0.218	1
Dcun1d4	0.151936862962221	0.0140163626708825	0.148	0.143	1
Cox7a2	0.151990351870776	-0.0236360953139605	1	1	1
Osbpl11	0.15203869515418	0.0151932546480545	0.139	0.133	1
Tnrc6b	0.152078313952968	-0.03064991171058	0.302	0.343	1
Sod1	0.152162843959938	0.00905425776966129	0.941	0.953	1
Map3k7	0.152167731644913	-0.0080308330863765	0.221	0.245	1
Rcor2	0.152377537390013	0.0388437899929788	0.647	0.606	1
Galk2	0.152403879476269	-0.000555211573423503	0.195	0.209	1
Polr3d	0.152927068427018	0.0354419088613029	0.555	0.532	1
Nap1l1	0.152939741346319	0.00727608183771444	1	0.997	1
Scd2	0.152997398927617	-0.0180826246340919	0.288	0.322	1
Mis18a	0.153028886711702	-0.00615510189434959	0.434	0.463	1
Srrm4os	0.153265802138724	-0.0218431138308487	0.105	0.133	1
Amdhd2	0.153339803629947	-0.0193131101908477	0.09	0.117	1
Acbd6	0.153407393935178	0.0183826771807594	0.677	0.688	1
Sulf2	0.153482125016519	-0.0158667216715173	0.365	0.359	1
Dctn3	0.153796424383535	0.0368292284046838	0.79	0.761	1
Mycn	0.153930570325827	0.0375753416575699	0.658	0.648	1
Ccdc53	0.154188094866476	-0.0325949187860884	0.321	0.363	1
Ankrd54	0.154232434738869	0.00815063543576805	0.174	0.178	1
Atp6v0a2	0.154643888170737	-0.00372083988020527	0.146	0.163	1
Pold3	0.154685437047707	0.0349934345644808	0.462	0.419	1
Hnrnpdl	0.154716393165491	-0.0376552570921249	0.911	0.91	1
Kdm4a	0.154741119468315	-0.0249091617812333	0.173	0.194	1
Ywhae	0.154893345416583	0.0222037529017838	1	0.999	1
Prpf8	0.155040327233341	0.0171702227652614	0.668	0.627	1
Ube3b	0.155340173690237	-0.0306678360941189	0.17	0.201	1
Ndufa3	0.155702826546698	-0.0159878204393833	0.882	0.909	1
U2af1	0.15574720347653	-0.028780723057231	0.996	0.995	1
C78283	0.156010865227211	0.024169246998452	0.245	0.232	1
Sord	0.156190711188582	-0.0256600330396977	0.132	0.162	1
Zfp598	0.156337936142397	0.0129672271068293	0.339	0.345	1
Txndc17	0.156651108317958	0.0364268366880842	0.953	0.955	1
Kctd13	0.156780374868536	-0.00962747685810093	0.149	0.172	1
Notch1	0.156791173508113	-0.0251057399477747	0.113	0.136	1
Ankrd10	0.156796970330933	0.0394611933769831	0.565	0.544	1
Usp4	0.15740925379908	-0.0322419317214744	0.321	0.353	1
Nudc	0.157415003002269	0.0369304875671661	0.967	0.965	1
Cox17	0.157514828465064	-0.0456672202632258	0.966	0.974	1
Yipf5	0.157539409701071	0.0201720598104871	0.547	0.553	1
Cd151	0.157562275954956	-0.00481308233504046	0.272	0.295	1
Snx27	0.157903800648129	-0.0379001274722656	0.339	0.376	1
Cux1	0.157964411329467	0.0185740621672826	0.2	0.19	1
Kdm5c	0.158093844079284	0.0316269846629915	0.329	0.301	1
2900011O08Rik	0.158177751198073	0.00551459416523209	0.267	0.278	1
Tubb4b	0.15831868330456	0.0318998677758369	0.996	0.998	1
Agps	0.158481827704596	-0.0277882644422673	0.291	0.332	1
Uhrf1	0.158675003676537	-0.0347088891698524	0.698	0.699	1
Nars	0.158705339322194	0.0255878085385892	0.956	0.963	1
Smg1	0.158715805627891	-0.00984535689567145	0.277	0.306	1
Drg2	0.158927191466729	0.033934573406649	0.455	0.412	1
Gpx1	0.158993463684808	-0.0170074267460243	1	0.997	1
Mvb12a	0.159085684962235	0.0341651010279351	0.348	0.314	1
Slbp	0.159101950101924	0.049441001501228	0.843	0.817	1
2510002D24Rik	0.159159960808965	0.0131293224071222	0.241	0.243	1
Ywhaz	0.159249323974909	-0.0189375287037767	0.939	0.925	1
Sertad2	0.159568858592373	0.000302744533850319	0.477	0.504	1
Mtx1	0.159895917783506	0.0399470246358813	0.633	0.601	1
Ftl1	0.160030365205147	-0.0410705013204482	0.684	0.712	1
Syce1	0.160191866298879	0.0263993518948266	0.42	0.414	1
Abhd16a	0.160325664726966	-0.0217155006634494	0.127	0.158	1
Gtf2h1	0.160456711368005	0.0440574241073128	0.697	0.675	1
Ttl	0.16047005425232	0.0167051037099715	0.122	0.109	1
Tmem177	0.160602602068058	0.015983630957296	0.106	0.092	1
Cenpb	0.160645750188113	-0.0236339201496564	0.27	0.309	1
Phgdh	0.160764840613136	0.0245795452520724	0.818	0.831	1
Rtn1	0.160925183805376	-0.0226593276138651	0.146	0.178	1
Srpk1	0.161006019204454	-0.0316668089171601	0.883	0.879	1
Pdcd10	0.161116446681103	0.00257082290486244	0.688	0.658	1
Top2a	0.161316600835531	0.0102740995120323	0.949	0.929	1
Vegfb	0.161603437952394	-0.027595463338007	0.165	0.199	1
Lmf2	0.161917359078651	-0.0214313099918515	0.1	0.126	1
2010111I01Rik	0.162350613494278	-0.0157226766711063	0.2	0.23	1
Ppp1r37	0.162358988741604	-0.00703083790629792	0.146	0.166	1
B230217C12Rik	0.163064305457372	-0.0214479679789991	0.113	0.142	1
Eral1	0.163280676694937	-0.0226591878828726	0.106	0.133	1
Zfp819	0.163290507877156	0.0164270230863615	0.109	0.098	1
Ndufs7	0.163314099470971	-0.00264724712685727	0.95	0.932	1
Ing3	0.163373239134024	0.0318736229481409	0.276	0.241	1
Klhdc2	0.163401994392331	-0.0103658859024323	0.461	0.493	1
Cradd	0.163544202569958	-0.0139883258804149	0.149	0.175	1
Wwc1	0.16360161631887	-0.0173172107096247	0.2	0.231	1
Coil	0.163620176281137	0.00670102894284602	0.46	0.477	1
Vimp	0.163728921264587	-0.0231792044913362	0.523	0.564	1
Aurkc	0.16393111835191	0.00454933279686086	0.133	0.116	1
Atp2c1	0.164077378848282	-0.0161960273842699	0.221	0.252	1
Pcgf2	0.164333577037083	0.0465110597343902	0.381	0.343	1
Atic	0.164360995627044	0.0236285995243849	0.704	0.664	1
R3hdm2	0.164446847439008	-0.0228773422161257	0.171	0.204	1
Adi1	0.164487914390104	0.0224819735069863	0.342	0.33	1
Cog7	0.164784690535661	0.02224372869595	0.187	0.154	1
Timm50	0.165221102295942	-0.0182632490809662	0.525	0.564	1
Tcerg1	0.165515180009605	0.0228639583814942	0.861	0.83	1
Rabgef1	0.165989504025288	-0.0195341880565956	0.097	0.124	1
Rad21	0.166094057422013	-0.0198933192615914	0.656	0.694	1
Alms1	0.166179297474315	-0.00206922006826317	0.143	0.157	1
Ttn	0.166257600679424	0.0274611873900045	0.203	0.188	1
Hnrnpll	0.166284796675418	0.0203333491390701	0.525	0.484	1
Anln	0.166313935902572	-0.0367835752138825	0.376	0.413	1
3110040N11Rik	0.166392179956427	-0.0382702342677786	0.451	0.494	1
Rtn4	0.166396721984149	0.0368862046338065	0.841	0.838	1
Prr3	0.166396770284689	-0.0318582449025833	0.243	0.282	1
Phyh	0.166488480061055	0.00217490609839763	0.17	0.18	1
Vta1	0.166649887899886	-0.0288192181009885	0.348	0.362	1
Rps4x	0.16669299466074	0.0256394105118076	1	1	1
Tmx3	0.166900645619544	-0.0260760758244801	0.149	0.18	1
Rhox6	0.166970569772327	-0.0505168231810689	0.179	0.193	1
Ddt	0.167234573683796	-0.00491106800645069	0.808	0.836	1
Arglu1	0.167532058734317	-0.03043606071423	0.915	0.912	1
Ctdsp1	0.167616761249628	-0.0216087415407598	0.095	0.122	1
Wdfy1	0.167741239624916	0.0213275361445897	0.363	0.352	1
Mrps10	0.167867175959001	-0.0254332659938428	0.72	0.758	1
Rpap3	0.167976577357219	0.000724874419916532	0.432	0.458	1
0610010K14Rik	0.167997828841714	-0.00818225478560025	0.195	0.218	1
Hmgb3	0.168084178635867	0.0380163758704389	0.555	0.528	1
Tut1	0.168153674359251	0.0238529756473072	0.205	0.171	1
Xaf1	0.168410847586092	-0.0760036954765355	0.546	0.566	1
Patz1	0.168452797916278	0.0314339032687586	0.406	0.363	1
Rnf34	0.168522997205591	0.021577415564675	0.376	0.366	1
2610318N02Rik	0.168568471793289	0.0211892670613	0.495	0.501	1
Rfk	0.168656818162758	-0.00951822619546727	0.442	0.473	1
Rhox5	0.16879540123822	-0.0268444663433351	0.863	0.892	1
Pi4k2b	0.16883176421825	0.0179624368500678	0.209	0.201	1
Mipep	0.169037377559634	0.00250037148940796	0.189	0.201	1
Eny2	0.169149836811867	-0.0271891237976392	0.901	0.923	1
Usp39	0.169211516009226	0.0109307673933762	0.574	0.59	1
Mrps18b	0.169212813724161	0.0266917835481117	0.899	0.905	1
Rps27l	0.169435787059226	-0.025371981125446	1	1	1
Pnpla2	0.16946186791589	-0.00603990934729072	0.09	0.104	1
Mphosph8	0.169493410734854	-0.00531340432521288	0.839	0.813	1
Trappc1	0.169910924759762	0.0181492493593139	0.544	0.504	1
Gls2	0.170042175181633	-0.00803027944111073	0.141	0.162	1
Alkbh1	0.170176459480855	0.00573644598478196	0.728	0.75	1
Adsl	0.170192435408736	0.0311343064368358	0.562	0.55	1
Prpf4	0.170218949553758	0.0174172798569556	0.561	0.569	1
Glrx3	0.17026100467267	0.00424657424088593	0.985	0.973	1
Nr0b1	0.170398717000332	0.0355229473654498	0.529	0.527	1
Asnsd1	0.170700050715757	0.0203396271243743	0.542	0.545	1
Dennd5a	0.170725613967266	-0.0139906842813954	0.093	0.117	1
Nsun2	0.170784820787138	0.0331070561309204	0.939	0.939	1
Srp72	0.170826668355095	-0.00147303155003242	0.723	0.753	1
Glce	0.170960748090101	-0.00343803041831814	0.126	0.141	1
Gtf2h5	0.170968901655649	-0.0313663056871811	0.907	0.926	1
Tardbp	0.171199114175558	-0.0366844288254875	0.887	0.905	1
Mrpl11	0.171203730521337	0.0391985643659229	0.896	0.888	1
Rpl27-ps3	0.171335258357672	0.0105667845229857	0.297	0.303	1
Asl	0.1714500721794	-0.0224380213147798	0.18	0.213	1
Oxa1l	0.171484265262954	0.00460101707878297	0.422	0.437	1
Zbtb11	0.1718470189146	-0.0300026312284147	0.238	0.267	1
Smarca4	0.172058613739456	0.0371775077576931	0.791	0.758	1
Wdhd1	0.172638002233665	-0.030333527944761	0.24	0.277	1
Rad17	0.172682679415601	0.0200273373344013	0.446	0.443	1
Kctd3	0.172692057319872	0.00486135693109022	0.215	0.224	1
Casc3	0.17281184490863	0.0285030099561978	0.229	0.204	1
Tsnax	0.1728231240485	-0.0107884035521751	0.401	0.434	1
Csnk1a1	0.173028391643062	-0.0140987808290163	0.98	0.968	1
Nit1	0.173040416589506	0.00763912160384717	0.26	0.233	1
Amn1	0.173050528246496	0.0141896014180003	0.173	0.166	1
Tbc1d17	0.173098967700952	-0.0218147479032211	0.093	0.119	1
Wwp1	0.17311112670578	0.0107373937707034	0.313	0.319	1
Aprt	0.173630554253528	0.0133668027994065	0.982	0.991	1
Rpl3	0.173713199395265	0.0186147815687336	1	1	1
Hilpda	0.174007599674118	0.021716702356381	0.275	0.265	1
Atp1b3	0.174320153428731	-0.0350501702527389	0.652	0.688	1
Gja1	0.174503065151656	0.013115445534156	0.29	0.261	1
Cmpk1	0.174521722170545	0.0327116389544122	0.581	0.563	1
Trip11	0.174761523112971	-0.0132105577093903	0.195	0.223	1
Gpbp1	0.174955104418913	0.00306634684944318	0.723	0.748	1
Uqcrc2	0.175055914018745	0.0298962386287085	0.761	0.726	1
Nol7	0.175256048797841	-0.00488174701347566	0.885	0.868	1
Casc4	0.175358115652991	-0.0238619724105848	0.256	0.293	1
Smim10l1	0.175473248191659	-0.00541569720434784	0.219	0.239	1
C77370	0.175731086941224	-0.034737758991549	0.289	0.305	1
Smim8	0.175896507660398	-0.0311874381850761	0.381	0.401	1
Cdc25a	0.175986682189249	0.0194249098347278	0.445	0.452	1
Cbx7	0.1762130181427	-0.0393194492889636	0.525	0.564	1
Chm	0.17624453331498	-0.0160523294934055	0.113	0.139	1
Tram1	0.17635246558113	0.0221588166795098	0.588	0.593	1
mt-Atp8	0.176359753717561	0.029267474700719	0.757	0.721	1
Lmo4	0.176379693029857	-0.0336649278520527	0.438	0.48	1
Mtmr3	0.176399400019673	-0.0122760233528817	0.104	0.127	1
Gm13242	0.176413221738015	0.0304399210281088	0.365	0.34	1
Usp53	0.176508940268416	-0.0176161866699898	0.096	0.122	1
Smarcd1	0.176514257195885	0.00557117838902621	0.791	0.812	1
Pcsk6	0.176679338506137	-0.0212762333345265	0.179	0.193	1
Mfsd11	0.176746011310303	-0.00251755970525827	0.094	0.105	1
Pycard	0.176891648398425	-0.0243187318777617	0.6	0.641	1
G6pdx	0.177293127914959	-0.0229674122965621	0.179	0.2	1
Hunk	0.177388595253732	-0.00633117450527791	0.138	0.155	1
Plod3	0.177495408217965	0.0185195740714635	0.196	0.166	1
Ubn1	0.177641472651636	0.00294596341475073	0.26	0.239	1
Mtus2	0.177746174844434	-0.0139287444916499	0.213	0.243	1
Nsf	0.177788009407635	-0.012465273322654	0.455	0.489	1
Cab39	0.177827990188535	0.031657106919548	0.418	0.395	1
Pop1	0.177931731287764	-0.0326720080916009	0.533	0.575	1
Flad1	0.177948393292474	-0.00708021106186524	0.18	0.2	1
1600020E01Rik	0.177962595646391	0.00594180891197767	0.144	0.127	1
Tbc1d20	0.178172174360714	-0.000294781757823909	0.234	0.249	1
Cdc45	0.17824378732936	-0.0124166015886317	0.169	0.194	1
Rps26-ps1	0.178392943847846	0.0145892557494697	0.755	0.773	1
Nt5c3b	0.178611208151503	0.0194028972191024	0.282	0.275	1
Stub1	0.178615707329243	-0.030609683312903	0.857	0.855	1
Unc45a	0.178646155888294	-0.00126200195164153	0.219	0.234	1
Sec22b	0.178975971551489	-0.0272738181729323	0.497	0.54	1
Fam103a1	0.179167131791183	0.00623004566867191	0.567	0.588	1
Mtdh	0.179176948097073	0.0179657775347541	0.915	0.928	1
Cdk13	0.179234973837258	0.0247090823490817	0.285	0.27	1
Mdh1	0.17926093452422	0.0425560013645317	0.831	0.819	1
Klhl8	0.179265705483555	-0.0214965384127511	0.086	0.109	1
Polr2e	0.179549534298751	-0.0149586025720352	0.997	0.991	1
H2-D1	0.179571976582453	-0.0174055614698086	0.109	0.136	1
2810474O19Rik	0.179605206632313	-0.0386425406359584	0.781	0.812	1
Clec16a	0.179731397478622	0.000883804929373941	0.099	0.106	1
Exoc3l	0.179916178825835	-0.00277523974378928	0.089	0.102	1
Phb2	0.180046483496509	0.00503218557699059	1	0.997	1
Cth	0.180319310768892	0.0156930469670138	0.462	0.475	1
Ruvbl2	0.180369929896303	-0.0379477129403991	0.773	0.791	1
Api5	0.180466228446545	-0.0192914788045268	0.681	0.72	1
Csrnp1	0.18058463566859	-0.019724855454861	0.146	0.176	1
Vdac2	0.180754245877943	-0.0211337662483251	0.969	0.98	1
Hnrnpl	0.180825923306539	-0.036510795139954	0.805	0.817	1
Ubr7	0.180863829008954	-0.021973388381784	0.525	0.565	1
Tmbim1	0.180976431053692	0.0164056631521832	0.118	0.105	1
Rbx1	0.180994273362549	0.0023076097637027	1	0.997	1
Tyw1	0.181139133277587	-0.0283389229233109	0.248	0.275	1
Mynn	0.181260538118761	0.0246452202403642	0.207	0.188	1
Trappc2	0.181268012963695	0.00698028558302691	0.174	0.178	1
Ubl3	0.181368603375302	-0.0109567289617563	0.64	0.613	1
Sept1	0.181370549532882	-0.00283601958420998	0.489	0.517	1
Prkab1	0.181466571487528	0.0254377660168336	0.215	0.187	1
Pwwp2a	0.181521193200488	-0.0266689326858869	0.263	0.3	1
Akr1b10	0.181648989098352	-0.0071542914462978	0.108	0.125	1
Pou5f1	0.181671785784926	-0.0309041150267333	0.965	0.972	1
Uba2	0.181728581630812	0.0359778349648041	0.95	0.932	1
Trnt1	0.181806752133475	0.0310412988518952	0.589	0.574	1
Shprh	0.18198845457508	0.0223210150414085	0.187	0.163	1
Rps18-ps3	0.182135105979097	0.015051598792143	0.301	0.299	1
Smo	0.182340145238482	0.0143803809129386	0.123	0.111	1
Slk	0.182358750140887	0.0247656680528003	0.215	0.192	1
Dyrk3	0.18241876163032	-0.00285630925144542	0.442	0.467	1
Cdk2ap2	0.182665504544747	0.0343587375560789	0.62	0.609	1
Uchl3	0.182803576395216	-0.00997960161616662	0.943	0.961	1
Cdc42se2	0.182813367582239	-0.0222674670453232	0.417	0.457	1
Rfc1	0.183069664598688	0.00526038631833758	0.918	0.936	1
Fam92a	0.183544388636367	-0.0359789925928074	0.406	0.443	1
Ccdc90b	0.18361610439865	-0.00461938326797665	0.273	0.296	1
Zdbf2	0.183818866385884	-0.0207265416051875	0.376	0.413	1
Pdcl	0.183823722289725	-0.0114710206165828	0.177	0.201	1
Gnai2	0.18387771662742	-0.0366331669843147	0.883	0.902	1
Mnat1	0.18394695460236	0.0371448730352728	0.72	0.685	1
Rbm15b	0.183963389164147	-0.0162400779462614	0.21	0.241	1
Nptx2	0.183970943755689	0.0178104533281874	0.205	0.195	1
Nudt3	0.184036151568376	0.0241491796439147	0.322	0.306	1
Plekhf2	0.184048614343655	0.0163697747169482	0.713	0.676	1
Cdkl2	0.184076479423621	-0.0164681710577263	0.092	0.105	1
Igf2bp1	0.184129468173539	-0.0156745435772481	0.97	0.96	1
Rcor1	0.184167894331103	-0.00264057402416992	0.137	0.15	1
Smtnl2	0.18431598557747	0.0328800870977043	0.299	0.27	1
Mrpl3	0.184480645786343	-0.0278533597740031	0.531	0.574	1
Napg	0.184646629728943	0.0318316023915658	0.298	0.273	1
Proser1	0.184736684959749	-0.0291967935182022	0.282	0.32	1
Rpf1	0.184830096245666	0.00159131025881221	0.683	0.708	1
Arhgap11a	0.185482771288297	0.0313014670848131	0.376	0.337	1
Rnf19b	0.185518953569709	0.0116378941650587	0.18	0.184	1
Zfp266	0.185939001373244	0.00556776974167902	0.18	0.186	1
Cttn	0.18603625388253	-9.75940053420943e-05	0.42	0.445	1
Pfdn6	0.186195288803122	0.0191516585539984	0.986	0.975	1
Metrn	0.186301931589887	-0.0248187210841691	0.2	0.234	1
Tsc2	0.186419992336524	-0.0029335627011009	0.19	0.205	1
Cyb5r4	0.186687455909724	-0.0342359348249224	0.428	0.467	1
Nedd8	0.186723853675483	-0.0122315071633261	0.998	0.993	1
Ppp2r5d	0.186878073889816	0.00643144861838751	0.308	0.321	1
Ldb1	0.186920688191959	-0.0299947428012905	0.302	0.341	1
Vti1b	0.18721839779364	-0.0380522001042627	0.554	0.593	1
Fyttd1	0.18750548636041	-0.0213871214471799	0.545	0.585	1
Ep300	0.187630864650898	0.00946889819425387	0.268	0.273	1
Spsb3	0.187809059917609	-0.0070481262233365	0.158	0.178	1
B2m	0.187831716031827	0.0132464154808608	0.201	0.203	1
Cul9	0.187860327441687	-0.0320709724515505	0.112	0.129	1
Myeov2	0.187946812543449	-0.00184309481423539	0.922	0.942	1
Tmem5	0.187955711908119	-0.0299735819439487	0.465	0.507	1
Gm6483	0.187966889870465	0.0339943243705035	0.47	0.435	1
Uba5	0.188006611773644	0.0139216166652906	0.46	0.47	1
Fktn	0.188035672046567	0.0216271008477356	0.145	0.119	1
B4galt6	0.18804432092331	0.0156921772641026	0.345	0.351	1
Mettl23	0.188064335024105	0.0197397964504387	0.279	0.244	1
Klhl12	0.188078442871653	0.0149903360408494	0.251	0.249	1
Mrpl54	0.188295544543406	-0.021006878054642	0.882	0.873	1
Wdr1	0.188461354951787	-0.0396070508336427	0.574	0.612	1
Pex11a	0.188762712165573	-0.016640460892846	0.099	0.124	1
Med28	0.188897261133014	-0.00187233989987989	0.872	0.851	1
Dennd2a	0.18915592402007	0.00955911042275859	0.149	0.147	1
Tti2	0.189425490135462	-0.018167149753608	0.144	0.173	1
Med11	0.189477265564747	0.0261476866256141	0.27	0.253	1
Rnf166	0.189544585557789	0.004909680059816	0.125	0.109	1
Tcf25	0.189668154654672	-0.0333141281038473	0.834	0.845	1
Ppp1r15b	0.189731977144267	-0.00753094149751782	0.324	0.35	1
Rabl6	0.189802559398239	-0.0261710750132869	0.499	0.541	1
Slc25a38	0.189835278428759	-0.0296588611296558	0.287	0.326	1
Hira	0.189980339165779	-0.0338872320312855	0.264	0.295	1
Vmp1	0.190013338878591	-0.0304386195237509	0.391	0.414	1
Rtca	0.190325797346998	-0.0380058093403508	0.456	0.495	1
Srm	0.190456903791889	0.0323382996192223	0.977	0.976	1
Cspp1	0.190647457103138	0.0127938894972546	0.434	0.399	1
Etv4	0.19064977569758	-0.0331613463896868	0.701	0.716	1
Vps53	0.190743236542779	-0.0276749076154548	0.17	0.197	1
Zfp646	0.190788673323483	0.00772887292511321	0.243	0.25	1
Gpr180	0.191385758490933	-0.0107698953539989	0.175	0.197	1
Cdc20	0.191518196415828	-0.0358879409985451	0.914	0.933	1
Kmt2b	0.191638079424837	-0.0175601102223145	0.313	0.318	1
Gdf3	0.191764869108536	0.0385317030396441	0.791	0.784	1
Mbd3	0.19181832530157	0.0125353867370468	0.927	0.943	1
Srxn1	0.191887050603296	-0.00917401460905623	0.174	0.171	1
Npc1	0.192079226899773	0.0202152159979472	0.12	0.095	1
Smurf1	0.192184319854653	-0.00268792309405763	0.1	0.111	1
Ddx47	0.192402570068458	-0.00299224735258757	0.53	0.557	1
Daam1	0.192473668708623	-0.000896124928900788	0.15	0.162	1
Hes6	0.192484145933255	0.00285993651774538	0.164	0.176	1
Katnb1	0.192813308217455	0.0208094961722528	0.215	0.199	1
Llgl1	0.192851617036416	0.00709955768609896	0.132	0.132	1
Jam2	0.193204046336643	0.0250938404423278	0.725	0.687	1
Tmem248	0.193414951602578	0.0256758793779885	0.657	0.618	1
Cib1	0.193552284133783	-0.0221209286346641	0.527	0.567	1
Mrpl20	0.193713132838323	-0.00891560643772871	0.982	0.972	1
Hap1	0.193823924819244	0.0053794856127809	0.194	0.202	1
Plekhg5	0.19396458986504	-0.0190722274840534	0.08	0.104	1
Polr2l	0.194039045800647	-0.0325223808765795	0.597	0.637	1
Mycbp2	0.194208370201128	-0.00369988852105169	0.407	0.432	1
Hsbp1	0.19426958365257	-0.0419345185898641	0.856	0.874	1
Kars	0.194304479999689	-0.0123474608125842	0.769	0.799	1
Sympk	0.194365716180868	0.0283772612768021	0.282	0.246	1
C1qbp	0.194695262299464	0.0101078906112626	0.997	0.991	1
Klf6	0.19478880450496	-0.0196437305755326	0.152	0.181	1
Mb21d2	0.194920102608952	0.0247728049241964	0.176	0.146	1
Snapc5	0.195285201497667	-0.0348744521557531	0.547	0.588	1
Dynlrb1	0.195495775741478	0.0315767002428053	0.694	0.68	1
Phlda2	0.196040368715542	0.0512906642041149	0.837	0.811	1
Alas1	0.196046782994621	-0.0214789134397521	0.193	0.226	1
Twistnb	0.196065181334332	0.0118375358812909	0.777	0.798	1
Hddc2	0.196368203413132	0.0348997324378222	0.622	0.587	1
Nefl	0.196730632244037	0.0268639945291572	0.368	0.329	1
Chmp7	0.19677466112002	0.0317042953708689	0.35	0.318	1
Lrp2	0.19684608509121	0.0188926800512545	0.139	0.111	1
Gm3550	0.196887593537366	0.0232067235157801	0.668	0.629	1
Atg3	0.196990816774789	0.0231649830390457	0.395	0.389	1
Carm1	0.197127087405231	-0.0274654275616131	0.387	0.4	1
Hgh1	0.197161219084434	-0.0137843969115545	0.123	0.147	1
Tmem237	0.19739609026885	-0.0304673978771233	0.257	0.278	1
Rptor	0.197645569182661	-0.0161213159324919	0.168	0.195	1
Ftsj1	0.197680880332381	-0.0327692426206541	0.291	0.327	1
Hist1h1a	0.197727498318525	-0.00352216850171602	0.16	0.176	1
Rassf1	0.19777436067523	-0.00158371203128574	0.149	0.168	1
A430005L14Rik	0.19834569417499	0.00158029682854666	0.735	0.708	1
Zfp423	0.198346788117532	0.00431831026196766	0.153	0.159	1
Hnrnpa3	0.198478635881205	-0.00392013822802784	0.993	0.984	1
Mrps35	0.198543123369914	-0.0304468217982912	0.614	0.628	1
Gtf3c3	0.19858407367979	-0.0342390908277667	0.369	0.392	1
Rab3ip	0.198593775995308	0.0203086369406046	0.557	0.559	1
Rpp21	0.198706752699954	-0.0338059830005835	0.524	0.565	1
Ppp2r3c	0.198754017003814	0.0231447878197817	0.386	0.38	1
AY036118	0.19880600386929	-0.0241196809678667	0.764	0.798	1
Asb8	0.19902440034679	-0.00920631656230156	0.102	0.122	1
B630005N14Rik	0.1990549552321	-0.0173752792780842	0.112	0.139	1
Brms1	0.199090508077885	0.0287926235154928	0.385	0.346	1
Tuba4a	0.199153027725822	0.0155041528813041	0.693	0.707	1
Ndufab1	0.199334754821413	-0.0263141806122782	0.986	0.98	1
Vps26b	0.199379840904817	0.0113473917388738	0.274	0.277	1
Cul4a	0.1994067508339	-0.0216567563406505	0.108	0.134	1
Ptma	0.199434434139502	0.0147394546219584	1	1	1
1190007I07Rik	0.199502905045313	0.0285565188094743	0.366	0.339	1
Rnf31	0.199682174912314	0.0187254472959792	0.112	0.09	1
Fbxo18	0.199797589454305	-0.0167024799835677	0.147	0.174	1
Cpsf3l	0.199830858525959	-0.0375069061998405	0.625	0.653	1
Slc25a26	0.19995758112556	0.00736732086687635	0.134	0.134	1
Rnf149	0.200478723622214	0.0153217873791605	0.461	0.47	1
Snx15	0.200799154431573	-0.00679762705248058	0.121	0.139	1
Coa5	0.200941275224189	-0.0172278987985294	0.449	0.485	1
Taf11	0.200974281528625	-0.0214635260072364	0.54	0.579	1
Zfp36l2	0.201201647135991	-0.0220590062570987	0.236	0.27	1
Cherp	0.201401828503854	-0.034588891935645	0.472	0.507	1
Banf1	0.201439629067949	0.00850761424376012	0.983	0.971	1
Scp2	0.201812743497223	0.0350228265140267	0.604	0.574	1
Dlg1	0.201859302796787	-0.0286914299050741	0.28	0.317	1
Tspan4	0.201872148617544	-0.0379129702306889	0.37	0.405	1
Prdm14	0.201957675832825	0.0196845735768048	0.138	0.123	1
Fbxo25	0.202110945138177	-0.0130548267412039	0.088	0.109	1
Sharpin	0.202265648449752	-0.00493776310444598	0.121	0.134	1
Fam96a	0.202276992671821	-0.0414340955289064	0.745	0.769	1
Map7d2	0.202485762103332	0.0176969370205989	0.218	0.21	1
Dctn5	0.202488127615935	0.0185412695080281	0.292	0.261	1
Idh3b	0.202506468803114	-0.0233221531604642	0.699	0.693	1
Vps16	0.202765852565107	-0.0167225401541751	0.141	0.167	1
Qars	0.202869582949726	0.0206039078807341	0.427	0.422	1
Tm9sf4	0.202922149532776	-0.0250336402260052	0.216	0.25	1
Naa60	0.202938053646647	0.0188052857097486	0.164	0.136	1
Bax	0.203016233300368	-0.0254994104638204	0.999	1	1
Foxk2	0.203067047709183	-0.0241558146899082	0.124	0.151	1
Ska2	0.203105750657947	0.0253153628138756	0.275	0.252	1
Mau2	0.203189420517143	0.00822929935156956	0.146	0.147	1
Xrn2	0.203325906841214	0.00406678237583635	0.712	0.737	1
Cpsf7	0.203482635903685	0.0191899135975173	0.235	0.227	1
Fnbp1l	0.203664396198553	0.013622599178309	0.366	0.371	1
Tenm4	0.203691461325315	0.019717321661514	0.143	0.126	1
Igf1r	0.203886720862541	-0.0107187570832117	0.134	0.155	1
Dhrs7b	0.204245506601138	0.0262851512368733	0.509	0.497	1
Hmgcr	0.204353115902948	0.0314498564982438	0.32	0.285	1
Pnma5	0.204506919424338	0.0264092203428407	0.234	0.21	1
Pigt	0.204557604294638	0.0132652025439305	0.16	0.153	1
Tmem9	0.204579000926852	-0.0328884587723372	0.331	0.356	1
Prmt5	0.204693618069453	0.0373308101415392	0.674	0.64	1
Tab2	0.204910950880622	-0.0313947854985529	0.253	0.288	1
Cbs	0.204940425642587	-0.00305101330038485	0.1	0.111	1
Cc2d1b	0.204955085115118	-0.0141825472932621	0.141	0.166	1
Snx17	0.204961964271004	-0.0266617618102273	0.446	0.456	1
Mrpl45	0.204969394148665	0.0274469771193682	0.873	0.884	1
Mirt1	0.205044656735641	-0.0244789351536492	0.078	0.101	1
Elovl1	0.205095784802523	-0.00773230417958135	0.09	0.106	1
Cgnl1	0.205143343242643	0.00761326818646541	0.128	0.127	1
Zzef1	0.205213855851423	-0.0203786278508359	0.093	0.118	1
Stau1	0.205325872397072	0.00685857520224642	0.318	0.328	1
Pip5k1c	0.205406245317177	-0.00768610885706247	0.125	0.124	1
Srp19	0.205475018374666	-0.00168400169263738	0.95	0.932	1
Nploc4	0.205563510442379	0.0250217929311534	0.252	0.229	1
Dhodh	0.205694127637392	0.0329851356700643	0.383	0.35	1
Psmb1	0.205710744272218	-0.0296860607611749	0.986	0.991	1
Surf1	0.205903552111186	-0.0187335749023493	0.309	0.315	1
Usp36	0.205966313827974	0.0204410986220579	0.466	0.429	1
Npc2	0.206104684490459	0.0369392664062363	0.778	0.745	1
Lpin2	0.206117987845421	-0.000427690309524664	0.109	0.12	1
Ell	0.206142353929462	-0.00302527061046409	0.147	0.161	1
Jtb	0.206263694532367	0.024625501659482	0.644	0.634	1
Scfd1	0.2063045489578	-0.00581335206187644	0.272	0.295	1
Tc2n	0.206305250905323	0.111468877669866	0.326	0.318	1
Ube2k	0.20634481869813	-0.0215080521154611	0.974	0.968	1
Capns1	0.206429561724016	-0.0388803333847447	0.847	0.857	1
Pml	0.20652444538042	-0.0213674961990687	0.519	0.513	1
Galk1	0.206743593847636	0.0181744270307875	0.645	0.606	1
Nanos1	0.206781510508789	-0.0164555861127099	0.089	0.112	1
Brd7	0.206857871365039	-0.0420556645965502	0.556	0.58	1
Ercc6l	0.20688530911589	-0.0242017215588908	0.161	0.192	1
Ndufa11	0.206886709178427	0.0143037615927157	0.997	0.991	1
Armcx1	0.206932747342279	-0.0222476983049135	0.124	0.144	1
Ccdc181	0.207109331329318	-0.00265647127727554	0.101	0.112	1
Frmd8	0.207141480852329	-0.00669417707900641	0.164	0.184	1
Yif1a	0.207320577620297	0.004023111195394	0.334	0.348	1
Tmem121	0.207333998870559	0.0176952240979075	0.121	0.102	1
Uqcr10	0.207347398187947	0.021754667844637	1	0.999	1
Mettl18	0.207414105418534	0.0017625210491877	0.157	0.168	1
Ugp2	0.207552840964761	0.0291227864206946	0.305	0.27	1
Trappc6b	0.207610142157356	-0.034354981828368	0.635	0.666	1
Mib1	0.207795756360399	-0.0154508382144874	0.153	0.179	1
Desi1	0.208034067190242	-0.0408983486543155	0.488	0.517	1
Phf6	0.208356651586252	-0.0283117485269978	0.251	0.287	1
Arl14epl	0.208380919610671	0.0364850952313012	0.448	0.429	1
Snapc2	0.208414325195693	-0.0141458964875355	0.164	0.191	1
Cidea	0.208735929634798	-0.00878067222718996	0.101	0.099	1
Sesn2	0.209009508546265	-0.0212148181767227	0.495	0.532	1
Hmgn2	0.209120305995707	-0.0249785932561706	0.947	0.941	1
Gpatch4	0.209129788058229	0.00451548437377536	0.811	0.831	1
Dpf2	0.209323365622111	0.0168445843655689	0.46	0.458	1
Zfp771	0.209411888115102	0.024870778904666	0.291	0.255	1
Hes1	0.209617270478087	-0.0541568329005933	0.593	0.616	1
Zfp599	0.209674853024099	-0.0189182719808181	0.105	0.13	1
Fbxl15	0.209753324333949	-0.00802105113942546	0.125	0.124	1
Sco2	0.209844770900126	-0.0201757800054888	0.251	0.284	1
Tmx2	0.210216405302334	0.0251028103975042	0.36	0.351	1
Psmc6	0.210539323209839	0.02947704232856	0.872	0.872	1
Sall1	0.210607807849688	0.01233770588831	0.34	0.347	1
Nup35	0.210701348007891	0.0180076330065495	0.314	0.306	1
Klf5	0.210712926352145	-0.0324469451414425	0.797	0.829	1
Fam173a	0.210743917739812	-0.0149680848134897	0.196	0.224	1
Mllt10	0.21082918767065	-0.0386453295623586	0.521	0.558	1
Tstd2	0.211159747366021	-0.0227103541879698	0.122	0.149	1
Myo1b	0.211236050236278	0.0265947986010304	0.253	0.223	1
Pum2	0.211313031045286	-0.0194093262563319	0.505	0.541	1
Capza2	0.211474403948352	0.00946952580529881	0.819	0.837	1
Sass6	0.211738502945768	0.00609747972369083	0.115	0.117	1
Rbm25	0.211896263307197	0.023415622145889	0.983	0.985	1
Rarg	0.212038990170008	0.0114301170779002	0.546	0.559	1
Cope	0.212052100842672	-0.035628083193872	0.494	0.516	1
Ipo7	0.212315786624417	0.024393264557288	0.729	0.734	1
Vps26a	0.212334513971454	0.0188275041475709	0.217	0.203	1
BC055324	0.212402707670775	0.0128226658051602	0.209	0.207	1
Rfx7	0.21250873366812	0.0135159748113856	0.269	0.268	1
Gpn1	0.212511110932265	-0.0289127088073393	0.646	0.684	1
Ddx6	0.212586808945462	-0.00641135154230887	0.56	0.59	1
Naf1	0.212691940187103	0.0324722048343081	0.56	0.543	1
Cbx1	0.212924494942038	0.0325881520391564	0.991	0.986	1
Fkbp15	0.213061960985883	-0.0108147072008533	0.092	0.111	1
Nedd4l	0.213186350839138	0.00117724509065285	0.093	0.101	1
Zbtb25	0.213203381905419	0.0067641638269377	0.122	0.121	1
Dnttip1	0.213368669995539	-0.0209828655413933	0.251	0.285	1
Agpat1	0.213416626268617	-0.0135737181711728	0.117	0.142	1
Phlda1	0.213508454641566	-0.0486566485372002	0.206	0.23	1
Nme2	0.213528197379599	0.0134839614957442	0.142	0.132	1
Bccip	0.213799855058978	0.029911712520137	0.778	0.78	1
Foxj3	0.213886850988263	0.00267949240723417	0.182	0.191	1
Sqstm1	0.214001680017582	-0.0372586181491217	0.314	0.325	1
Unk	0.214049590867993	-0.0115844124318982	0.083	0.103	1
Qser1	0.214064457357539	-0.00897350806433719	0.223	0.247	1
Ppp2r5c	0.214082742448987	0.00790700771040366	0.129	0.13	1
Mdp1	0.214273268650174	0.0151019959630372	0.447	0.412	1
1600012H06Rik	0.214372459848183	-0.0250422820337025	0.161	0.191	1
Chchd7	0.214448019078056	-0.0347644665986495	0.628	0.646	1
Parg	0.214458970267188	-0.0258637242464393	0.404	0.444	1
Camk2g	0.214826274615168	0.0184058545534867	0.148	0.132	1
Swsap1	0.214865601833588	0.0208448293027159	0.146	0.123	1
Ubac1	0.214946197677154	-0.00475208063361077	0.573	0.603	1
Herpud1	0.214974147354245	0.00109717945872669	0.143	0.154	1
Ube2e3	0.215033385106676	-0.00899157865914624	0.652	0.687	1
Pikfyve	0.215073987854169	-0.0218910621729033	0.117	0.137	1
Zmym3	0.215088892416936	0.00106802519474772	0.263	0.244	1
Atp6v1g1	0.215247669213722	-0.0430216107780297	0.937	0.941	1
Gpsm2	0.215378402323558	0.00431370960354231	0.12	0.123	1
Zfp511	0.215379899508837	-0.0352270695533309	0.334	0.37	1
Mmachc	0.215488804913753	-0.0191716209797337	0.148	0.178	1
Impdh1	0.215503429000951	-0.0267452263134319	0.331	0.369	1
BC002059	0.215517031056188	0.021450815398538	0.148	0.125	1
Pithd1	0.215555863652371	-0.0329248314117971	0.329	0.363	1
Cpsf4l	0.216032823644481	-0.0035597241931779	0.303	0.328	1
Oat	0.216040530601543	0.00159455073924747	0.347	0.362	1
Wasf3	0.216100336335207	-0.0104903751647076	0.164	0.189	1
Kctd5	0.216116327194969	0.0189414954973867	0.475	0.476	1
[truncated: 5,653 more rows]
