# Supplementary material for: Detection of gene cis-regulatory element perturbations in single-cell transcriptomes
Source: PLoS Comput Biol. 2021 Mar 12;17(3):e1008789. doi: 10.1371/journal.pcbi.1008789 (PMC8011753; doi:10.1371/journal.pcbi.1008789)
Supplement: S2 File — (ZIP) [file pcbi.1008789.s015.zip › S2_File/wt_txm.TdgfSC2_vs_Control.wilcox.csv]

	p_val	avg_logFC	pct.1	pct.2	p_val_adj
Tdgf1	3.20802578406249e-12	-0.137807076487901	0.974	0.988	5.84085254504258e-08
Rpl7l1	3.24774458930322e-08	0.104441688313765	0.963	0.919	0.000591316857374438
Deptor	1.12711871730518e-05	-0.0603137669182824	0.108	0.179	0.205214504859755
Tcl1	1.88959951384448e-05	0.0906426744387915	0.537	0.441	0.344039383485665
Ift74	0.000131853024793111	-0.0512151087205264	0.252	0.34	1
Nop10	0.00014118640156646	0.0524390048656729	1	0.999	1
Kif22	0.000151590949536142	0.0742964074136584	0.676	0.599	1
Utp14a	0.000228315879162395	-0.0777390389598834	0.547	0.622	1
Perp	0.000239674036425122	-0.0811654998299001	0.321	0.407	1
Rpl39l	0.000317227288640565	0.112344263576431	0.682	0.602	1
Zcchc17	0.000405582283760483	-0.0783116138790036	0.733	0.78	1
Ccdc93	0.00059112435670201	0.0329936758507421	0.104	0.061	1
Dok1	0.000608879760468396	-0.0374023791601998	0.065	0.109	1
Slc38a4	0.000628099640283038	-0.0807216530872176	0.575	0.637	1
Rpl7	0.000635162096039033	0.0412235734591784	1	1	1
Rcbtb2	0.000786848420854293	-0.0363543017255735	0.113	0.168	1
Rpl10	0.00079191826838813	0.0527841027156475	0.999	0.999	1
Igfbp7	0.000801449278850845	0.0469619392295211	0.142	0.092	1
Nat9	0.000886584105609616	0.0552941032656629	0.218	0.161	1
Hsdl1	0.000914217064604176	-0.0277844885795658	0.067	0.112	1
Phlda3	0.000959939904134668	-0.0842001754124667	0.592	0.658	1
Wdr6	0.000978839808620944	-0.0591927030449479	0.298	0.367	1
Ttc19	0.00104714732971367	-0.0483675318478497	0.267	0.341	1
Ppp1r9b	0.00120275401461532	-0.0367338212578634	0.083	0.129	1
Ngfrap1	0.00125915058594141	-0.0570969310097	0.998	1	1
Ywhaq	0.00148094499478129	0.0455603869797123	1	0.999	1
Otub1	0.00153143912458969	0.0603433704770613	0.493	0.43	1
Hexim1	0.00163471569609039	-0.0567905304428261	0.296	0.367	1
Zmym5	0.00166149149407878	0.0459743573261814	0.267	0.205	1
Phc2	0.00170848169896477	-0.0381870522543677	0.107	0.155	1
Bola2	0.00176111595783286	-0.053366698414228	0.995	0.997	1
Cenpc1	0.00191645039632223	-0.0449206127118452	0.255	0.32	1
Ppia	0.00191863723159823	0.0359406561407951	1	1	1
Herc2	0.00195551847719688	-0.0396938111241737	0.208	0.271	1
Pqlc3	0.00202476759386346	0.0326696155467705	0.11	0.07	1
Dnm1l	0.00202909556908025	-0.0618331432961907	0.523	0.586	1
Hmgxb3	0.00227641011769839	-0.0385553617300922	0.157	0.212	1
4931406P16Rik	0.00256615437894828	-0.0389672287434648	0.291	0.364	1
Slc47a1	0.00256836752709982	0.0310581975856082	0.108	0.069	1
Dpys	0.0028202335293528	0.0742420325305005	0.485	0.426	1
Stmn1	0.00288233375891518	0.0702249653442775	0.963	0.957	1
Rps14	0.00317329159630619	0.0212250912498604	1	1	1
Cdc34	0.00317624538422866	-0.0599168343696395	0.948	0.962	1
Gadd45gip1	0.00320446408689861	0.0614550965572837	0.839	0.808	1
Uhmk1	0.0032149769314374	-0.036045192331539	0.092	0.134	1
Prpf38b	0.00337184345998165	-0.0566779883206801	0.669	0.727	1
Itga3	0.00339384400366799	-0.0436959690451268	0.097	0.139	1
Dhx30	0.00339732319357308	-0.0536801647673453	0.469	0.528	1
Glrx2	0.00346382144591462	-0.0668643618920872	0.443	0.518	1
Llgl2	0.00358275900795095	-0.0518694119979819	0.321	0.391	1
Ube2v2	0.00371185841127315	0.0621708271643634	0.832	0.795	1
Rpl21	0.00372632752681805	0.0250735001486939	1	1	1
Gmds	0.00380074251288208	-0.0356567044023168	0.105	0.15	1
Rpl27a	0.00412241842607742	0.0227374495573316	1	1	1
Ctnnd1	0.00431464979725362	-0.0509524193413421	0.377	0.439	1
Ubxn8	0.00440464913297894	-0.0453079138533108	0.209	0.261	1
Rab3gap2	0.00449399209994355	-0.0376052909333433	0.144	0.193	1
Ybx1	0.00460655693232236	-0.0269959667526214	1	1	1
Thumpd3	0.00465662734218759	0.0482750047003601	0.514	0.453	1
Bin1	0.00470286682359877	0.0409512556377033	0.145	0.104	1
Fzd10	0.00481166604724738	0.0308239542713195	0.108	0.071	1
Zfp207	0.00481542765523563	0.0648813916577611	0.887	0.857	1
Plin3	0.00482022192917307	-0.0445405462839681	0.305	0.372	1
Adipor1	0.00483099538719446	-0.0617314160535445	0.72	0.768	1
Synrg	0.00489304047610882	-0.03778415119658	0.127	0.172	1
Sptssa	0.00492295328467923	-0.0539450433597404	0.41	0.473	1
Mesdc2	0.00499631679321496	0.0469344964927149	0.693	0.645	1
Sarnp	0.00522460301830821	0.0535499525755552	0.861	0.809	1
Bloc1s4	0.00537896857522541	-0.0566500774347957	0.353	0.402	1
Cit	0.00544043324966598	0.0473021897887158	0.333	0.272	1
Cox6b2	0.00556017588327377	-0.0420391490112435	0.554	0.602	1
Tdh	0.00569736955893721	0.0477369010920212	0.93	0.919	1
Rabac1	0.00571815355524876	-0.0597722182094398	0.63	0.688	1
Commd3	0.00572628066862542	-0.0482530035163738	0.238	0.294	1
Eif4ebp1	0.00619892622021494	0.0375683921449066	1	1	1
Ssr4	0.00652701767342409	-0.0443883636437243	0.793	0.816	1
Mus81	0.00653139744218838	-0.0260973382997327	0.075	0.111	1
Malat1	0.00694559561534995	-0.0703783661560347	0.999	1	1
Exosc5	0.00701337792360164	-0.0400732022264381	0.798	0.83	1
Clns1a	0.00703336702966431	0.0460918508331551	0.966	0.974	1
Nomo1	0.00707455021715131	-0.0442144578219681	0.308	0.364	1
Ap2a1	0.00724237608685812	-0.044592510256552	0.266	0.319	1
Elp3	0.00724716342368977	0.0539098785114553	0.559	0.513	1
Med21	0.00729111833350418	0.0619961766469356	0.686	0.628	1
Snrpa	0.0072988908365648	0.0506571107243041	0.799	0.787	1
Npm1	0.00735954287776505	0.0328834357910361	1	1	1
Ak6	0.00746063227040288	0.06893437557174	0.867	0.856	1
Fam162a	0.00749791277325429	-0.0634614387365462	0.795	0.818	1
Pip5k1a	0.00758919491215804	-0.0475167229876756	0.359	0.43	1
Immp1l	0.00760079302908179	-0.0589240662378618	0.666	0.691	1
Cenpn	0.00764226451091574	0.0509813711385005	0.352	0.299	1
Ankrd27	0.00808061557101185	-0.0291082869119503	0.102	0.142	1
Pebp1	0.00834429148202015	0.037428110893412	1	0.999	1
Rhno1	0.00839326253464419	-0.0506038874361861	0.394	0.453	1
Mlh3	0.00852078612225299	0.0328428306260717	0.144	0.105	1
Wdr83	0.00870106770195806	-0.0532528245949733	0.292	0.345	1
Eed	0.00877189027574393	0.0589763750498087	0.937	0.935	1
Pnkp	0.00880801083491463	-0.0284051059809046	0.136	0.182	1
Epn1	0.00902232058557122	-0.052435034499268	0.444	0.5	1
Ap2m1	0.00905897077621129	-0.0493216697732622	0.834	0.877	1
Sox13	0.00907768270923752	-0.0292811776912191	0.095	0.133	1
Lrrfip2	0.00911913055058748	-0.039817173145686	0.374	0.444	1
Med20	0.00918076267086665	0.0404909384032826	0.24	0.195	1
Pcm1	0.00920878645551058	-0.0451924403528468	0.685	0.744	1
Ogt	0.00926874853583528	-0.0557171075087023	0.45	0.5	1
Dnaaf5	0.00929201565839095	-0.0244070626120579	0.083	0.121	1
Fkbp4	0.00935522937766703	0.0445296959668411	0.993	0.993	1
Chd9	0.0093804784223128	-0.032727619023265	0.229	0.285	1
Ucp2	0.00941625241703233	-0.0537698613169084	0.409	0.457	1
Wdr20	0.00959588841858809	0.0402761430847184	0.195	0.151	1
Bsg	0.00985474699801493	-0.0475250376689047	0.961	0.966	1
Fsd1l	0.00998949712756031	0.0306123037774379	0.143	0.104	1
Sec24b	0.0100841109857307	-0.0312806880488667	0.149	0.195	1
mt-Co3	0.0102014197021425	-0.0259367789140388	1	1	1
Arid5b	0.0102123757162977	0.0672773897201455	0.573	0.532	1
Gm8186	0.0102356222633358	-0.0391975449780424	0.669	0.726	1
Plod2	0.0103500431111693	-0.028860409349385	0.169	0.218	1
Ifitm2	0.0104030192521703	0.0457766416116216	0.991	0.983	1
Stx7	0.0104633190911099	0.0369110636401458	0.194	0.15	1
Ncln	0.010466602400135	-0.0423877533931563	0.303	0.36	1
Nt5c3	0.0105701896193715	-0.0382650391342618	0.15	0.195	1
Zdhhc3	0.0105952675790925	-0.050545127171548	0.465	0.521	1
4930447C04Rik	0.0105962923493309	-0.044462009008025	0.331	0.394	1
Hpcal1	0.0106315970136293	-0.0219891559554259	0.114	0.157	1
Sumo2	0.010648242352577	0.0326819494751103	1	0.999	1
Psme4	0.0108123483183848	-0.0425352335258146	0.546	0.617	1
Sec61a2	0.0109421054175184	-0.0389835441488086	0.193	0.246	1
Rictor	0.0109423173234573	-0.0276808390729428	0.088	0.124	1
Sphk2	0.0110380521907757	-0.0332688213982869	0.137	0.179	1
Cluh	0.0112885187161615	0.0378412123905875	0.444	0.383	1
Sdhb	0.0113146056737639	-0.0437997797223084	0.891	0.922	1
Ppp2r3d	0.0113659029364732	-0.0311462051392039	0.074	0.106	1
Kdm6b	0.0113702640986651	-0.0296875790063576	0.215	0.269	1
Set	0.0114161520975781	0.034501799371367	1	1	1
Tmco1	0.0115027096281996	-0.0496242224256809	0.829	0.867	1
Bmpr1a	0.0115858735730327	-0.0444611096231228	0.196	0.243	1
Klf2	0.0116702473768299	0.0670630905529197	0.933	0.921	1
Polb	0.011866797648993	0.0441387657365619	0.345	0.298	1
Hltf	0.0119816035379946	-0.0384976754511166	0.2	0.249	1
Sfn	0.0120436288347579	-0.116803950931991	0.443	0.483	1
Trit1	0.0120744132253124	-0.0298733291017393	0.117	0.157	1
Safb2	0.0122825028835636	-0.0467046172060124	0.703	0.764	1
Zfp518a	0.0123848015193105	0.0392083584702473	0.407	0.354	1
Pnn	0.0124819578647428	0.0520768259174765	0.792	0.773	1
Gramd1a	0.0125805347846097	-0.0204469665879541	0.084	0.121	1
Snx2	0.0125824334095731	0.0526117926849669	0.52	0.476	1
Myadm	0.0127071101011825	-0.0461947098296722	0.233	0.279	1
Rpl36al	0.0127122432108927	0.0291619917090178	1	1	1
Senp6	0.0129564385384919	-0.0537028429394784	0.572	0.628	1
Sec23b	0.0129638288064863	-0.0400137465594865	0.393	0.458	1
Kmt2e	0.0131574779718843	0.0364942263823766	0.205	0.165	1
Zfp433	0.0134084363502097	0.0323292813164065	0.123	0.089	1
Pgm3	0.0134305993154092	-0.0390320019564866	0.178	0.224	1
Rc3h1	0.0135422865857412	-0.030949081057333	0.17	0.215	1
Gga3	0.0136500319323429	-0.0289230754716513	0.122	0.161	1
Borcs5	0.0137896326661489	-0.0315006492489092	0.134	0.175	1
Fars2	0.0138638178259364	0.033777666394447	0.174	0.134	1
Tssc1	0.0140056308317492	-0.0373437288438467	0.317	0.378	1
Vdac1	0.0140084200198022	0.048294094051418	0.972	0.967	1
Sox11	0.0140779975879006	-0.0326943381863978	0.092	0.128	1
Commd10	0.0140833923823613	0.047487602163278	0.51	0.444	1
Ccdc91	0.0141541298790358	-0.0272961787158128	0.145	0.187	1
G6pc3	0.0141818191959556	-0.0258698069497155	0.072	0.103	1
Mfsd10	0.0144060769657367	-0.046334570314759	0.409	0.459	1
Them6	0.0144763584161866	-0.0287727230588631	0.113	0.153	1
Wiz	0.0144983197193526	-0.0191550538745797	0.079	0.113	1
Poc5	0.0146771906566267	-0.0274767726195083	0.172	0.217	1
Gmpr	0.014800169696539	-0.029998639220385	0.156	0.2	1
Zfp639	0.0149553384623083	-0.044201937088678	0.375	0.418	1
Tmem123	0.0149643937177666	0.0328640172958061	0.178	0.14	1
Rap2a	0.015181184320477	-0.0215670807183446	0.118	0.16	1
Fbrsl1	0.0151892324308763	-0.0449703761664546	0.316	0.367	1
Ipo13	0.0151974066155732	-0.0408938490862958	0.193	0.236	1
Calm2	0.0153959154212008	0.0286258360105867	0.997	0.999	1
Pcyox1	0.0155022497437678	-0.027432578795328	0.101	0.138	1
Trim28	0.0155377011271723	0.0516332685536061	0.996	0.991	1
Ndufaf1	0.0155481650842714	-0.035211628644661	0.228	0.278	1
Lima1	0.0155545813463632	0.0475845130180253	0.301	0.255	1
Srsf9	0.0156784854820654	-0.0552824683958395	0.708	0.745	1
Plpp3	0.0158742172098647	-0.0329559609425083	0.139	0.178	1
Acp6	0.015905734865625	-0.0496364329890747	0.731	0.771	1
Dclre1b	0.0159785403122052	-0.025382715615337	0.092	0.127	1
2700081O15Rik	0.0159801710566404	-0.0285964262444834	0.084	0.117	1
Spint2	0.0160756413654253	-0.04858711287313	0.784	0.807	1
Larp1b	0.0161825580816677	0.0319225952646589	0.17	0.13	1
Clptm1	0.016193122221359	-0.0517496325723659	0.353	0.4	1
Piezo1	0.0162914570268246	-0.0412294953713057	0.208	0.254	1
Rps24	0.0163845590311807	0.0283025798515135	1	1	1
Ctr9	0.0165914442015991	-0.0443870281420899	0.429	0.481	1
D030056L22Rik	0.0166520963886745	0.0558916866423202	0.613	0.583	1
Psmb6	0.0169169484148284	0.0350917978585832	0.999	0.998	1
Nudcd1	0.0170390385469035	-0.0303979997023896	0.257	0.313	1
Prkcsh	0.0171427171321003	-0.028442819093482	0.501	0.564	1
Tnpo2	0.0171536995780744	-0.0306115853943567	0.301	0.356	1
Ascc3	0.017192953129099	0.0353636197200831	0.201	0.16	1
Litaf	0.0172255788925703	0.0473974850713295	0.268	0.225	1
Dhcr24	0.0172446799831486	-0.041625703743537	0.459	0.513	1
Tnfrsf21	0.0172841280075039	0.0273019935946137	0.149	0.112	1
Prkrir	0.0174824060789317	-0.0395104322156249	0.264	0.318	1
Cmas	0.0174989538227824	-0.0436242842485891	0.424	0.481	1
Sp3	0.0175507169189928	-0.041535363999705	0.291	0.342	1
Agrn	0.0175915409826551	-0.0374932423776401	0.268	0.317	1
Tango6	0.0176488051020114	-0.0236600977928864	0.08	0.112	1
Zfp729b	0.0176734851746673	-0.0239344614226233	0.074	0.105	1
Lamtor2	0.0177105660132256	-0.0491817759924678	0.869	0.893	1
Kank3	0.0177492233004723	-0.0291239500577743	0.201	0.249	1
Platr22	0.017775345012023	-0.0223660392831206	0.08	0.113	1
Fem1b	0.0177894880476148	-0.0463039120809931	0.462	0.525	1
Kdelr1	0.0179749192913501	-0.0314771066087512	0.367	0.422	1
Erh	0.0180192370314647	0.0306030451172918	1	0.999	1
Polr3a	0.0180725246415671	-0.0309855808067081	0.145	0.187	1
Suv420h1	0.0180807049364857	0.0380354488367137	0.269	0.226	1
Kif20b	0.0181192795993272	-0.0398681425921027	0.588	0.643	1
Polr3h	0.0181258481000184	-0.0311862900838374	0.486	0.562	1
Hspb1	0.0183586271450792	0.0419106269075655	1	0.998	1
Fhl1	0.0184319391011399	-0.0261570246358873	0.083	0.117	1
Flywch2	0.0186471453078377	-0.0320284548880075	0.122	0.158	1
Zbtb10	0.0188100720215844	0.0260182221480381	0.118	0.086	1
Ccdc58	0.0188970587652164	0.0448056102208645	0.884	0.881	1
Gpx3	0.0189560398666342	-0.0368867650348559	0.143	0.185	1
Rnf185	0.0191529768367869	-0.0284798344084416	0.108	0.143	1
Ndufs1	0.0193912413841656	-0.0458710185644063	0.466	0.519	1
Gm13154	0.019580954658726	0.0556799810758436	0.569	0.521	1
Pmpcb	0.0195941722756943	0.0473034486614319	0.482	0.443	1
Ergic1	0.019595337499361	-0.0363856192616565	0.298	0.354	1
Imp3	0.0195966384896051	0.054356048886828	0.74	0.712	1
Depdc1a	0.0196996662535052	-0.0301487941812088	0.127	0.165	1
Fkbp3	0.0198575128353872	0.0398476459429113	0.998	0.994	1
Plekha5	0.0199806490393736	-0.0311168205390234	0.226	0.275	1
Ckap2	0.0200171606164583	-0.0458504186997615	0.429	0.477	1
Cox4i1	0.0201408211484236	-0.0398410045007047	1	1	1
Brpf1	0.0203465720005213	0.0300566513269302	0.238	0.195	1
St13	0.0203590008218674	-0.0429924906760404	0.989	0.995	1
Cacng7	0.0203699357007907	-0.0370856582522856	0.178	0.221	1
Slc9b1	0.0206088117059018	-0.0378986986068459	0.514	0.566	1
Zfp518b	0.0206408989809763	-0.0424272795141617	0.222	0.267	1
2810417H13Rik	0.0206412316658059	-0.0584211470215784	0.718	0.744	1
Pin1	0.0207243799134844	-0.0437736829773634	0.979	0.979	1
Ncbp3	0.0207570071578992	-0.0332768520354139	0.324	0.375	1
Prr12	0.0208988048060264	-0.034039458596	0.206	0.252	1
Mrps14	0.0210054450672681	-0.0343533989124485	0.961	0.978	1
Creg1	0.0212976654645459	0.0396708325618676	0.248	0.203	1
Zfp7	0.0213391754509945	0.0314132284041594	0.142	0.109	1
Rab10os	0.0213730200718155	-0.0346392212355967	0.185	0.23	1
Crabp1	0.0213980911351368	-0.0296241216288548	0.286	0.343	1
Ssh2	0.021509837663711	-0.0218951416555427	0.073	0.103	1
Fbxw8	0.0215857257509525	-0.0217898758491212	0.182	0.232	1
Tsen15	0.021625813797045	-0.0453711129293591	0.486	0.53	1
1500015A07Rik	0.0217604015131163	-0.0342141922460084	0.203	0.25	1
Cyb561	0.0218454860347847	-0.0257011609471428	0.095	0.128	1
Itch	0.0219451748092157	-0.0325789063643012	0.256	0.308	1
Midn	0.0219639715302074	-0.0386812803767246	0.382	0.446	1
Fut8	0.0221257131980983	-0.0238246758289979	0.086	0.119	1
Smyd3	0.0221909419056522	-0.024902483630326	0.122	0.158	1
Tfg	0.0221954769833935	0.0538368060441328	0.545	0.509	1
Cebpg	0.0221995015901825	0.0285638257338097	0.29	0.242	1
Rab40c	0.0222234356820923	-0.0283291028473294	0.143	0.184	1
Iqgap1	0.0222359914929817	0.0574834937005799	0.476	0.435	1
Wbp5	0.0223762778888809	-0.0642083872090493	0.928	0.935	1
Mid1ip1	0.0224786788857943	0.0302527699041209	0.212	0.17	1
Cmc1	0.0224867046881031	-0.0395927690023941	0.358	0.411	1
Ddx27	0.0225268245665084	-0.0478725300859181	0.834	0.869	1
Cnbp	0.0225844615086897	0.0379691517950351	0.998	0.999	1
Copz1	0.0231960416104534	0.0448030229292167	0.784	0.775	1
H2afx	0.0233787120894488	0.0492728225323205	0.997	0.994	1
Zfc3h1	0.0234364120112465	0.0402768245442902	0.204	0.168	1
Timm21	0.0236663165791631	-0.0234093654126465	0.122	0.16	1
Socs6	0.0237910175583199	0.0276993614645136	0.196	0.154	1
Lrrc59	0.0238511899968975	-0.0442127430085346	0.892	0.912	1
D5Ertd605e	0.024197406065409	-0.0312926298721426	0.115	0.15	1
1810055G02Rik	0.0242452877642361	-0.0285375366537484	0.248	0.299	1
Trim41	0.0243071840380153	0.0293274035055364	0.233	0.191	1
Ube2cbp	0.0244774420336473	0.0222536164369339	0.108	0.078	1
Lsm4	0.0247299893553053	0.0400545731469737	0.987	0.982	1
Pacsin2	0.0247449166190294	0.0292280722730539	0.385	0.337	1
Adpgk	0.0248328219574669	-0.0297291192068292	0.24	0.289	1
Rrp1	0.0251073936372979	0.0464809546812048	0.86	0.842	1
Haus2	0.0251327212409199	-0.0407185126375552	0.314	0.36	1
Gm16104	0.0251962973773671	0.0186922643499736	0.143	0.107	1
Col18a1	0.025383224097833	-0.0490658165759121	0.479	0.526	1
Eif4g1	0.0254299216830476	-0.0456672781561409	0.902	0.928	1
Ywhah	0.025458089555824	0.0409654268919728	0.877	0.861	1
4833420G17Rik	0.0254702067286199	0.0367877238200902	0.319	0.271	1
Rpl22l1	0.0256451556190234	0.0348130686886408	1	0.999	1
Cisd2	0.0257150196902132	-0.0483326425056677	0.707	0.745	1
Taf1c	0.0257491038369381	0.0250834136462223	0.164	0.127	1
Syngr1	0.0257874329491744	-0.0498921081905513	0.55	0.595	1
Soat1	0.0259120363477219	-0.0193638184804452	0.092	0.125	1
Cd276	0.0261282543581185	-0.0286383489631567	0.132	0.169	1
Golt1b	0.0261419210570346	-0.0365634513302399	0.38	0.438	1
Fam64a	0.026189007798624	-0.0261406027735735	0.185	0.227	1
Zdhhc5	0.0261932537275743	-0.0280825691957814	0.158	0.197	1
Pole	0.0263951313956281	-0.0393915195910252	0.243	0.289	1
Cks2	0.0264225611412252	0.0458098002742835	0.995	0.985	1
Fbxo6	0.026439312994415	0.0551296222685442	0.438	0.394	1
Sbf2	0.026441440750931	-0.0246059586673153	0.152	0.193	1
Tpmt	0.0264440895336357	-0.024867539384791	0.122	0.158	1
AW549877	0.0265016161502017	0.0274810606233517	0.137	0.104	1
Ubtf	0.0265569714479101	0.0567175189144329	0.851	0.822	1
Rnf168	0.0267332535210203	0.0417287659892231	0.369	0.316	1
Pnpla6	0.0267398757903668	-0.0374938477010559	0.255	0.303	1
Tmem8	0.0268505996590317	-0.0161597533739277	0.081	0.112	1
Plaa	0.0268894577251163	0.0469435419759214	0.662	0.634	1
Cabp1	0.0269572830605828	-0.0432745083420922	0.197	0.236	1
Nup62	0.0269952251398655	0.0479975351441709	0.779	0.732	1
Tppp3	0.027004476383623	-0.032606459759095	0.097	0.128	1
Ran	0.0272115890309933	0.0256220075943281	1	1	1
Sult4a1	0.02724209317739	0.0542404967352901	0.539	0.512	1
Rps20	0.0272851135406183	-0.0230932131717592	1	1	1
Itgb1bp1	0.0273625811817305	0.0407336631868749	0.385	0.34	1
AI597479	0.0273641017437416	0.0262518677699209	0.139	0.106	1
Wdr83os	0.0275814175773115	-0.0321300690160403	0.188	0.23	1
Bdh2	0.0275849981859248	-0.0399897606697685	0.175	0.213	1
Etfdh	0.0276461223965605	-0.0236777662712334	0.118	0.154	1
Dnajb4	0.027733232888516	-0.0213027160124795	0.08	0.111	1
Lrrc58	0.0277705551048439	-0.0413885576798219	0.422	0.465	1
Apex1	0.0278469625885915	0.0401044729083908	0.94	0.932	1
Hsd17b14	0.0279798273509886	0.0417190979515751	0.924	0.928	1
Pinx1	0.0279839968073802	0.0409883094370004	0.492	0.452	1
Nek6	0.0280448977057194	0.0339263536339708	0.252	0.212	1
Atraid	0.0281087001707149	-0.0306735797329188	0.245	0.292	1
Rnf114	0.0285251707745939	-0.0253036576016858	0.268	0.32	1
Txnip	0.0286458712370461	-0.0400741685650739	0.317	0.366	1
Nup88	0.0286726266884941	0.0450512633833547	0.455	0.418	1
Pla2g12a	0.0290112348023038	0.0451228655467547	0.644	0.609	1
Cobl	0.0290218081575773	-0.0486065632126033	0.637	0.664	1
Jam3	0.0291859005328382	-0.0203066180279929	0.089	0.12	1
Ltn1	0.0294646894217359	0.0399476722638474	0.292	0.252	1
Sdhaf2	0.029469270181698	-0.0394226836307381	0.305	0.349	1
Cbx1	0.0296034002320734	0.0325881520391564	0.991	0.986	1
Ramp3	0.0298112323056352	-0.0298599201418684	0.137	0.172	1
Hn1	0.0298981572026288	0.048863150054981	0.943	0.933	1
Pank1	0.0299134193888794	0.0309435767802309	0.158	0.126	1
Ddx20	0.0299734415871143	-0.0438303980885414	0.404	0.453	1
Larp4b	0.0303787109819787	-0.0461887701752969	0.555	0.589	1
Pnpo	0.0305041135532671	-0.0278450349097506	0.173	0.216	1
Exoc8	0.0305603941842363	-0.0218345945812111	0.115	0.151	1
Myg1	0.0306449069619384	-0.0492964267786915	0.367	0.415	1
Smek2	0.0309944607771962	0.0409802732679903	0.447	0.397	1
Eif4ebp2	0.0310086477718469	0.0292354341644611	0.16	0.126	1
Sult6b1	0.0310553563680004	-0.0381120714211121	0.267	0.312	1
Fam49b	0.0311519709751026	-0.0520643120791361	0.661	0.685	1
Timm10b	0.031194486591897	-0.0447258996983567	0.641	0.679	1
Eif4g3	0.0312184997131184	-0.0250618633470583	0.175	0.216	1
Urod	0.0313296668553343	-0.0340096797227505	0.225	0.271	1
Btg2	0.0315669996209353	-0.0479096695203481	0.245	0.289	1
Rbm14	0.0315853610497798	0.0391852163725709	0.608	0.564	1
Atp5l	0.0317792214551447	-0.0292696636157324	1	1	1
Ccna2	0.0318023250416473	-0.0433803550873767	0.798	0.831	1
Fam175a	0.0318390406371285	0.0271283122640935	0.184	0.147	1
Trappc2l	0.0318900071279208	0.0350677531475881	0.524	0.466	1
Dnpep	0.0319011028035238	0.0292655566474675	0.403	0.36	1
Homer2	0.0319531951144756	-0.0229624957774891	0.166	0.209	1
Mlx	0.0322318207029174	-0.0400762449521456	0.398	0.44	1
Rab35	0.0324559022138106	-0.0467578220270694	0.372	0.42	1
Ssbp3	0.0324732653699336	-0.0503816041244303	0.344	0.389	1
Erc1	0.0325166045709317	0.0325637798471672	0.354	0.313	1
Ftsj3	0.0325439929207473	-0.0446032923699399	0.811	0.838	1
Prmt1	0.0325797891698612	0.0381307793949255	0.985	0.988	1
Prkci	0.032732896924557	-0.0325880674480101	0.408	0.464	1
Lin7c	0.0329144204279603	0.033598140494124	0.416	0.372	1
Kcnq1ot1	0.0329898165198968	-0.0472109806298726	0.661	0.687	1
Nek2	0.0331322329374293	-0.0322222903888162	0.275	0.316	1
Mafg	0.0331557829602431	-0.0361890165213474	0.456	0.5	1
Psma7	0.0331988232338269	0.0285508605341378	0.999	1	1
Lig1	0.0333258185566305	0.0469500743282483	0.921	0.909	1
Nacc1	0.0333973511054772	-0.0434613967769114	0.46	0.513	1
Bag3	0.0339039470299521	0.0283236364290951	0.153	0.12	1
Anp32a	0.0340245210730995	0.0458045505464528	0.864	0.86	1
Scaf11	0.0342245234123077	0.0304876340840206	0.903	0.871	1
Nutf2	0.0342370297306637	0.0346643623703196	0.3	0.262	1
Tcf15	0.0342731724100055	-0.0792830929049104	0.763	0.799	1
Mrpl28	0.0343352132435773	0.0401188533659786	0.898	0.887	1
mt-Nd2	0.0343912092779967	-0.0290898921857243	1	0.999	1
Ddx58	0.0344447448261317	0.0385150025857369	0.299	0.261	1
Pitpnc1	0.0344544306525097	-0.0341120677722032	0.27	0.314	1
Maoa	0.0345063748048257	-0.0448939041550581	0.206	0.244	1
Zpr1	0.0345807364282358	0.0602614832556052	0.628	0.598	1
Zfp37	0.0345909176543104	-0.0222396271612501	0.078	0.106	1
Nusap1	0.0346700852564507	0.0372955784281379	0.668	0.618	1
Kif2a	0.0347659122206858	-0.0450763197613963	0.46	0.509	1
Psen1	0.0347901140048083	0.0301093833008961	0.204	0.167	1
Nol6	0.0351286186157106	-0.0496229391424053	0.383	0.416	1
Dnajb6	0.0353392532809323	0.0418032698866808	0.983	0.984	1
Rcl1	0.0353543998699699	0.0354690779302402	0.745	0.709	1
Nup93	0.0356009590915279	0.0466491959679489	0.527	0.483	1
Ptprs	0.0356764729176123	-0.0304374149314181	0.193	0.233	1
Rcn1	0.0356796470289948	0.0441607365140076	0.483	0.45	1
Ino80e	0.0357970265299046	0.0384743638408023	0.813	0.766	1
Dlgap3	0.0358256863425585	-0.0295827025542529	0.172	0.21	1
Gigyf1	0.0358687916359443	-0.0313352658531803	0.239	0.285	1
Srf	0.0360749073628225	-0.03897675813808	0.181	0.218	1
Rtkn	0.0361090158041579	-0.0240555426013978	0.089	0.119	1
Cebpzos	0.0362878752771307	-0.0378060647998475	0.735	0.779	1
Fam111a	0.0362885630877484	-0.050610842170132	0.388	0.429	1
Anapc16	0.0363073780911559	-0.030944951156081	0.276	0.325	1
Zfp142	0.0363496130762583	-0.0296831142603561	0.137	0.172	1
Atf7ip	0.0365614470794121	0.0411393996967389	0.338	0.303	1
Trp53rka	0.0367096386743706	-0.0263726363580324	0.188	0.231	1
Sfrp2	0.0367400745701744	-0.0222747349743402	0.161	0.201	1
Pfkl	0.036863450653985	-0.0471534041352619	0.365	0.408	1
Gnl3	0.0369507413038035	0.036708480606876	0.986	0.989	1
Prdx1	0.0369738305187174	0.0315387926215269	1	1	1
Vps35	0.0370365656006208	0.046254983679187	0.682	0.651	1
Gm11627	0.0370861326826468	0.0365051051783912	0.221	0.185	1
Gldc	0.0371172018338879	0.0417875694753905	0.446	0.405	1
Rbm7	0.0372288647112398	0.043423013606311	0.571	0.529	1
Mif4gd	0.0372489782556686	-0.0176655960261077	0.486	0.543	1
Dusp12	0.0374812430902411	0.0377254525362046	0.552	0.503	1
Exosc1	0.0375921277638857	0.0486057219264485	0.748	0.711	1
Rsrp1	0.0376262008211784	0.0452728800535025	0.821	0.79	1
Pyroxd1	0.0378943319851556	-0.025671149769248	0.165	0.205	1
Pigx	0.0379560869749303	-0.0469270201420466	0.465	0.514	1
March2	0.0380511903864485	-0.0267649770999049	0.161	0.196	1
Ccng1	0.0382275198366419	-0.0548089202699416	0.834	0.843	1
Eif2b4	0.0384233407172438	-0.0417142938785245	0.571	0.616	1
Snx30	0.038528783293204	0.0263526213582274	0.127	0.098	1
Glul	0.0385661257609635	0.046780687617564	0.794	0.818	1
Cenpt	0.0385963161723466	-0.041465248427108	0.385	0.43	1
Arpc3	0.0388687079301045	0.0371887481738544	0.737	0.715	1
Med15	0.0388808388615354	-0.024823724424451	0.133	0.168	1
Pfn1	0.0389945775422999	0.0380856547331008	1	0.999	1
Rad54l2	0.0394294696135157	-0.0276332997072498	0.229	0.27	1
Tpp2	0.0395425329858987	0.0420694282626669	0.481	0.443	1
Ywhag	0.0395887620213912	-0.0405037493159631	0.864	0.879	1
Prdx3	0.0398011664366734	0.043671587450087	0.442	0.394	1
Pck2	0.0400288107334259	0.0308107433798477	0.169	0.138	1
Ankrd12	0.0400415495100166	-0.0373314269184293	0.132	0.169	1
Maged1	0.0400852517033926	0.0407509042440568	0.445	0.4	1
Ppil1	0.0400891567243091	0.0363614229380931	0.94	0.932	1
Mtmr2	0.0402887428224365	-0.0274538610691256	0.274	0.324	1
Med17	0.0403955573122645	-0.043663894185391	0.312	0.349	1
9430016H08Rik	0.0405083133929598	0.0364271122086373	0.454	0.412	1
Ptgfrn	0.0405256291427152	-0.0225131829885919	0.154	0.191	1
Epc2	0.0406288018344088	0.0401873061230213	0.345	0.31	1
Cep57l1	0.040738672763744	0.0374965367036402	0.32	0.284	1
Nos1	0.0407388022027138	-0.025504055685152	0.117	0.149	1
Fam126b	0.0407885123123962	-0.0217892715682782	0.13	0.164	1
Eif2s1	0.0408417850533022	0.0425372839675335	0.974	0.958	1
Eif3f	0.0409244440297863	0.0373556639103403	0.99	0.98	1
Dyrk1a	0.0409494328975539	-0.0316366917806542	0.216	0.252	1
Pkig	0.0410269853535896	-0.027917231464809	0.258	0.303	1
Oxsr1	0.0410693745008178	-0.0338286569979644	0.408	0.452	1
Anxa3	0.0412001626511726	-0.0545615438313168	0.112	0.142	1
Naprt	0.0412027613117069	-0.0282529828038137	0.118	0.149	1
Gmeb1	0.0414174221740223	0.0479574667237161	0.36	0.328	1
Epb41l4a	0.0416600800252081	0.0598064298647737	0.686	0.638	1
Sh3glb2	0.0417903882605586	-0.0239608444035246	0.269	0.317	1
Triobp	0.0418831193812772	-0.0191313619184416	0.177	0.216	1
Ube2h	0.0422408240051529	-0.0250160745194737	0.11	0.141	1
Pold2	0.0424000207284076	0.0523949308195882	0.691	0.663	1
Timm13	0.0424819112994645	0.0367412699818197	0.995	0.993	1
Gm11744	0.042514827234515	-0.0244702708853424	0.108	0.139	1
Fam229b	0.0425318856259468	-0.0198792686736389	0.117	0.151	1
Junb	0.0427532275710587	0.0226440788539963	0.381	0.332	1
Ccdc18	0.0427557471456826	-0.026137686496872	0.15	0.186	1
Fthl17c	0.04291124123242	0.0495886715291961	0.205	0.173	1
Golim4	0.0429385944493602	-0.0261323161853206	0.081	0.108	1
R3hcc1	0.043084812222694	-0.026211616317782	0.216	0.254	1
Slc25a12	0.0431452699192675	-0.0261909957988411	0.137	0.17	1
Ubp1	0.0432201980221238	-0.0389865931059562	0.402	0.454	1
Tnrc6c	0.0432990776935294	0.0224591977957126	0.293	0.251	1
Plekha4	0.0433347078265586	0.0430553574124388	0.304	0.262	1
Neat1	0.0435054701416559	-0.0251138669004458	0.11	0.141	1
Pla2g10	0.0435063475056224	0.0316348731108018	0.189	0.157	1
Gm21092	0.0436051495606788	-0.0389192339591771	0.393	0.439	1
Mmp14	0.0436782808575004	-0.0214482514917677	0.082	0.109	1
Zyx	0.0440331911511867	-0.0270549648081418	0.166	0.202	1
Fbxl6	0.0440581826062743	-0.0273751035141284	0.176	0.214	1
Dlat	0.0444302615317968	-0.0418297338583632	0.494	0.537	1
Mapk8	0.044682508604192	-0.0194879484571715	0.16	0.199	1
Pcna	0.0448656630357999	0.0446951234295256	0.543	0.514	1
Zfp958	0.0449330214974588	-0.0162696560020189	0.101	0.133	1
Tinf2	0.0451717910920676	-0.0243653172871664	0.2	0.239	1
Arl3	0.04529892108661	-0.0307336120018753	0.314	0.36	1
Rere	0.045309295908715	-0.0219424940855822	0.257	0.306	1
Ddx49	0.0453748272948699	-0.0370519980890208	0.32	0.368	1
Nlk	0.0455469165676127	-0.0305513347350221	0.18	0.214	1
Ing1	0.0455617600922233	0.0392381514525751	0.558	0.533	1
Zfp654	0.0455789919293508	0.0195094260200679	0.117	0.089	1
Med22	0.0456001225285651	-0.0220771231417605	0.126	0.16	1
Trub1	0.0456355613507523	0.0399905994774856	0.267	0.233	1
AI467606	0.0458299535334107	0.0235350788875831	0.121	0.092	1
Ankrd49	0.0460541399461312	-0.0287812118321092	0.176	0.213	1
Wdr74	0.0461990487483506	0.0346917562899784	0.901	0.894	1
Uqcrc2	0.0462640589695784	0.0298962386287085	0.761	0.726	1
Dynlt3	0.0463038155629036	-0.0174057779849992	0.077	0.104	1
Troap	0.0463456891248436	-0.0177179141770978	0.081	0.109	1
Nudt4	0.0466339677160369	-0.0520929010574798	0.889	0.895	1
Atp1b3	0.0466860800292756	-0.0350501702527389	0.652	0.688	1
Emg1	0.0467536369959452	0.0377154668762834	0.994	0.994	1
Syce2	0.0471738248401267	-0.0369486081968045	0.552	0.6	1
Wdr61	0.0472102904264251	-0.0363348342165817	0.841	0.867	1
Gm11837	0.0472273034814296	0.0325102933077868	0.14	0.112	1
Bcl2l11	0.0473920176408523	-0.036463809989394	0.189	0.226	1
Rpn1	0.0476202557023869	0.0279475229854196	0.791	0.763	1
Tbc1d31	0.0476301147959633	-0.0208733817458159	0.101	0.13	1
Pmm2	0.047874797996946	-0.0234087144592391	0.12	0.149	1
Gm5617	0.0479050267415	0.0542302826297382	0.46	0.429	1
Tmem261	0.0479289859243748	0.0339248173667358	0.773	0.757	1
Ercc5	0.0482071480838169	-0.027747702111873	0.11	0.14	1
Mettl14	0.0484866995281664	-0.0291771875048077	0.169	0.203	1
Mrps25	0.0485505767721598	0.0353022018133785	0.819	0.809	1
Nup43	0.0487107504515136	0.0490560251348684	0.673	0.638	1
Gpx7	0.0488935540365945	-0.0198330573733523	0.177	0.215	1
2810402E24Rik	0.0491918239923523	0.015657879115246	0.126	0.096	1
Fkbp6	0.0492556962353197	-0.0150897088735974	0.095	0.125	1
Rhot2	0.0492711919469804	-0.0224849001455414	0.129	0.162	1
Plk2	0.0493041929658534	-0.0323172441317368	0.158	0.193	1
Rasgrp2	0.0493824195719181	0.0441298822374679	0.749	0.703	1
Rab10	0.0494909981217199	-0.041295970360908	0.742	0.766	1
Fermt2	0.0497327119467648	-0.0523556904351916	0.742	0.743	1
Abhd5	0.0497332556628668	-0.0307135405395553	0.142	0.173	1
Gm13247	0.0498301345320242	0.0333571513693761	0.26	0.228	1
Rassf3	0.0498955387627186	-0.0201934576287742	0.092	0.121	1
Rab24	0.0499301802792673	-0.042894820105623	0.356	0.399	1
Nudc	0.0499410090669415	0.0369304875671661	0.967	0.965	1
Slx4	0.0500740437885834	0.0176864969432441	0.118	0.09	1
Plekhm1	0.0501369900708327	-0.0207389315975585	0.094	0.122	1
Pou2f1	0.0502289160646714	0.0384057222523753	0.475	0.433	1
Pus7	0.0503226625454879	0.0388385817515351	0.418	0.386	1
Gpn3	0.0503748395055512	-0.0595376004576838	0.469	0.505	1
Txnrd1	0.0503761696861377	-0.034797314053296	0.836	0.863	1
Glis2	0.0503864831525069	-0.0240444343068065	0.096	0.124	1
Sec22b	0.0505088098088747	-0.0272738181729323	0.497	0.54	1
Fam210a	0.0506163040024496	-0.0252143875494622	0.217	0.258	1
Zfp668	0.0508938490459984	-0.0184538640276181	0.115	0.147	1
Tfb1m	0.0509353060159753	-0.0192356450860964	0.092	0.12	1
Utf1	0.0510589840079335	0.0353154828057198	0.988	0.986	1
Gnpat	0.0510872438957484	-0.0352589423946112	0.403	0.447	1
Rai14	0.0511405193283079	-0.0256369799387954	0.191	0.229	1
Ythdf3	0.0512280787032262	0.0343506871422861	0.345	0.309	1
Zfp580	0.0514675774965005	-0.0288913433684887	0.155	0.187	1
Ddah2	0.0514700670094581	-0.0351516131854576	0.273	0.312	1
Srrm4os	0.0516312534247415	-0.0218431138308487	0.105	0.133	1
Yipf6	0.051680614506838	-0.0273730197723032	0.186	0.225	1
Nr4a1	0.051693639045666	-0.0186728032779161	0.158	0.195	1
Farsb	0.0521197880296714	0.0436605496924314	0.709	0.684	1
Rps13	0.0521681552712966	0.0193724971495493	1	1	1
Dctn3	0.0521996918385962	0.0368292284046838	0.79	0.761	1
3110082I17Rik	0.0522600447153927	0.0351569358845199	0.439	0.403	1
Ccne1	0.0523794978239226	0.0552030468022557	0.927	0.909	1
Pop1	0.0524303207035721	-0.0326720080916009	0.533	0.575	1
Gxylt1	0.0526150370066142	-0.0224875301223469	0.141	0.175	1
Ddit4l	0.0526705795925986	-0.0265171280639891	0.159	0.195	1
Prdx4	0.0527126541032369	0.0391370898687721	0.649	0.6	1
Ddx11	0.0528571480667205	-0.0174083802763706	0.107	0.138	1
D17Wsu92e	0.0531166701108577	-0.0334498087441746	0.308	0.351	1
Ccdc59	0.0531930555047108	-0.0425540761237222	0.751	0.77	1
Bend3	0.053538995031842	0.0216709667404543	0.117	0.09	1
Poglut1	0.0536459097401582	-0.0325088179666886	0.342	0.384	1
Tgfbr1	0.0537182947500731	-0.0189794003579899	0.113	0.144	1
Tspo	0.053802290805965	-0.0269818819494112	0.197	0.235	1
Arhgef12	0.0539778457478572	-0.0220675319250978	0.127	0.16	1
Accsl	0.0540860513832134	0.0301416933867359	0.245	0.211	1
A330069E16Rik	0.0541774394638378	-0.0492667585517078	0.131	0.164	1
Pdcd4	0.054216594404955	-0.027441895090342	0.221	0.262	1
Cic	0.0543609332012431	0.033986657480064	0.336	0.297	1
Actr8	0.0544681175929975	0.0328444003262029	0.254	0.22	1
Ankrd28	0.0544899371315089	0.0225814605705591	0.161	0.129	1
Abcf2	0.0546424913324797	-0.0448642252468529	0.74	0.768	1
Mt1	0.0547699001663459	-0.0607515065414401	0.949	0.961	1
Prkaa1	0.0548106662191942	-0.0145489026598775	0.112	0.143	1
Ccdc50	0.0548394210317687	-0.0386649858319711	0.308	0.351	1
Tmem57	0.0549364325017766	0.0326004632535504	0.329	0.293	1
Morc1	0.0549697506098464	0.06004719439208	0.66	0.649	1
Carhsp1	0.0550779877696166	-0.0221270711733443	0.601	0.649	1
Commd9	0.0551850804331155	0.0314733101872794	0.299	0.262	1
Tmem167b	0.0552074301893347	-0.0145909486299103	0.109	0.14	1
Mtx1	0.0554401746709732	0.0399470246358813	0.633	0.601	1
Gm5611	0.0554868016079846	-0.0158005752720981	0.076	0.102	1
Fgf17	0.0555032423043584	0.0502264825456027	0.398	0.356	1
Sin3a	0.0556029299655185	-0.0162243814137296	0.457	0.504	1
Stmn2	0.0558203118143674	-0.0376834427053103	0.975	0.981	1
Rpl19	0.0558648288315143	0.0210213335531297	1	1	1
Pold3	0.0558783103305825	0.0349934345644808	0.462	0.419	1
Amdhd2	0.0559128305460786	-0.0193131101908477	0.09	0.117	1
Actl6a	0.0559684023718366	-0.0456012118643568	0.841	0.857	1
Nelfe	0.0562649178270742	-0.0498657763949568	0.513	0.543	1
Dars2	0.0563323329721996	-0.027574593572642	0.145	0.176	1
Nipsnap1	0.0566894804962776	0.0481130177835359	0.539	0.504	1
Metrn	0.0567758028899706	-0.0248187210841691	0.2	0.234	1
Reep3	0.0569079415756732	-0.0291951199065975	0.136	0.166	1
Ahi1	0.0569671226102555	-0.0269457073148706	0.234	0.276	1
Myo9a	0.0571048528847934	-0.0233296887428158	0.126	0.158	1
Ftl1	0.0572390299105294	-0.0410705013204482	0.684	0.712	1
Drg2	0.0572845306943651	0.033934573406649	0.455	0.412	1
Fbxl14	0.0574136953972491	-0.0212255087028355	0.166	0.203	1
Rassf7	0.0575135261262917	0.0300101126192555	0.217	0.184	1
Fbxl5	0.0577331667237113	-0.0209650728465875	0.252	0.296	1
Abhd16a	0.0579569663676557	-0.0217155006634494	0.127	0.158	1
Patz1	0.0581137990932565	0.0314339032687586	0.406	0.363	1
Rcc2	0.0582058514656588	-0.0392039230367207	0.937	0.937	1
Grb7	0.058430969091745	-0.0184081349076299	0.091	0.118	1
1600002H07Rik	0.058461130166161	-0.0233270709458121	0.108	0.136	1
Aard	0.0585010210196631	-0.0340700058676751	0.514	0.561	1
Sgsm3	0.0585978405556788	0.0283313379040661	0.188	0.157	1
Bex1	0.0587826002449045	-0.0389290807754636	0.998	0.999	1
Timm8b	0.059005405565096	0.0366615294576977	0.97	0.971	1
Slc25a44	0.0590837868882706	-0.0216166415894251	0.134	0.166	1
Ing3	0.0590983283564818	0.0318736229481409	0.276	0.241	1
Krcc1	0.0591592164902	-0.0523956648656352	0.471	0.505	1
Triml1	0.0592456108308178	-0.0273037137222578	0.286	0.329	1
Iars	0.0594245281757658	-0.0521911070624045	0.574	0.604	1
Srm	0.0595468833018913	0.0323382996192223	0.977	0.976	1
Eif4e2	0.0595710952478559	-0.0308101330646158	0.985	0.987	1
Mtch1	0.0595727941760792	-0.0421298962084217	0.54	0.578	1
Acer2	0.059615905827595	0.0374368116507878	0.445	0.417	1
Zbtb22	0.0598383847015786	-0.0179889434289301	0.094	0.122	1
Ebag9	0.0599016583386398	-0.0183749857587003	0.137	0.169	1
Casp8ap2	0.0599549781119661	-0.0355861206550632	0.561	0.61	1
Tex14	0.0600961193703941	-0.0182961639769259	0.118	0.15	1
Epb41l2	0.0601626390531455	-0.0390025087476376	0.364	0.402	1
Pkm	0.0601903743761847	-0.0320315767162445	0.997	1	1
Ccdc53	0.0601990822312373	-0.0325949187860884	0.321	0.363	1
Elavl2	0.0604795469993919	-0.0267774114054081	0.247	0.288	1
Elovl6	0.0605909191413036	-0.0428363235041858	0.592	0.628	1
Ctdsp1	0.0606409141426919	-0.0216087415407598	0.095	0.122	1
Myo18a	0.0606778037103679	-0.025816857702013	0.16	0.194	1
Cbx7	0.0607419750606201	-0.0393194492889636	0.525	0.564	1
Mrpl3	0.0608708189812985	-0.0278533597740031	0.531	0.574	1
Rab28	0.0609140031621601	0.0343767738562616	0.248	0.212	1
Sac3d1	0.0611372898918648	-0.0295994556075991	0.498	0.547	1
Sik1	0.0612222196301817	-0.0332918365290079	0.197	0.232	1
Uqcrfs1	0.0612314127950486	0.032107118259763	0.937	0.938	1
Ccnb1ip1	0.0614009887172893	-0.0295348662671298	0.29	0.332	1
Mastl	0.0614470316913034	-0.018279192447454	0.171	0.209	1
Tcf25	0.0614589749250092	-0.0333141281038473	0.834	0.845	1
Rcor2	0.0615054330214025	0.0388437899929788	0.647	0.606	1
Slc35e1	0.0615711332991897	-0.0227815376953982	0.163	0.197	1
Znrd1	0.061620290665193	-0.0485163395970696	0.878	0.88	1
Dph3	0.0617626925451481	0.0274333978235179	0.935	0.931	1
Dlg1	0.0617703089203394	-0.0286914299050741	0.28	0.317	1
Wdr41	0.0617979875169334	-0.0166463377977127	0.101	0.13	1
Rpl8	0.0618022682788912	0.0170164700016469	1	1	1
Rps4x	0.061984863524278	0.0256394105118076	1	1	1
Trappc6b	0.0620400862587489	-0.034354981828368	0.635	0.666	1
Rhod	0.0621819612391656	-0.0161574441323443	0.086	0.113	1
Higd1a	0.0622359894156044	-0.0359266196136445	0.967	0.977	1
Ecd	0.0626628368805229	0.0413919717056603	0.414	0.381	1
Alg11	0.0628212203685429	0.0147153495130517	0.147	0.118	1
Rbm25	0.0628741756999458	0.023415622145889	0.983	0.985	1
Wdhd1	0.0628863142250732	-0.030333527944761	0.24	0.277	1
Hmgcr	0.0629044471238152	0.0314498564982438	0.32	0.285	1
Nefl	0.0630387606346534	0.0268639945291572	0.368	0.329	1
Erdr1	0.063072091116271	-0.0382646501465415	0.651	0.692	1
Etv4	0.063143516194442	-0.0331613463896868	0.701	0.716	1
Utp23	0.0631583511232974	0.0393968425005213	0.496	0.462	1
2700097O09Rik	0.0632184866828941	-0.0295700620379584	0.355	0.404	1
Hsd17b10	0.0632356768528267	0.0239487553426784	0.604	0.576	1
Id3	0.063392401200755	0.0465238189838654	0.712	0.704	1
Ndufa7	0.0634076421061512	0.0233237572960061	0.995	0.998	1
Ccdc77	0.063567373687539	-0.0164688778836707	0.249	0.291	1
Anln	0.0637714245906505	-0.0367835752138825	0.376	0.413	1
Rabgef1	0.0638078125601375	-0.0195341880565956	0.097	0.124	1
Arhgap11a	0.0638746153910153	0.0313014670848131	0.376	0.337	1
Prr3	0.0639385460826641	-0.0318582449025833	0.243	0.282	1
Amt	0.064167043825939	-0.0343632701127006	0.228	0.269	1
Gtf2h4	0.0642899994030459	-0.0266339945603812	0.367	0.42	1
Agps	0.0643614003215297	-0.0277882644422673	0.291	0.332	1
Hps4	0.0644705924242189	0.0298052939942447	0.202	0.171	1
Dcxr	0.0645313480073473	-0.0199430545715108	0.109	0.139	1
Swap70	0.064628089035666	-0.0200151558052654	0.123	0.153	1
Vegfb	0.0646875014390274	-0.027595463338007	0.165	0.199	1
Parg	0.0649669480395398	-0.0258637242464393	0.404	0.444	1
Zc3h13	0.0649895386332396	-0.0452445327325425	0.715	0.751	1
Zfp622	0.0650264078358091	0.0424258261465289	0.705	0.668	1
Eral1	0.0651935029412006	-0.0226591878828726	0.106	0.133	1
Ruvbl2	0.0651987765708388	-0.0379477129403991	0.773	0.791	1
Ktn1	0.0652344242975077	-0.0444679408793872	0.821	0.832	1
Rnaseh1	0.0653810120287207	-0.0325605893431717	0.299	0.345	1
Sympk	0.065514912738559	0.0283772612768021	0.282	0.246	1
Psma8	0.0657379257255562	-0.0315581102657813	0.195	0.229	1
Azin1	0.0658453418732191	-0.0396388491050358	0.417	0.46	1
Gsta3	0.0658643540515347	0.0315517432472249	0.205	0.174	1
Hint3	0.0659252565094288	-0.024140503971558	0.269	0.311	1
Srsf10	0.0660820126570607	-0.0370117985170827	0.868	0.882	1
Tut1	0.0663192324696076	0.0238529756473072	0.205	0.171	1
Esco1	0.0663370791905581	-0.0177269919732635	0.123	0.152	1
Med13l	0.0665128471948271	-0.0461752757083806	0.449	0.496	1
Gm6483	0.0665148136794595	0.0339943243705035	0.47	0.435	1
Slc25a38	0.0665987483209583	-0.0296588611296558	0.287	0.326	1
S100a11	0.066762398065598	-0.0436976528588849	0.476	0.502	1
Polr1e	0.0667716080029998	-0.0256520983857479	0.275	0.315	1
Cyb5r4	0.0668268564663997	-0.0342359348249224	0.428	0.467	1
Zeb1	0.0669307785225147	-0.0231224153850275	0.15	0.184	1
Tardbp	0.0670090112473791	-0.0366844288254875	0.887	0.905	1
Tbc1d17	0.0670872215634833	-0.0218147479032211	0.093	0.119	1
Zfp263	0.0671410912289187	0.0299825778137295	0.263	0.231	1
N6amt2	0.0671459921106589	0.0254959103424167	0.57	0.506	1
Gnai2	0.0672630562134545	-0.0366331669843147	0.883	0.902	1
Ddx10	0.0673145921015633	0.0327896358597026	0.698	0.69	1
Zfand2b	0.067404882171972	-0.0313250622973275	0.179	0.213	1
Wdr1	0.0674589456189928	-0.0396070508336427	0.574	0.612	1
mt-Atp8	0.0675325026768504	0.029267474700719	0.757	0.721	1
Lrp2	0.0677486805447195	0.0188926800512545	0.139	0.111	1
Lmf2	0.0678654108267242	-0.0214313099918515	0.1	0.126	1
Tmem87a	0.067928600183234	-0.0198155463138684	0.149	0.182	1
Cog7	0.0679347838712429	0.02224372869595	0.187	0.154	1
Dpp9	0.0679447624274869	-0.0321654857808018	0.27	0.311	1
Gtf2h5	0.0681224528771697	-0.0313663056871811	0.907	0.926	1
Cdk6	0.0682659982243508	-0.0154894169390855	0.311	0.362	1
Tbl1xr1	0.0682835093799428	0.0291849081707147	0.258	0.227	1
Donson	0.0686154703325216	-0.0172174967994192	0.209	0.247	1
Rpl30	0.0686687691660915	0.0151782497676778	1	1	1
Ambra1	0.0686894731011707	0.0240377442120811	0.126	0.101	1
Chmp4b	0.0686989658363813	-0.0254073221066974	0.438	0.487	1
Pou5f1	0.0687028426039192	-0.0309041150267333	0.965	0.972	1
Uqcr11	0.0687715057914122	-0.0272923344519742	0.999	0.999	1
Trim71	0.0689396812263835	-0.0354843442192647	0.718	0.743	1
Cluap1	0.0690455829317314	0.0273333359802035	0.137	0.111	1
Ngfr	0.0691606791703254	-0.0192397699364922	0.092	0.119	1
Tmx3	0.0691681450798309	-0.0260760758244801	0.149	0.18	1
Sh3bp4	0.0692991727671538	-0.018848768800915	0.113	0.143	1
Ppp1cc	0.0693608559532085	0.0356223415159918	0.951	0.939	1
Slc30a9	0.0694395297332939	-0.0327170804584797	0.234	0.268	1
Esf1	0.0694581174381433	-0.0402730491475831	0.902	0.904	1
Wipi2	0.0697778066034812	0.0473301417411794	0.676	0.661	1
Nmnat2	0.0697969701009521	0.0286173943727334	0.206	0.175	1
Cox7a2l	0.0700761655643229	0.0352980704209054	0.972	0.971	1
B4galt3	0.070248400389103	-0.0193239818324678	0.188	0.226	1
Hddc2	0.070282389921328	0.0348997324378222	0.622	0.587	1
Cds2	0.0703818627668547	0.0447552219850496	0.348	0.317	1
Slc39a14	0.0704094486514025	0.0371039708486877	0.317	0.29	1
Yaf2	0.0704282983759288	0.0316494220832287	0.261	0.229	1
Ufc1	0.0704290281440906	0.0426438854278158	0.682	0.647	1
Chek1	0.0705618724504104	0.0334673375308952	0.287	0.255	1
Ldb1	0.0707706336627247	-0.0299947428012905	0.302	0.341	1
B230217C12Rik	0.0709226314751227	-0.0214479679789991	0.113	0.142	1
Phb	0.0709332825377492	0.0461994888720805	0.85	0.824	1
Oip5	0.0709373767898586	-0.0183322247068046	0.17	0.207	1
Mysm1	0.0711161132941898	-0.0251502607916832	0.247	0.287	1
Timm17b	0.071184368957443	0.0435376088313093	0.681	0.658	1
Dppa2	0.0712118089054264	0.0309464627373106	0.888	0.848	1
Cherp	0.0712919429125862	-0.034588891935645	0.472	0.507	1
Polr2l	0.0716019181153812	-0.0325223808765795	0.597	0.637	1
Ercc6l	0.0716166436605372	-0.0242017215588908	0.161	0.192	1
Trmt11	0.0719952311631105	-0.035927379448	0.328	0.363	1
Sall3	0.0721214119138614	0.0315152397804999	0.195	0.166	1
Mb21d2	0.0721964951791954	0.0247728049241964	0.176	0.146	1
Rps21	0.07244757680233	-0.0169244280976955	1	1	1
Hnrnpl	0.0727443618379055	-0.036510795139954	0.805	0.817	1
Ajuba	0.0728274018050644	-0.041979903677798	0.413	0.459	1
Cul4a	0.0729382316744023	-0.0216567563406505	0.108	0.134	1
Rev3l	0.0729440149130728	0.0247152570632885	0.148	0.122	1
Npc1	0.0729793954107032	0.0202152159979472	0.12	0.095	1
Tns3	0.07311505519448	-0.0388283632920153	0.642	0.686	1
Sipa1l3	0.0732808538243406	-0.0184860824998054	0.102	0.13	1
Agfg1	0.0736049981085937	-0.0325704431046251	0.523	0.561	1
Ikbkap	0.0736150328396909	-0.0220586777295956	0.385	0.428	1
Klhl21	0.0737280531812991	-0.0186315965083695	0.125	0.154	1
Khdrbs3	0.0739589242991427	-0.0207446415343637	0.134	0.163	1
Man1a2	0.0740558754490664	-0.0264382208162802	0.401	0.451	1
Cenpb	0.0741013303429186	-0.0236339201496564	0.27	0.309	1
Usp53	0.0741260144575725	-0.0176161866699898	0.096	0.122	1
Rtn1	0.0741491132666926	-0.0226593276138651	0.146	0.178	1
Plekhg5	0.0742330278481532	-0.0190722274840534	0.08	0.104	1
Jup	0.0742655512527972	-0.0259102761980934	0.533	0.583	1
Cdkn2a	0.0743257332827496	-0.0356323591959729	0.291	0.333	1
Gls	0.0744168309204966	-0.0231375522250087	0.206	0.243	1
Rpl38	0.0744684331592667	0.0294929908067623	1	1	1
Csrnp1	0.0746535163793965	-0.019724855454861	0.146	0.176	1
Fam92a	0.0747260264954465	-0.0359789925928074	0.406	0.443	1
Dusp19	0.0748257109171005	-0.0154731424823879	0.115	0.146	1
Decr1	0.0749230084653155	-0.0176935851956169	0.108	0.137	1
Rras	0.0749911711944777	-0.0149940335118958	0.099	0.127	1
Phf6	0.075020724333622	-0.0283117485269978	0.251	0.287	1
Zzef1	0.0750886492355744	-0.0203786278508359	0.093	0.118	1
Atp6v0d1	0.0751367363619781	-0.0302901348768872	0.476	0.513	1
Utp15	0.0752595002937635	-0.0319631360673897	0.321	0.357	1
Nradd	0.0752844130146704	0.0289587763446802	0.336	0.301	1
Csnk1e	0.0755292922076475	-0.0271450958847965	0.409	0.457	1
Sbds	0.0755402559829813	0.0383652612082088	0.642	0.625	1
Map1a	0.0756443705489214	-0.014551151456521	0.102	0.13	1
Eif3b	0.0756752610863095	-0.0455174963487182	0.9	0.917	1
Rps27a	0.0757807743252211	0.0165501016437464	1	1	1
Cst3	0.0758137438776123	0.0484442496771963	0.695	0.674	1
Rad9b	0.0758264396570163	-0.01604873222237	0.092	0.118	1
Zcchc10	0.0760193983614522	0.0436097961911176	0.809	0.806	1
Hnrnpul1	0.0760609866444972	-0.0220837888298468	0.435	0.48	1
Mrpl11	0.0760839425791409	0.0391985643659229	0.896	0.888	1
Chtf8	0.0760970652705216	-0.0398174474604155	0.42	0.455	1
Npepl1	0.0761746481991624	-0.0231505765731153	0.204	0.241	1
Epha2	0.0762490252588662	-0.0318027211370357	0.292	0.334	1
Clint1	0.076376185714271	-0.0218810399123785	0.418	0.465	1
Asap2	0.0764058454612799	0.015157494547121	0.133	0.106	1
Dnajc25	0.0765202615186136	0.0338215848664014	0.242	0.213	1
Pwwp2a	0.0765276377999025	-0.0266689326858869	0.263	0.3	1
Psma2	0.0769285224635531	0.0299130833401129	0.988	0.993	1
Msmo1	0.0769431347658985	0.0263967247880245	0.356	0.32	1
Rap1gds1	0.0769876024909096	-0.0290847595060279	0.159	0.188	1
Cfl1	0.0771754507874068	0.020743139904984	1	1	1
Homer1	0.077347648299517	-0.0240410764047263	0.083	0.106	1
Mcm3	0.0774952141017799	0.0417343772498822	0.883	0.874	1
1810022K09Rik	0.0775447155342295	-0.0429106214044963	0.938	0.949	1
Chmp2a	0.0775731380512739	-0.0413860468282794	0.724	0.762	1
Fktn	0.0776103580912215	0.0216271008477356	0.145	0.119	1
Sf3b6	0.0776467426447984	0.0296816129307951	0.959	0.943	1
Hmgxb4	0.0776701563952228	0.0353222454425876	0.476	0.452	1
Ddx46	0.0779390113883548	0.0311364302611044	0.95	0.942	1
Zgpat	0.0782237640234687	0.0268957422502646	0.155	0.129	1
Npr1	0.0782543336568226	0.047045623519914	0.46	0.437	1
Racgap1	0.0782662701408846	0.0328437704951193	0.537	0.492	1
1600012H06Rik	0.0786801740054967	-0.0250422820337025	0.161	0.191	1
Tmem5	0.0787103575964377	-0.0299735819439487	0.465	0.507	1
Eef1e1	0.0787621046705683	0.0438586587077915	0.851	0.846	1
mt-Co2	0.0788061899277666	-0.0197730981680184	1	1	1
Wasl	0.0791553008709525	-0.0268578062872197	0.494	0.541	1
Etv5	0.0791814695043331	-0.0370943566056868	0.568	0.612	1
Galnt11	0.0792687597179491	-0.0170204558473982	0.144	0.175	1
Pycrl	0.0795238413903758	0.0343881238950017	0.435	0.413	1
Platr5	0.0795324105776937	0.0445991309292521	0.251	0.221	1
Ftsj1	0.0795389992702378	-0.0327692426206541	0.291	0.327	1
Rpl3	0.0795415149667849	0.0186147815687336	1	1	1
Snx27	0.0797178846204724	-0.0379001274722656	0.339	0.376	1
Lypla2	0.0798302044550584	-0.0302062266931215	0.281	0.322	1
Vezf1	0.0798302238428994	-0.025860552844882	0.193	0.229	1
Mrps10	0.080025816564855	-0.0254332659938428	0.72	0.758	1
Praf2	0.0800438822268195	-0.0337222987891593	0.432	0.479	1
Tpx2	0.0800885503879413	0.0385360977668191	0.755	0.752	1
3110040N11Rik	0.0804860017864891	-0.0382702342677786	0.451	0.494	1
Zc3h8	0.0808563091611902	0.0198879752113471	0.327	0.288	1
Vti1b	0.080924074905809	-0.0380522001042627	0.554	0.593	1
Pdcd11	0.0809763722273493	-0.0276555309653215	0.916	0.926	1
Tomm20	0.0809921747242244	-0.0217757254254827	1	1	1
Myo1b	0.0810197022964215	0.0265947986010304	0.253	0.223	1
Ift88	0.0810947224507134	-0.0115660372353493	0.088	0.113	1
Foxk2	0.0811202088717464	-0.0241558146899082	0.124	0.151	1
Mgmt	0.0814881712795351	-0.033688206393342	0.228	0.258	1
Tstd2	0.0816527675932694	-0.0227103541879698	0.122	0.149	1
Scp2	0.0817000206779818	0.0350228265140267	0.604	0.574	1
Gm17491	0.0818587275943148	0.018521067405522	0.116	0.092	1
Dnaja1	0.081942825205608	0.0331708104665047	0.98	0.981	1
Eci1	0.0824781111008911	-0.0313045615051429	0.398	0.447	1
Zfp771	0.0826405660829541	0.024870778904666	0.291	0.255	1
Clcn7	0.0827561765045219	-0.0150798139986974	0.078	0.102	1
Zfp91	0.0828768849057495	-0.0205229995769852	0.537	0.593	1
Fam96a	0.0828826688468346	-0.0414340955289064	0.745	0.769	1
Ppp1r2	0.0831145432884468	-0.0369723577143304	0.803	0.836	1
Nr3c1	0.083284365719069	-0.00606311682063124	0.128	0.159	1
2310033P09Rik	0.0833537479123806	0.0236750487364105	0.456	0.41	1
Cox17	0.0833957022270651	-0.0456672202632258	0.966	0.974	1
Gtf2ird1	0.0834840008235331	-0.0239743289344628	0.249	0.283	1
Tmem39b	0.0835628218597793	0.0254115311430231	0.257	0.225	1
Tacc3	0.0835931677611979	-0.0372249401995342	0.511	0.56	1
Pdcd2	0.0837757406856918	-0.0217968852438045	0.587	0.63	1
Snrpd3	0.0837766015536848	0.0306070731233388	0.995	0.995	1
Crem	0.083906109961726	-0.0178005479338148	0.159	0.191	1
Uba52	0.0841014355334671	0.0291207988605477	0.515	0.48	1
Naa60	0.084282329387813	0.0188052857097486	0.164	0.136	1
Dhodh	0.0843012058711001	0.0329851356700643	0.383	0.35	1
Zdhhc13	0.0843451404568101	-0.0208077413134263	0.134	0.163	1
Smarca4	0.0843799692642148	0.0371775077576931	0.791	0.758	1
Bckdhb	0.0844789760202624	0.0271856614947469	0.393	0.358	1
Phlda2	0.084884165855939	0.0512906642041149	0.837	0.811	1
Mvb12a	0.0849292878512865	0.0341651010279351	0.348	0.314	1
E430025E21Rik	0.0849914175269378	0.0251661730653859	0.346	0.311	1
Eef2kmt	0.0851348046518056	-0.018835098311481	0.176	0.21	1
Slc25a3	0.0852818272681364	-0.0301970954111535	0.996	0.998	1
Supt3	0.0853220401577275	-0.0155770386203342	0.118	0.147	1
Casc4	0.0854085208740784	-0.0238619724105848	0.256	0.293	1
Txndc5	0.0854584781839216	0.0474006995274515	0.495	0.476	1
Ndufa5	0.0855840222476821	-0.0272447728368963	0.973	0.965	1
Tmem150a	0.0855846751663459	-0.0129134985599205	0.142	0.174	1
1600002K03Rik	0.0858061850306631	-0.0164371933869009	0.11	0.136	1
Hnrnpm	0.0858162725714487	0.0291513026716119	0.97	0.977	1
Fus	0.0859782266996345	-0.0424362141722943	0.921	0.951	1
2210016L21Rik	0.0859958724901609	-0.0267608137048268	0.355	0.392	1
Spag9	0.0860925702102747	-0.0189611131947417	0.127	0.157	1
Psmd5	0.0862947240173934	0.049679789824414	0.505	0.476	1
Txndc17	0.0863516332655297	0.0364268366880842	0.953	0.955	1
Hyou1	0.0863854880076049	-0.0268547137672878	0.216	0.248	1
Mmachc	0.0864593335821585	-0.0191716209797337	0.148	0.178	1
R3hdm2	0.0866025620467595	-0.0228773422161257	0.171	0.204	1
Dennd5b	0.0866609791894724	0.0336652568887638	0.696	0.669	1
Rabl6	0.0866698968261614	-0.0261710750132869	0.499	0.541	1
Tm9sf4	0.0866825287476897	-0.0250336402260052	0.216	0.25	1
Dbt	0.0867181839676469	-0.0203377545760532	0.239	0.275	1
Ttll12	0.0867387444477613	-0.0168670934817506	0.202	0.241	1
B630005N14Rik	0.0869699539459135	-0.0173752792780842	0.112	0.139	1
Ccdc137	0.0871430790225428	-0.0332849042261338	0.245	0.274	1
Capns1	0.0872418725525753	-0.0388803333847447	0.847	0.857	1
Nanog	0.0872735283941266	0.0263176496606203	0.919	0.899	1
Ugp2	0.0872835643057677	0.0291227864206946	0.305	0.27	1
Mdm4	0.0873467206815972	-0.0303370693679319	0.553	0.607	1
Rragd	0.0874133181397931	0.0269105267034234	0.244	0.211	1
Ube3b	0.0874666962223777	-0.0306678360941189	0.17	0.201	1
2810474O19Rik	0.087639879636068	-0.0386425406359584	0.781	0.812	1
Cdca5	0.0876806524005147	0.0243216063574233	0.462	0.434	1
Mlst8	0.0876911854266898	0.0199519730319776	0.109	0.087	1
Zw10	0.0879371071324243	-0.019172428566795	0.222	0.261	1
Ttc4	0.088018457685496	-0.0228309413964298	0.417	0.462	1
Wdr48	0.0880365164065922	0.0319955359295829	0.239	0.21	1
Zfp599	0.0880823240112349	-0.0189182719808181	0.105	0.13	1
Psmc5	0.0882070329573595	0.034749730084271	0.844	0.833	1
Kat5	0.0883538429796435	-0.0157066673236617	0.194	0.227	1
Nfat5	0.08844807734941	0.0278163946699338	0.309	0.277	1
Hsbp1	0.0884547562201016	-0.0419345185898641	0.856	0.874	1
Tmsb15b1	0.088560207651871	0.0236573792656229	0.18	0.152	1
Nanos1	0.0887821469463671	-0.0164555861127099	0.089	0.112	1
H2-D1	0.0889383043543926	-0.0174055614698086	0.109	0.136	1
Pithd1	0.0890554377213183	-0.0329248314117971	0.329	0.363	1
Kdm6a	0.0892474732140599	0.0318286935664775	0.219	0.191	1
Pttg1ip	0.0893251557170816	0.0384537036363823	0.276	0.251	1
Mrps17	0.0893995329962497	0.0440080677657766	0.886	0.856	1
Hnrnpa1	0.0895062650186384	-0.0294506712539078	0.997	1	1
Dnajc15	0.0897609682096287	-0.0405084848783452	0.796	0.801	1
Acads	0.0897616753125797	0.0383553591568251	0.335	0.305	1
Dcp2	0.0898688177623516	0.0353583464709235	0.717	0.714	1
Chtop	0.0900183567193348	-0.0294775681666652	0.858	0.868	1
Mri1	0.0900882114857222	-0.0295080886035956	0.292	0.328	1
Dpm3	0.0901284577789794	-0.0276901698482108	0.604	0.651	1
Klhl8	0.0901790819240696	-0.0214965384127511	0.086	0.109	1
Tti2	0.0903222534345151	-0.018167149753608	0.144	0.173	1
Ilf2	0.0904284016384506	-0.0352265509858447	0.867	0.882	1
Rtca	0.0905420834600871	-0.0380058093403508	0.456	0.495	1
Recql4	0.0906176495838459	-0.0202381153393533	0.092	0.116	1
Maz	0.0906813245018629	-0.0474963650182929	0.499	0.515	1
Vps13c	0.0906998189862372	-0.0201771682987147	0.113	0.139	1
Taf10	0.0907142701929534	-0.0332876290446892	0.812	0.828	1
Bcl7b	0.0907945255500532	-0.0318932970492412	0.289	0.326	1
Usp4	0.0908408989292172	-0.0322419317214744	0.321	0.353	1
Calm3	0.0908830093951928	-0.0430211278142942	0.891	0.912	1
Itsn1	0.0914788237115949	0.0214086677468893	0.212	0.182	1
Mllt10	0.0915298582103164	-0.0386453295623586	0.521	0.558	1
Cpsf3l	0.0916940916156976	-0.0375069061998405	0.625	0.653	1
Taldo1	0.0917377904585142	-0.0337515435734669	0.862	0.871	1
Mocs3	0.0918580879109206	-0.0154227827105751	0.118	0.146	1
Gm10263	0.0920504156370476	0.0273872017294379	0.742	0.729	1
Slbp	0.0924341585704196	0.049441001501228	0.843	0.817	1
Sgms1	0.092635976897719	0.0182430374243849	0.142	0.118	1
Chmp7	0.0926571013191922	0.0317042953708689	0.35	0.318	1
Efcab2	0.0926586561442995	-0.0190579208805721	0.115	0.142	1
Gripap1	0.0927201252871725	-0.0196544498186393	0.116	0.143	1
Mesdc1	0.0931137552582898	0.0356766601891709	0.289	0.263	1
Mettl23	0.0931196301265637	0.0197397964504387	0.279	0.244	1
Tnrc6b	0.0932498439443351	-0.03064991171058	0.302	0.343	1
Papd7	0.0934409404079506	-0.0202183551462705	0.107	0.131	1
Thoc6	0.0934909572214805	-0.0140451939320667	0.438	0.489	1
Sord	0.0937629520770959	-0.0256600330396977	0.132	0.162	1
Asl	0.0937772204509369	-0.0224380213147798	0.18	0.213	1
Ppp6r3	0.093804657729352	-0.029205417374091	0.301	0.338	1
2200002D01Rik	0.0938193531260079	-0.0201584655984635	0.208	0.241	1
Wdr73	0.0939326886696669	-0.0208613968634913	0.248	0.29	1
Samm50	0.0939682117279902	0.0340444335600012	0.859	0.859	1
Eif3c	0.0942123367290186	-0.0307144457134885	0.987	0.996	1
Vcpkmt	0.0943204061172004	-0.025799496245162	0.244	0.278	1
Smarce1	0.0943243608032112	0.0436505998726027	0.656	0.65	1
Mns1	0.0946158998597573	-0.0257143067079765	0.313	0.357	1
Camsap3	0.0946267448806237	-0.0084021522275898	0.106	0.134	1
Pcgf2	0.0948275539631355	0.0465110597343902	0.381	0.343	1
Adrbk1	0.0948950475228219	-0.0186408642202197	0.189	0.226	1
Gtf2f2	0.0950317345207164	-0.0315564230297273	0.614	0.659	1
Nmt1	0.0951246859343896	-0.0301909815695736	0.939	0.939	1
Ubl4a	0.0952711298968793	0.0346233463880971	0.597	0.579	1
Cog4	0.0954167546064243	-0.0191112337032514	0.224	0.261	1
Pcbp1	0.0954801791559674	0.0274251337768443	0.995	0.992	1
Ppil2	0.0956732312690621	-0.0256624102641809	0.335	0.377	1
Zfp655	0.0956831000108201	-0.0246985122242371	0.263	0.295	1
Deaf1	0.0957102573715811	-0.0174061138010558	0.085	0.108	1
Mttp	0.0957115269673122	-0.0173146539191288	0.102	0.127	1
Proser1	0.0958351442246078	-0.0291967935182022	0.282	0.32	1
2410141K09Rik	0.0959311149652859	0.0359726991569433	0.511	0.476	1
Gk5	0.0959666617803024	-0.0080000344518156	0.091	0.117	1
Gpbp1l1	0.0959683566169233	0.0306596594696037	0.348	0.315	1
Tab2	0.0961065133177243	-0.0313947854985529	0.253	0.288	1
Hmgb3	0.096186138757511	0.0380163758704389	0.555	0.528	1
Nup133	0.0962478574206071	0.0302904600945973	0.45	0.416	1
Slc2a1	0.0963714847552288	-0.0372758805395147	0.726	0.741	1
Aamdc	0.0964272954947789	-0.0180420789547714	0.174	0.207	1
Cap1	0.0965408370692384	-0.0309484583544947	0.487	0.532	1
Mirt1	0.0965586449154432	-0.0244789351536492	0.078	0.101	1
Ccdc6	0.0966630270707388	-0.0285263747340625	0.22	0.253	1
Alas1	0.0968926327054056	-0.0214789134397521	0.193	0.226	1
Lrrc14	0.0970231364298487	0.0219097439624023	0.144	0.121	1
Zkscan1	0.0972439787270711	-0.0122547230829276	0.083	0.106	1
Ldha	0.0974500944666181	-0.0394685973991047	0.997	0.993	1
Klhdc10	0.0975927897869155	-0.0280917304985444	0.292	0.329	1
Hspd1	0.0976292474186196	0.0213108439327634	1	1	1
Idnk	0.0978842929318688	-0.0226906139008689	0.162	0.191	1
Rbm3	0.09812520134677	0.0299092053192946	0.989	0.992	1
Dda1	0.0981457614034408	-0.0244217550200355	0.752	0.756	1
Lsg1	0.0981710251855699	0.0206984921933679	0.658	0.63	1
Sdc4	0.0984305763912766	-0.0173730198911314	0.275	0.311	1
Nsun2	0.0987145764541149	0.0331070561309204	0.939	0.939	1
Slc7a7	0.0987201406919151	-0.0291050840421396	0.297	0.328	1
Snapc5	0.0988379971180526	-0.0348744521557531	0.547	0.588	1
Rpl23a	0.0991754438742651	0.0172747145299974	1	1	1
Slc9a8	0.0992103481351137	-0.0185330292803176	0.11	0.136	1
Usp54	0.0993469322273851	0.0253768358454081	0.102	0.082	1
Amotl1	0.0993659949615129	-0.0164627182838866	0.182	0.217	1
Gstm4	0.0994757993754421	-0.0160732230465361	0.096	0.12	1
1700017B05Rik	0.0995055770671735	-0.018877113596527	0.139	0.168	1
Cggbp1	0.0996249776138601	0.0344982940340504	0.861	0.837	1
Grpel1	0.100027926966396	-0.0402918601685252	0.947	0.964	1
Adipor2	0.10033325705631	-0.0288508050209564	0.229	0.264	1
Dcaf12l1	0.101119387214005	-0.0349600774773442	0.166	0.194	1
Kif23	0.101138761429901	-0.0323680600605923	0.338	0.375	1
Mif	0.101197071981162	0.0201976685500185	1	1	1
Ano6	0.101412823325008	-0.0211469387074815	0.12	0.145	1
Mogs	0.101465401316088	-0.0170060068414287	0.113	0.139	1
Lamb1	0.101572239110763	0.0276561785925893	0.233	0.206	1
Polr1c	0.101657058177554	0.0327941465953687	0.843	0.848	1
Vps53	0.101784990567117	-0.0276749076154548	0.17	0.197	1
Ino80	0.10180627083578	0.0155513901190659	0.397	0.361	1
Crlf2	0.101822136442247	0.035969876302971	0.194	0.169	1
Rpl22	0.101901747478382	0.0234159723900058	0.999	0.999	1
Arf6	0.101919681803399	-0.0406523409888169	0.691	0.718	1
Map4k5	0.102074284253097	-0.0194757826063303	0.115	0.14	1
Pex11a	0.10209960901446	-0.016640460892846	0.099	0.124	1
Ddx17	0.102135848144956	-0.0342459345252576	0.582	0.618	1
Wnk1	0.102230595745763	-0.0375436604804572	0.64	0.669	1
Dennd5a	0.1025007221389	-0.0139906842813954	0.093	0.117	1
Cebpz	0.10253655656175	-0.0298768690976721	0.925	0.937	1
Myh14	0.102557039590448	0.0226776408924451	0.113	0.091	1
Gm561	0.102668304901902	0.0369943659379066	0.379	0.355	1
Mrps11	0.102669730505058	-0.0209207091510762	0.728	0.751	1
Hypk	0.102729451659334	0.0311297792699494	0.728	0.699	1
Mapk6	0.102790986326596	-0.0244187226213115	0.302	0.338	1
Ndufa8	0.102979197778824	-0.0254317953811773	0.907	0.924	1
Tcea1	0.103029798931991	-0.0297756126655307	0.765	0.783	1
Lsm3	0.10309968437608	0.0259670270224233	0.99	0.996	1
Iqcb1	0.103115194294214	0.021179584804302	0.162	0.137	1
Akirin2	0.10334051024701	0.0440778639393501	0.577	0.56	1
1110059E24Rik	0.103359466801987	0.0272784517149726	0.393	0.361	1
Atg101	0.103502434541449	0.0237628783768801	0.714	0.7	1
Trmt6	0.1035392217179	0.0333351425630237	0.702	0.668	1
Mrpl40	0.103642091322675	0.0369702831761003	0.87	0.85	1
Apmap	0.103816285916005	-0.0109729769417054	0.083	0.107	1
Mok	0.104003825117285	0.0241719486068766	0.181	0.154	1
Zfp511	0.104006791819692	-0.0352270695533309	0.334	0.37	1
Pola2	0.10418579326103	-0.0230943354779254	0.331	0.373	1
Hira	0.104239180169697	-0.0338872320312855	0.264	0.295	1
Tbc1d14	0.104251570229672	-0.0205473227928764	0.109	0.132	1
Nfkbib	0.104364317032359	0.0329416894165512	0.46	0.425	1
Ehmt1	0.104425105409135	0.0407548754830334	0.473	0.449	1
Tax1bp1	0.104475598714834	0.0305305422350978	0.844	0.824	1
Mtmr3	0.104502403446443	-0.0122760233528817	0.104	0.127	1
Rexo1	0.10462028426132	-0.0313931018049358	0.527	0.56	1
Metap2	0.104624218933258	-0.0269826689312826	0.997	0.997	1
Lgmn	0.104679881401012	-0.0123899426457448	0.21	0.245	1
Desi2	0.104758077751994	-0.0344607180342189	0.491	0.529	1
Zc3hav1l	0.104810946424114	-0.0139498155388549	0.082	0.104	1
Tspan4	0.104862047099264	-0.0379129702306889	0.37	0.405	1
Fam118a	0.104911148436943	0.0279148135523999	0.213	0.188	1
Abhd14a	0.105043552420684	-0.0184038413300073	0.429	0.463	1
Mphosph6	0.10510929538969	-0.0241397996696709	0.639	0.685	1
Qtrtd1	0.105223079975249	-0.0221589487991756	0.131	0.155	1
Bbx	0.1052681505658	-0.0389020443542184	0.414	0.459	1
Acat1	0.105326201037382	-0.0226280533549216	0.1	0.123	1
Dennd6a	0.105387787891853	-0.0229480777192693	0.187	0.215	1
Mbtps2	0.105894866102399	0.017570281811038	0.177	0.149	1
Fam193b	0.105962681608987	-0.0152445118517003	0.14	0.168	1
Anp32b	0.106002401446881	0.0215042028170314	1	1	1
Prkab1	0.106471143112345	0.0254377660168336	0.215	0.187	1
Cox11	0.106478179324424	0.0204237246841488	0.441	0.405	1
Rpl28	0.106513765125619	0.0168046423260915	1	1	1
Zbtb11	0.106553481503206	-0.0300026312284147	0.238	0.267	1
Mirg	0.106609199196667	-0.0279059745972058	0.109	0.132	1
Mrpl34	0.106837364385056	0.0188910847626231	0.946	0.939	1
Adgra3	0.106900035025798	0.0336283275202321	0.202	0.176	1
Zfp609	0.106914582310375	-0.0151147471304477	0.127	0.154	1
Cnot10	0.10696387399745	-0.0315324984270748	0.387	0.426	1
Gtf2i	0.107009813383786	-0.0305181550242962	0.628	0.659	1
D230025D16Rik	0.107326515727056	-0.0138584764581982	0.229	0.266	1
Fam133b	0.107469723885278	0.0354118734078988	0.668	0.639	1
1500011B03Rik	0.107706241203762	-0.0301902603120367	0.281	0.311	1
Prmt5	0.107853684036139	0.0373308101415392	0.674	0.64	1
Chpt1	0.107901519414377	-0.028441801107648	0.241	0.275	1
Gclc	0.10806381114216	-0.017701092552612	0.221	0.258	1
Rnf31	0.108074530251024	0.0187254472959792	0.112	0.09	1
Fanci	0.10814978579465	-0.0140350588630246	0.116	0.144	1
Nfatc3	0.108206252585053	-0.022383125093743	0.141	0.168	1
Cenpm	0.108260740974114	-0.0151399380668421	0.792	0.837	1
Chm	0.108507747128026	-0.0160523294934055	0.113	0.139	1
Stxbp2	0.10875677518612	-0.0279271050180019	0.112	0.134	1
Sypl	0.108915251086673	-0.0247771656517917	0.284	0.313	1
Exog	0.108954948734399	0.0149073905540805	0.131	0.107	1
Ube2r2	0.10899116779918	0.0452815705371467	0.587	0.569	1
Zfp365	0.109059783269339	0.0167928367975167	0.111	0.089	1
Snrpb2	0.109291336631825	0.0247454738939368	0.95	0.949	1
Psma5	0.109375329048411	0.0314216587779432	0.937	0.931	1
Cenph	0.109484381686599	0.0260367116392589	0.636	0.61	1
Oser1	0.109603071822787	-0.0237650322686274	0.289	0.329	1
Mrps35	0.109776027880414	-0.0304468217982912	0.614	0.628	1
Hnrnpdl	0.109786312424225	-0.0376552570921249	0.911	0.91	1
Zfp422	0.109915166873039	-0.0277640569410312	0.237	0.271	1
Mpped2	0.109927434963868	0.0237599532423866	0.185	0.159	1
Zfp36l2	0.109941285550867	-0.0220590062570987	0.236	0.27	1
Trmt44	0.110230355601124	-0.0165028571277479	0.08	0.101	1
1190007I07Rik	0.110438279170841	0.0285565188094743	0.366	0.339	1
Ercc4	0.110484311984815	-0.0254049004486504	0.095	0.118	1
Actg1	0.11070367637449	-0.0338336254175506	0.998	0.999	1
Rap1b	0.11079731513978	-0.0336234086578565	0.68	0.712	1
Cox5a	0.110883007423402	0.0182699099878332	1	1	1
Mdh1	0.110903085890392	0.0425560013645317	0.831	0.819	1
Prr13	0.111111556595995	0.0499938207086347	0.45	0.428	1
Arhgef18	0.111113676870098	0.0195913068850781	0.174	0.147	1
Rbm17	0.111148075098136	0.0335624084138766	0.962	0.964	1
Ddx52	0.111386249069703	0.0361717432595802	0.534	0.516	1
Dynlrb1	0.111544780295657	0.0315767002428053	0.694	0.68	1
Impdh1	0.111546311481652	-0.0267452263134319	0.331	0.369	1
Arglu1	0.111817952417735	-0.03043606071423	0.915	0.912	1
Ttll4	0.111922423268529	0.0168593460796966	0.106	0.085	1
Ikzf5	0.112234078760699	-0.0233777756699054	0.237	0.268	1
Usmg5	0.112373646665112	-0.0190647659558643	0.997	0.998	1
Hpgds	0.112712875663807	-0.0158765266748718	0.079	0.101	1
1810014B01Rik	0.113017155792171	-0.0178078407925492	0.133	0.16	1
Mphosph10	0.113339383387797	-0.0301760684782565	0.757	0.772	1
Cntrl	0.113427944286056	-0.0278343187622449	0.227	0.255	1
Tcf12	0.113427945145486	-0.00951296838863205	0.158	0.188	1
Atp6v1g1	0.11374286138125	-0.0430216107780297	0.937	0.941	1
Snrpn	0.113880096820296	-0.047289113622084	0.851	0.839	1
Tprgl	0.113923417176641	0.021841329033389	0.554	0.53	1
Senp2	0.114068988874671	-0.0192994583705596	0.347	0.389	1
Gid8	0.114108288979438	0.0290324761781519	0.634	0.617	1
Exosc2	0.114170920068554	-0.0285189373879676	0.423	0.456	1
Klf4	0.114274418029936	-0.0277535922255474	0.73	0.77	1
Hes1	0.11430557139455	-0.0541568329005933	0.593	0.616	1
Plod3	0.114693252455014	0.0185195740714635	0.196	0.166	1
Lrp1	0.114699020655214	0.0178309548422386	0.117	0.096	1
Tom1l1	0.114761696028281	-0.00973901457126755	0.159	0.19	1
Atp2a2	0.114896306068293	-0.0406024304709787	0.676	0.703	1
Nipal3	0.114976946617636	-0.0142944536648841	0.145	0.172	1
Ppp1r7	0.115023151021817	0.0435329077266653	0.55	0.541	1
Ube2d1	0.115302639089687	-0.0250372484797269	0.349	0.39	1
Hmga1-rs1	0.11541031477185	-0.0175347759534627	0.109	0.132	1
Dnajc1	0.115464451435007	-0.021418451304521	0.206	0.237	1
Wwc1	0.11552938355469	-0.0173172107096247	0.2	0.231	1
Ptcd1	0.115541091274993	-0.0181942945269532	0.089	0.11	1
Baz2b	0.115580626380269	0.0196204088391222	0.245	0.215	1
Mgat4b	0.115778148144268	-0.00824760333018486	0.139	0.168	1
Fam193a	0.115916008201584	-0.026383351755991	0.232	0.263	1
Ddb1	0.116099406646816	-0.0247081864880244	0.852	0.86	1
Hmbox1	0.116106098821521	-0.0172592391034219	0.093	0.116	1
Errfi1	0.11627614310445	-0.0158087521670717	0.093	0.114	1
Aph1a	0.11637250615232	-0.0210851991075075	0.256	0.287	1
Slc35b3	0.116568913770471	-0.0129464852864098	0.097	0.121	1
Glipr2	0.116861838597578	0.0247012396626939	0.415	0.381	1
Dag1	0.117019181765211	0.0220529198811966	0.571	0.553	1
Mnat1	0.117024264440373	0.0371448730352728	0.72	0.685	1
Rps10	0.117078452564731	0.0167996520825229	1	1	1
Rps27l	0.117315225828155	-0.025371981125446	1	1	1
Bcl3	0.117437635249436	0.022418482388468	0.295	0.265	1
Klf6	0.117556589961673	-0.0196437305755326	0.152	0.181	1
Phf14	0.117567309406699	-0.0314179271667135	0.511	0.54	1
Terf2ip	0.117572830552135	0.0269958155854904	0.19	0.169	1
Smg8	0.11815429274956	-0.0220754580908056	0.2	0.23	1
Lrrc47	0.118211073607146	-0.0300240930131969	0.448	0.485	1
Pex6	0.118309258554976	-0.0150277707281441	0.093	0.114	1
Cog2	0.118501328795795	0.019515898866002	0.172	0.146	1
Agpat1	0.118629976590889	-0.0135737181711728	0.117	0.142	1
Tgfb1	0.118911421826407	-0.0138079442752037	0.08	0.101	1
Rabgap1	0.11896968562771	-0.0273685259858151	0.261	0.294	1
Tead4	0.119036207964077	-0.0126908654094048	0.106	0.13	1
Dnttip1	0.119126296755995	-0.0209828655413933	0.251	0.285	1
Bcas2	0.119168402933344	0.0282528002164815	0.969	0.973	1
Shprh	0.119258169643244	0.0223210150414085	0.187	0.163	1
Tmem181a	0.119432096301838	-0.0233020326490985	0.196	0.227	1
Acad11	0.11990470541144	-0.0288033117938793	0.14	0.164	1
Lin28a	0.120017371964146	-0.0266346936062578	0.485	0.535	1
Arhgap21	0.120077620022602	-0.0226782710393497	0.128	0.152	1
Ppp1r12c	0.12048718233415	0.023956294178352	0.227	0.2	1
Swsap1	0.120599483466419	0.0208448293027159	0.146	0.123	1
Slc3a2	0.120642228355435	0.0534237162717998	0.848	0.841	1
Golga5	0.120679773494562	-0.0135186252660172	0.152	0.178	1
Pdia4	0.120964558871276	-0.0205155912803674	0.496	0.549	1
Sycp3	0.121024012302347	0.0553006195691331	0.408	0.382	1
Mapkapk2	0.12122573756293	-0.0148488680019354	0.171	0.201	1
Srpk1	0.121407873287265	-0.0316668089171601	0.883	0.879	1
Gtf2h1	0.121465750690311	0.0440574241073128	0.697	0.675	1
Tspan17	0.121700128735242	-0.0168360624864017	0.132	0.158	1
Hat1	0.121723189580591	0.027164327245546	0.938	0.924	1
Tyw1	0.121875927968848	-0.0283389229233109	0.248	0.275	1
BC002059	0.121903353611792	0.021450815398538	0.148	0.125	1
Mrpl35	0.121948095664018	0.0212162933464102	0.902	0.908	1
Bri3bp	0.121992481013592	-0.025561350790454	0.615	0.651	1
S100a10	0.122289246510686	0.0173696738101073	0.79	0.777	1
Sccpdh	0.122344389156242	-0.0262607002495606	0.22	0.252	1
Fastkd2	0.122364046866272	0.0275638358394114	0.329	0.298	1
Itgb3bp	0.122686969796785	-0.0202767303953122	0.249	0.282	1
Pard6g	0.122714192168248	-0.00685522600859345	0.154	0.185	1
Trim35	0.122766683007557	0.0317660955837005	0.275	0.249	1
Pmm1	0.122815182543496	-0.0366605759093557	0.882	0.886	1
Smarcal1	0.123017765812791	-0.0153303802897119	0.086	0.107	1
Mink1	0.123101058456195	-0.0169102638049569	0.124	0.149	1
Zfp444	0.123538261467826	0.0200327047835517	0.219	0.189	1
Wdr24	0.123587981470831	0.0143688099671543	0.116	0.095	1
Dgat1	0.123599884791172	0.0141301372370081	0.115	0.093	1
Metap1	0.12392358187247	0.0228486101704498	0.467	0.429	1
Phospho2	0.123979697754295	-0.0105604888257389	0.127	0.154	1
Rpp21	0.124081276914816	-0.0338059830005835	0.524	0.565	1
Paox	0.124264679151719	-0.0160198272785179	0.158	0.185	1
Timm10	0.124379900971084	0.0382983026678126	0.858	0.824	1
Fam110a	0.124381411423857	-0.0138890631259146	0.106	0.129	1
Rbm34	0.124467499179718	-0.0286484810271248	0.578	0.597	1
Nfu1	0.124538806528767	-0.0313629276405402	0.775	0.805	1
Sf3b3	0.124596818616885	-0.0290244876147481	0.574	0.623	1
Ngdn	0.125022341594213	0.0456824981779874	0.743	0.729	1
Hint1	0.125123346551118	-0.0197909240749747	1	1	1
Rc3h2	0.125296306875126	-0.0209287554045823	0.252	0.285	1
Fbxo25	0.12532719864525	-0.0130548267412039	0.088	0.109	1
Zfp428	0.125342085125133	0.0484100172340525	0.899	0.914	1
Chchd7	0.125493169595228	-0.0347644665986495	0.628	0.646	1
Psmg1	0.125792344832105	0.0381119463843247	0.671	0.646	1
Tmem214	0.125940019689428	-0.0127201916879194	0.24	0.277	1
Aldh4a1	0.125987144355529	-0.0215227965965737	0.154	0.18	1
Fam216a	0.12600466653336	-0.0226173187891406	0.382	0.417	1
Sub1	0.126018835508099	0.0187730851994408	1	1	1
Pcf11	0.126169129034542	0.019572852615523	0.365	0.331	1
Msn	0.126850591108398	-0.0348864184464738	0.337	0.369	1
Hmgn3	0.126970558120695	-0.0168916005348375	0.195	0.228	1
Api5	0.127068468506738	-0.0192914788045268	0.681	0.72	1
Det1	0.127189972025537	0.0321996042057428	0.319	0.289	1
C2cd5	0.127262496445175	-0.0174251626537447	0.174	0.202	1
Atp6ap2	0.127409967529102	-0.0333081872268773	0.24	0.268	1
Pds5b	0.127601355765582	0.0291998888463245	0.312	0.28	1
Nfe2l1	0.127637390870256	-0.0358797614639563	0.483	0.509	1
Smtnl2	0.127882007874358	0.0328800870977043	0.299	0.27	1
Braf	0.12789142946882	-0.0158968024502611	0.163	0.193	1
Gcsh	0.128172494000879	0.0367886801340875	0.941	0.928	1
Brwd1	0.128311337453326	-0.0345954081267703	0.496	0.52	1
Cdc42se2	0.128408366621032	-0.0222674670453232	0.417	0.457	1
Gm27234	0.128420145925169	-0.0259789486311545	0.159	0.185	1
Ppp4r2	0.128448647849663	0.030455010796697	0.695	0.668	1
Peg10	0.128608948493748	-0.0298821876667848	0.156	0.182	1
Plpp2	0.129114471999766	-0.0232556458773385	0.159	0.185	1
Pim1	0.129298276824446	-0.0296302083075118	0.681	0.714	1
Uqcrq	0.129298887573049	0.0228363994370082	1	1	1
Eif2ak4	0.129783717412789	0.0201425357229234	0.141	0.119	1
Hgh1	0.129956173367232	-0.0137843969115545	0.123	0.147	1
Rwdd4a	0.129975848071212	0.0266296585396356	0.498	0.485	1
Setd8	0.12999485730666	-0.0292972305658125	0.526	0.546	1
Mapk7	0.130150921843571	-0.0247949902363929	0.21	0.237	1
Nucb1	0.130191484718141	0.0177923532084552	0.146	0.123	1
Basp1	0.130485276555926	-0.028321292115565	0.72	0.747	1
Apopt1	0.130569665588547	-0.0174676538262658	0.354	0.401	1
Mrs2	0.130595888460878	-0.0143388792876833	0.099	0.122	1
Notch1	0.130706418806657	-0.0251057399477747	0.113	0.136	1
Rgs19	0.130726462526937	-0.0214001321877898	0.388	0.431	1
Atrx	0.130741057164686	-0.0299880920894473	0.87	0.884	1
Rngtt	0.130755747402165	-0.0174505084997996	0.282	0.322	1
Zbed5	0.130797950189182	-0.01636128781246	0.1	0.122	1
Prpf6	0.130806965456953	-0.0279659993799023	0.523	0.551	1
Vmp1	0.130944127142101	-0.0304386195237509	0.391	0.414	1
Cep170	0.13095396557428	0.0177593455201666	0.152	0.127	1
Epn2	0.130962746102264	0.0311552817099119	0.297	0.272	1
Brms1	0.130992454658754	0.0287926235154928	0.385	0.346	1
Larp4	0.130994688614018	0.0200860165877605	0.57	0.544	1
Pex7	0.131036899078097	-0.020648996805787	0.257	0.286	1
Fam60a	0.131070701932728	-0.0296662530313772	0.88	0.903	1
Zfp532	0.131427681828237	-0.0313595077913928	0.25	0.279	1
Selm	0.131545646525506	-0.0163123159912668	0.192	0.22	1
Gdi2	0.13155097607092	0.0274043212850918	0.953	0.951	1
Eif3a	0.13159391776401	0.0312206876951597	0.996	0.983	1
Ccar1	0.13162193166761	-0.0311482431396748	0.647	0.69	1
Gspt2	0.131673875579577	0.0137319677985968	0.127	0.105	1
Polr3d	0.131754431947174	0.0354419088613029	0.555	0.532	1
Cib1	0.131826078482708	-0.0221209286346641	0.527	0.567	1
Exoc6b	0.131948417455483	0.0201124523355643	0.168	0.142	1
H1fx	0.131967840213062	-0.0253271363820953	0.313	0.341	1
Taf15	0.131999130291275	-0.0280566296413395	0.425	0.463	1
Xrcc6	0.132288849035488	-0.0227957337559714	0.359	0.387	1
Ppp1r14a	0.132317929491793	-0.0275089671764614	0.128	0.15	1
Lipt2	0.132331937623	-0.0261233199890659	0.226	0.256	1
Rtn3	0.132518287119751	-0.0256512797566475	0.508	0.544	1
Timp1	0.132661709269866	-0.0169096613776656	0.42	0.468	1
Sik3	0.132807028507074	0.0243360584533923	0.146	0.124	1
Dus2	0.132885657947736	-0.015358784588202	0.128	0.152	1
Plk3	0.132966304939138	0.0274364238946993	0.265	0.236	1
Frg1	0.133075718432933	-0.0367188299180384	0.735	0.749	1
Atic	0.133173975819507	0.0236285995243849	0.704	0.664	1
Gsto1	0.133514091343274	-0.0346748884561197	0.499	0.529	1
Mettl2	0.133954989189766	-0.0229295230723645	0.305	0.338	1
Tsacc	0.13415880124493	-0.0233920597601603	0.302	0.336	1
Pcyt2	0.134382850855177	-0.0200268854221454	0.176	0.203	1
Rpl39	0.134655824541441	0.0128874638978136	1	1	1
Rpl9	0.134710797163012	0.0162705532882153	1	1	1
Pde12	0.135074209670369	0.0258206190122574	0.32	0.291	1
Ift20	0.135088005675117	-0.0308911718459853	0.635	0.664	1
Chrna9	0.135131160505064	0.0173393861947637	0.118	0.098	1
Kri1	0.135210741585075	-0.0260429056937119	0.206	0.235	1
2010111I01Rik	0.135363356306183	-0.0157226766711063	0.2	0.23	1
Dppa4	0.135512216550705	0.0252427837526683	0.807	0.785	1
Casc3	0.135686880310117	0.0285030099561978	0.229	0.204	1
Polr2m	0.135704797964891	0.023848693174866	0.962	0.965	1
Pola1	0.135784174524556	0.0118055247605163	0.42	0.391	1
Cdc23	0.136058667646309	-0.028066882153067	0.399	0.437	1
Mapt	0.136078044746272	0.0343778754766372	0.358	0.329	1
Gm13212	0.136368092177359	0.0337120073535618	0.342	0.319	1
Dgcr6	0.136557967456438	-0.0242845466859152	0.509	0.544	1
Cln6	0.136590314222278	0.0176824329071447	0.101	0.082	1
Atp5o	0.136690260713172	0.0314953681476462	0.998	0.997	1
Rpl13	0.136734754205424	-0.0109956599642187	1	1	1
Mbnl2	0.136827832755168	-0.0210359580465499	0.139	0.162	1
Pdss1	0.136858989043412	-0.0268391609050171	0.234	0.262	1
Tgds	0.137034494098397	0.0160568051468434	0.124	0.102	1
Rnf13	0.137087315917479	-0.0216734518566543	0.224	0.251	1
Tnk2	0.137141501060117	-0.020091423548595	0.122	0.145	1
Hmces	0.137142978069644	0.0476449389551225	0.732	0.718	1
Taf6l	0.137170047061543	-0.0227344945768728	0.412	0.459	1
Gipc1	0.137192970132692	-0.0224686564609808	0.602	0.625	1
Eif1ad	0.137276587879084	-0.0288457874289929	0.863	0.873	1
Rac1	0.137380916673347	-0.0250698933197449	0.919	0.934	1
Fbxo18	0.137386891276679	-0.0167024799835677	0.147	0.174	1
Gfpt1	0.13741752077925	-0.0141274401093451	0.136	0.163	1
Pigs	0.137807627415658	-0.0224392036433878	0.201	0.229	1
Rcn2	0.137852857550026	0.0238216204537504	0.274	0.248	1
Nsmce2	0.137935746147493	-0.0239801337001056	0.403	0.433	1
Psmc3ip	0.138015535201195	-0.0202298908596483	0.354	0.394	1
Cdpf1	0.138032678753801	-0.0314289561066187	0.367	0.395	1
Wrb	0.13803654703011	0.0289684872431034	0.367	0.337	1
Trim26	0.138077259537085	-0.0247977292915273	0.236	0.265	1
Naa20	0.138097247258051	-0.0199919211982578	0.692	0.711	1
Elovl5	0.138199589380816	-0.0220821092414984	0.336	0.37	1
Hspa4	0.13826454184775	0.0321406566136251	0.991	0.978	1
Tomm70a	0.138315774336029	0.0260161719934251	0.878	0.881	1
Ell2	0.138339825560846	0.0147694297803719	0.208	0.182	1
Med29	0.138368608892137	-0.0415669698073653	0.804	0.821	1
Isca2	0.138379678836287	0.0345426562032183	0.295	0.272	1
Mcts2	0.138435979126497	0.034585899034017	0.6	0.569	1
Tmem120a	0.138497044349063	-0.0263318316959922	0.326	0.358	1
Arhgef26	0.138556206458021	-0.00667037947975206	0.102	0.125	1
Qtrt1	0.138597606885819	0.0328549383036963	0.397	0.375	1
Mageb16	0.138738558217918	0.0328433309014755	0.269	0.245	1
Eif1a	0.139591478032563	0.0290526500312314	0.955	0.944	1
Aggf1	0.139770268407992	-0.0266092661877484	0.67	0.718	1
Triap1	0.139839978063394	0.041561134421605	0.48	0.459	1
Jtb	0.139907124808507	0.024625501659482	0.644	0.634	1
Fam122b	0.139916750564144	-0.0176398560846047	0.104	0.125	1
Clp1	0.140284911035427	0.0238168791441647	0.338	0.314	1
Birc6	0.140370431798536	-0.0318720735819809	0.599	0.625	1
Dpp3	0.140694871284844	0.0285621793621503	0.539	0.509	1
Rpl23a-ps3	0.140703648067133	0.0305450651946917	0.911	0.902	1
Sh3glb1	0.140752897343213	-0.0252976514284353	0.61	0.654	1
Taf7	0.140822426413596	-0.0253989640835348	0.88	0.895	1
Zfp120	0.140866500472588	-0.017055268298024	0.096	0.118	1
Ctgf	0.140944849004441	-0.0135950553159225	0.088	0.106	1
Pycard	0.141240478071161	-0.0243187318777617	0.6	0.641	1
Snapc2	0.141285213490474	-0.0141458964875355	0.164	0.191	1
Wdr60	0.141419201282708	0.0169307476705319	0.155	0.131	1
Hjurp	0.141445847727731	-0.0241318030428441	0.395	0.428	1
Halr1	0.141607403091145	-0.0214832095953217	0.601	0.621	1
Caap1	0.141703995390459	-0.0113229270580766	0.307	0.352	1
Dynlt1f	0.141892634909943	-0.0155162390396267	0.146	0.173	1
Mrps28	0.141910010140433	0.0337544529971997	0.631	0.598	1
Stk38	0.141983321044949	0.0188442722123242	0.497	0.473	1
Psmc6	0.142148098972393	0.02947704232856	0.872	0.872	1
Galk1	0.142244490460515	0.0181744270307875	0.645	0.606	1
Noc4l	0.14227407350783	0.0382172904375728	0.596	0.563	1
Xpo1	0.143211853998779	0.0367168990138678	0.841	0.818	1
Trnt1	0.143256460545662	0.0310412988518952	0.589	0.574	1
U2af1	0.143593198963827	-0.028780723057231	0.996	0.995	1
Mob2	0.143720333196432	-0.0217498336591226	0.236	0.271	1
Aldoa	0.143743436237517	-0.0227101173205573	0.999	0.997	1
Rps7	0.14381281155915	0.0150915113918106	1	1	1
Ascc1	0.143814695501432	-0.0137047055404182	0.133	0.158	1
Wsb1	0.143843077269744	-0.0252556279253556	0.311	0.346	1
Rbm15b	0.144102151151783	-0.0162400779462614	0.21	0.241	1
Rccd1	0.144120927767229	0.0138542891359898	0.105	0.085	1
Znrf2	0.144582380572584	-0.0217522284834313	0.237	0.268	1
Aurkaip1	0.144814811188798	-0.0253402675076173	0.967	0.968	1
Khsrp	0.145581789483404	-0.0154182777326311	0.228	0.263	1
Pdgfa	0.145896236527542	-0.0221639614837114	0.796	0.811	1
Gm13242	0.146015083781112	0.0304399210281088	0.365	0.34	1
Kdm3b	0.146322735742879	0.0171678221388235	0.295	0.265	1
Srrt	0.146419124914481	0.0172948303774573	0.84	0.818	1
Sh3bgrl2	0.146451220723321	-0.0136885343724164	0.096	0.117	1
Tjp1	0.146459331832239	-0.0365802239251337	0.317	0.336	1
Itpa	0.146486659872029	-0.038140566183595	0.719	0.739	1
Pddc1	0.146549602410759	0.0177830637258384	0.187	0.162	1
Scn8a	0.146589781649731	-0.0160993956944155	0.092	0.112	1
Ube2s	0.146690918444123	-0.0209184182316253	0.997	0.999	1
BC030336	0.146727234070642	-0.015607469796867	0.179	0.21	1
Tmem167	0.146802975081918	-0.0199214955396718	0.95	0.962	1
Dscc1	0.146918468648612	0.0150178391312383	0.101	0.082	1
Eny2	0.146929773568541	-0.0271891237976392	0.901	0.923	1
Vwa9	0.147296498024541	0.0218479604208017	0.215	0.189	1
Rptor	0.147336515638955	-0.0161213159324919	0.168	0.195	1
Vamp8	0.147387446200857	-0.0221640088071929	0.239	0.266	1
Plekha8	0.14753937908604	0.0347252265553027	0.296	0.272	1
Kdm5c	0.147632887611298	0.0316269846629915	0.329	0.301	1
Mtus1	0.147659256371385	0.0205247788929845	0.138	0.118	1
Nup160	0.147673186263877	0.0232540947398155	0.274	0.247	1
Cdyl2	0.147789887177521	-0.0178069615376651	0.453	0.481	1
Thap7	0.147952946788006	-0.0172414402322802	0.243	0.278	1
Ccnb1	0.148032958336182	0.0377562853399365	0.853	0.84	1
Gm10116	0.148116831275151	-0.012424370148882	1	1	1
Lmo4	0.14822501022824	-0.0336649278520527	0.438	0.48	1
Gm1673	0.148262243037335	-0.0166734652204037	0.161	0.188	1
Ube2n	0.148410673338296	0.0242829954769632	0.942	0.933	1
Nf1	0.148475510719485	-0.0174113850723795	0.126	0.148	1
Snx10	0.148476781591769	0.0281453210172973	0.351	0.322	1
Spast	0.148756298229678	-0.0190192897305085	0.274	0.307	1
Pafah2	0.148843369047899	-0.0147528054374976	0.106	0.128	1
Csk	0.148846360572038	0.0186496403370753	0.202	0.178	1
Ubn2	0.148889259620796	-0.0166661420137907	0.306	0.342	1
Appl1	0.148956168928052	0.0226453524987987	0.381	0.351	1
Lhfpl4	0.149274520051604	-0.00314696455179345	0.208	0.241	1
Enox1	0.149382090005909	0.0349698710963879	0.256	0.234	1
Fbxo33	0.149457989997927	0.0275941820193438	0.209	0.188	1
Cdc40	0.149594562769069	0.0416746501289514	0.342	0.322	1
Stk11	0.149607008357646	0.0181397174468074	0.544	0.506	1
Pnma5	0.149611869480071	0.0264092203428407	0.234	0.21	1
Trp53bp2	0.149777607898672	0.0179903232557579	0.128	0.107	1
Gspt1	0.149964808067681	-0.027789993125545	0.956	0.955	1
Cdk8	0.150250164037086	-0.0278240575120178	0.348	0.381	1
Igsf23	0.150320782053756	0.0140270003720709	0.121	0.101	1
Opa1	0.150375012366118	-0.0209876746984674	0.271	0.301	1
Rnf17	0.150741008953184	-0.0118047839928389	0.212	0.241	1
Dock6	0.15077560177405	0.0295127450106015	0.222	0.199	1
Fads1	0.150891197302914	-0.0188089558642574	0.116	0.14	1
Mum1	0.150924663791883	-0.0199412932196883	0.378	0.419	1
Ptpn11	0.150973349884968	0.0201074999152269	0.472	0.429	1
Abracl	0.151035301993658	0.0353766930408742	0.654	0.652	1
Rnf113a2	0.151491618681666	0.0230528057700505	0.379	0.347	1
Parl	0.151523364793802	0.0315699874778504	0.84	0.815	1
Dnajc17	0.151588822436057	-0.0178649784838047	0.182	0.21	1
Hadha	0.151753933647371	-0.0162244900197845	0.414	0.455	1
Rufy3	0.151755040920222	0.0170609903124181	0.134	0.112	1
Pias4	0.152122921261454	0.0280852756927628	0.396	0.368	1
Cab39	0.152226500057613	0.031657106919548	0.418	0.395	1
Vps16	0.152294989433242	-0.0167225401541751	0.141	0.167	1
Psma1	0.152686636975911	-0.0393382350358202	0.909	0.922	1
Nploc4	0.152726698134805	0.0250217929311534	0.252	0.229	1
Rtn4	0.152845382206135	0.0368862046338065	0.841	0.838	1
Myo1e	0.152952648178048	-0.0204096772062691	0.138	0.162	1
Inpp5b	0.153009997245943	-0.0163884298782363	0.099	0.12	1
Hmgcs1	0.153065738630537	0.0221959628876928	0.492	0.465	1
Ska2	0.15309399043503	0.0253153628138756	0.275	0.252	1
Idh3g	0.153104988038337	-0.0252867418910948	0.654	0.665	1
Apex2	0.153361682537107	0.0173619326172522	0.128	0.106	1
Morc3	0.153607276061052	0.0353169532013493	0.558	0.529	1
Nars2	0.153764310219763	-0.0158515675855683	0.095	0.116	1
Polr3e	0.153801614229406	0.0223752561698159	0.342	0.314	1
Tcp1	0.154011180496166	0.0239426795675077	0.987	0.984	1
Ubac2	0.154035849732307	-0.0224613354104367	0.42	0.458	1
Tmem121	0.154334217524096	0.0176952240979075	0.121	0.102	1
Atp1b1	0.15435787715608	-0.0310972362284556	0.39	0.416	1
Lockd	0.154390060178174	0.0201294531398206	0.171	0.148	1
Htra2	0.154476507320547	-0.0217269275223474	0.27	0.296	1
Serinc3	0.154495296516738	-0.0216555811612304	0.188	0.212	1
Ndufb10	0.154636955848304	-0.0289673469908664	0.933	0.936	1
Tmem101	0.154644177654872	0.0214161316865288	0.281	0.255	1
Gnaq	0.154786512081539	0.0271487161030245	0.171	0.149	1
Sde2	0.154972054542508	0.0333121078037267	0.742	0.711	1
Zfp800	0.155028527707641	-0.0223095533580821	0.146	0.171	1
Ercc6l2	0.155031303146445	0.0240531019753317	0.3	0.272	1
Fyttd1	0.155084547910571	-0.0213871214471799	0.545	0.585	1
C330018D20Rik	0.155161013966234	0.0136036685835808	0.111	0.091	1
Gm10451	0.155281845973533	0.0162099105017618	0.107	0.088	1
Ubr3	0.155289677889641	-0.0242227040944422	0.251	0.28	1
Plk1	0.155392929259901	0.0155951606734743	0.63	0.601	1
Trappc5	0.155902999275834	-0.0231632926438751	0.351	0.38	1
Slc1a3	0.156042131441378	-0.0214494205719624	0.161	0.187	1
Tm9sf2	0.156077775172629	-0.0252471841281524	0.347	0.377	1
Cmpk1	0.156099529082303	0.0327116389544122	0.581	0.563	1
Uba2	0.15637097687885	0.0359778349648041	0.95	0.932	1
B930036N10Rik	0.156391847016252	0.0038797083711795	0.129	0.106	1
Hmgn2	0.156439199593131	-0.0249785932561706	0.947	0.941	1
Prpf8	0.156521986543733	0.0171702227652614	0.668	0.627	1
Bax	0.156562147006569	-0.0254994104638204	0.999	1	1
Gatsl3	0.156613791696063	-0.0201620760658085	0.253	0.283	1
Pttg1	0.156623850037027	0.0285722664833949	0.648	0.636	1
Tma16	0.156666838254583	-0.0280191090034978	0.694	0.718	1
Cc2d1b	0.15679892658748	-0.0141825472932621	0.141	0.166	1
Impa2	0.156848017732533	0.0232290712457868	0.775	0.762	1
Fam188a	0.157036226414124	-0.0232845102646675	0.299	0.332	1
Entpd6	0.157243405736601	0.0134309195139639	0.222	0.192	1
Ptbp3	0.157297592783742	-0.0155515249705585	0.282	0.317	1
Tmem248	0.158333156595818	0.0256758793779885	0.657	0.618	1
Esd	0.158376727404451	-0.0278169091807684	0.621	0.652	1
Bicd1	0.158527486233514	-0.0146766023707635	0.101	0.123	1
Vps13a	0.158602943168984	-0.015510102303578	0.188	0.215	1
Rbm22	0.158714536876044	-0.0266538872244862	0.384	0.42	1
Zfp704	0.15875522761424	-0.0254036119803916	0.302	0.331	1
Mapre2	0.158841749937694	-0.0223842857487768	0.229	0.258	1
Gnas	0.158843594426818	-0.0196945815965011	0.759	0.772	1
Tbc1d13	0.158844964044283	-0.0127071687870095	0.152	0.179	1
Psmg2	0.158879764493146	0.0387096189641543	0.553	0.534	1
Unk	0.158914766649102	-0.0115844124318982	0.083	0.103	1
Shfm1	0.159106921646685	-0.0210695069205151	0.996	0.996	1
Ccdc43	0.159213099897734	-0.0328295690054032	0.509	0.522	1
Fra10ac1	0.159214612895206	-0.0214577005989428	0.279	0.31	1
Txn1	0.159219371306471	-0.0253598250653584	0.998	0.998	1
Trap1	0.159358388232031	-0.0267130631513227	0.488	0.518	1
Cops4	0.159389625950039	0.0324633588505958	0.806	0.779	1
Arl14epl	0.159541675651573	0.0364850952313012	0.448	0.429	1
Tmem141	0.159773545114433	-0.0143361201395382	0.147	0.172	1
Fam172a	0.159788645492239	-0.0117148319739937	0.097	0.118	1
Ppp6r1	0.160055906546219	-0.0213893251609144	0.156	0.18	1
Cdc20	0.160302724137155	-0.0358879409985451	0.914	0.933	1
Gins1	0.160425842801263	-0.0275075235635873	0.335	0.369	1
Napg	0.16062113574983	0.0318316023915658	0.298	0.273	1
Desi1	0.16077873429525	-0.0408983486543155	0.488	0.517	1
Mrps33	0.160784440260454	-0.0240251497583897	0.904	0.911	1
Nxt2	0.160789348427898	-0.0227084327171272	0.14	0.163	1
Nsmce4a	0.160811993564387	-0.020795962522144	0.74	0.78	1
Ccnb2	0.160986311503301	-0.0199804167416416	0.724	0.744	1
Ddx1	0.161036739152227	-0.0285142875427291	0.8	0.818	1
Rab18	0.161176656926401	0.0177222540428414	0.567	0.53	1
Hmbs	0.16124265464456	-0.0218015962380966	0.661	0.702	1
Ski	0.161246320891293	-0.022524481501519	0.273	0.3	1
Rest	0.161310797745103	0.0266257227932389	0.958	0.953	1
Sec11c	0.161353682488091	-0.0161948962763052	0.352	0.393	1
Mccc1	0.161607590129064	0.00979398225920787	0.146	0.122	1
Gna11	0.161674336873356	-0.0201422360906465	0.456	0.487	1
Mboat7	0.161709397168136	-0.0215417580943171	0.163	0.188	1
Grsf1	0.161807305681089	0.0255858448934064	0.545	0.523	1
Ccdc117	0.161839366589747	-0.0144034607268616	0.211	0.243	1
Psmd3	0.161914398964378	0.0274053425080113	0.841	0.825	1
Scrn3	0.16198291240865	-0.0226525837748073	0.104	0.122	1
Pnrc2	0.161999516227945	-0.0223615773666831	0.311	0.338	1
Ctsb	0.162167983143502	0.0359187915100586	0.43	0.41	1
Cnot3	0.162280888913897	-0.0535497234298543	0.886	0.892	1
Prrc2b	0.162361220263776	-0.0126298208460758	0.403	0.452	1
Ubap2	0.162383227227793	-0.0267053914995744	0.724	0.754	1
Btbd1	0.162508629261916	-0.030191152144376	0.439	0.474	1
Mycn	0.162577299767394	0.0375753416575699	0.658	0.648	1
Pds5a	0.162782693680334	-0.0164419221171062	0.521	0.545	1
Wdr3	0.163047006621471	-0.0250007094730418	0.502	0.539	1
Mkrn2	0.163066485448075	0.00961829851491258	0.322	0.29	1
Ubr5	0.163074548425937	-0.0317432072289869	0.73	0.765	1
Lamtor3	0.163152529854363	-0.0152595142572635	0.09	0.109	1
Tubb4b	0.163179859135569	0.0318998677758369	0.996	0.998	1
Nbeal1	0.163197914471066	-0.016291547577141	0.21	0.238	1
Zfp820	0.16328945134841	-0.0154514027925579	0.143	0.167	1
Atg4d	0.16334139475807	0.0282471578482307	0.216	0.193	1
Ppic	0.163498127957523	0.0306733529063354	0.499	0.473	1
Ly75	0.163522236532455	-0.0140068567399214	0.093	0.113	1
Dcbld2	0.163590648969748	-0.00985732489516065	0.09	0.11	1
Med24	0.163745329468842	-0.0250350692799253	0.17	0.193	1
1110008L16Rik	0.163763490822797	-0.0109946579692705	0.383	0.428	1
Armcx1	0.163839483857015	-0.0222476983049135	0.124	0.144	1
Commd5	0.163844203066441	0.0134785257652303	0.429	0.396	1
Mid1	0.163980103008901	-0.0468589240277678	0.7	0.72	1
D5Ertd579e	0.164092932777688	0.0289952187463117	0.374	0.346	1
Bloc1s2	0.164338774308549	0.0301756398539758	0.819	0.798	1
Cdc25c	0.164716635132811	0.022069582348732	0.176	0.157	1
St7l	0.164745734583232	-0.0124041402856305	0.096	0.117	1
Zbed4	0.164838041914741	-0.0215433622174149	0.174	0.197	1
Slk	0.164918699783735	0.0247656680528003	0.215	0.192	1
Phlda1	0.165128475306566	-0.0486566485372002	0.206	0.23	1
Cand1	0.165130298414354	0.0247971689663218	0.637	0.626	1
Col4a3bp	0.16566415840122	-0.0176811220697594	0.155	0.18	1
Rnf139	0.165905805797103	0.0131948439384669	0.149	0.127	1
Ube2e3	0.166153028604228	-0.00899157865914624	0.652	0.687	1
Ndufa10	0.16647584221493	-0.026858907308933	0.867	0.869	1
Exosc9	0.166604904611188	0.0248456886997737	0.344	0.316	1
AY036118	0.166725330837656	-0.0241196809678667	0.764	0.798	1
Hexa	0.166779371958983	-0.0173977043373452	0.219	0.247	1
Eif4a1	0.166838482305967	0.0209692352285589	1	1	1
Xpnpep1	0.167043168200314	-0.0289516364316831	0.66	0.718	1
Pcgf3	0.167059715329259	-0.0166713731885814	0.238	0.268	1
Rinl	0.167190931659135	-0.0253276580523635	0.363	0.387	1
Kdm4a	0.167384858078941	-0.0249091617812333	0.173	0.194	1
Mms19	0.167528067076563	-0.0168191049346464	0.236	0.265	1
Serpinb6a	0.167672927269085	0.0174894382170298	0.431	0.404	1
Cd2bp2	0.16777826560333	-0.0217920617741118	0.471	0.504	1
Rps6ka3	0.167808283382315	-0.0148601279897477	0.136	0.16	1
Cope	0.167956232178757	-0.035628083193872	0.494	0.516	1
Sptbn4	0.167966791760894	0.0119658611136916	0.179	0.157	1
Sapcd2	0.167994035501296	0.0202374327161463	0.187	0.165	1
E2f5	0.168044489238945	-0.0297985114670667	0.399	0.423	1
Hspa13	0.168201541567508	-0.012539866183872	0.117	0.141	1
Mrpl10	0.168211773798108	-0.0197440475070551	0.522	0.555	1
Sec14l1	0.16834227863801	-0.0246510289776482	0.291	0.327	1
Comt	0.168377444865214	0.0210974721123809	0.86	0.847	1
Rpl18a	0.168436377467091	0.0103365111069644	1	1	1
Uqcr10	0.168475491212562	0.021754667844637	1	0.999	1
Lpar6	0.168494880449805	-0.0141895143689184	0.105	0.126	1
Prpf4b	0.168552827028065	0.0231605337643265	0.792	0.753	1
Ostf1	0.168676431365832	0.0254727482117553	0.467	0.438	1
Sfr1	0.168710077264282	0.022631361520987	0.993	0.986	1
Chn1	0.168760407341611	-0.0148374936095158	0.127	0.149	1
Kin	0.16891081305807	-0.0263365777810536	0.306	0.331	1
Traf2	0.168926359205717	-0.0112016166424282	0.091	0.11	1
Rbpj	0.169143847422693	-0.0379238671465366	0.82	0.839	1
Mms22l	0.169153445838687	-0.0171461231597183	0.332	0.373	1
Ppp1r1a	0.169278205807328	0.0162933471950554	0.339	0.307	1
Aplp2	0.169552373322978	-0.0187768638931685	0.641	0.678	1
Cradd	0.169557511721511	-0.0139883258804149	0.149	0.175	1
Mpg	0.169666707095203	0.0278127850062927	0.374	0.348	1
Arhgap35	0.169776678825719	0.0309471079509543	0.329	0.301	1
Zranb1	0.169806609601671	-0.0259182270050311	0.334	0.369	1
Atp2c1	0.169850313901312	-0.0161960273842699	0.221	0.252	1
Slx1b	0.16998295469558	-0.00993933185143125	0.118	0.143	1
Stub1	0.170314310331261	-0.030609683312903	0.857	0.855	1
Laptm5	0.170362579575456	-0.0338424433884641	0.418	0.455	1
Cirh1a	0.170514130908535	0.0237299543581778	0.695	0.68	1
Tcerg1	0.170729189086508	0.0228639583814942	0.861	0.83	1
Fkbp1a	0.170742724317883	0.0268825969814688	0.997	0.997	1
Capg	0.170983641958016	-0.0134709630033606	0.139	0.161	1
Yipf3	0.171386763842472	-0.0196040477237443	0.232	0.259	1
Mkrn1	0.171587246022564	-0.0226104082573668	0.996	1	1
Tmem106c	0.171633403441721	0.0223255712539474	0.166	0.148	1
Sars2	0.171815474575905	-0.0144859570316626	0.203	0.229	1
Ndel1	0.171824660318102	0.0206503615414274	0.17	0.148	1
Pole3	0.171841053488243	0.0326829002456014	0.751	0.752	1
Kntc1	0.17211760548774	-0.0202192032287339	0.126	0.147	1
Lmtk2	0.172281027814861	0.0178319302838276	0.116	0.098	1
Slc44a1	0.172436243105237	0.00607832055858062	0.303	0.272	1
Dcps	0.172442084338641	0.021004047441101	0.536	0.509	1
Spg7	0.172501709457303	-0.017091165164857	0.227	0.252	1
Tekt1	0.172570484442323	0.0280394301532628	0.144	0.126	1
Ppcs	0.172615145592132	-0.0223058670066382	0.57	0.603	1
Pdia5	0.172665834455737	0.0120277441024873	0.195	0.171	1
Sumo1	0.172700410685072	-0.022367295566541	1	0.999	1
Oxct1	0.172923193134439	-0.0177571097039865	0.274	0.301	1
Haus3	0.173060343035385	0.0218111760081346	0.298	0.273	1
Srp14	0.173098835252586	0.0191409515324328	0.989	0.985	1
Wapl	0.173139735222035	-0.0434463821382705	0.813	0.825	1
Rpp25	0.17345285819195	0.022181584756369	0.702	0.684	1
Ndufa6	0.173521961193906	0.0220468186829199	0.978	0.972	1
Git2	0.173553618904775	-0.0219438807624309	0.296	0.326	1
Gpn1	0.173609479128736	-0.0289127088073393	0.646	0.684	1
Cpne3	0.173715044632848	0.0222508879898825	0.259	0.234	1
Tsc1	0.17386455389295	-0.022816301432941	0.195	0.222	1
Eps8	0.174594890214185	-0.0147805822919731	0.134	0.158	1
Plekhj1	0.174867062815193	-0.0191026096194573	0.793	0.796	1
Fkbp15	0.174883557084767	-0.0108147072008533	0.092	0.111	1
Asap1	0.17495096772523	-0.0236663358454691	0.258	0.286	1
Xpo6	0.175021313344222	0.0271978626127261	0.417	0.383	1
Ilk	0.175171254768095	-0.0135930374813601	0.257	0.294	1
Amz2	0.175183638129334	-0.0219879751005046	0.259	0.288	1
Cdx1	0.175606267056866	0.0165155750718051	0.14	0.119	1
Apom	0.175717749227199	0.0131659815665419	0.116	0.098	1
Srp9	0.17572066021458	-0.0172120077744344	0.984	0.978	1
Ankrd10	0.175732080258685	0.0394611933769831	0.565	0.544	1
Trappc1	0.175960086337206	0.0181492493593139	0.544	0.504	1
Zcchc3	0.17622905850194	0.0151258171606686	0.377	0.346	1
Tubb2b	0.17637599327003	0.0230581657307776	0.873	0.836	1
1110001J03Rik	0.176418743378674	0.0304008927430082	0.652	0.634	1
Ticrr	0.176693230414372	-0.0298074617491571	0.494	0.517	1
Stk3	0.176811877791363	-0.0111547205115157	0.083	0.102	1
Sap30bp	0.176819316037457	0.0229540684142486	0.495	0.473	1
Pi4k2a	0.176831791636251	-0.0112536981399176	0.155	0.182	1
Nmd3	0.176834205655522	0.0340911534735283	0.709	0.692	1
Cdkn2aipnl	0.176953207300245	-0.0221032139380719	0.616	0.647	1
Mark2	0.176956450792992	-0.0181034466755025	0.364	0.395	1
Zdbf2	0.177031409804313	-0.0207265416051875	0.376	0.413	1
Haus8	0.17724030167081	0.0166915372402302	0.276	0.247	1
Smg9	0.17728976161224	-0.0151055465409491	0.124	0.146	1
Mib1	0.177380094678487	-0.0154508382144874	0.153	0.179	1
Fam173a	0.177386883326003	-0.0149680848134897	0.196	0.224	1
Gtse1	0.17753518740709	0.0227958071572985	0.542	0.507	1
Phf21a	0.177567468483786	0.0255265358207079	0.185	0.166	1
Afg3l2	0.177639495567146	0.0274811544967653	0.431	0.403	1
Arid2	0.17772620107248	-0.0156946931190224	0.241	0.27	1
Gna15	0.177949808635653	-0.0135228883845266	0.125	0.146	1
Mrps21	0.178066580754369	-0.0280616679661052	0.846	0.868	1
Hnrnpll	0.178164185179528	0.0203333491390701	0.525	0.484	1
Usp33	0.178330701078705	-0.0178778818127915	0.155	0.179	1
Llph	0.17841204418364	0.0256514816260554	0.978	0.973	1
Scd2	0.178444553368888	-0.0180826246340919	0.288	0.322	1
Rab12	0.178644981435781	-0.0143429339944503	0.131	0.154	1
Vgll4	0.178747980692069	-0.00626092103004362	0.097	0.119	1
Tnip1	0.178840877244396	0.0191788700231211	0.211	0.188	1
Cyct	0.178907406355764	0.0200855651465431	0.279	0.25	1
Tmx1	0.178964289411072	0.0295898880217199	0.32	0.301	1
Cspp1	0.179104262241284	0.0127938894972546	0.434	0.399	1
Eif4enif1	0.179323649235844	-0.0157770186827226	0.267	0.297	1
Colgalt1	0.179339141025478	-0.0247890433459628	0.402	0.426	1
Recql	0.179373624405597	0.0199906705571633	0.134	0.114	1
Sf1	0.179439556596723	0.0434161755772147	0.764	0.775	1
Zcchc8	0.179637037651296	0.0350258520238834	0.369	0.348	1
Sugt1	0.180342531741945	0.0267822154470354	0.904	0.919	1
Tma7	0.180369614379791	-0.0186284003566266	1	0.999	1
Zmpste24	0.180460274347378	-0.0146946506369118	0.248	0.277	1
Haus6	0.180736184661839	-0.0207263270559123	0.299	0.332	1
Mtus2	0.180999201315446	-0.0139287444916499	0.213	0.243	1
Ccdc28a	0.181031878358551	-0.0130539524696517	0.089	0.107	1
Dcun1d5	0.181310304964147	0.0328616556762422	0.953	0.925	1
Nicn1	0.181321820613906	-0.0164722043103523	0.145	0.168	1
Cir1	0.181336621194673	-0.0176152006120004	0.424	0.451	1
Zbtb8os	0.181396731283656	0.0193030736885085	0.633	0.611	1
Mrpl44	0.181696951986825	-0.0221711269625091	0.497	0.529	1
Ptpn14	0.181719929514861	-0.0303429197010325	0.169	0.189	1
Tmem194	0.181968319910207	-0.0150824759726775	0.118	0.14	1
Exoc4	0.182321651441885	-0.0178109440497374	0.296	0.325	1
Tmem11	0.182773923979604	0.0350319409245862	0.779	0.77	1
Thumpd1	0.182942544606451	0.0300972516555532	0.65	0.629	1
Sco2	0.183027175972579	-0.0201757800054888	0.251	0.284	1
Tcof1	0.183091046449221	-0.0235216224494403	0.946	0.958	1
Znhit3	0.183150722056646	0.0247682987587304	0.753	0.743	1
Srsf3	0.183226557131447	0.0269740839057846	0.999	0.998	1
Pspc1	0.183313817966504	0.0223166223480317	0.446	0.417	1
Evc2	0.183459487219193	0.0140625632925765	0.124	0.104	1
Rab2a	0.183543479060569	-0.0335488153383381	0.744	0.759	1
Aff1	0.183794467899304	-0.0180716748357546	0.211	0.238	1
2310040G24Rik	0.18387093997526	0.00646734609939957	0.124	0.103	1
Fancd2	0.1842260093405	-0.0207705124580011	0.168	0.189	1
Adal	0.1843094157886	-0.0106364742580444	0.143	0.167	1
Ube4b	0.184322671667756	0.0350400008370616	0.489	0.468	1
Cinp	0.18440151083883	-0.0100125793699686	0.383	0.418	1
Fkrp	0.184452853028612	0.0202816239897654	0.211	0.188	1
Gm29666	0.184642497925072	0.0180305150242259	0.233	0.206	1
2310057M21Rik	0.184712824773365	-0.0235350995266046	0.188	0.211	1
Rbm10	0.184740035686534	-0.0273626007380562	0.54	0.569	1
Tsn	0.184934632951589	0.0307325015085946	0.958	0.953	1
Cox20	0.185008551784439	0.0245626206174683	0.327	0.3	1
Phf23	0.185505432425003	0.0231658597663277	0.701	0.685	1
Fam81a	0.185541139816633	-0.0146678980054795	0.12	0.141	1
Trrap	0.185734385437087	-0.0177387993107629	0.204	0.229	1
Pdia6	0.186015691850745	-0.0173157218508868	0.898	0.9	1
Wasf3	0.186243632140692	-0.0104903751647076	0.164	0.189	1
Smc4	0.186573056905005	-0.0319367280781727	0.795	0.824	1
Trip11	0.186683597221837	-0.0132105577093903	0.195	0.223	1
Gdf3	0.186732860911565	0.0385317030396441	0.791	0.784	1
Gm20342	0.186833379386783	-0.0140488531702308	0.138	0.159	1
Tmem165	0.186978950334178	0.0377682795744931	0.486	0.474	1
Borcs7	0.187081991524506	-0.0273669522165404	0.272	0.301	1
Mrpl48	0.187153126431698	-0.0284846677690687	0.57	0.598	1
Cyp51	0.187158387874244	0.0222229214908075	0.264	0.237	1
Dhrs7b	0.187259741429674	0.0262851512368733	0.509	0.497	1
Rsf1	0.187290880334987	-0.0360133178053292	0.491	0.517	1
Nfyb	0.187357525035758	-0.0339685680029189	0.631	0.657	1
Tbc1d23	0.187374162765677	-0.0133609518664184	0.092	0.111	1
Alg9	0.187392783738235	-0.011140410782196	0.12	0.141	1
Dhx29	0.187449135088095	-0.0187785622839865	0.397	0.432	1
Mki67	0.187928096541731	-0.0203281993776359	0.479	0.523	1
Dlc1	0.188058431442656	-0.0383308207338868	0.545	0.567	1
Nars	0.188161283558388	0.0255878085385892	0.956	0.963	1
Zscan21	0.18820794370145	0.0188463736469329	0.215	0.194	1
Keap1	0.188227769274554	0.0341265868505595	0.333	0.312	1
Dmtn	0.188423187989492	-0.0232479212666856	0.226	0.248	1
Cdca8	0.188439818158765	-0.0320343720216001	0.899	0.887	1
Nit1	0.188497092173868	0.00763912160384717	0.26	0.233	1
Npm3	0.188614795381335	0.024388938661513	0.99	0.992	1
2310061I04Rik	0.188677050246359	-0.0270975930601692	0.401	0.437	1
Zbtb7a	0.18874850633944	-0.0187961817062804	0.305	0.332	1
Ptges	0.188776711908825	-0.0146256317951751	0.102	0.122	1
Sel1l	0.188881373508865	0.0200298881338329	0.186	0.163	1
Cmtm7	0.189079101776101	0.00802536595702075	0.608	0.584	1
Fastkd5	0.189302994268767	0.0213845568376662	0.163	0.143	1
Usp36	0.189345238681171	0.0204410986220579	0.466	0.429	1
Cdc45	0.189391575539166	-0.0124166015886317	0.169	0.194	1
Atp5sl	0.189496295270431	0.033019950344922	0.324	0.3	1
Kansl1	0.189734927109646	0.0228749376003836	0.391	0.358	1
Mrpl39	0.189749832540372	0.0226758050821881	0.569	0.542	1
Pikfyve	0.189810791597659	-0.0218910621729033	0.117	0.137	1
Nip7	0.189821541258803	0.041069422051055	0.982	0.978	1
Samd1	0.189863224606092	-0.0162586211931546	0.22	0.246	1
D630023F18Rik	0.190018113095959	-0.0245837347947575	0.25	0.274	1
Ccdc191	0.190067937307952	-0.0108794583537277	0.157	0.185	1
Ensa	0.190262910519068	-0.0203965033816167	0.385	0.417	1
Mllt3	0.190461177630069	-0.0112835661585443	0.095	0.113	1
Ccdc127	0.190492550128763	0.0266040869311131	0.473	0.451	1
Fbln1	0.190549842315625	-0.0154616618431203	0.12	0.141	1
Rpe	0.190611661153397	-0.0111533686744194	0.376	0.413	1
Tdp1	0.190865499914815	0.0290231231881544	0.236	0.216	1
Mcm4	0.190880134077721	-0.0252719939149099	0.63	0.646	1
Arpc4	0.191076612175434	0.028525531959693	0.696	0.679	1
Comtd1	0.191114762900518	0.0331628751208979	0.257	0.234	1
Ncapd2	0.191148670409941	-0.0203559633635419	0.359	0.39	1
D3Ertd254e	0.191236631065076	0.0121733102228891	0.12	0.101	1
Zfhx2	0.19126895509575	-0.022018605521706	0.526	0.558	1
Ptp4a3	0.191345246487868	-0.0198429456653138	0.382	0.417	1
Scoc	0.191723758689159	-0.0129283956017792	0.412	0.441	1
Ppp1r14d	0.191728974937476	-0.00589193357469273	0.13	0.154	1
Ndufaf3	0.191733256147971	-0.0168233636935608	0.312	0.339	1
G6pdx	0.191953887798983	-0.0229674122965621	0.179	0.2	1
Naa30	0.1920414580663	-0.0177260195743771	0.199	0.226	1
Myl7	0.192044301215822	-0.0191073293099426	0.143	0.165	1
Mdp1	0.192131199372773	0.0151019959630372	0.447	0.412	1
Txlng	0.192367225512507	0.0234622806282248	0.355	0.336	1
Wdr11	0.192402013304252	-0.00917688928845554	0.132	0.158	1
Rad23a	0.192446320079454	-0.0290878328616974	0.619	0.632	1
Aff4	0.192699651871145	0.0288363039818915	0.523	0.515	1
2410002F23Rik	0.192772991909249	0.0289325010809081	0.375	0.357	1
Dtnb	0.192910053934129	-0.0141043580417979	0.166	0.191	1
Triml2	0.193092250789084	-0.0243352939024419	0.38	0.405	1
Eef1g	0.193107242509226	0.0135376368688656	1	1	1
Dusp11	0.193199299503849	-0.0173959061824488	0.4	0.432	1
Zfp472	0.193298273104567	0.0127254831963821	0.129	0.11	1
Nufip2	0.193410444099063	0.0221394132987147	0.671	0.647	1
Xaf1	0.1934925782869	-0.0760036954765355	0.546	0.566	1
Tle1	0.19349472323686	0.0193262855357398	0.219	0.195	1
Ubr7	0.193572077256237	-0.021973388381784	0.525	0.565	1
F2r	0.193594185821207	-0.0149453897284972	0.168	0.191	1
Csrp1	0.193681064712199	-0.0302276138947696	0.28	0.309	1
Btbd9	0.194093919508043	0.0166792647923207	0.219	0.197	1
Zfp180	0.194114808125636	-0.00812567831901069	0.1	0.121	1
Tead2	0.194235626688409	0.0188301846308493	0.641	0.626	1
Cdk5	0.194331344117099	-0.0110911703196294	0.133	0.155	1
Trappc11	0.194424068495466	-0.0143153770922992	0.127	0.148	1
Zfp13	0.194430277581878	-0.0132876758989854	0.114	0.134	1
Pcmtd1	0.194618297671853	-0.0221320633871941	0.369	0.396	1
Gsta4	0.194838101225506	0.0231816746804954	0.955	0.954	1
Rdx	0.194994759567742	-0.0262381589342371	0.928	0.937	1
Cyp4x1	0.195263778051877	-0.0201739053719523	0.092	0.109	1
Xiap	0.195418210710226	0.0245455638121779	0.302	0.278	1
Bcar1	0.195419621722193	-0.0223240767671318	0.219	0.244	1
Hck	0.195581744422662	0.0237194445042764	0.301	0.279	1
Msantd2	0.195782916558046	-0.0185479072700968	0.179	0.203	1
Sec24a	0.196004769921544	-0.0320630127226341	0.33	0.361	1
Zfp292	0.196075538473115	0.0187483496021362	0.478	0.436	1
Sptan1	0.196257925738148	-0.0250254902623053	0.413	0.439	1
Fam117a	0.196549422761298	-0.00920157157893259	0.104	0.123	1
Mbip	0.19686865170493	-0.019298007678807	0.209	0.235	1
Pstk	0.196892435510863	0.01822604733473	0.57	0.533	1
Fbxo30	0.197263676691654	0.0234266658847835	0.28	0.253	1
Sqle	0.197271472388266	-0.0237020776173604	0.416	0.444	1
Prr7	0.197372568389939	0.0158587150089683	0.149	0.128	1
Cd37	0.197771017108449	-0.0196809874367317	0.161	0.185	1
Chrac1	0.197802418344892	0.028850097833611	0.537	0.513	1
Lin37	0.197845162639102	0.0300507606465533	0.224	0.206	1
Shq1	0.197951424362639	0.0209500959838465	0.257	0.234	1
Cuta	0.198208810674961	0.0394572847542531	0.646	0.63	1
Pkp4	0.198257036447735	0.0138448163469828	0.39	0.363	1
Cd9	0.198434117932569	-0.0175397253487448	0.855	0.857	1
Vac14	0.198477989687625	-0.0173066084030742	0.218	0.246	1
Chd7	0.198513125312381	0.0316943224914287	0.494	0.465	1
Kctd2	0.198768709905315	0.0222198424131862	0.107	0.091	1
Irak1	0.198845770396992	-0.00244095142685069	0.215	0.245	1
Ppp2r4	0.199033339790343	0.0312737610808976	0.539	0.511	1
Jmjd1c	0.199077188327439	-0.0257989667729716	0.38	0.412	1
Ccdc163	0.199152575180239	-0.00345505596839603	0.109	0.13	1
Tmem242	0.199497010118104	-0.0293037421558202	0.455	0.481	1
Uqcrc1	0.199598455839703	0.0203750780437091	0.966	0.965	1
Rps25	0.199696340227043	-0.0156034586744096	1	1	1
Chic1	0.199850969462576	-0.0118689725272107	0.089	0.106	1
Taf11	0.199885657415701	-0.0214635260072364	0.54	0.579	1
Setd6	0.200058660778093	0.0316645538386671	0.302	0.28	1
Wdr70	0.200205561996447	-0.0297589551410732	0.503	0.528	1
Inpp5a	0.200236215802179	-0.0163980522476541	0.129	0.149	1
Tfeb	0.200296641960544	0.027248564275451	0.247	0.229	1
Ppfia1	0.200374892418381	0.0256342124356513	0.303	0.282	1
Usp48	0.200552171825812	-0.0378229360321575	0.796	0.812	1
Fam174a	0.200739394138777	0.0120205809343896	0.226	0.201	1
Fbxo17	0.201260467687733	-0.0198701117133893	0.12	0.139	1
Tmem126a	0.201304102117876	0.029037482228115	0.894	0.874	1
Akap9	0.201346343681861	0.0357247743978171	0.465	0.456	1
Npc2	0.20184050074242	0.0369392664062363	0.778	0.745	1
Impa1	0.20191658410337	-0.0182829699619009	0.474	0.499	1
Tceal8	0.202114818175398	0.033864618175709	0.767	0.772	1
Gm13157	0.202440659919483	0.0231467295395251	0.272	0.248	1
Zfp746	0.202491885987261	0.0142298343382371	0.142	0.121	1
Snrnp70	0.202843328505232	-0.0381667318541596	0.91	0.913	1
Acot9	0.203021982998068	0.0262241633717764	0.418	0.396	1
Mzt2	0.203037406737208	-0.0257204527884061	0.387	0.414	1
Mapk9	0.203249800583709	-0.0155608027347534	0.147	0.17	1
Dis3	0.203447342634504	-0.0253526564020679	0.474	0.498	1
Ckap2l	0.203614993405234	-0.014330563504326	0.309	0.347	1
Kif1b	0.203750553724264	0.0176695646223989	0.285	0.261	1
Tiam1	0.203762518411041	0.0179351078749773	0.112	0.096	1
Mcm7	0.203816249009714	-0.0113150362240686	0.85	0.859	1
Ninl	0.204113791822675	-0.015758624552954	0.163	0.185	1
Cdc42bpg	0.204411131845981	-0.0134829707534534	0.091	0.108	1
Atxn2l	0.204503694900389	-0.0136997765625226	0.392	0.424	1
Pex3	0.204512387597832	-0.0258987152130012	0.177	0.199	1
Sept11	0.204550595272917	-0.0354049689368786	0.712	0.723	1
Gpx4	0.204620641945191	-0.0341901897570027	1	1	1
Cat	0.205348015844815	0.0173573961593167	0.251	0.227	1
E2f4	0.20537823944121	-0.027074265411081	0.667	0.689	1
Sdha	0.205734294641491	0.0230547661286463	0.697	0.68	1
Ebpl	0.205914510052035	0.0224546490219562	0.483	0.455	1
Cept1	0.20600368882945	-0.0136530001112153	0.154	0.178	1
Ifitm3	0.206091158554888	0.029206197818801	0.697	0.706	1
Gdi1	0.206149215533452	0.022572357283855	0.236	0.21	1
Prdx2	0.206168908362206	-0.023230033168895	0.875	0.907	1
Dxo	0.206347845068239	0.0277829538172393	0.196	0.178	1
Arhgap1	0.206442200309099	-0.0196286945634369	0.187	0.212	1
Akr1a1	0.206516395955475	-0.0322849589034522	0.911	0.93	1
Arih1	0.206573551288831	-0.0191881386996255	0.407	0.424	1
Pdrg1	0.206757359368952	-0.0245634755292536	0.365	0.39	1
Pik3r2	0.206850679187525	-0.016633222462631	0.158	0.181	1
Srbd1	0.20692072198224	0.019374769300008	0.301	0.277	1
Mknk1	0.207152019555593	-0.0186348589390585	0.116	0.134	1
Vimp	0.207270117347381	-0.0231792044913362	0.523	0.564	1
Dtd1	0.207271932874603	0.0229337263741776	0.346	0.318	1
Hmmr	0.207312542403078	-0.0262561478353464	0.684	0.705	1
Myo9b	0.20736751830872	-0.0165074144204489	0.123	0.142	1
Cops6	0.207387332808652	-0.0305138434404215	0.819	0.853	1
Brd7	0.207628670210709	-0.0420556645965502	0.556	0.58	1
Sltm	0.207637402080597	-0.0202316331583806	0.816	0.851	1
Zscan12	0.207667270495925	-0.0164861519617521	0.138	0.158	1
Pkp2	0.207816056039176	0.019613868389709	0.193	0.172	1
Parp2	0.207954470696041	-0.0199213466195601	0.551	0.593	1
Tbrg4	0.20803295242928	0.0255144571015034	0.554	0.511	1
Ptdss1	0.208282999178455	-0.014531487087831	0.255	0.288	1
Kctd13	0.20832990276768	-0.00962747685810093	0.149	0.172	1
Nxn	0.208480782187368	-0.0113740556006192	0.475	0.52	1
Vps11	0.208665640736036	-0.0130456354868222	0.144	0.167	1
Stard4	0.209035840553969	0.0108161319345315	0.235	0.207	1
Pcyt1a	0.209218469789809	-0.0109893443781883	0.145	0.169	1
Zbtb43	0.209538922867162	-0.0126588202223976	0.226	0.256	1
Ddx24	0.209544126770903	-0.0213724089123879	0.939	0.946	1
Rmi2	0.210435990284431	0.022107956862138	0.144	0.127	1
Asb8	0.210482032237296	-0.00920631656230156	0.102	0.122	1
Gm10269	0.210639823426163	0.0146447367441405	0.126	0.107	1
Capzb	0.210643559482999	-0.0248397499111357	0.937	0.958	1
Bub1	0.210708568253603	0.0241971982693458	0.402	0.378	1
Slc29a1	0.210816648936746	-0.0256495815261731	0.699	0.709	1
4833439L19Rik	0.210901848265636	-0.0201295821286421	0.486	0.508	1
Maats1	0.21096037334043	0.0108623555071796	0.121	0.102	1
Hnrnph1	0.211072582106744	-0.0124630055164932	0.809	0.819	1
Ly6e	0.211360866460913	0.0148820069427797	0.476	0.454	1
Rpl11	0.211554189814101	0.0156313344234178	1	1	1
Usp14	0.211667235273465	-0.0194395691304561	0.697	0.724	1
G2e3	0.211860804781955	0.0325913135360169	0.269	0.25	1
Mettl22	0.211864310468837	-0.0117534585016873	0.101	0.121	1
Ift52	0.212280306521519	0.0217365159844225	0.157	0.14	1
Slc37a3	0.212454851520201	-0.0149169498747442	0.147	0.168	1
Cops7a	0.212783215820425	-0.0252900053083184	0.75	0.767	1
Ctbp2	0.212927593043072	-0.0396408322842765	0.847	0.854	1
Gnb4	0.213068923592578	-0.0104123971366376	0.121	0.141	1
Eif2b3	0.213140763691636	-0.0273622004737549	0.502	0.534	1
Pcyt1b	0.213172948187319	-0.0147027416995173	0.163	0.186	1
Gga2	0.21319003145298	-0.0198728001858559	0.596	0.639	1
Smim8	0.213286867765693	-0.0311874381850761	0.381	0.401	1
Zfp687	0.213370593307323	0.0135876933454008	0.128	0.109	1
Erlin1	0.213437541674641	-0.0191114497129129	0.124	0.143	1
Usb1	0.213554166770594	0.0156516732152704	0.169	0.147	1
Tm2d2	0.21357014492599	0.0163921694579476	0.422	0.391	1
Wwc2	0.213640521086176	0.0236409672997027	0.265	0.245	1
Ide	0.213899666049689	-0.0212037046534337	0.396	0.426	1
Tbl2	0.214016427088052	0.0176815112509426	0.104	0.088	1
Etl4	0.214063403119479	-0.0193339996781308	0.171	0.192	1
Mgat2	0.214080937365233	0.0329444285770688	0.536	0.511	1
Cdc42bpb	0.214441743260467	-0.0212753196097796	0.159	0.181	1
Timm50	0.214519708426196	-0.0182632490809662	0.525	0.564	1
Nmb	0.214832355861963	-0.0151151082205904	0.104	0.121	1
Ost4	0.214840218822374	-0.0261391328019849	0.918	0.918	1
Adat3	0.214901567330395	0.0152884181359389	0.141	0.123	1
Map3k12	0.214932687139962	-0.00351979478967639	0.092	0.111	1
Mad1l1	0.21495596248098	0.0210575527138638	0.228	0.206	1
Yes1	0.215009591141773	0.0244514415825078	0.398	0.371	1
Pvr	0.215145788153606	-0.0145552862918758	0.159	0.182	1
Blcap	0.215166209787145	0.0122179226804528	0.111	0.093	1
Myo1f	0.215479042062325	0.0319663956733485	0.359	0.329	1
Nfkb1	0.215611763261918	-0.0181711275881483	0.204	0.228	1
Gtf2e1	0.215640435941242	-0.017757957874263	0.333	0.363	1
Dnajc5	0.215853214538987	0.0187544618484361	0.578	0.562	1
Pyurf	0.215872739155389	0.0301642739104615	0.502	0.478	1
Ubr4	0.215901163753517	-0.0208628000013225	0.529	0.564	1
Zfp948	0.216136672838792	-0.0224280484719316	0.16	0.18	1
Hnrnpd	0.216245037163587	-0.0251660766169799	0.916	0.919	1
Mphosph9	0.216357098081656	-0.00854230459696238	0.146	0.17	1
Ipo9	0.21636841748609	-0.0137063260829768	0.281	0.314	1
Tbcc	0.216570276093269	0.0248497209303137	0.417	0.388	1
Smco4	0.216602754044677	0.0259959861532242	0.275	0.254	1
Bzw1	0.216639607458637	0.019183291943331	0.931	0.92	1
Alad	0.216780760495622	-0.00944836690553275	0.362	0.409	1
Rnf11	0.216868339567407	-0.0208021115856728	0.139	0.158	1
Lig3	0.216884022172357	0.0229396254541752	0.284	0.265	1
Nqo2	0.217188630668689	0.0188106532317444	0.173	0.154	1
Fam98c	0.217272249465188	-0.0157938568058271	0.264	0.29	1
Kdm5a	0.217308386666822	-0.00446820620150823	0.455	0.494	1
Snx16	0.217418082564023	-0.0177600939296021	0.256	0.282	1
Nptn	0.217514325771261	-0.0252467379004234	0.343	0.372	1
Coa3	0.217573889248299	-0.0310463686203341	0.845	0.858	1
Naa50	0.217796924592752	0.0328536083756359	0.972	0.964	1
Srsf5	0.217911503857928	-0.0176812173853009	0.958	0.955	1
Pdia3	0.217912190917052	-0.0183454243500145	0.78	0.793	1
Sec62	0.218012221548151	0.0195821862563181	0.846	0.839	1
Zfp260	0.218143206361253	-0.0232484711488078	0.166	0.186	1
Mitd1	0.218365784901212	-0.00968989041591561	0.502	0.548	1
Angptl4	0.218560220644433	-0.0119558087517853	0.298	0.331	1
Smpdl3b	0.218768706706743	0.0178872459925377	0.187	0.165	1
Clu	0.218850831421821	0.0168722305235544	0.117	0.1	1
Iah1	0.218890145226294	-0.0203927726319353	0.24	0.266	1
Tuba1b	0.219082742235838	0.0137304216658891	1	1	1
Zfp326	0.219134787558712	-0.0140440294833567	0.37	0.402	1
Tmem41a	0.2192781459478	0.0252929738386569	0.231	0.214	1
Rpp40	0.219313536251031	-0.0221541737448769	0.251	0.275	1
Leprotl1	0.219780641719823	-0.0288180901238901	0.517	0.547	1
H3f3a	0.219811166037025	0.0166966984707173	1	0.999	1
Snrpg	0.220271281226559	-0.00999976039353934	1	1	1
Swt1	0.220304291089547	-0.0226067533098252	0.404	0.429	1
Pgm1	0.220390648313179	-0.0181192929537178	0.123	0.141	1
Sgf29	0.220780145616489	0.0200052559696948	0.367	0.341	1
Slc16a1	0.221162967216075	0.0312048868609333	0.406	0.39	1
Nae1	0.221480931051893	-0.0127896684661458	0.385	0.426	1
Gnai3	0.221504897207962	0.0257560713481131	0.465	0.445	1
Cnih1	0.221529766254568	-0.0228294523139436	0.59	0.624	1
Acad9	0.221836164168825	-0.0170941489359023	0.137	0.159	1
Mnt	0.22186561966042	0.0216807496427736	0.106	0.091	1
Tmem64	0.221874543345193	-0.0122146898767379	0.284	0.324	1
Med13	0.221889532796709	0.0211622318154528	0.239	0.217	1
Bak1	0.221927857136093	-0.0189357778976282	0.545	0.575	1
Uri1	0.221969237774218	-0.0238693282659264	0.676	0.696	1
Erp44	0.222083811709654	-0.0169742593369349	0.324	0.362	1
Pgam5	0.222268977643013	0.0341786475658526	0.39	0.369	1
Klf5	0.222269482392361	-0.0324469451414425	0.797	0.829	1
Ppig	0.222331578715528	0.00662108824326291	0.966	0.962	1
Dlg5	0.222499141827941	-0.0170775224851265	0.101	0.119	1
Cldn4	0.222749331701528	0.00972122618081554	0.118	0.101	1
Plcb3	0.222895956068843	-0.0103780963641574	0.184	0.21	1
Klhl2	0.223178132547142	-0.0116387286573646	0.086	0.103	1
Cul9	0.223291723419116	-0.0320709724515505	0.112	0.129	1
Prdm4	0.223321157467267	0.0147186712482542	0.205	0.185	1
Hmgn5	0.223392646356769	-0.0335545329448379	0.3	0.329	1
Nme7	0.22362686740867	-0.0148405472407755	0.275	0.304	1
Pcgf6	0.223797043017012	0.0267681579668372	0.517	0.498	1
Ttc9c	0.223801035149128	-0.0210433300857237	0.355	0.378	1
St3gal4	0.223861708394122	-0.00454830181218882	0.083	0.101	1
Mrpl36	0.223908601602533	0.0297960596170077	0.917	0.911	1
Mrpl9	0.223954355758317	0.0200845716969175	0.331	0.306	1
[truncated: 5,653 more rows]
