# Supplementary material for: Detection of gene cis-regulatory element perturbations in single-cell transcriptomes
Source: PLoS Comput Biol. 2021 Mar 12;17(3):e1008789. doi: 10.1371/journal.pcbi.1008789 (PMC8011753; doi:10.1371/journal.pcbi.1008789)
Supplement: S2 File — (ZIP) [file pcbi.1008789.s015.zip › S2_File/wt_txm.TdgfSC3_vs_Control.DESeq2.csv]

	p_val	avg_logFC	pct.1	pct.2	p_val_adj
Tdgf1	2.28738702801024e-16	-0.227001956696489	0.964	0.988	4.16464556189825e-12
Malat1	1.97128134133053e-07	-0.176260638408338	1	1	0.0035891119381605
Perp	8.73054534190903e-07	-0.193022323681307	0.301	0.407	0.0158957039040138
Thumpd3	3.69051417773711e-06	0.0951955278376408	0.549	0.453	0.0671931916340595
Npm1	6.60699901769727e-06	0.0225147479904995	1	1	0.120293631115214
Rpl7l1	9.35050809411684e-06	0.0696885883910821	0.948	0.919	0.170244700869585
Ppia	1.02595750939372e-05	0.0114263130377852	1	1	0.186796083735314
Ran	1.09340591421221e-05	0.0116372218351537	1	1	0.199076414800616
Cald1	1.58717212904258e-05	-0.212504556212717	0.444	0.489	0.288976429534783
Stmn1	2.14396414378604e-05	0.0727886080288511	0.972	0.957	0.390351551659124
Clns1a	2.24688057185358e-05	0.0506811303789418	0.97	0.974	0.409089545717381
Snrpa	2.58563144827855e-05	0.0766316690600808	0.791	0.787	0.470765917788076
Snrnp48	2.64237725807924e-05	0.0884175195214753	0.608	0.539	0.481097627378487
Erh	3.41431131612402e-05	0.020112966047225	1	0.999	0.621643661326701
Atp5o	3.60836333653209e-05	0.0369425082073289	0.995	0.997	0.656974712682398
Ppp1r2	4.90618762348664e-05	-0.127044252406463	0.805	0.836	0.893269580608213
Tceal8	6.74996196069759e-05	0.0752329005206396	0.805	0.772	1
Ifitm2	8.1778801923442e-05	0.0465321958771276	0.982	0.983	1
Rps20	8.20472645251537e-05	-0.0820975102567942	1	1	1
Fkbp4	9.26811887453293e-05	0.0383001886976864	0.995	0.993	1
S100a6	0.000108675158311004	-0.225063674441882	0.62	0.636	1
Ndufb6	0.000109861865409897	-0.116927213367694	0.95	0.958	1
Anp32a	0.000128872804340668	0.0708707040315144	0.877	0.86	1
Eif1ax	0.000159163204824597	0.0458025605143666	0.965	0.954	1
Sfn	0.000173336895623311	-0.18610490202462	0.436	0.483	1
Gm10116	0.000192207934345832	-0.0955050951300738	1	1	1
Klf2	0.000237267254865428	0.0747996589824667	0.942	0.921	1
Rpl22l1	0.000278509473269534	0.0216949593947744	1	0.999	1
Nr0b1	0.000279626743018706	0.0839407402073368	0.568	0.527	1
Rps19	0.000342058539810751	-0.0719467631712547	1	1	1
Carhsp1	0.000344078423150697	-0.116188740412317	0.556	0.649	1
Ppil1	0.000373910995862696	0.047770120763452	0.948	0.932	1
Nop10	0.000392587044783612	0.0173382537382998	1	0.999	1
Ngfrap1	0.000435828506963178	-0.106886489155177	1	1	1
Tmsb4x	0.00049639467902329	-0.134292228591565	0.999	0.999	1
Ccng1	0.00051496508566914	-0.12076246346365	0.832	0.843	1
Rps28	0.000556473529616419	-0.078950532283975	1	1	1
Senp6	0.000624690427496404	-0.107364865388132	0.57	0.628	1
Cox6b2	0.000632250314810898	-0.114032144893945	0.546	0.602	1
Aard	0.000674690187483949	-0.123498495038056	0.479	0.561	1
Tcf15	0.000689057350154333	-0.140661539771151	0.747	0.799	1
Hsph1	0.000707109863778276	0.0609536068328572	0.761	0.69	1
Tcl1	0.000713982150042578	0.0750473776886473	0.52	0.441	1
Tpt1	0.000717574234120794	-0.0833263766337753	1	1	1
Fat1	0.00100777390241318	-0.0981850433432679	0.375	0.451	1
Gjb3	0.00105645645312017	0.0724920293512183	0.63	0.607	1
Ddx42	0.00122476774564161	-0.102226389453031	0.688	0.738	1
Pak2	0.00124852227115852	-0.0999225090320058	0.579	0.652	1
Cltc	0.00125037076775228	-0.102725780049388	0.651	0.696	1
Mif	0.00132586121388994	0.00822810290922327	1	1	1
Mllt6	0.00145034933462581	-0.0955017665153601	0.335	0.395	1
Tmco1	0.00154158966521327	-0.102052905499605	0.805	0.867	1
Abracl	0.00155339604581207	0.0608261181928331	0.702	0.652	1
Hspd1	0.00159307307323105	0.0121700942722578	1	1	1
Mdm2	0.00168680186994045	-0.118821409577405	0.548	0.607	1
Hddc2	0.00171323477221579	0.0581376744449975	0.601	0.587	1
Actn4	0.00176386220514331	-0.105294862242184	0.963	0.964	1
Cdkn1a	0.00185999711119103	-0.132956528588068	0.366	0.422	1
Dnm1l	0.00189310898558695	-0.0982827542920605	0.526	0.586	1
Ptprf	0.00191756680094457	-0.0944914085782544	0.511	0.569	1
H2afz	0.00195239052211008	0.00332655775407886	1	1	1
Zfhx2	0.00195630891727605	-0.0982431859205123	0.494	0.558	1
Pmm1	0.00200460214870894	-0.112478828506992	0.844	0.886	1
Pdgfa	0.00205825970577513	-0.108912645219321	0.756	0.811	1
Mthfd2	0.00207436537524394	0.0534530970275104	0.809	0.784	1
Mid1	0.00218715964158392	-0.114819181976984	0.659	0.72	1
Ywhah	0.00219491665394259	0.0432182651569391	0.902	0.861	1
Jmjd1c	0.00225256657636615	-0.0899914929528853	0.341	0.412	1
Psma5	0.00228458152347562	0.0388301291836388	0.939	0.931	1
Utp14a	0.00228851645569094	-0.0944258951340358	0.547	0.622	1
Dpys	0.00238534397466814	0.0882442505282611	0.491	0.426	1
S100a11	0.00242972091924321	-0.11716937628339	0.445	0.502	1
D030056L22Rik	0.00246884023723187	0.0543357969527333	0.635	0.583	1
Phlda2	0.00268749112332612	0.0826887251886173	0.832	0.811	1
Irf2bpl	0.00269670412947602	-0.0961572841996465	0.563	0.659	1
Hif1a	0.00273623126104059	-0.0878697639813473	0.398	0.466	1
Odc1	0.00284824861898237	-0.0954405264811995	0.995	0.996	1
Rcc2	0.00286531565420965	-0.100402615731604	0.924	0.937	1
Rps27l	0.00298211151943945	-0.0859159554265658	1	1	1
Gm26825	0.00317855794105608	-0.096522483514502	0.609	0.679	1
Sod2	0.00321368578686632	0.032026135445431	0.963	0.973	1
Tor1aip2	0.00325862417364219	-0.0889758043625576	0.464	0.511	1
Cnn3	0.0032730630607846	-0.0983870268217062	0.928	0.929	1
Bax	0.00327429223519358	-0.086600021525074	0.997	1	1
R3hdm1	0.00343591012905828	-0.086097754808061	0.395	0.438	1
Sumo2	0.00356827283341192	0.00590018129316583	1	0.999	1
Wbp5	0.00361302900860986	-0.118770084716688	0.935	0.935	1
Klf3	0.00379970363649914	-0.0983499420962824	0.682	0.73	1
Prpf38b	0.00393756034411086	-0.0940683502858941	0.684	0.727	1
Rps7	0.00394556611788272	-0.00724169560518595	1	1	1
Ucp2	0.00402005134010462	-0.0873641573230797	0.383	0.457	1
Lgals1	0.00412849426843758	-0.167325728870855	0.66	0.679	1
Rpl5	0.0041790055214064	0.00357884159611332	1	1	1
Mpc1	0.00426390350000637	-0.103089806145446	0.692	0.708	1
Tomm70a	0.00439496866633569	0.037617171380345	0.875	0.881	1
Eif4a1	0.00449562939122022	0.0218428875347856	1	1	1
Ptp4a3	0.00455041832166569	-0.0930841510671464	0.336	0.417	1
Btf3	0.00460557919483285	0.000978624776427406	1	1	1
Col18a1	0.00478104709245778	-0.0888738861154633	0.471	0.526	1
Nipsnap1	0.00483563594898056	0.0494613039467973	0.563	0.504	1
Rbms1	0.00495809422904611	-0.10496643565221	0.423	0.46	1
Rps27	0.00501631917050841	-0.0722692604457578	1	1	1
Rps21	0.00509733263468742	-0.0702724069379475	1	1	1
Rpl37	0.00524793848840612	-0.066256445240402	1	1	1
Larp4b	0.0052975176947899	-0.0872321783055462	0.549	0.589	1
Fkbp1a	0.0053370826688354	0.0123056444641452	0.997	0.997	1
Cfl1	0.00537752419755107	-0.000213477246270966	1	1	1
Srsf2	0.00573471389636746	0.0200190369552287	0.997	0.989	1
Ddb1	0.00574565440644616	-0.0934466138820924	0.827	0.86	1
Usp9x	0.00596963519031846	-0.0934688256372077	0.762	0.787	1
Gfer	0.00604438568040219	-0.091818138472773	0.732	0.78	1
Snrnp27	0.00606293751116498	0.0335536493864068	0.897	0.869	1
Kif22	0.00629245715089275	0.0463554705961162	0.65	0.599	1
Ppa1	0.00634080396264792	0.0347902253755372	0.923	0.922	1
Prdx1	0.00647082670257321	0.014748165697442	1	1	1
Samm50	0.00675573445418433	0.0372325489434848	0.881	0.859	1
Smdt1	0.00699642934082353	-0.0878627908634688	0.968	0.982	1
Kcnq1ot1	0.0070344477459772	-0.0937100025585009	0.636	0.687	1
Zcchc17	0.00712782536616919	-0.0938866177526398	0.749	0.78	1
Id1	0.00712888284127002	-0.127308023454724	0.479	0.534	1
Srsf9	0.00729525237279082	-0.0884780614657091	0.736	0.745	1
Immp1l	0.00739858722008823	-0.087600856251715	0.63	0.691	1
Krcc1	0.00745025505272032	-0.0862548417874441	0.455	0.505	1
Tdg	0.00751793245163875	0.044066954935793	0.65	0.601	1
Wrb	0.00755941600083514	0.0536606028087732	0.39	0.337	1
Fkbp11	0.00763616711418988	0.0486244271936328	0.636	0.592	1
Pinx1	0.00779116533715191	0.0480045963775144	0.514	0.452	1
Commd3	0.00785831991293414	-0.0956185124977412	0.223	0.294	1
Ptp4a1	0.00791308169133403	-0.0893132014150029	0.772	0.822	1
Man1a2	0.00793206859786466	-0.081575823953378	0.366	0.451	1
Cbx7	0.00808629291009889	-0.0824940076649311	0.519	0.564	1
Cox4i1	0.00819435913985362	-0.0725283766188509	1	1	1
Uqcrc2	0.00862277145217742	0.0421726978075382	0.754	0.726	1
Hmgn2	0.00868501832020154	-0.0907673675422116	0.943	0.941	1
Hes1	0.00890114636924699	-0.11113294252751	0.578	0.616	1
Nfe2l1	0.00904899508400551	-0.0811140669325782	0.475	0.509	1
Rpl10	0.00911795972636137	0.00124303917121837	0.999	0.999	1
Rpl21	0.00918263473610262	-0.0163647848720792	1	1	1
Gjc1	0.00930793733315912	-0.0831802407999691	0.512	0.565	1
Cdkn2a	0.00953754337815082	-0.0884851728246117	0.276	0.333	1
Pgam1	0.00955207270024359	0.00613504014126098	0.998	0.999	1
Cdca7	0.00970610030563698	0.0373938364012671	0.792	0.759	1
Phlda1	0.00981228679558156	-0.15289389202231	0.164	0.23	1
Arhgdia	0.00983305029452777	-0.0878856092888918	0.92	0.91	1
mt-Nd2	0.0098597521337453	-0.0838412852552359	1	0.999	1
Psmb3	0.00989770247800799	0.0205234332120003	0.992	0.989	1
Snx17	0.00992795187111898	-0.0794490559401957	0.409	0.456	1
Rbm8a	0.00996620124513721	0.0201077079582455	0.991	0.992	1
Rad23a	0.0101458902980825	-0.0830436847434957	0.572	0.632	1
Ing3	0.0105436326217921	0.0642976443448853	0.298	0.241	1
Sarnp	0.0105810482791038	0.0358175181332332	0.829	0.809	1
Rpl36a	0.0106509362185703	-0.065571632850685	1	1	1
Ptp4a2	0.0107264753338074	-0.0957576185300262	0.803	0.815	1
Cox17	0.0108019993850969	-0.0870380141237392	0.956	0.974	1
mt-Nd1	0.0109196600547233	-0.0731625023744362	1	0.999	1
3110082I17Rik	0.0110326039849945	0.0476922933505064	0.439	0.403	1
Tead1	0.0110395394226902	-0.0844880262717956	0.492	0.523	1
Atp6v1a	0.011171479587649	-0.082467269339551	0.487	0.542	1
Rae1	0.0111958780306421	0.033919441486443	0.817	0.789	1
Ccnb2	0.0112668038240812	-0.0857536964227933	0.704	0.744	1
Praf2	0.0113041289926962	-0.0778604363593902	0.418	0.479	1
Commd1	0.0113457331366711	0.0375126614452554	0.742	0.712	1
Impdh2	0.0113560346712102	0.020327975351341	0.978	0.98	1
Btbd1	0.0115930685775465	-0.0789602392969301	0.417	0.474	1
Sdc4	0.011598482820429	-0.104072856237803	0.253	0.311	1
Mrpl54	0.0116952571079315	-0.0886773682578197	0.866	0.873	1
Mdh2	0.0117128302187092	0.0177099388542203	0.98	0.982	1
Atp6v0d1	0.0118618993839575	-0.078827670443788	0.472	0.513	1
Ppil3	0.0118636331241473	-0.0772863320360452	0.439	0.495	1
Arl6ip6	0.0119222874609415	0.0449106871430552	0.491	0.467	1
Dis3	0.0120472426955002	-0.0772572224968471	0.453	0.498	1
Sptssa	0.0121670697424839	-0.0763678987688841	0.407	0.473	1
Ndufa13	0.0122152598698686	-0.0822683929902652	0.957	0.964	1
Tra2a	0.0124473557972436	-0.0864094328638096	0.748	0.79	1
Gtse1	0.0124497837704575	-0.0764644704734497	0.457	0.507	1
Ahsa1	0.0124958103832211	0.0246955005280205	0.942	0.949	1
Phax	0.0125378055529322	0.0366575206613213	0.765	0.726	1
Phlda3	0.0131178528333662	-0.0995830546892033	0.628	0.658	1
Wapl	0.0133832006649155	-0.0855706326095889	0.8	0.825	1
Tcf25	0.0134027885598236	-0.0851597687931152	0.836	0.845	1
Gdf3	0.0135188904750332	0.0373439461931977	0.793	0.784	1
Ybx1	0.0135220187148252	-0.0661450991951869	1	1	1
Slc25a5	0.0135503433594505	0.00812280659797526	1	1	1
Sys1	0.013607327915826	-0.0861549579167119	0.72	0.742	1
Prpf6	0.0136342950638838	-0.0790237233251532	0.514	0.551	1
Atox1	0.0136408504938007	-0.0832788868143584	0.99	0.994	1
Sec61g	0.0137096638309761	-0.0754521969962845	1	1	1
Myh10	0.0140122008282179	-0.0771836362721551	0.355	0.412	1
Rpl7	0.0144350227759201	-0.0127938038168951	1	1	1
Adgrl1	0.0147153743078695	-0.0756956989161182	0.388	0.442	1
Emc2	0.0149133513341216	0.0430625473990711	0.542	0.503	1
Klf4	0.015021793709671	-0.0995272792458171	0.717	0.77	1
Glul	0.0151387575535121	0.0375373902253946	0.807	0.818	1
2410141K09Rik	0.0151566496388402	0.0432084878894683	0.517	0.476	1
Halr1	0.0152036214579744	-0.0823057866152469	0.565	0.621	1
Crip1	0.0152547684797073	-0.0868177589093136	0.484	0.518	1
AK010878	0.0154559817526885	-0.088410957344053	0.406	0.447	1
G3bp1	0.0154624174710222	0.011079696707277	0.995	0.992	1
Zc3h14	0.0154804423475807	0.0455375702175187	0.424	0.401	1
Vdac1	0.0156139291024307	0.0163030284772041	0.978	0.967	1
Psrc1	0.0156896448243682	-0.0886788273167004	0.653	0.701	1
H2afx	0.016208820731995	0.0177192395295371	0.994	0.994	1
Mrps17	0.0162938408197748	0.0268888574859896	0.877	0.856	1
Rdm1	0.0164770931133651	0.0443956166547239	0.42	0.394	1
Hnrnpl	0.0164931018787939	-0.0835641860961039	0.762	0.817	1
Rtn4	0.0165196931402945	0.0291441533608137	0.861	0.838	1
Psmb6	0.0165718412071748	0.00629683825771332	0.997	0.998	1
Ctnnbl1	0.0171156496049898	-0.0735088839036688	0.472	0.52	1
Pebp1	0.0171608655599698	0.00337255185752872	0.997	0.999	1
Acer2	0.0172421854257627	0.0412213503867652	0.48	0.417	1
Ccar1	0.0173464661630941	-0.0798008197232638	0.638	0.69	1
H1fx	0.0173945413203974	-0.0768296881379496	0.281	0.341	1
Fam96b	0.0174099700202557	-0.0845175243617964	0.709	0.753	1
Ahctf1	0.0174591275858313	0.0384763309649526	0.606	0.559	1
Nxt1	0.0176880115255076	0.0339695094505743	0.746	0.726	1
Car2	0.0177127792564292	-0.0993114032604074	0.688	0.735	1
Adprh	0.0178451756950209	0.0411172841651277	0.79	0.774	1
Psmg1	0.0178749136944584	0.0362911030525489	0.696	0.646	1
Hmgb1	0.0178942109813355	0.00798264517240055	0.998	0.997	1
Kcmf1	0.017906391759489	-0.0813604410856563	0.571	0.607	1
Lrif1	0.0179915119236194	-0.0821182232104694	0.238	0.309	1
Noc4l	0.0181207852072757	0.0385132467516572	0.588	0.563	1
Mpzl1	0.018324528974719	-0.0758944668954943	0.388	0.431	1
Hint1	0.0184758257340001	-0.0732177479813552	1	1	1
Gpx1	0.0185166523024547	-0.0809505666416133	0.995	0.997	1
Capns1	0.0186744726259029	-0.0885045634302832	0.827	0.857	1
1500011K16Rik	0.0187224992419547	0.0391952487461551	0.597	0.575	1
Ube2s	0.0188187826420175	-0.0820611112544785	0.997	0.999	1
mt-Co3	0.0190564960208306	-0.0672362745327808	1	1	1
Apobec3	0.0191229709603055	0.0409914978216425	0.508	0.465	1
Snrpb2	0.0191308610909995	0.0189411194390938	0.956	0.949	1
Ube2l3	0.0195372883634439	0.0317372444573982	0.777	0.737	1
Ing1	0.0195433387829273	0.0389538923218855	0.569	0.533	1
Psmc6	0.019671595876047	0.029684560029974	0.875	0.872	1
Elp3	0.0197867857369509	0.0432861250976505	0.547	0.513	1
Sap30	0.0199426196177566	0.0302027491362702	0.86	0.811	1
Med6	0.0201087553299632	0.0421123630178581	0.443	0.393	1
1500009L16Rik	0.0201200587488712	-0.0866412000108915	0.702	0.733	1
Ranbp1	0.0202286607036237	-0.00589164328340086	0.999	1	1
Plekha4	0.0202528304744083	0.0563671060103629	0.32	0.262	1
Tacc3	0.0205990273967849	-0.0735562809260509	0.495	0.56	1
Tipin	0.0212112989762905	0.0152953819823876	0.968	0.967	1
Vbp1	0.0212417769140931	0.0327595612907059	0.76	0.732	1
Gemin6	0.0216030773681982	0.0332151187080085	0.735	0.744	1
Gadd45gip1	0.0217020388138684	0.029181006360345	0.846	0.808	1
Rnf220	0.0219669448436672	-0.0771780500076623	0.592	0.638	1
2210016L21Rik	0.0222308098498654	-0.072969542180072	0.328	0.392	1
Midn	0.0223443783908418	-0.0690578213132336	0.38	0.446	1
Smc4	0.0224772570314023	-0.0869341293164505	0.801	0.824	1
Gcsh	0.0226014516795028	0.0196007718072426	0.941	0.928	1
Mycn	0.0226295468519559	0.0396546994615424	0.653	0.648	1
Cmip	0.0226907218820665	-0.0717900761080127	0.331	0.368	1
Atp1b1	0.022864069763112	-0.0730003473802047	0.358	0.416	1
Utf1	0.0228875878555054	0.0197193362093713	0.984	0.986	1
mt-Co1	0.0229617481228716	-0.0758217594178801	1	1	1
Nufip1	0.0232073636845922	0.0340750132474266	0.677	0.65	1
Arpc2	0.0232207828369708	-0.0849487496155821	0.92	0.938	1
Ccnl2	0.023223488026475	-0.0702835950105675	0.394	0.457	1
Rsl24d1	0.0233772391686202	0.0217662292047536	0.948	0.936	1
Txndc17	0.0236614859191006	0.0151582474916621	0.951	0.955	1
Clta	0.0241527544912119	0.00788019642865656	0.997	0.995	1
Rbm7	0.0243423262488896	0.0362434306572403	0.564	0.529	1
Cited2	0.0243966391251512	-0.0907504277209261	0.358	0.412	1
Mark3	0.0247503638431967	-0.0713928386178141	0.405	0.449	1
Ylpm1	0.0248226433574722	-0.0691586990536576	0.364	0.426	1
Itga6	0.025215258652641	-0.0744454069737781	0.387	0.418	1
Plin3	0.0253100748203024	-0.0692260761496468	0.311	0.372	1
Txnrd1	0.0253661307020599	-0.0791963795204313	0.831	0.863	1
Taf6	0.0262057668056038	-0.0701199751558242	0.299	0.374	1
Ddx39b	0.0263459826749911	0.0215821328886678	0.921	0.925	1
Syf2	0.026413144494927	0.0321262629266627	0.666	0.641	1
Itgb1	0.0264717704860736	-0.0770941376561275	0.486	0.523	1
Rpl11	0.0266767663889546	-0.0124906008393069	1	1	1
Zc3h13	0.0267424666294426	-0.0796799744654691	0.704	0.751	1
Rplp2	0.0268684287926513	-0.0637497031823218	1	1	1
Set	0.0268804822422569	-0.00905178301014153	1	1	1
Coprs	0.0270267675301058	0.0274620431993974	0.802	0.732	1
Ptma	0.0272336535955845	-0.0111299923672004	1	1	1
Rplp1	0.0273176101091056	-0.0669449271753431	1	1	1
mt-Co2	0.0273567033993728	-0.0687147606141272	1	1	1
Mki67	0.0274123703816082	-0.0697143932109224	0.481	0.523	1
Nob1	0.0274831793046076	0.0326353235804472	0.682	0.653	1
Dhx30	0.0276881549061782	-0.0701988331140837	0.452	0.528	1
Snrpd3	0.0277002499273911	0.0102648769333669	0.994	0.995	1
Ctnnb1	0.0277143630459931	-0.0796291248531864	0.879	0.905	1
Tmem5	0.0277282187467182	-0.0712729948667873	0.451	0.507	1
Ckap2	0.0279441334763956	-0.0686017966780478	0.408	0.477	1
Naa10	0.0280375013164816	0.0280278687098452	0.753	0.738	1
Mcm7	0.0281932258835497	-0.0784214690977383	0.846	0.859	1
Tubb2b	0.0285144508553787	0.0288913461460347	0.871	0.836	1
Psma2	0.0285822016009578	0.0113730426036043	0.99	0.993	1
Eif2s1	0.0287386786928911	0.0118396550012367	0.98	0.958	1
Gnpnat1	0.0289841543522484	0.0308660651078335	0.747	0.73	1
Psma3	0.0290283515648146	0.00791317650514789	0.986	0.991	1
Uqcrc1	0.0292335501763467	0.0158845523647448	0.961	0.965	1
Noct	0.0293021948460869	-0.091818138472773	0.676	0.75	1
Nudc	0.0293692889969742	0.0142385987498064	0.962	0.965	1
Ptcd3	0.0296878669911856	0.0317716312689134	0.664	0.625	1
Slc2a3	0.0298349521206773	-0.0952546961620333	0.91	0.93	1
Tsc22d1	0.0298367075661835	-0.0891192506070628	0.773	0.804	1
Dusp12	0.0298444022527232	0.0371586180978438	0.541	0.503	1
Fstl1	0.0298826320943225	-0.0728608629701511	0.284	0.341	1
Fermt2	0.0299141185235821	-0.0862585235302341	0.747	0.743	1
Esf1	0.0301317675669448	-0.0787986111917824	0.92	0.904	1
Eef1e1	0.0302851981584702	0.0234202300057056	0.865	0.846	1
Ctps	0.0303505989432815	0.0336278011433077	0.618	0.592	1
Lsm10	0.0303718761968339	-0.0680523272456305	0.343	0.401	1
Rgs19	0.0304535811964128	-0.068160908808588	0.37	0.431	1
Sf3b1	0.0305356677566912	0.0158805356370824	0.963	0.965	1
Cbx1	0.0306196111346471	0.00611254742645961	0.993	0.986	1
Dst	0.0310228710752911	-0.076188645135717	0.486	0.521	1
Slbp	0.0310867614419312	0.0332812501508883	0.831	0.817	1
Sec23b	0.0311042063192002	-0.0666067115811171	0.373	0.458	1
Med13l	0.0313684956008299	-0.0688304959672953	0.469	0.496	1
Prkci	0.031550436895701	-0.0675934578212255	0.384	0.464	1
Sart1	0.0316792010784915	-0.0693497466914812	0.479	0.508	1
Eif3j2	0.0318030702608403	0.03208438015653	0.608	0.604	1
Gtf2a2	0.0319598205862249	-0.0781231283020614	0.919	0.912	1
Sf3b5	0.0320413485845975	0.0049398033781467	0.992	0.989	1
Mrpl52	0.032168000248874	-0.0753442554490567	0.979	0.968	1
Rest	0.0324970963273449	0.0179531750454751	0.963	0.953	1
Rhoc	0.0326669217788427	-0.0797725462888086	0.401	0.438	1
Aen	0.0328757998683076	-0.0771715459087789	0.813	0.812	1
Trappc13	0.0329354774462854	0.0317489998454072	0.657	0.625	1
Smek1	0.033099201914448	-0.0676857644343216	0.455	0.509	1
Srsf4	0.0332493368085983	0.0340214380995403	0.556	0.541	1
Tars	0.0336916634262026	0.02664601887313	0.771	0.786	1
Rabif	0.0337408618454377	0.0322268068818813	0.555	0.56	1
Tab2	0.0341859774502528	-0.0783714624764806	0.222	0.288	1
Smn1	0.0343112457693028	0.0263485205914106	0.795	0.765	1
Eef2	0.0343393902120276	-0.0718250355977097	0.998	0.999	1
Timm13	0.0343440603079792	0.00394757918197985	0.993	0.993	1
Med21	0.0343445033446003	0.0303842740385002	0.671	0.628	1
Tmem183a	0.0345414309220622	-0.0739784481599358	0.635	0.71	1
Ino80e	0.0350552891104649	0.0270953198682147	0.815	0.766	1
Suclg2	0.0351443914112528	-0.0715488467540724	0.598	0.601	1
Nmd3	0.035347417730422	0.029001848496119	0.711	0.692	1
Tomm22	0.0353492595502707	0.0147564301144401	0.931	0.925	1
Lyplal1	0.0357041923099073	0.0375379454892824	0.407	0.377	1
Ctnna1	0.0357485936361163	-0.0762188648590105	0.823	0.854	1
Sbds	0.036224476909024	0.0312269026172907	0.647	0.625	1
Nop9	0.0367044032589926	0.0334197296402716	0.6	0.603	1
Hsd17b14	0.0369040793153829	0.0208221685909518	0.935	0.928	1
Cnbp	0.0369061740569178	-0.00117728403251194	0.998	0.999	1
Psmb4	0.0369299812044467	0.0128818179427963	0.966	0.958	1
1110012L19Rik	0.0369952377280998	0.04574428124263	0.313	0.28	1
Ccdc86	0.0373073057264346	-0.0714466537915081	0.597	0.661	1
Siah1b	0.0375470530916883	0.034400992659506	0.484	0.449	1
Timm10b	0.0376743597675407	-0.0717414098503176	0.621	0.679	1
Elovl6	0.0377267644567746	-0.0744673639207488	0.577	0.628	1
Trim71	0.0377275121290755	-0.0763212737995591	0.712	0.743	1
Mlec	0.0377413676960349	-0.0759634798679307	0.714	0.767	1
Eif4a3	0.0377771278464525	0.0223728918837638	0.872	0.84	1
Rpl3	0.0377806878037028	-0.00967440091269545	1	1	1
Uqcr10	0.0378625774028931	-0.00810468688915122	1	0.999	1
G2e3	0.0378657676438315	0.0499258265554081	0.298	0.25	1
Ncor1	0.0378954252287462	-0.0767094147498517	0.864	0.887	1
Rps19bp1	0.0379013128985706	-0.075237316398598	0.908	0.914	1
Ncapd2	0.0380498841355468	-0.065623345274497	0.341	0.39	1
Ppp1ca	0.0381006711459454	0.00237630923219578	0.992	0.994	1
Ak4	0.0381610922771341	-0.0715044753188517	0.378	0.432	1
Slc25a11	0.0383748861565237	-0.0661616560147064	0.407	0.463	1
Nup43	0.0384723152535918	0.03241370142199	0.64	0.638	1
Ywhaz	0.0385456763672968	-0.0778926638913733	0.921	0.925	1
Chek1	0.0386579529537786	0.0480110808100129	0.304	0.255	1
Dhrs7b	0.0392651806696521	0.0337903149151245	0.528	0.497	1
Nfyc	0.0395545238080315	0.0323418969025826	0.524	0.526	1
Zbtb7a	0.0396374039008224	-0.0686779390033189	0.273	0.332	1
Sept11	0.0398063317540238	-0.0764822251149571	0.734	0.723	1
Hnrnpa0	0.0398284212302648	-0.0778354559584599	0.668	0.689	1
Psmb5	0.0398299612391776	0.0121431051279199	0.985	0.98	1
Psmd3	0.0398788856039958	0.0217819168267037	0.845	0.825	1
Mrps12	0.0400270804183035	0.0231280606448663	0.837	0.841	1
Smpd4	0.0401642965965774	-0.0648768553010617	0.38	0.437	1
Slc7a3	0.0402098062091594	0.0371389748642951	0.524	0.494	1
Wdr1	0.0402485542275734	-0.0723227667157373	0.578	0.612	1
Pdzd11	0.0405481733189742	-0.0648171254591191	0.39	0.441	1
Ddah2	0.0407119454580692	-0.072985341715566	0.257	0.312	1
AY036118	0.0408447792741799	-0.0745043539433712	0.742	0.798	1
Wdr18	0.0409909148050127	0.021653231130309	0.871	0.852	1
Rbmx2	0.0414800619231835	0.0331253995520297	0.471	0.444	1
Atp5c1	0.0415894547310204	0.00384524676483133	0.991	0.988	1
Coro1b	0.0416257587317932	-0.066683401638289	0.295	0.335	1
Gm8730	0.0416626134362694	-0.0668244752083895	1	1	1
Atp2a2	0.041772314773898	-0.0776308161047361	0.679	0.703	1
Wasl	0.0419218304761397	-0.0671617561080657	0.514	0.541	1
Mrpl39	0.042021937471184	0.0326817288448615	0.558	0.542	1
Spint2	0.042050775414913	-0.0745350958345359	0.788	0.807	1
Laptm4a	0.042205685383509	0.0255855851824833	0.762	0.758	1
Yap1	0.0422679480142916	-0.0657476560927791	0.372	0.412	1
Rpl36al	0.0424380148102741	-0.0141708984108924	1	1	1
Pbdc1	0.042481286684498	0.0211792599778728	0.866	0.858	1
Tma7	0.0440627194079381	-0.0728674671710832	1	0.999	1
Lmo4	0.0441115515807712	-0.069966549345831	0.416	0.48	1
Psmd14	0.0443013732286239	0.0234039543992353	0.843	0.831	1
Ythdf1	0.0445744922488403	0.0297245027474236	0.586	0.576	1
Cstb	0.0450879792327039	-0.0916673876764662	0.644	0.666	1
Mdk	0.0458906348669885	-0.0827829444133117	0.925	0.912	1
Slc25a33	0.04589621978176	0.0334619783404291	0.468	0.436	1
Arl3	0.0459128660895367	-0.0638781122565973	0.309	0.36	1
Drosha	0.0460450401321793	-0.0678063663829126	0.516	0.54	1
Wnk1	0.0461719556336531	-0.0771182789308684	0.635	0.669	1
Hsbp1	0.0462545709917074	-0.0758354908292027	0.875	0.874	1
Tjp1	0.0462668060480797	-0.0675362801548064	0.29	0.336	1
Rrp1b	0.0463399736941012	0.017380122106522	0.912	0.909	1
Nvl	0.0463494845626218	-0.0695056330728947	0.577	0.626	1
Zfp296	0.0467716315484608	-0.0699467492834172	0.42	0.462	1
Mrpl36	0.046853507318967	0.0155520129990994	0.902	0.911	1
Plaa	0.046918739298562	0.0273556084227661	0.666	0.634	1
Imp4	0.047096968661035	0.0242667022244404	0.761	0.739	1
Mri1	0.0472734753447194	-0.065527177913625	0.262	0.328	1
Emg1	0.047363956190815	0.00481149349405263	0.988	0.994	1
Ivns1abp	0.0475771483263677	-0.0691467328581599	0.531	0.551	1
Sf3b6	0.0477058733686018	0.0102570211536976	0.939	0.943	1
Bri3	0.0477572303702026	-0.0777471619689221	0.69	0.701	1
Tbrg4	0.0477721303745236	0.0305883731738954	0.539	0.511	1
Ttc14	0.0479260602183827	-0.0658058236969298	0.534	0.577	1
Etnk1	0.0479460729700917	-0.0693284791457554	0.518	0.561	1
Celf1	0.0482223028955543	-0.0738443788813475	0.791	0.801	1
Tpm1	0.0483291359414206	-0.144952487434433	0.65	0.617	1
Mdm4	0.0483365816583577	-0.0673698077056123	0.55	0.607	1
Mnat1	0.0484649922849625	0.024564638252762	0.713	0.685	1
Pabpc1	0.0485786274871676	-0.0686326039501877	1	0.999	1
Usp4	0.0486123795481905	-0.0635294971358586	0.302	0.353	1
Secisbp2	0.0488943904551978	0.0342887815787373	0.412	0.388	1
Ppid	0.0492826951996297	0.020091137607771	0.935	0.928	1
Srrm2	0.0493295341964199	-0.072934425551928	0.987	0.993	1
Eif3f	0.0496011683578777	0.00476054249109059	0.988	0.98	1
Mrpl11	0.0497332624426346	0.0148096326128939	0.904	0.888	1
Bex1	0.0498275045298742	-0.0821672354994032	1	0.999	1
Cmpk1	0.049963954835897	0.0286962250218574	0.576	0.563	1
Nme4	0.0500258037048499	-0.0703435512790679	0.629	0.642	1
Prmt5	0.0500497422850415	0.0256402655921734	0.672	0.64	1
Clp1	0.050270271167938	0.0386771140195375	0.362	0.314	1
Nutf2	0.0503315763714196	0.0436213845516475	0.309	0.262	1
Wdr26	0.0506979736251766	-0.0653866649102227	0.44	0.481	1
Hjurp	0.0508910477979111	-0.0625604940605657	0.351	0.428	1
Eef1g	0.0509212106376431	-0.00877821754483277	1	1	1
Arcn1	0.0509352923907875	-0.0627282217953611	0.385	0.439	1
Cops8	0.0509712941176953	0.0246516386650331	0.718	0.717	1
Cmtm7	0.0510219034442237	-0.0770167331590248	0.57	0.584	1
H2afj	0.0512884977651002	-0.075660483429546	0.97	0.978	1
Snrpd2	0.0514513669980038	-0.00656138404506423	1	0.999	1
Tex19.1	0.0516996935618074	0.0274859500582765	0.705	0.707	1
Cks2	0.0518294203605817	0.00164467421992254	0.985	0.985	1
Ywhae	0.0519003172061281	-0.00704626896080862	0.999	0.999	1
Snrnp40	0.0519937054484292	0.0184694017095379	0.909	0.881	1
Usp5	0.0524264743081359	0.0324659139268967	0.455	0.41	1
Ftl1	0.0526633166119441	-0.0708565949665928	0.681	0.712	1
Tmem230	0.0532092826101613	0.0298070635607611	0.504	0.476	1
Sae1	0.0533777349414103	0.0153123245074882	0.911	0.901	1
3110040N11Rik	0.0535154690583441	-0.0637357737806564	0.443	0.494	1
Tcof1	0.0535213698884378	-0.0735397617509832	0.938	0.958	1
Arl14epl	0.0537226087276627	0.0430926077046709	0.466	0.429	1
Pfdn2	0.0538132668458194	0.00391851141435318	0.99	0.997	1
Bex4	0.0538169597653269	0.00448075462801301	0.98	0.974	1
Arl4a	0.0539006898612786	0.0315194513897212	0.558	0.538	1
Pin1	0.0540024229170338	-0.0714642872386311	0.969	0.979	1
Upp1	0.0540288524652862	0.0205072993005346	0.956	0.946	1
Commd9	0.0541308299052608	0.0431050264781311	0.299	0.262	1
Tceb2	0.0543363808765452	-0.0748448282069698	0.997	0.996	1
Dld	0.0545909681128122	0.031931725880006	0.42	0.412	1
Herc1	0.055076313854126	-0.0615254275980205	0.328	0.397	1
Dnajb6	0.0552563583567387	0.00805485574035325	0.985	0.984	1
Nudt9	0.0553458214136787	0.028578014725603	0.521	0.499	1
Suclg1	0.0554619535776187	0.0174378279594389	0.869	0.85	1
Smarce1	0.0555555806876768	0.0249210779120311	0.649	0.65	1
Ccnd1	0.0559221698625404	0.0228935051562662	0.847	0.829	1
Ubqln4	0.0565621934046062	-0.0658262832177686	0.49	0.509	1
Nomo1	0.0570448956677894	-0.0625115492295379	0.291	0.364	1
Commd2	0.0571781990856608	0.0260845062224969	0.639	0.597	1
Aplp1	0.0573989079655878	-0.0631881167096467	0.442	0.505	1
Rbm3	0.0575352834772084	0.00704805359929717	0.991	0.992	1
Eno1	0.0575870736156969	0.0203719240820144	0.864	0.862	1
Mesdc2	0.0576597734553124	0.0249778703704364	0.689	0.645	1
Rnf181	0.0577613402642729	-0.0615339793209791	0.38	0.418	1
Tfdp2	0.0578614461544461	0.0282379648748323	0.516	0.496	1
Ahnak	0.0578865351061816	-0.0853125494334854	0.332	0.359	1
Pcna	0.0580164872505924	0.0292675187693098	0.535	0.514	1
Vps36	0.0581291295611228	-0.0733295983307537	0.69	0.71	1
Cd63	0.0588351458596037	-0.0914442045706616	0.697	0.742	1
Ajuba	0.0589167185031833	-0.0622988033204648	0.424	0.459	1
Metap2	0.0591576299902958	-0.0666606050258647	0.992	0.997	1
Lamtor4	0.0592763457097001	0.0228447962381504	0.723	0.702	1
Gsto1	0.0592910669907759	-0.0671157765473249	0.482	0.529	1
Trub1	0.0600314940471942	0.0456335792094155	0.277	0.233	1
Rrp1	0.0602784015387984	0.0159356508033635	0.854	0.842	1
Pds5a	0.0605148828709815	-0.0633668712369618	0.506	0.545	1
Dnajc2	0.0607887834043637	-0.0734822179964991	0.976	0.974	1
Mrpl28	0.0610858103786735	0.0145541688396629	0.882	0.887	1
Trh	0.061183551123114	0.066604680961919	0.742	0.718	1
Ddx47	0.0617189653709764	0.0262631141946214	0.562	0.557	1
Zwint	0.0618616815804155	0.0228353435669206	0.755	0.769	1
Zdbf2	0.0618844414743447	-0.0611211474112149	0.355	0.413	1
Ccnf	0.0621099442636208	-0.0649005633261068	0.575	0.604	1
Ilf3	0.0627855873669881	-0.064340916571442	0.547	0.557	1
Slc25a4	0.0629578622617036	-0.0877168601520122	0.98	0.986	1
Zmynd19	0.0629864502542824	0.0303575984799791	0.471	0.454	1
Cirh1a	0.0632261866690918	0.0239250025094263	0.696	0.68	1
Taf12	0.0633630781386107	-0.0672912076221821	0.597	0.636	1
Eif4ebp1	0.063378730710898	-0.0106433076777463	1	1	1
Hnrnpul1	0.0635363585074706	-0.0599118312148563	0.414	0.48	1
Rpl28	0.0636269085954112	-0.0222012138753938	1	1	1
Arpc3	0.0636952925018131	0.0216592380285385	0.734	0.715	1
Polr2b	0.0637907596853223	0.0261613891892731	0.613	0.581	1
Akr7a5	0.0638251214183472	0.0323337157351755	0.415	0.353	1
Sp3	0.0642916309766607	-0.0604192433437074	0.288	0.342	1
Trub2	0.0645021964056794	-0.0627464738424425	0.282	0.326	1
Slc25a3	0.0645320289053402	-0.0704690252258038	0.993	0.998	1
Ssbp3	0.064620636683418	-0.064390094714097	0.347	0.389	1
Pdia3	0.0647038804437484	-0.0727645677320341	0.785	0.793	1
Btg2	0.0648537396158854	-0.0747728642708154	0.239	0.289	1
Utp23	0.0650064525338369	0.0287933454026457	0.495	0.462	1
Fth1	0.0650387670466134	-0.0698823423557045	1	1	1
Dpm2	0.0650664573554784	-0.0591016246783856	0.366	0.422	1
Sigmar1	0.0652082381050975	0.0267693183944299	0.655	0.627	1
Anxa3	0.0653258660926636	-0.171015204636565	0.08	0.142	1
Pcnp	0.0656681008243318	-0.0690988854674035	0.836	0.857	1
Gtf3c1	0.0657351455012974	-0.0709336159269839	0.213	0.282	1
Skp2	0.0666078340826048	-0.0587434174989433	0.432	0.475	1
Msrb1	0.0668171789319218	-0.0601449786448486	0.447	0.484	1
Bub3	0.0670077412033798	0.0140149516354682	0.894	0.887	1
Ktn1	0.06739133519866	-0.0776721179871891	0.817	0.832	1
Mthfd1	0.0675187343280912	-0.0657805689395637	0.628	0.671	1
Ipo4	0.0677694544180677	-0.0593090231776267	0.38	0.425	1
Ndufa5	0.0677850861487953	0.00429646254237137	0.971	0.965	1
Chrac1	0.0678351950974925	0.0262475953612236	0.545	0.513	1
Tdh	0.0680617205332841	0.0167484938680396	0.923	0.919	1
Shfm1	0.0681473479745807	-0.0698197656081083	0.994	0.996	1
Sf3a1	0.0683137383649372	0.0220194412886887	0.691	0.675	1
Fam133b	0.0686279665776536	0.0231894880247708	0.661	0.639	1
Tiprl	0.0688818162937915	-0.0599534894220901	0.452	0.487	1
Hltf	0.0689423584380167	-0.0772827670753309	0.185	0.249	1
Spen	0.0689552159979877	-0.0588532782251751	0.405	0.445	1
Sqstm1	0.0693500051013614	-0.0636549704811269	0.283	0.325	1
Tmem238	0.0696220831176646	0.0278898484003006	0.465	0.44	1
Calm1	0.0697444383157011	0.00155371577627728	0.997	0.998	1
Tuba1b	0.0697698308149163	-0.00850710455642201	1	1	1
Mmadhc	0.0698084124635129	0.0268426563725345	0.502	0.497	1
Nsd1	0.0698297196551432	-0.070845074072915	0.771	0.793	1
Mtx2	0.069933896827251	0.0192907198198978	0.758	0.755	1
Imp3	0.0701996241513945	0.0216931991187441	0.733	0.712	1
Top1	0.0708014429132128	0.0198796956172846	0.812	0.769	1
Cd2ap	0.0710280249924953	-0.0643597491404875	0.495	0.536	1
Acly	0.0711028288943271	-0.0679152256967915	0.647	0.7	1
Api5	0.0712156948121648	-0.0650727216651721	0.658	0.72	1
Rtca	0.0716532190772216	-0.0593394273825305	0.446	0.495	1
Hadha	0.0719979763777984	-0.0573248894673087	0.399	0.455	1
Dkc1	0.0727262547498309	0.0130852023943859	0.874	0.883	1
Prps1	0.0727343338667063	0.0202847377172974	0.795	0.792	1
Pfkl	0.0727557191383949	-0.0587614809196138	0.37	0.408	1
Mitd1	0.0727800339853338	0.0253881106615403	0.54	0.548	1
Gm8186	0.0728231316632996	-0.0658136874031734	0.699	0.726	1
Trps1	0.0730074667728685	-0.0604882785020856	0.29	0.338	1
Nufip2	0.0733386149755504	-0.0646369164919481	0.601	0.647	1
Mtmr2	0.0734469077472336	-0.0614791108180523	0.257	0.324	1
Rps24	0.0734650743038357	-0.0193110707306352	1	1	1
Rpl4	0.0736056343796854	-0.0221767190443236	1	1	1
Alg13	0.0738202975206041	0.0269595539119744	0.597	0.587	1
1810043H04Rik	0.0738357388762845	-0.0705518784162092	0.761	0.768	1
Tpx2	0.074041774919759	0.021949211475263	0.762	0.752	1
Mageb16	0.0742402316872911	0.0428597118817221	0.274	0.245	1
Ddx10	0.0744517490334448	0.0211199897036218	0.725	0.69	1
Ube2q1	0.0744893809611511	-0.0599190015497468	0.471	0.519	1
Naa25	0.0745271815842662	0.028196499860291	0.474	0.449	1
Zfp518a	0.0750838397594354	0.0307302739212541	0.406	0.354	1
Suv420h1	0.0753170720144893	0.0446734756796178	0.271	0.226	1
Setd5	0.0754433454534202	-0.0631281481658558	0.625	0.654	1
Gfod2	0.0754935777497578	-0.180438435278333	0.198	0.237	1
Phf3	0.0756623767674049	-0.0688415649547598	0.675	0.723	1
Txnl1	0.0756728946099443	0.00849158244083714	0.951	0.935	1
Mrpl35	0.0756866101010251	0.0104381853795636	0.914	0.908	1
Cox8a	0.0756895520764543	-0.0633298153841366	1	1	1
Gspt1	0.07608166614309	0.00722798133703417	0.964	0.955	1
Gm26916	0.0762556807564431	0.0819077261150172	0.253	0.265	1
Clint1	0.0764038322879431	-0.0591626096456102	0.413	0.465	1
Atp6v0b	0.0764284231999926	-0.072015369594843	0.726	0.749	1
Tssc4	0.076631216063627	0.0312970067219149	0.392	0.378	1
Hmmr	0.076796222993373	-0.0678514184280125	0.645	0.705	1
Fam162a	0.0769945704820366	-0.0717491233432739	0.805	0.818	1
Dyrk3	0.0771062329564465	0.027256249816081	0.482	0.467	1
Ddc	0.077197422528826	0.0323800478185272	0.38	0.358	1
Mapre1	0.0772535920534789	0.0149873428971325	0.825	0.786	1
2310009B15Rik	0.0776464381301959	-0.0593573615462161	0.434	0.464	1
Polr1c	0.0778383194087234	0.0144492142606292	0.85	0.848	1
Nisch	0.0780794422452878	-0.0698021959549031	0.805	0.807	1
Pfdn1	0.0781491291873701	-0.0663024148779834	0.978	0.984	1
2610507B11Rik	0.0784016361432805	-0.0602360131039145	0.494	0.543	1
Ecsit	0.0784267662131606	0.0277151298901447	0.446	0.423	1
Thop1	0.0784289034922326	0.0234105855560572	0.637	0.617	1
Cox18	0.0786342656693699	-0.0612145451267748	0.487	0.52	1
Wsb1	0.0786635567750273	-0.060733532832054	0.299	0.346	1
Pgls	0.0789002615627637	0.0135511815013356	0.869	0.859	1
Ing2	0.0790019380381732	0.030602803292439	0.4	0.387	1
Sdhaf4	0.0790069593514141	-0.0609024755327233	0.526	0.584	1
Anapc13	0.0793901072536458	-0.0727771953147629	0.911	0.93	1
Cops5	0.0793907257535205	0.0180704012416791	0.75	0.764	1
H2afv	0.0797546306307192	-0.0692817894160362	0.985	0.987	1
Ppp2r4	0.0801754140858823	0.024927558436435	0.527	0.511	1
Eif3i	0.0802289943936103	0.00852739125437885	0.931	0.946	1
Mrfap1	0.0803352187143337	-0.00415296664132025	0.994	0.998	1
Ptrhd1	0.0803534455012776	0.0249712710016187	0.546	0.523	1
Ubxn1	0.0804675179511354	-0.0698735150006846	0.951	0.964	1
Tmem70	0.080474354628728	-0.0576146265450791	0.341	0.378	1
Asns	0.0808057419144069	0.0212322201057742	0.895	0.901	1
E2f5	0.0810684039049196	-0.0577634278158459	0.382	0.423	1
Adipor1	0.0812973866235856	-0.0668487162678293	0.718	0.768	1
Rwdd1	0.081435222451145	0.00297681423087748	0.972	0.966	1
Cct3	0.0815019080476777	0.00587624964719624	0.991	0.986	1
Nudcd3	0.0817021308982966	-0.065695259265395	0.711	0.75	1
B230219D22Rik	0.0817078977456004	-0.0592020699860001	0.474	0.503	1
L3mbtl2	0.0819826621729712	0.0252473814960916	0.518	0.517	1
Tuba4a	0.0821743370773385	0.0228630465935552	0.687	0.707	1
Capza1	0.0822622559127607	-0.0616998690993293	0.539	0.583	1
Stub1	0.0825628030017121	-0.0668201644624591	0.838	0.855	1
Rpl41	0.0826793829681179	-0.0647237037468056	1	1	1
Cwf19l2	0.0827081322370992	0.0271743863473795	0.447	0.433	1
Psmg2	0.0827168550081909	0.0252179606455326	0.546	0.534	1
Tubb5	0.0827735655081269	-0.00108874642786816	1	0.999	1
Cmc1	0.0831327298919355	-0.0567291088121374	0.354	0.411	1
Gnas	0.083219761109812	-0.0740497966874455	0.76	0.772	1
Uqcr11	0.0832586554295481	-0.062471691226452	1	0.999	1
9430038I01Rik	0.0838289028122822	0.0297454160304959	0.373	0.366	1
Ppdpf	0.0841176810160567	-0.0707090026525274	0.898	0.917	1
Csnk1e	0.0841979557771985	-0.0572355880067214	0.372	0.457	1
Nudt4	0.0842211405120441	-0.0727315477291213	0.903	0.895	1
Sdad1	0.084242414457708	0.020490326191863	0.671	0.674	1
Pcbp1	0.0843020496132091	-0.000209334227811553	0.994	0.992	1
Hn1	0.0843548763932959	0.00514591227535455	0.953	0.933	1
Fbrsl1	0.0844873458216994	-0.0583151519677724	0.327	0.367	1
Asf1b	0.0848399363874911	0.0282621030267606	0.4	0.384	1
Timm10	0.0849322103241554	0.0140835913850499	0.845	0.824	1
Rps13	0.0853472985302418	-0.0208593387067046	1	1	1
Phgdh	0.0853483694414788	0.0161582504841875	0.849	0.831	1
Klhdc2	0.085562398474933	-0.0574878509898731	0.443	0.493	1
Slc3a2	0.085606966274891	0.0130632415756231	0.846	0.841	1
Samd4b	0.0856475145971968	-0.0557773723153023	0.329	0.402	1
Prorsd1	0.0861780243925166	0.0307103243935588	0.579	0.591	1
Ccdc53	0.0868320198346008	-0.0562876004353177	0.321	0.363	1
Cct7	0.0868475467989658	-0.000388042011139733	0.997	0.984	1
Commd6	0.0869032840278102	0.0228186632880986	0.592	0.579	1
Cabin1	0.0873026706562679	-0.0584405674065772	0.274	0.314	1
Calr	0.0873084118945851	-0.0698494229471507	0.978	0.989	1
Mrpl47	0.0878729054676271	0.0222274723967288	0.601	0.588	1
Mcl1	0.0880094332126541	-0.0680070285687973	0.842	0.835	1
Smtnl2	0.0880725923749176	0.0375194116975462	0.292	0.27	1
Zfp511	0.0881248129157091	-0.0566663469775885	0.327	0.37	1
Jund	0.0881977593391377	-0.060186935387453	0.311	0.357	1
Rrs1	0.0882320845590429	0.0160372720039677	0.771	0.764	1
Dcaf13	0.0886600190370716	0.0270752956663603	0.468	0.421	1
Capzb	0.0891576329900074	-0.0675331998623634	0.953	0.958	1
Dync1li1	0.0893425325814748	-0.0570201375914395	0.479	0.515	1
Ankrd17	0.0893833237797482	-0.0694696399256841	0.689	0.692	1
Mrpl48	0.0895266798501362	-0.058769140262672	0.523	0.598	1
Hspg2	0.0895693645725977	-0.0592691987884278	0.366	0.449	1
Casc5	0.0896586165404171	0.0287962840567715	0.385	0.354	1
Ssr4	0.0898051085943941	-0.0694573285210143	0.805	0.816	1
Tnpo1	0.0899456972737455	0.0253885072478051	0.487	0.463	1
Znhit1	0.0901045717603944	0.0188055188278855	0.741	0.72	1
Snrpd1	0.0905165811630252	-0.00268374597391707	0.997	0.994	1
Spop	0.0906567418828016	0.0259834267621754	0.464	0.423	1
Aqr	0.0907732092899866	-0.0634879826888251	0.622	0.668	1
Atp6v1h	0.0911567416392032	0.0372137106380218	0.295	0.266	1
Naa50	0.0912817628636196	0.00201347349317649	0.973	0.964	1
Ckap4	0.0913159240364106	-0.0593263766469256	0.445	0.487	1
Eef1a1	0.0914756407948596	-0.0555036537635738	1	1	1
Ap4s1	0.0914826686826747	-0.0571454243808944	0.324	0.363	1
Nupr1	0.0915526149354755	0.0327538641413658	0.58	0.524	1
Usp48	0.0920397750350382	-0.0652086304871839	0.794	0.812	1
Ythdc1	0.0921079638764654	-0.0689446226774815	0.828	0.836	1
Ndufs4	0.0921720910112064	-0.0658184135570565	0.815	0.814	1
Mfsd1	0.0921736348103465	0.0302382453736729	0.355	0.312	1
Trmt10c	0.0922133030605512	-0.0547286380290181	0.341	0.394	1
Cwc22	0.0922763059473694	-0.0637135924929915	0.324	0.335	1
Acadm	0.0924373153316281	0.0195014337080988	0.669	0.661	1
Akirin2	0.0924894804168313	0.0214234656927778	0.566	0.56	1
Lage3	0.0925659582117692	-0.06533888584708	0.772	0.828	1
Khsrp	0.0926751165865307	-0.0699829568354544	0.194	0.263	1
Ide	0.0926924922318526	-0.0548628405039565	0.373	0.426	1
Gtf2ird1	0.0928429223805273	-0.0658603939561523	0.22	0.283	1
Iars	0.0929301807198116	-0.0605746471499677	0.592	0.604	1
Ap1ar	0.0931687770102213	-0.0557013926087547	0.312	0.366	1
Zfp568	0.0934471167858861	-0.0565677084435008	0.453	0.482	1
Spata5	0.0935421603253986	-0.0592116110148095	0.246	0.308	1
Polr2c	0.0937698137527985	0.00844996938747355	0.911	0.925	1
Pole3	0.0940677753790961	0.0149478687203853	0.78	0.752	1
Hspa4	0.0941106334457146	0.000508603105856098	0.99	0.978	1
Trim28	0.0941268730558781	-0.000846384957248869	0.993	0.991	1
Zfp639	0.0941502145498695	-0.0583151519677723	0.365	0.418	1
Psmd1	0.0944846681937793	0.0132662666499168	0.818	0.813	1
Ckap5	0.0948531779671393	-0.0566477901809035	0.435	0.468	1
Bdp1	0.0950307181215118	0.0245999227489672	0.513	0.491	1
Pmepa1	0.0950380649687924	-0.0640916075308601	0.262	0.305	1
Psmb10	0.0953051812484246	-0.066828178802357	0.717	0.751	1
St13	0.0955956250317831	-0.0648363689580376	0.987	0.995	1
Mns1	0.0956435488331157	-0.0556750448300505	0.304	0.357	1
Mettl16	0.0957052706003631	0.0145357489958985	0.801	0.787	1
Sec61b	0.0960112184545857	-0.0654929675411682	0.991	0.999	1
Fam49b	0.0960502677077402	-0.0632610662231284	0.654	0.685	1
Mrpl3	0.0962077241819296	0.0226392713136676	0.576	0.574	1
Slc38a4	0.0963951747253281	-0.0620349330703044	0.593	0.637	1
Pole4	0.0965333206592442	0.00709231802509747	0.941	0.933	1
Pnn	0.0970253213060263	0.0152027916507872	0.812	0.773	1
Fgfr1	0.0971519021344105	-0.0579534228988976	0.309	0.334	1
Gkap1	0.0972725118694789	0.0403591193659903	0.274	0.233	1
Cdc40	0.0973218155129972	0.0308420131598075	0.335	0.322	1
Myl6	0.0974794787151759	-0.063757264330762	0.995	0.994	1
Gtf2i	0.0975961680685536	-0.0606087309548718	0.607	0.659	1
Ppp1r7	0.0977224130219765	0.0221306821809555	0.561	0.541	1
mt-Nd4l	0.0978839554220655	-0.0659705039089161	0.732	0.78	1
Mzt2	0.0978925363424417	-0.0536742471527706	0.36	0.414	1
Gsta4	0.0983453188732981	0.0140658959893412	0.96	0.954	1
Mtch1	0.0985783979941595	-0.0595690706273662	0.553	0.578	1
Pitpnc1	0.098675965248143	-0.0597944421783614	0.269	0.314	1
Sgta	0.0988056391435869	0.0214234656927778	0.583	0.57	1
Chchd7	0.0988331153807897	-0.0612766546258415	0.628	0.646	1
Get4	0.099327197580264	0.0133106501539582	0.823	0.815	1
Zfp207	0.0993616076765822	0.0122810854594466	0.869	0.857	1
Dynlrb1	0.0995503306077276	0.0168210979115156	0.701	0.68	1
2810474O19Rik	0.0995598686499914	-0.0724314132288897	0.802	0.812	1
Usp7	0.0996392674885939	-0.0651132746815932	0.754	0.782	1
Hsd17b10	0.0999479561744114	0.0227358744198811	0.579	0.576	1
Rwdd4a	0.0999872200967382	0.0239175113536719	0.491	0.485	1
Dnajc9	0.100099965325162	-0.0616764996704772	0.629	0.668	1
Atp13a3	0.100757946024339	-0.0564677470455319	0.283	0.328	1
C1qbp	0.100882303374395	-0.00435329159158115	1	0.991	1
Zfp830	0.100895592725488	0.0286547338283574	0.354	0.341	1
Ap2m1	0.101164643604271	-0.0666461014275386	0.853	0.877	1
Wipi2	0.101626008201667	0.0182934466453003	0.668	0.661	1
Arl14ep	0.101636282800209	0.0366762558416509	0.292	0.25	1
Rbfox2	0.101662449796822	-0.0563860459921354	0.292	0.354	1
Actn1	0.101752618830668	-0.0705833269349866	0.637	0.649	1
Sept2	0.102171175132522	-0.0656519420316266	0.679	0.713	1
Dnajc24	0.102187743874578	0.0230038800653689	0.484	0.46	1
Cox11	0.102393361645453	0.025284416867521	0.427	0.405	1
Tjp2	0.102411216249304	-0.0623884773554081	0.576	0.616	1
Dtd1	0.102937107527951	0.0309479056536112	0.356	0.318	1
Txndc5	0.102961101569353	0.0228865282133184	0.483	0.476	1
Tead2	0.103031874288382	-0.063660078672623	0.584	0.626	1
Atad1	0.103053663730834	0.0353114641405766	0.294	0.257	1
Sars	0.103213586514225	0.0137399440523411	0.844	0.822	1
Nucks1	0.103767646910657	-0.0699939685731803	0.993	0.988	1
Ltbp4	0.103945543607189	-0.0664179223863466	0.714	0.738	1
Wbscr22	0.104100600207947	0.0211575927379263	0.629	0.603	1
Ddx56	0.104208092585834	0.022661407913708	0.546	0.548	1
Isyna1	0.104464757645257	-0.057535272809508	0.483	0.53	1
Etfb	0.104477670405043	0.0175446992933561	0.815	0.8	1
Vps4b	0.104537925435633	-0.0588623476038609	0.528	0.583	1
Agl	0.104596910931257	0.0481964624392245	0.516	0.515	1
Rnf115	0.104693698303039	-0.0529837016281823	0.324	0.39	1
Foxp4	0.104734380751174	-0.0552761901686861	0.303	0.338	1
Fubp1	0.104945701903352	0.00203608536634214	0.97	0.966	1
Fbxo22	0.105145440263353	0.0174792604326909	0.692	0.69	1
Mrpl22	0.105195472004623	0.0162947022542007	0.725	0.697	1
Sec24c	0.105296386627313	-0.0569345430255394	0.275	0.311	1
Rpl36	0.105355346398776	-0.0555978780865223	1	1	1
Cul4b	0.105368318002296	0.021413534663774	0.557	0.532	1
Shoc2	0.105397623937876	-0.0579789610081426	0.358	0.388	1
Cacybp	0.106015937936374	-0.00422107547133388	0.997	0.998	1
Rchy1	0.106053923354896	0.0218681730159866	0.541	0.512	1
Ece2	0.106189150734944	-0.0543904095409536	0.343	0.382	1
Arxes2	0.10635726639966	0.0306609521954926	0.357	0.332	1
Rps2	0.106824619610063	-0.0544297589314815	1	1	1
Fgf17	0.106990761532092	0.0291441533608139	0.385	0.356	1
Ankrd13c	0.10709508466045	-0.0551635578054274	0.422	0.474	1
Psat1	0.107137780167092	0.0054748170429515	0.927	0.935	1
Trim25	0.107178861046226	-0.0534607735029743	0.391	0.426	1
Hsp90ab1	0.107288398443596	-0.062862272947088	1	1	1
Nacc1	0.10772983654833	-0.0552112696260402	0.48	0.513	1
Ooep	0.107746995554876	0.0274093891731951	0.664	0.641	1
Znrd1	0.1081757127835	-0.0644556090154245	0.859	0.88	1
Dnajc25	0.108390101092701	0.0420497984981765	0.253	0.213	1
Ttf2	0.108441612526962	0.0351611832476253	0.303	0.258	1
Zfyve21	0.108585039820007	0.0259380882421076	0.406	0.383	1
Zranb1	0.108803282113084	-0.0534668009580321	0.319	0.369	1
Taf10	0.108986985463044	-0.0652497096364404	0.803	0.828	1
Pdlim7	0.109295718719667	-0.0668988956591638	0.422	0.441	1
Brd4	0.109392222016836	-0.0628298323222988	0.718	0.739	1
Mrps21	0.109485414488345	-0.0651484819202051	0.852	0.868	1
Suds3	0.109509745858941	-0.0580299673087742	0.511	0.541	1
Ube3c	0.110081129869968	-0.0527218493312609	0.354	0.392	1
Gigyf1	0.110129751808931	-0.0600253411631252	0.222	0.285	1
Ulk1	0.110200288116525	-0.0538941279330045	0.347	0.402	1
Wdr83	0.110307506085121	-0.0545065596129334	0.279	0.345	1
Utp15	0.110465939567108	0.0261848115495796	0.383	0.357	1
1810058I24Rik	0.110705955327948	-0.0666701142792177	0.95	0.957	1
Rabggta	0.110843065325179	0.0341129371749496	0.297	0.266	1
Lmna	0.110885618158544	-0.0617378592452745	0.246	0.284	1
Lasp1	0.110925389094773	-0.065822939804043	0.59	0.629	1
Slc39a10	0.11092789972546	-0.054848943991286	0.274	0.33	1
Keap1	0.111063754814481	0.0286752446070739	0.343	0.312	1
Ndufb3	0.111067884759378	0.0100906066298645	0.846	0.814	1
Ndufb2	0.11255735329221	-0.064034393466712	0.908	0.93	1
Gsr	0.113052491666071	0.0199049918671816	0.621	0.601	1
Tpm4	0.113177926138633	-0.0684443024493095	0.345	0.374	1
Gabarap	0.113233070328157	-0.0610925808457595	0.583	0.632	1
Mex3a	0.113304952599859	-0.0555291287254463	0.294	0.333	1
Chmp2a	0.113902736783516	-0.0641166220154811	0.736	0.762	1
Brd2	0.114013215688021	-0.065963086073803	0.858	0.88	1
Polr1d	0.114311060992503	-0.0637203901788403	0.995	0.995	1
Chmp1a	0.114403321167766	0.0233451302190263	0.44	0.414	1
Mdh1	0.115028342384961	0.0146239129809675	0.823	0.819	1
BC003965	0.115134854690319	-0.0614634674831769	0.743	0.769	1
Plk1	0.115172499862536	0.01980948414909	0.634	0.601	1
Mafg	0.115253505897438	-0.0555061613567173	0.458	0.5	1
Usp14	0.115301304584161	0.0163082271848054	0.723	0.724	1
Snrpa1	0.115358287694411	-0.000757294001653364	0.985	0.982	1
Rpl34	0.115549900497144	-0.0542787308865056	1	1	1
Zmat2	0.115702478942757	0.00969071499753249	0.877	0.867	1
Vps29	0.115815314926344	0.00956297617128832	0.858	0.864	1
Crip2	0.115963901047995	-0.0625458213884603	0.476	0.537	1
Fbxo9	0.116021693744426	0.0320785620567349	0.302	0.282	1
Amotl2	0.116029783153578	-0.0710774035816237	0.21	0.25	1
Ostc	0.116838478237016	0.00627294488431906	0.918	0.934	1
Rps6ka1	0.116935577210394	-0.0528916261516266	0.416	0.463	1
Limd2	0.117204381217902	-0.0584439598509928	0.251	0.289	1
Mtss1	0.117403265538637	0.022850635102997	0.442	0.418	1
Psme4	0.118105654107682	-0.056998842708342	0.579	0.617	1
Pxmp2	0.1182229194107	-0.0544855637546744	0.31	0.338	1
Zfp106	0.118275481378307	-0.0661697909438959	0.903	0.904	1
Abhd14a	0.118430009076451	-0.0541415232048439	0.438	0.463	1
Zpr1	0.118474126242194	0.017288443567723	0.624	0.598	1
Flnb	0.118845046686914	-0.0636871139696627	0.301	0.339	1
Med1	0.119251808858948	0.0247471303188499	0.387	0.372	1
Ezr	0.119317317182054	0.0141171688983495	0.794	0.785	1
Nabp2	0.11944903937618	-0.0549589321888174	0.466	0.487	1
Rap1b	0.119537380699097	-0.0614450449767001	0.698	0.712	1
Avpi1	0.119724454629654	-0.0820947069228672	0.873	0.868	1
Prelid1	0.119928128909607	-0.0638933685348284	0.973	0.98	1
Bbx	0.119997243027168	-0.0601371992377172	0.422	0.459	1
Cops3	0.120234264100462	-0.0604610755380491	0.667	0.697	1
Dda1	0.120322516961511	-0.0614188586627644	0.742	0.756	1
Prmt1	0.120684378588539	-0.0015006071894168	0.987	0.988	1
Eif2s2	0.120800072426562	-0.0719497291491966	1	0.998	1
Sec61a1	0.120900088665173	-0.0608459979880572	0.649	0.661	1
Tpp2	0.121136919873362	0.0229397995151928	0.444	0.443	1
Rsrp1	0.121526877332724	0.0133105053951079	0.801	0.79	1
Rhox5	0.121532717817545	0.0249680781485009	0.883	0.892	1
Pam16	0.121714081007021	-0.0613205871279524	0.646	0.691	1
Zfp704	0.122388224252166	-0.0555291287254463	0.301	0.331	1
Spin1	0.12248948608774	-0.0555101010401636	0.421	0.468	1
Usp19	0.122512064993451	-0.0563750657672313	0.338	0.362	1
Arpp19	0.122630990228795	-0.0628309809171652	0.997	0.997	1
Mms19	0.122676528612168	-0.0640881424253388	0.194	0.265	1
Ptpn2	0.122905214854809	0.0227693309848986	0.444	0.424	1
Hspa8	0.123051742178247	-0.00394226920455454	1	1	1
Psme3	0.12306066461135	0.0155919968094338	0.69	0.673	1
Mfge8	0.123305074246161	-0.0539387773679735	0.423	0.467	1
Gins4	0.123309234146917	0.0112781398314229	0.778	0.762	1
Cops2	0.123395574034589	0.0157094833802012	0.674	0.653	1
Pdrg1	0.123485819218328	-0.0514670026348875	0.334	0.39	1
Id2	0.123517063068662	-0.0813104166418838	0.176	0.227	1
Ndufs1	0.12406907874671	-0.0532864779896171	0.482	0.519	1
Mat2a	0.124289380464787	-0.0013542659912904	0.976	0.977	1
Vwa9	0.12430849632158	0.0459142894841167	0.231	0.189	1
Pycard	0.124383027006328	-0.060233657790403	0.597	0.641	1
Dnajc8	0.124586838086715	-0.00387936560933744	0.984	0.988	1
Pdcd6ip	0.124801681631533	-0.0584419027126026	0.246	0.301	1
Bmpr1a	0.12483752288551	-0.0671114736560508	0.197	0.243	1
Pten	0.125171618207219	-0.0519253538690013	0.362	0.393	1
Dlg1	0.125180597571715	-0.0564677470455319	0.26	0.317	1
Zfp518b	0.12542769467329	-0.0622755531838692	0.215	0.267	1
Rps29	0.125513867149961	-0.0615001537630375	1	1	1
Cherp	0.125542975541028	-0.0523876946537346	0.466	0.507	1
Maged1	0.125581292455992	0.0226065857269461	0.438	0.4	1
Abcb1b	0.126017838040914	-0.0541857586257611	0.346	0.37	1
Ankrd11	0.126124218807016	-0.0703459775496342	0.886	0.892	1
Nub1	0.126301404852629	-0.0515979866189525	0.357	0.386	1
Rita1	0.12636725968131	0.0269494996869158	0.351	0.327	1
Cox5a	0.126825106929751	-0.0131004193816704	1	1	1
A330069E16Rik	0.126843052767278	-0.106312272745678	0.121	0.164	1
2310033P09Rik	0.126914161531028	0.022800325341991	0.437	0.41	1
Phb2	0.127062199691767	-0.00822086199448968	1	0.997	1
Epc2	0.127143810591921	0.0284647167444027	0.335	0.31	1
Cdk11b	0.127260017486916	-0.061476474916747	0.791	0.826	1
Copz1	0.127492286183762	0.0120737286396744	0.773	0.775	1
Pnrc2	0.127537830865838	0.0274135066955172	0.36	0.338	1
Ecd	0.127574582765406	0.0234974202100228	0.415	0.381	1
Rpl14	0.12761272979912	-0.0284219862618968	1	1	1
Hmgn5	0.127700158063324	-0.0561592043127041	0.291	0.329	1
Yars	0.127718921527161	0.0155868342334631	0.673	0.643	1
Ptdss2	0.127956653857577	-0.0522516261297812	0.423	0.462	1
Fgf4	0.128055381701208	-0.0586037106193201	0.482	0.502	1
Appbp2	0.128709441143502	0.018645889168356	0.564	0.532	1
Cenpw	0.128762186789547	0.00302421954714971	0.917	0.922	1
Rbx1	0.128846469658186	-0.00892416993229794	0.998	0.997	1
Tc2n	0.128855370832289	0.0658523606147021	0.298	0.318	1
Glud1	0.129144990029638	-0.0632184010589916	0.838	0.855	1
Tfpt	0.129472190223399	-0.0537936672489264	0.268	0.312	1
Dus1l	0.129641956269565	0.0153573370104918	0.643	0.608	1
Mrps25	0.129751139404922	0.0100451083957568	0.81	0.809	1
Sin3b	0.129790676956778	0.0216466659180558	0.624	0.604	1
Cenpf	0.129807698958456	-0.070534440586705	0.812	0.807	1
Map1lc3a	0.129828194881518	-0.0519382214805798	0.379	0.398	1
Kifap3	0.1299756379774	-0.0537551805460776	0.455	0.482	1
Naa38	0.130001370067237	-0.063875264411277	0.899	0.902	1
Nat10	0.130137334878379	0.0217275557057642	0.446	0.414	1
Uggt1	0.130496097112887	-0.0544262930242461	0.262	0.316	1
Cdc123	0.130522894774574	-0.0572253249747138	0.617	0.633	1
Golga3	0.130754261042575	-0.0572257085655419	0.35	0.375	1
Tmem120a	0.13088559669787	-0.0533276104567332	0.316	0.358	1
Fus	0.131016954006713	-0.0637529032679014	0.949	0.951	1
Klf9	0.131353941729824	-0.0670570859624282	0.79	0.808	1
Azin1	0.131564970265423	-0.0517858271925056	0.41	0.46	1
Smek2	0.131612833298532	0.0215196338836199	0.438	0.397	1
Haus6	0.132162362930728	-0.0528533707636417	0.269	0.332	1
Timm8b	0.132199325995347	-0.00204552136704783	0.97	0.971	1
Ube2g1	0.132274019706989	0.0190942427950034	0.527	0.512	1
Wdr6	0.132570342902682	-0.0512959095380765	0.313	0.367	1
Smg5	0.13280827520503	-0.0525567576152601	0.354	0.375	1
Tubb6	0.132863728760152	-0.069410871807712	0.697	0.73	1
Gcn1l1	0.133385846488132	-0.0520373956648581	0.403	0.444	1
Cryzl1	0.133400226136647	-0.0548125214165702	0.268	0.309	1
Fance	0.133611131935281	0.042959775811538	0.238	0.199	1
PISD	0.133739273453102	-0.060161874560937	0.54	0.577	1
Bcas2	0.133826080455176	0.00183378551727986	0.972	0.973	1
Dlc1	0.134045333015537	-0.0592949765684984	0.54	0.567	1
Gtf3a	0.134263725901305	-0.0608017959454247	0.739	0.769	1
Med30	0.134791204734965	0.0169002400111968	0.585	0.574	1
Mras	0.134913550309888	-0.056525602456545	0.518	0.548	1
Smyd5	0.135162473257517	0.018554829000287	0.508	0.507	1
Msmo1	0.135309229905773	0.0298445736415999	0.355	0.32	1
Derl1	0.135990573014281	0.0220990957434768	0.425	0.401	1
Cdc42se2	0.136178639951468	-0.0519011664649938	0.443	0.457	1
Pigf	0.136314076644844	-0.0527191664636512	0.366	0.401	1
Apex1	0.136332119705406	0.00397186975517716	0.946	0.932	1
Smim7	0.136410878278003	0.020445537120389	0.446	0.435	1
Bcat1	0.136444716245003	0.0054654085313357	0.923	0.897	1
Gm26737	0.136539149504872	-0.0763713797964137	0.385	0.421	1
Clic1	0.136651366303155	-0.070392987703836	0.348	0.369	1
Ppp1r12a	0.136740124200404	-0.0548115774365902	0.545	0.587	1
Nap1l1	0.136894095046496	-0.063434617073963	0.999	0.997	1
Cnot10	0.137050027660259	-0.050628719043616	0.407	0.426	1
Bckdk	0.137267330702336	-0.0510852667405171	0.39	0.415	1
Add1	0.137544213477628	-0.0547093041068051	0.271	0.318	1
Enoph1	0.137603143173515	0.0212668323619774	0.45	0.434	1
Dnajc15	0.138327037070788	-0.0600969717381407	0.787	0.801	1
Vapa	0.138476366315466	-0.00105247262605568	0.96	0.945	1
Tbx3	0.138635731137035	-0.070465969750285	0.753	0.77	1
Lamp1	0.138688163276369	0.00273212081570229	0.935	0.911	1
Polr2h	0.13902020454806	0.00769287714915889	0.853	0.857	1
Bok	0.139031831606533	-0.0520846022171362	0.291	0.328	1
Ubl3	0.139276259076436	-0.0578084379969608	0.595	0.613	1
Yars2	0.139555887501706	0.0242418746724772	0.371	0.353	1
Rras2	0.139650441373532	-0.0546575465686779	0.319	0.337	1
Ubr7	0.139670963713634	-0.0540388602415584	0.513	0.565	1
Noc2l	0.139765756851053	0.0154448125262689	0.651	0.598	1
Hsd17b12	0.139929818501023	-0.0566454824380029	0.564	0.601	1
Thoc2	0.140350767292787	-0.0571298964064719	0.652	0.687	1
Slc6a6	0.140653930217728	-0.0547728174099346	0.305	0.342	1
Cdc16	0.141098546723128	-0.0511677597581191	0.428	0.461	1
Rngtt	0.141607557384807	-0.0512852460395141	0.281	0.322	1
Ak1	0.141788657002525	-0.0533178839656621	0.284	0.332	1
Tmem64	0.142022771886604	-0.0540603589140161	0.259	0.324	1
Smarcc1	0.14221193062797	0.00649997374404898	0.849	0.847	1
Rpl12	0.142294532760835	-0.059586792907655	1	1	1
Pcgf2	0.142315456897041	0.0260312150053615	0.36	0.343	1
Uimc1	0.142545768221919	0.0281374464315464	0.299	0.289	1
Cenpa	0.142644080366824	-0.0671904971444568	0.897	0.903	1
Traf4	0.142726640287055	-0.0592596417988566	0.571	0.588	1
Taf5l	0.143278463531928	0.0210602216803312	0.446	0.437	1
Cltb	0.143562845138169	0.0206958832733946	0.587	0.569	1
Uso1	0.144109430665265	-0.0513376418957943	0.427	0.454	1
Frg1	0.144271980539837	-0.0607681376621997	0.732	0.749	1
Ap1b1	0.145069793595114	-0.0535461798566019	0.238	0.304	1
Tmem59	0.145126896781504	-0.057493796685457	0.726	0.731	1
Chd1	0.145185742761304	-0.0614869968534202	0.887	0.89	1
Eci1	0.145438942506148	-0.0498762833219077	0.4	0.447	1
Cfap36	0.145608471648903	-0.0504152499650328	0.377	0.408	1
Tm7sf3	0.145814519212866	-0.0510994343852805	0.434	0.466	1
Otub1	0.145974125909516	0.0208685576488515	0.437	0.43	1
Fscn1	0.146020114070827	0.00800726859161971	0.928	0.938	1
Bap1	0.146062009625398	-0.0522499324646815	0.267	0.301	1
Xpo1	0.146333558480498	0.00771856756210654	0.837	0.818	1
2310036O22Rik	0.146377973420295	-0.0621666010202981	0.939	0.944	1
Ifitm1	0.146677631024296	0.0192741570007033	0.763	0.769	1
Zcchc3	0.146703132208082	0.0235508109968889	0.387	0.346	1
Lman1	0.14683376858579	0.0161425316775359	0.631	0.618	1
Morc1	0.146964844795368	0.018463619273687	0.676	0.649	1
Xrcc6	0.147195638416435	0.0216736488029721	0.418	0.387	1
Hmg20b	0.147678270090395	-0.0542983490500644	0.549	0.581	1
Npepps	0.147876981278424	-0.0569272266929243	0.58	0.589	1
Stx4a	0.147926051931894	-0.0665880682095501	0.184	0.238	1
Ehd1	0.14848992115401	0.0176628154461113	0.662	0.65	1
Cnih1	0.148658173765901	-0.0558850171144806	0.59	0.624	1
Ctsl	0.14908831180537	-0.0635455724048614	0.518	0.553	1
Carnmt1	0.149196103911131	0.00834807373637014	0.85	0.86	1
Lypla1	0.149250135514063	0.0181207780988253	0.565	0.556	1
Mrps6	0.149475272107856	0.0192430823781022	0.461	0.431	1
Mdn1	0.149756995672326	-0.0580820788983101	0.613	0.663	1
Platr17	0.149910930663158	0.0132686885153487	0.735	0.711	1
Llgl2	0.150130844840085	-0.049516448841884	0.364	0.391	1
Ppp1r11	0.150515131816707	-0.0629995498065417	0.805	0.813	1
Ltv1	0.150557523241078	0.0149834312303911	0.594	0.588	1
Arpc5l	0.150712059988404	0.00684337538972191	0.869	0.875	1
Trnau1ap	0.150721744562692	-0.059538892687489	0.736	0.771	1
Cep192	0.150774334427851	-0.0587174855076998	0.209	0.259	1
Ttc19	0.151229516355422	-0.0502238978209326	0.288	0.341	1
Pitpna	0.151297248626973	-0.0573257208099227	0.529	0.582	1
Tpst2	0.151413462392629	-0.0489523033755078	0.403	0.432	1
Slc7a6os	0.151470290576771	-0.0501914334505761	0.295	0.348	1
Kat8	0.152274344382672	-0.0532695367611974	0.25	0.286	1
Fam32a	0.152336650582111	-0.0579833339337361	0.769	0.798	1
Scpep1	0.152409275467268	0.0199894028219647	0.449	0.437	1
Slc25a13	0.152574746534443	-0.0545739025523884	0.59	0.603	1
Lypla2	0.152904252631969	-0.0514773059680459	0.281	0.322	1
Tmem60	0.153032697671731	-0.0508691011836938	0.415	0.454	1
Txnl4a	0.153058588683328	-0.00667460076324033	0.99	0.987	1
Eif4enif1	0.153318010480877	-0.0529908098006745	0.24	0.297	1
Pvrl2	0.153624487560597	-0.0582325244114353	0.617	0.623	1
Sult6b1	0.153645979745409	0.0246531278483501	0.336	0.312	1
Lzic	0.153711203541259	-0.0488737911272802	0.314	0.36	1
Crk	0.153873784227679	-0.049235436267376	0.32	0.367	1
Opa1	0.153957506805669	-0.0517829481450328	0.255	0.301	1
Gatad1	0.154092600507642	-0.0549633375624922	0.59	0.621	1
Ier2	0.154187235492874	-0.0599364759715625	0.762	0.779	1
Ube2d3	0.154459126791687	-0.0599128516206244	1	0.999	1
Ncln	0.154785020917297	-0.0502410164395094	0.323	0.36	1
Mllt10	0.154873634388034	-0.0525624994783224	0.534	0.558	1
Exosc7	0.155095306856541	0.0116106893012208	0.782	0.767	1
Xiap	0.15512301546234	-0.0558423193157354	0.243	0.278	1
Mrpl32	0.155241945019852	0.0121886479854318	0.709	0.693	1
Gng2	0.1554468521096	-0.0508419737966124	0.319	0.36	1
Nudt2	0.155669781534556	0.0235906209861573	0.342	0.311	1
Drg1	0.155696924111569	-0.0588098341445681	0.74	0.742	1
Srm	0.15596082387169	-0.00119185603620475	0.969	0.976	1
Dnph1	0.156128550741717	0.014663954187014	0.677	0.69	1
Rbms2	0.15622570690287	-0.0514198243392535	0.294	0.351	1
Hnrnph3	0.156357541528901	-0.0493232825510771	0.29	0.331	1
Ncbp2	0.156843991252074	0.0125320088410182	0.727	0.714	1
Ddx52	0.156910597666762	0.0159439574944817	0.531	0.516	1
Rpl39l	0.157048995835018	0.0231154809806124	0.639	0.602	1
Slc31a1	0.157166795785052	0.0265126778181461	0.327	0.296	1
Dlat	0.157512131631327	-0.0509820430743489	0.513	0.537	1
Yy1	0.157985063516171	-0.055099715113798	0.545	0.597	1
Cops7b	0.158001269284429	-0.0484025018853356	0.39	0.413	1
Svbp	0.158090134502959	0.0154082787468715	0.547	0.553	1
Dhx36	0.158627194288997	-0.0569366802311475	0.622	0.654	1
Poglut1	0.15867120257719	-0.048667840555273	0.341	0.384	1
4930447C04Rik	0.158696569642439	-0.0495990391274076	0.372	0.394	1
Patz1	0.159110768231408	0.0223746653055673	0.398	0.363	1
Hyou1	0.159590421545841	-0.0622717708138738	0.184	0.248	1
Ckb	0.159630087395226	0.0147677047707042	0.798	0.815	1
Ino80d	0.159755793296057	-0.0483670708308586	0.354	0.395	1
Erdr1	0.159858847603985	-0.06163525606414	0.675	0.692	1
Kat7	0.159898146902036	-0.0557054620182303	0.613	0.659	1
Atp6v1g1	0.159929737665245	-0.0618832886356313	0.939	0.941	1
Ercc6l2	0.159964614848427	0.0261065920186043	0.313	0.272	1
Kin	0.160325881548382	-0.0494153675317033	0.295	0.331	1
Capza2	0.160333761092475	0.00665809707130394	0.817	0.837	1
Dppa2	0.16046468742068	0.00836779033712132	0.855	0.848	1
Slc29a1	0.160841013425126	-0.0571264445469674	0.69	0.709	1
Brix1	0.160856797227131	0.0117125374457256	0.787	0.793	1
Lrrc59	0.160926255299949	-0.0618598046226071	0.902	0.912	1
Csrp1	0.162003307896045	-0.0683934301483126	0.312	0.309	1
Anapc16	0.162116028562133	-0.0498911378588548	0.275	0.325	1
Yipf5	0.162273029010516	0.0163195013884238	0.55	0.553	1
Mbtd1	0.162963716707466	-0.0492672207001451	0.442	0.47	1
Nip7	0.163048780567275	0.0106580883881309	0.979	0.978	1
Atp5h	0.16372412339135	-0.0595176051167856	0.987	0.982	1
Trim35	0.163750912645297	0.0290327327478852	0.289	0.249	1
Pqbp1	0.164238583837045	0.0179993524139547	0.449	0.428	1
Aasdhppt	0.164366430161892	0.0104177767051341	0.719	0.721	1
Glrx5	0.164648258829213	0.00547060716201653	0.824	0.819	1
Eif3l	0.165033285660161	0.00246985965153335	0.916	0.907	1
Fam96a	0.165397660233752	-0.0621546777206293	0.739	0.769	1
Dnttip1	0.165985533682072	-0.0541277603480416	0.225	0.285	1
H2-M5	0.166252056867405	-0.0560847009382501	0.505	0.517	1
Cds2	0.166316290783012	0.0240664645021026	0.325	0.317	1
Magohb	0.166357749634786	0.0257799570164126	0.332	0.312	1
Dnajc13	0.167151071815091	-0.0479523649322257	0.357	0.396	1
Fam216a	0.167196534263407	-0.0500710821926903	0.383	0.417	1
Ccdc47	0.167242784308423	-0.0492292720501635	0.279	0.329	1
Ap2a1	0.167315358590466	-0.0501397069525303	0.282	0.319	1
Bccip	0.16731871190572	0.00839320925577469	0.777	0.78	1
Hnrnpul2	0.1674471104955	-0.0518133622790914	0.518	0.542	1
Fam192a	0.167937259102401	0.014311064034119	0.606	0.589	1
Gnl1	0.168023023089632	-0.0499229419788468	0.466	0.525	1
Dnmt3a	0.168137626649599	-0.0527717387934745	0.457	0.494	1
Pnpla6	0.168189919572479	-0.0503612934863154	0.253	0.303	1
Cep164	0.168568500066685	-0.0491100660494768	0.438	0.475	1
Tanc1	0.168605573356266	-0.0482436298980224	0.346	0.359	1
mt-Nd3	0.168795884599099	-0.0596344023574149	0.995	0.996	1
U2surp	0.169020280884951	-0.0597730217663606	0.938	0.939	1
Mlx	0.169107670205679	-0.0474687021651701	0.395	0.44	1
Nsun2	0.169258262043189	-0.000421721362149796	0.94	0.939	1
Rps17	0.169264263324868	-0.0524515349170338	1	1	1
Rbm5	0.169418852279147	-0.04830335250226	0.418	0.459	1
Chmp4b	0.169472265380869	-0.0499246392213369	0.438	0.487	1
Stag1	0.169983838556151	-0.0530032977342088	0.504	0.577	1
Lonp1	0.17017001436341	0.0168991024007135	0.492	0.483	1
Sumo3	0.17023681300927	-0.00247003088563402	0.961	0.965	1
Cdk9	0.170407757106057	0.0155838119293626	0.494	0.451	1
Farsb	0.170456955711838	0.0116465720201887	0.701	0.684	1
Gab1	0.170486583312804	-0.0562097175516645	0.625	0.65	1
Slain2	0.170818690615139	-0.0495975950934698	0.465	0.471	1
Eif2ak1	0.170882041219334	0.0286962250218574	0.284	0.253	1
Hacd2	0.171138201584229	-0.0510445077538341	0.49	0.512	1
Gpn3	0.171158821070953	-0.0510779565652097	0.503	0.505	1
Macf1	0.171496315069839	-0.056744059735731	0.546	0.577	1
Trip10	0.172611160058315	0.031910486566035	0.255	0.227	1
Nfyb	0.172632214372931	-0.0547072105915731	0.632	0.657	1
2310022A10Rik	0.173025019978316	-0.0473756849662231	0.321	0.369	1
Hmox1	0.173032476573283	0.0210987731652016	0.607	0.6	1
Taf15	0.173341913464385	-0.0489136411653003	0.431	0.463	1
Wdr89	0.173378398430851	-0.0575529568089218	0.788	0.814	1
Hnrnpa2b1	0.173541727686786	-0.0584053241064462	0.999	0.997	1
Trim24	0.17361111538038	-0.052962116573306	0.543	0.547	1
Mad2l2	0.173649644276869	-0.0480742954996927	0.397	0.424	1
Aes	0.173875509833121	-0.0592625703238121	0.701	0.748	1
Fam195b	0.174010399846624	-0.0474838711311996	0.334	0.37	1
Mrpl15	0.174218376402871	-0.00375731373683963	0.972	0.962	1
Nid2	0.174310392733581	-0.0479590032532616	0.421	0.445	1
Arl1	0.174590311342407	0.0089013858573439	0.755	0.772	1
Wdr74	0.174788287939474	0.00333660689740789	0.903	0.894	1
Ufm1	0.174836896471623	-0.0579786442417447	0.756	0.762	1
Epha2	0.174993247840103	-0.0488433143052058	0.297	0.334	1
Dnaja2	0.175292572417817	0.00215259479931729	0.913	0.909	1
Mrpl30	0.175377400135007	-0.0605072823934021	0.957	0.962	1
Fdft1	0.175692552083087	-0.0475969357477483	0.44	0.478	1
Ncbp3	0.175742122008868	-0.0477502426475558	0.339	0.375	1
Fntb	0.176048746437485	0.0230619335326285	0.348	0.316	1
Nup62cl	0.176108414719721	-0.0494057067330771	0.427	0.456	1
Kif2a	0.176184306326281	-0.0515454425229499	0.483	0.509	1
Pkn2	0.17692704107904	-0.0606336270288709	0.704	0.712	1
Akr1b3	0.177135465038095	-0.00538842918211424	0.995	0.988	1
Picalm	0.177279702399928	-0.0479384898220918	0.369	0.413	1
Dnmt1	0.177327948437812	-0.0530728976356261	0.592	0.624	1
Snx10	0.177820577172985	0.0228217422297434	0.345	0.322	1
Gipc1	0.178077631556499	-0.0535981620896333	0.603	0.625	1
Srp54b	0.178087878575919	-0.0544602909132896	0.628	0.621	1
Gm21092	0.178411513664585	-0.0484140809850608	0.409	0.439	1
Rad54l	0.178475460695917	-0.0470450878443837	0.331	0.36	1
Mettl6	0.17918461222006	-0.0483088848818949	0.36	0.397	1
Lrrc28	0.179273630062576	-0.0534477156895048	0.238	0.283	1
Nadk	0.179355421190774	-0.0543712888347466	0.673	0.684	1
Chtop	0.179625625958349	-0.0590170389927809	0.858	0.868	1
Larp1	0.17997624521174	-0.0544466751898521	0.622	0.649	1
Wdr36	0.180008900480542	0.0166352175995574	0.513	0.544	1
Pafah1b2	0.180285725139262	0.0191017336280966	0.399	0.373	1
Aspscr1	0.180288022675026	0.0150404313159065	0.538	0.521	1
Tyw5	0.180698899557096	-0.0512178900970107	0.243	0.291	1
Dbnl	0.180952523608297	-0.0482680734485663	0.392	0.439	1
Rab35	0.181115033172139	-0.0463295702356775	0.366	0.42	1
Spred1	0.181799447210004	-0.0474265930978824	0.329	0.379	1
Zfp292	0.181805232652932	0.0156858397097844	0.469	0.436	1
Prkrir	0.182229731101096	-0.0489465243281374	0.265	0.318	1
Cisd2	0.182688196938968	-0.0553954418644376	0.695	0.745	1
Uspl1	0.182810169633406	-0.0475087728730774	0.423	0.475	1
Ppp1r15b	0.182968634765901	-0.046369308553185	0.323	0.35	1
Ywhaq	0.183865906834406	-0.0094579445721954	1	0.999	1
Ppp1cb	0.183998875609713	-0.0579795927552011	0.74	0.767	1
Cldnd1	0.184027097479671	0.0223136878367231	0.336	0.312	1
Pigl	0.18408544846043	-0.048257234641873	0.276	0.313	1
Gsk3b	0.184311189972556	-0.0484909563317239	0.416	0.454	1
Nudt3	0.184602752042563	-0.050041700587336	0.255	0.306	1
Cetn3	0.184605124124962	0.0074335324674657	0.816	0.822	1
Idh3g	0.18488716045995	-0.0537734924341557	0.636	0.665	1
Atp2b1	0.184969869547888	-0.0505208802409534	0.476	0.511	1
Msn	0.185378282909941	-0.0521444090411126	0.346	0.369	1
Cenph	0.18546181855738	-0.0522287059113701	0.58	0.61	1
Mrto4	0.185494782826905	0.00442398847081837	0.851	0.833	1
Rsbn1l	0.185649118043826	-0.0476497648223971	0.45	0.479	1
Tmem126a	0.185697205711763	0.0020738007022445	0.872	0.874	1
Wdr82	0.185729905310908	-0.0497943434540191	0.461	0.514	1
Pno1	0.186365412980764	0.00518374157248314	0.843	0.827	1
Uqcrfs1	0.186482498988682	-0.000279752690842017	0.931	0.938	1
D630023F18Rik	0.186507453259679	-0.0555349151206668	0.237	0.274	1
Sdf4	0.187045536393616	0.0119812174226234	0.6	0.604	1
Jup	0.187108960900036	-0.0529503322336534	0.536	0.583	1
Rrp8	0.187148057227627	-0.0551555916774039	0.669	0.695	1
Pfdn4	0.187148383916627	0.00538995956174282	0.866	0.889	1
Phc1	0.187277031913779	0.00615091677702706	0.768	0.78	1
1810022K09Rik	0.18758890431687	-0.0607587122805895	0.94	0.949	1
Wfdc2	0.187708340134911	0.017873986389774	0.508	0.481	1
Fam98b	0.187803182149232	0.0186244554681483	0.402	0.381	1
Nfkb1	0.18845819302401	-0.0643293855143741	0.169	0.228	1
Brd9	0.18868696103087	0.0183345682663434	0.399	0.366	1
Eif3b	0.188780875253216	-0.0580054105993366	0.912	0.917	1
Ipo7	0.188836078597043	0.00834807373637003	0.743	0.734	1
Eif3k	0.188845285097745	-0.00803526224569762	0.997	0.992	1
Ranbp2	0.189043100277541	0.0241173286198944	0.309	0.293	1
BC004004	0.189139785522633	-0.0481017859261534	0.309	0.341	1
Ddt	0.189217375089335	0.00524490664307553	0.812	0.836	1
Xpo4	0.189306790365697	-0.0499972333847979	0.244	0.295	1
Rbm42	0.189930744487472	0.0116398233937028	0.638	0.589	1
Ndufs8	0.190025812926184	-0.0568373350123388	0.801	0.785	1
Pum1	0.190184797022926	-0.0572945399557692	0.909	0.904	1
Sgol2a	0.190255177209377	-0.0491206038829336	0.455	0.499	1
Pla2g1b	0.190316308323415	0.00202093129442771	0.913	0.903	1
Arid1a	0.190447920747571	-0.0599262365759559	0.849	0.854	1
Ap2b1	0.190509317031582	-0.0500506421178788	0.469	0.515	1
Pmpcb	0.190643625875007	0.0163323982490057	0.462	0.443	1
Uck2	0.190941744341078	0.00308616891683489	0.862	0.861	1
Lamc1	0.191026974714749	0.0190053682103581	0.423	0.432	1
Ube2r2	0.191279378891221	0.0123818927028606	0.566	0.569	1
Dcun1d5	0.191379615250131	-0.00201308230239672	0.929	0.925	1
Eif1a	0.19143710846127	-0.00195113244396539	0.943	0.944	1
Myo10	0.191683148023035	-0.0565872897668354	0.681	0.712	1
Naa40	0.191828730008815	-0.0486106205785944	0.262	0.307	1
Bzw2	0.191883434422219	0.00297447950264118	0.865	0.839	1
Crlf3	0.191996768875498	-0.0459271251123797	0.423	0.46	1
Ube2t	0.192085633832146	-0.0472653157811873	0.417	0.445	1
Sltm	0.192210772631645	-0.0579797503211601	0.824	0.851	1
Trmt1	0.19280551385397	0.0145528944226291	0.486	0.494	1
Gm13152	0.193125551611312	-0.0472653157811874	0.346	0.382	1
Usp1	0.193368942615121	-0.0575546734146399	0.803	0.82	1
Ccdc50	0.193480885045558	-0.0459255065035578	0.31	0.351	1
Rp9	0.194275734188477	-0.0569229553699458	0.699	0.696	1
Lin7c	0.194343395227214	0.0190715116476478	0.39	0.372	1
Itch	0.19494838600808	-0.0594684216146825	0.25	0.308	1
Spc24	0.194981032384553	0.00484724950113247	0.832	0.837	1
Erp29	0.194989397963814	-0.0582143302708578	0.873	0.893	1
Psmd7	0.195244201207919	-0.000412225261429588	0.963	0.971	1
Hspbap1	0.195671243175567	0.0172163079708033	0.436	0.447	1
Ctnnd1	0.195798049489214	-0.0461012596738344	0.402	0.439	1
Atpaf1	0.195804847632165	0.0193364738536835	0.379	0.369	1
2700094K13Rik	0.195935724327161	-0.0575172181539383	1	0.999	1
Cnih4	0.196272744295975	0.00291531135170064	0.836	0.849	1
Sh3bgrl3	0.197284880803984	-0.0577587392975583	0.867	0.882	1
Dhx38	0.197362447951951	-0.0463884592554478	0.331	0.36	1
Tm9sf2	0.197478209131395	-0.0453074101141301	0.329	0.377	1
Trim59	0.19767534716868	-0.0475481612080484	0.46	0.497	1
BC005537	0.19773802598658	-0.0473144063778934	0.41	0.445	1
Gnb2l1	0.197874567082686	-0.0516372950548192	1	1	1
Rnmtl1	0.197987415179441	0.0385235159852904	0.221	0.184	1
Vmp1	0.198111900698259	-0.0464963807183102	0.384	0.414	1
Bola2	0.198150664178559	-0.0592641115726398	0.993	0.997	1
Cul1	0.1985447587511	-0.0539198572166876	0.713	0.734	1
Polb	0.198558725014112	0.0218455289259799	0.328	0.298	1
Zbtb8a	0.198645851698054	0.0354232879064384	0.234	0.204	1
Phf14	0.198829736878405	-0.0499319257414771	0.498	0.54	1
Dhps	0.198847559482798	0.0117425155860861	0.571	0.551	1
Map1s	0.199160382674744	-0.0502746469718969	0.242	0.288	1
Mak16	0.199180080039395	-0.0573526879858715	0.927	0.932	1
Ipo8	0.199340307745656	0.0178553853722981	0.418	0.395	1
Efr3a	0.199360014680567	-0.0476726685033537	0.394	0.41	1
Pfdn6	0.199593550806422	-0.00767034486496043	0.985	0.975	1
Gdi2	0.199777710495391	-0.00293808953509211	0.953	0.951	1
Glg1	0.199905557263916	-0.0456198364959282	0.347	0.387	1
Apip	0.199973752466004	0.0187357808489416	0.41	0.387	1
Dalrd3	0.200256147946967	-0.0515513384601936	0.237	0.276	1
Tcerg1	0.20033460196609	0.00465048281512415	0.845	0.83	1
Snrpf	0.200366564406857	-0.0169732348465015	0.995	0.996	1
Alg3	0.200424455587675	0.0205058084554417	0.339	0.335	1
Tex30	0.20093623448516	0.0124292430990371	0.568	0.556	1
Cyr61	0.20098185999897	-0.108772000336638	0.108	0.152	1
Sult4a1	0.201185608509622	0.0117421570255704	0.546	0.512	1
Ppig	0.201877486407166	-0.00620033741816228	0.965	0.962	1
Psmd12	0.202033431910115	0.0020738007022445	0.874	0.857	1
Cog8	0.202502933945353	-0.0449672681095122	0.417	0.459	1
Polr2e	0.202594560705501	-0.0079077111294148	0.99	0.991	1
Trappc2l	0.202810696567375	0.0140917450057875	0.494	0.466	1
Iscu	0.203264505981853	0.00473240401752906	0.799	0.787	1
Zzz3	0.203385782736678	-0.0454342079882079	0.334	0.378	1
Helz	0.20340697174609	-0.0455223010145007	0.32	0.369	1
Rpl7a	0.203590068719674	-0.019308605032871	1	1	1
Oaz2	0.204385131126055	0.00662659760416739	0.756	0.745	1
Ranbp3	0.204619860049791	-0.0491255282002793	0.488	0.512	1
Tpgs1	0.204687998605643	0.0160729871673019	0.418	0.416	1
Swt1	0.204985969345617	-0.0453834649092192	0.406	0.429	1
Rps9	0.205144599702471	-0.0507963532443609	1	1	1
Agpat2	0.205237027343945	-0.0505143323315373	0.473	0.486	1
Fxyd6	0.205322874546035	0.0146622378156633	0.513	0.516	1
Nfe2l2	0.205359594532523	-0.046829174173634	0.452	0.449	1
Lrrfip2	0.206251687674504	-0.0445582630260774	0.391	0.444	1
Ccni	0.206303578158861	-0.0450388929286524	0.379	0.415	1
Pomp	0.206328437502076	-0.00853439831664393	0.985	0.987	1
Sbno1	0.206386543194713	-0.0542599963702182	0.755	0.764	1
D10Wsu102e	0.206441915217642	-0.0456429264575686	0.402	0.437	1
Akap11	0.206443880396181	-0.047206731757034	0.266	0.31	1
Brca2	0.206532115577211	-0.0501792740516647	0.569	0.556	1
Ddx23	0.206669713592209	0.0263861395876145	0.288	0.262	1
Cd2bp2	0.206675602211717	-0.0466096701809665	0.471	0.504	1
Cxxc1	0.206852013374713	0.022385824482713	0.314	0.299	1
Ttc1	0.206852964061509	0.00593639143469249	0.753	0.753	1
Ndufa9	0.207061017984281	0.0130111772240729	0.618	0.621	1
Fthl17c	0.207276737749134	0.0447680945683218	0.198	0.173	1
Ubfd1	0.207335756397792	-0.0521466863825896	0.649	0.671	1
Mlf2	0.207375149368189	-0.0610614888210383	0.948	0.951	1
Pfas	0.207478014351674	-0.0462668134515978	0.391	0.428	1
Desi1	0.207645490273479	-0.0479887085245514	0.484	0.517	1
Cnep1r1	0.207769650407375	0.0219656792930304	0.324	0.283	1
Gm26518	0.20794183251014	-0.0493702104366129	0.261	0.301	1
Iah1	0.207969049190127	-0.0514002307971493	0.22	0.266	1
Mrps28	0.208189551743545	0.0111524406294473	0.603	0.598	1
Pfn1	0.208190261386563	-0.0174128393879585	0.999	0.999	1
Ccdc115	0.208368282283807	0.0120709880587085	0.594	0.569	1
Aven	0.208700175078143	0.0178548587991804	0.395	0.364	1
Spink1	0.208796528136286	0.0271431521928955	0.568	0.579	1
Ptges3	0.208825125684231	-0.0112614270251847	0.997	0.989	1
Pwp2	0.208860349138192	0.0219062920403577	0.316	0.289	1
Ubl5	0.209088700544328	-0.0594067934907963	0.945	0.945	1
Rrm2	0.209167045417509	-0.0566452699110027	0.786	0.829	1
Mkks	0.209371414661911	-0.0523071506851623	0.613	0.655	1
Zfp553	0.209412960969787	0.0155292391727997	0.475	0.456	1
Dennd5b	0.20985630359894	-0.0714744012516522	0.66	0.669	1
Hsf2bp	0.210064562348382	0.0133617936005306	0.577	0.538	1
Rpl27-ps3	0.210104661779298	0.0201323292294011	0.321	0.303	1
Cobl	0.210969283946953	-0.0566648627926917	0.631	0.664	1
Gpc4	0.211144116759259	-0.0495677889263467	0.232	0.278	1
Cnn2	0.211322895958795	-0.0604259222646034	0.459	0.495	1
Luc7l3	0.211462635226156	0.00101276987422949	0.919	0.895	1
Dlgap5	0.211960475862155	0.0184159288797152	0.38	0.364	1
Pid1	0.212100609424556	-0.0599464736998563	0.183	0.232	1
Krr1	0.21217915003241	0.013066101369918	0.572	0.566	1
Rpp38	0.212356713745788	0.0194979003784949	0.349	0.33	1
Shprh	0.21244416118444	0.0445891829308515	0.2	0.163	1
Dnajc11	0.212446696081812	0.0121451779872473	0.584	0.591	1
Wdr55	0.212781491443626	-0.0444543511755372	0.353	0.374	1
2210013O21Rik	0.212793850570727	0.0121737034073992	0.535	0.516	1
Lsm14a	0.212955005496365	0.0101323856665141	0.622	0.595	1
Srp68	0.213042359231091	0.0140103819682961	0.476	0.467	1
Nop58	0.213275975832253	-0.0566804758287969	0.998	0.997	1
Uqcc3	0.213475736619689	0.000876163705137101	0.869	0.87	1
Piezo1	0.213784896182403	-0.0534881112194564	0.213	0.254	1
Necap1	0.214050863353158	-0.0470325952774607	0.274	0.297	1
Lamtor5	0.214314720338348	-0.000882406808689451	0.881	0.901	1
Cebpz	0.214318661333302	-0.0564862379988336	0.925	0.937	1
Slc2a1	0.214633589587323	-0.063564507853916	0.709	0.741	1
Ccnc	0.214648374592897	0.0160295345911263	0.391	0.388	1
Pdk1	0.214792543555415	-0.0482038423634517	0.486	0.491	1
Hmgxb4	0.215053444264507	0.0141712858595113	0.475	0.452	1
Psma6	0.215429066965669	-0.00282848404327041	0.973	0.966	1
Pml	0.215593646767151	-0.0487712734560661	0.514	0.513	1
Ccna2	0.215656487231097	-0.0562443291113655	0.812	0.831	1
Ergic1	0.215658783876977	-0.0448014328010495	0.306	0.354	1
Zmat3	0.215755053643387	-0.047219746276292	0.482	0.53	1
Dgcr6	0.215935870733797	-0.0489732581263435	0.502	0.544	1
Chpt1	0.215939453208257	-0.0555148822862043	0.252	0.275	1
Sik1	0.216031927491415	-0.0581776476705463	0.186	0.232	1
Echdc2	0.216175629727401	0.0175036845895791	0.417	0.395	1
Rnf168	0.216268610419583	0.0258982206026653	0.334	0.316	1
Tlcd1	0.216306818308793	-0.0459540551441984	0.318	0.352	1
Smad7	0.216561351427223	-0.0546899608275957	0.61	0.649	1
Pym1	0.216738408555101	0.0119757450322011	0.569	0.549	1
Mael	0.216774873229991	-0.0498172252973814	0.258	0.284	1
Alyref	0.217268795650281	-0.0558967711034908	0.83	0.832	1
Wbp4	0.217453362979705	-0.0527103844653424	0.681	0.687	1
Clptm1l	0.217536063352694	-0.0450611474745971	0.4	0.422	1
Prps2	0.217926999736186	-0.0434595694817869	0.319	0.368	1
Psmc4	0.218257732417031	0.00615997973679616	0.899	0.894	1
Adh5	0.218447278242496	0.00479491373790464	0.901	0.898	1
Cdc73	0.21853424617464	0.0154007182344198	0.428	0.418	1
Ptdss1	0.218958980580576	-0.0487806971895295	0.236	0.288	1
Timm44	0.219044199559299	-0.0489743260135341	0.565	0.595	1
Trim27	0.219096101738471	0.00576002065455572	0.782	0.778	1
Gtf2f2	0.219667961354931	-0.0512618954656727	0.615	0.659	1
Tfg	0.219761032711149	0.0112079422251326	0.526	0.509	1
Mrps5	0.219794707753543	-0.00597134157505996	0.96	0.956	1
Tsn	0.21995512583986	-0.00521602650429354	0.958	0.953	1
Serpinh1	0.219974003341365	-0.0622337703958649	0.413	0.417	1
Safb2	0.220003496423308	-0.0536157652957644	0.731	0.764	1
Gm11627	0.220238036519705	0.0361296015601237	0.227	0.185	1
Atp5l	0.220579657148738	-0.0559950407760019	1	1	1
Mcm2	0.220630176644068	0.00330448380567105	0.824	0.807	1
Ddx3x	0.221296014713936	-0.0564692160513456	0.874	0.918	1
Ncapd3	0.221353612373214	-0.043370627367838	0.358	0.374	1
Lman2	0.221577679983633	0.00031590203910592	0.835	0.842	1
Dcps	0.22178568957428	0.012453918920435	0.533	0.509	1
Atrx	0.222152064700108	-0.0619063097695032	0.876	0.884	1
Eif3g	0.222165850161279	-0.00243469357331572	0.961	0.957	1
Gabpb2	0.222181162913269	0.0263094652108758	0.265	0.235	1
Arf5	0.222200491817763	0.0133214279647519	0.464	0.457	1
Sccpdh	0.22222573557273	-0.05390367499189	0.2	0.252	1
Zc3h18	0.222241703312384	-0.050140602295449	0.6	0.613	1
Ly6e	0.222300816462405	0.0149834312303911	0.444	0.454	1
Cacng7	0.222342604862612	-0.0624593767137985	0.169	0.221	1
Exosc9	0.222397011609137	0.0206828054801415	0.331	0.316	1
Plekhf2	0.22285630356024	0.00567595847881386	0.711	0.676	1
Znhit3	0.222961573673396	0.00520583982804002	0.741	0.743	1
Mrps33	0.223181749583806	-0.0560097776535948	0.921	0.911	1
Sag	0.223219713199246	-0.0496800933308917	0.339	0.361	1
Rbm45	0.223455621316138	0.0250393342817912	0.272	0.251	1
Ccdc6	0.223783093649405	-0.0551177071972817	0.201	0.253	1
Lamb1	0.223928025421015	0.0342386659767012	0.247	0.206	1
N6amt2	0.224208621008799	0.0132527407008499	0.541	0.506	1
Gm16286	0.224279109604208	-0.00262373420778483	0.913	0.913	1
Sf3a3	0.22443082503266	0.00532152031865429	0.723	0.751	1
Mapk1ip1l	0.22466976042161	-0.0511382873148513	0.595	0.622	1
Eva1b	0.22525006161134	-0.0483800301244221	0.366	0.404	1
Magoh	0.225314157148529	-0.0557565563505327	0.892	0.896	1
Gnl3	0.22561424918172	-0.00820969911057312	0.982	0.989	1
Cep55	0.225690396285321	-0.0458694406056779	0.422	0.462	1
Rbm39	0.225792633976137	-0.0129703861331754	0.997	0.989	1
Ptpn11	0.225937910108494	0.0135041155740161	0.465	0.429	1
Babam1	0.226238728154488	-0.0425995523495664	0.355	0.38	1
Cenpv	0.226820739615038	-0.0504137580523188	0.639	0.647	1
Paip1	0.227092571038664	-0.0499701800355917	0.222	0.262	1
Skiv2l2	0.22728827898756	-0.0472653157811873	0.526	0.556	1
Bod1	0.227690426624336	0.0101493369579206	0.598	0.596	1
Luc7l2	0.227708480071579	0.00206980537777302	0.837	0.825	1
Oard1	0.227721525153655	-0.052495828705917	0.705	0.715	1
Polr2a	0.227959648007421	-0.0512986983699202	0.64	0.649	1
Arl6	0.228073988266874	0.0153364075810389	0.418	0.405	1
Tagln2	0.228080407664501	-0.0725167765705821	0.776	0.765	1
Sfmbt2	0.228241540110764	-0.0591835845017261	0.201	0.236	1
Mrpl12	0.228263868939615	-0.00859375708950716	0.984	0.971	1
Tsc22d4	0.228533178763788	-0.0451087971541621	0.286	0.328	1
Hirip3	0.228591089884694	0.0112781398314228	0.564	0.533	1
Gclc	0.228650186797352	-0.0513613930031908	0.206	0.258	1
2810004N23Rik	0.228758797187937	-0.0575189735817652	0.929	0.951	1
Surf4	0.228863081943771	0.0108520488545543	0.518	0.497	1
Slc35b2	0.228915337908506	-0.0476864064121276	0.246	0.274	1
Pnisr	0.229188280079061	-0.0521315054323603	0.763	0.789	1
Usp36	0.229271738444479	0.0144898884055336	0.457	0.429	1
Ik	0.229341271042242	-0.0508404775510666	0.666	0.709	1
Tiparp	0.229517379279073	-0.0446585520571122	0.361	0.419	1
Ino80	0.229785491403118	0.0150349573228477	0.409	0.361	1
Armc8	0.230003440510717	0.0202368425708166	0.321	0.293	1
Riok1	0.230583476320843	0.0141146858770422	0.447	0.416	1
Git2	0.230740590131536	-0.0453110675445656	0.274	0.326	1
4933434E20Rik	0.230887637506573	0.0162099959123728	0.384	0.336	1
Atp6v1d	0.231837799583404	-0.0504061050733691	0.624	0.651	1
Acat2	0.231870528401942	0.0105566101572774	0.597	0.587	1
Smim11	0.231908025502477	-0.0506311081159989	0.605	0.593	1
Rpsa	0.232381222394193	-0.0510512129650698	1	1	1
Oxa1l	0.232441724411834	-0.0440589614043285	0.386	0.437	1
Minpp1	0.232507568554112	-0.0422109981066394	0.348	0.383	1
Derl2	0.2328188196825	-0.0431249864737973	0.301	0.347	1
Ndufa8	0.232950883366037	-0.0564234919023932	0.902	0.924	1
Rps27a	0.233033989019164	-0.0272132239277632	1	1	1
Exosc4	0.233163247708207	0.00534935680712278	0.808	0.785	1
Rplp0	0.233407209755346	-0.0540426220312855	1	1	1
Pola1	0.233446937631079	0.015278989567468	0.406	0.391	1
Dtymk	0.234072638650084	-0.0146727393080583	0.997	0.994	1
Ticrr	0.234200693891782	-0.0487328632395584	0.488	0.517	1
Ammecr1	0.234276002907753	-0.0551780014715191	0.183	0.244	1
Nifk	0.234520776087944	-0.0017402133339357	0.887	0.886	1
Bzw1	0.234649495704858	-0.00103349871412983	0.911	0.92	1
Ubc	0.234822403725102	-0.0504531509467889	0.606	0.609	1
Ndufa2	0.234835186621073	-0.0571515805677525	0.99	0.993	1
Smim8	0.235025457767824	-0.0435518252824355	0.378	0.401	1
Ybx3	0.235151792035809	-0.0589138578598818	0.866	0.877	1
Dnajc21	0.235687458923375	-0.0558057403623465	0.689	0.729	1
Hmgb3	0.23575781915602	0.0103849440694914	0.549	0.528	1
Vars	0.236186424555089	-0.0504137580523188	0.643	0.661	1
Zfp148	0.236223367604755	-0.0452889156726338	0.271	0.313	1
9430016H08Rik	0.236276910250513	0.0138107712317248	0.429	0.412	1
Elp6	0.236553407870752	0.0264337420343894	0.269	0.231	1
Cd320	0.236597577972007	0.0112602056677373	0.52	0.519	1
Pbrm1	0.236728068183484	-0.052150182438165	0.675	0.7	1
Zfp961	0.237290573482793	-0.0435079573290021	0.427	0.445	1
Sf1	0.237330728930388	0.00328897717816379	0.786	0.775	1
Rfc3	0.237363494452011	0.00945492795959801	0.61	0.601	1
Commd10	0.237590540349164	0.0128692300636648	0.483	0.444	1
Rcn2	0.23760222350234	0.0242575623004296	0.275	0.248	1
Nedd4	0.237965642291114	-0.0572375128725451	0.961	0.971	1
Slc25a38	0.23827919448237	-0.0442251895403033	0.288	0.326	1
Dcp2	0.238927291727875	0.0053809892610166	0.733	0.714	1
Calml4	0.239073305603263	0.0216227503815579	0.356	0.329	1
Zcchc8	0.239187983237664	0.0167670043837929	0.358	0.348	1
Srsf10	0.239481622905788	-0.0549005902146675	0.869	0.882	1
Fkbp3	0.240260488505325	-0.0114711447538265	0.999	0.994	1
Tufm	0.240304173323238	0.0130992884168586	0.467	0.439	1
Ipo5	0.240383789074634	-0.000385430723599978	0.844	0.812	1
Apitd1	0.240784088904704	-0.0488787770047822	0.616	0.658	1
Hars	0.240815309222227	-0.0460275277269482	0.524	0.539	1
Rps23	0.240928680902647	-0.0512347131429731	1	1	1
Uqcrq	0.241223031862082	-0.0207499028633391	0.999	1	1
Dazap1	0.241485178386495	3.01845331418527e-06	0.882	0.868	1
Mapk1	0.241554138696466	-0.0504565653552509	0.637	0.663	1
Rps6ka6	0.241654836436199	0.0174705165436715	0.349	0.33	1
Oat	0.24168493177005	0.017524939478204	0.369	0.362	1
mt-Nd4	0.242149845769887	-0.0570249956799276	1	0.999	1
Bcl7b	0.242173647542308	-0.0446221176615814	0.309	0.326	1
Rpa2	0.242318454054617	0.00646843717739709	0.798	0.773	1
Rsf1	0.242332587435269	0.0111578742160764	0.555	0.517	1
D5Ertd579e	0.242491549459127	0.0155501900743625	0.365	0.346	1
Gna11	0.242804091194035	-0.0450374571582023	0.458	0.487	1
Eif3h	0.243366907096135	-0.0115797524467769	0.986	0.992	1
Pip5k1a	0.243531822190873	-0.0427327012629751	0.388	0.43	1
Rpf2	0.243740010232696	0.00768861028931411	0.714	0.734	1
Mcat	0.243986023475015	0.0235351418245123	0.274	0.25	1
Asxl1	0.24402339289158	-0.0424627724474501	0.387	0.44	1
Zcchc10	0.244106728325405	5.77810137154522e-05	0.832	0.806	1
Tmem165	0.244217021718904	0.0109440703047364	0.475	0.474	1
Gtf3c6	0.244256907713583	0.00581977267112543	0.676	0.657	1
Tpr	0.244537406413392	-0.0102884525772342	0.985	0.991	1
Actr1a	0.244597074884423	0.0244066015746534	0.264	0.248	1
Gtf2h4	0.244829766332073	0.0139266732367095	0.422	0.42	1
Rpl35a	0.24486135158899	-0.0520425362562529	1	1	1
Brwd1	0.245082207314113	-0.0461052228436568	0.496	0.52	1
Rsrc2	0.245180877480931	-0.00313268894621732	0.909	0.917	1
Ap2a2	0.245379892960562	-0.0530812746998528	0.71	0.694	1
Timeless	0.245526299805498	0.0114557313359122	0.499	0.52	1
Prkag1	0.245574077591506	-0.0470243954644165	0.249	0.279	1
Lrrc58	0.245691345147952	-0.0426906533355814	0.43	0.465	1
Eefsec	0.245831205394832	0.0230453683278408	0.269	0.25	1
Coa3	0.245886164012273	-0.0545258332994218	0.852	0.858	1
Hnrnpu	0.246021128650484	-0.0569115591375586	0.978	0.975	1
Cxxc5	0.246125700206425	-0.0450656448447599	0.399	0.424	1
Exosc8	0.246272026084207	0.0080599169771004	0.675	0.683	1
Fbxw7	0.246554574302639	-0.0436165451747642	0.342	0.392	1
Bag6	0.246582413202608	0.0110225114406725	0.499	0.5	1
Ppp2cb	0.246788530403136	-0.0494214847976526	0.223	0.261	1
Ppib	0.246848362127572	-0.00436902294975838	0.934	0.922	1
Edc3	0.247036232673185	0.0242259954813628	0.266	0.247	1
Cstf1	0.24721281016248	0.0155501900743625	0.379	0.346	1
Prdx3	0.247248589850705	0.014816678165917	0.403	0.394	1
9130401M01Rik	0.247591700186092	-0.053350755845029	0.847	0.854	1
Zscan10	0.247598711672089	0.019510647966242	0.326	0.301	1
Hist1h2bc	0.248332488334632	0.0166982073007623	0.373	0.331	1
Jak1	0.248597828470291	0.0169191578308376	0.346	0.322	1
Cand1	0.248795161868051	-0.0491727104309779	0.6	0.626	1
Nol6	0.249095914893614	-0.0431283298763447	0.39	0.416	1
Csnk2a1	0.249125142499558	-0.0515940512946947	0.743	0.742	1
Ilk	0.24919572613602	-0.0487457009516216	0.247	0.294	1
Rfc4	0.249239206731425	0.00818408782641467	0.609	0.575	1
Rad51ap1	0.249288555627172	0.0140848778407935	0.416	0.418	1
Mrpl40	0.250193771839489	0.00100501366890793	0.846	0.85	1
Qser1	0.250384657601357	-0.0523563044331807	0.2	0.247	1
Mrpl9	0.250537553340243	0.0208769020689639	0.325	0.306	1
Sssca1	0.251117456015441	-0.00186058955677493	0.943	0.955	1
Ppp1r14b	0.25115558755958	-0.058364462848228	0.867	0.882	1
Fis1	0.251230600964407	-0.0512645939711056	0.714	0.75	1
Mcm4	0.251358421110638	-0.0484822310515333	0.628	0.646	1
Galnt1	0.251645964003625	-0.0500495403175922	0.208	0.261	1
Pdcd11	0.251690396769166	-0.0568207556747187	0.935	0.926	1
Csrp2bp	0.251887732346709	-0.0459653865033572	0.26	0.291	1
Bad	0.251913112407802	-0.0420979261656742	0.308	0.346	1
Tmem41b	0.25201586515354	-0.0421574418272382	0.345	0.376	1
Rpl15	0.252154800997352	-0.0538913906311764	1	1	1
Gpi1	0.252235415210738	0.00213333598647236	0.792	0.806	1
Gsta3	0.252576082346089	0.0364472326982306	0.215	0.174	1
Uqcrb	0.25349124075195	-0.0130681275146296	0.994	0.997	1
Gm14698	0.253586324696112	-0.0426478408148769	0.356	0.379	1
Meaf6	0.25369922753844	0.0130055950134615	0.445	0.435	1
Sfswap	0.253741554598838	0.0142484183345754	0.384	0.366	1
Fam220a	0.254197816796429	-0.043434616985825	0.347	0.369	1
Med7	0.254365160649922	-0.0470916895979229	0.523	0.541	1
Mkrn1	0.254638971554465	-0.0601665905532682	0.999	1	1
Donson	0.254658065904903	-0.0528161004419944	0.185	0.247	1
Mthfd1l	0.255134533321007	0.0141424602687463	0.391	0.381	1
Nup62	0.25535081379504	0.00123877948059958	0.766	0.732	1
Dnttip2	0.256051088904775	-0.0026633575279118	0.897	0.902	1
Trappc6a	0.25607200532802	-0.0426341464056193	0.402	0.428	1
Dcaf11	0.256265626951034	0.0267823263673881	0.238	0.221	1
Ost4	0.25631174938998	-0.0588581875499465	0.919	0.918	1
Fbxo6	0.256571010141458	0.0153901626407468	0.401	0.394	1
Smim12	0.256690330915357	-0.0460884000049705	0.553	0.598	1
Toe1	0.256991107180766	0.0188127087533621	0.314	0.296	1
Mbtps1	0.257118051206507	-0.0434554199234035	0.437	0.48	1
Seh1l	0.25747356438169	0.0042372711981693	0.702	0.714	1
Anxa7	0.257480524297556	-0.0425877262300763	0.384	0.413	1
N4bp2l2	0.257558787338952	0.00431851120748505	0.72	0.713	1
Mrpl37	0.257568105488185	-0.0483971778148706	0.623	0.664	1
Shc1	0.257965034787659	-0.0444269246614515	0.262	0.299	1
Zfp57	0.257968705782809	-0.0501465066438245	0.601	0.63	1
Chd2	0.258389666102268	-0.0416500019850171	0.361	0.382	1
Vps26b	0.258424516885877	0.0197658091227252	0.297	0.277	1
Grtp1	0.258905289363823	0.0291441533608137	0.238	0.202	1
Spr	0.258970597186298	0.00396487318874228	0.757	0.764	1
Dpp9	0.258995601199572	-0.0432096902917775	0.274	0.311	1
Serf1	0.259163197658761	0.0174869382381899	0.311	0.319	1
Gldc	0.260514008655623	0.0158495079215732	0.401	0.405	1
Tubb3	0.260534569368869	0.0154935533873671	0.481	0.486	1
Dpy30	0.260591269712064	-0.0157593607474569	0.994	0.995	1
Snrpb	0.260699604634936	-0.0521790561945066	0.994	0.995	1
Lin37	0.260873729761137	0.0304412086380187	0.221	0.206	1
Dppa5a	0.260986835020445	-0.0576834222270071	0.999	0.999	1
Smim14	0.261199961309763	-0.0428144234318037	0.356	0.402	1
Cdc37	0.261342496789196	-0.0520972156592818	0.876	0.907	1
Trip13	0.261992952176047	-0.0453440856032934	0.538	0.568	1
Zfp281	0.262294456690377	-0.0458149892035408	0.547	0.574	1
Mnd1	0.262674301616735	0.0140422479795723	0.415	0.394	1
Utp18	0.263395744555426	0.00857257221246255	0.599	0.559	1
Zfp532	0.26378673657	-0.0451964514404801	0.254	0.279	1
Spp1	0.263813923851758	0.0263847678031632	0.866	0.862	1
Smg1	0.263881004779689	-0.0441556233641378	0.26	0.306	1
Rpl27a	0.263906169093871	-0.0322864479344194	1	1	1
Chd4	0.26399545948963	-0.0566361073369523	0.919	0.911	1
Eif5a	0.264153446252062	-0.0232328073138053	1	1	1
Rbpms2	0.264205341393699	-0.000737278375207762	0.892	0.889	1
Proser1	0.264501987894041	-0.0426707360997702	0.296	0.32	1
1190007I07Rik	0.264949846770557	0.0159159046836125	0.342	0.339	1
Snx27	0.265033679810831	-0.0415913898431082	0.353	0.376	1
Ccdc137	0.265232220616	-0.0464806943207697	0.238	0.274	1
Wrnip1	0.265395795108725	-0.0443180338666735	0.238	0.283	1
Trim37	0.265489832694913	0.0164781998196203	0.343	0.324	1
Srprb	0.265501347313021	0.0175833309597377	0.325	0.299	1
Dpp3	0.265773125816898	0.00975415449278272	0.531	0.509	1
Chka	0.265835541686202	0.0121265509559225	0.475	0.457	1
Arf3	0.265841773341547	-0.0428327878193954	0.451	0.514	1
Cct4	0.266096770904129	-0.00455650824820553	0.98	0.981	1
Bcar1	0.266153848757568	-0.0516172032836448	0.206	0.244	1
Lsm3	0.266350342347666	-0.013284853077649	0.984	0.996	1
Tigar	0.266398325157389	0.00922367145048009	0.58	0.582	1
Wasf2	0.266471289442711	-0.0505592046957927	0.683	0.71	1
Pick1	0.266656230079379	0.0157928201859496	0.335	0.315	1
Myef2	0.266719745327916	-0.0478594928634337	0.387	0.41	1
Ydjc	0.266922038446449	-0.0403562572069674	0.338	0.357	1
Tmem242	0.267145771276722	0.0106498017648814	0.477	0.481	1
Gtf2h3	0.26758301253644	0.0109766285036196	0.481	0.452	1
Clpp	0.268248302598281	-0.0526320549591281	0.889	0.9	1
Cggbp1	0.268446244889131	-0.0569680601348905	0.84	0.837	1
Tgs1	0.268592626269774	0.00735204696791181	0.623	0.579	1
Rhebl1	0.268836381422445	-0.0408182844200638	0.42	0.47	1
Tbca	0.269119774546597	-0.00991833787340535	0.971	0.973	1
Rab3ip	0.269171051448588	0.00785384719083815	0.566	0.559	1
Epb41l2	0.269243623129527	-0.0423398359594874	0.377	0.402	1
Psmd5	0.269532209741399	0.00968303608970833	0.488	0.476	1
Srf	0.269615850245743	-0.0552768952458409	0.186	0.218	1
Atraid	0.26976857550002	-0.0441597232230342	0.249	0.292	1
Mrps31	0.269823283909593	0.0105676343406612	0.509	0.491	1
Igbp1	0.27018182806703	0.0114943794257352	0.445	0.412	1
Snx4	0.270431372725568	0.0157311355793237	0.356	0.346	1
Kpnb1	0.270433400612716	-0.0544038327358296	0.906	0.904	1
Chuk	0.270585264954656	-0.0442358204587351	0.257	0.286	1
Jade1	0.270603874680317	-0.0579420872367153	0.92	0.932	1
Tsg101	0.271187558156316	0.00551047562617935	0.653	0.673	1
Cic	0.272038442086784	0.016234641760341	0.328	0.297	1
Tmem147	0.272092286730649	-0.0521130756158652	0.745	0.759	1
Zfp110	0.272325272574561	0.0162973610644629	0.318	0.318	1
Eif4g1	0.27244337226539	-0.0521315054323603	0.905	0.928	1
Nkap	0.272547259137627	0.0140055096118538	0.361	0.382	1
E130012A19Rik	0.272675250528217	-0.00129863785864415	0.931	0.931	1
Slc9a3r1	0.27283573986524	-0.0433176688510964	0.366	0.405	1
Kmt2e	0.272933067592006	0.0374247657030715	0.197	0.165	1
Nudt16l1	0.273587227173953	0.0111032857855348	0.455	0.439	1
Litaf	0.273848217676041	0.0241324679464287	0.252	0.225	1
Cep295	0.273983138526271	-0.0435547363846517	0.457	0.476	1
Smarca5	0.274185205915571	-0.0545896603387046	0.985	0.984	1
Nelfb	0.274271779419351	-0.0400042915441402	0.354	0.375	1
Tmem248	0.274366797858311	-0.048801119500224	0.615	0.618	1
Bud31	0.27453430697074	-0.00346976003586064	0.873	0.866	1
Nelfe	0.27468537827243	-0.0446389189989683	0.54	0.543	1
Anp32b	0.274775329188684	-0.0211027038144751	1	1	1
Paics	0.274898297264556	-0.0527830371164764	0.891	0.904	1
Pcsk1n	0.275019105854235	0.0125678044086996	0.415	0.419	1
Nf2	0.275105115391747	0.0156705334233392	0.351	0.335	1
Cdk5rap2	0.275326064623365	-0.0446723755639859	0.25	0.265	1
Cox7c	0.275708768210888	-0.0544028366908753	1	1	1
Nedd8	0.276719719413371	-0.0533619815094357	0.997	0.993	1
Ywhab	0.277032643074617	-0.0508771011467711	0.745	0.743	1
Chmp5	0.277056467618207	0.00631893035291919	0.658	0.642	1
S100a10	0.277119325239513	-0.0744904676153095	0.79	0.777	1
Elavl1	0.277133797110468	-0.0518096463107262	0.749	0.755	1
Serf2	0.277191018652361	-0.0605835041655811	1	1	1
Yae1d1	0.277326440517215	0.00816700437836992	0.578	0.572	1
Ccnd2	0.277340077174938	0.0339953205372913	0.499	0.474	1
Pdpk1	0.277455266954041	0.0160434153507744	0.328	0.315	1
Mrps10	0.277673453665028	-0.0499411583563951	0.714	0.758	1
Ccs	0.278387342190533	-0.0413655936539991	0.382	0.401	1
Qrich1	0.278462534095233	-0.042783179035099	0.473	0.521	1
Scaf4	0.278923574917356	-0.0420607778497377	0.269	0.305	1
Ddx46	0.278957387958669	-0.0539743315478418	0.94	0.942	1
Med8	0.279050644139782	-0.045158286556778	0.541	0.578	1
Prpf38a	0.279055365363025	-0.0499411583563951	0.754	0.771	1
Ahi1	0.279112022945077	-0.0449554247778408	0.23	0.276	1
Plscr1	0.279453502793297	-0.0456261204410141	0.228	0.268	1
Ppic	0.279593298236787	0.0107760431021697	0.467	0.473	1
Lin28a	0.279624637320577	-0.0436384375518395	0.499	0.535	1
Sept7	0.279684734163238	-0.0527501796300913	0.814	0.83	1
2700029M09Rik	0.280671449365054	0.0028300476163875	0.75	0.714	1
E2f4	0.281015529476009	-0.0484461435712317	0.666	0.689	1
Hgs	0.281137243790698	0.0188744867233577	0.304	0.277	1
Nefl	0.281208235747675	-0.0567659649809431	0.326	0.329	1
Rer1	0.281410321944577	0.00161935457202633	0.773	0.774	1
Rnf20	0.281786881391172	-0.040296646465094	0.319	0.342	1
Naa35	0.281805018530714	0.00701637695180168	0.573	0.577	1
Gltscr2	0.282001213330452	-0.0530749653042162	0.925	0.936	1
Eif2b1	0.282002355547094	0.00623950223532355	0.646	0.623	1
Kif23	0.282191198421923	-0.0424427091212561	0.346	0.375	1
Ireb2	0.282276322578172	0.0127633248634972	0.373	0.367	1
Sft2d1	0.282312279067557	0.020778999021621	0.266	0.247	1
Topbp1	0.282412498546467	-0.0420342663636348	0.439	0.481	1
Ncl	0.282553806922791	-0.0202984663764232	1	1	1
Rnf113a2	0.282674880699507	0.0150063474753362	0.356	0.347	1
Txn1	0.282725365678293	-0.0574215538997565	0.997	0.998	1
Cpne3	0.282749254880786	0.0227358744198813	0.26	0.234	1
Hck	0.282881289039986	0.0195852078261542	0.281	0.279	1
Qtrt1	0.283037498303792	0.0123928520827621	0.399	0.375	1
Gtf3c2	0.283089415724119	-0.0457911657827347	0.54	0.563	1
Poc5	0.283275903749935	0.025156315332098	0.24	0.217	1
Pdlim1	0.28335651982945	-0.0459733259373848	0.51	0.557	1
Cs	0.283451408947759	0.00499059043070227	0.614	0.597	1
Rpp30	0.283554766160932	0.00815358111837261	0.577	0.565	1
Atp6ap1	0.283866367250624	0.0321654392558688	0.214	0.178	1
Ina	0.283893947039212	0.017854301544152	0.324	0.313	1
Tfeb	0.284166558231953	0.0245301053107984	0.242	0.229	1
Timm17a	0.284183651159773	-0.0103850585449736	0.982	0.977	1
Sdhc	0.284311016976845	0.00400046639781904	0.681	0.689	1
Gpank1	0.28438197503468	0.0184668801521131	0.296	0.279	1
Cstf2	0.285061788913013	0.0156669310940732	0.327	0.319	1
Pkig	0.285068324571924	-0.042513040710476	0.269	0.303	1
Cnot6	0.285438562159317	-0.0417962851076861	0.423	0.484	1
Rsl1d1	0.285506316839631	-0.010200301149526	0.984	0.977	1
Prdx4	0.285740624996739	0.00812136076432546	0.61	0.6	1
Mrps18c	0.285771298244215	-0.00354208025418212	0.862	0.852	1
Zic5	0.285923902112882	0.0212303524637003	0.266	0.245	1
Sf3b2	0.285951917783603	-0.00972780698573072	0.976	0.977	1
Psma4	0.286002269113161	-0.013253862589365	0.991	0.987	1
Lig1	0.286417546998078	-0.00563933206292466	0.918	0.909	1
1110059E24Rik	0.286464257254132	0.0130346834061997	0.385	0.361	1
Eif4e	0.286476353004567	-0.0041203857775971	0.899	0.903	1
Dap3	0.287018986230844	0.000879755509303082	0.795	0.77	1
Rap1a	0.28722187026436	-0.0475307337212066	0.614	0.645	1
Rhno1	0.287451170888835	-0.0413084850619958	0.418	0.453	1
Glmp	0.287550178304129	0.0170546500063717	0.308	0.309	1
Emc8	0.287903410871666	-0.0108788549877075	0.972	0.97	1
Fbxl19	0.288060759631788	-0.0417235194776941	0.272	0.306	1
Ptcra	0.288451686985974	0.0354755146443745	0.182	0.181	1
Rif1	0.288505932355639	-0.0524842316569791	0.779	0.816	1
Tmem39b	0.288643399536943	0.024222359494547	0.245	0.225	1
Psmg4	0.28903272808623	-0.00294416119068686	0.839	0.824	1
Dr1	0.289496424515141	0.0187481961918224	0.297	0.27	1
Cisd3	0.289537697586182	-0.0453399931046389	0.56	0.584	1
Snx3	0.28961255496502	-0.00550802189697519	0.953	0.955	1
Sec11a	0.289641124885835	0.00399188078125334	0.689	0.688	1
Fkbp8	0.289862299630558	-0.0500472255804713	0.713	0.747	1
Yif1b	0.290390287281676	0.00535404187774058	0.629	0.62	1
Med10	0.290500697465952	0.00109837608309515	0.735	0.721	1
0610009O20Rik	0.290553925449161	0.0249707316690374	0.235	0.215	1
1700029P11Rik	0.29057019301105	0.0367843851121634	0.195	0.168	1
March5	0.290666674152316	-0.0534129257227034	0.845	0.88	1
Mcm10	0.29093188232045	0.00887901302869587	0.52	0.496	1
Ltn1	0.290986442892736	0.0200416884899522	0.268	0.252	1
Eif2b3	0.291030896881476	0.00787342983484829	0.545	0.534	1
Lyrm9	0.291157916500328	-0.0476493649441999	0.52	0.54	1
Tmpo	0.291306397694655	-0.0510226160956496	0.798	0.813	1
Brd3	0.291790279662172	-0.0518487253437701	0.815	0.832	1
Dhodh	0.291915261953197	0.0136181183502613	0.365	0.35	1
Bak1	0.292434202486016	-0.0444534529878106	0.536	0.575	1
Tnfrsf12a	0.292709299069173	-0.0764714080044517	0.157	0.176	1
Rcn1	0.292966140502057	0.00969621859757502	0.464	0.45	1
Morf4l2	0.293102185073177	-0.00747674443087254	0.977	0.966	1
Ict1	0.293398390605697	-0.0509072456570129	0.777	0.796	1
Tnrc6a	0.293426221917641	-0.0475676132441907	0.639	0.647	1
Gga2	0.293487451095831	-0.0455431454214259	0.595	0.639	1
Dicer1	0.293781852791157	-0.0423148106213311	0.484	0.521	1
Homer2	0.293877940659128	-0.0605891722768812	0.141	0.209	1
Basp1	0.294050801764879	-0.0571593051814133	0.742	0.747	1
Aprt	0.294184115935197	-0.0101975958613638	0.988	0.991	1
Kif5c	0.294792046644744	-0.0629673066892741	0.15	0.193	1
Xrcc6bp1	0.294838506142547	0.0148574539218872	0.332	0.312	1
Fkbp9	0.295200989869211	-0.0433122087959498	0.509	0.514	1
Chmp7	0.295429197134082	0.0148482654732372	0.339	0.318	1
Bloc1s6	0.295545355614411	0.0159195548670647	0.317	0.306	1
Txndc15	0.295554618531748	-0.0396980784061516	0.312	0.317	1
Ap1g1	0.295561100339852	0.0137026983209637	0.351	0.342	1
Stx7	0.29567841403513	0.0394695698815963	0.187	0.15	1
Kmt2a	0.295815829615044	-0.0400042915441402	0.338	0.369	1
Anp32e	0.296022243781513	0.00299565810000035	0.77	0.805	1
BC055324	0.296376745777761	0.0264744000619835	0.227	0.207	1
Atp5e	0.29645156589463	-0.055820594303543	0.994	0.998	1
Ube2v2	0.297015963396574	0.00117030131840767	0.815	0.795	1
Gm364	0.297122704966881	0.0211677323465098	0.265	0.25	1
Abcf1	0.297269086808435	-0.0520645571156573	0.898	0.921	1
Hira	0.297462914569007	-0.0415228881883382	0.271	0.295	1
Cnot4	0.297712991019148	-0.042180950772393	0.465	0.512	1
Acot9	0.297832443904056	0.0117645014508672	0.414	0.396	1
Heatr3	0.298010305559744	0.0188113932503567	0.295	0.27	1
Pitrm1	0.298236510070829	-0.0405179658456707	0.283	0.31	1
Nhp2l1	0.29833784176872	-0.0176307908813245	0.998	1	1
Tmem160	0.298358075724343	-0.0538993298012556	0.902	0.903	1
Atmin	0.298585530670309	0.0134090288306733	0.349	0.345	1
Polr3k	0.298716743023506	0.00352370834349625	0.695	0.692	1
Eif2b2	0.298758832895865	0.0111175166129915	0.423	0.396	1
Flna	0.29918136133381	-0.0432224370138786	0.45	0.474	1
Clpb	0.29965430204726	0.00985874914246621	0.437	0.433	1
Bysl	0.299665836251694	0.00779523833953233	0.563	0.566	1
Gnpda1	0.299943631018577	-0.0399255200923058	0.279	0.331	1
Plcb4	0.29995986949676	-0.0537498815361974	0.177	0.217	1
Mapk6	0.300290029937034	-0.0406155748683714	0.302	0.338	1
Atp5d	0.300574045553321	-0.0111694918407355	0.986	0.981	1
Ppp1r35	0.300640368922355	-0.0459188439454686	0.229	0.261	1
Adprhl2	0.301409020556286	0.011813879886684	0.409	0.378	1
Aff4	0.301837695561001	-0.0407838754536132	0.468	0.515	1
Hbs1l	0.301853397849771	0.0120245632540115	0.391	0.372	1
Stk11	0.30190996203446	0.00812501937777432	0.526	0.506	1
Triml1	0.30237004323927	-0.0403273067339871	0.297	0.329	1
Tmem123	0.302935821808531	0.0415658979254286	0.178	0.14	1
Stk40	0.30371581094375	-0.0480106111389581	0.2	0.254	1
Pop4	0.30371626060133	0.00559168417179923	0.602	0.605	1
Mzt1	0.303751448395017	-0.0393756240651952	0.358	0.398	1
Sec61a2	0.303920005981995	-0.0480880225326507	0.191	0.246	1
Mrpl19	0.304176407838133	0.00865794127918018	0.501	0.491	1
Cmas	0.304193398587733	-0.0398737240650494	0.432	0.481	1
Ubr4	0.304565865799081	-0.0434200711477981	0.538	0.564	1
Cabp1	0.304939019089285	-0.0473905035630235	0.202	0.236	1
Utp20	0.304970276135334	-0.0416790896594924	0.495	0.526	1
Pde12	0.305262291893795	0.0159885723643175	0.308	0.291	1
Mtus2	0.305562687480388	-0.0475806239975786	0.207	0.243	1
Pdap1	0.305579919238761	-0.0233377215640682	1	0.999	1
Bud13	0.305671503406143	-0.0417092480784954	0.253	0.287	1
Ewsr1	0.305796599833876	-0.0520444568910505	0.82	0.825	1
Gpatch11	0.306038109482615	-0.0404933392176002	0.397	0.396	1
Zfp131	0.306089324155059	-0.0408634315566841	0.431	0.456	1
Rab5a	0.306191923408783	0.00584156392054513	0.58	0.572	1
Rps12	0.306647092013371	-0.0546683940263049	1	1	1
Emc4	0.306691511462408	-0.04559447161637	0.662	0.68	1
Otud6b	0.30702659589352	-0.0437550006364426	0.498	0.546	1
Pcmtd1	0.307564615591296	-0.0389626128028803	0.384	0.396	1
Ngrn	0.308310251637031	0.00504342802995017	0.588	0.6	1
Cryab	0.30832526610565	-0.0978459907244074	0.096	0.129	1
Comtd1	0.308462303049378	0.0210905724368858	0.251	0.234	1
Glo1	0.308492706261275	-0.0115641361008521	0.97	0.985	1
Nudt8	0.309094161822744	-0.0475159109460121	0.2	0.245	1
Rmdn3	0.309097634370441	0.0122047287870746	0.372	0.369	1
Cdk2ap1	0.309138557963949	-0.0424464675236345	0.496	0.491	1
Fam25c	0.30960669057234	-0.0655741391840031	0.524	0.555	1
Zfp91	0.309765661650593	-0.0443063021820327	0.536	0.593	1
Katnbl1	0.309830243887894	0.0103381557010713	0.401	0.378	1
Vezf1	0.310022271173769	-0.0500710821926901	0.195	0.229	1
Las1l	0.310032088592141	0.00163191008021368	0.718	0.721	1
4931406P16Rik	0.310306287877395	-0.0380080558285015	0.321	0.364	1
Platr10	0.311184525066941	-0.00222956287131004	0.854	0.85	1
Sart3	0.311321776670101	-0.0396694905963094	0.445	0.48	1
Dppa4	0.311379880348243	0.00102140820308549	0.78	0.785	1
BC051226	0.311538670446451	-0.0564945506666304	0.155	0.213	1
Rcl1	0.311632221324012	0.0017875191567287	0.71	0.709	1
Nmt1	0.311641005570495	-0.0534999606784603	0.932	0.939	1
Cdc34	0.311816972632291	-0.0539359953721232	0.972	0.962	1
Spdl1	0.31211875616762	0.0214104276150717	0.252	0.234	1
Sdccag3	0.312371104822466	0.0107861147282171	0.395	0.405	1
Slc25a39	0.312412516893314	-0.0482565070503285	0.724	0.762	1
Zmym5	0.312735926219056	0.0253838669088746	0.236	0.205	1
Copb2	0.312910508464025	0.00588729119654641	0.564	0.568	1
Prdx6	0.313049451254765	-0.0131360991726628	1	0.997	1
Ncbp1	0.313335726485483	-0.0401841752857152	0.491	0.517	1
Ralbp1	0.31338437555294	-0.00615579969483404	0.879	0.887	1
Calm2	0.313641207524723	-0.0132682875254044	0.994	0.999	1
Nptn	0.31385817554754	-0.0377974030704495	0.335	0.372	1
Gm8797	0.313902331027674	0.0026507473674745	0.673	0.685	1
Zfp330	0.31450973585095	-0.0450979360299272	0.588	0.599	1
C1d	0.314876155453918	0.00259155729764193	0.703	0.704	1
Cr1l	0.31527761320591	0.0182903745572173	0.266	0.264	1
Dctn1	0.315287738130027	-0.039505820010276	0.29	0.324	1
Pus7	0.315335406729116	0.0120861704562371	0.38	0.386	1
Ebna1bp2	0.31648139410184	-0.00848842532331928	0.964	0.961	1
Fastkd2	0.31679866654072	0.014774490159049	0.324	0.298	1
Pcgf3	0.316813786004842	-0.044126755095327	0.216	0.268	1
Senp2	0.317065890600742	-0.0377968289733106	0.342	0.389	1
Top3b	0.31710237144503	-0.0390390483115042	0.383	0.432	1
Phip	0.317327189518293	0.0068481739386409	0.56	0.536	1
Ube3a	0.317656360386363	-0.0503693017187785	0.801	0.834	1
Rabgap1	0.318219120421836	-0.0404747249981975	0.258	0.294	1
Thg1l	0.318431158325749	0.00852721230426312	0.467	0.455	1
Ndufv1	0.318433720723501	0.000827417231298755	0.749	0.753	1
Prrc2c	0.318602488596501	-0.0536512481471667	0.986	0.983	1
Aup1	0.319155011897647	0.0110513941463495	0.383	0.376	1
Mrps23	0.31929864720518	-0.0435998346828426	0.613	0.661	1
Syce2	0.31944745203062	-0.0439786079445319	0.583	0.6	1
Tspan13	0.319769171045167	-0.0417655863867371	0.445	0.47	1
Degs1	0.319854726509101	-0.0435927660668232	0.539	0.561	1
Rbm27	0.320009238876791	-0.00620096095551248	0.904	0.873	1
Hsf1	0.32046223728722	0.0297780486685758	0.201	0.179	1
Ncaph2	0.320632313592716	-0.0436445475293991	0.594	0.627	1
Lrrc47	0.320821366518877	-0.0394876588297989	0.445	0.485	1
Zdhhc16	0.320830531056698	0.0145284376682837	0.331	0.31	1
Eif4a2	0.320962122084879	-0.00161369019358837	0.793	0.782	1
Mkrn2	0.321106575212482	0.0155355854578429	0.314	0.29	1
Cir1	0.321320578400769	-0.0392792488801331	0.398	0.451	1
Sparc	0.321321317666399	-0.0696703891375652	0.629	0.646	1
Slc44a1	0.321665138678128	-0.0423434331615837	0.257	0.272	1
Rnf114	0.321781459317972	-0.038677058629529	0.281	0.32	1
Tada3	0.321819715110074	0.0090621044700272	0.443	0.438	1
Pin4	0.321858250919747	-0.00315242679544903	0.836	0.821	1
Grsf1	0.321870439935978	0.00575032365763906	0.546	0.523	1
Tmem97	0.322131286092825	0.00244058815689963	0.711	0.707	1
Fam193a	0.322279604173412	-0.044597515738973	0.227	0.263	1
Cnpy1	0.322322565597269	0.022823093111937	0.238	0.222	1
Pgam5	0.322525258218139	-0.0377979837337239	0.335	0.369	1
Gm10073	0.322969833619716	-0.0478556926555624	0.742	0.731	1
Gmeb1	0.323272756588297	0.0132340769419965	0.331	0.328	1
Snapc5	0.32388491154859	-0.042314810621331	0.548	0.588	1
Ttc5	0.323891527001842	0.0180279120439872	0.272	0.254	1
Bambi	0.32407548297412	0.0305358157140573	0.202	0.176	1
Stk35	0.324114283702444	0.0317052056954227	0.206	0.169	1
Kpna6	0.324171392376113	-0.0448527693758035	0.212	0.25	1
Pold2	0.324250528865902	0.0027331252306082	0.66	0.663	1
mt-Atp8	0.324276861984864	-0.000890748476031877	0.731	0.721	1
Asxl2	0.324534841539475	-0.0379892489537332	0.387	0.405	1
1110008L16Rik	0.324573242081304	-0.0382712939551736	0.388	0.428	1
Trappc1	0.324577934957501	0.00691590941628328	0.516	0.504	1
Ppp1r8	0.324668580071513	0.00438955380199046	0.593	0.576	1
Zfp36l2	0.324810688762028	-0.0409710385098	0.238	0.27	1
Hadh	0.324905501389661	0.00817458930106074	0.519	0.503	1
Cdk8	0.324919661775511	-0.0367889266265873	0.338	0.381	1
Dnajc1	0.326165672494279	-0.0469513933174572	0.199	0.237	1
Pde6d	0.326405943320153	-0.0392007559444569	0.347	0.364	1
Gatad2a	0.32649475562725	-0.0447464227617036	0.608	0.634	1
Qdpr	0.326499121756907	0.00208246103799958	0.725	0.713	1
Surf6	0.326619779429429	-0.0376958647650366	0.393	0.43	1
Stard7	0.326974399443534	-0.0387609410186656	0.29	0.329	1
Impa1	0.327021096977441	-0.0397989149618155	0.465	0.499	1
Tmod3	0.327022176901947	0.0225042547739364	0.24	0.216	1
Tvp23b	0.327185720250287	0.0126131672685699	0.356	0.354	1
Rhoa	0.327733337124122	-0.00949686591810961	0.939	0.933	1
Pcbp2	0.327830645793949	-0.0520200941579332	0.998	1	1
Ak6	0.328305119155659	-0.0044939029038773	0.86	0.856	1
Zfp229	0.328346624109627	-0.0397972867627094	0.253	0.293	1
Gabarapl2	0.328359472232285	-0.05345879323241	0.987	0.979	1
Faap24	0.328396132374787	0.0200024810039315	0.251	0.234	1
Mapkap1	0.328550575295307	-0.038175044418654	0.397	0.417	1
Tle4	0.328728953760803	0.00101542402674382	0.672	0.69	1
Sri	0.329437034722825	-0.0379799153279464	0.388	0.436	1
Bcl2l11	0.329456705123731	-0.048763724003105	0.199	0.226	1
Sugt1	0.329495947373198	-0.00465287097433986	0.889	0.919	1
Agtrap	0.329967845374922	-0.046453699031446	0.661	0.676	1
Cers5	0.330142294545421	-0.0403746769750629	0.288	0.311	1
Rock1	0.330806301079774	-0.0432055205760062	0.566	0.596	1
Ruvbl1	0.330920598392332	-0.00628756301573796	0.903	0.87	1
Wdr20	0.331007651981776	0.0371868007779783	0.179	0.151	1
Polr2m	0.331336896038424	-0.0117951363328792	0.964	0.965	1
Ccnb1	0.331366730819244	-0.00452092001246318	0.85	0.84	1
Ankrd24	0.331932513603555	0.0202631003168534	0.245	0.23	1
Adap1	0.332082544855388	-0.0402654593266672	0.279	0.306	1
Endog	0.3326038854671	0.00678679872201182	0.498	0.479	1
Hmbs	0.332708867109136	0.00130343354650719	0.695	0.702	1
Fam92a	0.332754075874141	-0.0388908826027047	0.422	0.443	1
Luzp1	0.332766741949374	-0.0501529336416223	0.762	0.759	1
Cpsf3	0.332940287809988	-0.0376958647650367	0.301	0.333	1
Tmx1	0.333325997963178	0.0150954921916712	0.321	0.301	1
Usp34	0.333410092014414	-0.048281859293165	0.691	0.749	1
Dcaf7	0.333457169743079	-0.0425229055133524	0.238	0.251	1
Nr1h2	0.333488921406993	-0.0390837900398847	0.287	0.324	1
Numa1	0.333542642846915	-0.0365569714390556	0.308	0.354	1
Taf1d	0.333590158692541	-0.012224044767505	0.954	0.95	1
Trap1	0.333723500231304	-0.0402593114392352	0.481	0.518	1
Slc39a7	0.333925456568138	-0.0384325130488089	0.422	0.459	1
Gtf2f1	0.334337057526101	0.00402797860636339	0.629	0.62	1
Ubl7	0.334393031244168	0.0116235928100721	0.351	0.345	1
Itpk1	0.334445890641926	-0.0466340846739531	0.612	0.643	1
Mest	0.334570212578422	-0.0455317123420973	0.6	0.614	1
Coa5	0.334788498147687	-0.0404383798648069	0.459	0.485	1
Akt1s1	0.335052975666089	0.00959427027642029	0.376	0.376	1
Kctd5	0.335190082566809	0.00818822080073034	0.473	0.476	1
Fblim1	0.335432370360722	-0.00201385654834407	0.801	0.824	1
Sra1	0.335745240400484	-0.0469941385312965	0.694	0.706	1
Rpl13	0.335846090105307	-0.04860787733144	1	1	1
Mphosph8	0.335983402116141	-0.0488481127495501	0.79	0.813	1
Vamp3	0.336156626618984	-0.0450506417279536	0.594	0.634	1
Pim3	0.336482857559544	-0.0488741613538792	0.652	0.669	1
Tmem63b	0.336602541645453	-0.0415036865907649	0.252	0.275	1
Tsr1	0.337026371102558	-0.0413300298792562	0.461	0.489	1
Mylpf	0.337218281509914	-0.0735200233504614	0.963	0.949	1
Plod2	0.337272665052914	-0.0530512528482313	0.166	0.218	1
Itpa	0.337394921590681	-0.000122250456408457	0.733	0.739	1
Cib1	0.337415389314303	0.004810631625488	0.585	0.567	1
Zfand1	0.338018291576328	0.0131438120143728	0.324	0.319	1
Lmnb2	0.338038863151062	0.0131174889514196	0.324	0.306	1
Tusc3	0.338137337332284	0.0127454593899364	0.355	0.326	1
Tmed9	0.338616857203478	-0.00765595314437806	0.906	0.901	1
Lsm7	0.33872903068035	0.00784351828330399	0.412	0.425	1
Senp1	0.338803605932615	0.0103508687236562	0.392	0.375	1
Arrdc4	0.338981846963232	0.00183965541671793	0.687	0.657	1
Ten1	0.339250817953567	-0.0365764426769402	0.332	0.367	1
Rcor2	0.339391011424063	0.00416428869254681	0.63	0.606	1
Stard3nl	0.339439103644079	-0.0435635980190916	0.607	0.61	1
Dhcr24	0.339767696910543	-0.0389146339591662	0.479	0.513	1
Ndufs6	0.340243701662464	-0.018844257298039	0.995	0.994	1
Pmvk	0.340248589897785	-0.037230033480701	0.409	0.451	1
Csde1	0.340353462301693	-0.0511049155175487	0.899	0.91	1
Psmd6	0.340943660555494	0.00250765753304782	0.794	0.785	1
Orc6	0.341031019782297	-9.04967714115967e-05	0.714	0.721	1
Timm17b	0.34105885846832	0.00131360309646877	0.647	0.658	1
Mrpl43	0.341350863817016	-0.0461617659174921	0.778	0.797	1
1500015A07Rik	0.34142429444583	-0.0450699252177515	0.2	0.25	1
Hagh	0.341493093589609	0.010361713828447	0.412	0.409	1
Parl	0.341514679484483	-0.00285775438463864	0.795	0.815	1
Edem1	0.341984949558824	0.0179852025384736	0.257	0.232	1
Pdia4	0.34218408249076	-0.0420392438529394	0.511	0.549	1
2200002D01Rik	0.342201529385655	-0.0499839400201809	0.208	0.241	1
Zw10	0.342214552829916	-0.0413893131003884	0.228	0.261	1
Sco2	0.342280429765676	-0.0393700657253231	0.258	0.284	1
Cit	0.342331560386858	0.0154644237428156	0.292	0.272	1
Tprkb	0.34271693935644	-0.0371961396034703	0.354	0.39	1
Wdr35	0.342739611244853	-0.0408554250554051	0.234	0.272	1
Ptpn14	0.342929794015082	-0.0591601034333366	0.142	0.189	1
Arhgap35	0.343043424469613	-0.0382425219699253	0.28	0.301	1
Map3k7	0.343179604981112	-0.0470767965988021	0.188	0.245	1
Dtd2	0.343315689116209	0.0106001249507599	0.397	0.393	1
Smndc1	0.343530786057459	0.000972786477699605	0.643	0.637	1
Ywhag	0.343726874436364	-0.0507191392586079	0.867	0.879	1
Sertad2	0.343889314631317	-0.0423821529561155	0.464	0.504	1
Osgep	0.344102736727563	-0.0394680053211557	0.4	0.434	1
Nsrp1	0.344324834403936	0.00114010701808276	0.681	0.666	1
Cystm1	0.344503479519738	-0.0445503097215189	0.592	0.612	1
Fpgs	0.344526007541766	-0.0376958647650366	0.316	0.34	1
Rpf1	0.344536890813707	0.000807130802528699	0.699	0.708	1
Arpc4	0.344724844364397	0.000853932563011139	0.709	0.679	1
Rbsn	0.345269675877895	0.0291136641616102	0.2	0.172	1
Racgap1	0.345377475953168	0.00662053605130208	0.517	0.492	1
Haus7	0.345493060791285	0.016602864782694	0.271	0.253	1
Tm2d3	0.345694757072911	0.00810807493521204	0.443	0.446	1
Sdha	0.345806548544279	0.00158298961329673	0.676	0.68	1
Slc24a5	0.346012688063819	-0.0435785279231921	0.294	0.321	1
Nup35	0.346342621591538	0.0125207549049539	0.327	0.306	1
Ap3d1	0.346375611359892	0.0126896369354337	0.303	0.29	1
Zfp318	0.346629992749897	0.0142080338003781	0.296	0.273	1
Pold3	0.346924948518896	0.00888423438596164	0.425	0.419	1
Ppp3r1	0.347368614276003	0.00946686571941174	0.391	0.372	1
Pak1	0.34771694271975	-0.0412962286902145	0.239	0.268	1
B4galt6	0.348424864141989	-0.0377979837337239	0.336	0.351	1
Mcm5	0.348529083814232	-0.00439803201616851	0.869	0.882	1
Mrps36	0.348873791419053	-0.00520339549761184	0.847	0.84	1
Ngdn	0.348960479278766	-0.000125340613280289	0.738	0.729	1
[truncated: 5,623 more rows]
