# Supplementary material for: Detection of gene cis-regulatory element perturbations in single-cell transcriptomes
Source: PLoS Comput Biol. 2021 Mar 12;17(3):e1008789. doi: 10.1371/journal.pcbi.1008789 (PMC8011753; doi:10.1371/journal.pcbi.1008789)
Supplement: S2 File — (ZIP) [file pcbi.1008789.s015.zip › S2_File/wt_txm.TdgfSC3_vs_Control.MAST.csv]

	p_val	avg_logFC	pct.1	pct.2	p_val_adj
Tdgf1	2.52544167112757e-18	-0.183542288569377	0.964	0.988	4.59807165062197e-14
Snrpa	8.93880124146814e-07	0.0842680559834763	0.791	0.787	0.016274875420341
Clns1a	4.50873786510865e-06	0.0824056664665509	0.97	0.974	0.0820905903100332
Perp	6.75976866836582e-06	-0.134550145515028	0.301	0.407	0.123075108144936
Thumpd3	1.09533120229666e-05	0.0963281010515915	0.549	0.453	0.199426952002152
Anxa3	1.2807942431134e-05	-0.101184821273866	0.08	0.142	0.233194207843657
Malat1	1.36112813414272e-05	-0.116639879912018	1	1	0.247820599383365
Ran	2.21058289888009e-05	0.0499654838108325	1	1	0.402480828399098
Tom1l1	2.50582187722804e-05	0.00389964879478191	0.164	0.19	0.456234989186909
Homer2	5.44628038719766e-05	-0.0384840700873433	0.141	0.209	0.991604270097078
Npm1	5.46170442738076e-05	0.0564076884492231	1	1	0.994412525093215
Zc3h12a	6.17133401381818e-05	-0.00552802790128452	0.082	0.109	1
Rpl7l1	6.34474075644565e-05	0.0908392615938671	0.948	0.919	1
Ppia	8.0781866744709e-05	0.0500929350959169	1	1	1
Snrnp48	0.000119759222546183	0.0906027647966948	0.608	0.539	1
Cluap1	0.000149395994833581	0.0425121284401554	0.147	0.111	1
Irf2bpl	0.000158688449123423	-0.0737899425866084	0.563	0.659	1
Ifitm2	0.000209758897909108	0.077222234023598	0.982	0.983	1
Poll	0.000213546082901876	0.000468318058959485	0.098	0.116	1
Csnk1e	0.000233186779211579	-0.0432105317640291	0.372	0.457	1
Hspg2	0.000235262275516401	-0.0378451590930679	0.366	0.449	1
Carhsp1	0.000258517224340072	-0.0712083097975523	0.556	0.649	1
Hddc2	0.00028640540053264	0.0616345098842146	0.601	0.587	1
Nr0b1	0.00033496588889871	0.0948544183341	0.568	0.527	1
Ebag9	0.000342651575524482	-0.0223553450861922	0.121	0.169	1
Prkci	0.000367441160488009	-0.0379959928010424	0.384	0.464	1
Stmn1	0.000378193642282154	0.0903527730758433	0.972	0.957	1
Hsph1	0.000387800487015317	0.0866643263291302	0.761	0.69	1
Tceal8	0.000395520466999413	0.0941377925689831	0.805	0.772	1
Fkbp4	0.000479505245036864	0.0709743830540073	0.995	0.993	1
Rhod	0.000482589809809141	-0.0206542513786758	0.074	0.113	1
Man1a2	0.000494531680148537	-0.0485715311968919	0.366	0.451	1
Polr3d	0.000527539148186059	-0.0113859139419076	0.467	0.532	1
Tmem33	0.000535980977904922	0.0318968807972868	0.483	0.505	1
Rabif	0.000537887553502666	0.0490763848294284	0.555	0.56	1
Mphosph9	0.000539795533452591	-0.0175677302934336	0.127	0.17	1
Tmem64	0.00054642281355714	-0.0281564001167752	0.259	0.324	1
Ripk1	0.000566481964652287	0.0378508219587207	0.118	0.082	1
9430038I01Rik	0.000568378717639519	0.0404380865952076	0.373	0.366	1
Acer3	0.000590622380173588	-0.0315549737569927	0.057	0.103	1
Ing4	0.000591369201346441	-0.00802114146631694	0.136	0.168	1
Nop10	0.000592408915877662	0.0558509105358524	1	0.999	1
Tmco1	0.000627929185316638	-0.0703983806055664	0.805	0.867	1
Anp32a	0.000640803510012714	0.0838823697119433	0.877	0.86	1
Hltf	0.000665584449732394	-0.0617661764080668	0.185	0.249	1
Sec23b	0.000674051025294419	-0.0525448881893997	0.373	0.458	1
Utp14b	0.00070030454265625	-0.00830130542191977	0.116	0.145	1
Crlf2	0.000710260213176781	0.0279778043546416	0.176	0.169	1
Lin37	0.000725002264570658	0.0326879353404578	0.221	0.206	1
Serf1	0.000738526469779524	0.0302391029435181	0.311	0.319	1
Ap1b1	0.000752680116283225	-0.034605519739667	0.238	0.304	1
Abracl	0.000754374859277486	0.090120425967551	0.702	0.652	1
Stk40	0.000771747920638334	-0.0231979092177958	0.2	0.254	1
Ccdc77	0.000774976189255802	-0.00160498213633861	0.255	0.291	1
Rfx7	0.000775052395115504	0.00158675019669424	0.236	0.268	1
Cnot6	0.000775296240139197	-0.0133924045670129	0.423	0.484	1
Nkap	0.000802504963180945	0.0211689369445089	0.361	0.382	1
Unc45a	0.000804869688341127	0.000192354961207591	0.205	0.234	1
Fam63a	0.000819393784772168	-0.00255969273237661	0.257	0.298	1
Tbc1d20	0.000860639470436409	-0.0244969867407113	0.194	0.249	1
3010026O09Rik	0.000883220743655897	0.0241483136318167	0.139	0.126	1
Spag5	0.000938577473868178	-0.00399254035776753	0.148	0.178	1
Atp5o	0.000972014052053278	0.0647987145983722	0.995	0.997	1
Mms19	0.000975371994009535	-0.0462119248072856	0.194	0.265	1
Fthl17c	0.00103599761486422	0.0559721265214799	0.198	0.173	1
Erh	0.00103780659955483	0.0529353564821298	1	0.999	1
Kmt2e	0.00104325692633477	0.044049436134281	0.197	0.165	1
Ephx2	0.00104926848438443	0.0432926154901375	0.12	0.075	1
Tuba4a	0.00105856941741084	0.0444898750066314	0.687	0.707	1
Gjb3	0.001072313904575	0.0884465542404503	0.63	0.607	1
Nsun6	0.00110911540362796	0.0170009958055955	0.128	0.125	1
Rbms2	0.00112922818582152	-0.0209565256013338	0.294	0.351	1
Fbxw8	0.00113849810111769	-0.0190399774338821	0.184	0.232	1
Fam76a	0.0011702275286383	0.0235283400125039	0.287	0.292	1
Tmem106c	0.00117088411194867	0.0230384443938935	0.154	0.148	1
Cenpi	0.00120106568300018	0.0339952522851043	0.126	0.099	1
Dlk1	0.00121945292396415	0.00340945114681092	0.112	0.13	1
Zfp830	0.00122048790649457	0.0385806611079603	0.354	0.341	1
Zbtb22	0.00122096570695252	-0.0327907266291741	0.073	0.122	1
Phc2	0.00123594931883581	-0.0389304299222895	0.099	0.155	1
Kdm6b	0.00127686675268102	-0.0374277740555251	0.203	0.269	1
Glis2	0.00131383707600656	-0.0327610280561435	0.076	0.124	1
Gm11837	0.00134093477821545	0.02561092741936	0.127	0.112	1
Stag1	0.00134545666267795	-0.030632134511027	0.504	0.577	1
Arntl	0.00138376046380322	0.038295406157332	0.113	0.069	1
BC051226	0.00140561341808931	-0.0353913997066735	0.155	0.213	1
Commd3	0.00140988930528607	-0.0707605698112918	0.223	0.294	1
Samd4b	0.00141731558575544	-0.0397877201618333	0.329	0.402	1
Rere	0.00142835823317913	-0.0143457926841736	0.258	0.306	1
C1qbp	0.00148362835533968	0.0322553118332318	1	0.991	1
Rfxap	0.00148941323519159	0.0253835079306274	0.297	0.304	1
Phlda1	0.00149282556835872	-0.0870615469944726	0.164	0.23	1
Hjurp	0.00150382667522669	-0.0428060313414319	0.351	0.428	1
Aard	0.00150786678681055	-0.087956256420628	0.479	0.561	1
Kat5	0.00165857587715092	0.0142172857851589	0.216	0.227	1
Spint1	0.00166197107178966	-0.0023745551602285	0.334	0.377	1
Rdm1	0.00166375836794657	0.0531402973959294	0.42	0.394	1
Nipsnap1	0.00167440501462093	0.0698302844182594	0.563	0.504	1
Gtf3c1	0.00169697203116918	-0.0450974358230888	0.213	0.282	1
Rpl22l1	0.00170194220369066	0.0592970245283579	1	0.999	1
Sf3a3	0.00173324143179497	0.0270438964440284	0.723	0.751	1
Mier1	0.0017347533369696	0.011024083175478	0.403	0.434	1
Clpx	0.00176285444219947	0.0102550571814935	0.259	0.279	1
Ptp4a3	0.00178194078448822	-0.06701960539713	0.336	0.417	1
Wdr20	0.00183517133398643	0.0382320993680602	0.179	0.151	1
Wrb	0.00184056269517913	0.0649764871163261	0.39	0.337	1
Donson	0.00187217553614609	-0.0375189309067029	0.185	0.247	1
Coprs	0.00190763551821638	0.0584168367392267	0.802	0.732	1
Nudcd1	0.00194817956140614	-0.0145825153154286	0.267	0.313	1
Plcg2	0.00194902142524937	0.00505675907395682	0.109	0.122	1
Tcl1	0.00195066081791229	0.0700481493793251	0.52	0.441	1
Klf2	0.00195242430693921	0.0908649300048125	0.942	0.921	1
Fat1	0.00195487044013765	-0.0713753234611877	0.375	0.451	1
Abi2	0.00202532161563661	-0.00639297851687662	0.19	0.225	1
Gemin6	0.00202985408443542	0.0490978195206024	0.735	0.744	1
Rap2a	0.00205437701784921	-0.0237009118454063	0.116	0.16	1
Ap1s2	0.00205961315424319	-0.00653446809025579	0.103	0.131	1
Rps6ka3	0.00211315586543533	-0.0204030614620906	0.119	0.16	1
Mtmr2	0.00214181521104641	-0.0369019249830689	0.257	0.324	1
Nomo1	0.00216745931495076	-0.0451774162413165	0.291	0.364	1
Noct	0.00218430745590645	-0.0484069435068807	0.676	0.75	1
Apopt1	0.00222994048058947	-0.00106174284519894	0.362	0.401	1
Glul	0.00225535545102804	0.0518886478064596	0.807	0.818	1
Ywhah	0.00237604795496528	0.0716496514684004	0.902	0.861	1
Alg3	0.00240708358635216	0.0288262310930449	0.339	0.335	1
Khsrp	0.00242550705412516	-0.0462773075779361	0.194	0.263	1
Eif1ax	0.00246493523491675	0.0668774265758671	0.965	0.954	1
Tomm70a	0.00250875949394293	0.0601795319123142	0.875	0.881	1
Igfbp7	0.00251032858347765	0.0457271168035482	0.145	0.092	1
Nsmce4a	0.00258855734196283	0.00232792046546093	0.732	0.78	1
Tmem183a	0.0025908505842435	-0.0461789963910012	0.635	0.71	1
Wdr36	0.00265140227478038	0.0164962286272909	0.513	0.544	1
Rbm26	0.00266812081315449	-0.00852891208283546	0.573	0.632	1
3110082I17Rik	0.00270509637555069	0.0568812477342827	0.439	0.403	1
Zfp369	0.00279141389213758	0.00879958383621748	0.149	0.157	1
0610009O20Rik	0.00280084438241149	0.0345146863213897	0.235	0.215	1
Mbnl2	0.00281061173720032	-0.0484671055182092	0.109	0.162	1
Mcfd2	0.00281234822917365	0.00209456124478227	0.216	0.241	1
Cald1	0.00282295173096369	-0.129756966840362	0.444	0.489	1
Ccdc34	0.00283892680179024	0.00573576042798796	0.69	0.735	1
Ilk	0.00293628919093937	-0.0181730928265685	0.247	0.294	1
Map3k7	0.00293802398522608	-0.0316655473792597	0.188	0.245	1
Mllt6	0.00305644221296919	-0.0700788145544586	0.335	0.395	1
Esco2	0.00311668093208651	-0.00632076056631681	0.583	0.644	1
Ddx47	0.00312517539526247	0.0476708322029067	0.562	0.557	1
Eif2s1	0.0031679653708255	0.049374865408605	0.98	0.958	1
Bax	0.00317334937972914	-0.0490163281924454	0.997	1	1
Lrif1	0.0031774602498449	-0.0563525575555802	0.238	0.309	1
Ccdc117	0.00319664459009689	-0.00623039466559322	0.21	0.243	1
Fam118a	0.00319938473430695	0.0235105351726619	0.197	0.188	1
Cds2	0.00321626632652622	0.0352605938144463	0.325	0.317	1
Taf6	0.00323976629783405	-0.0528189196689141	0.299	0.374	1
Mthfd2	0.00324866972975669	0.0745079158841455	0.809	0.784	1
Ammecr1	0.00333449626471276	-0.04115510416069	0.183	0.244	1
Hyou1	0.00333911447571555	-0.044246075619148	0.184	0.248	1
1700017B05Rik	0.00339709582097213	-0.0353059938648735	0.116	0.168	1
Usp24	0.00344514326230683	-0.021317978326837	0.156	0.201	1
Dffa	0.00345556124535883	0.0347343669836442	0.103	0.068	1
Ppp1r2	0.00350849824725245	-0.0814429228188407	0.805	0.836	1
Kctd13	0.00352463033398265	-0.0272463184903376	0.125	0.172	1
5031425E22Rik	0.00354896440349712	-0.00167323316305884	0.112	0.132	1
Ugcg	0.00359265060555761	-0.0141748130274703	0.149	0.186	1
Gm10116	0.00360940005901324	-0.0459546913122759	1	1	1
Cchcr1	0.00363342261121062	-0.00712514195807332	0.104	0.13	1
Trub1	0.00366603223083238	0.0479950560216977	0.277	0.233	1
Cpsf4l	0.0036768657249264	-0.0105433262026675	0.282	0.328	1
Ptges	0.00371802621751571	-0.0115941290584033	0.091	0.122	1
Smarce1	0.00371849567265537	0.0468304158086638	0.649	0.65	1
Gtf2ird1	0.00381693528682406	-0.0389013093898009	0.22	0.283	1
Comtd1	0.00383491995367719	0.0322290418350376	0.251	0.234	1
Heatr5a	0.0038790592867392	-0.0169488796871143	0.073	0.106	1
Scap	0.00388866472685923	-0.0232301043083147	0.121	0.166	1
Twf1	0.00391487542964943	0.0221768495026373	0.535	0.558	1
Ppil1	0.00391660174363083	0.0758544928608134	0.948	0.932	1
Cenpm	0.00391818348854946	-0.0267333677419219	0.778	0.837	1
Fam103a1	0.00398199000594055	0.00669532519366578	0.551	0.588	1
Lsm7	0.00404818447422052	0.0233830287997818	0.412	0.425	1
Pdgfa	0.00406274919049682	-0.0660535480935099	0.756	0.811	1
Mrpl48	0.00407039773264694	-0.0463066387599254	0.523	0.598	1
Smo	0.00416340824793271	-0.0073835846347029	0.088	0.111	1
Sod2	0.00416587146606183	0.0587261807614541	0.963	0.973	1
Notum	0.00417140574869235	0.0369991696222934	0.139	0.107	1
Utp14a	0.00418748591269332	-0.0622721825500535	0.547	0.622	1
Zfp37	0.0041899172922653	-0.0309255170385915	0.064	0.106	1
Cdc40	0.00423636931656526	0.0387304253981721	0.335	0.322	1
Ccng1	0.00434925275904584	-0.0827823437990642	0.832	0.843	1
Smtnl2	0.00437479025325323	0.0458212456118423	0.292	0.27	1
Rnft1	0.0044006099736193	-0.000980293436109531	0.238	0.268	1
Arf3	0.0044921580920158	-0.0254484268058064	0.451	0.514	1
Sumo2	0.00450779238547065	0.0441697817377591	1	0.999	1
Cttn	0.0046332728541973	0.0162309998936194	0.423	0.445	1
Dhx30	0.00464163754841366	-0.0516353668905962	0.452	0.528	1
Gprasp2	0.00466422686038384	-0.00609519527458598	0.097	0.121	1
Lsm3	0.00466549437001127	0.0237980851208999	0.984	0.996	1
Mitd1	0.00467486951385312	0.0398006458086434	0.54	0.548	1
Zfp609	0.00478522068362192	-0.00429702162797621	0.131	0.154	1
Ing3	0.0048045646379587	0.0562944506978381	0.298	0.241	1
Rnf115	0.00483051090826008	-0.0343459936646222	0.324	0.39	1
Card19	0.00483588476846892	0.0203766491705639	0.162	0.161	1
Suv420h1	0.00485923091051658	0.0485800914476697	0.271	0.226	1
Cfap97	0.00486751415599807	-0.0109949755080195	0.197	0.234	1
Zeb1	0.00488873042568527	-0.0433209767094344	0.128	0.184	1
Ap3d1	0.00492445591626255	0.0349779038664099	0.303	0.29	1
Slc25a44	0.00492902770175756	-0.0407353809498989	0.113	0.166	1
Tab2	0.00496598675252913	-0.0547898134124376	0.222	0.288	1
Eif3j2	0.0049822285280523	0.0452475005055303	0.608	0.604	1
Top3b	0.00498342087600781	-0.0109838420186084	0.383	0.432	1
Ints3	0.0049976759994133	0.0106017067942269	0.272	0.288	1
Sigirr	0.00500345041493333	0.0192701883672709	0.135	0.128	1
Srsf2	0.00503331279441877	0.0551140496356362	0.997	0.989	1
Naa10	0.00507450620232685	0.0606751913007586	0.753	0.738	1
Acer2	0.00516282573087669	0.0622076286457617	0.48	0.417	1
Herc1	0.00516644970317178	-0.043444354491641	0.328	0.397	1
Sec61a2	0.00516661328655244	-0.0315288399263948	0.191	0.246	1
Cr1l	0.00519717399673712	0.0232576824722297	0.266	0.264	1
Sh3glb2	0.0052467134935229	-0.00189658868276987	0.286	0.317	1
Zswim7	0.00528384339671531	0.0183918521240137	0.466	0.488	1
Gm26825	0.0052929211313796	-0.0692134936914069	0.609	0.679	1
Zc3hav1l	0.00530969336670415	-0.0131664945663552	0.075	0.104	1
Wdr53	0.00537842928671153	-0.011359005590413	0.158	0.192	1
Faf1	0.00547707918147383	0.0106103465983425	0.723	0.762	1
Slx1b	0.00549463695832061	-0.0176257128396497	0.108	0.143	1
Pmm1	0.00549965196274416	-0.0703909775770217	0.844	0.886	1
Ndufa13	0.00550857265910907	-0.0563539675720164	0.957	0.964	1
1110012L19Rik	0.00558285344618291	0.0482112544191591	0.313	0.28	1
Pak2	0.00560689835240555	-0.0584755628855559	0.579	0.652	1
Hspbap1	0.00562877336175961	0.0259964268301935	0.436	0.447	1
Cdk13	0.0056920736223761	0.0100180900761171	0.252	0.27	1
D030056L22Rik	0.00571527758893681	0.0695732712751985	0.635	0.583	1
Ccnc	0.00574029341912608	0.03196896529606	0.391	0.388	1
Tcf15	0.00582751933563917	-0.114073094753062	0.747	0.799	1
Hif1a	0.0058307652124572	-0.0662255016156714	0.398	0.466	1
Clu	0.00583606581716363	0.0196436189432356	0.105	0.1	1
Nfkb1	0.00587070965974177	-0.0442636466728124	0.169	0.228	1
Ucp2	0.00588255618827109	-0.0567105285325175	0.383	0.457	1
Ptgfrn	0.00590991810858827	-0.00290861333506173	0.166	0.191	1
Cox6b2	0.0059301834982924	-0.0808480905130221	0.546	0.602	1
H2afz	0.00603906396008412	0.042610968401696	1	1	1
Ube2z	0.00609226128914753	-0.011754044993357	0.461	0.512	1
Tmem9	0.00612848336157797	0.0129320932612122	0.332	0.356	1
Dnttip1	0.00615706123958423	-0.035413045630933	0.225	0.285	1
Nfyc	0.00617927655820105	0.0365241773071804	0.524	0.526	1
Arl6ip6	0.00618443742452401	0.0547254919933698	0.491	0.467	1
Uba6	0.00629027176615464	-0.00227721497363642	0.304	0.339	1
Leng8	0.00630130723808915	-0.00141339657104177	0.134	0.154	1
Haus6	0.00630826045163087	-0.0357747471489712	0.269	0.332	1
Slc35b3	0.00635254061961693	-0.0162693267795988	0.089	0.121	1
Hnrnpul1	0.00637356303731113	-0.0321825326491652	0.414	0.48	1
Tmem79	0.00640744036055742	0.00383203265539631	0.104	0.116	1
Zscan26	0.00641589791759048	0.0167978838891843	0.118	0.112	1
Mycn	0.00645819810784222	0.0580338681026443	0.653	0.648	1
Camsap2	0.00654350848063351	-0.022188751757157	0.094	0.132	1
Pcgf3	0.00654870429562533	-0.0260016991547889	0.216	0.268	1
Gm13242	0.0065822383872696	-0.0108101377795798	0.299	0.34	1
Pla2g16	0.00660807016577653	-0.0166444425440293	0.281	0.331	1
Caap1	0.00668651940978311	0.0176701056576832	0.34	0.352	1
Map7	0.0067272643881944	-0.00336477822081213	0.272	0.307	1
Ddx3x	0.006854905753882	-0.02272739776753	0.874	0.918	1
Plekha4	0.00689447773782155	0.0612225719823709	0.32	0.262	1
Snupn	0.00691903827605391	-0.00498160210158963	0.279	0.315	1
Ccdc6	0.00693112093340867	-0.0281995564047993	0.201	0.253	1
Fiz1	0.00694777798459768	0.00380571266369356	0.54	0.581	1
Usp34	0.00698434145079416	-0.012666905983284	0.691	0.749	1
Mus81	0.00701014057583616	-0.0328021840110097	0.069	0.111	1
Eif4a1	0.00701965819790635	0.0476849378580093	1	1	1
Jmjd1c	0.00706595919594188	-0.0589353554146285	0.341	0.412	1
Etv3	0.00716050986374408	-0.017317571813176	0.072	0.104	1
Chn1	0.00718987301437429	-0.0283635145422599	0.104	0.149	1
Tmem41a	0.00728167054312934	-0.0186265576766413	0.173	0.214	1
Mid1	0.00729349460631336	-0.0777413611662362	0.659	0.72	1
Lyplal1	0.00739495274254474	0.0451946394950759	0.407	0.377	1
Ndufb6	0.00740071256835801	-0.0724186100164104	0.95	0.958	1
Ambra1	0.00741830286258737	0.0252937979098991	0.12	0.101	1
Dtl	0.00741953385875775	0.0246525756332009	0.475	0.497	1
Dnajc25	0.0074541087015093	0.0431844443489714	0.253	0.213	1
Wdr83	0.00745433888364617	-0.0421501479508399	0.279	0.345	1
Fktn	0.00746489411204863	0.0200839054973717	0.127	0.119	1
Fam118b	0.00746657118081774	-0.00966724652001882	0.292	0.335	1
6030458C11Rik	0.0075330101728526	-0.00984922307134059	0.18	0.214	1
Fbxw7	0.00753459824387002	-0.0140451596855842	0.342	0.392	1
Prorsd1	0.00759569302275483	0.048216675204926	0.579	0.591	1
Tchp	0.0076434676560614	-0.0137609915994097	0.089	0.119	1
Sult6b1	0.00789581825334508	0.0423859313581392	0.336	0.312	1
Arhgef1	0.00797348620939547	-0.0102285801185237	0.218	0.253	1
Shprh	0.00800823784760442	0.0422120707722126	0.2	0.163	1
Rtf1	0.00803126755437246	0.0250744895041305	0.845	0.793	1
Apmap	0.00818071749071073	-0.0131354763957568	0.08	0.107	1
Pard6g	0.0083505667968683	0.00416339700218946	0.165	0.185	1
Gpr137b	0.00840817807607967	-0.0152945217265978	0.074	0.103	1
Gigyf1	0.00848104489295177	-0.0448211811575958	0.222	0.285	1
Ythdf1	0.00855307315084941	0.0427283944704174	0.586	0.576	1
Atxn2l	0.00861770916585816	-0.0140630982399603	0.378	0.424	1
Gm26916	0.00863079259513118	0.0609454174516309	0.253	0.265	1
Zfp110	0.00864750810333562	0.0245366041166756	0.318	0.318	1
Itga5	0.00876439639038697	0.0051991682832048	0.166	0.18	1
Cfl1	0.00883566189087078	0.0410339105065107	1	1	1
Ddt	0.00887386353892686	0.0261463096810273	0.812	0.836	1
Fam135a	0.00893841709535295	-0.0328474123579849	0.064	0.102	1
Sap30	0.00897012884197362	0.0578245018209603	0.86	0.811	1
Fxr2	0.00897064066602025	-0.0174477945233315	0.455	0.513	1
Tmem14c	0.00898005564637518	0.00448049315076482	0.766	0.809	1
Cep120	0.00903269649995707	-0.00406355663721623	0.135	0.157	1
Anapc15	0.00907087411063206	0.000867540262699862	0.749	0.794	1
Ddx42	0.00907443189436375	-0.0645368234270339	0.688	0.738	1
Nprl2	0.00914433526963577	0.00592659759015408	0.098	0.105	1
Tmem214	0.00920519157634758	0.0165218507599095	0.272	0.277	1
Glo1	0.00922415213397609	0.0197441493973656	0.97	0.985	1
Nptx2	0.00927030848873661	0.0241435803586752	0.2	0.195	1
Morn2	0.00931868816510109	0.030937339514196	0.255	0.236	1
Abhd11os	0.0094290497017521	0.0152319853826542	0.171	0.176	1
Tdg	0.00943153470513153	0.0631066800722728	0.65	0.601	1
Mri1	0.00947490098154574	-0.0491038715571694	0.262	0.328	1
Cct7	0.00947494282090149	0.0315541999371363	0.997	0.984	1
Sertad1	0.00948862110567283	-0.0252904050724222	0.112	0.155	1
Vps16	0.00951685712213226	-0.0285267701959827	0.121	0.167	1
Bcl2l12	0.00951787086775891	-0.0132017600697578	0.161	0.195	1
Usp53	0.00956378228582326	-0.0269125030898148	0.082	0.122	1
3830406C13Rik	0.00957006977523889	0.026095075768377	0.109	0.089	1
Pcgf5	0.0095969062363066	-0.0235439030384541	0.155	0.199	1
Plod2	0.0096040128746478	-0.031510030740138	0.166	0.218	1
Asf1b	0.0096564695901146	0.0403624133166985	0.4	0.384	1
Tubgcp4	0.00967618507461817	0.014505018774228	0.198	0.201	1
Soat1	0.00967627721149983	-0.0294380468761712	0.083	0.125	1
Nat9	0.00973309080653804	0.0314727568274689	0.184	0.161	1
Pfdn2	0.00974054497583178	0.0329184807278413	0.99	0.997	1
Wtip	0.00988102779633306	0.0132500146462424	0.18	0.188	1
Timeless	0.00992778782697072	0.0167932189327815	0.499	0.52	1
Ube2r2	0.00993076670597749	0.0385035558373666	0.566	0.569	1
Igsf3	0.00998648831742617	-0.021214457429242	0.132	0.171	1
Clk3	0.0100845270852963	-0.026719158929949	0.184	0.232	1
Psma3	0.01010741972182	0.0430729554240792	0.986	0.991	1
Rps20	0.01016613600674	-0.0336892321832636	1	1	1
Spata5	0.0102587050596827	-0.0405655783557616	0.246	0.308	1
Mrps18b	0.0102873411171635	-0.000710365935802537	0.866	0.905	1
Lrp6	0.0103319783329594	0.0138609876293113	0.163	0.165	1
Hspd1	0.0103423206376643	0.0473041058597823	1	1	1
Slc11a2	0.0104062282963349	0.00343818409626095	0.096	0.107	1
Nipal3	0.0104513571973348	-0.00751603626794674	0.146	0.172	1
Uqcr10	0.0105437840185642	0.0369605201396563	1	0.999	1
Abl2	0.0105623939788818	-0.0232839693171675	0.195	0.241	1
Dpys	0.0105873565606584	0.0796722519898588	0.491	0.426	1
Rbfox2	0.0106279522809494	-0.0369988981981657	0.292	0.354	1
Kbtbd4	0.0107650798323198	-0.0251262823636015	0.116	0.158	1
Maged2	0.0107790842403813	-0.0159689318352918	0.071	0.101	1
Sec16a	0.0108138919845199	0.00444797384707313	0.19	0.205	1
Zfp780b	0.0108483342040087	0.0246503397204954	0.111	0.09	1
Plcb3	0.0108626789901856	-0.0336255062549886	0.158	0.21	1
Dlst	0.0108688527945325	-0.00290511654543379	0.29	0.324	1
Ckap2	0.0108993487054833	-0.0469406284227993	0.408	0.477	1
Thap1	0.0110050108221054	0.0287620173479699	0.227	0.214	1
Rev3l	0.0110218717053104	0.0224984865336818	0.138	0.122	1
Col18a1	0.0110542463941837	-0.0655872436256376	0.471	0.526	1
Gpsm2	0.0112144765459291	0.00761469277162127	0.117	0.123	1
Lta4h	0.0113376957801472	0.00825011924524532	0.284	0.305	1
Acyp1	0.0115366730149486	0.0245235256369835	0.267	0.262	1
Cstf2	0.0115588496724489	0.0299910567233719	0.327	0.319	1
Smtnl1	0.0116129046282369	0.021035410099836	0.127	0.121	1
Ifnar2	0.0116192326629134	0.0243022927445478	0.117	0.1	1
Trmt1	0.0116220906972645	0.029174380598368	0.486	0.494	1
G2e3	0.0116809527847667	0.053019904344835	0.298	0.25	1
Kxd1	0.0117157682749446	-0.00442182749717357	0.495	0.537	1
Troap	0.011726369812922	-0.00715904876837176	0.088	0.109	1
Cdca7	0.0117593165135706	0.0629591285189403	0.792	0.759	1
Nae1	0.011881367457536	-0.013858408425755	0.378	0.426	1
Stx8	0.0119450974027243	0.00285368196392688	0.216	0.235	1
Esf1	0.011951123391251	-0.0390638842257145	0.92	0.904	1
Nr3c1	0.0119667434796621	-0.00972267024239068	0.129	0.159	1
Efhd2	0.012055898770759	-0.00713351095292228	0.112	0.136	1
Tars	0.012071907650648	0.0391310585941401	0.771	0.786	1
Lage3	0.0121250841897809	-0.0436083969462047	0.772	0.828	1
Smyd5	0.0121724027282015	0.0371779906319878	0.508	0.507	1
Ccnk	0.0122257379754585	-0.00724761507769156	0.348	0.389	1
Tnpo2	0.0122600642902224	-0.00425959686941935	0.318	0.356	1
Hnrnpl	0.0123318887516965	-0.0501904844419363	0.762	0.817	1
Ska3	0.0124821078211945	0.00061978534236759	0.26	0.287	1
Ift74	0.0125222221467149	-0.0143693352801685	0.297	0.34	1
Zcchc6	0.0125813181808578	-0.0144373989320916	0.175	0.211	1
Pir	0.012608070365245	-0.00178573335530635	0.31	0.345	1
Zbtb25	0.0126295047300424	0.0167380572488672	0.126	0.121	1
Cnnm2	0.0126966304161818	0.0229981818053299	0.201	0.196	1
Ppfibp2	0.0127797120325861	-0.0284055591608083	0.099	0.142	1
Sh3bp4	0.012789103201046	-0.0302292470120847	0.099	0.143	1
Dnm1l	0.0128741057387622	-0.0609483404409163	0.526	0.586	1
Atxn2	0.0128873359192707	-0.0125096047482534	0.295	0.337	1
Fam177a	0.0128893144797178	-0.0273653808032213	0.146	0.191	1
Lamtor5	0.0128918564737025	0.029117586694092	0.881	0.901	1
Chek1	0.0129049291008164	0.0459429941918122	0.304	0.255	1
Ptdss1	0.012980698220105	-0.0288261426621038	0.236	0.288	1
Dld	0.0130574326292229	0.0362602497120617	0.42	0.412	1
Prpf38b	0.0130651557745465	-0.0658626547468703	0.684	0.727	1
Atp6v0a2	0.0130905778123711	-0.000336098130324342	0.145	0.163	1
Adrb3	0.0131296039109902	-0.00752109079841851	0.148	0.174	1
Rpl21	0.013245610808074	0.0269924934064134	1	1	1
Sf3b6	0.013295971447815	0.0424530672634447	0.939	0.943	1
1190007I07Rik	0.0133771092751711	0.0294830625840624	0.342	0.339	1
Smim10l1	0.013415232513261	-0.0166367177305924	0.2	0.239	1
Tpt1	0.0134166049060897	-0.0342686029957231	1	1	1
Slc26a2	0.0135069927537336	-0.0264880524152894	0.097	0.139	1
Senp6	0.0135716516644807	-0.0608791394893742	0.57	0.628	1
Gmpr	0.0135831266158777	-0.0314852413266205	0.151	0.2	1
Stx7	0.0136009970780339	0.0392479056166548	0.187	0.15	1
1700018B24Rik	0.0136123424877538	0.0432233009794611	0.102	0.071	1
Asap2	0.0136952142477145	0.0103172263165958	0.134	0.106	1
Med1	0.0137338887597223	0.0385499578823462	0.387	0.372	1
Midn	0.013758929807308	-0.0594363149952707	0.38	0.446	1
Tbc1d7	0.0138905612399351	0.00198127243352744	0.246	0.268	1
Btbd10	0.0139186820621205	0.0192392059985296	0.264	0.263	1
Prkar2a	0.0139475233370016	0.00522853350398728	0.43	0.464	1
Cutc	0.0140095703621458	-0.00198304978979734	0.111	0.128	1
Syf2	0.01401524034849	0.054225141004951	0.666	0.641	1
Svbp	0.0140557473716469	0.0366509999642125	0.547	0.553	1
Pigm	0.0140633688970472	-0.00140987759958711	0.166	0.189	1
Acad11	0.0140849174565742	-0.040474137339663	0.117	0.164	1
Zfp7	0.0140877207872335	0.0181784247668843	0.12	0.109	1
2510002D24Rik	0.0141306226802582	0.0116747315219564	0.232	0.243	1
Tiparp	0.0141589051220715	-0.0297470815060042	0.361	0.419	1
Ptma	0.0142792818326153	0.0280474287106678	1	1	1
2310011J03Rik	0.0142944579204066	-0.0111962395147407	0.386	0.431	1
Actn4	0.0143407714443651	-0.0541370942788795	0.963	0.964	1
Sptssa	0.0143502768229303	-0.0581752419099543	0.407	0.473	1
Ttll4	0.0143859478390905	0.0275681210420444	0.105	0.085	1
Scaf1	0.0143862647120569	0.00991297180409628	0.133	0.137	1
Cinp	0.0144004264743163	0.0187092886316793	0.405	0.418	1
Suv420h2	0.0144099814685795	0.0132986836331707	0.262	0.271	1
Tinf2	0.0144191587220891	-0.0340972081709514	0.186	0.239	1
Prdx1	0.0144411096127615	0.0425920560708439	1	1	1
Srsf9	0.01444511196295	-0.0522800048974655	0.736	0.745	1
Itch	0.0144816962540353	-0.0388617424690747	0.25	0.308	1
Abcc1	0.0145308133331949	-0.0218034679633179	0.094	0.131	1
Borcs8	0.0146765450694695	0.011403230972295	0.292	0.308	1
Esco1	0.0147278700255851	-0.0180699906163502	0.118	0.152	1
Trmt5	0.0147385694024563	-0.0288964695781788	0.136	0.182	1
Tex14	0.0147435293723271	-0.0142471737331765	0.118	0.15	1
Mmadhc	0.0147972895676762	0.0356660118960314	0.502	0.497	1
Pebp1	0.0148066641201488	0.038645988159316	0.997	0.999	1
9530068E07Rik	0.0148265030728907	-0.0223053760899179	0.166	0.209	1
Map3k12	0.0148872880048311	0.00365206362219793	0.099	0.111	1
Map1a	0.0148898907519385	-0.00953714119068237	0.105	0.13	1
Cltc	0.0149709566140817	-0.061451276262139	0.651	0.696	1
Rnf126	0.0150894878145702	-0.0129231577536629	0.606	0.657	1
Mettl1	0.0151054970073239	0.0101780450402414	0.469	0.497	1
Ubp1	0.0151954901579055	-0.00527103944249319	0.415	0.454	1
Insig2	0.0152291490846789	0.0132850338965335	0.242	0.247	1
Usf2	0.015383823178524	0.0202811046897149	0.325	0.327	1
Ankrd54	0.0154763519382406	0.00876487376832522	0.168	0.178	1
Stx4a	0.0154823869121451	-0.0452165857215077	0.184	0.238	1
Sec61b	0.0154870970603527	-0.0219892340449312	0.991	0.999	1
Tfdp2	0.0154887546021652	0.0464861840087187	0.516	0.496	1
Tor1aip2	0.0155067764009184	-0.0581748343333187	0.464	0.511	1
Ngfrap1	0.015668422701943	-0.0569545270556246	1	1	1
Vhl	0.0157380319840214	-0.00501113884454851	0.103	0.122	1
Fbxw9	0.0158179557713103	-0.0314269652206872	0.171	0.22	1
Larp4b	0.0158466207718898	-0.0604780209265745	0.549	0.589	1
Zfhx2	0.0158534232347387	-0.0637168036490883	0.494	0.558	1
Abhd12	0.0158791521612765	-0.0113638622856218	0.209	0.246	1
Ppfia1	0.015981270618008	0.035658692283904	0.298	0.282	1
Uimc1	0.0160140042217205	0.0302737976908047	0.299	0.289	1
Srsf4	0.0162329186485948	0.0444051948880866	0.556	0.541	1
Gk5	0.0162568274780756	0.0190798559098413	0.127	0.117	1
Pck2	0.0162982969268241	0.03397784676099	0.169	0.138	1
Kif22	0.0163029396477027	0.060242856308645	0.65	0.599	1
Eif4enif1	0.0163596860697484	-0.0363147341977328	0.24	0.297	1
Grrp1	0.0163831781922476	0.030623328582202	0.103	0.074	1
Nfe2l1	0.016402482676612	-0.0553707658326724	0.475	0.509	1
Api5	0.0164268946062781	-0.0360588329635423	0.658	0.72	1
Immp1l	0.0164395591330068	-0.0544878106300827	0.63	0.691	1
Pinx1	0.0165134336329048	0.0532541121686539	0.514	0.452	1
Gnpda1	0.0165874599643894	-0.0276731936869198	0.279	0.331	1
Mmp14	0.0166613484805449	-0.0232118448545642	0.074	0.109	1
Gxylt1	0.0166620268052899	-0.032681602806139	0.128	0.175	1
Fut8	0.0167081530561273	-0.0179850858872023	0.087	0.119	1
Tti2	0.016721649740697	0.00954888699387957	0.168	0.173	1
Fam208a	0.0167313234212312	-0.0152416624504307	0.335	0.381	1
Zdhhc21	0.0168526843164425	-0.0155095067919554	0.139	0.173	1
Zfp820	0.0168703205280363	-0.0223785556734715	0.128	0.167	1
Dut	0.0169090623092208	-0.000717520699105023	0.993	0.978	1
Gtf2h2	0.0169294672321273	0.0131161959989869	0.349	0.363	1
Ankle2	0.0169775318501505	-0.0126856555097143	0.198	0.231	1
Dync1h1	0.0170097953764587	-0.0157342743946946	0.334	0.382	1
Tmem150a	0.0170729061196037	-0.0130891718761184	0.142	0.174	1
Hebp1	0.0170733815498521	0.0163541075274837	0.317	0.33	1
Gcnt2	0.0171048871757981	-0.0289123104985252	0.091	0.132	1
Psma5	0.0171128881882393	0.0596838762488423	0.939	0.931	1
2210016L21Rik	0.0171369266046046	-0.0438663443734423	0.328	0.392	1
Mettl10	0.0171528262182495	0.030299726387339	0.186	0.163	1
Snrnp27	0.017166711406942	0.0603604684762358	0.897	0.869	1
AY036118	0.017187008078693	-0.0398430785079757	0.742	0.798	1
Fam173a	0.0172788013287585	-0.00108153772948003	0.202	0.224	1
Dhrs13	0.0172927650293106	0.0185536524718173	0.118	0.104	1
Ptp4a1	0.0173239127511589	-0.0612713739105968	0.772	0.822	1
Baiap2	0.0173390335938105	-0.0252202206921986	0.121	0.162	1
Cyr61	0.0173509476487253	-0.0582632492410488	0.108	0.152	1
Dus2	0.0173847124206822	0.027954748832443	0.171	0.152	1
Rap1gds1	0.017385137583676	-0.0375695929462984	0.139	0.188	1
Tbc1d17	0.0174617947468881	-0.0283947311739988	0.08	0.119	1
Platr22	0.0174877391781865	-0.0279349070417526	0.075	0.113	1
Xpo7	0.0174991055498646	-0.00752312971802505	0.328	0.364	1
Nudt9	0.0175132816908362	0.0475586750929463	0.521	0.499	1
Hiatl1	0.0175304112956647	-0.0134618005823382	0.124	0.155	1
Gga1	0.0175315932282648	0.0162638716348189	0.237	0.239	1
Tmem123	0.0176664701757869	0.0372295174980575	0.178	0.14	1
Aco1	0.0177514087292064	-0.00581968377843829	0.142	0.165	1
S100a11	0.017840847407529	-0.0731366138927104	0.445	0.502	1
Ptprf	0.0178794303046711	-0.0601545225700596	0.511	0.569	1
B930036N10Rik	0.0178896460575694	0.00744228787163287	0.135	0.106	1
Ccdc86	0.0179422552725801	-0.0434331691261757	0.597	0.661	1
Sdc4	0.0180014727824567	-0.0653808061420451	0.253	0.311	1
Zmpste24	0.0180315737392646	-0.0180560558737541	0.234	0.277	1
B9d2	0.0180548058861165	-0.0183732415993845	0.106	0.141	1
R3hdm1	0.0181809142018636	-0.055653149885126	0.395	0.438	1
Galnt11	0.0182759657172485	-0.027107125311904	0.133	0.175	1
Tmem167b	0.0183263407062276	-0.00675956446025015	0.117	0.14	1
Phyh	0.018363930106718	0.00878458164878163	0.172	0.18	1
Tex19.1	0.0183946953451639	0.0541167511821008	0.705	0.707	1
Tango6	0.018465199391592	-0.0125220617155804	0.086	0.112	1
Ranbp1	0.0184672595995252	0.0363000638680542	0.999	1	1
Plin3	0.0184835324305387	-0.0532520613597394	0.311	0.372	1
Dcaf11	0.0184844063707549	0.0308587597567012	0.238	0.221	1
Ccnyl1	0.0184852206349026	-0.0286882689376262	0.067	0.104	1
Sapcd2	0.0185049743477509	-0.009764917613745	0.138	0.165	1
Zbtb7a	0.0186529477877267	-0.0395244872024534	0.273	0.332	1
Gnpda2	0.0186866542860596	0.0151420115590473	0.177	0.176	1
Med16	0.0187507198428082	0.0115022050416451	0.128	0.137	1
Scn8a	0.0188728380595217	-0.0299734696826618	0.074	0.112	1
Tmem47	0.0188879337400596	-0.0039412005232865	0.108	0.127	1
Klf3	0.0189489427258069	-0.0612701072731348	0.682	0.73	1
Stk3	0.0189893737462276	0.00210797405393753	0.091	0.102	1
Sugt1	0.0189919653670278	0.0172974580125647	0.889	0.919	1
Hmgn2	0.0189958966570515	-0.0476699574626793	0.943	0.941	1
Tssc1	0.0190710621421668	0.00775776109434972	0.356	0.378	1
Lmo4	0.0190803995163173	-0.0437345493466294	0.416	0.48	1
Homer3	0.0191311217835642	-0.0263889554973945	0.117	0.158	1
Cacng7	0.0191706807221838	-0.0440716932531309	0.169	0.221	1
Herc4	0.0192023664150571	-0.00603548665029346	0.185	0.211	1
Rps7	0.0193793245091372	0.0345267727320198	1	1	1
Zfp91	0.0194334577648915	-0.0219584045117673	0.536	0.593	1
Gnl1	0.0195259708229756	-0.0323065918118588	0.466	0.525	1
Dkc1	0.0196093294808809	0.03942888769224	0.874	0.883	1
Gramd1a	0.0196673023101541	-0.0230622240381943	0.084	0.121	1
H1fx	0.0197043337634056	-0.0473165167570888	0.281	0.341	1
Rpl27-ps3	0.0197911853990163	0.0357499486724209	0.321	0.303	1
Sbk1	0.019810364843957	0.01715292231336	0.154	0.148	1
Trmt10b	0.0198212135733752	0.0211646687521983	0.225	0.22	1
Cdk5	0.0199707756419646	-0.026341312321789	0.114	0.155	1
Fbxl14	0.0199727409052785	-0.0236108567935092	0.16	0.203	1
Alad	0.0199773904029196	0.01145240135715	0.387	0.409	1
Zfp646	0.0199960691615374	0.0079656138982849	0.236	0.25	1
Hspa13	0.0200449118859399	-0.0188746551290394	0.106	0.141	1
Rab34	0.0200520712307259	-0.0154461307317324	0.231	0.271	1
Pcna	0.0201551096377577	0.0448184456658245	0.535	0.514	1
Eif3i	0.0201587958664833	0.0245422551750933	0.931	0.946	1
Ppp2r4	0.0201963494683552	0.0483546563644479	0.527	0.511	1
Gclc	0.020278727472655	-0.0344114949721025	0.206	0.258	1
Tacc3	0.0203482718076125	-0.0474200742180445	0.495	0.56	1
1110065P20Rik	0.0203540043218751	-0.0155091255089305	0.261	0.301	1
Gkap1	0.0203757470681744	0.0464329138387237	0.274	0.233	1
Tmem263	0.0204560008355366	-0.0094411264809251	0.17	0.199	1
Vwa3b	0.0205100173962139	0.0236754323767235	0.231	0.227	1
Sdf4	0.0205151586934548	0.0325956416136566	0.6	0.604	1
Foxj3	0.0206888835010654	-0.0158695610956979	0.156	0.191	1
Sccpdh	0.0208389836438506	-0.0343086038293935	0.2	0.252	1
Vangl1	0.0208466848008876	-0.0213055844975288	0.431	0.485	1
Mdm2	0.0209014324329926	-0.0815917284958596	0.548	0.607	1
2810006K23Rik	0.021046982489359	0.0194813184703429	0.272	0.268	1
Akirin2	0.0210992713637133	0.0430372241561707	0.566	0.56	1
Rnpep	0.0211432242390886	0.00489553093834044	0.19	0.206	1
Nop9	0.0211878027106497	0.0332326601605847	0.6	0.603	1
Rwdd4a	0.0212414861851751	0.0380444676391654	0.491	0.485	1
Enkd1	0.0214417992298832	-0.0191739454212789	0.106	0.14	1
Arhgap17	0.0214640680879049	-0.0283086845957801	0.133	0.176	1
Gm5900	0.0214835515475563	0.00247203426968862	0.314	0.341	1
Strip1	0.0214893971614993	0.00891768641582157	0.153	0.163	1
Kars	0.0215079475898178	0.0114210004474899	0.768	0.799	1
Ndor1	0.0215127085734023	0.0174779632001586	0.104	0.093	1
Rgs19	0.0215473192726017	-0.03777107764288	0.37	0.431	1
Nudt3	0.0216073787998308	-0.0279960977084583	0.255	0.306	1
Clasp1	0.0217046945889894	-0.00899557719415783	0.183	0.212	1
Mrpl4	0.0217607083583933	-0.00773836777466097	0.691	0.737	1
Cyfip1	0.0217628887906227	0.0103558204795353	0.371	0.389	1
Cxadr	0.0217754581442974	-0.00912019120503263	0.086	0.108	1
Kcnq1ot1	0.0218648541043106	-0.0678898213999432	0.636	0.687	1
Amotl1	0.0218838904883281	-0.0160741411193329	0.18	0.217	1
Bet1	0.0220126381313825	-0.011203232573638	0.486	0.533	1
Peak1	0.0220326965491517	0.0141877044276387	0.171	0.17	1
Gmeb1	0.0220553519085979	0.0242814084034566	0.331	0.328	1
Ahi1	0.0221998945940502	-0.0242162712662002	0.23	0.276	1
Pdrg1	0.0222774420141561	-0.0332473143687976	0.334	0.39	1
Halr1	0.0223935834128906	-0.0647249457472967	0.565	0.621	1
Sdhb	0.0224762102343926	0.00946345372849033	0.891	0.922	1
Capza2	0.0224793503434735	0.0281597871103147	0.817	0.837	1
Zbed5	0.0225278347475925	-0.0147845701518948	0.094	0.122	1
Fam129b	0.0225387458251635	0.0129017515738294	0.186	0.194	1
Xpo4	0.0226809917541966	-0.0316022779101233	0.244	0.295	1
Gmds	0.0227516204212011	-0.0354820867077853	0.108	0.15	1
Usp37	0.0227632726680872	-0.0015210192962119	0.277	0.306	1
Oxa1l	0.0228414050758562	-0.0198462366803035	0.386	0.437	1
4931406P16Rik	0.0229134379899046	-0.0149341339129096	0.321	0.364	1
Anp32e	0.0229363147669012	0.0165096551117001	0.77	0.805	1
Vipas39	0.0230335475579369	0.00357827509831118	0.175	0.186	1
Fbxo33	0.0231508328478418	0.00703478727700405	0.177	0.188	1
Nop16	0.0231569682765904	-0.0123227509322387	0.665	0.713	1
Fblim1	0.0232275828033519	0.0213979660635891	0.801	0.824	1
Ppa1	0.0232359737222856	0.0490600121877782	0.923	0.922	1
Dlg1	0.0234603954092125	-0.0411643356937004	0.26	0.317	1
Akr7a5	0.0234618186564974	0.0403206939901494	0.415	0.353	1
Rnf149	0.0235077179285598	-0.00133078174174472	0.434	0.47	1
Atg12	0.0235305692678318	-0.00222201642145181	0.326	0.356	1
Plk2	0.0236070933570518	-0.0388662277283296	0.148	0.193	1
Ext1	0.0236632593574213	-0.0191669034894237	0.227	0.269	1
Ptpn14	0.0237567097235578	-0.0442137561352012	0.142	0.189	1
Cir1	0.0238390070337134	-0.0221043200247564	0.398	0.451	1
Csad	0.0239245921272363	-0.0105756717429121	0.238	0.272	1
Tsen54	0.0239310206297808	0.00985252526872021	0.166	0.173	1
Mrpl36	0.0239381862940178	0.0435678660937131	0.902	0.911	1
Ergic1	0.0239743206722837	-0.0218703083758658	0.306	0.354	1
Wiz	0.0240549147936628	-0.0203593589452977	0.08	0.113	1
Wdr83os	0.0242415542944351	-0.0311715785783533	0.182	0.23	1
Ube2l3	0.0242633359785138	0.0523828227882179	0.777	0.737	1
Pfdn4	0.0243015717280682	0.0235619937954745	0.866	0.889	1
Sphk2	0.0243636911822515	-0.0185886286666037	0.142	0.179	1
Ahsa1	0.0244088480943044	0.0469883829361095	0.942	0.949	1
Aplp1	0.0244452867414995	-0.0454600124829915	0.442	0.505	1
Fen1	0.0245551966575189	-0.00704151481346171	0.58	0.626	1
Hmmr	0.0245783856828528	-0.044425204192261	0.645	0.705	1
Nutf2	0.024599682149977	0.0458562924567208	0.309	0.262	1
Ylpm1	0.0246584140679526	-0.0463976475680138	0.364	0.426	1
Jmjd6	0.0247014379725071	-0.00504440294789155	0.458	0.497	1
Id2	0.0247646139737547	-0.0651112713329794	0.176	0.227	1
Ly6e	0.0248640783870362	0.0258773415387396	0.444	0.454	1
Timm50	0.0248699793931824	-0.0147652141034618	0.513	0.564	1
Zfp385a	0.0249109404796059	-0.00808066399858164	0.114	0.139	1
Mrpl52	0.0249324432467921	-0.0333503423711452	0.979	0.968	1
Ift27	0.0251056992394793	0.00703282404863012	0.258	0.275	1
Msto1	0.0251117821515875	0.0100164518060751	0.319	0.335	1
Cdkn2a	0.0251735860875884	-0.0552370551063806	0.276	0.333	1
Gnai1	0.0251810315748618	-0.0233385571015929	0.153	0.193	1
Gfer	0.0251835721057198	-0.062315020774247	0.732	0.78	1
Traf3ip1	0.0251926447989498	0.0172908527964482	0.205	0.2	1
Mfsd1	0.025226841173359	0.0444506513149457	0.355	0.312	1
Rab35	0.0252443683894615	-0.0261028867332296	0.366	0.42	1
Rrp9	0.0252915876097227	0.00528581845445719	0.846	0.878	1
Xab2	0.0253211016239505	0.0183223736504762	0.288	0.291	1
Nek3	0.0253544110284476	-0.0032903059669523	0.108	0.125	1
Fbxo34	0.0254009659187367	-0.0263347380937016	0.125	0.166	1
Cdk2	0.0254615238268049	0.0166294457427928	0.235	0.235	1
Ccnl2	0.0255205546431414	-0.0440530208951417	0.394	0.457	1
Hsd17b10	0.0255644792462586	0.0328668568338192	0.579	0.576	1
Tekt1	0.0255865944884194	0.0262645033166535	0.146	0.126	1
Cnn3	0.0256129160841453	-0.0577314213243871	0.928	0.929	1
E2f8	0.0256132310921182	0.0123776881283808	0.129	0.131	1
Cox17	0.0256454277591614	-0.0523433909476188	0.956	0.974	1
Paip1	0.0256520473971515	-0.0429886207321563	0.222	0.262	1
Rtn4	0.0257193102267614	0.0633619675614995	0.861	0.838	1
Myl4	0.025814572087372	0.0048802642612927	0.18	0.195	1
Tmem50a	0.0258156980420447	0.0146202538935258	0.527	0.548	1
Ctbp1	0.0258229830784452	-0.00602362334762951	0.481	0.52	1
Sdccag3	0.0258618561740425	0.0213302078621008	0.395	0.405	1
Tmem165	0.0258706467353661	0.0303680466638302	0.475	0.474	1
Atp6ap1	0.0259247320943081	0.0371888882606163	0.214	0.178	1
Sfn	0.0259322508202835	-0.111716104977248	0.436	0.483	1
Fgfr1op	0.025953907553266	-0.0237873178215133	0.228	0.273	1
Arfrp1	0.0259544816273774	0.0172802473350073	0.378	0.388	1
Adprh	0.0259940546978811	0.0650178052002333	0.79	0.774	1
Cmc1	0.0260389424197219	-0.0325664799356546	0.354	0.411	1
Extl3	0.0260481165995871	-0.0297220292899278	0.099	0.14	1
Gnb1l	0.0261480593406663	-0.0134939454700983	0.097	0.125	1
Galnt1	0.026219092298327	-0.0354751888626136	0.208	0.261	1
Pogz	0.0262210338295918	-0.00835880325386304	0.247	0.279	1
Vwa9	0.0262284204133354	0.0397064550645744	0.231	0.189	1
Ppp1r21	0.0263177346690264	0.0240614922226329	0.157	0.138	1
Aamdc	0.0263429855916543	-0.0174124578964636	0.17	0.207	1
Papd7	0.0265465534819309	-0.0198189145881864	0.098	0.131	1
Clp1	0.0266831630397356	0.0482497693216823	0.362	0.314	1
Akap10	0.0267118433197413	-5.67116766554687e-05	0.102	0.117	1
Tfeb	0.0267334758283803	0.028572739709175	0.242	0.229	1
Sox13	0.0267580111502331	-0.0252352512939768	0.096	0.133	1
Sik1	0.0267611430525432	-0.0444250372500627	0.186	0.232	1
Cog2	0.0267873878882646	-0.0342107973005541	0.105	0.146	1
Pms2	0.026803290467976	-3.72931610096161e-05	0.2	0.222	1
Rhox5	0.026892226782999	0.0588592213825969	0.883	0.892	1
Ranbp2	0.0269289417249229	0.0291964743824636	0.309	0.293	1
Gss	0.0269761124879459	-0.00764644494401402	0.11	0.131	1
Dctn4	0.0269969657092609	0.0151183296564574	0.2	0.202	1
Abi1	0.0270242810757843	-0.00608397987564219	0.242	0.269	1
Exoc3l	0.0271522716088712	-0.0151158098003883	0.074	0.102	1
Pelp1	0.0271551795523196	0.0158359212109022	0.728	0.753	1
Rad54l2	0.0271954305714824	-0.00171652021876792	0.245	0.27	1
Gpx3	0.027217622982409	-0.0326349925718778	0.14	0.185	1
Gtf3c4	0.0272575821554663	0.0127842642295869	0.22	0.23	1
Ptbp2	0.02738708081325	0.0213242591674316	0.156	0.144	1
Mrpl54	0.0274759154691947	-0.050424863440764	0.866	0.873	1
Set	0.0275353663656211	0.0336708613356009	1	1	1
Tspo	0.0276255727187282	0.00857090947078637	0.221	0.235	1
Pgam1	0.0276431332128123	0.0385955003336016	0.998	0.999	1
Rbm8a	0.0278319052136201	0.0437093538612254	0.991	0.992	1
Abhd10	0.0279025456683186	0.0179089297693527	0.253	0.253	1
Mageb16	0.0279491460881459	0.0379163868647474	0.274	0.245	1
Git2	0.027952802765929	-0.0294054627478889	0.274	0.326	1
Hsd17b11	0.0281008153550993	-0.0228226850994264	0.171	0.212	1
Ddb1	0.0281894041474886	-0.0554315552290713	0.827	0.86	1
Chid1	0.0282098614147833	-0.021974851221031	0.092	0.127	1
Gpt2	0.0282348144422834	0.0233625218188198	0.236	0.23	1
Rpl5	0.0283236233093762	0.0383372730313702	1	1	1
Klf6	0.0284679646311252	-0.0204311092046685	0.14	0.181	1
Vps29	0.0284692331678004	0.0353556863777581	0.858	0.864	1
D3Ertd254e	0.0285459774498532	0.0305059586171289	0.131	0.101	1
Tmem40	0.0285647515144514	-0.03261795485908	0.071	0.105	1
Exo5	0.0286129783999459	0.00314094364368639	0.105	0.114	1
1500015A07Rik	0.0286566107422066	-0.0325976494520186	0.2	0.25	1
Cwf19l2	0.0286853019397585	0.0383282875155191	0.447	0.433	1
Rad23a	0.0287002186712965	-0.0523351075605002	0.572	0.632	1
Kif13a	0.0288037058580593	-0.0270194514746333	0.12	0.161	1
Slc30a1	0.0288099406712559	0.0038868703457951	0.186	0.202	1
Syvn1	0.0289031175395162	-0.0186244388899338	0.072	0.103	1
Wbp2	0.0289350617009105	0.0139710541867689	0.316	0.326	1
St3gal4	0.0289537202351547	-0.00639152771702017	0.083	0.101	1
Oxnad1	0.0289567115244515	-0.0132168880823103	0.451	0.497	1
Whsc1	0.0289971290799924	-0.00510575185637391	0.187	0.21	1
Zdbf2	0.0289982489443311	-0.0375750039323323	0.355	0.413	1
Cenpb	0.0290642473145088	-0.0132789024429161	0.269	0.309	1
Sfrp2	0.0292096968356048	-0.0271199707415688	0.157	0.201	1
Yipf5	0.0292866655864832	0.0314252104215245	0.55	0.553	1
Zfp639	0.0293260474240457	-0.0258832428401127	0.365	0.418	1
Lsm10	0.0293408504602501	-0.0354427151660156	0.343	0.401	1
Prrc2b	0.029578641093746	-0.00426558171337638	0.417	0.452	1
Cbx7	0.02966104067012	-0.0582547266765575	0.519	0.564	1
Cbx1	0.0296684894122197	0.0466354339563422	0.993	0.986	1
Sbf2	0.0296747243926211	-0.0121938559934952	0.164	0.193	1
Wdr6	0.0296833315846427	-0.0330280005580046	0.313	0.367	1
Zwint	0.0296915020520157	0.032975592629865	0.755	0.769	1
Foxo3	0.029769334149526	-0.00550555950815375	0.127	0.15	1
Ahctf1	0.0297842922360241	0.0526833932072375	0.606	0.559	1
Rae1	0.0299433988934208	0.0569405463896563	0.817	0.789	1
Mbd4	0.0299853902746673	0.0211720926626345	0.116	0.102	1
Sharpin	0.0300452648867307	-0.0189931325641406	0.102	0.134	1
Fkbp11	0.0300790491414139	0.0628698030869288	0.636	0.592	1
Smim7	0.0301287324890427	0.0364008469360379	0.446	0.435	1
Gtf2h4	0.0302522708220921	0.026668829787722	0.422	0.42	1
Mfap1a	0.0302919306246046	0.0111259499251005	0.228	0.236	1
Adgrl1	0.0303428616622317	-0.0569585069647123	0.388	0.442	1
2610301B20Rik	0.0303734838991897	-0.00809079900396696	0.101	0.122	1
Asxl1	0.0304736446757894	-0.0251777848049327	0.387	0.44	1
Txndc17	0.0307330334645634	0.0530686854312106	0.951	0.955	1
Pdcd6ip	0.0307339016177528	-0.0441167595205457	0.246	0.301	1
Golga5	0.030772886580743	0.0209711927209354	0.185	0.178	1
Tbc1d1	0.0307797272629254	-0.000801201890634234	0.208	0.23	1
Klf4	0.0309437672389653	-0.0633611102114584	0.717	0.77	1
Mlec	0.0309468298779264	-0.047600779943917	0.714	0.767	1
Ric8	0.0309652750637649	-0.0231247413702156	0.157	0.197	1
Guf1	0.0310926256419591	0.00765931561756725	0.172	0.18	1
L3mbtl2	0.0312958675530061	0.0300712787940219	0.518	0.517	1
Frmd6	0.0313433909102737	-0.0265901610309684	0.073	0.108	1
4921524J17Rik	0.0313872031843242	-0.0104571754234987	0.45	0.488	1
Fstl1	0.0314004935006336	-0.0463365958424808	0.284	0.341	1
Dnajc17	0.0314140563040703	-0.00136610905777249	0.191	0.21	1
Dis3	0.0314339209093742	-0.0570984118418745	0.453	0.498	1
Cers6	0.0314742573804954	0.014598125633277	0.116	0.105	1
Ing1	0.0314776817540772	0.0471895343122166	0.569	0.533	1
Uggt1	0.0315088751609427	-0.0348748653638853	0.262	0.316	1
Akap9	0.0315891295652984	0.000565840222060243	0.425	0.456	1
Jmy	0.0316796779051709	-0.0281034534853911	0.113	0.153	1
Ino80e	0.0316887335466639	0.0427534840218375	0.815	0.766	1
Pik3c2a	0.0318045454890982	-0.021196346849693	0.158	0.197	1
Gm14820	0.0318416852349422	0.024909978370663	0.265	0.254	1
Dcun1d1	0.0319243849123543	-0.0161728152658741	0.202	0.238	1
Fbxo9	0.0319273934854162	0.0343806008783413	0.302	0.282	1
Prr12	0.0320676414080214	-0.0301193371438702	0.205	0.252	1
Nosip	0.0323717740513006	0.00701301602729965	0.51	0.545	1
Tle4	0.0323967280318672	0.0303832083841781	0.672	0.69	1
Praf2	0.0324750847282376	-0.040909687995911	0.418	0.479	1
Lrp11	0.0324977130876912	-0.0128507385919887	0.154	0.185	1
Usp9x	0.032520072960211	-0.0558179192905933	0.762	0.787	1
Nxt1	0.0325956513260104	0.0586248088166451	0.746	0.726	1
Ddah2	0.032606332619055	-0.0442504858822891	0.257	0.312	1
Mier2	0.0326578093826182	0.0276778307985202	0.16	0.14	1
Tpp2	0.0326698075823052	0.0303050822345469	0.444	0.443	1
Ets2	0.0327063989093803	0.0210628294845071	0.178	0.171	1
Cnbp	0.0327983434770081	0.039160096015999	0.998	0.999	1
A330069E16Rik	0.032808448020712	-0.0595003616954214	0.121	0.164	1
Zscan21	0.0328472381405888	0.0103787794633271	0.191	0.194	1
Pcyox1	0.0328564819816243	-0.0313373207335661	0.098	0.138	1
Leng1	0.0329317054589753	0.0158064607892021	0.151	0.147	1
Rnmtl1	0.0329685716979144	0.0401329870881871	0.221	0.184	1
Actr3b	0.0330207930327623	0.0163953607513813	0.254	0.252	1
Atg4b	0.0331583589355885	0.0206693140712912	0.273	0.269	1
Cacul1	0.0331729066820177	0.0190027697001675	0.406	0.415	1
Capn7	0.0331986151906252	0.0259592289590545	0.19	0.172	1
Mthfd1l	0.0333211691238971	0.0287484626826315	0.391	0.381	1
Slc7a6os	0.0333963374226048	-0.0294795861141047	0.295	0.348	1
Map7d2	0.0334583479214925	0.0291169990095447	0.223	0.21	1
Cdk6	0.0335165010801184	-0.0101640322291686	0.323	0.362	1
Psmg1	0.0335845615118407	0.0522542249574505	0.696	0.646	1
2410141K09Rik	0.0336965302875692	0.0564187620637613	0.517	0.476	1
Tsg101	0.0337346269278945	0.0196131754509582	0.653	0.673	1
Epb41l5	0.0338166917474933	0.00307086099011027	0.133	0.146	1
Dhx8	0.0339100835096398	-0.00994437979920409	0.517	0.562	1
Crip2	0.0339145315876103	-0.0427461546380466	0.476	0.537	1
Rad51ap1	0.0339299778930964	0.0194190232479166	0.416	0.418	1
Tgfb1	0.0339315916464437	-0.0193642189725255	0.071	0.101	1
Bcat1	0.0339509319801941	0.0458644200048857	0.923	0.897	1
Lonrf1	0.0339637501487994	-0.0189670075472198	0.088	0.12	1
Pid1	0.0340231335746312	-0.0412663219181794	0.183	0.232	1
Ddit4l	0.0340362346021626	-0.0290739442366054	0.151	0.195	1
Thoc7	0.0341011210462471	-0.0126522208441078	0.78	0.822	1
Zfp518b	0.0341705393306578	-0.0392709075987609	0.215	0.267	1
Slc39a10	0.0341792312286644	-0.0452231958035607	0.274	0.33	1
Yars2	0.0343838575556054	0.03397012166854	0.371	0.353	1
Phax	0.0345445331575628	0.0608119878501256	0.765	0.726	1
Cnnm3	0.0345496556606517	-0.0153458708942421	0.091	0.12	1
Uchl3	0.0347332444401686	0.013122057987105	0.939	0.961	1
Kif5c	0.0348284430585343	-0.041021663565572	0.15	0.193	1
Mrps12	0.0351926774414406	0.0410083031236536	0.837	0.841	1
Rars	0.0352266417377044	0.00588933761702515	0.695	0.727	1
Uqcrc2	0.0352304288629583	0.0539607536119664	0.754	0.726	1
Smdt1	0.0352324532801413	-0.0404737934387376	0.968	0.982	1
Tra2a	0.0353182458493585	-0.049811568141215	0.748	0.79	1
Dyrk3	0.0353639182362825	0.0379797276690607	0.482	0.467	1
Asap1	0.0353757974584419	-0.0175021815228451	0.245	0.286	1
Noc4l	0.0354112465554479	0.0511550614828072	0.588	0.563	1
Timm10b	0.0354537982955996	-0.0438120019035501	0.621	0.679	1
Cops5	0.0357879864250739	0.0312394140425881	0.75	0.764	1
Rnf146	0.0358480703307853	-0.00630513916302214	0.255	0.283	1
Mif	0.0358617143065123	0.0415229703722866	1	1	1
Rps19	0.0358673218229568	-0.0255012162995145	1	1	1
Dapk1	0.0360202720033055	-0.0196348370274949	0.118	0.151	1
Eno1b	0.0360368865246056	0.0245245007468205	0.113	0.093	1
Brca2	0.0361492759557507	-0.0320185805811821	0.569	0.556	1
Chchd6	0.0361507036070928	0.00855267912594099	0.484	0.513	1
Gm11627	0.0361768337510051	0.0398905995465266	0.227	0.185	1
Trim35	0.0361871096978286	0.0407813622232259	0.289	0.249	1
Ei24	0.0363383061741158	-0.00422149597903471	0.511	0.546	1
Rrs1	0.0363712424443983	0.0483988500235747	0.771	0.764	1
Rtn1	0.0364068497206727	0.0224851954232521	0.185	0.178	1
Emg1	0.0365110796940007	0.0355095397461194	0.988	0.994	1
Cpt1c	0.0365576848114325	0.00760076273984782	0.134	0.139	1
Sf3b5	0.0366111455428338	0.0464744156784347	0.992	0.989	1
Becn1	0.0367726602728225	-0.00428404091510615	0.369	0.405	1
Arhgdia	0.0367803103411585	-0.0504567684151105	0.92	0.91	1
Mars2	0.0368188057520752	0.000870327634511781	0.128	0.14	1
Tom1	0.036942732207941	-0.00733549294413076	0.123	0.144	1
Cyct	0.0371148682117977	0.0196730164973853	0.247	0.25	1
Iars2	0.0371967332043359	0.00478300445826951	0.264	0.278	1
Utp15	0.0373021744920991	0.0400542909646865	0.383	0.357	1
Id1	0.0373675722763364	-0.0927297448917532	0.479	0.534	1
Klf13	0.0373883831147051	-0.0161719025183048	0.36	0.402	1
Patl1	0.0374658089422917	-0.00501036644716116	0.158	0.181	1
Jam3	0.0374867201902343	-0.010537690969482	0.096	0.12	1
Nudc	0.0375225159766573	0.0453083122296734	0.962	0.965	1
Eno3	0.0375557406237218	0.0275159199799258	0.176	0.133	1
Mrfap1	0.0375904467052696	0.0329340176649964	0.994	0.998	1
Rfwd3	0.0376150897068191	0.00388570562213902	0.414	0.441	1
Wnk3	0.0376167514095445	0.0162795560178546	0.145	0.138	1
Fance	0.0376761879434126	0.0367818945855423	0.238	0.199	1
Ube2e3	0.0378149043554491	-0.0108464494500716	0.638	0.687	1
Acsl1	0.0378995382999021	-0.0165288643707113	0.075	0.104	1
Sertad2	0.0379808693333733	-0.00902994600265467	0.464	0.504	1
Ptcd3	0.038066962273377	0.0527752425673815	0.664	0.625	1
Cep192	0.0380727435183645	-0.0426289519117206	0.209	0.259	1
Hmces	0.0380774732846944	0.021740269982357	0.691	0.718	1
Ulk1	0.0381133195853534	-0.0329924523477247	0.347	0.402	1
Tmem238	0.0381369635595203	0.0485335239858797	0.465	0.44	1
Prex2	0.0381905442040225	0.00933956954536058	0.119	0.131	1
Tmem5	0.0382058891914459	-0.0533946696005054	0.451	0.507	1
Glyr1	0.0382059335254559	0.0107400745711625	0.464	0.484	1
Atp1b1	0.038222367411695	-0.0510706566125353	0.358	0.416	1
Oip5	0.0382302749169756	0.0101303422829572	0.201	0.207	1
Adrbk1	0.0382466101258825	-0.0208690558056606	0.186	0.226	1
Hck	0.0382510851665046	0.023877330906117	0.281	0.279	1
Ubtd1	0.0384335494474538	-0.0213859283278974	0.081	0.113	1
Esyt1	0.038591688929138	0.0144109837806409	0.135	0.128	1
4930566F21Rik	0.0386056139671816	0.000764492861654142	0.369	0.397	1
Cdk5rap2	0.0386166800079493	-0.0324934479800318	0.25	0.265	1
Dok1	0.038693960554835	-0.0241014800643713	0.076	0.109	1
Elp3	0.0387225569535558	0.0494905241997772	0.547	0.513	1
Tssc4	0.0387576482112641	0.0360947599652024	0.392	0.378	1
Sdhaf1	0.0390484631063263	0.00864258253096695	0.435	0.463	1
Hpcal1	0.0391544601214653	-0.0326620570020033	0.116	0.157	1
Rnf219	0.0392512726814533	0.0221344024342198	0.157	0.145	1
Rcor1	0.0392759498466448	0.0183429247573522	0.157	0.15	1
Helq	0.0392815881391325	0.0101742332672388	0.119	0.119	1
Ttc19	0.0392992022498235	-0.0349448317515839	0.288	0.341	1
Glt1d1	0.0393207438167475	-0.0290658986825971	0.175	0.218	1
Cd276	0.0393281921745709	-0.0336809395126181	0.129	0.169	1
Dynll2	0.039335250091912	0.00859895375905428	0.925	0.893	1
Prkrir	0.0393379357597214	-0.0396081022800092	0.265	0.318	1
Xpot	0.0393680680716787	-0.0135260360465809	0.531	0.574	1
Nufip1	0.0395495793415007	0.0489653287929069	0.677	0.65	1
Ankrd12	0.039687660707404	-0.0397067381621034	0.128	0.169	1
Pitpna	0.0397165428048212	-0.0234561055603378	0.529	0.582	1
Capg	0.039896456355156	-0.0259503010100073	0.121	0.161	1
Cmpk1	0.0400318765212052	0.0440581450605101	0.576	0.563	1
Hddc3	0.0400697354415612	0.0212929837198374	0.154	0.138	1
Bag6	0.0400895638055329	0.028629053457483	0.499	0.5	1
Trp53inp1	0.040119768112272	-0.0152687604517687	0.271	0.312	1
Rbm7	0.0401333497392456	0.0485353635454914	0.564	0.529	1
Npdc1	0.0401967922532442	-0.00294782685566458	0.118	0.136	1
Lman2	0.0402107421849503	0.0367914361711321	0.835	0.842	1
Akt1	0.0403221287601697	-0.00601056610952229	0.091	0.111	1
Slc25a5	0.0403467543837494	0.0388625243796281	1	1	1
Txndc5	0.040346804124283	0.0368376807492861	0.483	0.476	1
Ckb	0.0403664423054958	0.0328734710487526	0.798	0.815	1
Ppp1r15a	0.0403820217165128	-0.00107834447438218	0.209	0.232	1
Tmem230	0.040382721606673	0.048465908162483	0.504	0.476	1
Usb1	0.0403974818859536	0.0202506437262889	0.155	0.147	1
Kmt2c	0.040416101896787	-0.002360847323673	0.229	0.254	1
Ptch1	0.0406179408852007	0.0102368280951792	0.195	0.203	1
Tmem106b	0.0406251408496631	0.00671614172006653	0.118	0.123	1
Elk1	0.0406731757805137	-0.00811630983182873	0.111	0.133	1
Sdhaf4	0.0407098197116389	-0.0400792325958149	0.526	0.584	1
Zfp24	0.0407848599359817	0.017215037923954	0.296	0.297	1
Unc119	0.0408974959227674	0.00267384495333944	0.17	0.184	1
Adnp2	0.0409668497311511	0.0255651517616755	0.205	0.19	1
Jak1	0.0410286172952968	0.03430761389412	0.346	0.322	1
Zc3h14	0.0410349829840898	0.0382861145126205	0.424	0.401	1
Ccnb2	0.0410494725416181	-0.0556522219141411	0.704	0.744	1
Sept11	0.0412208993849205	-0.035919516130775	0.734	0.723	1
Herc2	0.041237441913834	-0.0221305209401096	0.228	0.271	1
Cog6	0.0412674716960328	-0.0144549424785946	0.112	0.141	1
Ift81	0.0413040406709364	0.00624478728603638	0.118	0.123	1
Arl13b	0.0413882619744257	-0.0345434636344405	0.157	0.203	1
Akap1	0.0415914261362791	0.0184861692796031	0.422	0.431	1
Eif2b4	0.0416956643562416	0.00125882036761238	0.58	0.616	1
Hmbox1	0.0417647194226542	-0.018585629401361	0.086	0.116	1
Tdp1	0.0418059941481215	0.000758743781678922	0.197	0.216	1
Shcbp1	0.0419695706866487	0.0113155088633773	0.318	0.329	1
Rhox13	0.0420701538243459	2.43536860037863e-05	0.388	0.425	1
Mpc1	0.0420769401044965	-0.0533639366383802	0.692	0.708	1
Acsl4	0.042108191893655	-0.029965358530146	0.119	0.16	1
Gse1	0.042113573057224	0.00751163366139834	0.185	0.195	1
Med6	0.0422065079794681	0.0480956755695922	0.443	0.393	1
Ing2	0.0423421941910043	0.0338688238570877	0.4	0.387	1
Tomm22	0.0424404128643358	0.0527856462750689	0.931	0.925	1
Ap1g1	0.0426666387035282	0.0270352895753362	0.351	0.342	1
Fnip1	0.0426873930585666	0.0184738295122449	0.117	0.104	1
Dolpp1	0.0427059133464528	0.00167291630987021	0.132	0.144	1
Pgrmc1	0.0427162665266195	0.0196699200640807	0.598	0.614	1
Ctdp1	0.0427230338545346	-0.00514217257113367	0.25	0.276	1
Ccdc47	0.0427326683765443	-0.0296445040484201	0.279	0.329	1
Anapc16	0.0428812106045844	-0.0280285715865622	0.275	0.325	1
Ube2e1	0.0429443428176673	-0.0129336668463621	0.586	0.63	1
Pdik1l	0.0431526771924154	0.0295637620022446	0.168	0.138	1
Evl	0.0431932674678113	-0.0213040313338724	0.142	0.179	1
Brpf3	0.04341089884623	0.0101632775160189	0.139	0.14	1
Parp2	0.0434802514740826	-0.00623626027896373	0.553	0.593	1
Blzf1	0.0435706438547051	0.00801109346977266	0.208	0.216	1
Sf3b4	0.043584348464288	-0.0062338789608084	0.838	0.874	1
Cdk2ap2	0.0436269709477839	-0.0022820339201759	0.566	0.609	1
Ankrd9	0.0437503249674835	-0.015160385012374	0.232	0.268	1
Sp3	0.0437607210617504	-0.0397632679360152	0.288	0.342	1
Sdad1	0.0439156821973398	0.0333471431389334	0.671	0.674	1
Spidr	0.0439504191872797	0.00190430907165279	0.096	0.106	1
Trim41	0.0439726432154712	-0.0161017634012402	0.157	0.191	1
Cnpy1	0.0440923549959129	0.0274475868574132	0.238	0.222	1
Tmem141	0.0441241424388731	-0.00868928799537687	0.148	0.172	1
Akt1s1	0.0441469576517943	0.0249516214460731	0.376	0.376	1
Cpsf3l	0.0441876645247521	-0.0281037620968688	0.599	0.653	1
Rab6a	0.0442058571886047	0.0131804491210636	0.613	0.639	1
Rpl10	0.0442495289314454	0.0405814989399818	0.999	0.999	1
Gm27045	0.0443185044945324	0.0243724588189337	0.118	0.096	1
Atp6v1a	0.044337250927624	-0.0573684722535424	0.487	0.542	1
Samm50	0.0444292281240663	0.0476491944139611	0.881	0.859	1
Stk4	0.0445779579931499	0.000495592268490552	0.308	0.332	1
Myh10	0.0446334805536164	-0.0416667867503817	0.355	0.412	1
Ddx56	0.0447411172527274	0.0274974668422469	0.546	0.548	1
Polr2c	0.0447593719544191	0.0312105156583107	0.911	0.925	1
Bub1b	0.0447623525329511	-0.00338362677999693	0.585	0.626	1
Plekha7	0.044852805379452	0.0128019892920072	0.268	0.273	1
Wdr82	0.044893604837369	-0.024436146763002	0.461	0.514	1
Sri	0.0449737128602525	-0.0176907452191634	0.388	0.436	1
Ccdc181	0.0449859705438854	-0.0202069232500464	0.081	0.112	1
Rrp1b	0.0449937496756952	0.0449119050713449	0.912	0.909	1
G3bp1	0.045031856736833	0.0439923679406837	0.995	0.992	1
Rassf3	0.045045493292405	-0.00784986598665859	0.099	0.121	1
Scp2	0.0451686496832947	0.00621936691721403	0.545	0.574	1
Cops4	0.0453767910395778	0.00286000772779949	0.743	0.779	1
Smim14	0.0453967213088461	-0.021390091935264	0.356	0.402	1
Lrrfip2	0.0454998821899305	-0.0283824382367491	0.391	0.444	1
Peli1	0.0455951188992944	-0.0111775895933201	0.279	0.314	1
Mtmr4	0.045630744568541	-0.0285646638075058	0.119	0.159	1
Rec114	0.0456459461058458	-0.0163406155326612	0.09	0.119	1
Eri3	0.0457166486778059	-0.00918369708536748	0.379	0.417	1
Senp2	0.0457586573148669	-0.0222107876012094	0.342	0.389	1
Tmem55a	0.0458545230266458	-0.0268322067420015	0.16	0.201	1
Tsc22d4	0.0458954047365777	-0.0205859293677115	0.286	0.328	1
Dnmt3b	0.0459894490213282	-0.0164095637753009	0.564	0.611	1
Gadd45gip1	0.0460132384530957	0.0447177792604965	0.846	0.808	1
Cdc42	0.0460281887918982	0.0146683745262683	0.914	0.937	1
Pnpo	0.0460514299637554	-0.0116908501345289	0.186	0.216	1
Slc6a8	0.0460834540417195	-0.0041253557739046	0.243	0.272	1
Pidd1	0.0462139779283189	-0.00913813317671067	0.096	0.118	1
Tspan5	0.0462516191115372	0.00190757615868919	0.176	0.19	1
Tubb2b	0.0463032164633806	0.0532636951811971	0.871	0.836	1
Dock6	0.0464037408398642	-0.00642531455230058	0.175	0.199	1
Atp11a	0.0464227724458494	-0.0293049146074728	0.121	0.162	1
Syce1	0.0464566287694128	0.00966712027169292	0.392	0.414	1
Fdps	0.0464748547406245	0.0140372899106249	0.317	0.326	1
Asnsd1	0.0465273624095975	0.0220277882213532	0.534	0.545	1
Cstf1	0.046555868763706	0.0375395340816591	0.379	0.346	1
Mpp5	0.0465802090311	-0.0285865227449609	0.18	0.224	1
Med19	0.0466253335877452	0.0135885087343141	0.665	0.694	1
Smpd4	0.046628827541145	-0.0402166792737544	0.38	0.437	1
Nck1	0.0466764113588769	0.000838057022904182	0.291	0.313	1
Psma2	0.0470784415811623	0.0424144422592754	0.99	0.993	1
Llgl1	0.0471035526960472	-0.0148927730563116	0.104	0.132	1
Usp47	0.0472219302218407	-0.0245974402563348	0.207	0.249	1
Sipa1	0.0472447011969107	-0.00449796492341517	0.092	0.109	1
Shkbp1	0.0473913240227075	-0.0107189937675716	0.201	0.233	1
Zfp668	0.0474809375778067	-0.00637877122585787	0.127	0.147	1
Cnot4	0.0475136828822774	-0.0181936371272187	0.465	0.512	1
Ddx39b	0.0475522193653698	0.0404980950617033	0.921	0.925	1
Dennd2a	0.0476028294095116	0.0153808256525325	0.151	0.147	1
Mdk	0.0476154729581667	-0.0384533784088155	0.925	0.912	1
mt-Nd1	0.0476555023386394	-0.0300803548014641	1	0.999	1
Litaf	0.0477351890780295	0.0347691029468435	0.252	0.225	1
Tipin	0.047800381153331	0.045804614748054	0.968	0.967	1
Cdc14b	0.0479360654250005	-0.0142673115471909	0.151	0.182	1
Nxn	0.0479989114530558	-0.0131919555881041	0.475	0.52	1
Suclg2	0.048030831494506	-0.0383326685964923	0.598	0.601	1
Polr3gl	0.0481509240236956	0.0228040443543288	0.106	0.088	1
Rpl36al	0.0481842662855955	0.0281475320218241	1	1	1
Kdm5a	0.0482687109776441	-0.010873840193222	0.45	0.494	1
Secisbp2	0.0482977312909169	0.0387081611389264	0.412	0.388	1
Ahcyl2	0.0484007767178673	0.0157819044233977	0.158	0.152	1
Ostc	0.0484528445500769	0.0298642862557992	0.918	0.934	1
Otud6b	0.0485911998387436	-0.0202041904210143	0.498	0.546	1
Zfp423	0.0486502436979226	-0.00364978238613198	0.141	0.159	1
Cradd	0.0487007138971143	0.00325311699813446	0.164	0.175	1
Cdkn1a	0.0487438277073818	-0.0778854334702895	0.366	0.422	1
Chd9	0.0487666211334593	-0.0144041408815544	0.25	0.285	1
1700021F05Rik	0.0487755388172524	0.0230397510195302	0.489	0.497	1
mt-Nd6	0.0487896986070424	0.0137765355303624	0.168	0.167	1
Nr2c2ap	0.0487916114153134	-0.0133303955373488	0.362	0.4	1
Mns1	0.0488189833512279	-0.0362136912828311	0.304	0.357	1
Commd9	0.04882231849241	0.0416864223947923	0.299	0.262	1
Exosc5	0.04883431163229	-0.0225680605970814	0.785	0.83	1
Arfip2	0.0488914362043301	0.00773493509838316	0.261	0.274	1
Mrpl39	0.0489150780515225	0.0394335934529485	0.558	0.542	1
Pex10	0.0489501610523528	-0.0183656988556278	0.12	0.153	1
Aen	0.0489746016123843	-0.041382994778851	0.813	0.812	1
Mdm4	0.0491469073490628	-0.0448449806193527	0.55	0.607	1
Uqcrc1	0.0492279545057783	0.039460097454993	0.961	0.965	1
Eif4g3	0.0493194196361387	-0.0216235913853069	0.177	0.216	1
Rps6kb1	0.0493332319570128	-0.004315150928344	0.486	0.521	1
Gbf1	0.0493684911752689	-0.00578250228412711	0.24	0.267	1
Qser1	0.0494150026018147	-0.0376898015543742	0.2	0.247	1
Slu7	0.0495264857644135	0.0298999715445698	0.398	0.39	1
Nkiras1	0.0495712892219063	0.00140264570294828	0.129	0.141	1
Cap1	0.049620157163029	0.0237438108642901	0.527	0.532	1
Uspl1	0.0497418446100787	-0.0294346122688764	0.423	0.475	1
Mogs	0.0499650342816164	-0.0024966906652049	0.123	0.139	1
Hif1an	0.050046538549336	-0.00894153762837407	0.148	0.172	1
Ifnar1	0.0500501842040874	0.0228860715705795	0.135	0.119	1
Crtap	0.0500797140390492	0.0116929861985154	0.291	0.298	1
Ilf3	0.0501797150207182	-0.0397158264586529	0.547	0.557	1
Gm16586	0.050180847122054	0.0117170239420314	0.234	0.242	1
Hspa5	0.0502661404821241	-0.00522892337242653	0.931	0.956	1
Dvl2	0.0502777841321887	0.0140331932975436	0.235	0.237	1
Btbd1	0.0503428439489765	-0.0484604629670608	0.417	0.474	1
Fabp3	0.0504445034971815	0.0265300363818115	0.19	0.204	1
Cops8	0.0505314720252282	0.0408177175889183	0.718	0.717	1
Cgnl1	0.0505808397880577	0.00062137799032079	0.114	0.127	1
Gnaq	0.0506879456962201	0.0100678863092713	0.148	0.149	1
Surf4	0.0506976259247705	0.0399532628563155	0.518	0.497	1
Urb1	0.0507239814369269	0.0151730658707853	0.276	0.283	1
Ddx52	0.0507612625619672	0.0350955755946405	0.531	0.516	1
Naf1	0.0507855201217496	0.015717463375199	0.526	0.543	1
Helz	0.0508212806120794	-0.0278348576000277	0.32	0.369	1
Dzip3	0.0508300568360024	-0.0369520041009109	0.183	0.217	1
Mmgt1	0.05093379508292	0.0131877144405648	0.103	0.098	1
Phc1	0.0509666221415037	0.0318620916752759	0.768	0.78	1
1810055G02Rik	0.0510774229199369	-0.0121522135845506	0.265	0.299	1
Arcn1	0.0510975547464993	-0.0343646772973247	0.385	0.439	1
Dcxr	0.0511334977011095	-0.0322050920195989	0.102	0.139	1
Ing5	0.0511369629882284	0.00667805146026051	0.414	0.433	1
Hspa4	0.051186358835603	0.0359576654684044	0.99	0.978	1
Lrp10	0.0511918328376017	-0.0171604703362097	0.156	0.188	1
A830080D01Rik	0.0513457278595583	-0.00296156222430677	0.318	0.346	1
Nupr1	0.0513630912905356	0.047913943060407	0.58	0.524	1
Nbr1	0.0513965379591658	0.00310022521271272	0.287	0.304	1
Stk38	0.0514120360382916	-0.00291395848822429	0.443	0.473	1
Adipor1	0.0514646630335267	-0.0364031238893456	0.718	0.768	1
Rapgef6	0.0514741021412915	-0.0205278700567451	0.187	0.226	1
Sarnp	0.0514972775618527	0.0541895327309362	0.829	0.809	1
1500011K16Rik	0.0515716432341321	0.0448693666845174	0.597	0.575	1
Fermt2	0.0517098281397734	-0.0397493679542928	0.747	0.743	1
Bmpr1a	0.051789283838345	-0.0413667870518062	0.197	0.243	1
Capns1	0.0518576587068447	-0.0503032596863063	0.827	0.857	1
Mapkapk3	0.0520693936138372	0.021535365037755	0.199	0.188	1
Tead1	0.0521129286967705	-0.0518967077116901	0.492	0.523	1
Dpm2	0.0521144091785177	-0.0404514328768629	0.366	0.422	1
Kbtbd8	0.0521729954425749	-0.0165880659364679	0.192	0.227	1
Spns1	0.0522066843084088	-0.00523092027698457	0.593	0.634	1
S100a6	0.0522347948279481	-0.150201653445992	0.62	0.636	1
Kdm6a	0.0523761044675181	0.023464458634584	0.203	0.191	1
Fkbp15	0.0523815283696248	0.0140659139911123	0.116	0.111	1
Sh3d19	0.0523875162344137	-0.00260023492406998	0.097	0.112	1
Rqcd1	0.0525352547447131	0.0195486688914708	0.393	0.395	1
Hadha	0.0525377163362713	-0.0379372321214014	0.399	0.455	1
Btf3	0.0525661880069849	0.0358317597348554	1	1	1
Enoph1	0.0529216078378737	0.0354840989309497	0.45	0.434	1
mt-Nd2	0.052954131147416	-0.0350801067098185	1	0.999	1
Brwd3	0.0530126810981964	-0.0213209354038202	0.132	0.167	1
Car2	0.0530718150879688	-0.0852725175431132	0.688	0.735	1
Sssca1	0.0530945994020363	0.0210200350722753	0.943	0.955	1
Slc25a11	0.0530949177392863	-0.0445885213044495	0.407	0.463	1
Ppp1r14d	0.053118703736191	-0.0140373619633835	0.125	0.154	1
Mapre1	0.0531427010498655	0.0448800564266413	0.825	0.786	1
Gdf3	0.0531970132152207	0.0541222132026912	0.793	0.784	1
Myo1c	0.0532398586929706	-0.0153815848549728	0.208	0.247	1
Cnih4	0.0532430253185083	0.0316742197931781	0.836	0.849	1
Coil	0.0532784369725683	0.020664901224957	0.472	0.477	1
Zmynd19	0.0533029531002021	0.0378523974210273	0.471	0.454	1
Spred1	0.0534250123845855	-0.0277198381528841	0.329	0.379	1
Marf1	0.0534635077015239	-0.000334611585379591	0.113	0.126	1
Calr	0.053469315179708	-0.0316390122361425	0.978	0.989	1
Pdcd10	0.0535342290634	-0.0124378332967859	0.688	0.658	1
Smagp	0.0535625272798093	0.012370368090951	0.234	0.239	1
Pan2	0.0537047316306008	-0.0215504653177394	0.157	0.194	1
mt-Nd4l	0.0537205078617359	-0.0364608012564084	0.732	0.78	1
F2r	0.0541051222238749	-0.0106499560003575	0.164	0.191	1
Tead4	0.0541430813311789	-0.0279374473094275	0.095	0.13	1
Mcl1	0.0542420559665657	-0.0350079125462606	0.842	0.835	1
Seh1l	0.0543347892356033	0.0274522334896657	0.702	0.714	1
Triobp	0.0544673175757995	-0.024974971009905	0.176	0.216	1
Arf5	0.0545295128248536	0.0320139200579457	0.464	0.457	1
Trrap	0.0545698827089969	-0.017277330680543	0.194	0.229	1
Cmas	0.0545824866872841	-0.0236067633719608	0.432	0.481	1
Smad2	0.0546378042416843	-0.0175191056717925	0.236	0.273	1
Nt5c3b	0.0547960809983321	0.000282567558725272	0.257	0.275	1
Alkbh4	0.054863125965654	0.0277963943308064	0.16	0.134	1
Psrc1	0.0549823002949007	-0.0534172121919853	0.653	0.701	1
Mbd3	0.0549969445382036	-0.00986275137900261	0.914	0.943	1
Ecsit	0.0551216371909136	0.0336572321506081	0.446	0.423	1
Trmt1l	0.0552632062919356	-0.017855766993559	0.227	0.263	1
Tonsl	0.0553081365937229	0.00403124626656781	0.56	0.592	1
Mtus1	0.0553170152698692	0.0088704007095184	0.118	0.118	1
Them6	0.0553265582740096	-0.0208543133913661	0.12	0.153	1
Smn1	0.0553511889005222	0.0457805838079698	0.795	0.765	1
Pkp3	0.0554417423987061	0.0185531243481037	0.124	0.108	1
Neat1	0.0555207731264702	-0.0233478836788369	0.106	0.141	1
Ap1ar	0.0556668148297454	-0.0406306809842541	0.312	0.366	1
Mrpl55	0.0557491639074802	-0.00331493993668974	0.775	0.813	1
Rab2b	0.0557851681167209	0.00997868328475518	0.134	0.109	1
Yy1	0.0558649893030867	-0.021920268110369	0.545	0.597	1
E2f6	0.0560345640430478	-0.0225916161934744	0.106	0.141	1
Fkbp6	0.0560669506032034	0.0086156291570771	0.119	0.125	1
Zdhhc18	0.0560912436093212	-0.0250970215076754	0.12	0.157	1
Dynlt3	0.0561249262144141	-0.013262256012747	0.079	0.104	1
Btg2	0.0561868820790253	-0.0525052557004423	0.239	0.289	1
Ivns1abp	0.0564275881954189	-0.0458923767805889	0.531	0.551	1
Gjc1	0.0564399145849041	-0.0511987016845676	0.512	0.565	1
Gtf2a2	0.056485049569358	-0.0417785564002846	0.919	0.912	1
Nup43	0.0565121184130952	0.0388552086654473	0.64	0.638	1
Ankrd27	0.0565426213328469	-0.0238762731373628	0.106	0.142	1
Reep4	0.0566760651944357	0.0217262265136487	0.162	0.146	1
Ntan1	0.0567489992735523	-0.0167616424728873	0.291	0.331	1
Mesdc2	0.0568691984988062	0.0456765952484048	0.689	0.645	1
Dhcr7	0.0569357170040272	0.0197047210302796	0.145	0.133	1
Emc2	0.056963903189375	0.0513021096555271	0.542	0.503	1
Lyrm1	0.0569845841294082	0.0009550476150047	0.105	0.116	1
Ttc4	0.0570432381341942	0.00231040827508555	0.432	0.462	1
Fam69b	0.0573493219972805	0.0137193440062553	0.155	0.151	1
Arhgef12	0.0573931867530385	-0.000699978608868654	0.142	0.16	1
Plekhg5	0.0574331992571902	-0.0120764413561473	0.08	0.104	1
Cisd2	0.0574487623809022	-0.0326951971534294	0.695	0.745	1
Glb1	0.0575322730300097	-0.0313461927823636	0.16	0.203	1
Ddc	0.0575532455664604	0.0376253526239393	0.38	0.358	1
Eif4ebp1	0.0576106423735873	0.038125087286724	1	1	1
Dek	0.0576271503991525	0.0132665827964233	1	0.995	1
Ddit4	0.0578192376532652	-0.0245645729558202	0.08	0.111	1
Prmt10	0.057884548551099	0.0256402837583181	0.103	0.074	1
Yipf6	0.0578896429472579	0.00259606087497122	0.21	0.225	1
Zcchc17	0.0580335402942088	-0.0550764078983986	0.749	0.78	1
Impdh2	0.0580953834755731	0.0441446650980444	0.978	0.98	1
Pgrmc2	0.0581134718979984	-0.00670779734392429	0.317	0.351	1
1500009L16Rik	0.0581330532221507	-0.0640433789060995	0.702	0.733	1
Abhd13	0.0582184127321849	-0.0119931720009174	0.138	0.164	1
Cyb5r1	0.0583752456076819	-0.0202474432663876	0.274	0.314	1
Smim15	0.0583811155852592	0.00469689356816116	0.558	0.586	1
Map1s	0.058620814086089	-0.0293323358772768	0.242	0.288	1
Acly	0.0587228193539984	-0.0313513898468101	0.647	0.7	1
Herpud1	0.0587435431719465	0.0212194265655384	0.163	0.154	1
Mtfp1	0.0589622825397448	0.00643938305785269	0.178	0.186	1
Ctnnbl1	0.0589987922898794	-0.0506487170879675	0.472	0.52	1
Ubxn6	0.0590478885021915	-0.0121155057759781	0.386	0.425	1
Txnrd1	0.0590508727290036	-0.0488728931547996	0.831	0.863	1
Ddx20	0.059058755409911	-0.00314794138801711	0.421	0.453	1
Mrpl50	0.0591221383234564	0.0121154562390179	0.658	0.684	1
Fem1c	0.0591704107666786	-0.00742559761459513	0.21	0.235	1
Prkaa1	0.0592891143793485	-0.0139347599504651	0.116	0.143	1
Mzt2	0.0593143261209242	-0.0401202789698769	0.36	0.414	1
Sox11	0.0593645508475363	-0.0391769176994314	0.098	0.128	1
Hace1	0.0593830163819315	0.0111905586060401	0.105	0.101	1
Ccar1	0.0594125732375393	-0.0417944058164635	0.638	0.69	1
Gnl3	0.0595380152247241	0.0226958218960995	0.982	0.989	1
Zc3h7b	0.0595625783676305	-0.00201458799990853	0.182	0.2	1
Qrich1	0.0596399652464691	-0.0191652736145178	0.473	0.521	1
Rlf	0.0597093913974932	0.00812236665755797	0.162	0.167	1
Rnf25	0.0597907192601499	-0.0239046058267482	0.091	0.125	1
Hmgb1	0.059866718457892	0.0361617138624624	0.998	0.997	1
Gm13152	0.0598709703703057	-0.0126348120778642	0.346	0.382	1
Cmip	0.059905673096183	-0.0434003405231984	0.331	0.368	1
Phf11d	0.0599237714411151	0.0068191579681452	0.202	0.214	1
Eif4a3	0.0599420741750821	0.0499272915094674	0.872	0.84	1
Tcof1	0.0600760549798482	-0.039506634868554	0.938	0.958	1
Ipo9	0.0600766733195917	-0.0105090719668385	0.282	0.314	1
Gm26829	0.0601497889314559	0.00857964936914926	0.201	0.209	1
Phlda2	0.0603013482173832	0.0824711060246415	0.832	0.811	1
Sqstm1	0.0603407907367694	-0.0587436743424071	0.283	0.325	1
Mlh3	0.0604416077616073	0.0292522693234817	0.139	0.105	1
Dus1l	0.0604566757971237	0.043626073646275	0.643	0.608	1
Chmp4b	0.0605516473893349	-0.0242330665622174	0.438	0.487	1
Trmt10c	0.0606283785086014	-0.0359411013131279	0.341	0.394	1
Ppil3	0.0608279083695002	-0.0453050551356035	0.439	0.495	1
Ngrn	0.0608327754591366	0.0239554008445219	0.588	0.6	1
Gng2	0.0611893804612433	-0.0181596740309345	0.319	0.36	1
Dbnl	0.0612483403739159	-0.0238751981315365	0.392	0.439	1
Vps13c	0.0613481470063007	-0.0236738821322359	0.104	0.139	1
Ireb2	0.0614587634308017	0.0263707118949851	0.373	0.367	1
Sp2	0.0614589830052584	-0.0032942015678683	0.371	0.402	1
Hmga1-rs1	0.0615074938434654	-0.00807964315807462	0.112	0.132	1
Adck1	0.0615700860650245	0.0230491446647547	0.142	0.122	1
Ptrh2	0.0616100055631398	-0.00772118573916153	0.425	0.46	1
Plekha5	0.0616240229864406	-0.00992040257322821	0.244	0.275	1
Eps8	0.0618161897653411	-0.0168690192170401	0.126	0.158	1
Socs7	0.0618441932811039	-0.0126951051279413	0.118	0.144	1
Vps4b	0.0619034812818997	-0.0370597871036539	0.528	0.583	1
Sirt7	0.0621015034858382	0.00339803784688687	0.125	0.131	1
Fbxo21	0.0621417491673409	-0.00655720297252946	0.185	0.207	1
Armc10	0.0622920059175685	0.00116652522664573	0.452	0.48	1
Med21	0.0622932135840641	0.0547058191802334	0.671	0.628	1
Ak4	0.0623263675017286	-0.0410687444769943	0.378	0.432	1
Noc2l	0.0624358247560444	0.0372795415794509	0.651	0.598	1
Pnpla6	0.0624625689010682	-0.0349292681584363	0.253	0.303	1
Ube2s	0.062481440150428	-0.0397425321001159	0.997	0.999	1
Psmb6	0.0626229682336532	0.0380901200888162	0.997	0.998	1
Map7d1	0.0626579742055158	-0.0103768930865578	0.119	0.145	1
Zmat3	0.0627499261989293	-0.0220405588975041	0.482	0.53	1
Deptor	0.0628146090236377	-0.0312696333954109	0.139	0.179	1
Dnajb12	0.0629841478432271	-0.00756074838550334	0.099	0.119	1
Bsdc1	0.0630001744547858	0.0290118099297953	0.157	0.129	1
Zfp120	0.0630993397378735	-0.0173939999053582	0.09	0.118	1
Fkbp1a	0.0631091123923843	0.049141904762406	0.997	0.997	1
Flywch1	0.0633320361926518	-0.0295007842473937	0.158	0.2	1
Fbxl18	0.0633839930615018	-0.0255885508945713	0.207	0.248	1
Sorl1	0.0633923962344369	-0.0153125262416275	0.157	0.188	1
Eif3e	0.0633932892717856	0.00112811126289203	0.958	0.977	1
2610524H06Rik	0.0634187684110874	0.0205529058958761	0.42	0.426	1
Fhl1	0.0635143779549785	0.0032824900281935	0.109	0.117	1
Pnn	0.0636210449367848	0.047409208586684	0.812	0.773	1
Rrm2	0.0638252326714285	-0.0355368583089761	0.786	0.829	1
Pqbp1	0.063915083709174	0.0367209034734111	0.449	0.428	1
Ccnd3	0.0639732165261871	-0.00432697728027898	0.948	0.925	1
Psmd2	0.0639848865481126	-0.0132778739420641	0.805	0.842	1
Phf21a	0.0640704769242912	0.0222905339425634	0.184	0.166	1
Ppcdc	0.0641214049934468	-0.0231474858053106	0.112	0.147	1
Rara	0.0641585794913665	0.00277001506113381	0.284	0.303	1
Cdkn2d	0.0641940509988475	-0.00499649711310615	0.25	0.277	1
Tctex1d2	0.06440938192738	0.0205412982479414	0.282	0.276	1
Mks1	0.0644347724045148	0.0153690254071213	0.129	0.121	1
Mki67	0.0645130693892029	-0.0483900946733056	0.481	0.523	1
Ppp1r37	0.0645189427634379	-0.0171271449970599	0.134	0.166	1
Fam8a1	0.0647295543565423	0.0128294364161987	0.154	0.151	1
Zfp229	0.064937234037849	-0.0230363787482273	0.253	0.293	1
Gtse1	0.0649636102650013	-0.0489750438756839	0.457	0.507	1
Mrps17	0.0650655901380032	0.0500670685420612	0.877	0.856	1
Sf3b1	0.0651366211124333	0.0412395309991762	0.963	0.965	1
Mrpl47	0.0651377831883761	0.0367416168917839	0.601	0.588	1
Cited2	0.0651959044135422	-0.0459675172189038	0.358	0.412	1
Dmrt1	0.0652140592365777	-0.0162501651087783	0.09	0.117	1
Ctsb	0.0653469011884067	0.00227109175001033	0.385	0.41	1
Fam122b	0.0653831791774298	-0.024395804328794	0.091	0.125	1
Uqcrh	0.065405597186985	0.0135590362518616	1	0.996	1
Znhit3	0.0654665167824325	0.0364989479721347	0.741	0.743	1
Stam	0.0656360003318292	-0.00239634372365172	0.164	0.182	1
Zfp655	0.0657230453048789	-0.00602737131074879	0.267	0.295	1
Rnf139	0.0658669010073429	-0.00248897047862491	0.112	0.127	1
Arl3	0.065885302701364	-0.0378794906011605	0.309	0.36	1
Prps2	0.0663723627731144	-0.0299093077471334	0.319	0.368	1
Rbm15b	0.0665225657057446	-0.0176467861496382	0.206	0.241	1
Cdc26	0.0666883868303576	0.0248661639829091	0.879	0.891	1
Cpn1	0.0667138691213743	-0.0248795638520505	0.101	0.136	1
Usp4	0.0667819755643908	-0.0374997771537062	0.302	0.353	1
Vps11	0.0668023934841613	-0.0304002448027474	0.128	0.167	1
Gabpb2	0.066822402180451	0.0324391368968709	0.265	0.235	1
BC030336	0.0668296543268251	-0.0130090480004597	0.18	0.21	1
Rps27l	0.0669903484507237	-0.0332447521646424	1	1	1
Arhgap21	0.0670498813440725	-0.00775417631375507	0.131	0.152	1
Dtnb	0.0671963385931539	0.0151822076995566	0.198	0.191	1
Cry1	0.0672648161764333	0.0120639441546565	0.294	0.301	1
Tmem138	0.0673311822462966	-0.0115245314073649	0.292	0.326	1
Mgat4b	0.0674060408534914	-0.00549650050651868	0.147	0.168	1
Psmb3	0.0675078425807298	0.044041978542515	0.992	0.989	1
Tmem194	0.0676567043184341	-0.0157839078434827	0.111	0.14	1
Whsc1l1	0.0677630763479369	0.0172921986803192	0.154	0.143	1
Tyw5	0.0677654763482914	-0.038155736873012	0.243	0.291	1
Zc3h13	0.0681900912782862	-0.048702381693979	0.704	0.751	1
Epcam	0.0682443185504509	0.010843817803821	0.524	0.549	1
Polr3h	0.0682468963774247	0.000997329274603997	0.532	0.562	1
Rbbp9	0.0682664506156548	0.0228060740609172	0.136	0.12	1
Taf8	0.0683125064971303	0.0159492549911369	0.113	0.101	1
Phlda3	0.0683239979243456	-0.0589039742917555	0.628	0.658	1
Commd1	0.0683390386268483	0.0527582055493191	0.742	0.712	1
Cdca3	0.0684041022403639	-9.04845515745656e-05	0.78	0.817	1
1110004E09Rik	0.0684685954806769	0.000665676727531817	0.605	0.639	1
Lama5	0.0685689034876219	-0.0260479809325126	0.175	0.214	1
Rmi2	0.0686628242394148	8.39108869898353e-05	0.116	0.127	1
Sec61g	0.0686946288437682	-0.027049692781246	1	1	1
Psmc6	0.0687004985476745	0.0418914975316915	0.875	0.872	1
Tcf25	0.0687112026025215	-0.0434306272807822	0.836	0.845	1
Tro	0.0687221801090604	0.0118588334133007	0.205	0.207	1
Rhebl1	0.068734253708787	-0.0290671884791339	0.42	0.47	1
Snx17	0.0687827358439612	-0.0475930945956948	0.409	0.456	1
Cttnbp2nl	0.0688594938194755	-0.00382514629444164	0.123	0.139	1
Mocs3	0.0688625935255742	0.00944191218594329	0.143	0.146	1
Tln2	0.068982940094652	-0.0144568506666887	0.335	0.372	1
Dnajc8	0.0689997458687939	0.0324129535311199	0.984	0.988	1
Abl1	0.0690072755463537	0.0118929254630236	0.165	0.167	1
Otub1	0.0690389147041183	0.0326428113615775	0.437	0.43	1
B4galt3	0.0690770946795156	-0.0100506287800995	0.198	0.226	1
1600002K03Rik	0.0691209206096923	-0.00834881808948787	0.113	0.136	1
Ide	0.0691563500321173	-0.0384931294342732	0.373	0.426	1
Ttf2	0.069238724618767	0.0394476535380359	0.303	0.258	1
Cryab	0.0693990545279117	-0.0495554692884873	0.096	0.129	1
Clint1	0.0695246633997285	-0.0345694265586374	0.413	0.465	1
Slc25a19	0.0695278935935252	0.0176680062780377	0.234	0.23	1
Larp1b	0.0695758813991565	0.0279069468583706	0.156	0.13	1
Top1	0.0696030199738986	0.0376468918616354	0.812	0.769	1
Gpc4	0.0696364739526115	-0.0319547229682471	0.232	0.278	1
Trnt1	0.0696706590096561	-0.00159124990346526	0.541	0.574	1
Prpf6	0.0697162571154634	-0.0478769397000494	0.514	0.551	1
Gcfc2	0.0698505162770543	0.0153502663223397	0.133	0.126	1
Nudt8	0.0699073197338584	-0.0335799062212815	0.2	0.245	1
Axin1	0.0699849192957225	0.00430029771643464	0.163	0.171	1
Lin28b	0.0702229459161833	-0.0129383617599035	0.083	0.106	1
Iah1	0.0702310728382494	-0.0336406866358847	0.22	0.266	1
Zfp518a	0.0703097180502083	0.0385596451325184	0.406	0.354	1
Gsta3	0.0703387385512958	0.0354368056171678	0.215	0.174	1
Tbp	0.070343766904411	0.0157142646629191	0.246	0.248	1
Glmp	0.0704230178929943	0.0218893180229593	0.308	0.309	1
Adam23	0.0705053287094848	0.0137297285076321	0.325	0.337	1
Krcc1	0.0705966183465199	-0.0539212774979067	0.455	0.505	1
Lpar1	0.0706064338792764	-0.0333821377777513	0.091	0.123	1
Utp11l	0.0707691713142656	-0.00833641454564538	0.777	0.814	1
Rab40c	0.0707873802778868	-0.0235080004159638	0.147	0.184	1
Clcn3	0.0708044699462785	-0.0146690246356788	0.335	0.372	1
Lpcat1	0.0708354195013882	0.008715303077172	0.224	0.232	1
Tvp23b	0.0708662043603144	0.0202295565348011	0.356	0.354	1
Tst	0.0709118864983299	0.019410633463153	0.259	0.255	1
Mzt1	0.0709627549719984	-0.0173590445760775	0.358	0.398	1
Add1	0.0710067803572819	-0.035503900450558	0.271	0.318	1
Smek1	0.0710326940957489	-0.0397615377251229	0.455	0.509	1
Pcsk1n	0.0710338902904731	0.029710894913649	0.415	0.419	1
Ccnh	0.0711000012137646	0.00399944566682769	0.538	0.566	1
Mtmr9	0.0711580841484219	-0.00733108256591584	0.132	0.153	1
Smg1	0.0712711558179151	-0.0278582113895665	0.26	0.306	1
Nos1	0.0714641328028924	-0.0230325012852292	0.114	0.149	1
Tuba3a	0.0716395907751409	0.000784162998507837	0.185	0.201	1
Stk16	0.0717247980651176	0.00614061409179834	0.45	0.474	1
Atp6v0d1	0.0718645722554653	-0.0465361710692812	0.472	0.513	1
Cept1	0.0720057324344558	-0.023148354685469	0.141	0.178	1
Atg13	0.0720675548920043	-0.0247784866049637	0.171	0.21	1
Cxxc1	0.0720970930955575	0.0269992222457304	0.314	0.299	1
Cklf	0.0721010424249906	-0.0188454114222743	0.119	0.15	1
Trit1	0.072311990918237	-0.024486274394545	0.121	0.157	1
Sc5d	0.0728114989351271	0.0266255056299058	0.164	0.14	1
2310022A10Rik	0.0728507439691456	-0.0284357488251062	0.321	0.369	1
Mepce	0.0728800651381089	0.0212790193430834	0.254	0.246	1
Nhp2l1	0.0729317703164487	0.0180378383355424	0.998	1	1
Bckdha	0.0729575054535304	0.0079464143209903	0.366	0.384	1
Gtf2i	0.0729595965122843	-0.0424217464680998	0.607	0.659	1
Psmd3	0.0732330213813879	0.05171544141653	0.845	0.825	1
Steap1	0.0732692749254537	-0.0178458777179754	0.199	0.234	1
Btbd19	0.0734262325881994	0.013180520838864	0.156	0.153	1
Tsacc	0.0734519879101415	-0.0157643500986526	0.299	0.336	1
Cmss1	0.0734568042814189	0.0191216987286559	0.198	0.189	1
Dnajc10	0.0735802397377195	-0.0198610348525253	0.239	0.279	1
Fuom	0.0735995501850372	-0.0132894102724886	0.098	0.124	1
Kazn	0.0736873967638247	-0.0270111910408259	0.12	0.157	1
Mtss1	0.0738472870821671	0.0389490708000589	0.442	0.418	1
Klhl20	0.0738575531784505	0.0204631699360479	0.101	0.08	1
Cox4i1	0.0739144963483559	-0.0349058213985076	1	1	1
Plin2	0.0739905519767511	-0.0303616417920508	0.126	0.139	1
Wrap73	0.0740102317047936	-0.0315243158122423	0.198	0.242	1
St13	0.0740610011251604	-0.0294326819831872	0.987	0.995	1
Ncoa1	0.0742237436339994	0.00457755802351563	0.095	0.101	1
Zfp317	0.0742985931466738	0.00903401190965464	0.124	0.125	1
N4bp2	0.074498155013223	0.0178869215568035	0.262	0.259	1
Azin1	0.0746891697990755	-0.0291324881973865	0.41	0.46	1
Alkbh8	0.0749267509634225	-0.00171817524059162	0.139	0.154	1
Rad54b	0.0750204160900022	-0.011424207253908	0.102	0.125	1
Pdzd11	0.0750405595307228	-0.0442623859187929	0.39	0.441	1
Zfp318	0.0750933946172437	0.0303905807132434	0.296	0.273	1
Snrpb2	0.0750961207627115	0.0492138976092986	0.956	0.949	1
Tet2	0.0751233866405657	0.0149874739408086	0.46	0.477	1
Copz1	0.0751491340102138	0.0329524116496868	0.773	0.775	1
Zfc3h1	0.075296511726559	0.0285456906024047	0.194	0.168	1
Zdhhc7	0.0752987376782784	0.00782365223742289	0.104	0.105	1
Rbmx2	0.07530793354544	0.0421318494065148	0.471	0.444	1
Fjx1	0.075309015261632	-0.0196174439999689	0.126	0.159	1
Tdrp	0.0754144847383168	0.017944928967736	0.154	0.144	1
Rnaseh2a	0.0754496677916752	0.0157578496908853	0.603	0.62	1
Aftph	0.0754690253578336	0.0187061018510251	0.17	0.158	1
Dgat2	0.0755298978915682	0.0173444559879024	0.136	0.126	1
Dph5	0.0756121565405053	-0.0156599117758018	0.265	0.301	1
Thoc6	0.0756589698749745	-0.00924171230115844	0.452	0.489	1
Gls	0.0756734286809243	-0.0231349199340011	0.203	0.243	1
Csnk1g1	0.0756813412759101	-0.0320681554498055	0.193	0.222	1
Rabggta	0.0756939708480284	0.034569703597381	0.297	0.266	1
Eif2s2	0.0757315374407171	-0.0263275520016975	1	0.998	1
Cpne3	0.0759637509781142	0.0329582673997707	0.26	0.234	1
Elmsan1	0.0759925666474888	0.0248595741174247	0.102	0.075	1
Gngt2	0.0760692840001469	-0.0160214807655476	0.168	0.199	1
Fbxo25	0.0761689418294454	0.00937226852010971	0.109	0.109	1
Nudt4	0.0762282925747521	-0.0339252855132552	0.903	0.895	1
Mdn1	0.076257599360945	-0.0382348859579597	0.613	0.663	1
Ruvbl1	0.0762860451396912	0.0246720965401823	0.903	0.87	1
Ybx1	0.0763562848560095	-0.0242067125403551	1	1	1
Calm2	0.0763709683018114	0.0193965990224314	0.994	0.999	1
Aes	0.0765607959540189	-0.0283307836262667	0.701	0.748	1
Cenpw	0.076583442475367	0.0356765419195288	0.917	0.922	1
Polb	0.0765954496194067	0.0365386106587721	0.328	0.298	1
Sft2d3	0.0765956846773078	-0.00391765961849756	0.132	0.148	1
Slc35c2	0.076786539863287	0.0173630735029474	0.202	0.192	1
Ccdc92	0.0768377265725684	0.00688192715030209	0.183	0.189	1
Pum2	0.0768413795781145	-0.0150960829273851	0.501	0.541	1
Terf2	0.0768617026253028	-0.00300763704993706	0.199	0.217	1
Kpna3	0.0768872681660145	-0.00184002626733637	0.568	0.596	1
Hexa	0.0773779650556529	-0.00788455832466226	0.218	0.247	1
Fkbpl	0.0773786045869432	0.0037585641061836	0.12	0.127	1
Uqcrq	0.0773916585923572	0.0227145171728425	0.999	1	1
Wdyhv1	0.077481303230657	-0.0262709892074319	0.104	0.139	1
Ankrd13c	0.0774830100034746	-0.0327270101486984	0.422	0.474	1
Pvr	0.077624623253216	-0.020861587461362	0.147	0.182	1
Map9	0.0776687762586892	0.0253474265389823	0.146	0.11	1
Mecr	0.0776833034674447	-0.0133555276283408	0.276	0.312	1
Ppic	0.0777843584704287	0.0212882410600129	0.467	0.473	1
Mprip	0.0778569205560932	0.01220214669447	0.338	0.346	1
Prmt5	0.0779148531785456	0.0468793450588808	0.672	0.64	1
Rps28	0.078059506754095	-0.0296545644452983	1	1	1
Trim32	0.0781001254086139	0.000890006164474405	0.14	0.152	1
Serinc3	0.0781339581460732	-0.0345542569026639	0.171	0.212	1
Tmtc3	0.0781497010576669	-0.0120772557586314	0.108	0.131	1
Ddx10	0.0782236368264081	0.0417030930218845	0.725	0.69	1
Pxn	0.0782709087499076	0.0295460653957776	0.185	0.154	1
Laptm4a	0.0783312483942496	0.0426870572486779	0.762	0.758	1
Supv3l1	0.0784145956694328	-0.006292236679031	0.126	0.145	1
Prr5	0.0784596827296882	-0.00217562952487371	0.273	0.293	1
Srrm2	0.078604707886814	-0.0314439719931396	0.987	0.993	1
Klf7	0.0786615955054484	-0.0311498842822798	0.096	0.129	1
BC030867	0.0787095143954901	-0.030992808641052	0.162	0.203	1
Psmb4	0.078717341046755	0.0389504320119247	0.966	0.958	1
Zscan12	0.078744617208521	-0.0240391904445452	0.123	0.158	1
Plpp2	0.0790359075765139	-0.0190651171684918	0.153	0.185	1
Eef2	0.0790594866850249	-0.0339291421178269	0.998	0.999	1
Ptrf	0.0790992557024386	-0.0174252305704395	0.117	0.146	1
Snx15	0.0792595810878666	0.000706919694645605	0.127	0.139	1
Dsg2	0.0792808786751607	-0.0246940444473676	0.142	0.179	1
Zranb1	0.0794476574767611	-0.0341097898111344	0.319	0.369	1
Zak	0.0795827425799068	-0.027693533019775	0.09	0.121	1
Capn10	0.0797661808541661	-0.0265428436060303	0.2	0.242	1
Tmem109	0.0799678375794719	0.00341885174398558	0.126	0.134	1
Agap3	0.0799990104014177	0.00861607539684828	0.121	0.124	1
Mbd6	0.0799991374740849	-0.00264724411032054	0.117	0.131	1
Rpf2	0.080131282517585	0.015770795725097	0.714	0.734	1
Gm561	0.0801976175452508	0.0272377441647964	0.371	0.355	1
Dxo	0.0803873784217617	0.0103978800440041	0.178	0.178	1
Akap17b	0.0805416826378867	0.00307263751886677	0.156	0.168	1
Sulf1	0.0807611565739619	0.0197984902341565	0.143	0.133	1
Snrpd2	0.0808015253857402	0.0321809308876437	1	0.999	1
Nmd3	0.0808096974749694	0.0470444310548931	0.711	0.692	1
Gabarap	0.0808658192162359	-0.0359037172332624	0.583	0.632	1
Acaa1a	0.0808760421648779	-0.00121174367501925	0.291	0.311	1
Phf13	0.0808851713234552	-0.0026127387379547	0.158	0.175	1
Rpl7	0.0809310108613227	0.0266457237371749	1	1	1
Naa35	0.0810398254848236	0.0253420887280525	0.573	0.577	1
Plbd2	0.081050403942968	-0.0200787914580521	0.143	0.178	1
Rbms1	0.0810693213097399	-0.060558679000987	0.423	0.46	1
B3galnt2	0.0811749301288225	0.00509586139070367	0.133	0.139	1
Acot13	0.0811861866008138	-0.0106513827289005	0.287	0.32	1
Elovl1	0.0812434840529316	-0.00112860248687383	0.094	0.106	1
Dpm3	0.0816008144401383	-0.0104442012791323	0.614	0.651	1
Golgb1	0.0817405739337797	0.0142114784105889	0.494	0.507	1
Plac8	0.0818808109693256	0.0274212930132725	0.131	0.109	1
Swsap1	0.0819395755567359	-0.00815883953110087	0.102	0.123	1
Elovl6	0.0820182248677692	-0.0383496999498217	0.577	0.628	1
Xbp1	0.0820201002182221	0.00180056906662357	0.434	0.461	1
Rab24	0.0820248903980228	0.00514122145453172	0.382	0.399	1
Dad1	0.0820758118883427	0.0107015634470862	0.961	0.939	1
Sufu	0.082085474668241	0.020706334485614	0.103	0.083	1
Slc25a33	0.0823652786750189	0.0402094348305098	0.468	0.436	1
Gm11744	0.0824829812596455	-0.0214580791999394	0.106	0.139	1
Fxyd6	0.0825941729008417	0.0337867127982833	0.513	0.516	1
Inpp5a	0.08264492280717	-0.0163291779106442	0.12	0.149	1
Ccdc163	0.0826895237193363	0.0216454728760012	0.118	0.13	1
Ate1	0.082847960763906	0.0155797950924982	0.323	0.329	1
Tcp11l1	0.082849918155455	-0.0199537666652366	0.105	0.138	1
Gm2000	0.0829496826540149	0.0126573963603988	0.502	0.519	1
0610037L13Rik	0.0830013017280158	0.00366447482934795	0.385	0.404	1
Mcat	0.0830500233812025	0.0316781188319541	0.274	0.25	1
Vti1b	0.0835897418635899	-0.0158086261087185	0.549	0.593	1
Akr1a1	0.083851717984683	-0.0215363664144905	0.901	0.93	1
Polr3a	0.083863816534658	-0.0264690422294452	0.149	0.187	1
Mkks	0.0839378451195396	-0.0119527278735911	0.613	0.655	1
Tgfbr1	0.0839407423315715	-0.00398964342668272	0.126	0.144	1
Ppp1r9b	0.084014106710643	-0.0272605534722083	0.097	0.129	1
Fkrp	0.0841329920286963	-0.0128126335197518	0.16	0.188	1
Ubr7	0.0843058898279874	-0.0383561305480483	0.513	0.565	1
Gtf2h1	0.0843840235230777	0.0213183813026595	0.72	0.675	1
Gm29243	0.0844443959277051	0.00592932673283182	0.108	0.113	1
Nr1h2	0.0844782090522335	-0.0178446330726169	0.287	0.324	1
Gins4	0.0846102730012294	0.045836947909266	0.778	0.762	1
Lrrc28	0.0847312585239533	-0.0333593663453843	0.238	0.283	1
Ppp2cb	0.0847425939455649	-0.01894811220248	0.223	0.261	1
Nt5dc2	0.0848837840168073	-0.000510327982160663	0.561	0.596	1
Cad	0.0849203629682174	-0.0104595879903614	0.409	0.446	1
Ppp1r16a	0.0849638484090271	-0.0175756536713059	0.105	0.133	1
Tbrg4	0.0850085372805999	0.0449761333031777	0.539	0.511	1
Nphp1	0.0850941705679079	-0.000495373518735368	0.102	0.112	1
Ethe1	0.0851670238870691	-0.00185557486590374	0.193	0.212	1
Lamc1	0.0851896978394228	0.0205481331468428	0.423	0.432	1
Lysmd2	0.0851910239435321	-0.000778706949836366	0.151	0.166	1
Pcbp1	0.0852896361443371	0.0316654420968516	0.994	0.992	1
Sgta	0.0854111711257298	0.0345980775007818	0.583	0.57	1
2410080I02Rik	0.0855208191929586	0.00429041561677262	0.105	0.11	1
Vps18	0.0855221486804019	-0.00041406621981134	0.098	0.109	1
Arl14ep	0.0856648747942346	0.0351349585044029	0.292	0.25	1
Tm9sf2	0.0856850876921262	-0.0292985779726764	0.329	0.377	1
Icam1	0.0858226863407089	-0.00680051969775711	0.259	0.285	1
Angel2	0.0859139102845634	-0.00181269125149919	0.358	0.386	1
BC055324	0.085971168973942	0.0243157113123388	0.227	0.207	1
Tyms	0.0860302755448	-0.0086241935164969	0.692	0.732	1
Phf3	0.086038184842679	-0.0316054718530044	0.675	0.723	1
Mdh2	0.0860726022839569	0.0509984941878487	0.98	0.982	1
Auh	0.0861646068161368	0.00471415031252154	0.339	0.357	1
Inip	0.086216245209707	-0.0137569729542428	0.298	0.334	1
1810037I17Rik	0.0863313296695061	-0.0151293529746384	0.928	0.953	1
R3hcc1	0.0863679622886792	-0.0138043662405328	0.222	0.254	1
Tob1	0.0863760012642666	-0.0327263197258	0.166	0.207	1
Pola2	0.0864461223409065	-0.0163739506176497	0.335	0.373	1
Abhd5	0.0866343179007143	-0.0236048116608474	0.139	0.173	1
Msc	0.0866433022974009	0.00378310155001368	0.172	0.188	1
Numa1	0.0867159575095124	-0.0282114401010709	0.308	0.354	1
Spsb3	0.08673538201097	-0.0111245667072782	0.15	0.178	1
Vps13a	0.0868525883642385	-0.0329127080907169	0.175	0.215	1
Alg9	0.0868838264612027	-0.0131568200569625	0.116	0.141	1
Eid1	0.0868966085323096	0.0117947156649074	0.257	0.265	1
Derl2	0.0870250495323836	-0.0300759096646461	0.301	0.347	1
Stx5a	0.0870571719475756	0.0101367902157735	0.208	0.212	1
Bscl2	0.0871644634353107	0.00867834362733799	0.323	0.336	1
Mrps10	0.0871804891771391	-0.0224062515242758	0.714	0.758	1
Cpsf6	0.087326195606846	-0.000291819465755294	0.646	0.678	1
Clspn	0.087336249788477	0.0139547458200055	0.407	0.419	1
Trps1	0.0873914709292849	-0.037451954877731	0.29	0.338	1
Uhrf1bp1l	0.0874589053589486	0.00806321937196344	0.21	0.217	1
Fer	0.0875763084759072	0.0104641586105308	0.171	0.173	1
Rcc2	0.0875961475077344	-0.0565782190400133	0.924	0.937	1
Aurkc	0.0876083975083303	0.0104328386224263	0.141	0.116	1
Coro1b	0.0876390174475547	-0.0423326464135728	0.295	0.335	1
Gpr19	0.0876446622021148	-0.00506641946745762	0.098	0.114	1
Itm2c	0.0877579447439251	0.00409051025220017	0.217	0.227	1
Fbxl15	0.0879032347595083	-0.0112960316105478	0.124	0.124	1
Atg16l1	0.0879723365448366	0.0172311370476689	0.264	0.261	1
Sugp2	0.0881149925144532	-0.0257695463212271	0.081	0.111	1
Lefty2	0.0881600451591025	0.0510049906943322	0.132	0.104	1
Odc1	0.0882555128421903	-0.0510090791012272	0.995	0.996	1
Fam204a	0.0882759888178938	-0.00864322518431093	0.481	0.518	1
Cd37	0.0883062918721215	-0.0346543316475672	0.155	0.185	1
Arpc1a	0.0883758038806356	0.00321332420077303	0.762	0.792	1
2900011O08Rik	0.0886038591078426	-0.00115278838322094	0.257	0.278	1
Ung	0.0887058513316429	-0.0186307920152208	0.782	0.822	1
Hes1	0.0887139846210792	-0.0768514909113771	0.578	0.616	1
Ctps	0.0888895660995604	0.0427394259748959	0.618	0.592	1
Casp2	0.0889236370805083	-0.0149280694662804	0.087	0.112	1
Fbxo22	0.0889664754811599	0.0305653327459102	0.692	0.69	1
Bcat2	0.0889770142776869	-0.0103070168069647	0.351	0.386	1
Stx6	0.089157509689146	-0.00662785432049329	0.182	0.204	1
Zfp410	0.0892272357507658	0.0271131544084333	0.16	0.124	1
Svip	0.0892841863366343	0.0214911905995662	0.171	0.154	1
Hn1	0.0892901346843916	0.0440952205182061	0.953	0.933	1
Mtbp	0.0893326385770622	-0.012552439851827	0.12	0.145	1
Snrpd3	0.0894138751032899	0.0379816794789622	0.994	0.995	1
4930522L14Rik	0.089558532847315	0.00249652160784067	0.14	0.15	1
Ercc6l2	0.0895599516493752	0.0352051045243886	0.313	0.272	1
March5	0.0898198430588092	-0.0215486095096453	0.845	0.88	1
H2afx	0.089831336466643	0.0511240184779806	0.994	0.994	1
Slc35g1	0.089906085047137	0.0229068632512315	0.123	0.105	1
Zwilch	0.0899637510447098	0.00058765696154367	0.28	0.299	1
Trh	0.0899971221953247	0.071303795379086	0.742	0.718	1
Gskip	0.0900921483456768	-0.00162521010868444	0.141	0.157	1
Klhdc2	0.0902523802941508	-0.034818484591669	0.443	0.493	1
Atg14	0.0903253421553353	0.020324129868195	0.316	0.315	1
Clta	0.0903414793378836	0.0463276686485952	0.997	0.995	1
Mrps23	0.0903585040770794	-0.028029205589738	0.613	0.661	1
Ina	0.0903949600940514	0.032221019969879	0.324	0.313	1
Gspt2	0.0904582359015553	0.00989356863778254	0.108	0.105	1
Ak1	0.090491126916013	-0.0353195032188649	0.284	0.332	1
Ppme1	0.0906071622662998	0.0158621578537309	0.193	0.189	1
Imp4	0.0906415120062078	0.0439137318976852	0.761	0.739	1
Utf1	0.0907318486058725	0.0448899746312961	0.984	0.986	1
Pank2	0.0908110146514472	0.00210385856106909	0.365	0.388	1
Fam64a	0.0908876572179892	-0.0266233226644825	0.186	0.227	1
Sirt3	0.0909112505487975	-0.0133927373200399	0.141	0.168	1
Cryzl1	0.0909853435795695	-0.0387462124726034	0.268	0.309	1
Gfod2	0.0910839977359157	-0.113374142760498	0.198	0.237	1
Nup54	0.0911336660226072	0.0129051784728635	0.408	0.423	1
Usp3	0.0911535826030373	0.00169954614088871	0.194	0.21	1
Gli2	0.0912732811198185	0.00604465840912813	0.212	0.221	1
Nudt2	0.0914919093860796	0.0369872525441983	0.342	0.311	1
Prmt3	0.0915064401977821	-0.0157875163139433	0.477	0.519	1
Dgcr2	0.0915151991119614	0.00144558719320156	0.232	0.249	1
Tfpt	0.0916757910524247	-0.0392371169758712	0.268	0.312	1
Opa1	0.0916772967125264	-0.0332545778145371	0.255	0.301	1
Dna2	0.0918184159975872	-0.000682704164690309	0.116	0.129	1
Snw1	0.0918836391928344	0.00191834007978986	0.784	0.812	1
Daglb	0.0919656323168768	0.0209145925346936	0.109	0.086	1
Gm15545	0.0921717865336481	-0.000902128528797619	0.109	0.12	1
Prosc	0.0922653414561861	-0.0106346391361728	0.295	0.325	1
Limd2	0.0923799513728727	-0.0398303185312272	0.251	0.289	1
Dnajc2	0.0925419783317773	-0.0272219099879423	0.976	0.974	1
Dlg5	0.092630309303406	-0.0236968156674671	0.088	0.119	1
Ccdc107	0.0927275145200216	0.022956171774698	0.294	0.286	1
2700062C07Rik	0.0927369819034038	-0.0157385566136117	0.434	0.473	1
Tmem39b	0.0927698742175139	0.028700011133411	0.245	0.225	1
Slc12a7	0.0928153310405361	-0.0109881950313258	0.121	0.146	1
Hsd17b4	0.0928701547021028	0.0194293342579873	0.202	0.194	1
Poc5	0.0929971767988345	0.0269447511259883	0.24	0.217	1
Cdk8	0.0930937527937647	-0.0259807393597381	0.338	0.381	1
Gtf2b	0.0932623588885605	0.0068326031973906	0.325	0.341	1
Dhx29	0.0933083743519909	-0.00765699477165938	0.398	0.432	1
Ttc13	0.0934465161899293	0.0153852131697313	0.268	0.267	1
Ncoa2	0.0936041732820177	0.0223224478832309	0.106	0.083	1
Slc35a1	0.0936217080615421	-0.0216381289034314	0.25	0.289	1
3110040N11Rik	0.0937461774987006	-0.0368062354602977	0.443	0.494	1
Atraid	0.0937703182904982	-0.0285822023561488	0.249	0.292	1
3110001I22Rik	0.0937995074604101	0.0204006698471907	0.131	0.111	1
Sbds	0.0938055531377752	0.0386945571399004	0.647	0.625	1
Arl14epl	0.0939676668413147	0.0517019205168369	0.466	0.429	1
Sft2d1	0.0940163639554545	0.0272636321291094	0.266	0.247	1
Gstm4	0.0940304254498264	-0.0212664610456864	0.089	0.12	1
Atp6v0a1	0.0941249267750699	0.0230450711218044	0.154	0.132	1
Gm43409	0.0941329016645824	0.0494513690931653	0.12	0.129	1
Bcor	0.0941341690609107	0.0141499796357674	0.11	0.107	1
Zdhhc20	0.0942361297664611	-0.0108680228775549	0.154	0.178	1
Tpp1	0.0943025800256743	-0.00140661532147857	0.151	0.168	1
Suclg1	0.0944070067388652	0.0394121867972566	0.869	0.85	1
Setd1b	0.0944120088871596	-5.52381751790509e-05	0.373	0.396	1
Rps19bp1	0.0945975235061435	-0.0435177896388996	0.908	0.914	1
Phf8	0.0947541698346739	0.0263316334824062	0.125	0.096	1
Fscn1	0.0947658626782132	0.0292908433181691	0.928	0.938	1
Crbn	0.0947887948138254	0.0177217538775063	0.172	0.161	1
Plcb4	0.0948144846738237	-0.033682068490515	0.177	0.217	1
Tdrkh	0.0948476803406288	-0.0271051558354961	0.101	0.128	1
Lamp1	0.0949604361827726	0.0345267220407977	0.935	0.911	1
Snip1	0.0951176336663946	0.00577902030242056	0.228	0.239	1
Casc5	0.0951194666263839	0.0409587932177496	0.385	0.354	1
Rnf40	0.0951637860134042	0.0083603126432836	0.177	0.18	1
Metap2	0.0951722669037173	-0.0310310204232536	0.992	0.997	1
Tsen2	0.0954175993205043	-0.00323735121734767	0.225	0.248	1
Cks2	0.095558578157696	0.049652208070291	0.985	0.985	1
Lifr	0.0955974716428962	0.00908066061554327	0.232	0.238	1
Tubb3	0.0956353664295628	0.0239991750008827	0.481	0.486	1
Pank1	0.0957208244947383	0.0274522333299515	0.158	0.126	1
Zfp286	0.0958810286376588	-0.0112021938206464	0.08	0.101	1
Ctnnb1	0.0960040940075381	-0.0389739186672302	0.879	0.905	1
Spin1	0.096025542109644	-0.0262470112183593	0.421	0.468	1
Psmc2	0.0960557400007073	0.0102443894569656	0.78	0.8	1
Hdac5	0.0961223193982626	0.00584870353408112	0.188	0.195	1
Zfp617	0.0962283775357312	-0.0272334772051167	0.121	0.157	1
Pop1	0.0962917363393192	0.0136341159889219	0.56	0.575	1
Rufy1	0.0963572421300204	-0.00326085690989213	0.096	0.108	1
4933434E20Rik	0.0964143321074467	0.0340861836205593	0.384	0.336	1
Lmna	0.0964949523813756	-0.0425918453538886	0.246	0.284	1
Arhgdig	0.096640408667135	-0.0136999129787974	0.183	0.212	1
Gpatch4	0.0968664436084088	0.00244422895949059	0.803	0.831	1
Zkscan1	0.0969582799982415	-0.0028795705998766	0.094	0.106	1
Map3k1	0.0970003106049138	-0.0217336222117139	0.098	0.129	1
Magi1	0.0971142429290263	-0.0111428018237079	0.112	0.137	1
Med26	0.0971300804660947	-0.0305369089655829	0.15	0.188	1
Wrnip1	0.097140380883957	-0.0352112834922022	0.238	0.283	1
Gdpgp1	0.0971420863213338	-0.0222575615244135	0.114	0.132	1
Azi2	0.0971897404489516	-0.00606845114691196	0.277	0.304	1
Fam96b	0.0971960250259441	-0.0367310651835675	0.709	0.753	1
1110008L16Rik	0.097259265510756	-0.0187123660536711	0.388	0.428	1
Pim1	0.0972736865517647	-0.0137784027730052	0.671	0.714	1
Anapc7	0.0974219227793303	0.0105933554240701	0.242	0.247	1
Ncapd2	0.0974600168714652	-0.0374334613369873	0.341	0.39	1
Ell	0.0974908881939274	-0.0215806427510537	0.127	0.161	1
Uqcr11	0.0976358512247497	-0.024181511860955	1	0.999	1
Slc25a51	0.0976513097890978	-0.0195282489676657	0.2	0.235	1
Nfkbil1	0.0977838359314706	-0.00633763688245549	0.138	0.158	1
Chd6	0.0978247436838577	0.0107326040178295	0.186	0.188	1
Eci1	0.0978450148553052	-0.0316729453768299	0.4	0.447	1
Mrpl12	0.0978552872013138	0.02508040871423	0.984	0.971	1
Wdr18	0.0979315379336011	0.0424050344272839	0.871	0.852	1
Cd63	0.0979398991387852	-0.0331578659831955	0.697	0.742	1
Psat1	0.0981713492529234	0.0343294554068909	0.927	0.935	1
Cecr5	0.0983044863332812	-0.000781741477270767	0.109	0.121	1
Paip2	0.0984864566649406	0.0104162330178512	0.945	0.961	1
Spopl	0.0985187410991689	-0.0178649078470474	0.151	0.183	1
Tex264	0.0985914109470889	0.00754237772687488	0.345	0.359	1
Farsa	0.098715707156485	-0.0183378630806588	0.618	0.662	1
Arl1	0.0987686581897891	0.0187435143517116	0.755	0.772	1
Cars2	0.0988449051791841	0.0317838144200154	0.209	0.173	1
Crk	0.0988620796526918	-0.0302354873386133	0.32	0.367	1
Aqr	0.0988675792639899	-0.0426603734404446	0.622	0.668	1
Zpr1	0.0989662042044953	0.0424011230798019	0.624	0.598	1
Ptpn6	0.099052550272339	-0.0169206472929909	0.103	0.131	1
Stau1	0.0991344791841768	-0.00249141134714226	0.305	0.328	1
Slc7a3	0.0991446615985233	0.0458983822497873	0.524	0.494	1
Gng12	0.0993627191669986	-0.0265385502693018	0.108	0.141	1
Ski	0.0993807656052697	-0.00212858075220212	0.276	0.3	1
Sema4b	0.0996164119525323	0.0037485378564438	0.197	0.208	1
Gpr107	0.0996271263870611	0.00454495815891748	0.335	0.352	1
Rpap3	0.0996580652632021	0.00980789681561711	0.442	0.458	1
Tjp1	0.0998636256529774	-0.0399876434651569	0.29	0.336	1
Cep41	0.0998950153301035	-0.00187007744765026	0.114	0.128	1
Tdh	0.100198898238855	0.041947180899442	0.923	0.919	1
Jtb	0.100254050603206	0.0222087226184758	0.621	0.634	1
Pdia4	0.100381846881356	-0.013657419689424	0.511	0.549	1
Pnrc2	0.100440564309066	0.0329948841644259	0.36	0.338	1
Rrm1	0.100516882648418	0.015512494735652	0.624	0.642	1
Ankrd49	0.100558821344646	-0.0256434310353072	0.176	0.213	1
Trmt44	0.100625685712573	-0.0202380330892122	0.073	0.101	1
Fbxl6	0.100628934108846	-0.0291763353972156	0.175	0.214	1
Cpt2	0.100633659262913	0.0190616840164805	0.114	0.097	1
Zfp148	0.10065748976742	-0.0264300724797034	0.271	0.313	1
Ppie	0.100712298133891	0.0200070855391714	0.576	0.586	1
Pkig	0.100768014377716	-0.0160513784231684	0.269	0.303	1
Tc2n	0.100804878464739	0.0732299092316349	0.298	0.318	1
Nvl	0.100829384895933	-0.0373579906622367	0.577	0.626	1
Kif2c	0.100886781101554	0.00366986464685776	0.391	0.411	1
Mgat2	0.100929332123224	0.00871586011044967	0.489	0.511	1
Rbm42	0.100947612692656	0.0317009392099213	0.638	0.589	1
Fbxo31	0.100967718470081	-0.0148440553675783	0.311	0.347	1
Cdc37	0.100978054722517	-0.0345936775696492	0.876	0.907	1
Rbm39	0.101030149855323	0.0266246549976892	0.997	0.989	1
Pbx2	0.10105488037672	0.0147156264729898	0.19	0.185	1
Stard7	0.101173949685212	-0.0212590488271161	0.29	0.329	1
Rpl11	0.101371946825926	0.0284139678384645	1	1	1
Zfp507	0.101425615097512	0.00438512842632427	0.183	0.193	1
Keap1	0.101447328034688	0.0355172622307461	0.343	0.312	1
Fkbp10	0.101462642815874	-0.0253301467135522	0.086	0.116	1
Asl	0.101544849766304	-0.0212662526081464	0.178	0.213	1
Psmf1	0.101602393389876	-0.0124189362013293	0.214	0.244	1
Hist1h4d	0.101749151006045	-0.00271850027096374	0.12	0.136	1
Rps21	0.101921402689432	-0.0236796001235922	1	1	1
Ttc14	0.102044730310311	-0.0443292685176944	0.534	0.577	1
Fbxw11	0.102129198284716	-0.019030754937287	0.191	0.225	1
Map3k10	0.102306466530934	-0.022578802074709	0.145	0.18	1
Ceacam20	0.102333513858952	-0.0122493774146527	0.239	0.271	1
Fbxo18	0.102455794168824	-0.022587492785479	0.14	0.174	1
Apobec3	0.102460168199974	0.0404173366227545	0.508	0.465	1
Ptk2	0.102538014165485	-0.0104190463266161	0.166	0.191	1
Mycbp2	0.102547233215382	0.0027133348843556	0.412	0.432	1
Pam16	0.102641673928611	-0.022829053427931	0.646	0.691	1
Brd1	0.102697643430644	-0.0127944806963546	0.125	0.151	1
Ncapd3	0.10275368304932	-0.0307959190975322	0.358	0.374	1
Nup160	0.102846748200288	0.00237609673514813	0.232	0.247	1
Pdcl	0.102858625831803	0.0148548472472564	0.206	0.201	1
Fam175a	0.103042223150187	0.0301299969544916	0.18	0.147	1
Rspry1	0.103114133211542	-0.0190092874933345	0.221	0.256	1
Kat7	0.103272066970413	-0.0259963307056822	0.613	0.659	1
Gm11496	0.103514083247539	0.0107584018131176	0.203	0.208	1
Pitpnc1	0.10378196854339	-0.0378009952069575	0.269	0.314	1
Commd2	0.103820226118587	0.0413285487716787	0.639	0.597	1
Clcn7	0.103885867853425	0.0039507238455858	0.095	0.102	1
Rcn2	0.103970659304821	0.0321685358548105	0.275	0.248	1
Mrpl9	0.104102565754487	0.0365131849911825	0.325	0.306	1
Atl2	0.104293442224435	-0.0223292674010991	0.249	0.288	1
Nars2	0.104295265174602	-0.0236291711388349	0.086	0.116	1
Mettl21a	0.104337297758605	0.0135795486076696	0.113	0.106	1
Wdfy1	0.104350611053409	-0.00282291649263772	0.328	0.352	1
Stxbp2	0.104502341007101	-0.0289739682958555	0.105	0.134	1
Smarcal1	0.104706840923212	0.00066184519181231	0.096	0.107	1
Cmtm4	0.10473415633439	-0.0134247655136041	0.187	0.216	1
Rps6ka6	0.104838671467077	0.0306648681709157	0.349	0.33	1
Adal	0.105019378169677	-0.0136380903305895	0.14	0.167	1
Pibf1	0.105101841307274	0.00249700278160747	0.149	0.161	1
Arhgap10	0.105143352087325	-0.00958393506489671	0.17	0.194	1
Palm3	0.105144635892364	-0.0031497104237462	0.22	0.239	1
Abr	0.105290189744437	0.00283819914534333	0.121	0.129	1
Prkcsh	0.105304452245692	-0.005949140685576	0.527	0.564	1
Galk1	0.105308292866003	0.0241289660382453	0.652	0.606	1
Vma21	0.105334114661209	0.00344536617926627	0.527	0.554	1
Kbtbd11	0.105390858376862	0.0151611654043315	0.108	0.098	1
Tpgs1	0.105459485710247	0.0232274346686389	0.418	0.416	1
Lamb1	0.105510508096781	0.0369476197306173	0.247	0.206	1
Atp2c1	0.105570485560827	-0.00814195135873402	0.228	0.252	1
Rbm27	0.105643194725874	0.0309808449054552	0.904	0.873	1
Chm	0.105684350843621	-0.0159620146073173	0.111	0.139	1
Cwf19l1	0.105706375283046	0.00286583872674158	0.135	0.142	1
Mtfr1l	0.105725888908389	0.00821464405911321	0.588	0.616	1
Morc2a	0.105987995489081	-0.01750983287193	0.253	0.287	1
Tiam1	0.106129865463416	0.0237386822470171	0.124	0.096	1
Nup88	0.106183156721415	0.0181396958373945	0.414	0.418	1
Piezo1	0.106245993167939	-0.0359180316771785	0.213	0.254	1
Gnpat	0.106343195061943	0.0148131786839066	0.439	0.447	1
Wsb1	0.106368662160076	-0.0335439536294707	0.299	0.346	1
Dnajc4	0.106407435920729	-0.0145175831722962	0.191	0.222	1
Atad1	0.1064786713018	0.0354409460355362	0.294	0.257	1
Maged1	0.106503923099872	0.0406937054130834	0.438	0.4	1
Ugdh	0.106741524400374	-0.00294564836872509	0.111	0.125	1
Naa40	0.106772239819808	-0.0359094486509217	0.262	0.307	1
Nob1	0.106892583528496	0.0415446083780587	0.682	0.653	1
Pdcd7	0.106953929933242	-0.0155368381648676	0.376	0.415	1
Eral1	0.106954152082976	-0.0148904780715828	0.108	0.133	1
Stat6	0.106982080006996	0.0105907844726719	0.197	0.197	1
Eif3f	0.107001032616366	0.0397648626293963	0.988	0.98	1
Ngfr	0.107003205825177	-0.0204341196331443	0.09	0.119	1
Sgol2a	0.107019497182373	-0.0197872140344852	0.455	0.499	1
Chkb	0.107135028336216	-0.0143345289010639	0.142	0.17	1
Map2k3	0.107150712543543	0.0216296022815254	0.405	0.399	1
Zfp84	0.107191486963536	0.0229252381338156	0.119	0.089	1
Ctnna1	0.107197207793735	-0.0519010499881254	0.823	0.854	1
2610507B11Rik	0.10720763963084	-0.0354787342094196	0.494	0.543	1
Nisch	0.107216946099197	-0.0323977211126503	0.805	0.807	1
Lztfl1	0.107407101799528	-0.0175725617819241	0.173	0.205	1
Ppm1d	0.107631379616459	-0.0205506072302171	0.192	0.226	1
Copb2	0.107790061263601	0.0203467354782713	0.564	0.568	1
Fam134c	0.107828166298538	0.0132872385893184	0.126	0.121	1
Zrsr2	0.107906333089528	-0.0193951884548089	0.842	0.876	1
Kpna2	0.108255645325314	-0.000883905641106048	0.19	0.205	1
Dclre1b	0.108299501166876	-0.0248878287290351	0.096	0.127	1
Cirh1a	0.108307693155526	0.0376604499274933	0.696	0.68	1
Zcchc3	0.108319985000399	0.038825722804356	0.387	0.346	1
Mrpl35	0.108364266721161	0.0389878824276506	0.914	0.908	1
Aggf1	0.108653799402348	0.0288463524303543	0.716	0.718	1
Stam2	0.108670441749851	-0.00615921683416529	0.249	0.271	1
Cdc73	0.10870010189591	0.0297221686925885	0.428	0.418	1
Rps6ka1	0.108710668213606	-0.0293597746675932	0.416	0.463	1
Hipk1	0.108717689858474	-0.00421670932873169	0.157	0.176	1
Polr1c	0.108869535584482	0.0419491141936653	0.85	0.848	1
Mttp	0.108873969845804	-0.00317971436137252	0.113	0.127	1
Prpf4	0.108953510253156	-0.00831495569542556	0.534	0.569	1
Mrps25	0.108960066324843	0.0340782751129524	0.81	0.809	1
Picalm	0.109002471394837	-0.0265240834159234	0.369	0.413	1
Tbc1d10a	0.109078446532223	-0.00928866297426054	0.225	0.253	1
Tmem242	0.10921110275273	0.0180928551743127	0.477	0.481	1
Kdelc1	0.1092310284953	0.00868938831711494	0.105	0.103	1
Gpi1	0.109305576926973	0.0257935253573561	0.792	0.806	1
Mettl16	0.109306291301156	0.0423383750384585	0.801	0.787	1
Ier5l	0.109342774479079	-0.00644128449442889	0.089	0.105	1
Ube2q1	0.109543894809292	-0.030280614587174	0.471	0.519	1
Topbp1	0.109547898332212	-0.0180811073887729	0.439	0.481	1
Nfya	0.109610727368188	-0.027396505441502	0.134	0.169	1
Spats2	0.109640093941022	-0.00353392885530077	0.216	0.235	1
Usp40	0.109823937333377	-0.00290508388589708	0.102	0.116	1
Pnpt1	0.109829089103871	-0.00380732507383791	0.229	0.251	1
Tk1	0.109921790377755	0.0101727125615763	0.476	0.494	1
Arl4a	0.109970088555994	0.0421680263456474	0.558	0.538	1
Tnks2	0.110161498241923	0.0118432564373759	0.585	0.61	1
Cenpo	0.110497289039869	0.00683498341362143	0.109	0.108	1
Cabp1	0.110566829777325	-0.0377203981675359	0.202	0.236	1
Dcp1a	0.110641217646081	-0.0187924188073557	0.098	0.127	1
Wbp11	0.110656728016773	0.00389763329078086	0.847	0.878	1
Xiap	0.110898433761269	-0.0368363113769843	0.243	0.278	1
Pdlim1	0.110907779498681	-0.0264047967913973	0.51	0.557	1
Ptpn2	0.110992781784953	0.0331470107948111	0.444	0.424	1
Ino80	0.111021580173761	0.03093511920008	0.409	0.361	1
Nup210	0.111041409852523	0.0119514623628842	0.108	0.101	1
Abcc4	0.111085524953761	0.00873957501489206	0.149	0.152	1
Sigmar1	0.111226875789187	0.0388221621669007	0.655	0.627	1
Gripap1	0.111232048511553	-0.0167959531944751	0.114	0.143	1
Actr3	0.11125953662129	0.0127304854385385	0.82	0.784	1
Trpc4ap	0.111408113758662	-0.0271201151385318	0.109	0.139	1
Dnph1	0.111536067759727	0.0195909099155013	0.677	0.69	1
Pyroxd1	0.111560002069085	-0.0188370451329124	0.172	0.205	1
Calm1	0.111576819315909	0.0353683348579312	0.997	0.998	1
Klf10	0.111998395760169	0.0178470052379113	0.259	0.257	1
Vrk1	0.11202995124124	0.00861549430586034	0.533	0.555	1
Ppp1ca	0.112051626452586	0.0337886183050924	0.992	0.994	1
Ccdc91	0.112337362028527	-0.0289513165677592	0.15	0.187	1
Ncdn	0.11234147952391	-0.0035820267708126	0.138	0.153	1
Bcar1	0.112341784826554	-0.0367862378618833	0.206	0.244	1
Ints4	0.112350159151821	-0.0337270871170261	0.208	0.244	1
Smim4	0.112533003080606	-0.0192448714283149	0.296	0.333	1
Tcp1	0.112569085464385	0.00809510892316445	0.994	0.984	1
Mast2	0.112573321476571	-0.00162453767885318	0.156	0.171	1
Tarbp2	0.112669321875116	0.0096628543607582	0.724	0.749	1
Poglut1	0.112686602597852	-0.0244005572931367	0.341	0.384	1
Brip1os	0.112737954362804	-0.00320533883394393	0.114	0.129	1
Jund	0.112799865825605	-0.0410724279055631	0.311	0.357	1
Tex30	0.112849376778791	0.0347853033832219	0.568	0.556	1
Lzic	0.113033256228381	-0.0385267763085625	0.314	0.36	1
Gpaa1	0.113084797219145	0.000228110358925865	0.247	0.266	1
Nkrf	0.113116577149759	-0.00382780048580246	0.148	0.164	1
Psmb5	0.113287639496788	0.0402032701825099	0.985	0.98	1
Nelfa	0.11333102422782	0.0176949469765392	0.465	0.489	1
Trim71	0.113447912462084	-0.0437735078205864	0.712	0.743	1
Etfdh	0.113479507812301	-0.0191572150998261	0.124	0.154	1
Srgap2	0.11354461389575	-0.0146224685505082	0.163	0.192	1
Elf3	0.113566501281863	0.0301770363893366	0.163	0.134	1
Srf	0.11366528777477	-0.0346185252744186	0.186	0.218	1
Csnk2a2	0.113677004143724	-0.0158971066922163	0.142	0.172	1
Timm17b	0.113745445464747	0.0265424884937795	0.647	0.658	1
Kat6a	0.113901237392603	-0.00141595847402226	0.176	0.191	1
Tmem59	0.11393641746897	-0.044670837282786	0.726	0.731	1
Hsdl1	0.114152631382308	-0.0105741998398249	0.091	0.112	1
2410004B18Rik	0.114166575948647	0.000648430412124645	0.531	0.556	1
Rrp1	0.114198776824017	0.0430692894145215	0.854	0.842	1
Stk35	0.114246663175224	0.0314098363094798	0.206	0.169	1
Haus3	0.114485800805073	0.0230400059479021	0.286	0.273	1
Vamp8	0.114502501067269	-0.000531185434975212	0.245	0.266	1
Sass6	0.114506641223189	-0.00237326080019058	0.104	0.117	1
Akap11	0.114515462493893	-0.033743029458318	0.266	0.31	1
Mapkapk2	0.114655779180623	-0.0167568071545617	0.17	0.201	1
Tada3	0.114659108850826	0.0219715778337875	0.443	0.438	1
Uhrf2	0.11492493870386	0.0161471661166441	0.268	0.272	1
Mtdh	0.115111633511151	-1.41075636734822e-05	0.904	0.928	1
Depdc7	0.115195092533955	-0.000136506206248943	0.155	0.168	1
Pde7a	0.115245308588668	0.010218221655202	0.133	0.136	1
Smc4	0.115282954929962	-0.0498370417093223	0.801	0.824	1
Plscr1	0.115293461058583	-0.0282197337309301	0.228	0.268	1
Ift52	0.115301102598263	0.0201566692310054	0.155	0.14	1
Gsto1	0.115306963869432	-0.0413631820899159	0.482	0.529	1
Klk8	0.115581813365337	0.00797022002662692	0.245	0.251	1
Vdac1	0.115678676536998	0.0402322409091527	0.978	0.967	1
AI597479	0.115745083101927	0.0240964039924478	0.134	0.106	1
Rasal2	0.115802090529476	0.000236649913413031	0.109	0.118	1
Pbdc1	0.115865308442686	0.0360771451933625	0.866	0.858	1
Gnpnat1	0.1159287168496	0.0445697111955418	0.747	0.73	1
Traip	0.11597621957452	0.0122029336073602	0.31	0.313	1
Txnl1	0.116057253800428	0.037298920542544	0.951	0.935	1
Tm2d3	0.116072237513978	0.0183653293824126	0.443	0.446	1
Ncoa3	0.116277144995552	0.0126935177584169	0.458	0.476	1
Nnt	0.116322488629897	-0.0108646104239256	0.091	0.111	1
Braf	0.116325740221758	-0.00822713075699161	0.172	0.193	1
Mterf4	0.116355453011695	0.02761757849566	0.242	0.216	1
Pop4	0.116486230086269	0.0203212674515629	0.602	0.605	1
Gpatch8	0.116489479195807	0.0111366791075144	0.343	0.351	1
Wipi2	0.116495798877343	0.0355712890026612	0.668	0.661	1
Zbtb12	0.116532230298665	-0.0166567574449412	0.11	0.138	1
Dnajb4	0.11683596890244	-0.00550974413373452	0.095	0.111	1
Gpatch2	0.116924418771336	0.0129355956717433	0.217	0.215	1
Zbtb8a	0.116962337082124	0.0325807226321773	0.234	0.204	1
Myo18a	0.117184882952341	-0.0249515649792049	0.158	0.194	1
Rtca	0.117196010838436	-0.0396881561372364	0.446	0.495	1
Sys1	0.117250748421754	-0.041624325403157	0.72	0.742	1
2010320M18Rik	0.117360627031293	0.0128914654739779	0.288	0.29	1
Atp13a3	0.117406770407501	-0.0401387058666638	0.283	0.328	1
Pus7	0.117554748315015	0.0141997338584754	0.38	0.386	1
Fryl	0.117788351629651	0.00175502159411142	0.187	0.2	1
Fam133b	0.117829715487287	0.0400242146623965	0.661	0.639	1
Amotl2	0.11783519792547	-0.0418586988894917	0.21	0.25	1
Tor1b	0.117851463311225	0.0135670439512081	0.249	0.248	1
Hsf1	0.117910621646435	0.0265332363088899	0.201	0.179	1
Arpc2	0.117970096826011	-0.0472774785516414	0.92	0.938	1
Fbxl3	0.118007753430593	0.00536712588780777	0.133	0.139	1
9430016H08Rik	0.118032088058158	0.029512421023606	0.429	0.412	1
Chic2	0.118148782106041	0.0312342142377857	0.59	0.581	1
Bloc1s6	0.118164131357693	0.0252919993443029	0.317	0.306	1
Eef1e1	0.118203787100091	0.0459790875830121	0.865	0.846	1
AK010878	0.118237865919475	-0.0517469964028507	0.406	0.447	1
Dnajc1	0.118420338809168	-0.027446212118426	0.199	0.237	1
Gcsh	0.118494307306508	0.0438773241997368	0.941	0.928	1
Taf2	0.118600182448968	0.0152698290008689	0.249	0.245	1
Etl4	0.118616140005482	-0.033247669679714	0.156	0.192	1
BC002059	0.118637429526397	0.0125165403227855	0.129	0.125	1
Cops2	0.118732585817515	0.0406784694789751	0.674	0.653	1
Ywhae	0.11899776510292	0.0305983690792027	0.999	0.999	1
Psmd11	0.119033900335508	0.010792318524669	0.942	0.918	1
Vps37b	0.119043647593839	-0.00598702794941286	0.092	0.109	1
Rras	0.119170984295717	-0.0122532157699276	0.104	0.127	1
Vps35	0.119225191107605	0.01357416200732	0.631	0.651	1
Iqcg	0.119228069521915	0.0265431796910965	0.146	0.123	1
Eid2	0.119285948557288	-0.00468801070606038	0.136	0.153	1
Gm8797	0.119344983446291	0.0250199443285725	0.673	0.685	1
Srm	0.119420769034686	0.0257083177931514	0.969	0.976	1
Ap2b1	0.119527757572652	-0.024161411165156	0.469	0.515	1
Gid8	0.119533981013672	-0.0118072909648514	0.58	0.617	1
Bcdin3d	0.119715581170133	0.0121639215189599	0.215	0.213	1
Wdr34	0.119786185305127	-0.00537850827246553	0.19	0.21	1
Rmnd1	0.120127643077314	-0.00478068277322594	0.187	0.206	1
Fars2	0.120418622314661	0.0129585821348332	0.141	0.134	1
Sart1	0.120655261332752	-0.0475643694674736	0.479	0.508	1
Sde2	0.120716629341924	-0.0049952336809812	0.739	0.711	1
Stard3	0.120744481764294	0.0130118026297392	0.121	0.119	1
2210016F16Rik	0.120793428684711	0.0052770641094938	0.353	0.37	1
Psmd5	0.120978627136731	0.0285356786010272	0.488	0.476	1
Ubxn8	0.121027280595025	-0.00215279411074557	0.24	0.261	1
Arfgef1	0.121043959715566	-0.00856248987301836	0.199	0.223	1
Uap1	0.121114624594527	-0.00635900536801293	0.213	0.234	1
Dtx2	0.12135880948132	0.0171285817438405	0.236	0.231	1
Samd1	0.121369515163319	-0.00969450428953311	0.218	0.246	1
Sf3a1	0.121555229973567	0.0471789356523424	0.691	0.675	1
Ltv1	0.121885524025166	0.0304342109389473	0.594	0.588	1
Hsbp1	0.121896199168255	-0.0372237038090614	0.875	0.874	1
Ppip5k2	0.121905992472017	-0.0141779027057968	0.199	0.229	1
Npr1	0.122016707463545	0.0174460819983987	0.43	0.437	1
Zcchc8	0.122653966454909	0.0239029355042925	0.358	0.348	1
Lmnb2	0.122759380869572	0.0280394888063284	0.324	0.306	1
Smim12	0.122969838557673	-0.0252158452858996	0.553	0.598	1
Rragd	0.122986664400804	0.0248795906511696	0.25	0.211	1
Bap1	0.123045109542602	-0.0375071509838161	0.267	0.301	1
Rhoc	0.123064495616643	-0.049790124389875	0.401	0.438	1
Hars2	0.123072772262116	-0.00672562426145962	0.116	0.133	1
Mnat1	0.123184315853071	0.0429532510213747	0.713	0.685	1
Mpv17	0.123420345226118	0.0200461565318032	0.276	0.282	1
[truncated: 5,623 more rows]
