# Supplementary material for: Detection of gene cis-regulatory element perturbations in single-cell transcriptomes
Source: PLoS Comput Biol. 2021 Mar 12;17(3):e1008789. doi: 10.1371/journal.pcbi.1008789 (PMC8011753; doi:10.1371/journal.pcbi.1008789)
Supplement: S2 File — (ZIP) [file pcbi.1008789.s015.zip › S2_File/wt_txm.TdgfSC3_vs_Control.wilcox.csv]

	p_val	avg_logFC	pct.1	pct.2	p_val_adj
Tdgf1	5.71763535308405e-18	-0.183542288569377	0.964	0.988	1.04100986873601e-13
Thumpd3	2.56764016772999e-06	0.0963281010515915	0.549	0.453	0.0467490245338599
Clns1a	3.02697292643194e-06	0.0824056664665509	0.97	0.974	0.0551120960715464
Perp	3.49860194342187e-06	-0.134550145515028	0.301	0.407	0.063699045583882
Ifitm2	8.25344090167598e-06	0.077222234023598	0.982	0.983	0.150270398496815
Npm1	9.44400073623912e-06	0.0564076884492231	1	1	0.171946921404706
Rpl7l1	1.05286819282465e-05	0.0908392615938671	0.948	0.919	0.191695711867585
Ran	1.07680607975161e-05	0.0499654838108325	1	1	0.196054082940376
Malat1	2.05615265571826e-05	-0.116639879912018	1	1	0.374363714026624
Anxa3	2.2695263327706e-05	-0.101184821273866	0.08	0.142	0.413212659407543
Snrnp48	3.96840302809081e-05	0.0906027647966948	0.608	0.539	0.722527139324494
Erh	5.33021827189976e-05	0.0529353564821298	1	0.999	0.970472840764788
Snrpa	6.02283043390667e-05	0.0842680559834763	0.791	0.787	1
Ppia	6.94366985817168e-05	0.0500929350959169	1	1	1
Stmn1	9.70128146272707e-05	0.0903527730758433	0.972	0.957	1
Carhsp1	0.000114371539565876	-0.0712083097975523	0.556	0.649	1
Hsph1	0.000115768051877941	0.0866643263291302	0.761	0.69	1
Fkbp4	0.000119856027189657	0.0709743830540073	0.995	0.993	1
Irf2bpl	0.000136345846049919	-0.0737899425866084	0.563	0.659	1
Nop10	0.000137101967483704	0.0558509105358524	1	0.999	1
Rpl22l1	0.000140749266039619	0.0592970245283579	1	0.999	1
Atp5o	0.000175108672313778	0.0647987145983722	0.995	0.997	1
Tcl1	0.000240958697913196	0.0700481493793251	0.52	0.441	1
Phlda1	0.000313590917530239	-0.0870615469944726	0.164	0.23	1
Fat1	0.000318532971667689	-0.0713753234611877	0.375	0.451	1
Anp32a	0.000331847623665134	0.0838823697119433	0.877	0.86	1
Abracl	0.000337041235865978	0.090120425967551	0.702	0.652	1
Acer3	0.000338363508634216	-0.0315549737569927	0.057	0.103	1
Khsrp	0.000370939975742855	-0.0462773075779361	0.194	0.263	1
Homer2	0.000377222618418302	-0.0384840700873433	0.141	0.209	1
Phc2	0.000407655817475124	-0.0389304299222895	0.099	0.155	1
Rps20	0.000414331501302307	-0.0336892321832636	1	1	1
Hltf	0.000440769478484406	-0.0617661764080668	0.185	0.249	1
Eif1ax	0.000444654862509267	0.0668774265758671	0.965	0.954	1
Cfl1	0.000457070729502101	0.0410339105065107	1	1	1
Tceal8	0.000471152549517739	0.0941377925689831	0.805	0.772	1
Pdgfa	0.00048225181459237	-0.0660535480935099	0.756	0.811	1
H2afz	0.00048895670668823	0.042610968401696	1	1	1
Gm10116	0.000505497600951403	-0.0459546913122759	1	1	1
Klf2	0.000524686404975924	0.0908649300048125	0.942	0.921	1
Zbtb22	0.000552532572678023	-0.0327907266291741	0.073	0.122	1
Nipsnap1	0.00056580250495296	0.0698302844182594	0.563	0.504	1
Igfbp7	0.000598861627772366	0.0457271168035482	0.145	0.092	1
Commd3	0.000629070006314642	-0.0707605698112918	0.223	0.294	1
Aard	0.000634717297430615	-0.087956256420628	0.479	0.561	1
Mms19	0.000713664496928322	-0.0462119248072856	0.194	0.265	1
Ephx2	0.000738702200689732	0.0432926154901375	0.12	0.075	1
Tmco1	0.000771672187384029	-0.0703983806055664	0.805	0.867	1
Lrif1	0.00078336154470018	-0.0563525575555802	0.238	0.309	1
Mbnl2	0.000792878868670542	-0.0484671055182092	0.109	0.162	1
Sumo2	0.000816184115763448	0.0441697817377591	1	0.999	1
Ppil1	0.000824222921759094	0.0758544928608134	0.948	0.932	1
Utp14a	0.000866221201226673	-0.0622721825500535	0.547	0.622	1
Arntl	0.000867861120719517	0.038295406157332	0.113	0.069	1
Hspd1	0.000919316664057413	0.0473041058597823	1	1	1
Glis2	0.00120585539119986	-0.0327610280561435	0.076	0.124	1
Ywhah	0.00130965521707373	0.0716496514684004	0.902	0.861	1
Mif	0.00131030303572473	0.0415229703722866	1	1	1
Acer2	0.00135808827731532	0.0622076286457617	0.48	0.417	1
Tab2	0.00135994810295561	-0.0547898134124376	0.222	0.288	1
Hyou1	0.00142222715809211	-0.044246075619148	0.184	0.248	1
Srsf2	0.00146025501425691	0.0551140496356362	0.997	0.989	1
Zfp37	0.00146640240050357	-0.0309255170385915	0.064	0.106	1
Pmm1	0.00152149756055316	-0.0703909775770217	0.844	0.886	1
Zeb1	0.00152719572218122	-0.0433209767094344	0.128	0.184	1
Mthfd2	0.00156798185570173	0.0745079158841455	0.809	0.784	1
Eif4a1	0.0016386449057511	0.0476849378580093	1	1	1
Slc25a44	0.00168531726642829	-0.0407353809498989	0.113	0.166	1
Sec23b	0.00176866898619637	-0.0525448881893997	0.373	0.458	1
Gm26825	0.00177016403702693	-0.0692134936914069	0.609	0.679	1
Dnm1l	0.00181627838464693	-0.0609483404409163	0.526	0.586	1
Ddx42	0.00188724948329867	-0.0645368234270339	0.688	0.738	1
Hif1a	0.00189200096886258	-0.0662255016156714	0.398	0.466	1
Mus81	0.00191227806944964	-0.0328021840110097	0.069	0.111	1
Ptp4a3	0.00200084419707369	-0.06701960539713	0.336	0.417	1
Senp6	0.00205346174026579	-0.0608791394893742	0.57	0.628	1
Ucp2	0.00207610821567356	-0.0567105285325175	0.383	0.457	1
Gtf3c1	0.0021026233731837	-0.0450974358230888	0.213	0.282	1
Taf6	0.00211951224225518	-0.0528189196689141	0.299	0.374	1
1700017B05Rik	0.00213480689134465	-0.0353059938648735	0.116	0.168	1
Prdx1	0.0022022136825558	0.0425920560708439	1	1	1
Ing3	0.00221932359046531	0.0562944506978381	0.298	0.241	1
Cdca7	0.00235309637246947	0.0629591285189403	0.792	0.759	1
Cltc	0.00237465725231413	-0.061451276262139	0.651	0.696	1
Rpl21	0.00239385969143425	0.0269924934064134	1	1	1
Jmjd1c	0.00241353113899	-0.0589353554146285	0.341	0.412	1
Mid1	0.00243162314169187	-0.0777413611662362	0.659	0.72	1
Man1a2	0.00245600398963324	-0.0485715311968919	0.366	0.451	1
Ppp1r2	0.00256180114742685	-0.0814429228188407	0.805	0.836	1
Nfkb1	0.00257940448171957	-0.0442636466728124	0.169	0.228	1
Csnk1e	0.00270214522163119	-0.0432105317640291	0.372	0.457	1
Mri1	0.00278983159321298	-0.0491038715571694	0.262	0.328	1
Ndufa13	0.00284026389152796	-0.0563539675720164	0.957	0.964	1
Nr0b1	0.00297257271871522	0.0948544183341	0.568	0.527	1
Ndufb6	0.00298691965725635	-0.0724186100164104	0.95	0.958	1
Tdg	0.00302278020184771	0.0631066800722728	0.65	0.601	1
Nomo1	0.0030575577687644	-0.0451774162413165	0.291	0.364	1
Cox6b2	0.00307869178916106	-0.0808480905130221	0.546	0.602	1
Kdm6b	0.00311603992098059	-0.0374277740555251	0.203	0.269	1
Fam135a	0.00316391868519986	-0.0328474123579849	0.064	0.102	1
Klf3	0.00316639115956086	-0.0612701072731348	0.682	0.73	1
Mllt6	0.00320949917542753	-0.0700788145544586	0.335	0.395	1
Plekha4	0.00324627174942611	0.0612225719823709	0.32	0.262	1
Col18a1	0.00330119363999896	-0.0655872436256376	0.471	0.526	1
Dpys	0.00330695657132497	0.0796722519898588	0.491	0.426	1
Hspg2	0.0033538634797309	-0.0378451590930679	0.366	0.449	1
BC051226	0.00335797189525688	-0.0353913997066735	0.155	0.213	1
Donson	0.00356436642991857	-0.0375189309067029	0.185	0.247	1
Stx4a	0.00360747707518857	-0.0452165857215077	0.184	0.238	1
H1fx	0.00367964252876086	-0.0473165167570888	0.281	0.341	1
Gigyf1	0.00371926297978901	-0.0448211811575958	0.222	0.285	1
Prpf38b	0.00385996983747596	-0.0658626547468703	0.684	0.727	1
Psma5	0.00393524569924697	0.0596838762488423	0.939	0.931	1
Immp1l	0.00394045755307754	-0.0544878106300827	0.63	0.691	1
Bax	0.00394366940175971	-0.0490163281924454	0.997	1	1
Pak2	0.00395362541244607	-0.0584755628855559	0.579	0.652	1
Ube2l3	0.0039837465481383	0.0523828227882179	0.777	0.737	1
Ammecr1	0.00400724345009772	-0.04115510416069	0.183	0.244	1
Sptssa	0.0040201665516742	-0.0581752419099543	0.407	0.473	1
Tcf15	0.0040515169296146	-0.114073094753062	0.747	0.799	1
D030056L22Rik	0.00405622409144615	0.0695732712751985	0.635	0.583	1
Snrnp27	0.00408869848545049	0.0603604684762358	0.897	0.869	1
Pinx1	0.00412319812200908	0.0532541121686539	0.514	0.452	1
Hjurp	0.00418121926637235	-0.0428060313414319	0.351	0.428	1
Fkbp1a	0.00420150288330635	0.049141904762406	0.997	0.997	1
Dhx30	0.00422874191186582	-0.0516353668905962	0.452	0.528	1
Wdr83	0.00437770931249042	-0.0421501479508399	0.279	0.345	1
Plin3	0.00446088334901071	-0.0532520613597394	0.311	0.372	1
Actn4	0.00447986803907791	-0.0541370942788795	0.963	0.964	1
Gtf2ird1	0.00448931109418402	-0.0389013093898009	0.22	0.283	1
Acad11	0.00454080754934853	-0.040474137339663	0.117	0.164	1
Kif22	0.00475707105686406	0.060242856308645	0.65	0.599	1
Prkci	0.00476920325578069	-0.0379959928010424	0.384	0.464	1
Scn8a	0.00503997639005925	-0.0299734696826618	0.074	0.112	1
Halr1	0.00510660442890302	-0.0647249457472967	0.565	0.621	1
Mtmr2	0.00515123249952993	-0.0369019249830689	0.257	0.324	1
Soat1	0.00519105958566571	-0.0294380468761712	0.083	0.125	1
Spata5	0.00521163999076594	-0.0405655783557616	0.246	0.308	1
Tra2a	0.00522124288871141	-0.049811568141215	0.748	0.79	1
Chek1	0.0052482722291127	0.0459429941918122	0.304	0.255	1
Chn1	0.00527623703324669	-0.0283635145422599	0.104	0.149	1
Hmgn2	0.00560249563065075	-0.0476699574626793	0.943	0.941	1
Ccnyl1	0.00568176012201163	-0.0286882689376262	0.067	0.104	1
Tmem183a	0.00574470618222562	-0.0461789963910012	0.635	0.71	1
Btf3	0.00577341788860148	0.0358317597348554	1	1	1
Kcnq1ot1	0.00582323497145803	-0.0678898213999432	0.636	0.687	1
Wrb	0.00588402342095648	0.0649764871163261	0.39	0.337	1
Rap1gds1	0.00588541461965118	-0.0375695929462984	0.139	0.188	1
Midn	0.00590023173239906	-0.0594363149952707	0.38	0.446	1
Dffa	0.00590737191841935	0.0347343669836442	0.103	0.068	1
Cyr61	0.00595370473926624	-0.0582632492410488	0.108	0.152	1
Platr22	0.00599373438115322	-0.0279349070417526	0.075	0.113	1
Clp1	0.00605953106734763	0.0482497693216823	0.362	0.314	1
Psma3	0.00606627920815198	0.0430729554240792	0.986	0.991	1
Sod2	0.00608952492236493	0.0587261807614541	0.963	0.973	1
Sdc4	0.00610255648853332	-0.0653808061420451	0.253	0.311	1
Cald1	0.00630306888184854	-0.129756966840362	0.444	0.489	1
Ripk1	0.00631513413738584	0.0378508219587207	0.118	0.082	1
Sh3bp4	0.00632873723293375	-0.0302292470120847	0.099	0.143	1
Zfhx2	0.00639511956578826	-0.0637168036490883	0.494	0.558	1
Cacng7	0.00644612491441104	-0.0440716932531309	0.169	0.221	1
Rhod	0.00660389892812023	-0.0206542513786758	0.074	0.113	1
Tor1aip2	0.00662930437423371	-0.0581748343333187	0.464	0.511	1
Gxylt1	0.00673154298975545	-0.032681602806139	0.128	0.175	1
Tbc1d17	0.00681824201001928	-0.0283947311739988	0.08	0.119	1
Usp53	0.00683083667221886	-0.0269125030898148	0.082	0.122	1
Plcb3	0.00688002215313671	-0.0336255062549886	0.158	0.21	1
Tinf2	0.00691644812367763	-0.0340972081709514	0.186	0.239	1
Sap30	0.00708781058566664	0.0578245018209603	0.86	0.811	1
Rbm8a	0.00715744691950883	0.0437093538612254	0.991	0.992	1
Ptprf	0.00720636609695711	-0.0601545225700596	0.511	0.569	1
Ddb1	0.0073318816687026	-0.0554315552290713	0.827	0.86	1
Psmg1	0.00736690213590285	0.0522542249574505	0.696	0.646	1
Gmds	0.00744061880173881	-0.0354820867077853	0.108	0.15	1
Gcnt2	0.00761162648632071	-0.0289123104985252	0.091	0.132	1
Rps7	0.00761450932835213	0.0345267727320198	1	1	1
S100a11	0.00763552462135339	-0.0731366138927104	0.445	0.502	1
Ccng1	0.00764057602985153	-0.0827823437990642	0.832	0.843	1
Ppfibp2	0.00775358704096688	-0.0284055591608083	0.099	0.142	1
Ngfrap1	0.00775570510328056	-0.0569545270556246	1	1	1
Ptpn14	0.00779767011976346	-0.0442137561352012	0.142	0.189	1
Slc26a2	0.00787483971447857	-0.0264880524152894	0.097	0.139	1
Plod2	0.00792701828612725	-0.031510030740138	0.166	0.218	1
Samm50	0.00801242606912103	0.0476491944139611	0.881	0.859	1
Haus6	0.00809150911676227	-0.0357747471489712	0.269	0.332	1
Kctd13	0.00814239186721015	-0.0272463184903376	0.125	0.172	1
Ebag9	0.00821803832558123	-0.0223553450861922	0.121	0.169	1
Akr7a5	0.00823998349192472	0.0403206939901494	0.415	0.353	1
Ap1b1	0.00829421268421593	-0.034605519739667	0.238	0.304	1
Cdkn2a	0.00834092093229956	-0.0552370551063806	0.276	0.333	1
Tpt1	0.00843610732104712	-0.0342686029957231	1	1	1
Rpl7	0.00863617993353052	0.0266457237371749	1	1	1
Pgam1	0.00865550796212843	0.0385955003336016	0.998	0.999	1
Pcyox1	0.00869802911395835	-0.0313373207335661	0.098	0.138	1
2210016L21Rik	0.00875400554236216	-0.0438663443734423	0.328	0.392	1
Eif4ebp1	0.0089724115006197	0.038125087286724	1	1	1
Ddah2	0.00908633738373766	-0.0442504858822891	0.257	0.312	1
Smn1	0.0091541384932878	0.0457805838079698	0.795	0.765	1
Ranbp1	0.00921744946563247	0.0363000638680542	0.999	1	1
Vps16	0.00925262305253338	-0.0285267701959827	0.121	0.167	1
Ahctf1	0.00935156968504316	0.0526833932072375	0.606	0.559	1
Cog2	0.00947286907846072	-0.0342107973005541	0.105	0.146	1
Med6	0.00950294053545598	0.0480956755695922	0.443	0.393	1
Map3k7	0.00957396890415795	-0.0316655473792597	0.188	0.245	1
Tmem40	0.00959756175707387	-0.03261795485908	0.071	0.105	1
Usp9x	0.00961015818954126	-0.0558179192905933	0.762	0.787	1
Trub1	0.00963098680634612	0.0479950560216977	0.277	0.233	1
Frmd6	0.00964122278796175	-0.0265901610309684	0.073	0.108	1
Pebp1	0.00967134299878972	0.038645988159316	0.997	0.999	1
Odc1	0.00972045807221104	-0.0510090791012272	0.995	0.996	1
Noct	0.00980628211809382	-0.0484069435068807	0.676	0.75	1
Rps19	0.00981554497589074	-0.0255012162995145	1	1	1
Ccnb2	0.00985141747752232	-0.0556522219141411	0.704	0.744	1
Fstl1	0.00987106587686983	-0.0463365958424808	0.284	0.341	1
Dnttip1	0.00988547233663955	-0.035413045630933	0.225	0.285	1
Naa10	0.0100606377432808	0.0606751913007586	0.753	0.738	1
Mesdc2	0.0100827840281453	0.0456765952484048	0.689	0.645	1
Ccnl2	0.0102107134288565	-0.0440530208951417	0.394	0.457	1
Galnt1	0.0102527146664355	-0.0354751888626136	0.208	0.261	1
Suv420h1	0.0103607812684958	0.0485800914476697	0.271	0.226	1
Id2	0.0104144643167154	-0.0651112713329794	0.176	0.227	1
Cluap1	0.0104531867011595	0.0425121284401554	0.147	0.111	1
Uqcrc2	0.0105488862951865	0.0539607536119664	0.754	0.726	1
Itch	0.0105537093085228	-0.0388617424690747	0.25	0.308	1
Dlg1	0.0106432769537417	-0.0411643356937004	0.26	0.317	1
Arl13b	0.0106453751172647	-0.0345434636344405	0.157	0.203	1
Scap	0.0106935256702912	-0.0232301043083147	0.121	0.166	1
Mlec	0.0107714566908863	-0.047600779943917	0.714	0.767	1
Cnbp	0.010840719746889	0.039160096015999	0.998	0.999	1
Larp4b	0.010922736939926	-0.0604780209265745	0.549	0.589	1
Zbtb7a	0.0109235005139841	-0.0395244872024534	0.273	0.332	1
Pdcd6ip	0.0109993084254894	-0.0441167595205457	0.246	0.301	1
A330069E16Rik	0.0110481632104835	-0.0595003616954214	0.121	0.164	1
Sertad1	0.0110572927292352	-0.0252904050724222	0.112	0.155	1
Ing1	0.0111008263345667	0.0471895343122166	0.569	0.533	1
Hnrnpl	0.01112070106587	-0.0501904844419363	0.762	0.817	1
Rtn4	0.0111616227669945	0.0633619675614995	0.861	0.838	1
Adgrl1	0.0112012643817644	-0.0569585069647123	0.388	0.442	1
Capns1	0.0112659473465884	-0.0503032596863063	0.827	0.857	1
Herc1	0.0114072302911759	-0.043444354491641	0.328	0.397	1
Ckap2	0.0114328297930092	-0.0469406284227993	0.408	0.477	1
Myh10	0.0115111924460795	-0.0416667867503817	0.355	0.412	1
Extl3	0.0116004731832171	-0.0297220292899278	0.099	0.14	1
Atp1b1	0.0116234672746529	-0.0510706566125353	0.358	0.416	1
Gpx3	0.0116263429080673	-0.0326349925718778	0.14	0.185	1
Sec61a2	0.01167281322997	-0.0315288399263948	0.191	0.246	1
Tomm70a	0.0117153261694343	0.0601795319123142	0.875	0.881	1
Hpcal1	0.0117280804970957	-0.0326620570020033	0.116	0.157	1
Rbfox2	0.0118492325068657	-0.0369988981981657	0.292	0.354	1
Psrc1	0.0119109445882118	-0.0534172121919853	0.653	0.701	1
Nupr1	0.0119234519860408	0.047913943060407	0.58	0.524	1
Rpl5	0.0120193112865048	0.0383372730313702	1	1	1
Rad23a	0.0120421625719196	-0.0523351075605002	0.572	0.632	1
Mmp14	0.0120717883434371	-0.0232118448545642	0.074	0.109	1
Mrpl48	0.0121612233192516	-0.0463066387599254	0.523	0.598	1
Samd4b	0.0122329765752256	-0.0397877201618333	0.329	0.402	1
Hmmr	0.0122446538826106	-0.044425204192261	0.645	0.705	1
Aplp1	0.0122840619382385	-0.0454600124829915	0.442	0.505	1
Pid1	0.0123506154957706	-0.0412663219181794	0.183	0.232	1
Eno3	0.0123905548601914	0.0275159199799258	0.176	0.133	1
Rae1	0.0125930538706766	0.0569405463896563	0.817	0.789	1
Rap2a	0.0126496986574989	-0.0237009118454063	0.116	0.16	1
Gramd1a	0.0128003111068174	-0.0230622240381943	0.084	0.121	1
Rrp1b	0.0128257671588133	0.0449119050713449	0.912	0.909	1
Zfp518a	0.0129214018605273	0.0385596451325184	0.406	0.354	1
Rnf115	0.0129245039620946	-0.0343459936646222	0.324	0.39	1
Sccpdh	0.0129502217458379	-0.0343086038293935	0.2	0.252	1
Qser1	0.0130340194570433	-0.0376898015543742	0.2	0.247	1
Ylpm1	0.0131611187702863	-0.0463976475680138	0.364	0.426	1
Ddx10	0.013208469681649	0.0417030930218845	0.725	0.69	1
Nutf2	0.013255782751847	0.0458562924567208	0.309	0.262	1
Fkbp11	0.013292626656088	0.0628698030869288	0.636	0.592	1
Syf2	0.013347071052741	0.054225141004951	0.666	0.641	1
Kbtbd4	0.0134155937611485	-0.0251262823636015	0.116	0.158	1
mt-Nd2	0.0134677737570985	-0.0350801067098185	1	0.999	1
Zcchc17	0.0135087878612381	-0.0550764078983986	0.749	0.78	1
Gmpr	0.0135301595213638	-0.0314852413266205	0.151	0.2	1
Abcc1	0.0135741609191197	-0.0218034679633179	0.094	0.131	1
Cbx1	0.0137004519134214	0.0466354339563422	0.993	0.986	1
Id1	0.0137587494340775	-0.0927297448917532	0.479	0.534	1
G2e3	0.0137775367089465	0.053019904344835	0.298	0.25	1
Ptcd3	0.0138124138977152	0.0527752425673815	0.664	0.625	1
Hddc2	0.0138826405742923	0.0616345098842146	0.601	0.587	1
Gclc	0.0140268664002155	-0.0344114949721025	0.206	0.258	1
Camsap2	0.0140361132364231	-0.022188751757157	0.094	0.132	1
Trmt5	0.0140366715904866	-0.0288964695781788	0.136	0.182	1
Bcat1	0.014089502744682	0.0458644200048857	0.923	0.897	1
Ppa1	0.0141769994479231	0.0490600121877782	0.923	0.922	1
Tmem5	0.0142589002685793	-0.0533946696005054	0.451	0.507	1
Cdk5	0.0143433973731636	-0.026341312321789	0.114	0.155	1
Cd276	0.0143760081569944	-0.0336809395126181	0.129	0.169	1
Eif2s1	0.0145842168696945	0.049374865408605	0.98	0.958	1
Fam177a	0.0145903851444854	-0.0273653808032213	0.146	0.191	1
mt-Nd1	0.0146255845360718	-0.0300803548014641	1	0.999	1
Gfer	0.0147570626546121	-0.062315020774247	0.732	0.78	1
Kif5c	0.0147585666403199	-0.041021663565572	0.15	0.193	1
Arhgap17	0.014762650384818	-0.0283086845957801	0.133	0.176	1
Mdm2	0.0147890886624397	-0.0815917284958596	0.548	0.607	1
Snrpb2	0.0148024256935416	0.0492138976092986	0.956	0.949	1
Psmb6	0.0148299138560812	0.0380901200888162	0.997	0.998	1
Cep192	0.0149228781522338	-0.0426289519117206	0.209	0.259	1
Eif4enif1	0.0150834788501978	-0.0363147341977328	0.24	0.297	1
Sf3b6	0.0151475991375849	0.0424530672634447	0.939	0.943	1
Dpm2	0.0152397788049773	-0.0404514328768629	0.366	0.422	1
Gadd45gip1	0.0154095578411113	0.0447177792604965	0.846	0.808	1
1700018B24Rik	0.0154193833279056	0.0432233009794611	0.102	0.071	1
3110082I17Rik	0.0154331125742709	0.0568812477342827	0.439	0.403	1
Tuba1b	0.0154656981315285	0.0274665526377227	1	1	1
Dus1l	0.0154920935438071	0.043626073646275	0.643	0.608	1
Atp11a	0.0155344100329843	-0.0293049146074728	0.121	0.162	1
Wdr83os	0.015561574021111	-0.0311715785783533	0.182	0.23	1
Tipin	0.0156438750985187	0.045804614748054	0.968	0.967	1
Glb1	0.0157323984333556	-0.0313461927823636	0.16	0.203	1
Fbxo34	0.0159145948508223	-0.0263347380937016	0.125	0.166	1
Acsl4	0.0160250849331952	-0.029965358530146	0.119	0.16	1
Vwa9	0.0160525411497511	0.0397064550645744	0.231	0.189	1
Sp3	0.0161491950878149	-0.0397632679360152	0.288	0.342	1
Slc39a10	0.0162760455961678	-0.0452231958035607	0.274	0.33	1
1500015A07Rik	0.0163814411702047	-0.0325976494520186	0.2	0.25	1
Sox13	0.0166012123075518	-0.0252352512939768	0.096	0.133	1
Psmb3	0.016648333223946	0.044041978542515	0.992	0.989	1
Pnn	0.0166825889223826	0.047409208586684	0.812	0.773	1
Tbc1d20	0.0167266681570744	-0.0244969867407113	0.194	0.249	1
Tead4	0.0168135889425153	-0.0279374473094275	0.095	0.13	1
Cnn3	0.0168551991686302	-0.0577314213243871	0.928	0.929	1
Sik1	0.0168800996304954	-0.0444250372500627	0.186	0.232	1
Mfsd1	0.0168910364898891	0.0444506513149457	0.355	0.312	1
Hnrnpul1	0.0169566939380426	-0.0321825326491652	0.414	0.48	1
Tmem64	0.0171899245086857	-0.0281564001167752	0.259	0.324	1
Tmem123	0.0172610821201866	0.0372295174980575	0.178	0.14	1
Dnajc25	0.017265247211033	0.0431844443489714	0.253	0.213	1
Zfp518b	0.0173820782013513	-0.0392709075987609	0.215	0.267	1
Ahsa1	0.0174401100465781	0.0469883829361095	0.942	0.949	1
Rbm7	0.0175197435490875	0.0485353635454914	0.564	0.529	1
Cbx7	0.0177572060153559	-0.0582547266765575	0.519	0.564	1
Ap1ar	0.0181053432285822	-0.0406306809842541	0.312	0.366	1
Gm11627	0.0183969241285918	0.0398905995465266	0.227	0.185	1
Wiz	0.018471704360101	-0.0203593589452977	0.08	0.113	1
Jmy	0.0184890908978612	-0.0281034534853911	0.113	0.153	1
Utf1	0.0185364338900231	0.0448899746312961	0.984	0.986	1
Set	0.0185790937718823	0.0336708613356009	1	1	1
Capg	0.0186854552712126	-0.0259503010100073	0.121	0.161	1
Heatr5a	0.0187692369623442	-0.0169488796871143	0.073	0.106	1
Homer3	0.0187753380550135	-0.0263889554973945	0.117	0.158	1
Rpl10	0.0188470085262006	0.0405814989399818	0.999	0.999	1
Ddit4l	0.0188855318853507	-0.0290739442366054	0.151	0.195	1
Fbxw9	0.0190795287637325	-0.0314269652206872	0.171	0.22	1
Sfn	0.0190921562256105	-0.111716104977248	0.436	0.483	1
Plk2	0.0191023036435252	-0.0388662277283296	0.148	0.193	1
H2afx	0.0191688119286989	0.0511240184779806	0.994	0.994	1
mt-Co3	0.0192656102936651	-0.0243005955470492	1	1	1
Ccdc6	0.019269738265313	-0.0281995564047993	0.201	0.253	1
Sf3b5	0.0192817307836177	0.0464744156784347	0.992	0.989	1
G3bp1	0.0193187723485628	0.0439923679406837	0.995	0.992	1
Ccar1	0.0193771227899238	-0.0417944058164635	0.638	0.69	1
Dok1	0.0193942684873423	-0.0241014800643713	0.076	0.109	1
Kif13a	0.0194034878095884	-0.0270194514746333	0.12	0.161	1
Txndc17	0.0194146704181047	0.0530686854312106	0.951	0.955	1
Gkap1	0.0196116354200239	0.0464329138387237	0.274	0.233	1
Ccdc86	0.0196636955283731	-0.0434331691261757	0.597	0.661	1
Elp3	0.0196878282129813	0.0494905241997772	0.547	0.513	1
Cpn1	0.0198496329991045	-0.0248795638520505	0.101	0.136	1
Galnt11	0.019891732293716	-0.027107125311904	0.133	0.175	1
Mtmr4	0.0199456404621061	-0.0285646638075058	0.119	0.159	1
Etv3	0.0199703120833271	-0.017317571813176	0.072	0.104	1
Shprh	0.0199776738095038	0.0422120707722126	0.2	0.163	1
Timm10b	0.0200032923974471	-0.0438120019035501	0.621	0.679	1
Uqcr10	0.02010086500144	0.0369605201396563	1	0.999	1
Psma2	0.0203102782385332	0.0424144422592754	0.99	0.993	1
Mapre1	0.0203159838202056	0.0448800564266413	0.825	0.786	1
Gtse1	0.0203518058507108	-0.0489750438756839	0.457	0.507	1
Stx7	0.0204602829995761	0.0392479056166548	0.187	0.15	1
Nufip1	0.0205356706918017	0.0489653287929069	0.677	0.65	1
Stk40	0.0205793666500863	-0.0231979092177958	0.2	0.254	1
Fam122b	0.0206852292216688	-0.024395804328794	0.091	0.125	1
Tyw5	0.0206950271707059	-0.038155736873012	0.243	0.291	1
Tomm22	0.0207209598918427	0.0527856462750689	0.931	0.925	1
Rps24	0.0210847033236831	0.0190423320119364	1	1	1
Gsta3	0.0211230049849735	0.0354368056171678	0.215	0.174	1
Hmgb1	0.0211372288593004	0.0361617138624624	0.998	0.997	1
Lsm10	0.0211727557265837	-0.0354427151660156	0.343	0.401	1
Adprh	0.0212272504037782	0.0650178052002333	0.79	0.774	1
Uggt1	0.0212347921112854	-0.0348748653638853	0.262	0.316	1
Rpl36al	0.021237600119614	0.0281475320218241	1	1	1
Bmpr1a	0.0212696961381196	-0.0413667870518062	0.197	0.243	1
Ttf2	0.0212754477243948	0.0394476535380359	0.303	0.258	1
Snx17	0.0214202389672927	-0.0475930945956948	0.409	0.456	1
Slc7a6os	0.0214216301961749	-0.0294795861141047	0.295	0.348	1
Baiap2	0.0214473067901745	-0.0252202206921986	0.121	0.162	1
Dis3	0.0215659480433368	-0.0570984118418745	0.453	0.498	1
Btg2	0.0215931992959414	-0.0525052557004423	0.239	0.289	1
Nudc	0.0217502438687691	0.0453083122296734	0.962	0.965	1
Coprs	0.021796403326274	0.0584168367392267	0.802	0.732	1
Ptp4a1	0.0218001012685552	-0.0612713739105968	0.772	0.822	1
Pcgf3	0.0218470588713763	-0.0260016991547889	0.216	0.268	1
Mzt2	0.0218979683185235	-0.0401202789698769	0.36	0.414	1
Atp6v0d1	0.0219074953165655	-0.0465361710692812	0.472	0.513	1
Grrp1	0.0219141723376219	0.030623328582202	0.103	0.074	1
Vps11	0.0219164058987498	-0.0304002448027474	0.128	0.167	1
R3hdm1	0.0219929788711461	-0.055653149885126	0.395	0.438	1
Pdzd11	0.0221176592154001	-0.0442623859187929	0.39	0.441	1
Snrpd3	0.0222643283962338	0.0379816794789622	0.994	0.995	1
Mki67	0.0223613501105029	-0.0483900946733056	0.481	0.523	1
4933434E20Rik	0.0223857212632241	0.0340861836205593	0.384	0.336	1
Map9	0.0223927179286802	0.0253474265389823	0.146	0.11	1
Fance	0.0224421153137506	0.0367818945855423	0.238	0.199	1
Suclg1	0.0224897588744761	0.0394121867972566	0.869	0.85	1
Gjc1	0.0224958325139217	-0.0511987016845676	0.512	0.565	1
Mlh3	0.0224970098889243	0.0292522693234817	0.139	0.105	1
Dcxr	0.02256709206362	-0.0322050920195989	0.102	0.139	1
Rps27l	0.0225674056723007	-0.0332447521646424	1	1	1
Gjb3	0.0225871616040909	0.0884465542404503	0.63	0.607	1
Ubtd1	0.022631887479819	-0.0213859283278974	0.081	0.113	1
Phax	0.0226343358343955	0.0608119878501256	0.765	0.726	1
Trh	0.0227415738786842	0.071303795379086	0.742	0.718	1
Lage3	0.0229854354771873	-0.0436083969462047	0.772	0.828	1
Arl14ep	0.0230480121017265	0.0351349585044029	0.292	0.25	1
Nfe2l1	0.0230922987131325	-0.0553707658326724	0.475	0.509	1
Syvn1	0.0231508311547754	-0.0186244388899338	0.072	0.103	1
Prkrir	0.0231889350823461	-0.0396081022800092	0.265	0.318	1
Trim71	0.0233266676301977	-0.0437735078205864	0.712	0.743	1
Pnpla6	0.0235016179326939	-0.0349292681584363	0.253	0.303	1
Ttc19	0.0235542562684121	-0.0349448317515839	0.288	0.341	1
Mphosph9	0.0236457142744901	-0.0175677302934336	0.127	0.17	1
Prmt10	0.0238624177543702	0.0256402837583181	0.103	0.074	1
Sfrp2	0.0239294764678213	-0.0271199707415688	0.157	0.201	1
Clk3	0.0239866744892074	-0.026719158929949	0.184	0.232	1
Usp24	0.0240051847305829	-0.021317978326837	0.156	0.201	1
Wdyhv1	0.0242319586006608	-0.0262709892074319	0.104	0.139	1
Rnf25	0.0243154105240103	-0.0239046058267482	0.091	0.125	1
Tacc3	0.0243483543285437	-0.0474200742180445	0.495	0.56	1
Ankrd27	0.0244301497646616	-0.0238762731373628	0.106	0.142	1
Txnrd1	0.0246073480513535	-0.0488728931547996	0.831	0.863	1
Cryab	0.0247400212365445	-0.0495554692884873	0.096	0.129	1
Btbd1	0.0248007974479577	-0.0484604629670608	0.417	0.474	1
Mrps17	0.0248111417899191	0.0500670685420612	0.877	0.856	1
Rps6ka3	0.0248414865136226	-0.0204030614620906	0.119	0.16	1
Chid1	0.0249081434065871	-0.021974851221031	0.092	0.127	1
Atp6v1a	0.0249104114198304	-0.0573684722535424	0.487	0.542	1
Noc2l	0.0250230107710715	0.0372795415794509	0.651	0.598	1
Cdkn1a	0.025343886642814	-0.0778854334702895	0.366	0.422	1
Crip2	0.025357569960554	-0.0427461546380466	0.476	0.537	1
Rgs19	0.0254212859938537	-0.03777107764288	0.37	0.431	1
Phlda3	0.0254236690536477	-0.0589039742917555	0.628	0.658	1
Serinc3	0.0255861712161053	-0.0345542569026639	0.171	0.212	1
Clta	0.0256817340491045	0.0463276686485952	0.997	0.995	1
Ulk1	0.0259014784849587	-0.0329924523477247	0.347	0.402	1
Klf6	0.0259697066027268	-0.0204311092046685	0.14	0.181	1
Tgfb1	0.0259954077454185	-0.0193642189725255	0.071	0.101	1
Api5	0.0260729669459517	-0.0360588329635423	0.658	0.72	1
Rpl11	0.0263686027451847	0.0284139678384645	1	1	1
Tubb2b	0.0265036476086349	0.0532636951811971	0.871	0.836	1
Vps13c	0.0265750269082937	-0.0236738821322359	0.104	0.139	1
Zfp410	0.026732599925952	0.0271131544084333	0.16	0.124	1
Pcgf5	0.0267594481866361	-0.0235439030384541	0.155	0.199	1
Ercc6l2	0.0268666603450298	0.0352051045243886	0.313	0.272	1
BC030867	0.0269700759288913	-0.030992808641052	0.162	0.203	1
Atp6ap1	0.0270319015897429	0.0371888882606163	0.214	0.178	1
Ttc14	0.027060674408462	-0.0443292685176944	0.534	0.577	1
Nudt8	0.0273494981855255	-0.0335799062212815	0.2	0.245	1
Notum	0.0273744965282673	0.0369991696222934	0.139	0.107	1
Smdt1	0.0274039347951655	-0.0404737934387376	0.968	0.982	1
Psmb4	0.0274071506392312	0.0389504320119247	0.966	0.958	1
Lamb1	0.0274350689961921	0.0369476197306173	0.247	0.206	1
Cited2	0.027734402444085	-0.0459675172189038	0.358	0.412	1
Fbxl14	0.0277807261281479	-0.0236108567935092	0.16	0.203	1
Praf2	0.0279227031926934	-0.040909687995911	0.418	0.479	1
Arl3	0.0280137721909805	-0.0378794906011605	0.309	0.36	1
Maged2	0.0280286987588218	-0.0159689318352918	0.071	0.101	1
Mrfap1	0.0280578106900557	0.0329340176649964	0.994	0.998	1
Ddit4	0.0280799775608398	-0.0245645729558202	0.08	0.111	1
Atox1	0.0280865907088204	-0.0325261567031647	0.99	0.994	1
Ncapd2	0.0282189241156465	-0.0374334613369873	0.341	0.39	1
Phlda2	0.0282361543091748	0.0824711060246415	0.832	0.811	1
Lpar1	0.0282632969001928	-0.0333821377777513	0.091	0.123	1
Usp4	0.0284554236912181	-0.0374997771537062	0.302	0.353	1
Klf7	0.0285672078714506	-0.0311498842822798	0.096	0.129	1
Fbxw8	0.0285726241107119	-0.0190399774338821	0.184	0.232	1
Vps13a	0.028610269609908	-0.0329127080907169	0.175	0.215	1
Paip1	0.0286536915062872	-0.0429886207321563	0.222	0.262	1
Deptor	0.02868203912388	-0.0312696333954109	0.139	0.179	1
Stk35	0.0287491652770579	0.0314098363094798	0.206	0.169	1
Zdbf2	0.0288082112807912	-0.0375750039323323	0.355	0.413	1
Ino80e	0.0288246350345957	0.0427534840218375	0.815	0.766	1
Impdh2	0.028890131571558	0.0441446650980444	0.978	0.98	1
Trim35	0.0289225354063122	0.0407813622232259	0.289	0.249	1
1500009L16Rik	0.0289735389670557	-0.0640433789060995	0.702	0.733	1
Apobec3	0.0289857870065201	0.0404173366227545	0.508	0.465	1
Flywch1	0.0290308931314382	-0.0295007842473937	0.158	0.2	1
Smc4	0.0290553911487333	-0.0498370417093223	0.801	0.824	1
Prr12	0.0290665308788453	-0.0301193371438702	0.205	0.252	1
Wrap73	0.029071554667642	-0.0315243158122423	0.198	0.242	1
Hadha	0.0290952481727797	-0.0379372321214014	0.399	0.455	1
Nudcd3	0.0291901583749542	-0.0378532862322074	0.711	0.75	1
Ctnnbl1	0.0292829690702944	-0.0506487170879675	0.472	0.52	1
Naa40	0.0293339246363396	-0.0359094486509217	0.262	0.307	1
Cryzl1	0.0293658827934048	-0.0387462124726034	0.268	0.309	1
Tfpt	0.0294519893756091	-0.0392371169758712	0.268	0.312	1
Glt1d1	0.0294521009596902	-0.0290658986825971	0.175	0.218	1
Aqr	0.0295047967098944	-0.0426603734404446	0.622	0.668	1
Cks2	0.0296037774979002	0.049652208070291	0.985	0.985	1
Sarnp	0.0298071188724986	0.0541895327309362	0.829	0.809	1
Zak	0.0298208048173638	-0.027693533019775	0.09	0.121	1
Vdac1	0.0298681663386923	0.0402322409091527	0.978	0.967	1
Elovl6	0.0299097399321642	-0.0383496999498217	0.577	0.628	1
Smek1	0.0300165660209327	-0.0397615377251229	0.455	0.509	1
Iah1	0.0301276182050329	-0.0336406866358847	0.22	0.266	1
Kazn	0.0302123534877113	-0.0270111910408259	0.12	0.157	1
Wdr18	0.0303379829790675	0.0424050344272839	0.871	0.852	1
Atp5c1	0.0304041712050677	0.0327874693710606	0.991	0.988	1
Mrpl54	0.0304156453969499	-0.050424863440764	0.866	0.873	1
Ccdc181	0.0305984651885134	-0.0202069232500464	0.081	0.112	1
Ube2s	0.0306417107583973	-0.0397425321001159	0.997	0.999	1
Smpd4	0.0306529790609407	-0.0402166792737544	0.38	0.437	1
2410141K09Rik	0.0306737429910688	0.0564187620637613	0.517	0.476	1
Ino80	0.0307754083677519	0.03093511920008	0.409	0.361	1
Eif4a3	0.0308906000572522	0.0499272915094674	0.872	0.84	1
Sugp2	0.0309207283175222	-0.0257695463212271	0.081	0.111	1
Prpf6	0.0309451574961312	-0.0478769397000494	0.514	0.551	1
Fam64a	0.0309720254691394	-0.0266233226644825	0.186	0.227	1
Zfp84	0.0310883880528817	0.0229252381338156	0.119	0.089	1
Gfod2	0.0311437064377557	-0.113374142760498	0.198	0.237	1
Ppp1r9b	0.031305289351874	-0.0272605534722083	0.097	0.129	1
Snrpf	0.0313706637748363	0.0293635357523396	0.995	0.996	1
Lmo4	0.0313740533099367	-0.0437345493466294	0.416	0.48	1
Gng12	0.0315187354108062	-0.0265385502693018	0.108	0.141	1
Ankrd12	0.0316381531635238	-0.0397067381621034	0.128	0.169	1
Ptma	0.0316855789841399	0.0280474287106678	1	1	1
Nob1	0.0317394352383002	0.0415446083780587	0.682	0.653	1
Trmt10c	0.0317814289896007	-0.0359411013131279	0.341	0.394	1
Commd2	0.0317948942895469	0.0413285487716787	0.639	0.597	1
Mdm4	0.031866950871614	-0.0448449806193527	0.55	0.607	1
Sigmar1	0.0318897410196648	0.0388221621669007	0.655	0.627	1
Cox17	0.031895830020676	-0.0523433909476188	0.956	0.974	1
Tjp1	0.0321603596829956	-0.0399876434651569	0.29	0.336	1
Lonrf1	0.0324050870715729	-0.0189670075472198	0.088	0.12	1
Pck2	0.0325177610792786	0.03397784676099	0.169	0.138	1
Tcf25	0.032587790513548	-0.0434306272807822	0.836	0.845	1
Ppcdc	0.0326134917171875	-0.0231474858053106	0.112	0.147	1
Kmt2e	0.03266203709066	0.044049436134281	0.197	0.165	1
Zfp617	0.0327014760122201	-0.0272334772051167	0.121	0.157	1
Psmd3	0.032724874130994	0.05171544141653	0.845	0.825	1
Med26	0.0327517194587883	-0.0305369089655829	0.15	0.188	1
Rrm2	0.0329001090784372	-0.0355368583089761	0.786	0.829	1
Fut8	0.0329256547734914	-0.0179850858872023	0.087	0.119	1
Klf4	0.0330232773653101	-0.0633611102114584	0.717	0.77	1
Uqcrc1	0.0330453454150276	0.039460097454993	0.961	0.965	1
E2f6	0.0330750679287846	-0.0225916161934744	0.106	0.141	1
D3Ertd254e	0.033117633464556	0.0305059586171289	0.131	0.101	1
Top1	0.0332185543792666	0.0376468918616354	0.812	0.769	1
Mns1	0.0332354482982186	-0.0362136912828311	0.304	0.357	1
Krcc1	0.0332615004186521	-0.0539212774979067	0.455	0.505	1
Timm13	0.0333678476233429	0.0403290604705444	0.993	0.993	1
Zfp820	0.0334500307740257	-0.0223785556734715	0.128	0.167	1
Cmc1	0.033497962706063	-0.0325664799356546	0.354	0.411	1
Calm1	0.0336736538760974	0.0353683348579312	0.997	0.998	1
Tmem55a	0.0338306191949394	-0.0268322067420015	0.16	0.201	1
Lyplal1	0.0338924936375131	0.0451946394950759	0.407	0.377	1
Glul	0.0339008257252757	0.0518886478064596	0.807	0.818	1
Fkbp10	0.0339779100283856	-0.0253301467135522	0.086	0.116	1
Ptdss1	0.034063083500019	-0.0288261426621038	0.236	0.288	1
Pitpnc1	0.034136137553108	-0.0378009952069575	0.269	0.314	1
Zdhhc18	0.0343405014603513	-0.0250970215076754	0.12	0.157	1
Igsf3	0.0343435963612141	-0.021214457429242	0.132	0.171	1
Ak1	0.0343900589396057	-0.0353195032188649	0.284	0.332	1
Srsf9	0.0345479323994234	-0.0522800048974655	0.736	0.745	1
Fbxl6	0.0345622606181369	-0.0291763353972156	0.175	0.214	1
Tob1	0.0346611603792097	-0.0327263197258	0.166	0.207	1
Zcchc3	0.0346747012885421	0.038825722804356	0.387	0.346	1
Hsd17b14	0.0346871799830729	0.0513587690282231	0.935	0.928	1
Neat1	0.0347031084191521	-0.0233478836788369	0.106	0.141	1
Rps28	0.0347397439692892	-0.0296545644452983	1	1	1
Zranb1	0.0347861124515997	-0.0341097898111344	0.319	0.369	1
Sys1	0.0348053924743799	-0.041624325403157	0.72	0.742	1
Rbm42	0.0348141946118555	0.0317009392099213	0.638	0.589	1
Mpp5	0.0349655098335359	-0.0285865227449609	0.18	0.224	1
Trmt44	0.0349918338004497	-0.0202380330892122	0.073	0.101	1
Rdm1	0.0351337513159805	0.0531402973959294	0.42	0.394	1
Pds5a	0.0352900851447659	-0.0363144133502112	0.506	0.545	1
Wrnip1	0.0354441009821821	-0.0352112834922022	0.238	0.283	1
Cstf1	0.0354940773149065	0.0375395340816591	0.379	0.346	1
Ywhae	0.0355904716424516	0.0305983690792027	0.999	0.999	1
Ppp1ca	0.0356572138463676	0.0337886183050924	0.992	0.994	1
Imp4	0.0357130891341356	0.0439137318976852	0.761	0.739	1
Git2	0.0359136777743711	-0.0294054627478889	0.274	0.326	1
Elmsan1	0.036331299777434	0.0248595741174247	0.102	0.075	1
Gpc4	0.0365075839835778	-0.0319547229682471	0.232	0.278	1
Xpo4	0.0365827742564111	-0.0316022779101233	0.244	0.295	1
Tiparp	0.0367400465817219	-0.0297470815060042	0.361	0.419	1
Tcof1	0.0367595147438057	-0.039506634868554	0.938	0.958	1
B9d2	0.0367635379622346	-0.0183732415993845	0.106	0.141	1
Emc2	0.0367704033357666	0.0513021096555271	0.542	0.503	1
Opa1	0.0368672089187482	-0.0332545778145371	0.255	0.301	1
Gcsh	0.0368828003083303	0.0438773241997368	0.941	0.928	1
Ccdc91	0.0369129221001099	-0.0289513165677592	0.15	0.187	1
Papd7	0.0371152242052292	-0.0198189145881864	0.098	0.131	1
Nos1	0.0371257821598651	-0.0230325012852292	0.114	0.149	1
Slx1b	0.0371557101843349	-0.0176257128396497	0.108	0.143	1
Slc25a5	0.0371820804318306	0.0388625243796281	1	1	1
Trit1	0.0371825175492208	-0.024486274394545	0.121	0.157	1
Dlg5	0.037251607574018	-0.0236968156674671	0.088	0.119	1
Ddx39b	0.0373927638038239	0.0404980950617033	0.921	0.925	1
Gstm4	0.03746669628103	-0.0212664610456864	0.089	0.12	1
Rnmtl1	0.0374678567075982	0.0401329870881871	0.221	0.184	1
Spop	0.0376466077153806	0.0290525280349302	0.464	0.423	1
Nars2	0.0378901813005764	-0.0236291711388349	0.086	0.116	1
Slc35b3	0.038082856171705	-0.0162693267795988	0.089	0.121	1
Cars2	0.0381971993186792	0.0317838144200154	0.209	0.173	1
Dnajc2	0.0383947799850273	-0.0272219099879423	0.976	0.974	1
Eif3f	0.0384713842237186	0.0397648626293963	0.988	0.98	1
Med21	0.0384773007608853	0.0547058191802334	0.671	0.628	1
Dclre1b	0.0385844589926983	-0.0248878287290351	0.096	0.127	1
Ccdc47	0.0386989408126739	-0.0296445040484201	0.279	0.329	1
Txnl1	0.0388832634573053	0.037298920542544	0.951	0.935	1
Gsto1	0.0389542043856996	-0.0413631820899159	0.482	0.529	1
Ric8	0.0389635722651408	-0.0231247413702156	0.157	0.197	1
Hspa13	0.0390752862110225	-0.0188746551290394	0.106	0.141	1
Acsl1	0.039234907279182	-0.0165288643707113	0.075	0.104	1
Zscan12	0.0392999893285704	-0.0240391904445452	0.123	0.158	1
Gnai1	0.039373380771643	-0.0233385571015929	0.153	0.193	1
Anapc16	0.0394242999484477	-0.0280285715865622	0.275	0.325	1
Tcp11l1	0.0394739178289618	-0.0199537666652366	0.105	0.138	1
Ankrd13c	0.039946970447552	-0.0327270101486984	0.422	0.474	1
9530068E07Rik	0.0400085913933462	-0.0223053760899179	0.166	0.209	1
Pcna	0.0400461518415582	0.0448184456658245	0.535	0.514	1
Prmt5	0.0401069744087159	0.0468793450588808	0.672	0.64	1
Pank1	0.0402203352071149	0.0274522333299515	0.158	0.126	1
Vps4b	0.0407656845992613	-0.0370597871036539	0.528	0.583	1
Plaa	0.0409322253575545	0.0394600681495193	0.666	0.634	1
Rps21	0.041081176423526	-0.0236796001235922	1	1	1
Hint1	0.0410811767270844	-0.0285535029925437	1	1	1
Trps1	0.0411439514169834	-0.037451954877731	0.29	0.338	1
Lrrfip2	0.0411935909482731	-0.0283824382367491	0.391	0.444	1
Zc3hav1l	0.0413044488911118	-0.0131664945663552	0.075	0.104	1
Sox11	0.0415883277935797	-0.0391769176994314	0.098	0.128	1
Triobp	0.0416691445225277	-0.024974971009905	0.176	0.216	1
Capn10	0.0417029063799217	-0.0265428436060303	0.2	0.242	1
Cenpi	0.0417493101766897	0.0339952522851043	0.126	0.099	1
Fam175a	0.0418216029381664	0.0301299969544916	0.18	0.147	1
Ccnd1	0.0420426046371783	0.0452012974998621	0.847	0.829	1
Plcb4	0.0420482911556866	-0.033682068490515	0.177	0.217	1
mt-Nd4l	0.0420492057003016	-0.0364608012564084	0.732	0.78	1
Slc25a11	0.0420893390383355	-0.0445885213044495	0.407	0.463	1
Map3k1	0.0421293495875996	-0.0217336222117139	0.098	0.129	1
Dnajb6	0.0421793643244785	0.0400517043618149	0.985	0.984	1
Phf8	0.0423820528299439	0.0263316334824062	0.125	0.096	1
Acly	0.042416825963111	-0.0313513898468101	0.647	0.7	1
Sf3b1	0.0426350577476667	0.0412395309991762	0.963	0.965	1
Gpx1	0.0426855750932192	-0.0395801595661991	0.995	0.997	1
Maged1	0.0426878998259303	0.0406937054130834	0.438	0.4	1
Rcc2	0.0433098918786468	-0.0565782190400133	0.924	0.937	1
Clint1	0.0433216446102086	-0.0345694265586374	0.413	0.465	1
Usp5	0.0433243684666975	0.0335238355963908	0.455	0.41	1
3110040N11Rik	0.0434395014826213	-0.0368062354602977	0.443	0.494	1
Enkd1	0.0435083629494754	-0.0191739454212789	0.106	0.14	1
Ide	0.043558399764188	-0.0384931294342732	0.373	0.426	1
Gm11744	0.0436959267001075	-0.0214580791999394	0.106	0.139	1
Sharpin	0.0437729769506502	-0.0189931325641406	0.102	0.134	1
Gpr137b	0.0439145785980176	-0.0152945217265978	0.074	0.103	1
Chd1	0.0439638053238806	-0.0279766717614895	0.887	0.89	1
Lzic	0.0439657641515077	-0.0385267763085625	0.314	0.36	1
Smg1	0.0440434306700626	-0.0278582113895665	0.26	0.306	1
Pik3c2a	0.0441061989856581	-0.021196346849693	0.158	0.197	1
Gnpda1	0.044247748349084	-0.0276731936869198	0.279	0.331	1
Zfp511	0.0442727008978064	-0.0380774031250956	0.327	0.37	1
Mcm2	0.0443462190576954	0.0300796264841295	0.824	0.807	1
Rwdd1	0.044363196655509	0.0369428355652386	0.972	0.966	1
Mrpl35	0.0444994043446307	0.0389878824276506	0.914	0.908	1
Polr3a	0.0445588645127384	-0.0264690422294452	0.149	0.187	1
Dnajc9	0.0449192275231319	-0.0387868782111971	0.629	0.668	1
Elp6	0.0449777054725347	0.0272608436909438	0.269	0.231	1
Arl14epl	0.0450744669844669	0.0517019205168369	0.466	0.429	1
Yy1	0.0451461722034348	-0.021920268110369	0.545	0.597	1
Jund	0.045201307963621	-0.0410724279055631	0.311	0.357	1
Eif4g3	0.0452447235850605	-0.0216235913853069	0.177	0.216	1
Tbc1d24	0.0453988413982362	-0.0286747331221128	0.111	0.142	1
Cnep1r1	0.0454676060456347	0.0336117841361739	0.324	0.283	1
Exoc3l	0.0456316759637784	-0.0151158098003883	0.074	0.102	1
Tdh	0.0456929807093122	0.041947180899442	0.923	0.919	1
Hsd17b11	0.0457132590313132	-0.0228226850994264	0.171	0.212	1
Ak4	0.0457421619875662	-0.0410687444769943	0.378	0.432	1
Cept1	0.0458172385514705	-0.023148354685469	0.141	0.178	1
Hdac6	0.0460759677754126	-0.0310464744438793	0.201	0.238	1
Gtf2i	0.0462339809035038	-0.0424217464680998	0.607	0.659	1
Hes1	0.0464727957527555	-0.0768514909113771	0.578	0.616	1
Ip6k2	0.0465779339662983	-0.025352873294902	0.12	0.152	1
Hmbox1	0.046645269892718	-0.018585629401361	0.086	0.116	1
Pdik1l	0.0469885664646399	0.0295637620022446	0.168	0.138	1
Hist1h2bc	0.0469896659540906	0.0225395439567065	0.373	0.331	1
Tceb2	0.0470092794333273	-0.0259768082010807	0.997	0.996	1
Trpc4ap	0.0470234258903622	-0.0271201151385318	0.109	0.139	1
Pole3	0.0470901955951201	0.0412588784366049	0.78	0.752	1
Mpc1	0.0471533956314261	-0.0533639366383802	0.692	0.708	1
Dzip3	0.0473164183395489	-0.0369520041009109	0.183	0.217	1
Emp1	0.0473444058136887	-0.0250263061243899	0.103	0.133	1
Commd9	0.0474850831964506	0.0416864223947923	0.299	0.262	1
Psmc6	0.0475539356041631	0.0418914975316915	0.875	0.872	1
Apitd1	0.0476471811744112	-0.0278362134114972	0.616	0.658	1
Lama5	0.0476643352376384	-0.0260479809325126	0.175	0.214	1
Cox4i1	0.0476991473141803	-0.0349058213985076	1	1	1
Cmip	0.0477040997758419	-0.0434003405231984	0.331	0.368	1
Map3k10	0.0477412899593776	-0.022578802074709	0.145	0.18	1
Prps2	0.0477628791944021	-0.0299093077471334	0.319	0.368	1
Pmepa1	0.0477920190287421	-0.0378953671438303	0.262	0.305	1
Ftl1	0.0478897719258626	-0.0416238264607143	0.681	0.712	1
Carkd	0.0478988718935085	-0.0285683779833801	0.125	0.157	1
Rbms2	0.0479083168474505	-0.0209565256013338	0.294	0.351	1
Kdelr3	0.04795249049245	-0.0231591363673699	0.086	0.113	1
Rpl28	0.0479663473535446	0.0194906162156085	1	1	1
Pbdc1	0.0480510782774491	0.0360771451933625	0.866	0.858	1
Lmna	0.0481836662502381	-0.0425918453538886	0.246	0.284	1
Rps19bp1	0.0482112458795213	-0.0435177896388996	0.908	0.914	1
Ell	0.0482295207701029	-0.0215806427510537	0.127	0.161	1
Nudt3	0.0482318453727806	-0.0279960977084583	0.255	0.306	1
Sqstm1	0.0482701034245556	-0.0587436743424071	0.283	0.325	1
Dscr3	0.0482701169999253	0.0249264572914202	0.17	0.139	1
1110012L19Rik	0.0483040255530269	0.0482112544191591	0.313	0.28	1
Adipor1	0.0483508719347742	-0.0364031238893456	0.718	0.768	1
Dsg2	0.0484066946190463	-0.0246940444473676	0.142	0.179	1
Stag1	0.0486547118573778	-0.030632134511027	0.504	0.577	1
Commd1	0.048740541482035	0.0527582055493191	0.742	0.712	1
Nxt2	0.0487543821519726	0.0287505880403632	0.197	0.163	1
Zc3h13	0.0487762544577448	-0.048702381693979	0.704	0.751	1
Isyna1	0.0489028813396124	-0.034025393653467	0.483	0.53	1
Slc30a2	0.0490576571244984	-0.0245491181764317	0.121	0.153	1
AK010878	0.049167626239342	-0.0517469964028507	0.406	0.447	1
Rab40c	0.0491862321658832	-0.0235080004159638	0.147	0.184	1
Grtp1	0.0492658336137506	0.0314136777211751	0.238	0.202	1
Dcaf12l1	0.049354232282235	-0.0270072374026611	0.158	0.194	1
Rrp1	0.0493678260343731	0.0430692894145215	0.854	0.842	1
Mxi1	0.0495175146762829	-0.0222597055606726	0.124	0.155	1
Tm9sf2	0.0495249713678037	-0.0292985779726764	0.329	0.377	1
Tiam1	0.0495558690084291	0.0237386822470171	0.124	0.096	1
Ctps	0.0496512334243276	0.0427394259748959	0.618	0.592	1
Kpna6	0.0497656748410965	-0.0311024897783143	0.212	0.25	1
Ptges	0.0497756680812451	-0.0115941290584033	0.091	0.122	1
Herc2	0.0499014177542469	-0.0221305209401096	0.228	0.271	1
Numa1	0.0501533101438233	-0.0282114401010709	0.308	0.354	1
Lefty2	0.0502501615370047	0.0510049906943322	0.132	0.104	1
Nfya	0.0504428404171599	-0.027396505441502	0.134	0.169	1
Abl2	0.0504997872649026	-0.0232839693171675	0.195	0.241	1
Esco1	0.050911560438449	-0.0180699906163502	0.118	0.152	1
Fbxo18	0.0509649657095738	-0.022587492785479	0.14	0.174	1
Tmem80	0.0510095744921314	-0.0212593561103843	0.091	0.12	1
Etnk1	0.0512111383162612	-0.040425123225682	0.518	0.561	1
Rai14	0.0512953929693991	-0.0297039660491949	0.191	0.229	1
Spen	0.0512984421154369	-0.0424644791858421	0.405	0.445	1
Slc25a33	0.05131888189118	0.0402094348305098	0.468	0.436	1
Tpm1	0.0513510315614519	-0.0474804957972804	0.65	0.617	1
Arl6ip6	0.0513825024966382	0.0547254919933698	0.491	0.467	1
Lrrc28	0.0514574662866667	-0.0333593663453843	0.238	0.283	1
Nxt1	0.0515272877570559	0.0586248088166451	0.746	0.726	1
Wsb1	0.0515875544921177	-0.0335439536294707	0.299	0.346	1
Brwd3	0.0516532645326331	-0.0213209354038202	0.132	0.167	1
Stxbp2	0.0516816459226986	-0.0289739682958555	0.105	0.134	1
Atg13	0.0520306696287336	-0.0247784866049637	0.171	0.21	1
mt-Co2	0.0521763972440113	-0.0231353297436598	1	1	1
Sphk2	0.0522170651892041	-0.0185886286666037	0.142	0.179	1
Fgfr1op	0.0524231196494823	-0.0237873178215133	0.228	0.273	1
Rnf181	0.0524696520635457	-0.036650717664759	0.38	0.418	1
Gemin6	0.052514952166523	0.0490978195206024	0.735	0.744	1
Fam96b	0.0525355262040968	-0.0367310651835675	0.709	0.753	1
Bcar1	0.0525645858319481	-0.0367862378618833	0.206	0.244	1
Map1s	0.0526200919649928	-0.0293323358772768	0.242	0.288	1
F11r	0.0526253994836483	0.0219051729391734	0.121	0.093	1
Coro1b	0.0526523355104724	-0.0423326464135728	0.295	0.335	1
Ncor1	0.0526627051397933	-0.036021028216922	0.864	0.887	1
Ctnnb1	0.0527826077827327	-0.0389739186672302	0.879	0.905	1
Etl4	0.0528932842267186	-0.033247669679714	0.156	0.192	1
Piezo1	0.0532662549853786	-0.0359180316771785	0.213	0.254	1
Rnf169	0.0532781915701941	-0.0259554343647929	0.126	0.157	1
Pcbp1	0.0534637478675072	0.0316654420968516	0.994	0.992	1
Pex10	0.0535555243437827	-0.0183656988556278	0.12	0.153	1
Nup62	0.0535890795524111	0.0429514517257228	0.766	0.732	1
Tubb5	0.0540642833670589	0.0248130792705346	1	0.999	1
Rest	0.0541893290263257	0.0434418957841234	0.963	0.953	1
Dcp1a	0.0544392162012617	-0.0187924188073557	0.098	0.127	1
Eif2s2	0.0544845968070688	-0.0263275520016975	1	0.998	1
AY036118	0.0550830543466061	-0.0398430785079757	0.742	0.798	1
Arcn1	0.0550882091553262	-0.0343646772973247	0.385	0.439	1
Sbds	0.0551878775633355	0.0386945571399004	0.647	0.625	1
Hook2	0.055327610402839	0.021276149579768	0.104	0.079	1
Adam10	0.0553748021801464	-0.0214303893828314	0.08	0.106	1
Mcm7	0.0555335420569725	-0.0370815019991622	0.846	0.859	1
Tppp3	0.0555870747394727	-0.025590323356859	0.099	0.128	1
Agpat3	0.0556090920073892	-0.0248078881414339	0.191	0.228	1
Evl	0.0556733969990623	-0.0213040313338724	0.142	0.179	1
Srrm2	0.0557732629295739	-0.0314439719931396	0.987	0.993	1
C2cd5	0.0558287148142015	-0.0263098831532228	0.166	0.202	1
Zfp639	0.0558551331703961	-0.0258832428401127	0.365	0.418	1
Zfp398	0.0559545598956135	-0.020365288469958	0.076	0.102	1
Ints4	0.0559834047669387	-0.0337270871170261	0.208	0.244	1
Slc38a4	0.0559931128310369	-0.0428299455063362	0.593	0.637	1
Mrpl52	0.0560353515095939	-0.0333503423711452	0.979	0.968	1
Ythdf1	0.056089927426785	0.0427283944704174	0.586	0.576	1
C1qbp	0.056187410892664	0.0322553118332318	1	0.991	1
Mnat1	0.0563268344388344	0.0429532510213747	0.713	0.685	1
Mast4	0.0563299447837886	-0.0225652782798027	0.094	0.122	1
Tchp	0.0567735587395946	-0.0137609915994097	0.089	0.119	1
AI597479	0.0567748680336795	0.0240964039924478	0.134	0.106	1
Bex4	0.0568933126857702	0.043128385691249	0.98	0.974	1
Abhd5	0.0570565847213517	-0.0236048116608474	0.139	0.173	1
Amotl2	0.057096494932887	-0.0418586988894917	0.21	0.25	1
Ppig	0.0570990470003531	0.0308533525190637	0.965	0.962	1
Atraid	0.0572304904069927	-0.0285822023561488	0.249	0.292	1
Dcaf13	0.0572307882184527	0.0335140722106197	0.468	0.421	1
Rnf128	0.0574320720726981	-0.033079821127742	0.089	0.117	1
Car2	0.0574616889588029	-0.0852725175431132	0.688	0.735	1
Lypla2	0.057472602805568	-0.0308893984149066	0.281	0.322	1
Vps52	0.0575099613405499	-0.0267439854252441	0.126	0.159	1
Ppil3	0.0575241741737688	-0.0453050551356035	0.439	0.495	1
1500011K16Rik	0.0575761294100216	0.0448693666845174	0.597	0.575	1
Mettl16	0.0576224515424154	0.0423383750384585	0.801	0.787	1
Noc4l	0.0578122870038436	0.0511550614828072	0.588	0.563	1
Kif4	0.0579416206358932	-0.0253365664201654	0.214	0.252	1
Hist1h1c	0.0582535063123411	-0.0306009869607199	0.148	0.183	1
Mrpl12	0.0582708827450365	0.02508040871423	0.984	0.971	1
Plbd2	0.0582983371227195	-0.0200787914580521	0.143	0.178	1
Wdr6	0.0583077122935615	-0.0330280005580046	0.313	0.367	1
Pvr	0.0584182591387577	-0.020861587461362	0.147	0.182	1
Tead1	0.0584363957437912	-0.0518967077116901	0.492	0.523	1
Rtca	0.0584605083785295	-0.0396881561372364	0.446	0.495	1
Siah1b	0.0584698193719836	0.039662164951095	0.484	0.449	1
Adrbk1	0.0584733007663002	-0.0208690558056606	0.186	0.226	1
Pdrg1	0.0585497803791348	-0.0332473143687976	0.334	0.39	1
Myo18a	0.0585528291068014	-0.0249515649792049	0.158	0.194	1
Akap11	0.0586172475374531	-0.033743029458318	0.266	0.31	1
Myo1c	0.0586382511363625	-0.0153815848549728	0.208	0.247	1
Ube3c	0.0587055613976632	-0.0395666238695744	0.354	0.392	1
Vps29	0.0587595796908877	0.0353556863777581	0.858	0.864	1
Itga3	0.0587833116490618	-0.0269201818833583	0.109	0.139	1
Plk1	0.0588549421615445	0.0387604117142826	0.634	0.601	1
Rhox5	0.058894317032843	0.0588592213825969	0.883	0.892	1
Add1	0.0591895581338285	-0.035503900450558	0.271	0.318	1
Limd2	0.0592522496660196	-0.0398303185312272	0.251	0.289	1
Tdrkh	0.0593850704237168	-0.0271051558354961	0.101	0.128	1
Rrs1	0.0594325262778364	0.0483988500235747	0.771	0.764	1
Gm26699	0.0595014434829012	-0.0309169717601787	0.171	0.206	1
Pxn	0.0595215293018875	0.0295460653957776	0.185	0.154	1
Scrn3	0.0597332854549621	-0.0216140715314395	0.095	0.122	1
Dnajc8	0.0597865363726726	0.0324129535311199	0.984	0.988	1
Pfdn2	0.0598293622516956	0.0329184807278413	0.99	0.997	1
Mrpl15	0.059897763664008	0.0284567850015749	0.972	0.962	1
Ybx1	0.0599875873658171	-0.0242067125403551	1	1	1
Mdh2	0.0600354896543484	0.0509984941878487	0.98	0.982	1
Dalrd3	0.0601052257871558	-0.0314366552070871	0.237	0.276	1
Dapk1	0.0601935623406454	-0.0196348370274949	0.118	0.151	1
Ngfr	0.0603843815297479	-0.0204341196331443	0.09	0.119	1
Ahi1	0.0604153143583316	-0.0242162712662002	0.23	0.276	1
Nisch	0.0605132012924033	-0.0323977211126503	0.805	0.807	1
Rpl39l	0.0606369294791295	0.0646411996347275	0.639	0.602	1
Zpr1	0.0607651682900805	0.0424011230798019	0.624	0.598	1
Ywhaq	0.0607775678802295	0.0207469910602067	1	0.999	1
Rec114	0.0607997228479134	-0.0163406155326612	0.09	0.119	1
Pan2	0.0608939725067766	-0.0215504653177394	0.157	0.194	1
Jup	0.0608970054321339	-0.0311490352723846	0.536	0.583	1
Pmaip1	0.060980612349052	-0.0303167091111069	0.094	0.121	1
Tmem41a	0.0610132438968608	-0.0186265576766413	0.173	0.214	1
Zmpste24	0.061502987965946	-0.0180560558737541	0.234	0.277	1
Spred1	0.0616832080098625	-0.0277198381528841	0.329	0.379	1
Wdr20	0.0616971556901894	0.0382320993680602	0.179	0.151	1
Atp13a3	0.0617042108343307	-0.0401387058666638	0.283	0.328	1
Ankrd49	0.0617608964278652	-0.0256434310353072	0.176	0.213	1
Eef1e1	0.0618941775742041	0.0459790875830121	0.865	0.846	1
Dram2	0.0619600558757638	-0.0229461963485235	0.081	0.106	1
Skp2	0.0623053290004601	-0.0388016240336435	0.432	0.475	1
Dhrs7b	0.0623477188298244	0.0372975669896676	0.528	0.497	1
Cln5	0.0625651690377318	-0.026733515664989	0.15	0.183	1
Ccdc53	0.0626471706763106	-0.038098196050289	0.321	0.363	1
Gm8730	0.0628440831960095	-0.0217901964333724	1	1	1
Them6	0.0629497883708977	-0.0208543133913661	0.12	0.153	1
Elf3	0.0631660651564922	0.0301770363893366	0.163	0.134	1
Zdhhc5	0.0631814740314776	-0.0269493855114292	0.164	0.197	1
Nagk	0.0632539354446096	-0.0246225555503749	0.119	0.149	1
Ipo4	0.0632642530182904	-0.038715739459449	0.38	0.425	1
Mpzl1	0.0635524075286997	-0.0451582611912537	0.388	0.431	1
Polr2b	0.0637527276921751	0.041147973308728	0.613	0.581	1
Snrpd2	0.0637738833701435	0.0321809308876437	1	0.999	1
Myo1e	0.063775395217434	-0.023723397344284	0.129	0.162	1
Crk	0.0637945805206811	-0.0302354873386133	0.32	0.367	1
Thop1	0.0638002881412342	0.0290318319325549	0.637	0.617	1
Cpsf3l	0.0638185642124943	-0.0281037620968688	0.599	0.653	1
Cir1	0.064124239756197	-0.0221043200247564	0.398	0.451	1
Znrd1	0.0642668258791088	-0.0404745373237689	0.859	0.88	1
Alg11	0.0642736363418124	0.0181894868038681	0.147	0.118	1
Gspt1	0.0642856111560949	0.0393748553141047	0.964	0.955	1
Apmap	0.0644712149506264	-0.0131354763957568	0.08	0.107	1
Pabpc1	0.0646048497015459	-0.0209302370931344	1	0.999	1
Cirh1a	0.0647930112340019	0.0376604499274933	0.696	0.68	1
Igbp1	0.0650209258362394	0.0251348742842487	0.445	0.412	1
1810058I24Rik	0.065039714595096	-0.0231670142295566	0.95	0.957	1
Dusp12	0.0652689258007696	0.0417430636273831	0.541	0.503	1
Wdr35	0.0653065802908582	-0.0320483010578436	0.234	0.272	1
Sult4a1	0.0653700774148752	0.0391234424100619	0.546	0.512	1
Cherp	0.0654105490085165	-0.0355865391679991	0.466	0.507	1
Sult6b1	0.0654121809120327	0.0423859313581392	0.336	0.312	1
Eef2	0.0654905600721268	-0.0339291421178269	0.998	0.999	1
Rragd	0.065606550174738	0.0248795906511696	0.25	0.211	1
Hnrnph3	0.065743324603058	-0.0363134698163991	0.29	0.331	1
Tmem230	0.0658733317640989	0.048465908162483	0.504	0.476	1
Metap2	0.0659042093810984	-0.0310310204232536	0.992	0.997	1
Rab35	0.0659701711230631	-0.0261028867332296	0.366	0.42	1
Hbegf	0.0660666515912102	-0.0213679503606012	0.172	0.207	1
Fjx1	0.0662207054658864	-0.0196174439999689	0.126	0.159	1
Ivns1abp	0.0662764482841945	-0.0458923767805889	0.531	0.551	1
Cnnm3	0.0663124493068778	-0.0153458708942421	0.091	0.12	1
Eef1g	0.0664392627920797	0.0233943877214577	1	1	1
Cabp1	0.0664468623960176	-0.0377203981675359	0.202	0.236	1
Usp47	0.0664631577187132	-0.0245974402563348	0.207	0.249	1
Aes	0.0665072537106296	-0.0283307836262667	0.701	0.748	1
Rbm3	0.0666648106360648	0.0360134751116572	0.991	0.992	1
Rpl36a	0.0670512806979708	-0.0215147989830431	1	1	1
Atad1	0.0670878640825119	0.0354409460355362	0.294	0.257	1
Slc25a4	0.0672579321482218	-0.0438351386536604	0.98	0.986	1
B930036N10Rik	0.0674314081194911	0.00744228787163287	0.135	0.106	1
Zfp148	0.0675971021582677	-0.0264300724797034	0.271	0.313	1
2610507B11Rik	0.0676457811572265	-0.0354787342094196	0.494	0.543	1
Zfp296	0.0677253346609442	-0.0381626174563967	0.42	0.462	1
Derl2	0.0679393684923275	-0.0300759096646461	0.301	0.347	1
Ap2a1	0.0680760976316869	-0.0323621696164985	0.282	0.319	1
Morc1	0.0681892402633182	0.0431820964622677	0.676	0.649	1
Rabggta	0.0683670470350543	0.034569703597381	0.297	0.266	1
Bsdc1	0.0684368738362651	0.0290118099297953	0.157	0.129	1
Tex14	0.068701467901209	-0.0142471737331765	0.118	0.15	1
Wnk1	0.0688942528442899	-0.0411225977764836	0.635	0.669	1
Rapgef6	0.068932393621927	-0.0205278700567451	0.187	0.226	1
Tma7	0.0690451037026171	-0.0227552081439626	1	0.999	1
Rngtt	0.0691755996783836	-0.0307841064228188	0.281	0.322	1
BC052040	0.0691962003041965	0.0206615918746496	0.179	0.149	1
Snta1	0.0692390693008796	-0.0202830130657625	0.094	0.121	1
Mrpl36	0.0694660866528099	0.0435678660937131	0.902	0.911	1
Ptpn11	0.069632952248008	0.0312143281421047	0.465	0.429	1
Surf4	0.0697566478250674	0.0399532628563155	0.518	0.497	1
Cdk9	0.0698221895083912	0.0350704897281982	0.494	0.451	1
Rsf1	0.069830520120092	0.0256507204908141	0.555	0.517	1
Spin1	0.0698373687109958	-0.0262470112183593	0.421	0.468	1
Arf3	0.0701113015456088	-0.0254484268058064	0.451	0.514	1
Tbc1d31	0.0705600234957062	-0.0196177737188871	0.103	0.13	1
Pla2g16	0.0705960026577663	-0.0166444425440293	0.281	0.331	1
Dtymk	0.0707098578289603	0.0244573109608694	0.997	0.994	1
Taf1c	0.0708640724635805	0.0206875436326122	0.157	0.127	1
Zdhhc21	0.0709431293529445	-0.0155095067919554	0.139	0.173	1
Zfp91	0.0710043716399252	-0.0219584045117673	0.536	0.593	1
Zbed5	0.0710810498076387	-0.0147845701518948	0.094	0.122	1
Dkc1	0.0711729679872334	0.03942888769224	0.874	0.883	1
Rps13	0.0711855183063425	0.0176122908038434	1	1	1
Trub2	0.071388347816374	-0.0349851098712733	0.282	0.326	1
Ugcg	0.0714421134843994	-0.0141748130274703	0.149	0.186	1
Dynlrb1	0.0717550138090341	0.0362564335861494	0.701	0.68	1
Spint2	0.0717691774638004	-0.0472116585392641	0.788	0.807	1
Sdhaf4	0.0718250177162308	-0.0400792325958149	0.526	0.584	1
Ppp2r3d	0.07186862681016	-0.0203602701237587	0.081	0.106	1
Bap1	0.0719070103172414	-0.0375071509838161	0.267	0.301	1
Cklf	0.0719860985947584	-0.0188454114222743	0.119	0.15	1
Plscr1	0.0720394600066817	-0.0282197337309301	0.228	0.268	1
Ubr7	0.072055299107718	-0.0383561305480483	0.513	0.565	1
Ext1	0.0720861320680091	-0.0191669034894237	0.227	0.269	1
Etfdh	0.0721589006857875	-0.0191572150998261	0.124	0.154	1
Dnajc1	0.0721918977020077	-0.027446212118426	0.199	0.237	1
Cabin1	0.0724333134301668	-0.0372262261274801	0.274	0.314	1
Aamdc	0.0725789737184518	-0.0174124578964636	0.17	0.207	1
Tango6	0.0728213131347667	-0.0125220617155804	0.086	0.112	1
Helz	0.0729376534851539	-0.0278348576000277	0.32	0.369	1
Ncoa2	0.0731194545266003	0.0223224478832309	0.106	0.083	1
Gins4	0.0731561156567998	0.045836947909266	0.778	0.762	1
Phf3	0.0731663151880742	-0.0316054718530044	0.675	0.723	1
Aen	0.0735937642332357	-0.041382994778851	0.813	0.812	1
Gls	0.0736012503617585	-0.0231349199340011	0.203	0.243	1
Rnf220	0.0736154616406312	-0.0406287366418588	0.592	0.638	1
Fbxl18	0.0737066274494454	-0.0255885508945713	0.207	0.248	1
Naa25	0.073721419689263	0.0290789032609166	0.474	0.449	1
Plekhf2	0.0737422143730868	0.0409680540068406	0.711	0.676	1
Eps8	0.0740216344993801	-0.0168690192170401	0.126	0.158	1
Cenpw	0.0744335271424194	0.0356765419195288	0.917	0.922	1
Zfp120	0.0744496141161157	-0.0173939999053582	0.09	0.118	1
Asxl1	0.0746040153057039	-0.0251777848049327	0.387	0.44	1
Msmo1	0.0746650387791193	0.0315403077348789	0.355	0.32	1
Pfkl	0.0747329464751487	-0.0323394140582528	0.37	0.408	1
mt-Co1	0.0747347529151947	-0.0253340473604062	1	1	1
Gnas	0.0748042697094655	-0.0375313745034516	0.76	0.772	1
Rab3gap2	0.0748562468510966	-0.0247527836173976	0.161	0.193	1
Mageb16	0.0749676719286915	0.0379163868647474	0.274	0.245	1
Cog8	0.0755092862656681	-0.0321803654981873	0.417	0.459	1
Dynlt3	0.0756460542402111	-0.013262256012747	0.079	0.104	1
Pfas	0.075686379696532	-0.0296779639685423	0.391	0.428	1
Polb	0.0757438410851621	0.0365386106587721	0.328	0.298	1
Capza1	0.0759764583281264	-0.0321455252777617	0.539	0.583	1
Ptpn6	0.075991021040716	-0.0169206472929909	0.103	0.131	1
Col4a1	0.0760231562991027	-0.0163994219906071	0.103	0.13	1
Hn1	0.0764749059014395	0.0440952205182061	0.953	0.933	1
Rabgap1	0.07667944685247	-0.0284861794229087	0.258	0.294	1
Nmd3	0.076747839270732	0.0470444310548931	0.711	0.692	1
Fxr2	0.0767710887855377	-0.0174477945233315	0.455	0.513	1
Eps15	0.0767765592431591	-0.0248861363590819	0.126	0.155	1
Hspa4	0.0768081584591581	0.0359576654684044	0.99	0.978	1
Sat1	0.0768267418303957	0.0150688260450421	0.437	0.396	1
Xiap	0.0768480052550067	-0.0368363113769843	0.243	0.278	1
Dync1h1	0.0768556862575187	-0.0157342743946946	0.334	0.382	1
Taf1b	0.0768731316821571	0.0257180062837117	0.161	0.132	1
Hiatl1	0.0769417581463754	-0.0134618005823382	0.124	0.155	1
Cep135	0.0770219320295144	-0.0198743637625055	0.118	0.148	1
Vangl1	0.0771107851166508	-0.0213055844975288	0.431	0.485	1
Acap2	0.0771230307052316	-0.03008607897924	0.212	0.246	1
Kat8	0.0771271231533417	-0.0346007636521994	0.25	0.286	1
Dnajc10	0.0771274111123876	-0.0198610348525253	0.239	0.279	1
Ktn1	0.0771530151004403	-0.0373802119103052	0.817	0.832	1
Pole4	0.0772726820877576	0.0326993144476628	0.941	0.933	1
Ecsit	0.077280559920241	0.0336572321506081	0.446	0.423	1
Ube2q1	0.0773457759231839	-0.030280614587174	0.471	0.519	1
Esf1	0.077411794368956	-0.0390638842257145	0.92	0.904	1
Nudt9	0.0774979275735975	0.0475586750929463	0.521	0.499	1
Dtd1	0.0777127482634675	0.0352740196795603	0.356	0.318	1
Cant1	0.0778595441654947	-0.019592143329949	0.134	0.165	1
2310022A10Rik	0.077879462517724	-0.0284357488251062	0.321	0.369	1
Fam133b	0.0779063663722936	0.0400242146623965	0.661	0.639	1
Zc3h12a	0.0782546164206852	-0.00552802790128452	0.082	0.109	1
Rpl3	0.0783210110859121	0.0222597878669268	1	1	1
Dst	0.0784057255279612	-0.0494989206383641	0.486	0.521	1
Ccdc137	0.0784170503224486	-0.028321596496351	0.238	0.274	1
Tfdp2	0.0785433925280138	0.0464861840087187	0.516	0.496	1
Zw10	0.0786162491306539	-0.0330601687939892	0.228	0.261	1
Trim41	0.0791272468073083	-0.0161017634012402	0.157	0.191	1
Zcchc6	0.079187328536272	-0.0144373989320916	0.175	0.211	1
Imp3	0.0791953910681942	0.041627076823867	0.733	0.712	1
Ppp1r37	0.0795065736411927	-0.0171271449970599	0.134	0.166	1
Eif3j2	0.07957971526936	0.0452475005055303	0.608	0.604	1
E2f5	0.0797826483920577	-0.0321316707769945	0.382	0.423	1
Rhoc	0.0799467620957433	-0.049790124389875	0.401	0.438	1
Llgl1	0.0800067799598061	-0.0148927730563116	0.104	0.132	1
Ssbp3	0.0800974534878149	-0.0343698201337451	0.347	0.389	1
Lamp1	0.0802113410680842	0.0345267220407977	0.935	0.911	1
Hpgds	0.0802568881014803	-0.0174164356587888	0.076	0.101	1
Ctnna1	0.0802574375842531	-0.0519010499881254	0.823	0.854	1
Rbms1	0.0803054155105041	-0.060558679000987	0.423	0.46	1
Mlx	0.0803140628546168	-0.0311107467439273	0.395	0.44	1
Eif2ak1	0.0805256756089846	0.0268485447032672	0.284	0.253	1
Wbscr22	0.0805968107263449	0.0317693231840805	0.629	0.603	1
Slc7a3	0.0808136282967701	0.0458983822497873	0.524	0.494	1
Mthfd1	0.0808533801348606	-0.0412127024976588	0.628	0.671	1
Mark3	0.0809771924757262	-0.0402515988969644	0.405	0.449	1
Rere	0.0812157145491821	-0.0143457926841736	0.258	0.306	1
Rsl24d1	0.0812549071671489	0.041756722525701	0.948	0.936	1
Casp2	0.0813573889642133	-0.0149280694662804	0.087	0.112	1
Eif4e	0.08135849162679	0.0235426670435386	0.899	0.903	1
Gnb1l	0.0814643668011845	-0.0134939454700983	0.097	0.125	1
Mrpl47	0.0816675967563174	0.0367416168917839	0.601	0.588	1
Psmd14	0.0817237037905915	0.0432061440524419	0.843	0.831	1
Calr	0.0817938052584898	-0.0316390122361425	0.978	0.989	1
Slc35a1	0.0817955797537278	-0.0216381289034314	0.25	0.289	1
Mrpl22	0.0819019534809285	0.0373687147923504	0.725	0.697	1
Arpc2	0.081953285261009	-0.0472774785516414	0.92	0.938	1
Nanog	0.0820062532589993	0.0257097610260555	0.91	0.899	1
Sfmbt2	0.0821948910489891	-0.0384247286816193	0.201	0.236	1
Armcx1	0.0822677899756415	0.0231503355723499	0.173	0.144	1
D630023F18Rik	0.0824415393642851	-0.033673189021722	0.237	0.274	1
Tmem70	0.0827227895186083	-0.0357814821588974	0.341	0.378	1
Gdf3	0.08273516808898	0.0541222132026912	0.793	0.784	1
Mycn	0.0827968063168427	0.0580338681026443	0.653	0.648	1
E2f7	0.0828556277148839	-0.0187879002820851	0.088	0.113	1
Srf	0.0829697606163596	-0.0346185252744186	0.186	0.218	1
Top3a	0.0831593274318557	0.0153529614762886	0.114	0.089	1
Ergic1	0.083249772511655	-0.0218703083758658	0.306	0.354	1
Tmem194	0.0833362432143399	-0.0157839078434827	0.111	0.14	1
Cd37	0.0833578570033822	-0.0346543316475672	0.155	0.185	1
Kifc5b	0.0833796254891615	-0.0229709975270351	0.114	0.141	1
Samd8	0.0836001426525646	-0.028001732954093	0.126	0.154	1
Nfatc3	0.0836030423011399	-0.0204909654541949	0.138	0.168	1
Mrpl11	0.0837767506358809	0.041364674023608	0.904	0.888	1
Srsf4	0.0838211037429743	0.0444051948880866	0.556	0.541	1
1110051M20Rik	0.0839723803761444	-0.0172394299419936	0.09	0.116	1
Dmrt1	0.0840234872998048	-0.0162501651087783	0.09	0.117	1
Daglb	0.08402739369745	0.0209145925346936	0.109	0.086	1
Vbp1	0.0840452202446714	0.0465926545997938	0.76	0.732	1
Cd2ap	0.0841499532301347	-0.0324124911167441	0.495	0.536	1
Pdlim1	0.0842149181393094	-0.0264047967913973	0.51	0.557	1
Jmjd4	0.0842202165964154	-0.0165076983227538	0.092	0.118	1
Asap2	0.0844823754298039	0.0103172263165958	0.134	0.106	1
Fbrsl1	0.0846413703892803	-0.0347889503132456	0.327	0.367	1
Polr3d	0.0846969262211907	-0.0113859139419076	0.467	0.532	1
Fthl17c	0.0847157560146212	0.0559721265214799	0.198	0.173	1
Upp1	0.0849432356624557	0.0413580047664281	0.956	0.946	1
B230219D22Rik	0.0850411491575744	-0.0411370326985464	0.474	0.503	1
Tbrg4	0.0850465021554802	0.0449761333031777	0.539	0.511	1
Asl	0.0853585386380461	-0.0212662526081464	0.178	0.213	1
Gabpb2	0.0854793448922848	0.0324391368968709	0.265	0.235	1
Appbp2	0.085554219470804	0.0324861411832338	0.564	0.532	1
Stard4	0.0856459118683683	-0.0263356982820218	0.175	0.207	1
Zbtb12	0.0857495710420142	-0.0166567574449412	0.11	0.138	1
Ap2b1	0.0860610671551555	-0.024161411165156	0.469	0.515	1
Kank3	0.0861004516800686	-0.0315742035232203	0.215	0.249	1
Timm8b	0.0863025838272041	0.0324324881987104	0.97	0.971	1
Sri	0.0863935409063716	-0.0176907452191634	0.388	0.436	1
Slbp	0.0865060527891473	0.0535456420756877	0.831	0.817	1
Steap2	0.0865367547010752	-0.0222810247550307	0.147	0.176	1
Snrpd1	0.0867836000741709	0.0233890341484382	0.997	0.994	1
Epha2	0.0868722410801118	-0.0347830196697945	0.297	0.334	1
Bub3	0.0869031069179385	0.0401512025102972	0.894	0.887	1
Ap4s1	0.0869913891591291	-0.0324486077687888	0.324	0.363	1
Gripap1	0.0870174094126804	-0.0167959531944751	0.114	0.143	1
Phf14	0.087105270729514	-0.0253906893151833	0.498	0.54	1
Zcchc10	0.0871083935553886	0.0379398773922502	0.832	0.806	1
Trim28	0.0874779995371147	0.0339289996938734	0.993	0.991	1
Pcnp	0.0874995131970541	-0.0410357229601928	0.836	0.857	1
Ppp1r14d	0.0875118480028744	-0.0140373619633835	0.125	0.154	1
Eno1	0.0875432785361821	0.03569799185916	0.864	0.862	1
Tmem120a	0.0875561936676356	-0.0320932173954491	0.316	0.358	1
Mcl1	0.0875783593930416	-0.0350079125462606	0.842	0.835	1
Slc31a1	0.0876109624973063	0.0304058469692986	0.327	0.296	1
Azin1	0.0876728438154327	-0.0291324881973865	0.41	0.46	1
Ppp2cb	0.0876746369467903	-0.01894811220248	0.223	0.261	1
Zfp654	0.0877522004744539	0.018054404840414	0.112	0.089	1
Chm	0.0878619501721404	-0.0159620146073173	0.111	0.139	1
Esco2	0.0879024330988413	-0.00632076056631681	0.583	0.644	1
Flywch2	0.087993564054125	-0.0205383823742161	0.128	0.158	1
Gnpnat1	0.0880174854089296	0.0445697111955418	0.747	0.73	1
Nudt2	0.0880816672886589	0.0369872525441983	0.342	0.311	1
Wdr1	0.0886803070064286	-0.0449612499557326	0.578	0.612	1
Wdr82	0.088737177219717	-0.024436146763002	0.461	0.514	1
Ppp1r16a	0.0887646346090339	-0.0175756536713059	0.105	0.133	1
Nvl	0.0888408738899186	-0.0373579906622367	0.577	0.626	1
Foxj3	0.08886002813325	-0.0158695610956979	0.156	0.191	1
Larp1b	0.0890004919988102	0.0279069468583706	0.156	0.13	1
Pfdn1	0.089131745580529	-0.0319970508224574	0.978	0.984	1
Cox5a	0.089191751517661	0.0251749361471654	1	1	1
Ptrf	0.0892376083417559	-0.0174252305704395	0.117	0.146	1
Cog6	0.0892789594512252	-0.0144549424785946	0.112	0.141	1
Smim10l1	0.0893310394340366	-0.0166367177305924	0.2	0.239	1
Sc5d	0.0895831077408644	0.0266255056299058	0.164	0.14	1
Brpf1	0.0896169237022287	0.0158884850392187	0.229	0.195	1
Zfp729b	0.0896504314321705	-0.0165841673181975	0.081	0.105	1
Csnk1g1	0.0897975867634258	-0.0320681554498055	0.193	0.222	1
Tgs1	0.090029757267529	0.0248972683603155	0.623	0.579	1
Sart1	0.0902409651860689	-0.0475643694674736	0.479	0.508	1
Gnl1	0.0903098937075144	-0.0323065918118588	0.466	0.525	1
Siah1a	0.0904220766484719	-0.024035287217709	0.169	0.201	1
Grb7	0.0904387886084049	-0.0215752781653846	0.094	0.118	1
H2afj	0.0904854816238859	-0.03313381613594	0.97	0.978	1
Pin1	0.0905451570650246	-0.0331581246159978	0.969	0.979	1
Zbtb8a	0.0905774534278287	0.0325807226321773	0.234	0.204	1
Dffb	0.0907678351767176	0.0219895373352205	0.123	0.098	1
Fam49b	0.090787244271281	-0.036420143193669	0.654	0.685	1
Zzz3	0.0908045180048518	-0.0307837018222551	0.334	0.378	1
Keap1	0.0908804737153572	0.0355172622307461	0.343	0.312	1
Gm26518	0.0908896106323776	-0.0272133562126692	0.261	0.301	1
Vezf1	0.0911218224752989	-0.0308621476480122	0.195	0.229	1
Dennd5a	0.0912006927070084	-0.0159061635467042	0.091	0.117	1
Smek2	0.0912569588984931	0.0372127432586572	0.438	0.397	1
Poglut1	0.0914423718125401	-0.0244005572931367	0.341	0.384	1
Srrm4os	0.0915142866188429	-0.0188245009705932	0.106	0.133	1
Cops2	0.0916366734674409	0.0406784694789751	0.674	0.653	1
Bicd1	0.09193392387227	-0.01699827124327	0.097	0.123	1
Eif3i	0.0920045221874729	0.0245422551750933	0.931	0.946	1
Plekhg5	0.0922009024633355	-0.0120764413561473	0.08	0.104	1
Ift46	0.0922250302048428	0.0282966219194347	0.268	0.238	1
Zfp800	0.0922685147852205	-0.0222958976558871	0.14	0.171	1
Emg1	0.0924396411356801	0.0355095397461194	0.988	0.994	1
Hsbp1	0.0925426346661534	-0.0372237038090614	0.875	0.874	1
Rabl2	0.0926651981879756	-0.0189840495456525	0.091	0.116	1
Mrto4	0.092875710728413	0.0310368065799723	0.851	0.833	1
Tpx2	0.0929077801312873	0.0373156182264852	0.762	0.752	1
Stub1	0.0930286805306377	-0.0332904409382786	0.838	0.855	1
Nub1	0.0931673895349776	-0.0321872568380615	0.357	0.386	1
Nudt4	0.093183683908006	-0.0339252855132552	0.903	0.895	1
Gtf2a2	0.0933152164487029	-0.0417785564002846	0.919	0.912	1
Bicd2	0.0936267614088311	-0.0188769934561013	0.097	0.123	1
Mex3a	0.0936292193699945	-0.0300551080295343	0.294	0.333	1
Acd	0.0938292723566077	-0.0267114712187501	0.223	0.261	1
Qrich1	0.093841069021139	-0.0191652736145178	0.473	0.521	1
Slc25a38	0.0938463461809945	-0.0316590271857219	0.288	0.326	1
Smim3	0.0942266930383102	-0.0204826268030962	0.095	0.119	1
Mrps12	0.0944018041516384	0.0410083031236536	0.837	0.841	1
S100a6	0.0945724770797815	-0.150201653445992	0.62	0.636	1
Cdk11b	0.0947675499508416	-0.0294959086526546	0.791	0.826	1
Atp6v1h	0.0949753018520599	0.0312803606185932	0.295	0.266	1
Psmb5	0.095131684656441	0.0402032701825099	0.985	0.98	1
Zfc3h1	0.0951655790529039	0.0285456906024047	0.194	0.168	1
Ppdpf	0.0954483313870467	-0.0378724845166563	0.898	0.917	1
Gm8186	0.0955096111792948	-0.0304493197784648	0.699	0.726	1
Crlf3	0.0960064126541188	-0.0311493258756613	0.423	0.46	1
Amotl1	0.0960100830672922	-0.0160741411193329	0.18	0.217	1
Alkbh4	0.0960229758126966	0.0277963943308064	0.16	0.134	1
Ppp6r1	0.096209628325019	-0.02653512347825	0.15	0.18	1
Utp15	0.0962131279282511	0.0400542909646865	0.383	0.357	1
Mtus2	0.0964093310380478	-0.0238708349464743	0.207	0.243	1
Ap1s2	0.096464769011838	-0.00653446809025579	0.103	0.131	1
Inpp5a	0.0967734467378853	-0.0163291779106442	0.12	0.149	1
Cisd2	0.0968201922225293	-0.0326951971534294	0.695	0.745	1
Iscu	0.0972104148779228	0.0320856798312663	0.799	0.787	1
Oxct1	0.0972287500256644	-0.0201239250377362	0.264	0.301	1
Zfp212	0.0975265787278817	-0.0211276955290929	0.125	0.153	1
Trp53inp1	0.0975949909402171	-0.0152687604517687	0.271	0.312	1
Atl2	0.0976847496265114	-0.0223292674010991	0.249	0.288	1
Rab34	0.0979128116202897	-0.0154461307317324	0.231	0.271	1
Kcmf1	0.0980848696255974	-0.0296470751770728	0.571	0.607	1
Taf12	0.0982708134873622	-0.0390143258719137	0.597	0.636	1
Nbeal1	0.09838279780298	-0.0199169009928757	0.203	0.238	1
Nufip2	0.0984349467849586	-0.0359394159042159	0.601	0.647	1
Sox15	0.0984615156740233	-0.0215774145363466	0.104	0.129	1
Ube4a	0.0989931068343642	-0.0192889937267225	0.117	0.145	1
Fbxw11	0.0990524019730302	-0.019030754937287	0.191	0.225	1
Zfp938	0.0992511211427175	-0.0180929963199183	0.11	0.136	1
Cntrl	0.0993065933040303	-0.0303752420131544	0.224	0.255	1
Rasip1	0.0994323937716341	-0.0190375115676197	0.12	0.146	1
Trappc8	0.099539255136893	-0.0159790743242008	0.139	0.167	1
Sfrp1	0.0997178220411965	-0.0225172062219191	0.321	0.362	1
Nop58	0.0998736457696269	-0.0204794005345148	0.998	0.997	1
Spopl	0.0998989114567622	-0.0178649078470474	0.151	0.183	1
Npc1	0.0999198392814264	0.0233578241751425	0.118	0.095	1
Srprb	0.100010507777427	0.0273314161870189	0.325	0.299	1
Slc25a51	0.100078637536587	-0.0195282489676657	0.2	0.235	1
Litaf	0.10008869268536	0.0347691029468435	0.252	0.225	1
Plpp2	0.10015950874354	-0.0190651171684918	0.153	0.185	1
Pdap1	0.100317203779242	0.0244976116279103	1	0.999	1
Bcl2l12	0.100490811525605	-0.0132017600697578	0.161	0.195	1
Gdi1	0.100493168797732	-0.0254020903007381	0.18	0.21	1
Timm10	0.100499438653949	0.0397108066169487	0.845	0.824	1
Arpc3	0.100919196176782	0.0429536900957519	0.734	0.715	1
Rps6ka1	0.101083290369781	-0.0293597746675932	0.416	0.463	1
Yap1	0.101144179907425	-0.0287326404942349	0.372	0.412	1
Golim4	0.101144660227692	-0.0189698481190179	0.084	0.108	1
Lman2	0.101191801393914	0.0367914361711321	0.835	0.842	1
Ppp1r12c	0.101205282225671	0.0204442671940488	0.23	0.2	1
Asap1	0.101325080776453	-0.0175021815228451	0.245	0.286	1
Csnk2a2	0.101356117044916	-0.0158971066922163	0.142	0.172	1
Sumo3	0.101368376545472	0.025396846447183	0.961	0.965	1
Ptprg	0.101608732952681	-0.0225345976264703	0.106	0.131	1
Dtx3	0.101612891772917	-0.0170295261481599	0.11	0.137	1
Ldlr	0.101708904529301	-0.0271946074363615	0.124	0.15	1
Arhgef25	0.101809833647856	-0.0148377210271495	0.088	0.111	1
Tsc22d1	0.102056159401367	-0.0484653946544007	0.773	0.804	1
Ung	0.102126717773342	-0.0186307920152208	0.782	0.822	1
Hirip3	0.102130793112202	0.0305149723863516	0.564	0.533	1
Tjp2	0.102213210478825	-0.0241956516576086	0.576	0.616	1
Pdia3	0.10244332857529	-0.0296023194371184	0.785	0.793	1
Fuom	0.102593205809583	-0.0132894102724886	0.098	0.124	1
Mrps5	0.102630320903101	0.0257576443205227	0.96	0.956	1
Prkaa1	0.102704720914418	-0.0139347599504651	0.116	0.143	1
Klhdc2	0.102851139021174	-0.034818484591669	0.443	0.493	1
Mrpl39	0.10293878670682	0.0394335934529485	0.558	0.542	1
Klhl20	0.102989850464536	0.0204631699360479	0.101	0.08	1
Ipo5	0.102991642542868	0.032955670452096	0.844	0.812	1
Iqgap2	0.103038877362148	-0.018121163809711	0.087	0.109	1
Sae1	0.103047715959613	0.039813459244461	0.911	0.901	1
Rcn2	0.103108962417916	0.0321685358548105	0.275	0.248	1
Senp2	0.103155253450048	-0.0222107876012094	0.342	0.389	1
Zfp444	0.103449896881906	0.0247086345591814	0.218	0.189	1
Apex2	0.10356749032098	0.0189981287561317	0.132	0.106	1
Fgf17	0.103683687330863	0.0389506879172773	0.385	0.356	1
Pvt1	0.103735374607359	-0.0301705094733655	0.209	0.242	1
Napepld	0.103760766040855	-0.0218650558692325	0.081	0.103	1
Dync1li1	0.103775765920906	-0.043406684597335	0.479	0.515	1
Psme3	0.103859178541645	0.0312439851910298	0.69	0.673	1
Chmp4b	0.10411286090661	-0.0242330665622174	0.438	0.487	1
Ccnb1	0.104123237280025	0.0289076352079869	0.85	0.84	1
Sirt1	0.104183055000668	-0.0234365000772219	0.141	0.17	1
Exosc4	0.10421971845126	0.022247919984775	0.808	0.785	1
Mfge8	0.104290469809527	-0.0271994318867985	0.423	0.467	1
Gnl3	0.104389259340934	0.0226958218960995	0.982	0.989	1
Dgcr6	0.104492881314449	-0.023525012520677	0.502	0.544	1
Crip1	0.104542167286341	-0.0523633649630194	0.484	0.518	1
Ppp1r7	0.104819258178245	0.0331732998516243	0.561	0.541	1
BC003965	0.104977751171136	-0.034744685623993	0.743	0.769	1
Cic	0.105214544678026	0.030681320288906	0.328	0.297	1
Kbtbd8	0.105250262446893	-0.0165880659364679	0.192	0.227	1
Zfp207	0.105352770970447	0.0334535208605613	0.869	0.857	1
Pyroxd1	0.105551507811222	-0.0188370451329124	0.172	0.205	1
Paox	0.105610921742256	-0.0218368358402749	0.157	0.185	1
Rpl37	0.105618496780562	-0.0180289327676633	1	1	1
Txnl4a	0.105946526701509	0.0304867183290523	0.99	0.987	1
Zc3h14	0.105970304651412	0.0382861145126205	0.424	0.401	1
Mirg	0.105979279656447	-0.0233689144932945	0.108	0.132	1
Cdc42bpg	0.106185264964906	-0.0182741314163656	0.086	0.108	1
Tmem150a	0.106245888101307	-0.0130891718761184	0.142	0.174	1
1810013L24Rik	0.106391048358941	-0.0221193747316208	0.156	0.186	1
Chmp2a	0.106545779096708	-0.0309352007629846	0.736	0.762	1
Cfap97	0.106619087861707	-0.0109949755080195	0.197	0.234	1
Ttll4	0.106851814691552	0.0275681210420444	0.105	0.085	1
Ptrhd1	0.106858049290896	0.0336972585636911	0.546	0.523	1
Psmb10	0.10691973298299	-0.0306123495044132	0.717	0.751	1
Fam53c	0.10707163941037	-0.0197583915927576	0.116	0.143	1
Zmym5	0.107091934682689	0.0268552292509821	0.236	0.205	1
Rhebl1	0.107150102080689	-0.0290671884791339	0.42	0.47	1
Abcf3	0.107208969382854	-0.0240484654769602	0.125	0.151	1
Gm27045	0.107477691396743	0.0243724588189337	0.118	0.096	1
Dcbld2	0.107721134537131	-0.014005249487848	0.087	0.11	1
Ndufa5	0.107967146120485	0.0363636513305687	0.971	0.965	1
Steap1	0.107967447207454	-0.0178458777179754	0.199	0.234	1
Ino80d	0.108164059866247	-0.0282326034495592	0.354	0.395	1
Lrp11	0.108231825054158	-0.0128507385919887	0.154	0.185	1
Utp14b	0.10827079819058	-0.00830130542191977	0.116	0.145	1
Mtch1	0.10841010150611	-0.0433865400150603	0.553	0.578	1
Lrp10	0.108543286145462	-0.0171604703362097	0.156	0.188	1
Wdr74	0.108544033762725	0.0296303793622703	0.903	0.894	1
Fam208a	0.108795437341617	-0.0152416624504307	0.335	0.381	1
Ier2	0.108823566517217	-0.0337642602189063	0.762	0.779	1
Zfp780b	0.10882656077259	0.0246503397204954	0.111	0.09	1
Tmem143	0.109016774024054	0.0212469770213889	0.157	0.132	1
Pigl	0.109283281007902	-0.0322083762689308	0.276	0.313	1
Usp7	0.109312422550803	-0.0357857123489486	0.754	0.782	1
Oxa1l	0.109419531788195	-0.0198462366803035	0.386	0.437	1
Mettl10	0.109446163254503	0.030299726387339	0.186	0.163	1
Ndufaf1	0.109587575334837	-0.022134717866274	0.242	0.278	1
Slc6a6	0.109969765980685	-0.0352819627729752	0.305	0.342	1
Vapa	0.109970158512701	0.0287163570351323	0.96	0.945	1
Mdk	0.110031068197732	-0.0384533784088155	0.925	0.912	1
Mbtps1	0.110054962161561	-0.0260722703876032	0.437	0.48	1
Cct7	0.110089119979666	0.0315541999371363	0.997	0.984	1
Epc2	0.110243344791996	0.0290246908608324	0.335	0.31	1
mt-Atp8	0.110274898056447	0.0337974668658854	0.731	0.721	1
Pcgf6	0.110393660480382	0.0251189995602267	0.527	0.498	1
0610030E20Rik	0.11047877024837	-0.0206067318702633	0.121	0.147	1
Def6	0.110553860624567	-0.0265988873253378	0.172	0.201	1
Exosc5	0.110694674831327	-0.0225680605970814	0.785	0.83	1
Jak1	0.110768094412098	0.03430761389412	0.346	0.322	1
Cpsf4l	0.110836588008907	-0.0105433262026675	0.282	0.328	1
St13	0.110898748212182	-0.0294326819831872	0.987	0.995	1
Ascc3	0.110918557077558	0.0250156386374448	0.186	0.16	1
Snrpa1	0.111088645589067	0.025374364767035	0.985	0.982	1
Ecd	0.111143273331935	0.0294910631671846	0.415	0.381	1
Rbsn	0.111144050060282	0.0258896437967647	0.2	0.172	1
Bcas2	0.111397218881163	0.0202389990543177	0.972	0.973	1
Zrsr2	0.111620898414091	-0.0193951884548089	0.842	0.876	1
Ube2t	0.111807373969343	-0.0300200646088184	0.417	0.445	1
Zmynd19	0.111837682764058	0.0378523974210273	0.471	0.454	1
Mavs	0.112065801214811	-0.015621463208559	0.098	0.123	1
Ythdc1	0.112066011410685	-0.0296296493532126	0.828	0.836	1
Polr1c	0.112273303421396	0.0419491141936653	0.85	0.848	1
Fam193a	0.112410558530621	-0.0236115694148822	0.227	0.263	1
Fdft1	0.112423294795354	-0.0382575317280099	0.44	0.478	1
Ccdc50	0.112494357831931	-0.0288924389749541	0.31	0.351	1
Calm2	0.112663987187993	0.0193965990224314	0.994	0.999	1
Sh3bgrl3	0.112668405015167	-0.0321030137562182	0.867	0.882	1
Dennd2c	0.112898255378096	-0.0265891745036821	0.162	0.19	1
Slc46a1	0.112934251922175	-0.0135452069939745	0.089	0.112	1
Shc1	0.113028951106241	-0.0276793409410551	0.262	0.299	1
Acadvl	0.113247464861959	-0.0160818592575417	0.104	0.129	1
Flnb	0.113350736485204	-0.0267675886925773	0.301	0.339	1
Dbnl	0.113353631166435	-0.0238751981315365	0.392	0.439	1
Apex1	0.113364568822239	0.0297066628811311	0.946	0.932	1
Tiprl	0.114154953599994	-0.0458607265265215	0.452	0.487	1
Mrps25	0.11417353524523	0.0340782751129524	0.81	0.809	1
Lamtor4	0.114228410328885	0.0420218491172184	0.723	0.702	1
Nr3c1	0.114426826695166	-0.00972267024239068	0.129	0.159	1
Sufu	0.114467216283313	0.020706334485614	0.103	0.083	1
Srm	0.114570773193579	0.0257083177931514	0.969	0.976	1
Ooep	0.114761198155763	0.0389989357632747	0.664	0.641	1
Trrap	0.114888664125213	-0.017277330680543	0.194	0.229	1
Smim14	0.114986809173784	-0.021390091935264	0.356	0.402	1
Zdhhc13	0.115023833931716	-0.0201290327271246	0.136	0.163	1
Chrac1	0.115049590898069	0.0407579019190096	0.545	0.513	1
Hsd17b10	0.115067130047046	0.0328668568338192	0.579	0.576	1
Adar	0.11520923707711	-0.0166424914845961	0.142	0.17	1
Cenpm	0.115309449150767	-0.0267333677419219	0.778	0.837	1
Cmas	0.115501993571784	-0.0236067633719608	0.432	0.481	1
Glrx5	0.115640015065434	0.0404403114944324	0.824	0.819	1
Itgb1	0.115735344170266	-0.0347558855830751	0.486	0.523	1
Smtnl2	0.115972697480605	0.0458212456118423	0.292	0.27	1
Smarce1	0.116024382119711	0.0468304158086638	0.649	0.65	1
Rplp1	0.116094259797205	-0.0162924790681283	1	1	1
Fbxl19	0.116162073888757	-0.0253794256280688	0.272	0.306	1
Wapl	0.116248799566275	-0.0558726989841353	0.8	0.825	1
Hmg20b	0.116389949279035	-0.0267152718720612	0.549	0.581	1
Eral1	0.116741625102022	-0.0148904780715828	0.108	0.133	1
Ik	0.11680736097584	-0.0288726035820994	0.666	0.709	1
Trip10	0.117057063137105	0.0300369843830367	0.255	0.227	1
Tmsb4x	0.11709524441014	-0.0751203307899089	0.999	0.999	1
Arl4a	0.117106743802505	0.0421680263456474	0.558	0.538	1
Rchy1	0.117143716705914	0.0334541998706446	0.541	0.512	1
Fbxw7	0.117340683304655	-0.0140451596855842	0.342	0.392	1
Eci1	0.117570178412904	-0.0316729453768299	0.4	0.447	1
Borcs5	0.117832423781207	-0.0186382769339566	0.146	0.175	1
Rspry1	0.117889833105997	-0.0190092874933345	0.221	0.256	1
Abhd12	0.117899513121888	-0.0113638622856218	0.209	0.246	1
Rfc4	0.117910388246871	0.028686359593396	0.609	0.575	1
Ppp2r4	0.118124786366473	0.0483546563644479	0.527	0.511	1
Ilk	0.118130860757768	-0.0181730928265685	0.247	0.294	1
1600012H06Rik	0.118240554575078	-0.0198550325639746	0.161	0.191	1
Ajuba	0.118258461030764	-0.041527654496411	0.424	0.459	1
Cchcr1	0.118260181851743	-0.00712514195807332	0.104	0.13	1
Rnf114	0.118319324361702	-0.0243945321721212	0.281	0.32	1
Zfp942	0.118359202481055	-0.0187423795983715	0.111	0.137	1
Ccnd2	0.118427883849495	0.0424127794313949	0.499	0.474	1
Hsd17b12	0.118585344097218	-0.0297189537821783	0.564	0.601	1
Uaca	0.118716374816147	-0.0220896604150076	0.194	0.223	1
Ppid	0.118782046900337	0.0354697468969696	0.935	0.928	1
Cul4b	0.119034274523974	0.0332130066351606	0.557	0.532	1
Dda1	0.119059583913425	-0.0315628134002839	0.742	0.756	1
Ssr4	0.11910340726135	-0.0295718909570825	0.805	0.816	1
Stk10	0.119120999148269	0.0225942256010268	0.212	0.185	1
Cobl	0.119198297504395	-0.0248941661385483	0.631	0.664	1
1700029P11Rik	0.119274314383713	0.0337910885918202	0.195	0.168	1
Ipo7	0.119434616403187	0.0343527654688506	0.743	0.734	1
Nip7	0.119519166513195	0.046590878728014	0.979	0.978	1
Plac8	0.119549424551217	0.0274212930132725	0.131	0.109	1
Hmgn5	0.119633314954791	-0.0458630166839013	0.291	0.329	1
Psat1	0.119716114544478	0.0343294554068909	0.927	0.935	1
Sec24c	0.119847280241448	-0.0308643412052995	0.275	0.311	1
Wdr11	0.11993475807879	-0.0173144967458149	0.131	0.158	1
Tenm3	0.120036723677779	-0.0214516460066942	0.097	0.12	1
Ppm1d	0.12012410229139	-0.0205506072302171	0.192	0.226	1
Sgms1	0.120180057640304	0.0239166176335132	0.14	0.118	1
Eva1b	0.120180940116895	-0.0231872159234794	0.366	0.404	1
Gli1	0.120212960102195	0.019165757716568	0.104	0.084	1
Chd1l	0.120243564299532	-0.0262113692476018	0.234	0.267	1
Cnot6	0.120504857440593	-0.0133924045670129	0.423	0.484	1
Mrps21	0.120530033094721	-0.0326782508091488	0.852	0.868	1
Zzef1	0.120564937498389	-0.0159367877813063	0.095	0.118	1
Pigf	0.120571044582587	-0.02868065666609	0.366	0.401	1
Pip5k1a	0.120743371284346	-0.0247676020130688	0.388	0.43	1
Wdr53	0.120892924535521	-0.011359005590413	0.158	0.192	1
Ube2e3	0.121280714320186	-0.0108464494500716	0.638	0.687	1
Rpl4	0.121339111260982	0.0191834833200066	1	1	1
Fscn1	0.121424024584644	0.0292908433181691	0.928	0.938	1
Zfp652	0.121519405129473	0.0191186895144927	0.164	0.138	1
Bard1	0.121711649818727	-0.0189041714177424	0.177	0.208	1
Mterf4	0.121944077579033	0.02761757849566	0.242	0.216	1
Mrps6	0.12205619637007	0.0339905368067485	0.461	0.431	1
Hist1h1a	0.122211708059929	0.0227264187421961	0.201	0.176	1
Mtss1	0.122321035461149	0.0389490708000589	0.442	0.418	1
Ing4	0.122358788359159	-0.00802114146631694	0.136	0.168	1
Ccni	0.122377062794108	-0.0324349814203635	0.379	0.415	1
Secisbp2	0.122687161639027	0.0387081611389264	0.412	0.388	1
Uspl1	0.122742306860784	-0.0294346122688764	0.423	0.475	1
Decr1	0.123087614167191	-0.0177375574377992	0.111	0.137	1
Glg1	0.123118676717094	-0.027961205990151	0.347	0.387	1
Foxp4	0.123192396160874	-0.0291186937657632	0.303	0.338	1
Bzw2	0.123281940662262	0.0337329999622866	0.865	0.839	1
Utp23	0.123350555606142	0.0341241980042536	0.495	0.462	1
Aurkc	0.123351021868259	0.0104328386224263	0.141	0.116	1
Gm10263	0.123355604654194	0.022256514456909	0.742	0.729	1
Nat9	0.123503447159169	0.0314727568274689	0.184	0.161	1
Lin28b	0.123605591159483	-0.0129383617599035	0.083	0.106	1
Mllt10	0.12373794670293	-0.0390912294601666	0.534	0.558	1
Ndufs1	0.124214960338126	-0.0339519130232931	0.482	0.519	1
Abi2	0.12441438818291	-0.00639297851687662	0.19	0.225	1
Gadd45b	0.124574685927921	-0.0210804546576346	0.168	0.197	1
3830406C13Rik	0.124596927953042	0.026095075768377	0.109	0.089	1
Brd9	0.124633298741414	0.0333685094379675	0.399	0.366	1
Lig1	0.124685079030829	0.0314753171378126	0.918	0.909	1
Cpne3	0.124749599405992	0.0329582673997707	0.26	0.234	1
Copz1	0.124924830655008	0.0329524116496868	0.773	0.775	1
Wfdc2	0.124977304818612	0.0335867044886614	0.508	0.481	1
Rad54l	0.125021685585924	-0.0268097211438119	0.331	0.36	1
Mrps23	0.125146447598517	-0.028029205589738	0.613	0.661	1
Bst2	0.125348108628243	-0.0256616013909658	0.314	0.353	1
Psme4	0.125644871907757	-0.029119076539294	0.579	0.617	1
Snrpb	0.125757616767431	-0.0239799484062921	0.994	0.995	1
Znhit1	0.125923954861594	0.0321047985888588	0.741	0.72	1
Slc2a1	0.12631689839499	-0.0269501913530551	0.709	0.741	1
Mat2a	0.126331423931804	0.0324232925553571	0.976	0.977	1
AI413582	0.126436263750048	-0.0199617157653759	0.125	0.15	1
Luc7l2	0.126497984637618	0.0240048818496167	0.837	0.825	1
Jam3	0.126819997592466	-0.010537690969482	0.096	0.12	1
Metrn	0.126872152016871	-0.0213285491972551	0.203	0.234	1
Trim25	0.126909809009431	-0.0300183367449066	0.391	0.426	1
Chkb	0.127032607953562	-0.0143345289010639	0.142	0.17	1
Nudcd1	0.127140981593338	-0.0145825153154286	0.267	0.313	1
Tm9sf4	0.127281221548085	-0.026681980715664	0.217	0.25	1
Tubgcp2	0.127323803762961	-0.0230563613764636	0.203	0.233	1
Larp1	0.127427846552529	-0.0280856258299325	0.622	0.649	1
Ufl1	0.127862228516356	-0.0248149988979308	0.274	0.305	1
Lrrc58	0.128048723659287	-0.0271499929003424	0.43	0.465	1
Vim	0.128135813249082	0.0176135551072708	0.634	0.609	1
Zfp36l2	0.128310545127759	-0.0303996240420307	0.238	0.27	1
Gsta4	0.1283851764185	0.0330954878179386	0.96	0.954	1
Map7d1	0.128726663227106	-0.0103768930865578	0.119	0.145	1
Tmem238	0.128771448647372	0.0485335239858797	0.465	0.44	1
Tmem259	0.129069196501863	-0.0209702944807231	0.192	0.224	1
Cenpb	0.129097496128602	-0.0132789024429161	0.269	0.309	1
Uqcrq	0.129246265339939	0.0227145171728425	0.999	1	1
Nsd1	0.129331069625627	-0.0331384391938263	0.771	0.793	1
Sart3	0.129493305456472	-0.0237273080437129	0.445	0.48	1
Gsk3b	0.129642593976013	-0.0261199513873561	0.416	0.454	1
Mak16	0.129677179272139	-0.0289238840545356	0.927	0.932	1
Nr2f6	0.129916520858409	-0.0198768397196539	0.177	0.208	1
Slc25a3	0.130005118663276	-0.0267773691205895	0.993	0.998	1
Dcps	0.130075475417764	0.0278460082344422	0.533	0.509	1
Iqcg	0.130262798214579	0.0265431796910965	0.146	0.123	1
Dcun1d1	0.130370756102402	-0.0161728152658741	0.202	0.238	1
Psma8	0.130882859160723	-0.0275123691670884	0.201	0.229	1
Picalm	0.13088902438944	-0.0265240834159234	0.369	0.413	1
Acsl3	0.130928594905901	-0.0186667959907652	0.218	0.251	1
Ddc	0.130969515978521	0.0376253526239393	0.38	0.358	1
Cdc14b	0.131080937986339	-0.0142673115471909	0.151	0.182	1
Hmga2	0.13110755868879	-0.0189356177049248	0.11	0.136	1
Pgls	0.131139824430122	0.0372873984663111	0.869	0.859	1
Sssca1	0.131222079049085	0.0210200350722753	0.943	0.955	1
Pitpna	0.13128027264906	-0.0234561055603378	0.529	0.582	1
Pycard	0.131538408495165	-0.0282901389297802	0.597	0.641	1
Brd1	0.131616956546532	-0.0127944806963546	0.125	0.151	1
Arhgdia	0.131963991555702	-0.0504567684151105	0.92	0.91	1
Mafg	0.132047510358433	-0.0282525684505113	0.458	0.5	1
Gatad1	0.132125818774885	-0.0299460941884307	0.59	0.621	1
Nit1	0.132209571828079	0.0171255484895865	0.262	0.233	1
Rpl27a	0.132256484544275	0.0132740814753327	1	1	1
Bud13	0.13229388019456	-0.0248001479086432	0.253	0.287	1
Aph1a	0.132520079812258	-0.0248413768603587	0.257	0.287	1
Lztfl1	0.132598735499172	-0.0175725617819241	0.173	0.205	1
Rad9a	0.132867154860762	0.0200006021081046	0.149	0.125	1
Nedd8	0.132890363726013	-0.0177307695000546	0.997	0.993	1
Zmat3	0.133175605075016	-0.0220405588975041	0.482	0.53	1
Mapkapk2	0.133264967306236	-0.0167568071545617	0.17	0.201	1
Ptp4a2	0.13355092449921	-0.0538916393034935	0.803	0.815	1
Chmp1a	0.133584382931388	0.0309321064883729	0.44	0.414	1
Casc5	0.133643087490053	0.0409587932177496	0.385	0.354	1
Dhdds	0.133840878844265	-0.0162271871700368	0.082	0.103	1
Bcl2l11	0.134071929011576	-0.0299034410954629	0.199	0.226	1
Pawr	0.134140448566444	0.018089890778463	0.162	0.138	1
Znhit3	0.134142256113661	0.0364989479721347	0.741	0.743	1
Dnajc13	0.134541807121696	-0.0225406834756325	0.357	0.396	1
Hemk1	0.134561164352326	-0.0186815904695246	0.149	0.176	1
Sirt3	0.134816055767321	-0.0133927373200399	0.141	0.168	1
Ttn	0.134895216795776	0.02643193869356	0.213	0.188	1
Ambra1	0.135005878737183	0.0252937979098991	0.12	0.101	1
Pnkp	0.135056973610902	-0.015177474891819	0.154	0.182	1
Taf10	0.135065202679962	-0.0272901540143744	0.803	0.828	1
Cebpz	0.135327390895172	-0.0300891428757102	0.925	0.937	1
Socs7	0.135342689790902	-0.0126951051279413	0.118	0.144	1
Aff4	0.135462425305882	-0.0307617433885174	0.468	0.515	1
Rab2b	0.135584974754568	0.00997868328475518	0.134	0.109	1
Snx8	0.135636285219018	-0.0179960729453083	0.142	0.169	1
Adal	0.135679755196345	-0.0136380903305895	0.14	0.167	1
Myl12a	0.135895238381335	0.0145922896207267	0.991	0.988	1
Rufy3	0.136041276917272	-0.0178953383949824	0.091	0.112	1
Cox8a	0.136260037067506	-0.0185883293026592	1	1	1
Hsf2bp	0.136350393956982	0.030159566445474	0.577	0.538	1
Trip13	0.13638152887043	-0.0270249107250158	0.538	0.568	1
Bambi	0.136399674090994	0.0259611891307155	0.202	0.176	1
Sars	0.136436821617496	0.0378266711181158	0.844	0.822	1
Zfp286	0.136446802656143	-0.0112021938206464	0.08	0.101	1
Smad2	0.13650330777648	-0.0175191056717925	0.236	0.273	1
Tuba4a	0.136549486325274	0.0444898750066314	0.687	0.707	1
Magi1	0.136644568257452	-0.0111428018237079	0.112	0.137	1
Pkd2	0.136801601722744	-0.0159756253590899	0.11	0.133	1
Uck2	0.136851676693801	0.0365841557085949	0.862	0.861	1
Snapc5	0.136980242961188	-0.0271104251524635	0.548	0.588	1
Sorl1	0.136982230347381	-0.0153125262416275	0.157	0.188	1
Platr4	0.137007789208507	-0.0180022776668529	0.143	0.17	1
Sept2	0.13715382282743	-0.0297941889081463	0.679	0.713	1
Dnajc4	0.137246142279941	-0.0145175831722962	0.191	0.222	1
Trappc2l	0.137282255059855	0.0316431922116876	0.494	0.466	1
Arrb2	0.137358015400712	-0.0184069061648571	0.151	0.181	1
Wdr26	0.137392892563933	-0.0303332154103253	0.44	0.481	1
Rbm15b	0.137577613686644	-0.0176467861496382	0.206	0.241	1
Timm50	0.137799211383154	-0.0147652141034618	0.513	0.564	1
Tex19.1	0.137899800967687	0.0541167511821008	0.705	0.707	1
Smim12	0.138001617376418	-0.0252158452858996	0.553	0.598	1
6030458C11Rik	0.138025675123238	-0.00984922307134059	0.18	0.214	1
Pef1	0.138200444459078	-0.0184436265096361	0.24	0.273	1
Zfp229	0.138653354863627	-0.0230363787482273	0.253	0.293	1
Rac3	0.138700917823635	-0.0217319881739684	0.138	0.161	1
Nav2	0.139033570478825	-0.0162712587927675	0.14	0.166	1
Smo	0.1391223999301	-0.0073835846347029	0.088	0.111	1
Atp6v0a1	0.139225399134972	0.0230450711218044	0.154	0.132	1
Srgap2	0.139366648605768	-0.0146224685505082	0.163	0.192	1
Cxadr	0.139379526196037	-0.00912019120503263	0.086	0.108	1
Trappc13	0.139432198261115	0.0464280232287055	0.657	0.625	1
Cyb5r1	0.139536270664027	-0.0202474432663876	0.274	0.314	1
Dyrk3	0.139551722617947	0.0379797276690607	0.482	0.467	1
Dpy30	0.139623233418511	0.0227961082068435	0.994	0.995	1
Cops3	0.139624797148244	-0.0281329798416277	0.667	0.697	1
A130010J15Rik	0.139640672714493	-0.0156325367225207	0.095	0.117	1
Zbtb14	0.139667432997785	0.0159566429757488	0.128	0.106	1
Dph5	0.139708691729286	-0.0156599117758018	0.265	0.301	1
Susd6	0.13983062088235	-0.0235635486119475	0.184	0.212	1
Riok1	0.139950791241088	0.025197802052944	0.447	0.416	1
2200002D01Rik	0.140176593270307	-0.0262565320141412	0.208	0.241	1
Ddx52	0.140220938885907	0.0350955755946405	0.531	0.516	1
Emp3	0.140233924883043	-0.0192007211051418	0.108	0.129	1
Siah2	0.140269891139126	-0.0145206356806918	0.095	0.117	1
Ado	0.140319088432844	0.0144240566052779	0.223	0.194	1
Fam195b	0.140380455718536	-0.0282677281606952	0.334	0.37	1
Nespas	0.140411512603542	-0.0219309383406745	0.128	0.153	1
Rab10os	0.140448387388214	-0.0194510581687091	0.199	0.23	1
Dnajc21	0.140523605787638	-0.0196999041914857	0.689	0.729	1
Mad1l1	0.14057697650948	0.0201143551969533	0.234	0.206	1
Utp18	0.140582387766708	0.0248520174565353	0.599	0.559	1
Patz1	0.14091975094852	0.027208231918622	0.398	0.363	1
Ccdc130	0.140931413364677	-0.0201294989737207	0.099	0.122	1
Prkag1	0.141062765776795	-0.0302966034419728	0.249	0.279	1
Cbr3	0.14112707105879	-0.0281771269598817	0.163	0.188	1
Cfap36	0.141178823862395	-0.0301764405136418	0.377	0.408	1
Cdc37	0.141290781362542	-0.0345936775696492	0.876	0.907	1
Bag3	0.141368089918941	0.0232477447912084	0.142	0.12	1
Calml4	0.141485103970623	0.0332017945688567	0.356	0.329	1
Lsm14a	0.141520610032318	0.0302035188636463	0.622	0.595	1
Clpp	0.141539746282086	-0.0288192554225337	0.889	0.9	1
Fbxo22	0.141566703090138	0.0305653327459102	0.692	0.69	1
Eno1b	0.141682149083944	0.0245245007468205	0.113	0.093	1
Pnrc2	0.141721570963379	0.0329948841644259	0.36	0.338	1
Gm16286	0.142369601770596	0.0308815981257333	0.913	0.913	1
Uqcr11	0.142537423478777	-0.024181511860955	1	0.999	1
Mif4gd	0.142646261479742	-0.0175486507291792	0.501	0.543	1
Kdm5a	0.14276633364302	-0.010873840193222	0.45	0.494	1
Rad54b	0.142910344411039	-0.011424207253908	0.102	0.125	1
Ctnnd1	0.143025702809097	-0.0281509263111106	0.402	0.439	1
Tmtc3	0.143133831168821	-0.0120772557586314	0.108	0.131	1
Senp5	0.14316059818442	0.0147283371826302	0.165	0.14	1
Tsc22d4	0.143194602300816	-0.0205859293677115	0.286	0.328	1
Rpl13-ps3	0.143480286902989	-0.0182773900853712	0.165	0.193	1
Fam162a	0.143574853309621	-0.0450353715506076	0.805	0.818	1
Fam118b	0.143654642767807	-0.00966724652001882	0.292	0.335	1
Qtrt1	0.143679130188436	0.0256496485160837	0.399	0.375	1
Alg9	0.143721513768733	-0.0131568200569625	0.116	0.141	1
Cdc123	0.143994604887158	-0.0325149003088042	0.617	0.633	1
Gngt2	0.144460675100302	-0.0160214807655476	0.168	0.199	1
Natd1	0.144461520980554	-0.0176121178621814	0.117	0.141	1
Bad	0.14446299554548	-0.0276162393971869	0.308	0.346	1
Hmgb3	0.144767484756474	0.0289550821830551	0.549	0.528	1
Dctn1	0.144893175787106	-0.0233297717561318	0.29	0.324	1
Psmd1	0.144964038583752	0.0431631616797301	0.818	0.813	1
Ssx2ip	0.14508180874387	-0.0241719141838815	0.182	0.212	1
Shfm1	0.145139290116787	-0.0233334511960428	0.994	0.996	1
Nae1	0.145163330534171	-0.013858408425755	0.378	0.426	1
Fntb	0.145367917010433	0.029055359707631	0.348	0.316	1
Rps27	0.145522813630683	-0.0214361408809345	1	1	1
Fus	0.145621386406544	-0.027611651880534	0.949	0.951	1
Man2c1	0.145809999307695	-0.0161136401464369	0.089	0.11	1
Gga2	0.145996758926478	-0.0177648555028725	0.595	0.639	1
Gm6483	0.146034431411007	0.0242544701177679	0.461	0.435	1
Cdc16	0.146306308606371	-0.0259622489920221	0.428	0.461	1
Taf1d	0.146443345221266	0.0284383580558607	0.954	0.95	1
Map1a	0.146460870542817	-0.00953714119068237	0.105	0.13	1
Tyro3	0.146526777497702	-0.0134329908648937	0.108	0.13	1
Uqcrb	0.146603199511183	0.0212551183185736	0.994	0.997	1
Snx1	0.14665300992189	-0.0157630848361871	0.132	0.157	1
Usp34	0.14666518742065	-0.012666905983284	0.691	0.749	1
Nme4	0.146988293836467	-0.0364517381071932	0.629	0.642	1
Mmachc	0.147004699848253	-0.0142711800677369	0.15	0.178	1
Cox11	0.147209754786029	0.033531460053227	0.427	0.405	1
Zfp318	0.147268080310364	0.0303905807132434	0.296	0.273	1
Zfp142	0.147517357495966	-0.0233596677279604	0.147	0.172	1
Atrn	0.147563370170315	-0.0144114500341969	0.097	0.12	1
Grsf1	0.147654040089313	0.0282521430045264	0.546	0.523	1
Gm2694	0.147740313947193	0.030478405550543	0.224	0.2	1
Zfp280b	0.148294785890309	-0.0180063747157617	0.178	0.206	1
Ptdss2	0.148391477801728	-0.0333176287229436	0.423	0.462	1
Polr2c	0.148496446146613	0.0312105156583107	0.911	0.925	1
Atp2a2	0.148524372031161	-0.0412092269422696	0.679	0.703	1
Surf6	0.148816604159015	-0.0244561405949953	0.393	0.43	1
Mad2l1bp	0.148910673139071	-0.0211624926911764	0.166	0.193	1
Smad7	0.149200611415166	-0.0250558267599328	0.61	0.649	1
Kat7	0.149307405672579	-0.0259963307056822	0.613	0.659	1
Mdn1	0.149311197906052	-0.0382348859579597	0.613	0.663	1
Gm561	0.149373643179502	0.0272377441647964	0.371	0.355	1
Csk	0.149631766376864	-0.0156260902222359	0.15	0.178	1
Glo1	0.149638578197689	0.0197441493973656	0.97	0.985	1
Ctsl	0.149702019427355	-0.0280786234828526	0.518	0.553	1
Fkrp	0.1498190028633	-0.0128126335197518	0.16	0.188	1
Cenpa	0.149895166682686	-0.0269920495224183	0.897	0.903	1
Asf1b	0.149973989283163	0.0403624133166985	0.4	0.384	1
Hnrnpa0	0.150013479988942	-0.0397506330895501	0.668	0.689	1
Gtf3a	0.150203788425479	-0.0278840640653474	0.739	0.769	1
Mcat	0.150410618007458	0.0316781188319541	0.274	0.25	1
Atxn2	0.150539269549612	-0.0125096047482534	0.295	0.337	1
Numbl	0.150641735672616	-0.0148204833862401	0.128	0.152	1
Bbc3	0.15070533135393	-0.0237086408618267	0.298	0.337	1
Gstcd	0.150835028901461	-0.0236827972459239	0.183	0.213	1
Itga6	0.150887944775689	-0.0420393045937187	0.387	0.418	1
Ofd1	0.150944499681556	-0.0210411754569211	0.225	0.255	1
Lpar6	0.150962732092019	-0.0156522753676895	0.103	0.126	1
Stard7	0.150986869110121	-0.0212590488271161	0.29	0.329	1
1110065P20Rik	0.151005126529481	-0.0155091255089305	0.261	0.301	1
Crot	0.151065081680518	-0.0196452956551889	0.135	0.16	1
Pak1	0.151192699655697	-0.0237451830457252	0.239	0.268	1
Fam63a	0.151211766775724	-0.00255969273237661	0.257	0.298	1
Dars2	0.151277051202226	-0.0170232266054312	0.149	0.176	1
Pqbp1	0.151422798053533	0.0367209034734111	0.449	0.428	1
Tyw1	0.151481322805032	-0.0187767327998887	0.242	0.275	1
Il6st	0.151562908728663	-0.0201353783151231	0.148	0.174	1
Chuk	0.151617934046025	-0.0244953493339909	0.257	0.286	1
Tlcd1	0.151691721716938	-0.0226828885749206	0.318	0.352	1
Pim1	0.151718588177055	-0.0137784027730052	0.671	0.714	1
Pwp2	0.151754782815235	0.0317407321422687	0.316	0.289	1
Fyn	0.151914887801176	-0.0190093021467419	0.132	0.157	1
Polr3gl	0.151999314616694	0.0228040443543288	0.106	0.088	1
Ezr	0.152095329303282	0.0331111494788593	0.794	0.785	1
Setd4	0.152290269272572	0.016359965534795	0.157	0.136	1
Fam73a	0.152441438369799	-0.0190715425220698	0.148	0.174	1
Fam32a	0.152496535736994	-0.0360388848687011	0.769	0.798	1
Acad9	0.152610192098074	-0.0207585748375582	0.133	0.159	1
Tfb2m	0.152765302931408	-0.0179552878117691	0.101	0.122	1
Rbm34	0.152898222906578	-0.0147906247259538	0.56	0.597	1
Hspa8	0.153008936896537	0.0294260859882294	1	1	1
Agap1	0.15304464790164	-0.0164960567986184	0.161	0.188	1
Scaf4	0.153505542617406	-0.0193533868754927	0.269	0.305	1
Trmt1l	0.153629784260034	-0.017855766993559	0.227	0.263	1
Mecr	0.154035251572768	-0.0133555276283408	0.276	0.312	1
Pfn1	0.154040898718309	0.0258057223531871	0.999	0.999	1
Creb1	0.154050759376914	-0.0155123121429385	0.222	0.251	1
Adck1	0.154136313989506	0.0230491446647547	0.142	0.122	1
Fbxo9	0.154142397224039	0.0343806008783413	0.302	0.282	1
Rbmx2	0.154221140166799	0.0421318494065148	0.471	0.444	1
Ccnf	0.154282095047113	-0.0350691475163898	0.575	0.604	1
Nptn	0.154306675660058	-0.0308612776892526	0.335	0.372	1
C330007P06Rik	0.154495547116744	-0.0167634540211121	0.165	0.194	1
E130012A19Rik	0.15451603760142	0.0332626630207398	0.931	0.931	1
Anp32b	0.154701531940993	0.0213948887693896	1	1	1
Cep164	0.154750684246522	-0.0250263962261701	0.438	0.475	1
Ywhaz	0.154959728249754	-0.0357225265323975	0.921	0.925	1
BC004004	0.155054758275061	-0.0250948179325603	0.309	0.341	1
Ntan1	0.155107033817012	-0.0167616424728873	0.291	0.331	1
Rbx1	0.155325261848359	0.0210420504923006	0.998	0.997	1
Cacybp	0.155689990068237	0.0308379095727691	0.997	0.998	1
Rita1	0.155921257665555	0.0308136515219128	0.351	0.327	1
Cenpc1	0.156006058430781	-0.0214917858749369	0.287	0.32	1
Tekt1	0.156185794348228	0.0262645033166535	0.146	0.126	1
Map2k7	0.156440083157628	-0.0151997370751561	0.162	0.19	1
Fbxo38	0.156595853978216	-0.0207643559112315	0.183	0.212	1
Socs4	0.156689587784439	0.0203415074676126	0.176	0.151	1
Stk25	0.156822316414126	-0.0140943476687644	0.111	0.134	1
Pum1	0.15688046872778	-0.0330323096877967	0.909	0.904	1
Rbm5	0.156906860933572	-0.0235919007995937	0.418	0.459	1
Mrpl34	0.157077112086497	0.0211017340605864	0.947	0.939	1
Casc3	0.157324628202763	0.0274565056288449	0.229	0.204	1
9130401M01Rik	0.157412443923517	-0.0288340570934396	0.847	0.854	1
Spsb3	0.157646405222188	-0.0111245667072782	0.15	0.178	1
Hmgcr	0.157706751680849	0.015725244070524	0.313	0.285	1
Yars2	0.157709316305373	0.03397012166854	0.371	0.353	1
Zfyve21	0.157760149354357	0.0304580299746267	0.406	0.383	1
Mrpl28	0.157794971906323	0.0320943575952224	0.882	0.887	1
Pafah2	0.157821074693476	-0.0122925409527058	0.105	0.128	1
Wasf3	0.157909996348625	-0.0146658871044618	0.162	0.189	1
Tm7sf3	0.157921025884038	-0.029768782904425	0.434	0.466	1
Gprasp2	0.157921612845256	-0.00609519527458598	0.097	0.121	1
Adprhl2	0.15792845906125	0.0190616362589431	0.409	0.378	1
Ccdc115	0.158386449132181	0.0300593522073725	0.594	0.569	1
Sirt2	0.158394301349039	0.0152090811253414	0.187	0.165	1
Fermt2	0.15840056597341	-0.0397493679542928	0.747	0.743	1
Zc2hc1a	0.158567735893084	-0.0203477391313203	0.157	0.185	1
Cdk6	0.158575419320323	-0.0101640322291686	0.323	0.362	1
Phgdh	0.158943982748103	0.0380474009112295	0.849	0.831	1
Naa50	0.159154424461935	0.0371853393143637	0.973	0.964	1
Platr26	0.159430759242613	-0.0220737111561195	0.186	0.212	1
Trim59	0.159466501311942	-0.0236189920636277	0.46	0.497	1
Ppip5k2	0.159575042049631	-0.0141779027057968	0.199	0.229	1
Cox18	0.159646524208593	-0.0312338115928676	0.487	0.52	1
R3hcc1	0.159703035195899	-0.0138043662405328	0.222	0.254	1
Hgs	0.159723690158412	0.0256635540588874	0.304	0.277	1
Adat3	0.159878953998085	-0.0226470397456378	0.102	0.123	1
Tbca	0.159953175196086	0.0256749943143355	0.971	0.973	1
H2afv	0.160117002890702	-0.0247863796304149	0.985	0.987	1
Psmg4	0.16028091410318	0.0324246444959787	0.839	0.824	1
Eif2b2	0.160293237924674	0.0235726168965472	0.423	0.396	1
Rras	0.160659937548608	-0.0122532157699276	0.104	0.127	1
Pgpep1	0.160773254726336	-0.013551134486615	0.124	0.147	1
9430016H08Rik	0.160823620889826	0.029512421023606	0.429	0.412	1
Pmvk	0.160848766656371	-0.0246349062217078	0.409	0.451	1
Rpl30	0.16086463731307	0.00971264103638214	1	1	1
Rpn1	0.160867550015585	0.0292381004024252	0.786	0.763	1
Sgol2a	0.160930491127661	-0.0197872140344852	0.455	0.499	1
Edem1	0.161100852152686	0.0284479179354852	0.257	0.232	1
Ift74	0.161184323995466	-0.0143693352801685	0.297	0.34	1
Morn2	0.161378184990872	0.030937339514196	0.255	0.236	1
Rif1	0.161708195930199	-0.0214444508403679	0.779	0.816	1
Gmppa	0.161713183580254	-0.0176545491995738	0.199	0.229	1
Shkbp1	0.162030227555911	-0.0107189937675716	0.201	0.233	1
Nat10	0.162112732095451	0.0344710234802671	0.446	0.414	1
Tnpo1	0.16215393203243	0.0355055232951224	0.487	0.463	1
Bpnt1	0.162291190356457	0.0180081277120447	0.22	0.192	1
Fam96a	0.162520677531482	-0.0250786273757829	0.739	0.769	1
Chtop	0.162647369361295	-0.0200284668479306	0.858	0.868	1
Ifitm3	0.162736071313474	0.0291796140455411	0.716	0.706	1
Ten1	0.162995306426622	-0.0196120545630614	0.332	0.367	1
Pxmp2	0.163005731550446	-0.031245511213639	0.31	0.338	1
Wbp5	0.163050581669701	-0.062824846359244	0.935	0.935	1
Vangl2	0.163221419753997	0.0201946714666592	0.16	0.139	1
BC005537	0.163348522165712	-0.0293191055979162	0.41	0.445	1
Pten	0.163351450952613	-0.0330759873091562	0.362	0.393	1
Akr1b3	0.163378350606026	0.0265202529546065	0.995	0.988	1
Mtbp	0.163406693352599	-0.012552439851827	0.12	0.145	1
Ncln	0.163420120635908	-0.0202605244010522	0.323	0.36	1
Bmpr2	0.163462362942553	-0.0157848003712022	0.11	0.132	1
D10Jhu81e	0.163504823327081	-0.022770450773519	0.234	0.262	1
Obfc1	0.163522375808966	0.0234869146505106	0.15	0.128	1
Zfp292	0.163534524589354	0.0356982388653327	0.469	0.436	1
Zfp385a	0.164064382135499	-0.00808066399858164	0.114	0.139	1
Ddx47	0.164177777428349	0.0476708322029067	0.562	0.557	1
Cdk8	0.164216384765414	-0.0259807393597381	0.338	0.381	1
Ppp1r21	0.164304409370707	0.0240614922226329	0.157	0.138	1
Gng2	0.164309738373614	-0.0181596740309345	0.319	0.36	1
Slc12a7	0.164532538414234	-0.0109881950313258	0.121	0.146	1
Desi1	0.164554508091641	-0.0319206377281028	0.484	0.517	1
Rps14	0.164721259105803	0.00800482421635529	1	1	1
Rimklb	0.164762207182851	-0.0257705981648383	0.173	0.199	1
Prmt1	0.164802526582731	0.0296239994504406	0.987	0.988	1
Hmgxb4	0.164909309210053	0.0246558677945544	0.475	0.452	1
Nap1l1	0.164939047297198	-0.0162760179701547	0.999	0.997	1
Mkrn2	0.165022818842584	0.0238488927636682	0.314	0.29	1
Brd4	0.165152707065916	-0.0300491788832595	0.718	0.739	1
Get4	0.165154798484877	0.0395274321321597	0.823	0.815	1
Cldn4	0.16517621191433	0.020184406358739	0.12	0.101	1
Ece2	0.165381689705305	-0.0343576195653102	0.343	0.382	1
2310033P09Rik	0.165608048865165	0.028144482154672	0.437	0.41	1
Rsrp1	0.165687268821948	0.0371920033818822	0.801	0.79	1
Mettl6	0.16584215987535	-0.0208080203800894	0.36	0.397	1
Gaa	0.165924392068659	-0.0286901437984742	0.191	0.218	1
Arhgdig	0.166120901269285	-0.0136999129787974	0.183	0.212	1
Pgam5	0.166187888523424	-0.0187119793297281	0.335	0.369	1
4931406P16Rik	0.166285281847112	-0.0149341339129096	0.321	0.364	1
Atp6v0b	0.166288331048364	-0.030615444021138	0.726	0.749	1
Nhp2l1	0.166373702525877	0.0180378383355424	0.998	1	1
Thoc2	0.166459286944042	-0.0311646158851991	0.652	0.687	1
Prps1	0.166481292617067	0.0445038556197026	0.795	0.792	1
Ube2f	0.16654782173858	0.0250354476573251	0.632	0.61	1
Gtf2f2	0.166555712954968	-0.0229392138543693	0.615	0.659	1
Sec61g	0.166840262198569	-0.027049692781246	1	1	1
Add3	0.166911747645239	-0.0142674916301041	0.101	0.122	1
Rassf1	0.166941104215535	-0.014140386060456	0.143	0.168	1
Smim4	0.166952391583981	-0.0192448714283149	0.296	0.333	1
3110001I22Rik	0.167394886921991	0.0204006698471907	0.131	0.111	1
Enoph1	0.167470399481354	0.0354840989309497	0.45	0.434	1
Hsdl1	0.167511919907494	-0.0105741998398249	0.091	0.112	1
Tmod3	0.167791155323206	0.0233533201109418	0.24	0.216	1
Gtf2h3	0.167902214091073	0.0227150745288228	0.481	0.452	1
Ncapg2	0.167909585813008	-0.0198161785191868	0.194	0.223	1
Vmp1	0.167910385964394	-0.0241710764712216	0.384	0.414	1
Msrb1	0.167928321604745	-0.0410792263951958	0.447	0.484	1
Poc5	0.168009310892128	0.0269447511259883	0.24	0.217	1
Vti1b	0.168016055645755	-0.0158086261087185	0.549	0.593	1
Cmpk1	0.168055025764741	0.0440581450605101	0.576	0.563	1
Platr17	0.168145013279087	0.034091641114987	0.735	0.711	1
Sgta	0.16823989576455	0.0345980775007818	0.583	0.57	1
Abhd14a	0.168439834892524	-0.0266425274019894	0.438	0.463	1
BC030336	0.168647901710987	-0.0130090480004597	0.18	0.21	1
0610009O20Rik	0.168818001578793	0.0345146863213897	0.235	0.215	1
Trap1	0.168888779054409	-0.0231400674512878	0.481	0.518	1
9330185C12Rik	0.168894570276036	0.0167426399749302	0.104	0.086	1
Mpzl2	0.169016625305035	-0.0153537135773508	0.213	0.244	1
Exosc7	0.16911470380115	0.0251090610840814	0.782	0.767	1
Slc3a2	0.169122575381104	0.0389706293216122	0.846	0.841	1
Tmem59	0.16946459144118	-0.044670837282786	0.726	0.731	1
Safb2	0.169483002949766	-0.0254091816787381	0.731	0.764	1
Impa1	0.169616818836472	-0.0237583791348798	0.465	0.499	1
Abcb1a	0.169647586173226	-0.0141474955722852	0.096	0.116	1
Ppil2	0.169670261834739	-0.0178347539411201	0.346	0.377	1
Arfgap2	0.169696695840352	0.0216996123076683	0.235	0.211	1
Mcm10	0.169697766564294	0.023732210680628	0.52	0.496	1
Celf1	0.169858836106119	-0.0386191157665371	0.791	0.801	1
Frmd8	0.170012951967482	-0.0167220056755348	0.158	0.184	1
Tusc3	0.170057708129132	0.0144118342861463	0.355	0.326	1
Ankrd9	0.170073538278339	-0.015160385012374	0.232	0.268	1
Naa30	0.170126370672828	-0.0178289662860583	0.195	0.226	1
Mrpl9	0.170187793003074	0.0365131849911825	0.325	0.306	1
Galk1	0.170213178348788	0.0241289660382453	0.652	0.606	1
Mier2	0.170246054366102	0.0276778307985202	0.16	0.14	1
Kin	0.170274223034737	-0.0295749036646621	0.295	0.331	1
Nmnat2	0.170880920352463	0.024173168537384	0.198	0.175	1
Cryz	0.170903133203409	-0.0220838745314622	0.224	0.254	1
Sapcd2	0.171201363038139	-0.009764917613745	0.138	0.165	1
Mb21d2	0.17131065299345	0.0237877681321816	0.168	0.146	1
Pigk	0.171332928474538	0.0149902203055379	0.153	0.133	1
Laptm4a	0.171366311542822	0.0426870572486779	0.762	0.758	1
Aven	0.171494673629015	0.0277017366528615	0.395	0.364	1
Gltscr2	0.171614895838101	-0.023278335375728	0.925	0.936	1
Cpt2	0.17180227704597	0.0190616840164805	0.114	0.097	1
Hsf1	0.171881418003778	0.0265332363088899	0.201	0.179	1
Atp11b	0.171912291395976	-0.0231470829889503	0.171	0.196	1
Ndufb3	0.171912852960489	0.0386966679655105	0.846	0.814	1
Topbp1	0.171939870237905	-0.0180811073887729	0.439	0.481	1
Agpat4	0.172013398642125	-0.0182387876237405	0.221	0.252	1
Erlin1	0.172255036537704	-0.0206916906649361	0.12	0.143	1
Nek6	0.172297207433686	0.0198330204937779	0.238	0.212	1
Gsr	0.172382703934073	0.028534071510825	0.621	0.601	1
Katnbl1	0.172464838621162	0.0265910907080473	0.401	0.378	1
Ttc37	0.172684621976839	-0.017495881623611	0.14	0.164	1
Lin7c	0.172771109156756	0.0242895598793857	0.39	0.372	1
Pmpcb	0.172867080413434	0.0278562949364446	0.462	0.443	1
Cwf19l2	0.172964423506814	0.0383282875155191	0.447	0.433	1
Ubap1	0.172981259145117	-0.0156412772007495	0.298	0.33	1
Gas2l3	0.173000938459299	-0.0124085461623628	0.121	0.144	1
Dnmt3a	0.173239317888789	-0.0304163309248924	0.457	0.494	1
Fth1	0.173320197931706	-0.0253798975857267	1	1	1
Aldh4a1	0.173345465918196	-0.0158377735317861	0.154	0.18	1
Arhgef1	0.173495598371229	-0.0102285801185237	0.218	0.253	1
Sltm	0.173568294038358	-0.0212967852845711	0.824	0.851	1
Ilf3	0.173696893784109	-0.0397158264586529	0.547	0.557	1
Med31	0.17376741553443	-0.0214528789381584	0.412	0.452	1
Csrp2bp	0.174028823862272	-0.0225593375119859	0.26	0.291	1
Slc1a3	0.174116079131892	-0.0217251515747545	0.162	0.187	1
Atf7ip2	0.174682686575921	-0.0135310606475568	0.133	0.157	1
Naa11	0.174852774454313	-0.00939027359879825	0.086	0.105	1
Mapk6	0.174891662242301	-0.0211181988123983	0.302	0.338	1
Ccndbp1	0.1749008646624	-0.0156170393439263	0.165	0.192	1
Pidd1	0.174975169485804	-0.00913813317671067	0.096	0.118	1
Inip	0.174991340672655	-0.0137569729542428	0.298	0.334	1
Plekhm1	0.174993944450007	-0.0105559181002775	0.101	0.122	1
Pafah1b2	0.175239709295254	0.0282085195894152	0.399	0.373	1
Psmd12	0.175248511191673	0.0317593184914262	0.874	0.857	1
Rbm26	0.175498926033516	-0.00852891208283546	0.573	0.632	1
2310009B15Rik	0.175814739714087	-0.0246243378642894	0.434	0.464	1
Mapk1ip1l	0.175894706055972	-0.0211252201452822	0.595	0.622	1
Gtpbp3	0.175979575149735	-0.0154410078657621	0.141	0.165	1
Tex30	0.176102191608257	0.0347853033832219	0.568	0.556	1
Dpp9	0.17610477005619	-0.0234591073246122	0.274	0.311	1
Marveld1	0.176276861176344	-0.0279186417307508	0.089	0.108	1
Pam16	0.17639767811113	-0.022829053427931	0.646	0.691	1
Calu	0.176527120968231	-0.0223297470892074	0.41	0.441	1
Wdhd1	0.176618289328078	-0.0197296631778997	0.249	0.277	1
Pdcd7	0.176826099980723	-0.0155368381648676	0.376	0.415	1
Lamtor5	0.17700684991282	0.029117586694092	0.881	0.901	1
Dclre1a	0.177091550544926	-0.0144870810037249	0.116	0.138	1
Dynlt1f	0.177338197805551	-0.0151802519715167	0.149	0.173	1
Pwwp2a	0.177428828529229	-0.0200871224552817	0.272	0.3	1
Mcm4	0.177449254659373	-0.0239261969854206	0.628	0.646	1
Cenph	0.177694974394961	-0.0248302185521765	0.58	0.61	1
Xrcc6	0.177907620796762	0.0237254939413073	0.418	0.387	1
Ube2g1	0.178037662636707	0.033398283645947	0.527	0.512	1
Ankle2	0.178037741982465	-0.0126856555097143	0.198	0.231	1
2810004N23Rik	0.178130401600463	-0.0208176786585801	0.929	0.951	1
Aar2	0.178163717244238	-0.0128765348057357	0.138	0.162	1
Pld3	0.17822731606894	-0.0171035999654271	0.18	0.205	1
Zc3hav1	0.178366100476323	-0.0201519736294782	0.156	0.179	1
Trim26	0.178465199458185	-0.0208500209531586	0.237	0.265	1
Akr1b8	0.178616978906898	0.0172942982754591	0.105	0.087	1
Sepsecs	0.178715329048721	-0.0160119213262224	0.088	0.106	1
Pmm2	0.17881137221454	-0.0118189469062564	0.126	0.149	1
Fam81a	0.17898351626256	-0.0196243342144615	0.119	0.141	1
Fam178a	0.179227171347775	-0.0200743169436784	0.251	0.282	1
Ric8b	0.179241704928294	-0.00970878337429647	0.087	0.106	1
Troap	0.179557729633969	-0.00715904876837176	0.088	0.109	1
Pcsk6	0.179601297859475	-0.0234574569165199	0.17	0.193	1
Rnf170	0.179874986641502	-0.0134159227944176	0.086	0.104	1
Arpc4	0.180593078116507	0.0235306121637326	0.709	0.679	1
Mrps10	0.180953940219199	-0.0224062515242758	0.714	0.758	1
Cops8	0.181166232551353	0.0408177175889183	0.718	0.717	1
Ccdc191	0.181302365409388	-0.0158140170975965	0.158	0.185	1
Ranbp3	0.181433347180271	-0.0238581320742675	0.488	0.512	1
Cmtm4	0.18148595076314	-0.0134247655136041	0.187	0.216	1
Abhd16a	0.181691003466209	-0.0157202064444588	0.135	0.158	1
Nedd4l	0.181776178164146	0.014944041254776	0.12	0.101	1
Swsap1	0.181854646156257	-0.00815883953110087	0.102	0.123	1
Wasl	0.181885655577713	-0.0296120639848272	0.514	0.541	1
Etfb	0.181946033605368	0.0290131292952797	0.815	0.8	1
Rfwd2	0.182020658744551	-0.0167966750553253	0.266	0.297	1
Mto1	0.18224397672424	-0.0248047213263332	0.188	0.213	1
Setd5	0.18226899598905	-0.0454252709234347	0.625	0.654	1
Tars	0.182327262273441	0.0391310585941401	0.771	0.786	1
Cldnd1	0.18234048377424	0.028174007099149	0.336	0.312	1
Phf21a	0.182368837589723	0.0222905339425634	0.184	0.166	1
Polr2m	0.182402192691331	0.0230048593684438	0.964	0.965	1
Pi4k2a	0.18248625731909	-0.0149043319425999	0.155	0.182	1
Kntc1	0.182542290214468	-0.0177498862927794	0.124	0.147	1
Yars	0.182674310806182	0.034303482247049	0.673	0.643	1
Abhd13	0.183321107716629	-0.0119931720009174	0.138	0.164	1
Slc25a13	0.18333477867842	-0.0259420825327559	0.59	0.603	1
Mccc2	0.183544359658108	-0.0154748872630114	0.119	0.142	1
Pnpo	0.183783827267352	-0.0116908501345289	0.186	0.216	1
Ctc1	0.183906157318534	-0.0226834305203892	0.244	0.272	1
P3h1	0.183953553812831	-0.0181982399037666	0.184	0.213	1
Dppa2	0.183962260236825	0.0429740960348057	0.855	0.848	1
Ifnar2	0.184000621768642	0.0243022927445478	0.117	0.1	1
Tspan9	0.184090153538906	-0.0176741925988108	0.156	0.18	1
Ube2w	0.184097369682465	0.0185590561140791	0.292	0.273	1
Cdc26	0.184289853033872	0.0248661639829091	0.879	0.891	1
Shisa5	0.184508435388371	-0.0210018789082447	0.193	0.216	1
Dpm1	0.184623685812583	-0.0244616517243684	0.178	0.204	1
Lrrc14	0.18477516560309	0.0193533757225361	0.14	0.121	1
Rcl1	0.184911367237706	0.0217535415695929	0.71	0.709	1
Eif1a	0.185163668128729	0.0276328686458336	0.943	0.944	1
Wdr89	0.185182865263755	-0.0230232612006515	0.788	0.814	1
Ccdc112	0.185226593450401	-0.0153518445675591	0.161	0.187	1
Spag5	0.185500994003509	-0.00399254035776753	0.148	0.178	1
Med13l	0.185518764909544	-0.0431542330170586	0.469	0.496	1
Slc29a1	0.185563043147393	-0.0330114010708344	0.69	0.709	1
Ap2m1	0.185636183550562	-0.033353971501108	0.853	0.877	1
Mvd	0.185817041168527	-0.033182265222176	0.239	0.263	1
Suco	0.185840600310411	-0.0211927777721514	0.186	0.213	1
Llgl2	0.18592019823749	-0.0319394735795413	0.364	0.391	1
Farsb	0.186177366096172	0.0285929859337496	0.701	0.684	1
Nfrkb	0.186414559602915	-0.0161586253963431	0.202	0.23	1
Zyx	0.186459236203296	-0.0201122116769301	0.176	0.202	1
Pdxk	0.186850177633261	-0.0196227147989753	0.284	0.308	1
Med30	0.18692435287562	0.0300495466127487	0.585	0.574	1
Ndufs4	0.187243230257071	-0.031663703165412	0.815	0.814	1
Armc8	0.187349015746499	0.025139407184533	0.321	0.293	1
Ppp1r12a	0.187631750208187	-0.0362024750294241	0.545	0.587	1
Nipal3	0.187713326937118	-0.00751603626794674	0.146	0.172	1
Hsp90ab1	0.187979750917543	-0.0168634928836453	1	1	1
Ttc39b	0.188053826207576	-0.0178390064007992	0.274	0.304	1
Cul4a	0.188159704703399	-0.010967156206722	0.113	0.134	1
Pdxdc1	0.18836717461688	-0.0254376454456532	0.243	0.269	1
Cnot4	0.188462303561351	-0.0181936371272187	0.465	0.512	1
Peli1	0.18864898423756	-0.0111775895933201	0.279	0.314	1
Ctage5	0.1887038273203	0.0202264188673296	0.459	0.443	1
Zfp830	0.188813354845806	0.0385806611079603	0.354	0.341	1
Top3b	0.188911472287572	-0.0109838420186084	0.383	0.432	1
Gabarap	0.188915100227465	-0.0359037172332624	0.583	0.632	1
Dnajc24	0.1890336967163	0.0325256051719375	0.484	0.46	1
Pex6	0.189114078961521	-0.0117776657130972	0.095	0.114	1
Efhd2	0.189262770674359	-0.00713351095292228	0.112	0.136	1
Slc9a3r1	0.189273135737737	-0.0192959619212268	0.366	0.405	1
Nxn	0.189335563154464	-0.0131919555881041	0.475	0.52	1
Zfp637	0.18933600387363	-0.0194362823687207	0.187	0.212	1
Epb41	0.189558600306113	-0.0127583888549855	0.126	0.149	1
Ptpn2	0.189567160723174	0.0331470107948111	0.444	0.424	1
Mmd	0.189568406085549	-0.012883930201761	0.114	0.137	1
Taok1	0.189665109896756	-0.0141928751723606	0.348	0.384	1
Rexo4	0.190095686664285	0.0206390860109688	0.388	0.361	1
[truncated: 5,623 more rows]
