# Supplementary material for: Detection of gene cis-regulatory element perturbations in single-cell transcriptomes
Source: PLoS Comput Biol. 2021 Mar 12;17(3):e1008789. doi: 10.1371/journal.pcbi.1008789 (PMC8011753; doi:10.1371/journal.pcbi.1008789)
Supplement: S2 File — (ZIP) [file pcbi.1008789.s015.zip › S2_File/wt_txm.ZfpSC1_vs_Control.DESeq2.csv]

	p_val	avg_logFC	pct.1	pct.2	p_val_adj
Zfp42	3.66206495697707e-09	-0.162886584331677	0.992	0.994	6.66752166716816e-05
Rps20	1.7515971721947e-05	-0.0686878792829653	1	1	0.318913297141488
Ccng1	2.01208733494298e-05	-0.132065589541869	0.83	0.843	0.366340741073068
Cdkn1a	7.47547906482493e-05	-0.157503736959048	0.354	0.422	1
Rpl7l1	7.66036159838038e-05	0.0763780509127732	0.949	0.919	1
Hsd17b14	0.00020045281541013	0.0820960326024103	0.953	0.928	1
Crip1	0.000374070023506477	-0.111892041855669	0.467	0.518	1
Prdx4	0.000383901280134004	0.0820573471445121	0.671	0.6	1
Ran	0.000406700935008378	0.0236792099551941	1	1	1
Dnm1l	0.000460159135106403	-0.0994165152384755	0.54	0.586	1
Rps28	0.000518518847494325	-0.0586303165869659	1	1	1
Ppp1r2	0.000527874135540269	-0.107669459603904	0.772	0.836	1
Ino80e	0.000704419741263727	0.0762297403544132	0.808	0.766	1
Nop10	0.000736545295032703	0.0404027426911173	1	0.999	1
Zfp207	0.000800122541949603	0.0691036943927321	0.872	0.857	1
Hmmr	0.000822012670186669	-0.104632519640581	0.634	0.705	1
Uqcrfs1	0.00082533191145428	0.0591675283264064	0.966	0.938	1
BC005537	0.000871887488719843	-0.0924383580502147	0.383	0.445	1
Actb	0.000875217929867082	-0.0907279901577809	1	1	1
Ybx1	0.000879818475855045	-0.0565060813781773	1	1	1
Rplp1	0.000941822397721478	-0.0580170712187913	1	1	1
mt-Co3	0.000941994561959112	-0.0654507739083758	1	1	1
mt-Nd2	0.000969866379415679	-0.0799637804404765	1	0.999	1
Ttc14	0.000992657434257102	-0.0930087112843803	0.509	0.577	1
Thumpd3	0.00113462646849878	0.0747475628375017	0.511	0.453	1
Wdr18	0.00120719956052519	0.0692085698212828	0.876	0.852	1
Spink1	0.0014847261689978	0.109188261765578	0.592	0.579	1
Utf1	0.00152291876081403	0.0576581743508551	0.987	0.986	1
Dppa4	0.00160322513601753	0.0685481496049316	0.829	0.785	1
Prdx1	0.0018145788546617	0.0407583922489678	0.999	1	1
Zcchc17	0.0018629370300633	-0.093463178770384	0.726	0.78	1
Oxsr1	0.00192297212988666	-0.0865569670383755	0.39	0.452	1
Snrpd3	0.00193685485891539	0.0475414075302012	0.996	0.995	1
Fkbp1a	0.00199634927406766	0.0383522453272032	1	0.997	1
Fkbp11	0.00204690649495671	0.0729983666773879	0.64	0.592	1
Psmd7	0.0020639566980274	0.0530558747326495	0.981	0.971	1
Prpf38b	0.00221801205189095	-0.0902951196379052	0.653	0.727	1
Ppia	0.00223761844565856	0.0164766403637291	1	1	1
Maz	0.00233996470511412	-0.0886959330212721	0.466	0.515	1
Rcc2	0.0024098866130605	-0.0864626378110247	0.939	0.937	1
Eif3e	0.00246859603500772	0.0493890347680241	0.97	0.977	1
Eif4a1	0.00247816638798397	0.046455850798349	1	1	1
Atp2a2	0.00262350231404338	-0.0974952448394405	0.667	0.703	1
Fn1	0.00272183620604751	-0.0908583322857905	0.648	0.7	1
2700029M09Rik	0.00275892316925006	0.062917422157491	0.792	0.714	1
Trim71	0.00279833577982893	-0.0875438193108659	0.709	0.743	1
Srsf9	0.00316593829041643	-0.0858249118238679	0.692	0.745	1
Dcp2	0.00322357539202771	0.064323840500588	0.749	0.714	1
Odc1	0.00329395018420352	-0.0779687903371697	0.989	0.996	1
Med13l	0.0033838553083663	-0.0850713569809684	0.451	0.496	1
Sept11	0.00386532516793787	-0.0907387543956001	0.694	0.723	1
Ubtf	0.00397972700802383	0.0559108578531524	0.862	0.822	1
Tpt1	0.00405036227153953	-0.0572499347792652	1	1	1
Zfp281	0.00424736642817279	-0.0821413443304575	0.518	0.574	1
Tbrg1	0.00442957417408987	0.0613224098567501	0.789	0.771	1
Malat1	0.00448504550115451	-0.105153465734905	1	1	1
Lyplal1	0.00461223686775352	0.0643643733727529	0.425	0.377	1
Pdha1	0.00477665813292253	0.0564606840030637	0.825	0.806	1
Sumo2	0.00494638887977664	0.0251584913298477	1	0.999	1
Mllt6	0.00502558853102952	-0.0806970464131648	0.358	0.395	1
Ngfrap1	0.0052140391486804	-0.0803648293846404	0.996	1	1
Rplp0	0.00523980164656319	-0.0512705235352358	1	1	1
Psat1	0.00531176531647951	0.0512641780125627	0.928	0.935	1
Rps24	0.00551360042049821	0.00991711278101803	1	1	1
Ywhaq	0.00553839260863009	0.0319925312266589	1	0.999	1
Rps19	0.00556490636916584	-0.041279167424948	1	1	1
Rps2	0.00567356972256665	-0.0482848899110602	1	1	1
Rps27l	0.0058435171485201	-0.0662152878397544	1	1	1
Hectd1	0.0058709768841711	-0.0797932261260806	0.36	0.408	1
Stmn1	0.00603649345105931	0.058359350828264	0.96	0.957	1
Hmces	0.00617171600513053	0.0667454728358202	0.734	0.718	1
Esf1	0.00619885823028268	-0.0801900142359968	0.903	0.904	1
Psmg2	0.00620805542132864	0.0605208066074134	0.586	0.534	1
Platr17	0.00643944535303692	0.0667931445209339	0.734	0.711	1
Nup43	0.0064932940306532	0.0603908774186384	0.675	0.638	1
Ubb	0.00650462911934675	0.0336478403319327	0.999	0.999	1
Mthfd2	0.00664389561177005	0.0605811199784752	0.798	0.784	1
Hmgcs1	0.00673913940407807	0.0664847208909259	0.513	0.465	1
Sart1	0.00676032425582613	-0.0777110599217559	0.476	0.508	1
Agpat2	0.00678882739457989	-0.0806206242300154	0.436	0.486	1
Fam96b	0.00694245813513067	-0.0824654829349617	0.717	0.753	1
Tcl1	0.00712284675612397	0.0669951919031685	0.499	0.441	1
Rps21	0.00734063920848387	-0.0484896544033599	1	1	1
Csde1	0.00742775298772314	-0.0767652229246569	0.9	0.91	1
Senp6	0.00743899317228953	-0.0810752322877257	0.61	0.628	1
Bri3	0.00744019738177818	-0.0861635053137166	0.694	0.701	1
Rps14	0.00746554332082434	0.00397442914318358	1	1	1
Mid1	0.00753782363245197	-0.0899066020637117	0.691	0.72	1
Mrpl40	0.00758651070207267	0.052631566530466	0.862	0.85	1
Rps27a	0.00768856284898252	0.00486326094789558	1	1	1
Siva1	0.00770263577759595	-0.0684550925011485	0.991	0.996	1
Brca2	0.00785158508581651	-0.0790057556587552	0.522	0.556	1
Kdm5a	0.00793417087124122	-0.0750488852799121	0.414	0.494	1
Gm8730	0.00806823825973407	-0.0584466343795595	1	1	1
Kdm5b	0.00843253890789064	-0.0803042066643973	0.92	0.932	1
Tnpo1	0.00844509599391497	0.0576336907534445	0.532	0.463	1
Eef1e1	0.00871689100152715	0.0496260327252442	0.872	0.846	1
Tceal8	0.0088048672003378	0.0575501431945646	0.787	0.772	1
Nipbl	0.00887266511048933	-0.0755732233151707	0.547	0.577	1
Eif3k	0.00915633779911073	0.0355109077087725	0.999	0.992	1
Dnajc9	0.00940265199262186	-0.0798857279628417	0.618	0.668	1
Hist1h2bc	0.00942088103920102	0.0685145549173684	0.381	0.331	1
Rab9	0.00942631165828612	0.0571416673144913	0.499	0.453	1
Dhx30	0.00946367798310379	-0.0738135095655854	0.474	0.528	1
Arhgdia	0.00957474410142695	-0.0753960592870095	0.924	0.91	1
Fam49b	0.00984242726794822	-0.0770663622731815	0.656	0.685	1
Erp29	0.00984517321030784	-0.0772341189704457	0.846	0.893	1
Exoc3	0.00989566730821724	0.0582543999506609	0.463	0.41	1
Dda1	0.0103096426351056	-0.0764138303172002	0.757	0.756	1
Spns1	0.0105688906911592	-0.0742966661982565	0.567	0.634	1
Znhit1	0.0106367557508598	0.0534792323957241	0.748	0.72	1
Wnk1	0.010722316981384	-0.0850032589955074	0.628	0.669	1
Mrfap1	0.0108575785080098	0.0290134783773701	0.996	0.998	1
Gsr	0.0112418401213069	0.0547913974283258	0.668	0.601	1
Vdac1	0.011312497722812	0.0363692437677765	0.966	0.967	1
Med17	0.0116538351940384	-0.0766715270064235	0.301	0.349	1
H2afz	0.0116978661152342	0.0165467353569895	1	1	1
Rpl22l1	0.0117659987288452	0.0256279656502549	1	0.999	1
Gm10116	0.011965917531605	-0.0577772983737184	1	1	1
Noc4l	0.0119707409796322	0.0542173773468194	0.607	0.563	1
Usp19	0.0120188787292335	-0.0803032741465197	0.317	0.362	1
Phlda3	0.0120660275116541	-0.0924782666015183	0.602	0.658	1
Cnn2	0.012082005697747	-0.0933058623029583	0.445	0.495	1
Mtch1	0.0120943041937486	-0.0754365272586393	0.543	0.578	1
Mrps12	0.0126758709454335	0.0498555176655973	0.874	0.841	1
Sod2	0.0128332689209906	0.0420830812085089	0.961	0.973	1
Eif2b2	0.0128445631926308	0.0568471091416423	0.457	0.396	1
Gm10073	0.0129064664950853	-0.0750547445061427	0.717	0.731	1
Pold2	0.0129403414519179	0.0529995604202588	0.672	0.663	1
Uqcrc2	0.0130903185837981	0.0522701410070272	0.749	0.726	1
Emc6	0.0133678225156779	0.0407843681137494	0.953	0.933	1
Cox6c	0.014008649611941	-0.0540121518552645	1	1	1
Upp1	0.0141073053950708	0.0482889944581257	0.949	0.946	1
mt-Co1	0.0141782843424541	-0.0570928842449225	1	1	1
Fbxo9	0.0141978829272681	0.0608662203346803	0.354	0.282	1
Rtca	0.0142072621111083	-0.0695799391011637	0.459	0.495	1
Bcas2	0.0143120088307455	0.0383079333747354	0.976	0.973	1
Tpm1	0.0143201624146272	-0.168460228398518	0.637	0.617	1
Pdhb	0.014393698064793	0.0566332236234848	0.637	0.595	1
Ggct	0.014499246263369	0.0558062876603153	0.432	0.381	1
Rpl11	0.0150553680363825	0.0130462063793613	1	1	1
Hnrnpl	0.0150782746726873	-0.0715995610900657	0.792	0.817	1
Tsta3	0.0155015147280574	-0.0679695559074087	0.402	0.456	1
Cobl	0.0158642637473086	-0.0788159171560341	0.622	0.664	1
Tmem234	0.0159375069640641	0.0452924191144131	0.835	0.832	1
Hcfc1r1	0.0159683426846711	-0.0734776627733061	0.432	0.457	1
Snrnp27	0.0162912539936967	0.0420241223962046	0.885	0.869	1
Cmpk1	0.0163244808284105	0.050583607127065	0.607	0.563	1
Surf2	0.0164269808000588	0.0520281865617599	0.572	0.54	1
Foxp1	0.0165898188926881	0.0555500259029047	0.52	0.486	1
Kcnq1ot1	0.0166330742712631	-0.0800126415280141	0.623	0.687	1
Wipi2	0.0166457646923062	0.0499493514994114	0.672	0.661	1
Anapc13	0.0166518850290679	-0.0731650838141966	0.927	0.93	1
Nipsnap1	0.0167978127617885	0.0520686622159856	0.534	0.504	1
Eif1ax	0.0170238797454922	0.0353035353016298	0.969	0.954	1
Kpna3	0.0173628288533521	0.0518997327599932	0.614	0.596	1
Pinx1	0.017491594348995	0.0508174359874646	0.498	0.452	1
Glul	0.017934139111981	0.0568519523913782	0.785	0.818	1
Fgfr1	0.0180151581458666	-0.0749693185208727	0.285	0.334	1
Hagh	0.0181712359217686	0.0536480359079488	0.457	0.409	1
Aamp	0.018191385762524	0.047049113759899	0.829	0.8	1
Psmc3	0.0182876855336328	0.0392887567296412	0.923	0.915	1
Rad23a	0.0186211019531005	-0.0701103461108512	0.591	0.632	1
Sars	0.0189051187444664	0.0448928701389661	0.864	0.822	1
Rps13	0.018959919095037	0.00680369509244461	1	1	1
Eif4ebp1	0.0189785426549683	0.0187538085722583	0.999	1	1
Hint1	0.0190634791139487	-0.054542904175622	1	1	1
Sult4a1	0.0193604358892063	0.050672681940092	0.563	0.512	1
Morf4l2	0.0194625067348337	0.0371398670670464	0.969	0.966	1
Enox1	0.0196405760203368	0.0703734771244749	0.289	0.234	1
Chchd10	0.0198327778991884	-0.0563371234715895	1	0.999	1
Pole4	0.0199860415270423	0.0376175962015837	0.953	0.933	1
Elp3	0.0200421913929239	0.0573636438031095	0.533	0.513	1
Hspb1	0.0202035119808353	0.0365329301684647	1	0.998	1
Psmb5	0.0203340515693508	0.0373860009110583	0.977	0.98	1
Ass1	0.0203609054586132	-0.0736180651760291	0.333	0.387	1
Rpl41	0.0203719539660826	-0.049632304886603	1	1	1
Timm13	0.0207561829846982	0.0258867947047086	0.997	0.993	1
Timm10b	0.0208859791980139	-0.0690879313796051	0.628	0.679	1
Herc1	0.0210284731214479	-0.06685963215524	0.345	0.397	1
Gmeb1	0.0210290433508937	0.0545367867969566	0.381	0.328	1
Hnrnpa1	0.02109064539213	-0.0582972758219809	0.999	1	1
Brd2	0.0211402949915976	-0.0720809445268431	0.854	0.88	1
Ahsa1	0.0213772499145698	0.0384745313054702	0.954	0.949	1
Tmem5	0.0217590202166039	-0.06669243338941	0.459	0.507	1
Cstb	0.0217731374862367	-0.0935163715255434	0.642	0.666	1
Nudcd2	0.0218344284173585	0.032501570144446	0.973	0.968	1
Zfp106	0.0223604671730575	-0.0685377304848103	0.904	0.904	1
Ppp2r3c	0.022438682245412	0.052649946828921	0.401	0.38	1
Itch	0.022535581901125	-0.0896492573893818	0.254	0.308	1
Taf10	0.0226859089515782	-0.0713797265630247	0.81	0.828	1
Psma4	0.0228965944004002	0.0283729369581596	0.991	0.987	1
Gjc1	0.0231080256471518	-0.0669929243903316	0.503	0.565	1
Enah	0.0231836734787629	-0.0773904332421635	0.897	0.902	1
Cald1	0.0233039927007054	-0.140827332180804	0.479	0.489	1
Phax	0.023423634832356	0.0456282577097895	0.748	0.726	1
Hspa14	0.0234451924619076	0.0406491287374151	0.872	0.845	1
Scpep1	0.0234796298989507	0.0497461452289046	0.47	0.437	1
1110008P14Rik	0.0236492983671286	-0.0680161045077364	0.609	0.631	1
Ndufb3	0.0238394559138071	0.0420781372898502	0.826	0.814	1
Usp9x	0.023961972998777	-0.0699490545862668	0.775	0.787	1
Vps4b	0.0239934492274835	-0.0667275241237052	0.536	0.583	1
Rnf149	0.0240585792951109	-0.0643494949181322	0.398	0.47	1
Nmd3	0.0244278650359151	0.0451445668457646	0.749	0.692	1
Mphosph10	0.0246305515019753	0.0470801543452876	0.803	0.772	1
Smchd1	0.0246584419333429	-0.0671455506704115	0.551	0.568	1
Psma5	0.0247098438969502	0.0393165247033775	0.927	0.931	1
Apobec3	0.0252247188494701	0.0500348871822288	0.493	0.465	1
Cth	0.0252495961094956	0.0566706442800033	0.487	0.475	1
Rpl13	0.025361644602267	-0.0385332675081607	1	1	1
Hspd1	0.0254828017104337	0.0196262497137196	1	1	1
Phgdh	0.0261305209147838	0.045723989165974	0.843	0.831	1
Ostc	0.0265406729819293	0.0361085526812233	0.928	0.934	1
Psmb6	0.0267227747760688	0.0218635731162022	0.997	0.998	1
Nmt1	0.0268727027809687	-0.0666732202937634	0.923	0.939	1
Folr1	0.0270188521593634	0.0506985430504143	0.752	0.77	1
Sp3	0.0272265196010843	-0.0672404224116109	0.281	0.342	1
H2afx	0.0272386795210742	0.0311115582451515	0.991	0.994	1
Npm1	0.0272433907637693	0.0166257428668382	1	1	1
Pde6d	0.027392141065998	-0.0692059775080031	0.296	0.364	1
1500009L16Rik	0.0275932326443101	-0.0758730072966073	0.715	0.733	1
Glg1	0.0277233304414767	-0.0660781175402163	0.328	0.387	1
Mbtps1	0.0277448508298939	-0.0642840194971935	0.429	0.48	1
Thoc6	0.0280403968467736	-0.0659010973696118	0.439	0.489	1
Csrp1	0.0282129506366257	-0.0896492573893818	0.287	0.309	1
Naa50	0.0286924348464717	0.0298831091172733	0.98	0.964	1
Rps29	0.0287432733086008	-0.0450541233334825	1	1	1
AY036118	0.0288706976121004	-0.0665945747571747	0.776	0.798	1
Srsf10	0.0289149569486536	-0.0674230124518316	0.856	0.882	1
Cmas	0.0289220466495829	-0.061958340653487	0.412	0.481	1
Mycn	0.0292528468259569	0.0526347415254753	0.648	0.648	1
Myo10	0.0293474731473275	-0.0697825956586198	0.645	0.712	1
Emc8	0.0296558264956643	0.0303181030773918	0.976	0.97	1
Cdc16	0.0296595884909962	-0.06276009356984	0.421	0.461	1
Gna11	0.0296780844536058	-0.0627360586711661	0.44	0.487	1
Kif2a	0.0296969481733535	-0.0656767681725238	0.464	0.509	1
Ube2l3	0.0297930804527455	0.0422812715062592	0.767	0.737	1
Tex30	0.0302382292834471	0.045279731192875	0.583	0.556	1
Ube2s	0.0302670577301693	-0.0625961067529799	0.995	0.999	1
Ppp1r7	0.0303829004237771	0.0464580642011528	0.556	0.541	1
Smc4	0.0308918995777911	-0.07394763620722	0.802	0.824	1
Sart3	0.0309317454247815	-0.0621030829444442	0.428	0.48	1
Pdgfa	0.0310203328431897	-0.0743103672213807	0.789	0.811	1
Uqcrb	0.0310237729630886	0.0268200771476783	0.997	0.997	1
Smc6	0.0311530597501429	-0.0669048800003194	0.818	0.848	1
Itgb1bp1	0.0312290477767817	0.0487559650278271	0.412	0.34	1
Ube2n	0.0315106052066949	0.0325589962890358	0.954	0.933	1
Rnf167	0.0315718458014471	-0.0644185306008318	0.378	0.421	1
Ptpn2	0.0316155634702454	0.046878030203627	0.451	0.424	1
Gpd2	0.0321777573429485	0.0477765109738246	0.444	0.399	1
4930447C04Rik	0.0321801336158327	-0.0632703757669617	0.368	0.394	1
N6amt2	0.0327000286467926	0.0474655978241899	0.578	0.506	1
Gm26737	0.033083670469475	-0.0881925928929179	0.37	0.421	1
Fbxo6	0.0330891605554428	0.0468986651406396	0.447	0.394	1
Sec62	0.0331774958828123	0.03710310599391	0.857	0.839	1
Atp6v1a	0.0333256117532846	-0.0650968037515829	0.498	0.542	1
Psma6	0.0337448877584513	0.0356559313703548	0.972	0.966	1
Prrc1	0.0338357553029988	-0.0836550010577686	0.686	0.706	1
E2f5	0.0339364039889987	-0.0616999063618385	0.382	0.423	1
Srsf3	0.0340602710968364	0.0241967823093159	1	0.998	1
Btf3	0.0341366270336054	0.0144818145428687	1	1	1
mt-Atp8	0.0342945090269848	-0.068479118160554	0.688	0.721	1
Tpm4	0.0345121743074975	-0.0800731266184577	0.371	0.374	1
Rarg	0.0345576238704597	0.044995045244955	0.595	0.559	1
Arf3	0.03488889568345	-0.0615266278354276	0.457	0.514	1
Ino80c	0.0349217470703979	0.0462464709500008	0.468	0.44	1
Carhsp1	0.0350815835874272	-0.0685579943328919	0.588	0.649	1
Carnmt1	0.0351168467319567	0.0396979342116579	0.864	0.86	1
Mrpl36	0.0354173725304315	0.034689953487423	0.924	0.911	1
Samm50	0.035419232320125	0.0400369181525453	0.861	0.859	1
Atox1	0.0356475210132632	-0.0581314517181086	0.995	0.994	1
Chchd4	0.0360843103115369	-0.0606481603666964	0.943	0.949	1
Rpl21	0.0363188248776883	0.00185113057885822	1	1	1
Phlda2	0.0365192736290085	0.051753300102062	0.83	0.811	1
Ankrd11	0.0365758156368092	-0.0684563001432894	0.885	0.892	1
Ghitm	0.0366187891032674	0.0356513573175841	0.861	0.867	1
Azin1	0.0367038446473965	-0.0605867974973495	0.418	0.46	1
Rabggta	0.0368716148518331	0.05555293861617	0.309	0.266	1
Bola2	0.0369785182124052	-0.057375678479008	0.995	0.997	1
Zc3h8	0.0370123108127454	0.0526187433954785	0.351	0.288	1
Slc25a5	0.0371609929082506	0.02052245966087	0.997	1	1
Gcsh	0.0372046698412299	0.0323229808705756	0.945	0.928	1
Desi1	0.037303405875981	-0.062104090739233	0.48	0.517	1
Nop9	0.0375631026134735	0.0429666014315662	0.646	0.603	1
Erh	0.0376037508150972	0.0134068982092295	1	0.999	1
Fus	0.037801120243118	-0.0607744179207965	0.937	0.951	1
Ppp1ca	0.0378084562398781	0.0206169726953909	0.996	0.994	1
H2afj	0.0378977837007447	-0.061049308272221	0.981	0.978	1
Pias2	0.0380100393578492	0.0415040237691342	0.737	0.694	1
Purb	0.0383081487786067	-0.0613690110016233	0.401	0.459	1
Ccdc58	0.0383803950243198	0.0347648324368273	0.91	0.881	1
Dusp12	0.0385790152423595	0.0462879408956282	0.541	0.503	1
Rpl12	0.0385975389722679	-0.0460769541437815	1	1	1
Rps12	0.0389086107420858	-0.0475488858288129	1	1	1
Cnbp	0.0390172947392394	0.0224953920890423	0.997	0.999	1
Rars	0.0390770810252548	0.04041165876	0.731	0.727	1
Odf2	0.0393844450532991	-0.0619044419389584	0.497	0.555	1
Sf3b2	0.0393899338814197	0.0279783989339994	0.961	0.977	1
Myl12b	0.0394278981219858	0.0420802632037127	0.653	0.613	1
2210016L21Rik	0.0395623970729788	-0.0624061002087247	0.351	0.392	1
Slc3a2	0.0396009405915782	0.039530154362164	0.834	0.841	1
Rpl7	0.0396029750099915	0.00281515614498806	1	1	1
Atf4	0.0397605281966476	0.0492559589094703	0.799	0.776	1
Prkci	0.039810843669022	-0.0597076765616093	0.413	0.464	1
Hjurp	0.0398152915496911	-0.0608074340789072	0.362	0.428	1
Rcn1	0.0402561982636959	0.0445478229738693	0.466	0.45	1
Rbm38	0.0403119827716255	-0.0616240731443249	0.501	0.564	1
Hmgb3	0.0405822489740485	0.0431893502557734	0.564	0.528	1
Cdc37	0.0406719474733814	-0.0606988153121268	0.885	0.907	1
Gm561	0.0409248422748502	0.0458349762183382	0.395	0.355	1
Adrm1	0.0411518554402873	0.0420058087212108	0.686	0.68	1
Prdx6	0.0411824787409553	0.0284858840198607	0.995	0.997	1
Tpp2	0.0416401619013695	0.0432282434661352	0.486	0.443	1
Drg2	0.0418213434066434	0.0447511480601623	0.448	0.412	1
Bud31	0.0418642663978117	0.0342304178409638	0.874	0.866	1
Kif2c	0.0418852071886321	-0.058970171394126	0.343	0.411	1
Sac3d1	0.0419307092706907	-0.0600054780966359	0.518	0.547	1
Bub3	0.041988643216835	0.0360618579032275	0.891	0.887	1
Lrrc58	0.0422307989740427	-0.0591294502740834	0.421	0.465	1
Ddah1	0.0425952667329437	0.0474847440921043	0.54	0.532	1
Eif3f	0.0426196905349447	0.0245723042688377	0.991	0.98	1
Asns	0.0426325948142544	0.039286873017591	0.911	0.901	1
Ecd	0.0426826516615824	0.0443733485775443	0.422	0.381	1
Rexo2	0.042691325539951	-0.0629030636848618	0.916	0.926	1
Tead1	0.042766971697496	-0.0664320506252778	0.502	0.523	1
Ndufs6	0.0427676377128366	0.0202413759082325	0.993	0.994	1
Ezr	0.0432095739914486	-0.0640113314239106	0.768	0.785	1
Ndufb2	0.0433628339074319	-0.059469956990343	0.904	0.93	1
Gm9493	0.0434608876209241	-0.0622580762423416	0.715	0.753	1
Tomm7	0.0435856790042923	-0.0523226537078645	0.999	0.996	1
Cox18	0.0436059522464475	-0.0599590659472787	0.521	0.52	1
Ddx1	0.0439877648958274	-0.0635552743728013	0.768	0.818	1
Ints5	0.0444355165692615	0.0499768153752618	0.35	0.318	1
Impdh2	0.0444626796277649	0.0274208581810687	0.977	0.98	1
Suv420h1	0.044998559066691	0.0577138008054723	0.289	0.226	1
Atp5a1	0.0451250937801821	0.0210456934579031	1	0.993	1
Dhx38	0.0457766690219518	-0.0604332245920721	0.323	0.36	1
Naa38	0.0458898527907665	-0.062695953264716	0.88	0.902	1
Zbtb8os	0.0459936258852999	0.0412870427127956	0.628	0.611	1
Ntpcr	0.0462262192059833	0.049123594626563	0.343	0.3	1
Atp5o	0.04638159614264	0.0219399274092384	0.991	0.997	1
Uqcr11	0.0464497800234326	-0.0492225209447645	1	0.999	1
Vbp1	0.0469792044630287	0.0400399968701942	0.756	0.732	1
Ddx42	0.0475058694228951	-0.0617682948999461	0.71	0.738	1
Sae1	0.0475531438010364	0.0320370077379857	0.9	0.901	1
Kras	0.0477326772126862	-0.0655090428003576	0.642	0.678	1
Kansl2	0.0479249575468403	0.0383898895516428	0.718	0.686	1
Psmc1	0.0482596484312804	-0.0601956102390475	0.848	0.872	1
Pabpc1	0.0483695581373662	-0.0487201368248247	1	0.999	1
Ppp1r14b	0.0484326466189625	-0.0622837604042048	0.854	0.882	1
Serbp1	0.0484676335610523	0.00807337957038623	1	1	1
Wdr26	0.0486004023583557	-0.0594234204708008	0.417	0.481	1
Nsd1	0.0486739238793381	-0.0632307834303115	0.775	0.793	1
Nol6	0.0486942962131023	-0.057053366305843	0.371	0.416	1
Esrrb	0.0487726153729889	-0.0634167565035181	0.567	0.584	1
Fkbp4	0.0492234700524772	0.0233356467802988	0.991	0.993	1
Nupr1	0.0494520813134305	0.0570472139708889	0.561	0.524	1
Thoc2	0.0496260340892617	-0.060798769581253	0.648	0.687	1
4930566F21Rik	0.0496530165985576	-0.0593407997412126	0.336	0.397	1
Nars	0.0497079704125692	0.0307865571511454	0.95	0.963	1
Ssbp1	0.0501319706484179	0.0298114336265682	0.95	0.956	1
Zc3h13	0.0502762350960415	-0.0634783326475709	0.7	0.751	1
Tiprl	0.0506111000059652	-0.0575834935487937	0.433	0.487	1
Top2a	0.0508814725386141	-0.0662367556973362	0.943	0.929	1
Igf2bp2	0.0509802809510007	-0.0589826160542781	0.356	0.413	1
Pak2	0.0511740171647732	-0.0592736548537112	0.601	0.652	1
Slc25a1	0.0513038417444299	-0.0588885180777314	0.329	0.374	1
Bccip	0.0514122591674336	0.0354846249558223	0.798	0.78	1
Mak16	0.0514403703701927	-0.0583657253393217	0.946	0.932	1
Cfap36	0.0522840791690223	-0.0578859037604669	0.364	0.408	1
Mael	0.0530797883419512	-0.0708115087429752	0.242	0.284	1
Perp	0.0534708736833679	-0.0848508066505139	0.355	0.407	1
Rbmx2	0.0537173045513151	0.0412141803134046	0.474	0.444	1
Nol9	0.05397761810901	-0.0614862539734603	0.325	0.37	1
Nup93	0.05407837530069	0.0423002399481919	0.49	0.483	1
Btf3l4	0.0541267526669733	0.0357976565771839	0.798	0.77	1
Tbca	0.0541837521104334	0.0234048932561564	0.97	0.973	1
Kdm2a	0.0543818757382007	-0.0800058824497269	0.363	0.378	1
Mettl16	0.0546061964498869	0.0372295722681059	0.798	0.787	1
Pdap1	0.0546938573147702	0.0115070153988577	0.999	0.999	1
Ak4	0.0547025833243474	-0.059590518808561	0.379	0.432	1
Uqcc2	0.0548103078882945	0.0281655522703432	0.939	0.932	1
Mrpl49	0.0551087412378098	0.0372695608047309	0.704	0.668	1
Snrpb2	0.0552365477284114	0.0284317701691608	0.947	0.949	1
Brix1	0.0552630211593275	0.0405913213708138	0.799	0.793	1
Ap2a2	0.0553595166114929	-0.0605988883605768	0.669	0.694	1
Commd3	0.0553616882410195	-0.0699748281142775	0.232	0.294	1
Mphosph8	0.0553878244545506	-0.0594616237611747	0.795	0.813	1
Tle4	0.0562027992463017	0.0394912112488627	0.707	0.69	1
Dhodh	0.056267082636477	0.0437602108244295	0.401	0.35	1
Rbx1	0.0562954599733194	0.0161532896908896	0.999	0.997	1
Atp5g3	0.0564292588457196	-0.055464370897389	0.958	0.968	1
Nfe2l2	0.0566382172053146	-0.0594186827397474	0.406	0.449	1
Ptprf	0.0569119810440092	-0.0598925879846988	0.525	0.569	1
Shfm1	0.056953693216679	-0.0527561387666866	0.995	0.996	1
Gfod2	0.0570377545052342	-0.176185401902185	0.193	0.237	1
Aprt	0.0573231146510142	0.0268533749538846	0.988	0.991	1
Sptbn1	0.057403886189199	-0.0598260623263148	0.571	0.62	1
1810043H04Rik	0.0582778231060467	-0.0602927660284318	0.768	0.768	1
Arf5	0.0584180989797813	0.0391037949368388	0.489	0.457	1
Prpf6	0.0587785490005148	-0.0587777997106446	0.51	0.551	1
Arrdc4	0.0592290007290974	0.0395591958254374	0.707	0.657	1
Psrc1	0.0594779683519317	-0.0641578759587287	0.668	0.701	1
Naa25	0.0597259758773545	0.0410618621652986	0.467	0.449	1
Snrnp48	0.0600880292129903	0.0434933880116731	0.551	0.539	1
Rpf2	0.0601942754513743	0.0389767325488642	0.749	0.734	1
H2afv	0.0601971345988432	-0.0560156043740438	0.987	0.987	1
Qtrt1	0.0602366538411405	0.0411949404792514	0.41	0.375	1
Ddx6	0.0603037019969988	-0.0573575443042487	0.541	0.59	1
Rpl6	0.0604031372143476	0.00177649906411004	1	1	1
Aldh9a1	0.060574873926196	0.050345650588928	0.294	0.253	1
Kmt2a	0.0606059000854931	-0.0576784723369355	0.323	0.369	1
Pmm1	0.0608148702411536	-0.069810024642045	0.866	0.886	1
C1qbp	0.0608599671245527	0.0182459053635209	0.997	0.991	1
Nmt2	0.0610786112820964	-0.0632030334321773	0.71	0.726	1
Poldip3	0.0611736923185961	0.0374034043182442	0.615	0.598	1
Dnmt3l	0.0612060174750364	0.0494138445484159	0.673	0.667	1
Serf2	0.0614389511737015	-0.0522596535273223	1	1	1
Rtfdc1	0.0623592754658889	0.0379104648520883	0.582	0.509	1
Phf3	0.062377481874552	-0.0618539065161431	0.703	0.723	1
Gtf3c3	0.062661652709523	-0.0554073266190525	0.348	0.392	1
Jade1	0.0628395416284224	-0.0616278709564055	0.9	0.932	1
Msrb2	0.0631829732185786	-0.0888727444683987	0.148	0.225	1
Ppil1	0.0631904462755839	0.0279480063219	0.93	0.932	1
Fat1	0.0633216450031141	-0.0579828014204641	0.409	0.451	1
Rinl	0.0633258497272246	-0.0577178590852692	0.343	0.387	1
Fam118b	0.0633732875151795	-0.0581079388483384	0.281	0.335	1
Stip1	0.0634423173891764	0.0312015810209747	0.87	0.862	1
Ttc1	0.0637435991628259	0.0342837321588696	0.792	0.753	1
Avpi1	0.0638004041569549	-0.0841164415805165	0.856	0.868	1
Gnpnat1	0.0638468458548044	0.0361077056649299	0.76	0.73	1
Ptov1	0.0638719701787603	0.0368154993025342	0.653	0.582	1
Ehmt2	0.0639585300491284	0.0401478741825407	0.491	0.458	1
Cul5	0.0642202051178895	-0.0609229640423398	0.682	0.71	1
Yif1a	0.0645742268027367	-0.0568912841468949	0.314	0.348	1
Msi2	0.0646493772945244	-0.0561493792547184	0.39	0.442	1
Phb	0.0648076481881562	0.0339111227480722	0.838	0.824	1
Tmco1	0.0653694938527982	-0.0593170082994938	0.835	0.867	1
Tbcc	0.0654197242922361	0.0414886832518364	0.429	0.388	1
Tmem165	0.06618017785677	0.0368400800975603	0.507	0.474	1
Ect2	0.0665980278067546	-0.0568492448190975	0.445	0.517	1
Pitpna	0.0672568089564186	-0.0582170269807486	0.552	0.582	1
Pla2g1b	0.0673582907007357	0.0322922814735334	0.914	0.903	1
mt-Nd1	0.0676970096234253	-0.0491992019562977	1	0.999	1
Nat9	0.0677768864368442	0.0758717373902928	0.227	0.161	1
Ipo7	0.0679657135642287	0.0347023118598881	0.753	0.734	1
Rpl13a-ps1	0.0680571967966707	0.0325019713212579	0.788	0.792	1
Rpl10	0.0685540495139687	0.0101790517465625	0.999	0.999	1
Smarce1	0.0694058265135269	0.0346210408694139	0.669	0.65	1
Kpnb1	0.0697155168315064	-0.0576709021423059	0.926	0.904	1
Map1lc3b	0.0700310690382673	-0.0558606542013425	0.934	0.955	1
Aldh2	0.0700337906207406	-0.0557263130617318	0.536	0.566	1
Ckap2	0.0703845283623524	-0.0531180043029436	0.42	0.477	1
Gsk3b	0.0704696440554392	-0.0546807616533987	0.406	0.454	1
Rab8a	0.0706573062545292	-0.0530134794207003	0.42	0.455	1
Arl1	0.0711107750336866	0.0341948044900235	0.742	0.772	1
Ccdc53	0.0711824335873748	-0.055431427811929	0.312	0.363	1
Gnai3	0.0713747696570095	0.0374225547194021	0.474	0.445	1
Rps23	0.071557013203367	-0.0320054926418551	1	1	1
Lamtor1	0.0716966197993685	-0.0580334581064756	0.848	0.863	1
Fbxw7	0.0717000298089671	-0.0556538748644178	0.333	0.392	1
Srpr	0.0720659430937949	-0.0571799109718737	0.459	0.501	1
Ckap5	0.0723318322480114	-0.0543703526194094	0.432	0.468	1
Ppa1	0.0723464796321414	0.0304445460214904	0.93	0.922	1
Ppm1a	0.0724411489645798	-0.0544398815608595	0.393	0.424	1
Rdx	0.0729212142994179	-0.0579705230828282	0.922	0.937	1
Gtf2h4	0.0736688131618654	0.0375389883466533	0.444	0.42	1
Rps11	0.0739819533766068	-0.00478392137972516	1	1	1
Gm5900	0.0739924607369977	-0.0556573115113775	0.296	0.341	1
Larp7	0.0740220133095924	-0.0561420945157204	0.64	0.696	1
Vasp	0.0745528060455236	0.036423004823216	0.741	0.7	1
Mrpl54	0.0747998242701379	-0.0557228507875369	0.893	0.873	1
Tubb2a	0.0750432149346156	0.0518758752371184	0.29	0.241	1
Tfrc	0.0750734271295354	-0.054338260708173	0.448	0.483	1
Prdx2	0.0752204776254048	0.0286602415643007	0.906	0.907	1
Mettl6	0.0752713155169376	-0.0537524318627538	0.363	0.397	1
Seh1l	0.0753374928101257	0.0330737844838567	0.725	0.714	1
Ccm2	0.0754498966894239	0.0433911365455604	0.333	0.299	1
Eif4a3	0.0754931637135146	0.0319423428999146	0.864	0.84	1
Cnot10	0.0755124706270921	-0.0522223481749993	0.397	0.426	1
Gjb3	0.075752569813056	0.0453012834589172	0.583	0.607	1
Cdh1	0.0762850278175097	-0.0550803633306752	0.455	0.461	1
Usp7	0.0764179964933932	-0.0560070411121329	0.765	0.782	1
Ythdf2	0.0764407300937247	-0.0561305241109648	0.68	0.683	1
Hmgn2	0.076526406752669	-0.055116149040344	0.95	0.941	1
Tex261	0.0767606248575314	-0.0543401028699129	0.541	0.565	1
Spcs2	0.077010684681479	0.0289573915794874	0.889	0.874	1
Smu1	0.0771136003177292	0.0353260376881819	0.707	0.714	1
Snx27	0.0776443413731444	-0.0537710324626557	0.332	0.376	1
Gsta4	0.0777746069348376	0.0334502055558192	0.954	0.954	1
Platr3	0.0781430350441631	-0.079775808556978	0.725	0.741	1
Trappc13	0.0782143940373367	0.0361205170227	0.653	0.625	1
Tmem261	0.0782894822364151	0.0322492500534183	0.758	0.757	1
Smim8	0.0784103959605547	-0.0536015526781917	0.348	0.401	1
Sys1	0.0803729759816233	-0.0566223214047756	0.745	0.742	1
Idi1	0.0804091347957544	0.0404475295810772	0.382	0.377	1
Tbrg4	0.0807100976968094	0.0360903710072282	0.547	0.511	1
Wrb	0.0807136218113922	0.0404258953985588	0.375	0.337	1
Rbm3	0.0808964531695517	0.0218231389752606	0.996	0.992	1
Haus7	0.0809246643375146	0.0472790977485076	0.296	0.253	1
Sbds	0.081249234882709	0.0355371483171444	0.615	0.625	1
Msh3	0.0814054402499193	-0.0553476596302129	0.285	0.326	1
Rps27	0.0815524525880525	-0.0384394131459262	1	1	1
mt-Co2	0.082097026867862	-0.0453775721829066	1	1	1
Cyc1	0.0821136454646024	0.0190819904612218	0.984	0.986	1
Tma7	0.082404052966885	-0.0483256917512436	1	0.999	1
Surf4	0.0825972844600548	0.0344869629030654	0.529	0.497	1
Sf3b1	0.0826252301764684	0.0247858105430634	0.977	0.965	1
Dync1h1	0.0827477207211623	-0.0523743841909348	0.341	0.382	1
Mrpl22	0.0830460155813767	0.0312365533928047	0.725	0.697	1
Mthfd1	0.0834236834030389	-0.0545430796703618	0.646	0.671	1
Gm13152	0.0834417684148509	-0.05298360473282	0.324	0.382	1
Ncapd2	0.0841335774262616	-0.051553303623826	0.36	0.39	1
Rps6kb1	0.0844318002513528	-0.0543594693910086	0.517	0.521	1
Ppat	0.0844427573126213	0.0346641530008175	0.673	0.645	1
Prrc2c	0.0847735006861024	-0.0532753730970363	0.98	0.983	1
Mbd3	0.0849917319560991	-0.0526426674292029	0.914	0.943	1
Ltv1	0.0850734010173066	0.0333364441331842	0.622	0.588	1
Smim7	0.0852027368010917	0.0350532164526033	0.459	0.435	1
Prpf38a	0.0852778381590896	0.0297960335631923	0.791	0.771	1
Med10	0.0853117014038482	0.0310518243752437	0.74	0.721	1
Rbm7	0.0853954127919275	0.0346262419023388	0.544	0.529	1
1700037H04Rik	0.0861539513896215	0.0343256340430245	0.723	0.69	1
Apex1	0.0861798567106855	0.0257783721835652	0.939	0.932	1
Fam207a	0.0861866021512024	0.0351890478275793	0.555	0.506	1
Nfe2l1	0.086277523543147	-0.0528536288883171	0.494	0.509	1
Nfkbib	0.0863007171571916	0.0350532164526033	0.48	0.425	1
Rad54l	0.0865575068132897	-0.0532334657447237	0.304	0.36	1
Tmed10	0.0866319812800367	0.0272559913106929	0.864	0.86	1
Luc7l3	0.0866938611112697	0.0255230671817628	0.915	0.895	1
Nacc1	0.0871066638085316	-0.0504431175536521	0.466	0.513	1
Imp3	0.0874624783634693	0.0345414935190926	0.722	0.712	1
Gm8186	0.0875381568127751	-0.0541451217377819	0.692	0.726	1
2310036O22Rik	0.08756570038034	-0.0544474735088396	0.937	0.944	1
Adgrl1	0.0875714648478599	-0.0519041747278018	0.397	0.442	1
Trmt6	0.0878139369445275	0.0339303312893596	0.699	0.668	1
Actr2	0.0881893976029984	0.0325409136476777	0.591	0.572	1
Thumpd1	0.0882823894686453	0.0314694467070689	0.663	0.629	1
Rplp2	0.0887747613061937	-0.037990689074348	1	1	1
Slc2a3	0.0889442856524152	-0.0667266917345093	0.931	0.93	1
Lpcat3	0.0890478117609757	0.0506391482830759	0.267	0.224	1
Rbm45	0.0891775803711981	0.0463615815740537	0.3	0.251	1
Dusp27	0.0892956965551762	0.0389152376068039	0.425	0.433	1
Ggnbp2	0.0893163872548733	-0.0549307452867247	0.574	0.59	1
Mageb16	0.0894035603458923	0.0478897053464121	0.283	0.245	1
Txlna	0.0894270413402078	-0.0531932885008261	0.516	0.525	1
Arpc5l	0.0894965670943738	0.0269405892212249	0.895	0.875	1
Ncoa3	0.08988980376155	0.0380029675116057	0.464	0.476	1
Pcmt1	0.0899224894150624	0.0308854097619216	0.696	0.676	1
Chmp7	0.0903070405662989	0.0394330146290721	0.343	0.318	1
Dpf2	0.0910040721669033	0.0340935170019389	0.486	0.458	1
Eed	0.0910917732750426	0.0270512407309171	0.934	0.935	1
Yipf5	0.0914822816943594	0.0352920973891646	0.564	0.553	1
Ddx39b	0.0921978799706948	0.028635351279543	0.907	0.925	1
Syce2	0.0922310060288144	-0.0532527025790094	0.563	0.6	1
Coq5	0.0926082588937866	0.0354805777082544	0.443	0.396	1
Nxn	0.0926176081933758	-0.0518579601316144	0.443	0.52	1
Zc3h18	0.0928890867154568	-0.0536700053205983	0.572	0.613	1
Sarnp	0.0929690442428865	0.0284092225186814	0.869	0.809	1
Fscn1	0.0931651385309485	-0.0542293034292236	0.912	0.938	1
Cks2	0.0937595153270633	0.014480133645953	0.987	0.985	1
Sbno1	0.0938601663703187	-0.0544690102206955	0.715	0.764	1
Adipor1	0.0938828355481901	-0.0539860205517765	0.75	0.768	1
Tra2a	0.0944164358355135	-0.0547625279781986	0.762	0.79	1
H3f3b	0.0945168679991201	-2.45740357653901e-05	1	1	1
Hmgcr	0.0950048906941889	0.042925044717034	0.328	0.285	1
Sec24a	0.0950426639711965	-0.0560427604426265	0.331	0.361	1
Glyr1	0.0951420065281277	0.0341464642008663	0.506	0.484	1
Gm13157	0.0954616326045445	0.0457330712727604	0.291	0.248	1
Gnl3	0.0955298142396157	0.0204216702889697	0.989	0.989	1
Tcf15	0.0959491624615911	-0.0588279017652413	0.767	0.799	1
Ly6e	0.0960826624356505	0.0354789195108311	0.466	0.454	1
Cep290	0.0962093569212371	-0.0626781599360376	0.213	0.269	1
Fkbp5	0.0963388323299178	-0.0525337897627541	0.463	0.489	1
Nme4	0.0963718756923263	-0.0531335355090194	0.628	0.642	1
Med7	0.096771812120977	-0.0522809557598479	0.517	0.541	1
Polr2i	0.0970666502673066	0.0169046114634162	0.968	0.959	1
Setd3	0.0971162313104807	0.0363098055983146	0.399	0.369	1
Sdf2l1	0.0971856020698415	0.0360397122066891	0.534	0.516	1
Fbrsl1	0.0972131556707036	-0.0512222691380444	0.344	0.367	1
Nsun2	0.0972680445034255	0.0230067125942559	0.918	0.939	1
Gtf2i	0.0973270080613825	-0.0521208295485512	0.625	0.659	1
Jmjd1c	0.0973475735313025	-0.0511228613788047	0.366	0.412	1
Lgals1	0.0975992886767992	-0.0986663924972435	0.682	0.679	1
Hnrnpul1	0.0979986370729898	-0.0493168511628508	0.418	0.48	1
Zfp638	0.0983097896599113	-0.0504378124575766	0.537	0.578	1
Manba	0.0983994182182021	-0.0550072277072778	0.355	0.384	1
Ifitm2	0.0988071599644546	0.0208814402982396	0.982	0.983	1
Hsd17b10	0.0991126870131004	0.0328704629486334	0.613	0.576	1
Gapdh	0.0992703955059912	-0.0423482674697775	1	0.999	1
Tmem11	0.0993811768171948	0.0279288592079956	0.81	0.77	1
Coro1b	0.099707854170238	-0.0539247812728837	0.287	0.335	1
Ost4	0.0997459635652951	-0.0550678352207279	0.91	0.918	1
Hic2	0.0997806842962472	-0.0529393052317032	0.339	0.37	1
Atf7ip	0.0998793632029745	-0.0555797257962378	0.256	0.303	1
Ndufaf4	0.100986495667609	0.0288038476339418	0.798	0.762	1
Ccne1	0.101130018080452	0.0307354891924483	0.93	0.909	1
Oxnad1	0.101842587372045	0.033388284656933	0.524	0.497	1
Rpl30	0.102107286562188	0.000154797707569543	1	1	1
Gldc	0.102266326450454	0.0358883092801673	0.428	0.405	1
Dnmt1	0.102309604651147	-0.0511182331183686	0.586	0.624	1
Mrpl44	0.102372497542936	-0.0496588843618107	0.478	0.529	1
Mesdc1	0.102401306409758	0.0427399680639253	0.297	0.263	1
Ctsl	0.102510606805045	0.0372215676295471	0.556	0.553	1
Brd4	0.10260392656699	-0.0539902241576293	0.719	0.739	1
Dnajc19	0.102607283021782	-0.0529112432146439	0.966	0.972	1
Rpl36al	0.103056190883797	0.00271635378236956	1	1	1
Aip	0.103092674382197	-0.0526373737063606	0.274	0.32	1
Eri3	0.1032410543828	-0.0479885922636407	0.354	0.417	1
Sap30	0.10329604252076	0.03047030510962	0.852	0.811	1
Ppid	0.103414041417166	0.0274208581810684	0.945	0.928	1
Zbtb7a	0.10369347280961	-0.0524531106614275	0.291	0.332	1
Gigyf1	0.104163833186993	-0.0583724482248257	0.216	0.285	1
Dppa2	0.104282337421028	0.031568455784698	0.866	0.848	1
Ptp4a1	0.105265077111416	-0.0546049934245219	0.767	0.822	1
2610318N02Rik	0.105483711410675	0.0323108434752604	0.521	0.501	1
Fip1l1	0.105575847346867	-0.0505406832886431	0.538	0.578	1
Secisbp2	0.105685604431657	0.0351158944028691	0.402	0.388	1
Ewsr1	0.105745777510246	-0.0538778318139677	0.846	0.825	1
Exosc4	0.10602464408545	0.0318500224684146	0.821	0.785	1
Rhno1	0.106517426099401	-0.0490548638482273	0.399	0.453	1
Psmd3	0.106697292881049	0.0260948911359649	0.85	0.825	1
Gdf3	0.106713086833034	0.0288593623850117	0.802	0.784	1
Med28	0.107085622470184	0.0251210038821237	0.88	0.851	1
Lap3	0.107098756248133	0.02477938554898	0.927	0.904	1
Brd7	0.107290076201811	-0.0501131785095575	0.552	0.58	1
Dctn1	0.107402797525031	-0.0513661229827864	0.294	0.324	1
Cenpw	0.107729954143193	0.0215479101740172	0.931	0.922	1
Ahnak	0.107859282009985	-0.0651208156614912	0.366	0.359	1
Haus1	0.10790495607534	0.0326123039743186	0.48	0.434	1
Mrps34	0.108519881444363	0.0309518146373701	0.702	0.695	1
Prmt5	0.108974513879366	0.0306319267670156	0.653	0.64	1
Eif2s1	0.109143562657115	0.0182783370270185	0.972	0.958	1
Tuba1c	0.109364936010439	-0.0552041620959403	0.74	0.769	1
Midn	0.110454700860646	-0.0466362738394411	0.401	0.446	1
A830080D01Rik	0.111215626483355	0.0350447832917281	0.377	0.346	1
Rps16	0.111474551906777	-0.0319829793943187	1	1	1
Wdr6	0.111485443898107	-0.04864516812757	0.328	0.367	1
Ctu2	0.11165339092844	0.0425545599952908	0.297	0.254	1
Dhx15	0.111707227765668	-0.0510155493175111	0.872	0.869	1
Cenpt	0.111896617529691	-0.0477278420685181	0.387	0.43	1
Ticrr	0.112168678087124	-0.051274788767268	0.475	0.517	1
Aplp2	0.112482645590018	-0.0526316673226291	0.637	0.678	1
Exosc5	0.112727150423162	-0.0507918594707333	0.808	0.83	1
Luc7l	0.113480282531192	0.0276343281359832	0.748	0.747	1
Glo1	0.113546398425881	0.0184865294473029	0.973	0.985	1
Tmem167	0.113802985893628	-0.0506566858408295	0.95	0.962	1
Klf9	0.114002144842704	-0.0563558765224454	0.802	0.808	1
Rpe	0.11438451714439	-0.0476032844444326	0.375	0.413	1
Tusc2	0.114585328388108	-0.0502957553370575	0.456	0.495	1
Haus6	0.114795598065818	-0.050399401865906	0.269	0.332	1
Anp32a	0.114854425292349	0.030059065731165	0.864	0.86	1
Tet1	0.114898053959316	0.0293234060543941	0.754	0.691	1
1500011B03Rik	0.115004316830003	0.0366305840233701	0.352	0.311	1
Ywhah	0.115056650631764	0.0264409462947199	0.883	0.861	1
Map1b	0.115110393036238	-0.0555282247996823	0.611	0.662	1
Pigl	0.115132643361902	-0.0526534395795011	0.26	0.313	1
Btg2	0.115132736637426	-0.0604611614647703	0.258	0.289	1
Prpf8	0.115253846941665	0.0304404880547887	0.675	0.627	1
Dhx36	0.115461542956172	-0.0505143671529033	0.632	0.654	1
Rap1a	0.116025748480961	-0.0515135432402349	0.636	0.645	1
Yes1	0.116086339199972	0.0351761749485469	0.402	0.371	1
Zpr1	0.116158717988683	0.0297952162415308	0.64	0.598	1
Glrx2	0.11624887779732	-0.0598502928066449	0.476	0.518	1
Prmt1	0.116370059813427	0.0164042219745666	0.989	0.988	1
Pim1	0.116678209096185	-0.0598882597017504	0.684	0.714	1
Cnn3	0.116874171225508	-0.0592518371237694	0.938	0.929	1
Klf2	0.116980967252171	0.0382849601165913	0.903	0.921	1
Rprd2	0.117328220779437	-0.0552575747173557	0.246	0.29	1
Ssr1	0.117405394564057	0.0280159191923796	0.699	0.681	1
Fam136a	0.11746523587278	-0.0531419171644774	0.935	0.925	1
Zcchc7	0.11782325933201	0.03208287128688	0.456	0.414	1
Vma21	0.118147922600031	0.0303068630702036	0.57	0.554	1
Sec61b	0.118651637179289	-0.0456921582640493	0.996	0.999	1
Psmd5	0.119009318074272	0.0308805251009782	0.474	0.476	1
Hdgfrp2	0.119206270648079	-0.049259753130785	0.598	0.64	1
Atp5g1	0.119222503898712	-0.0412985888491133	1	1	1
Nipsnap3b	0.119443042234026	0.0314065151112723	0.498	0.465	1
Dcaf13	0.119521132300304	0.0331049985360584	0.482	0.421	1
Katna1	0.119702775354534	0.0326189481716729	0.501	0.467	1
Usp16	0.119971069636785	0.0323108434752605	0.479	0.456	1
Pip5k1a	0.120094127188432	-0.0462278248420769	0.399	0.43	1
Elovl5	0.120149500316981	-0.0474307415321562	0.313	0.37	1
Wdr74	0.120527334332489	0.0250971061515688	0.904	0.894	1
Zfp219	0.120609491299393	-0.048227723781005	0.422	0.479	1
Arl3	0.120632927513933	-0.0482747032598281	0.32	0.36	1
Pcnt	0.12081149215861	-0.0507714781062877	0.592	0.634	1
Hadhb	0.121293878068651	0.0326052497580542	0.453	0.41	1
Leprotl1	0.121321650158669	-0.0490870278549748	0.518	0.547	1
Akr1b3	0.1213286520103	0.0150136203069016	0.988	0.988	1
Ngdn	0.121422482208672	0.0296949400533988	0.738	0.729	1
Hltf	0.121631887083221	-0.0642463303447552	0.185	0.249	1
Sec22b	0.121785746413565	-0.047570376211734	0.506	0.54	1
Rab7	0.121878370476449	0.0248675817276682	0.822	0.791	1
Tpst1	0.122073906791774	0.0341692410992037	0.405	0.361	1
1810055G02Rik	0.122310721902158	-0.0517164623776551	0.247	0.299	1
Plk1	0.122325454462618	0.0327447394338184	0.615	0.601	1
Ccnf	0.122388780370088	-0.050152397994744	0.563	0.604	1
Rpl27	0.122406946158236	0.00611537657956251	1	0.999	1
Irf2bpl	0.12244462756888	-0.0523111021425968	0.621	0.659	1
Srrm2	0.122587272875739	-0.0469110639645827	0.995	0.993	1
Tomm70a	0.122847442222456	0.0234635914418666	0.881	0.881	1
Uba2	0.123176433260467	0.0231371172219044	0.941	0.932	1
Copz1	0.123696914307146	0.0265878718771769	0.777	0.775	1
Dicer1	0.12409774271889	-0.0479285790607181	0.475	0.521	1
Rpl36a	0.124183682625549	-0.0358862297079043	1	1	1
Gm11627	0.124435677876927	0.060601273314357	0.219	0.185	1
Ptrhd1	0.124503778957026	0.0297975675589151	0.564	0.523	1
Mesdc2	0.124683777857993	0.0288961473593915	0.669	0.645	1
Ccar1	0.125019106799831	-0.048997108906554	0.663	0.69	1
Mdh2	0.125029361516401	0.013127837655287	0.991	0.982	1
Acadm	0.125184705995866	0.028155522105382	0.686	0.661	1
Add1	0.125243865499854	-0.0516724995701831	0.274	0.318	1
Lypla1	0.125321823205458	0.0305552103695519	0.578	0.556	1
Senp1	0.125594981526722	0.0323108434752604	0.395	0.375	1
Ssbp3	0.126345307044732	-0.0502133569959641	0.36	0.389	1
Npm3	0.126381310375375	-0.0458819609500907	0.985	0.992	1
Ube3a	0.126706936502135	0.0243168722434777	0.848	0.834	1
Gart	0.126726253669067	0.0238133783506094	0.907	0.895	1
Txndc17	0.126767865722801	0.0172773137383282	0.95	0.955	1
Cacybp	0.127136370198341	0.0109319506924206	1	0.998	1
Thap1	0.127144580557541	0.0451944572650327	0.274	0.214	1
Ctcf	0.127248707132063	-0.0515686290594519	0.86	0.851	1
Cbl	0.127576443016956	0.0356329237414392	0.337	0.326	1
Trps1	0.127949500265441	-0.0482747032598281	0.289	0.338	1
Hdlbp	0.127975891229937	0.0237775265784668	0.841	0.81	1
Nucks1	0.127981319746338	-0.0507903962224097	0.988	0.988	1
Dbr1	0.128056114731	-0.0478967972113297	0.304	0.342	1
Timmdc1	0.128217490905294	0.0365960934127316	0.337	0.329	1
Atf5	0.12840449057762	0.0381423001086921	0.335	0.299	1
Htatsf1	0.128585783876149	-0.0465944956526834	0.48	0.513	1
Pds5a	0.128613145378341	-0.048399931976328	0.505	0.545	1
Atp5l	0.128760088419795	-0.0391385900108854	1	1	1
Tmem97	0.129128516177055	0.028312123837215	0.741	0.707	1
Prpf19	0.129377319880459	0.023810745956969	0.845	0.826	1
Gpn3	0.13019220309006	-0.0469816214110946	0.47	0.505	1
Trh	0.130377979559021	-0.0510958704472368	0.703	0.718	1
Myl12a	0.130491135014083	0.0148439426923967	0.991	0.988	1
Bcl3	0.130574105424839	0.0390226007401022	0.297	0.265	1
Tmsb10	0.130620513166499	-0.0497483644901098	0.997	1	1
Bzw1	0.13063218779954	0.0221677758946834	0.923	0.92	1
mt-Nd4	0.130646413592041	-0.0453906463265725	1	0.999	1
Arid1a	0.130682158808933	-0.0502970694501725	0.823	0.854	1
Gfm1	0.130952875193603	-0.0452468448734965	0.358	0.408	1
Pus1	0.131007917631345	-0.0458731910588812	0.467	0.468	1
0610009B22Rik	0.131307934027059	0.0298930473264578	0.552	0.529	1
Ctnna1	0.131433334655272	-0.0504877251343991	0.822	0.854	1
Pdzd11	0.131502432875557	-0.0451428659883708	0.429	0.441	1
Lrpap1	0.131611168324439	0.0319067587505143	0.645	0.631	1
Slc25a13	0.131774474871157	-0.0483379770239953	0.552	0.603	1
Pcbp4	0.131978667325909	0.0311611777967918	0.601	0.581	1
Gapvd1	0.132134743280434	-0.0463965148520921	0.435	0.466	1
Gtse1	0.132349927548528	-0.0467562917942712	0.452	0.507	1
Nhp2	0.133159968710024	0.00936714599756705	1	0.999	1
Sin3b	0.133255348040818	0.0303083782343452	0.637	0.604	1
Cyb5r4	0.133408428437787	-0.0455021042057794	0.412	0.467	1
Eif5a	0.133537322344032	0.000930710074296126	1	1	1
Etf1	0.133671328121627	0.0149426144707914	0.993	0.989	1
Med30	0.134283318775833	0.0288049414470071	0.602	0.574	1
Cebpg	0.134530333306434	0.0414351015558803	0.294	0.242	1
Rpl4	0.134838906452131	-0.00587246112677509	1	1	1
1810058I24Rik	0.134935769167312	0.0153194691308254	0.962	0.957	1
Rfwd2	0.135255678944659	-0.0513536999377274	0.252	0.297	1
Cyb5r3	0.135831223269322	-0.0522465445528024	0.698	0.718	1
Aven	0.135895363514895	0.0323626260918476	0.402	0.364	1
Mnat1	0.136536519431972	0.0258036694261672	0.709	0.685	1
Son	0.136637765576224	-0.0459991360573682	0.977	0.989	1
Hspg2	0.136736270556583	-0.0514173410443349	0.381	0.449	1
Mcm2	0.137206278566292	0.0240303859183166	0.846	0.807	1
Fgfbp1	0.137700906598499	0.0487980082469063	0.289	0.264	1
Gpx4	0.137791187306611	-0.0679255541637049	1	1	1
Commd10	0.137984665729457	0.029806545197272	0.497	0.444	1
Zdhhc3	0.138101093406655	-0.0472337861196556	0.49	0.521	1
Dst	0.139088548187545	-0.0518801472519014	0.511	0.521	1
Msmo1	0.139187786220097	0.0360914327322022	0.359	0.32	1
Celf1	0.139454374352233	-0.0500210677924102	0.799	0.801	1
Fra10ac1	0.139713167886295	-0.0502957553370574	0.26	0.31	1
Macrod2	0.13995314283507	0.0302185231342732	0.455	0.432	1
Eml4	0.140044856299255	-0.0496036367448585	0.719	0.733	1
2010107E04Rik	0.140105217056328	-0.0431669289587302	0.999	0.998	1
Brd3	0.140200010402633	-0.0496994313031947	0.838	0.832	1
Agfg1	0.140208124840275	0.0271419570497113	0.59	0.561	1
PISD	0.140767856521709	-0.0510964803372749	0.556	0.577	1
Tpst2	0.141127186899776	-0.0446715757924007	0.378	0.432	1
Rbms2	0.14146435809192	-0.0476119630499678	0.296	0.351	1
Amotl2	0.141685249177859	-0.064401621904971	0.206	0.25	1
Manbal	0.142203451302011	-0.0538577908189983	0.236	0.268	1
Poglut1	0.142321286314592	-0.0448560061796739	0.352	0.384	1
Plp2	0.142476191785855	0.0306058411768805	0.433	0.397	1
Psmc4	0.142613990722502	0.0282174113206914	0.906	0.894	1
Hmgxb4	0.142832232880176	0.0295249295246055	0.471	0.452	1
Nsmce1	0.14313203674698	0.0266568189232211	0.661	0.626	1
Snrpg	0.143167530933179	-0.039666341098723	0.996	1	1
Eef1a1	0.14316888626681	-0.0354749521148188	1	1	1
Klhl13	0.143220060411923	-0.0575334028846811	0.312	0.331	1
Gm3550	0.143280272944792	0.0254619936957357	0.69	0.629	1
Rps15a	0.143389990826112	-0.00483665361992447	1	1	1
Gm21092	0.143539838959418	-0.0455895285501524	0.405	0.439	1
Nol12	0.143927187337938	0.0262728256549529	0.657	0.617	1
Exosc7	0.143966725230572	0.0265117212933574	0.781	0.767	1
Rpl27a	0.144410204885888	-0.00870524826285468	1	1	1
Bag1	0.144446322395668	-0.0491496342291424	0.879	0.897	1
Mars	0.144584399039129	0.0289637436824532	0.596	0.561	1
Pla2g16	0.144732722240056	0.0329815768657659	0.335	0.331	1
Rap1b	0.145177103051969	-0.0484916257405122	0.694	0.712	1
Mdm2	0.145391505555001	-0.0626945047461521	0.572	0.607	1
Wbp11	0.145440919751116	0.0197140068844601	0.884	0.878	1
Clns1a	0.1456159063209	0.0152052704129448	0.968	0.974	1
Fabp5	0.145624096292786	-0.0545238214334526	0.694	0.689	1
Rpsa	0.145642473166454	-0.036776051229066	1	1	1
Rsl24d1	0.145666283468599	0.0203572566623187	0.942	0.936	1
Chka	0.145902167800579	-0.0476285858764951	0.436	0.457	1
Aasdhppt	0.145948368805379	0.0249436584006065	0.741	0.721	1
Bbx	0.146014379492103	-0.0526092079866116	0.421	0.459	1
Ctps	0.146149763821997	0.0283627946027276	0.609	0.592	1
Ddx10	0.146150740541646	0.0266077083424548	0.727	0.69	1
Tada3	0.146161382796189	0.028728902841084	0.459	0.438	1
Cwc25	0.146197254269623	-0.0465482732921107	0.312	0.341	1
Fxr2	0.146458354930645	-0.0447646982576013	0.455	0.513	1
Ankrd17	0.146520953734842	-0.0532935554326609	0.695	0.692	1
Nipa2	0.147448404704605	-0.0451195884496631	0.341	0.376	1
Nfyc	0.147531402692479	0.0278731081322457	0.533	0.526	1
Tfcp2l1	0.147610940376477	-0.0566207686967143	0.718	0.731	1
Polr1a	0.148503888702794	-0.0458444140947396	0.482	0.508	1
Sec13	0.148665175910863	0.0247034652045686	0.757	0.727	1
Mcts2	0.14870181518674	0.0292917661168803	0.606	0.569	1
Nthl1	0.148820465969016	0.0355164695789189	0.305	0.276	1
Pmpca	0.148928102760682	0.0319959741848438	0.42	0.401	1
Atp6v1d	0.149150654989739	-0.0476510059023955	0.637	0.651	1
Tbcb	0.149526442660018	0.0206841574508414	0.877	0.869	1
Yeats4	0.149538492612749	-0.0465243427176972	0.767	0.801	1
Hccs	0.150190478277083	0.0418392336053404	0.281	0.224	1
Qars	0.151200241401532	0.0295808656670593	0.452	0.422	1
Samd4b	0.151379495528958	-0.0438392087168292	0.36	0.402	1
Psma2	0.151800785378136	0.0149605228499023	0.991	0.993	1
Cmc1	0.152000926748986	-0.0439436280269022	0.359	0.411	1
Hspa8	0.152794513761033	0.00985047349434831	1	1	1
Tubgcp4	0.15293041783644	0.0481636097953445	0.232	0.201	1
Dhps	0.153055189239013	-0.0459931815164769	0.526	0.551	1
Gm13154	0.153516263322189	0.0277128716157615	0.551	0.521	1
Usp1	0.153936040029861	0.0224047874709412	0.837	0.82	1
Khdrbs1	0.154312833062132	0.0252526677699555	0.753	0.739	1
Mgat2	0.155045888164198	-0.0433019745652872	0.457	0.511	1
Arl14epl	0.155207500427742	0.0388234902788803	0.42	0.429	1
Rnf126	0.155579130047569	-0.0470482311591034	0.629	0.657	1
Cwc22	0.155798702369136	-0.0522122891789874	0.332	0.335	1
Ctdspl2	0.155845073590656	0.0357393850561595	0.313	0.27	1
Txnip	0.156725867839685	-0.0453153900926411	0.34	0.366	1
Mgme1	0.156786572446167	0.0351048680112006	0.3	0.28	1
E130012A19Rik	0.157033541293532	0.030470665409184	0.927	0.931	1
Bax	0.157179019960758	-0.0421074841920142	0.993	1	1
Uggt1	0.15743417527531	-0.0467161200784404	0.275	0.316	1
Ubc	0.157473862530541	-0.0468021600870976	0.596	0.609	1
Rps7	0.157614276628389	-0.00373547218462011	1	1	1
Wrnip1	0.158320568885473	-0.0494618774853826	0.24	0.283	1
Eif3b	0.158637759750664	-0.046544144496393	0.93	0.917	1
Ldhb	0.158741357975932	-0.0601442724814409	0.61	0.662	1
Kif20a	0.158747993951414	0.0278857222167121	0.493	0.485	1
Dpp9	0.158988178074144	-0.0469774318727906	0.283	0.311	1
Ptbp3	0.159311411223639	-0.0478960603217919	0.281	0.317	1
Gm16286	0.159420069019241	-0.0477471336662116	0.885	0.913	1
Dnttip2	0.159467298039623	0.0179962560781894	0.916	0.902	1
Snrpa	0.159528300221253	0.0234672821457939	0.798	0.787	1
Mapk6	0.159630310396712	-0.0459024925122353	0.306	0.338	1
Papd4	0.159676897872179	-0.0462721475098204	0.312	0.354	1
Nr0b1	0.159708032871799	0.033875209197116	0.521	0.527	1
Rab11b	0.159828286490981	-0.0446053826692114	0.491	0.525	1
Mrpl2	0.159849669984732	0.0205242791220084	0.86	0.849	1
Bysl	0.160089266006589	0.0278449763750276	0.592	0.566	1
Zc3h15	0.160235893302267	-0.0462363589503716	0.982	0.975	1
Aff4	0.160410714925794	0.0286191806731775	0.53	0.515	1
Cox6b2	0.16155398265893	-0.0544319713262024	0.584	0.602	1
Derl1	0.161634077726461	0.0289724488724876	0.425	0.401	1
Epb41l2	0.161672086487246	-0.0443509675500225	0.389	0.402	1
Cd320	0.161816516485123	0.0266583724407341	0.511	0.519	1
Acp6	0.161844986254584	-0.0463491152292488	0.754	0.771	1
Tsr1	0.161852506020171	-0.043993321994893	0.478	0.489	1
Nup54	0.162394217319789	0.0284400531053731	0.444	0.423	1
Rock1	0.163197703547648	-0.045701406647894	0.567	0.596	1
Zfp422	0.163378087997435	-0.05176311178405	0.219	0.271	1
Ctnnd1	0.163747380802553	-0.0426188320724881	0.398	0.439	1
Dnajc5	0.163823025385477	-0.0451381215544221	0.557	0.562	1
Rbm28	0.163850489604337	-0.0491556415159815	0.787	0.803	1
Diaph1	0.16435864066096	0.026958359136364	0.511	0.493	1
Med9	0.164780981496611	0.0244470483719628	0.699	0.709	1
Piezo1	0.164856223764618	-0.0566622590294727	0.196	0.254	1
Polb	0.165062863627572	0.0310568778792171	0.34	0.298	1
Rpl19	0.165197434323022	-0.00888242191629551	1	1	1
Klf4	0.165295238942236	-0.0526290284752777	0.745	0.77	1
Mrps30	0.165305642595734	0.0246267798056209	0.722	0.728	1
C77370	0.165372359565972	-0.0460596003321638	0.282	0.305	1
Tm2d2	0.165897854327681	0.0265701563007559	0.449	0.391	1
U2surp	0.166025359080904	-0.0458969339612385	0.941	0.939	1
Aspscr1	0.166162112022801	0.0269694927931302	0.53	0.521	1
Ubap2	0.166333911963135	-0.0469088188843251	0.733	0.754	1
Mrps31	0.16667832540648	0.0274208581810688	0.513	0.491	1
Gpi1	0.166732109371064	0.0215089561972592	0.829	0.806	1
Ddx23	0.167556978911702	0.0377507076826454	0.287	0.262	1
Psmb2	0.167728955952683	0.0152357295596164	0.977	0.982	1
Pfdn1	0.168350244707319	0.0100530413468316	0.988	0.984	1
Rrp1	0.168429247089359	0.0202819640599332	0.856	0.842	1
Mafg	0.168944345453512	-0.0429615083026781	0.467	0.5	1
P4hb	0.169670222645943	-0.0492217623187122	0.696	0.723	1
Snap23	0.170363087108442	-0.0433310070740137	0.354	0.399	1
Iars	0.170493242064491	-0.0447858775966815	0.578	0.604	1
Pold3	0.170897988567978	0.0279164392600147	0.444	0.419	1
Noct	0.17090889111672	-0.0527824275739048	0.719	0.75	1
Ndufb6	0.171207236184489	-0.0479570835715586	0.955	0.958	1
Tomm40	0.171438587983956	0.0137220138229066	0.976	0.96	1
Nudc	0.171447311025255	0.0152762538170546	0.96	0.965	1
Rc3h2	0.171494791111218	-0.0496964451633626	0.236	0.285	1
Agtrap	0.171700070919435	-0.0471108278309046	0.641	0.676	1
Suco	0.172300467632747	-0.0668438432217032	0.163	0.213	1
Ube4b	0.172465222971103	-0.0432741413764132	0.418	0.468	1
Telo2	0.172548024923314	0.0320291612672629	0.321	0.296	1
Srsf6	0.172591310571464	-0.0442993222157366	0.928	0.928	1
Gabarapl2	0.172710776113078	0.0184427149578439	0.988	0.979	1
Suv39h2	0.172717941252368	-0.044465234586897	0.304	0.345	1
Eif3m	0.172753707019606	0.0189673021201153	0.923	0.937	1
Chek1	0.172874330562803	0.0348409263170749	0.305	0.255	1
Smek2	0.173203139111733	0.0265759067155045	0.439	0.397	1
Bcap31	0.173547447453986	0.0259144556868118	0.64	0.636	1
Slc39a7	0.173567507610341	-0.0422856331149451	0.422	0.459	1
Selk	0.173729092653942	0.0213899314957793	0.823	0.794	1
Ythdc1	0.173735597464855	-0.0515789877856891	0.837	0.836	1
Ccna2	0.174314874188986	-0.0468784832201996	0.796	0.831	1
Mrpl35	0.17442683675165	0.0195983231349306	0.892	0.908	1
Dtd1	0.174672923337877	0.0305945750240338	0.364	0.318	1
Fthl17c	0.17531030352285	0.0538914349484317	0.219	0.173	1
Timm10	0.176213079023781	0.020799471382791	0.852	0.824	1
Pdcd4	0.176346362615403	-0.0505406832886431	0.224	0.262	1
Tln1	0.176578252956507	-0.0468496693434343	0.56	0.595	1
Sf3b6	0.176814993413885	0.0149680052788919	0.95	0.943	1
Shoc2	0.176843383446677	-0.0445426042562397	0.374	0.388	1
Emc10	0.176921900514076	0.0236944764402549	0.625	0.597	1
Papola	0.17700249503352	-0.045483949685394	0.946	0.949	1
Eif3a	0.177169794215905	-0.0429320980289709	0.985	0.983	1
Mllt10	0.177326242622734	-0.0422590624569211	0.536	0.558	1
Gpx1	0.177824445489731	-0.0442595301934592	0.996	0.997	1
Snrpa1	0.177854556167412	0.0135134395518104	0.985	0.982	1
Trim44	0.178366736153706	-0.0470985519541824	0.259	0.297	1
Zdhhc16	0.178432693763086	0.0310156023793703	0.35	0.31	1
Tmem222	0.178731693226899	0.0255846169506539	0.467	0.431	1
Nbr1	0.179095052902962	-0.0448040958806589	0.271	0.304	1
Imp4	0.179270853970955	0.0231745672996175	0.762	0.739	1
Trpm7	0.179584330729064	-0.0480981654399467	0.236	0.288	1
Tmem70	0.180062567222597	-0.0429745380799683	0.347	0.378	1
Commd6	0.180388419196258	0.0249615045709266	0.595	0.579	1
Psmg1	0.18092821546544	0.0242042279178163	0.668	0.646	1
9430038I01Rik	0.181100300303014	0.0294174102554919	0.358	0.366	1
Ube2v2	0.181169478158148	0.0226657374760582	0.827	0.795	1
Trappc2l	0.181488276247334	0.024790702723484	0.503	0.466	1
Aqr	0.182300882390995	-0.0446506552640478	0.655	0.668	1
Gtf2a2	0.182325891218262	-0.0461626357393317	0.924	0.912	1
Nup107	0.182500641766318	0.0268988012650091	0.426	0.394	1
Gtsf1l	0.183117111173296	-0.0432274470527437	0.402	0.426	1
Umps	0.183188723314117	-0.0462442768556667	0.783	0.784	1
Fgf17	0.183210497606908	0.032042966897791	0.37	0.356	1
Ptp4a3	0.183366535173527	-0.0459682334122014	0.377	0.417	1
2610507B11Rik	0.183411251471998	-0.0423124798336064	0.513	0.543	1
Mad2l2	0.183530182379047	0.0269279640611743	0.47	0.424	1
Utp18	0.183608119901537	0.0249274367479444	0.594	0.559	1
Jagn1	0.183617862943186	-0.0439762910070101	0.638	0.689	1
Rfc2	0.183823877389726	0.0209640157324352	0.791	0.774	1
Mrps7	0.184047613136707	0.0172922168578902	0.895	0.867	1
Bloc1s6	0.184070627583258	0.0312159291496204	0.333	0.306	1
Atic	0.184232800629399	0.0236951162353157	0.676	0.664	1
Nob1	0.184522643964693	0.0232475367931896	0.683	0.653	1
Cct8	0.184714394076859	0.0165628927470478	0.981	0.984	1
Mpp6	0.185386283234661	-0.0460555017615405	0.723	0.733	1
Cebpz	0.185436337501678	-0.0449700130524138	0.922	0.937	1
Ubald2	0.18546640291358	0.0161294155629714	0.901	0.899	1
Mrpl17	0.185528593255303	-0.0440497356689031	0.961	0.964	1
Nkap	0.185776440027131	0.0274208581810687	0.381	0.382	1
Wdr33	0.185988039442284	0.0252818199323193	0.572	0.556	1
Rnf114	0.18605685081217	-0.0434944222256388	0.273	0.32	1
Pom121	0.186648857789482	-0.0410366751572381	0.404	0.438	1
Actg1	0.186725432357371	0.00424457950512869	0.999	0.999	1
Ccnb1	0.186825169211685	0.017302728015484	0.876	0.84	1
Fermt2	0.187260005788533	-0.054329791837624	0.735	0.743	1
Trim28	0.187328614903198	0.0128265495526678	0.988	0.991	1
Wbscr22	0.187937176673135	0.0234447098014293	0.641	0.603	1
Ttc32	0.187959548111818	-0.0433794241804787	0.283	0.324	1
Cdc27	0.188019631034839	0.0313043582074662	0.317	0.288	1
Pcbp1	0.188153039379738	0.0127757711884513	0.993	0.992	1
Pih1d1	0.188989019206528	0.0264196900680754	0.441	0.422	1
Zfp710	0.188989477309733	-0.0476292326315151	0.248	0.288	1
Dctn5	0.189397297801564	0.0335967917469296	0.297	0.261	1
Tpgs1	0.189456872813915	0.0252328576447915	0.445	0.416	1
Ube2b	0.189760038329879	-0.0459042669792519	0.679	0.696	1
Ndufs4	0.189962395477104	-0.0439583737008904	0.799	0.814	1
Mdk	0.190291196595646	-0.0543699436113341	0.912	0.912	1
Dhx29	0.190424690915998	-0.0395898521018916	0.394	0.432	1
Atp6v0d1	0.190950112063793	-0.0428506034383823	0.499	0.513	1
Dnmt3b	0.191334578073227	0.0289034381412914	0.63	0.611	1
Snrpn	0.191527264469864	-0.0498104897549214	0.838	0.839	1
mt-Nd3	0.191570807057792	-0.0451939790360512	1	0.996	1
1700021F05Rik	0.191722898130522	0.0238585528573588	0.503	0.497	1
Sf1	0.191783091944652	0.0197500420874578	0.791	0.775	1
Bcl7b	0.192154474116618	-0.043482433524989	0.306	0.326	1
Sin3a	0.192170977601289	-0.040994032188684	0.468	0.504	1
Dazap2	0.192362509595333	0.0297491479406598	0.332	0.299	1
Sdad1	0.192526021072055	0.0222932678962932	0.668	0.674	1
Etaa1	0.19255829733412	-0.0418235539939152	0.451	0.493	1
Nup37	0.192754260181766	0.0239675069202551	0.641	0.625	1
Tpx2	0.193284249328666	0.0221579597014367	0.765	0.752	1
Platr10	0.19329228195016	0.0210828370445857	0.858	0.85	1
Eif5	0.1938428162742	-0.0473398680419459	0.989	0.995	1
1110004E09Rik	0.193978196080435	0.022964302154496	0.642	0.639	1
Maf1	0.194315911607923	-0.0432646507389272	0.522	0.551	1
Mrpl12	0.194362064651844	0.0130083445107341	0.973	0.971	1
Yipf4	0.194490429060511	0.0258472937336381	0.414	0.382	1
Lasp1	0.194523877086635	-0.0459369263905837	0.605	0.629	1
Cldnd1	0.194529834272231	0.0287538108681952	0.336	0.312	1
Tpm3	0.194598065929887	0.0155668668735729	0.903	0.884	1
Zfand3	0.194632693387329	0.0365999129400651	0.271	0.237	1
Tceb1	0.194751674148327	0.0135912566953673	0.989	0.983	1
Atp1b3	0.194780613331034	-0.0443835297030349	0.652	0.688	1
Lin7c	0.194876645331351	0.0267168806792745	0.401	0.372	1
Bcar1	0.19497314096482	-0.0555663685088357	0.196	0.244	1
Ski	0.195162329263725	-0.0443453660779558	0.244	0.3	1
Nefh	0.195413016158679	-0.0434119402278899	0.466	0.514	1
Mrpl32	0.19562531078983	-0.0429220560666227	0.675	0.693	1
Gpbp1	0.19566339466711	0.0206920257770257	0.748	0.748	1
Mgmt	0.195873102594612	-0.0501341835665256	0.219	0.258	1
Tmem39b	0.195931400597143	0.0379810557066199	0.265	0.225	1
Mrpl33	0.19604452052167	0.0176037333756522	0.899	0.879	1
Api5	0.19651153156441	-0.0431740523049684	0.664	0.72	1
Paf1	0.196607074127097	0.0281674054348532	0.355	0.326	1
Hspbp1	0.197298522696359	0.0263779239652064	0.41	0.384	1
Cand1	0.197431455428813	-0.043542029938097	0.615	0.626	1
Hdhd2	0.197734130717598	-0.0413820617429601	0.344	0.369	1
Gtf2e1	0.198024388455495	-0.0397840080096949	0.327	0.363	1
Kars	0.198035086056152	0.0222135562080478	0.76	0.799	1
Nosip	0.198188020645747	0.0219207719465019	0.579	0.545	1
Zfpl1	0.198515441168148	-0.0415720133058829	0.3	0.329	1
Kcmf1	0.198951152129238	-0.0450282803050102	0.588	0.607	1
Ptms	0.199111466427846	-0.0431478319830936	0.615	0.634	1
Plekha5	0.199255273327667	-0.0472700344205205	0.223	0.275	1
Slc25a3	0.200072332787486	-0.0457358813822264	0.999	0.998	1
Cops2	0.200545437447843	-0.0431357352820655	0.61	0.653	1
Adprhl2	0.201309541724649	0.0251407554656241	0.413	0.378	1
Rab28	0.201579329418854	0.0389092351878289	0.252	0.212	1
Rpl17	0.201688169659494	-0.00592288307498068	1	1	1
Aen	0.201730528129658	-0.0452512434561376	0.81	0.812	1
Tmx1	0.202276509637578	0.0293201939847211	0.339	0.301	1
Fabp3	0.202504815146559	0.0449742257619694	0.22	0.204	1
Atp5b	0.202564292970567	0.00503186328759009	1	0.999	1
Basp1	0.20268374603452	-0.0508324593734111	0.726	0.747	1
Pop4	0.202686203444335	0.0234534133435533	0.586	0.605	1
Sox4	0.202885626563345	-0.0646372862368789	0.167	0.218	1
Cep164	0.202900547600822	-0.040064413141844	0.444	0.475	1
Rhox5	0.20294727261098	0.0284873624339061	0.892	0.892	1
C1d	0.203077832477502	0.0205402264445019	0.734	0.704	1
Trip12	0.203204407461173	-0.0444868930630509	0.794	0.804	1
Gid4	0.203247118622098	-0.0394065172402541	0.377	0.403	1
Ncor1	0.203388548053511	-0.0453384961013596	0.887	0.887	1
Saal1	0.203616229974328	0.0387109634702031	0.25	0.217	1
Txlng	0.203827631939708	0.0268680156349692	0.371	0.336	1
Khsrp	0.204009839779138	-0.049460186154889	0.219	0.263	1
Sfpq	0.204933843416369	-0.041827299866432	0.958	0.977	1
Hexim1	0.205025095486169	-0.0411764007712916	0.325	0.367	1
Txn2	0.20530569579709	-0.0462519213930712	0.872	0.877	1
Gm43409	0.205458428191887	-0.120088630409127	0.104	0.129	1
Glmp	0.205818500314301	0.0293130063331066	0.336	0.309	1
Pcna	0.205932933969686	0.0239862247740128	0.547	0.514	1
Smpd4	0.20616119491932	-0.0395186244940408	0.41	0.437	1
Ankra2	0.206347188012323	0.0305879233777698	0.305	0.274	1
Hax1	0.206582038914549	0.0186088039071839	0.861	0.862	1
Jtb	0.206844884752091	0.0210061452848758	0.652	0.634	1
Alyref	0.206954718870438	-0.043711474804734	0.829	0.832	1
Tnrc6c	0.207115636761462	0.0325826723024396	0.297	0.251	1
Gosr2	0.207131405306857	-0.0382097237836109	0.406	0.436	1
Rsl1d1	0.207298035003229	0.0135201867479671	0.985	0.977	1
Dnaja3	0.207738412360291	0.0234682838652452	0.479	0.451	1
Cdkn1c	0.207740393771289	0.0406129049586543	0.238	0.21	1
Kdm2b	0.20776618878076	0.0246660355022242	0.412	0.379	1
2700097O09Rik	0.208106570991726	-0.0391930701352147	0.375	0.404	1
Ptdss1	0.208691075215787	-0.0460816038118577	0.233	0.288	1
Igf2bp3	0.209173209914653	-0.0399227138841112	0.409	0.45	1
Mettl2	0.209233191635762	-0.0400894333456601	0.302	0.338	1
Srsf11	0.209326280738184	-0.0435510863143054	0.962	0.974	1
Tor1aip2	0.20963201172248	-0.0408744642113632	0.495	0.511	1
Tcerg1	0.209891502439283	0.0181635355060146	0.841	0.83	1
Cnot4	0.209930592546308	-0.0403356866507032	0.476	0.512	1
Smn1	0.21008413981864	0.0200708863423362	0.776	0.765	1
H1fx	0.210089547704048	-0.0397762747943751	0.318	0.341	1
Pfas	0.210262973311735	-0.0397184446565599	0.397	0.428	1
Cbx3	0.21032816942282	-0.0466183889928142	0.926	0.942	1
Cct2	0.210383155443437	0.0074991964242721	0.985	0.991	1
Ddx46	0.211076744934284	0.0184608174800498	0.914	0.942	1
Cenpc1	0.211190458701765	-0.0409098555935652	0.279	0.32	1
Emg1	0.211393261072063	0.0101858675660798	0.992	0.994	1
Mzt1	0.211433107410303	-0.0401168577297786	0.354	0.398	1
Ebpl	0.211561490690694	0.0238251378995132	0.482	0.455	1
Exosc9	0.211924064179184	0.0285514405513548	0.344	0.316	1
Lsm8	0.212100703015539	-0.0442058371401715	0.827	0.835	1
Drosha	0.212152486968591	-0.0404903474351417	0.543	0.54	1
Kif5c	0.21218247038419	-0.0723295445859908	0.135	0.193	1
Cdca7	0.212269506486368	0.0192634480848841	0.75	0.759	1
4930453N24Rik	0.212765371146267	-0.0416559845877539	0.584	0.618	1
Bub1b	0.213659584619839	-0.041930322640918	0.599	0.626	1
Flnb	0.213713429025684	-0.0485972314471893	0.331	0.339	1
Ppdpf	0.21395035065972	-0.0456486821072442	0.896	0.917	1
Snx6	0.214290826722471	-0.0402973158738822	0.491	0.509	1
Exosc3	0.214548510622353	0.0228511624910035	0.645	0.629	1
Mapk3	0.21459174858054	0.0232731956609872	0.448	0.435	1
Hspe1	0.214681719394946	-0.00393506561874757	1	1	1
Sfmbt2	0.21484215212854	-0.0561467799651041	0.202	0.236	1
1500015A07Rik	0.215254735234519	-0.0510924074405695	0.2	0.25	1
Sntb2	0.215257491365523	-0.039610017254492	0.385	0.394	1
Eif4g1	0.215466534549698	-0.041803200452907	0.914	0.928	1
Bod1l	0.215549512025218	-0.0433646009109098	0.622	0.655	1
Cyth2	0.215572431744366	-0.0420345771794822	0.495	0.512	1
Hspa4	0.2158733518689	0.0121083028556774	0.989	0.978	1
Usp50	0.215914117370195	-0.0388185502575822	0.321	0.347	1
Ift74	0.216047174967176	-0.0408420620474848	0.283	0.34	1
Pxmp2	0.21637763682757	-0.0404806255302316	0.331	0.338	1
Atp5k	0.216664238222618	-0.0385084328618972	0.999	0.997	1
4921524J17Rik	0.216946305031252	-0.0375423815867985	0.425	0.488	1
Mpc1	0.217227620473421	-0.0514244560487767	0.694	0.708	1
Ppp2r1a	0.21727033143388	0.0207516967447877	0.665	0.649	1
Fdps	0.217450835407205	0.0279897403429928	0.323	0.326	1
Slc25a17	0.217668619861571	0.0287538108681952	0.329	0.301	1
Nfib	0.217742839020889	-0.0429656328389256	0.291	0.313	1
Sar1b	0.217992255067646	-0.0403829719802415	0.464	0.5	1
Siah1b	0.218046802380245	0.02320212727702	0.487	0.449	1
Nudcd1	0.218123804744339	-0.0414760854435616	0.269	0.313	1
Mdm4	0.218413785405358	-0.0417235169801368	0.557	0.607	1
Dmtf1	0.218440938612216	-0.0432715285308808	0.262	0.293	1
Dido1	0.218896592621059	0.0258009476582155	0.513	0.529	1
Zbtb44	0.219175820073978	-0.0382331120403681	0.401	0.433	1
Polr2m	0.219369321125303	0.0100856461795229	0.966	0.965	1
Abhd14a	0.21971767563278	-0.0392110277569658	0.433	0.463	1
Pak4	0.219848951291181	-0.038640892497024	0.418	0.445	1
Cul3	0.220129374413939	-0.0416032872499988	0.49	0.533	1
Leo1	0.220481657283224	-0.0387292668508441	0.46	0.499	1
Sh3bp1	0.220512837256924	0.024804197289897	0.395	0.381	1
Tdg	0.220588211466639	0.0204930393725485	0.629	0.601	1
Pycrl	0.220658305055212	0.024675489263876	0.42	0.413	1
Pdia4	0.220804819240479	-0.0411325808819843	0.493	0.549	1
Abracl	0.221069684402709	0.021670411052631	0.663	0.652	1
Prr13	0.221235242510801	0.0217228370664309	0.449	0.428	1
Acyp1	0.221288338587618	0.0320734406609221	0.273	0.262	1
Nol10	0.221378758126303	-0.0385251227243822	0.347	0.376	1
Angptl4	0.221581115948912	-0.0405907500497101	0.279	0.331	1
Stag2	0.221947385868992	-0.0412473906768351	0.306	0.339	1
Tmem120a	0.222235642924734	-0.0409344614832034	0.323	0.358	1
Zfp622	0.222310787594725	0.0210052486741096	0.673	0.668	1
Ywhag	0.222446090897045	-0.0446679910110108	0.899	0.879	1
Llph	0.222552353461436	0.00945307247687466	0.977	0.973	1
Lztfl1	0.222733735508476	0.0411314414195762	0.227	0.205	1
Frg1	0.223574349180767	-0.0424400910788828	0.748	0.749	1
Helz	0.223969375008848	-0.0401934964473687	0.341	0.369	1
Cox4i1	0.224318005850422	-0.0360439768199341	1	1	1
Srfbp1	0.224341965720928	0.0266720749188277	0.358	0.328	1
Abcb1b	0.224420146037744	-0.0421879665129148	0.333	0.37	1
Ruvbl1	0.224482358332702	0.0149099259955319	0.901	0.87	1
Map2k3	0.224625127265528	-0.0402973158738821	0.363	0.399	1
Slc25a46	0.224684584800193	0.0430578909477173	0.228	0.189	1
3110082I17Rik	0.224747277310302	0.0236672281126195	0.424	0.403	1
Tns3	0.225068408932376	-0.0454214775614342	0.669	0.686	1
Zfp36l2	0.225179187015314	-0.0437166046803599	0.238	0.27	1
Rpl5	0.22545166667326	0.0008246606988771	1	1	1
Dad1	0.226603204138992	0.0112782687912343	0.951	0.939	1
Carm1	0.226842232825486	-0.0371176629565025	0.372	0.4	1
Zfp644	0.227553589950672	-0.0393012866529513	0.499	0.502	1
Nomo1	0.227781323533918	-0.0387941092837549	0.321	0.364	1
Mki67	0.228056401433259	-0.0388933366991804	0.494	0.523	1
Hnrnpa3	0.228391285315262	-0.0412937137145786	0.993	0.984	1
Eif3i	0.228635026699445	0.014978723378041	0.927	0.946	1
Chchd7	0.228795086681939	-0.0415632123870667	0.622	0.646	1
Etfb	0.228999133775458	0.0222394994390711	0.796	0.8	1
Traip	0.229389492372113	0.0266519231181914	0.324	0.313	1
Scarb2	0.229425476706185	0.0408153392931842	0.235	0.195	1
Ap2b1	0.229854443038872	-0.0396896299495315	0.486	0.515	1
Gm13051	0.229976215948439	-0.0406326050639469	0.286	0.31	1
Eif2a	0.23016553999367	0.0177507334133781	0.776	0.743	1
Pdcd11	0.230439348864629	-0.0421151746069739	0.91	0.926	1
Ttll12	0.230448223302452	-0.0501174311465719	0.194	0.241	1
5430416N02Rik	0.230535362666037	0.0454120229775349	0.228	0.167	1
Nufip1	0.230839711857272	0.0202770908869097	0.694	0.65	1
Rpa1	0.230997072483475	-0.0411613401203118	0.76	0.769	1
Ngrn	0.231343567072479	0.0206595072030248	0.598	0.6	1
Cisd2	0.231445520298667	-0.040976188644032	0.73	0.745	1
Txnl1	0.231633267680889	0.0149068928895941	0.935	0.935	1
Chtop	0.232058010181644	-0.042746601828703	0.866	0.868	1
Arpc1b	0.232203348549889	-0.0554214141289462	0.752	0.764	1
Pfkp	0.232248285537781	0.0257583474074551	0.439	0.411	1
Nudt19	0.232269992996756	-0.0405266552235295	0.565	0.569	1
Cops5	0.232653497771873	-0.0406868008734197	0.723	0.764	1
Pogz	0.232884160847602	-0.0440087583418304	0.224	0.279	1
Atp5c1	0.233258284451152	0.00560908801764604	0.993	0.988	1
Tcf3	0.233273730125525	-0.03850668986899	0.478	0.522	1
Plin3	0.233473771004309	-0.0378256275878426	0.332	0.372	1
Ltn1	0.233910830832923	0.0300532379536462	0.29	0.252	1
Cops8	0.234142087488616	0.01973120127565	0.683	0.717	1
Ppil3	0.234490184346443	-0.038967802244664	0.475	0.495	1
Rer1	0.234497330524635	0.0178955738084903	0.81	0.774	1
Ncapg	0.234793587360633	0.0240136998594545	0.43	0.409	1
2700094K13Rik	0.235348956495436	-0.0354105809518432	0.999	0.999	1
Txn1	0.235594666103921	-0.0416893084793211	0.993	0.998	1
Npr1	0.235659655257933	0.0216854880963243	0.457	0.437	1
Ddx18	0.236050498664272	-0.0428636258207542	0.982	0.983	1
Coa6	0.236142235421651	-0.0388603296769333	0.502	0.536	1
Ska2	0.236199131675508	0.0310345942960313	0.287	0.252	1
Akirin2	0.2369750321718	0.0211903084304326	0.57	0.56	1
Mapk1ip1l	0.237253504819981	-0.041482282945555	0.606	0.622	1
Terf1	0.237884877741047	-0.0411552598095405	0.731	0.762	1
Cxxc5	0.238038588440598	0.022038801643855	0.471	0.424	1
Hnrnpc	0.238264034587528	0.00812601528661983	0.999	0.999	1
Ube2c	0.238608310008301	-0.0454542023322693	0.946	0.946	1
Prrc2a	0.238611728384822	-0.0393724553435917	0.511	0.526	1
Nup50	0.238775229895727	-0.0413307296758063	0.688	0.72	1
Ctnnb1	0.238805191999131	-0.0412076482080275	0.911	0.905	1
Rras2	0.239218662206454	0.0229783808615076	0.382	0.337	1
Hps4	0.239584186843312	0.0456490997929613	0.216	0.171	1
Ssr4	0.240774325500917	-0.0459282926386575	0.823	0.816	1
Srrd	0.240807814910799	0.0400130638373528	0.232	0.194	1
Mrps25	0.240892595148639	0.0164917876488783	0.811	0.809	1
Cenpm	0.240959208067149	-0.0449434343678263	0.783	0.837	1
Mrpl51	0.241535983341044	0.00703778136636712	0.977	0.964	1
Gmfg	0.241733995155092	0.0369497815269469	0.25	0.201	1
Bcl10	0.242075006866385	-0.0387472757021949	0.344	0.376	1
Ube2j2	0.242131531620591	-0.0447305327852243	0.804	0.814	1
Rngtt	0.242411234374013	-0.0383782202896892	0.285	0.322	1
Ddx17	0.242412211865111	-0.0430363409260567	0.595	0.618	1
Cct7	0.242524547961298	0.00625151912380484	0.992	0.984	1
Hmgn1	0.242773796219921	-0.0349997249776015	1	1	1
Eif3l	0.242866346565337	-0.0423026851785497	0.903	0.907	1
Psmd14	0.242875994197892	0.0172024692223904	0.826	0.831	1
Mrps21	0.24334462290377	0.0138888519624925	0.889	0.868	1
Gm2694	0.243633108404641	0.0386059489379485	0.243	0.2	1
Nip7	0.243703406644431	0.0204239481552846	0.98	0.978	1
Gins2	0.243749305092627	0.0203736126656656	0.568	0.553	1
Dcaf7	0.244063645156709	-0.0473355523396947	0.209	0.251	1
Mrpl21	0.244929183604107	0.01486013319755	0.901	0.891	1
Ap3s1	0.245160948236609	-0.0387410399363933	0.447	0.486	1
Timm17b	0.245223059861299	0.0180125194083753	0.686	0.658	1
Zcchc10	0.245409409585294	0.016211194607721	0.814	0.806	1
Phlda1	0.245814936835334	-0.0761990129989736	0.215	0.23	1
Dync1li1	0.245910890189172	-0.0371176629565025	0.501	0.515	1
Ppil2	0.245941547894875	-0.0361602670001754	0.339	0.377	1
Nme6	0.246046610041206	-0.0377347564657488	0.457	0.487	1
Pebp1	0.246109098259351	0.00359315708765084	0.997	0.999	1
Mcl1	0.246401650911123	-0.0437533873719007	0.841	0.835	1
Ndufc1	0.246712184987189	0.00660295551963119	0.978	0.961	1
Srrm1	0.247059088768219	-0.0429201093630409	0.984	0.98	1
Dhrs7b	0.24723116448796	0.0211087750268713	0.529	0.497	1
Racgap1	0.248031948147063	0.0216536544589109	0.521	0.492	1
Xrcc6bp1	0.248262857362643	0.0249870836950886	0.354	0.312	1
Slc24a5	0.248273756898371	-0.0471422252819932	0.29	0.321	1
Ccdc6	0.248726622709154	-0.0475805350644442	0.212	0.253	1
Luc7l2	0.248798019229916	0.0163061185383517	0.838	0.825	1
Trrap	0.248904977245733	-0.0521555403210431	0.182	0.229	1
Kin	0.248981732855516	-0.0378526868778708	0.305	0.331	1
Smco4	0.249096313004862	0.0284124299033638	0.296	0.254	1
Idh2	0.249157038151264	0.0245575777710534	0.359	0.355	1
Supt6	0.249355203353879	-0.0393981656552277	0.525	0.535	1
Kdm1a	0.249505745096069	-0.0420601894035644	0.869	0.856	1
Fgd1	0.24966679076578	-0.0380263408927204	0.368	0.39	1
Ppp2r5d	0.24975229356953	-0.0410938113361419	0.282	0.321	1
Lrif1	0.249778996185603	-0.0408983857964085	0.274	0.309	1
Gm26917	0.249826267873659	-0.0414014039156667	0.999	0.994	1
Hdac2	0.249999048863732	0.0182256457713086	0.734	0.727	1
Smdt1	0.250017059961616	-0.0407447978725057	0.98	0.982	1
Tcea1	0.250057295056984	-0.0404591388839961	0.783	0.783	1
Lamtor4	0.250388452773952	0.0173796966815781	0.727	0.702	1
Twf1	0.250672126779796	-0.0373120453071971	0.517	0.558	1
Nek2	0.250747466062831	-0.0378795677552643	0.278	0.316	1
Arpc1a	0.250803389829096	-0.0415372723862873	0.78	0.792	1
Arid4a	0.250827123143936	-0.037806131142044	0.367	0.384	1
Mtif2	0.251214895561192	0.0218028658768454	0.414	0.393	1
Fbxo28	0.251278435364861	0.0256965546596745	0.332	0.301	1
Adsl	0.251438046630279	-0.0371176629565024	0.532	0.55	1
Rpl38	0.251483410217116	-0.00669941690264864	1	1	1
Pecam1	0.251914706898714	0.0260871435887793	0.323	0.303	1
Ctnnbl1	0.252434710940018	-0.0369179625065128	0.48	0.52	1
Mapt	0.253345211529708	0.0261637869910174	0.337	0.329	1
Wdr36	0.253353339607949	-0.0361266808121788	0.498	0.544	1
Snx16	0.254279268193641	-0.0435535198987442	0.258	0.282	1
Rab26os	0.254534467986605	0.0355535273408565	0.246	0.21	1
Rangap1	0.254535301504496	-0.0403868009685724	0.703	0.752	1
Cdk2	0.254563138950449	0.0311391024979467	0.269	0.235	1
Cdc42	0.25471190425274	0.0106778004843586	0.937	0.937	1
Por	0.254818349979726	0.0282243937807519	0.298	0.257	1
Zwint	0.255797108671839	0.0195679556635967	0.746	0.769	1
Suz12	0.256035059437316	-0.0404269057221942	0.582	0.599	1
Ddt	0.256249401690236	-0.0424691717145076	0.819	0.836	1
Gmnn	0.256275793637396	-0.040423451091002	0.916	0.945	1
Ssr2	0.256695321064575	0.00708922364278664	0.989	0.991	1
Syncrip	0.256756833159944	0.011400798996885	0.938	0.914	1
Tbl1x	0.256915872068483	-0.0377770761027177	0.395	0.42	1
Cit	0.256928462302436	0.0272238332567785	0.3	0.272	1
Nktr	0.256964938117741	-0.0395038921440095	0.579	0.628	1
Ankrd26	0.257063575828431	-0.0394086147030583	0.266	0.308	1
Kif20b	0.257584035638599	-0.0384386671116161	0.605	0.643	1
Cdca2	0.257694736423449	-0.0392215980898467	0.422	0.435	1
Asxl2	0.257912149629833	-0.0359775419801907	0.367	0.405	1
Chchd5	0.258003513611809	-0.0407295532729048	0.621	0.641	1
Polr2j	0.258190360564674	0.00940235267839018	0.968	0.954	1
Lipt2	0.25829747138324	-0.0452017813564615	0.216	0.256	1
Tpd52l1	0.258416166823851	-0.0373608240519255	0.31	0.341	1
Coa5	0.258801313027328	-0.0377362834525687	0.466	0.485	1
Acly	0.259243690784127	-0.0404596074310201	0.686	0.7	1
Nedd4	0.259560848187217	-0.0407182036535554	0.964	0.971	1
Nup35	0.259692675691522	0.0247269947086072	0.328	0.306	1
Snx18	0.259924651132151	0.0288345714327785	0.286	0.257	1
Spin1	0.260345723217277	-0.0383668823569345	0.439	0.468	1
Tmem38b	0.260448152988592	0.0307049333822587	0.26	0.239	1
Sfr1	0.260818912053525	0.00568948642787093	0.992	0.986	1
Bmp4	0.260877548460416	0.0410980834885223	0.223	0.189	1
Setd5	0.260946027489469	-0.0377689166428223	0.648	0.654	1
Polr1d	0.261025871752348	-0.0377833976192639	0.996	0.995	1
Acot9	0.261202303881762	0.0215456036791355	0.417	0.396	1
Ctsz	0.261304085313517	0.0223057575142982	0.522	0.534	1
Dnaaf2	0.26143178711822	-0.0362989973356665	0.472	0.504	1
Cmtm7	0.261457206052785	-0.042305524981032	0.592	0.584	1
Ucp2	0.261564397001428	-0.0373266712130894	0.437	0.457	1
Fam25c	0.2616504124081	0.0238768497463394	0.583	0.555	1
Dctpp1	0.261661131213168	0.00346322693244883	0.996	0.993	1
Hibadh	0.261702716063399	-0.038932874927065	0.564	0.572	1
Ubfd1	0.261854404830602	-0.03950031836057	0.652	0.671	1
Coq9	0.261998688640076	0.02663685186886	0.312	0.28	1
Galt	0.2622834557413	0.0341379279370116	0.248	0.213	1
Mcm6	0.262735879479762	0.0158536677931362	0.812	0.819	1
Crnkl1	0.263083045828456	-0.0361383268680439	0.499	0.523	1
Arl2bp	0.263116642315546	0.0227302488232149	0.381	0.355	1
Tagln2	0.263325433875926	-0.0587568380599837	0.764	0.765	1
Wbp5	0.263550892888432	-0.0619317548794587	0.949	0.935	1
Utp23	0.263849696620817	0.0223220580970445	0.462	0.462	1
Rbm22	0.264617355152655	-0.0351156602858294	0.377	0.42	1
Ndufaf7	0.264630040632606	0.0338530828685892	0.248	0.22	1
Ooep	0.264808127711136	0.0238872855997575	0.661	0.641	1
Impact	0.264974884157892	-0.0373442918526565	0.386	0.391	1
Upf3a	0.26501646098679	0.0198505554570728	0.462	0.449	1
Pdcd2l	0.265618657403937	0.0207816952628633	0.474	0.456	1
Suclg1	0.265780996056396	0.0151629607855666	0.861	0.85	1
Fxn	0.265891990084573	0.0214586013666506	0.441	0.419	1
Lsg1	0.265936097458236	0.0175660398321517	0.665	0.63	1
Pspc1	0.266147373081798	0.0203868315236886	0.444	0.417	1
Psmd12	0.266195254912588	0.0132475179658429	0.876	0.857	1
Wash1	0.266307494542878	-0.0420585129506037	0.244	0.28	1
Tmem41b	0.266414590636726	0.0215609461805342	0.394	0.376	1
Dcps	0.26666780971809	0.019178023949357	0.548	0.509	1
Gemin2	0.266706946766111	0.0193710525467042	0.538	0.544	1
Sec23b	0.266716780800746	-0.0349470521628641	0.412	0.458	1
Magohb	0.26675561824132	0.0274208581810687	0.329	0.312	1
Ddx20	0.266850511503985	-0.0345100995494216	0.409	0.453	1
Pank2	0.266930990564675	0.0219827253159471	0.391	0.388	1
Atpaf1	0.266947237562759	0.0219909805866995	0.391	0.369	1
Sf3b4	0.267011524387671	0.0142644275773538	0.85	0.874	1
Cdk7	0.26717840791119	-0.0353648141290881	0.42	0.424	1
Tsn	0.267427748574439	0.0105230141973478	0.943	0.953	1
Dpcd	0.267657879298152	-0.035679848186875	0.325	0.368	1
Hddc2	0.267960251423119	0.01924283769089	0.602	0.587	1
Timm8b	0.267970547472741	0.00792706350006744	0.98	0.971	1
Cdk5rap2	0.268313010707804	-0.04183836409144	0.248	0.265	1
Cct5	0.268332629796981	0.0104955173402033	0.974	0.98	1
Dedd	0.268613167459245	-0.0461230451413015	0.205	0.245	1
Mief1	0.26883129425085	0.0366217361848769	0.233	0.196	1
Eif2s3x	0.268936106215587	0.0177284572733148	0.737	0.729	1
Cox8a	0.26896813383129	-0.0339104467260309	1	1	1
Tbp	0.26906758935848	0.0298728414283555	0.259	0.248	1
Epcam	0.269210058968754	0.01880939484615	0.537	0.549	1
9530068E07Rik	0.269750800461974	-0.0566844292747875	0.158	0.209	1
Mov10	0.270038389921869	0.0317289990119488	0.263	0.233	1
Pttg1ip	0.27021997261813	0.0276239244829137	0.282	0.251	1
Med6	0.270534437705813	0.0227644731186721	0.412	0.393	1
Dkc1	0.270984008610696	0.0119275356930115	0.889	0.883	1
Gja1	0.271190317767626	0.0287903194143656	0.274	0.261	1
Vwa9	0.271193866519613	0.0382317742852844	0.229	0.189	1
Eid1	0.271206208321352	0.0262334446237809	0.302	0.265	1
Rnf187	0.271277521791211	0.0123794648337496	0.876	0.882	1
Hnrnpa0	0.271300846296534	-0.040889609979051	0.659	0.689	1
Tada2a	0.272033716486888	-0.0371176629565024	0.285	0.328	1
Krcc1	0.272540899981562	-0.0398188029357003	0.487	0.505	1
Col18a1	0.272635667316149	-0.0384435462836131	0.498	0.526	1
Wdr3	0.273278430589231	-0.036142909004676	0.522	0.539	1
Baz2a	0.273341671620283	-0.0395143088011021	0.694	0.717	1
Capzb	0.274344256130377	-0.0386230072118665	0.951	0.958	1
Fntb	0.274550634573796	-0.0368661222684701	0.283	0.316	1
Impa2	0.274594756556838	0.0164745430733748	0.772	0.762	1
Tkt	0.274786216361179	0.014876426070392	0.837	0.853	1
Zmat3	0.274910259985339	-0.0355391306634526	0.49	0.53	1
Nle1	0.274941532859779	0.0202751350401503	0.499	0.47	1
Gon4l	0.275316157222059	-0.0383739445287642	0.638	0.692	1
Nfyb	0.275510240168269	-0.039208200020833	0.641	0.657	1
AK010878	0.27587069721576	-0.0427424266812682	0.418	0.447	1
Cdc6	0.275987577534891	0.0249594349938138	0.32	0.306	1
Tmem57	0.276584161172315	0.0233710985241483	0.329	0.293	1
Chmp3	0.276727113731712	0.0185054945231163	0.59	0.596	1
Eif1	0.276773111557271	0.000741874231851014	1	1	1
Yipf3	0.277157302415629	-0.0438012862860416	0.227	0.259	1
Safb2	0.277216119058777	-0.0390591418633898	0.729	0.764	1
Mrrf	0.27756415722267	-0.0343126120288939	0.368	0.386	1
Tmem33	0.277604526419135	0.0190013671895396	0.503	0.505	1
Pdrg1	0.277693155102143	-0.0345586293394428	0.358	0.39	1
Map7	0.277723889823902	-0.038401524989316	0.267	0.307	1
Csnk2a1	0.27789105200675	-0.0401500567343457	0.738	0.742	1
Eif2b5	0.278311449897782	0.018718474108307	0.629	0.642	1
Zbtb11	0.278332807832487	-0.0408579825722256	0.223	0.267	1
Ranbp3	0.278370812532581	-0.0361360196068391	0.502	0.512	1
Rnf14	0.278425163667662	0.0314078532852269	0.252	0.216	1
Tex10	0.27855797977066	-0.0382368572535174	0.717	0.742	1
Nudcd3	0.278853545925416	-0.0387997491394875	0.723	0.75	1
Ubxn6	0.279046864668885	0.0203154315688784	0.44	0.425	1
Golga4	0.27909709019266	-0.0369334160651477	0.537	0.562	1
Sepw1	0.279650107545293	-0.0416764464948449	0.93	0.912	1
Fam50a	0.279849534949668	-0.0350027520518765	0.35	0.373	1
Usb1	0.279936785141907	0.047893313286044	0.2	0.147	1
Ppp1r1a	0.280357031191362	-0.0405600071474754	0.297	0.307	1
Psmd1	0.280463237686746	0.013776798013492	0.81	0.813	1
Sec31a	0.280859157666969	-0.0361519458365436	0.505	0.539	1
Abhd10	0.2811946661189	0.0274208581810687	0.281	0.253	1
Rrm2	0.281198577317412	-0.0394255338170046	0.781	0.829	1
Pin1	0.28120976120347	-0.0389210899556534	0.974	0.979	1
Arl6ip4	0.281323229540018	-0.038847903262323	0.649	0.653	1
Slc35b2	0.281329078827123	-0.03946600063061	0.24	0.274	1
Snx10	0.281438879037157	0.0236685085625183	0.351	0.322	1
Cox6b1	0.281871904653394	-0.0350229052439341	0.997	0.992	1
Rps8	0.281883242013845	-0.0106490583335104	1	1	1
Mtrf1	0.282118044864794	0.0425843176020813	0.202	0.169	1
Chmp4b	0.282338729674678	-0.0350646956988083	0.476	0.487	1
L1td1	0.282428535139702	0.0193515084786371	0.97	0.971	1
Dnttip1	0.282592479828165	-0.0394807991487853	0.246	0.285	1
Gm8797	0.282805743964347	0.0168477512380935	0.656	0.685	1
Fmr1	0.283033462314134	-0.0348277604216476	0.378	0.397	1
Tcea3	0.283133512463469	0.0132660426323854	0.885	0.858	1
Atpif1	0.283189333745987	-0.0368705968650667	0.996	0.996	1
Anxa3	0.283269160984586	-0.0966770383339893	0.121	0.142	1
Ccny	0.283273062470844	-0.036871327199622	0.298	0.327	1
Usf1	0.283532012212463	-0.0339821620673815	0.391	0.407	1
Nrd1	0.283855915371062	-0.0359460166596116	0.501	0.521	1
Cyp51	0.284013436560713	0.0296433058076304	0.26	0.237	1
Csnk2b	0.284184902512775	-0.0379306050385062	0.642	0.662	1
Strn3	0.284364838968084	-0.0382232462642521	0.555	0.551	1
Sdhaf2	0.284366058472203	0.0208729992099375	0.372	0.349	1
Pycard	0.284371015238262	-0.0371176629565025	0.603	0.641	1
Ddx19a	0.284937185766142	0.0195776807200428	0.409	0.393	1
Larp1	0.285114949727848	0.0169495583137732	0.653	0.649	1
Hmox1	0.285328280616048	0.0239675069202551	0.584	0.6	1
Nsf	0.285415835613068	-0.0350442639138971	0.443	0.489	1
Gnb1	0.285465173131891	-0.0376988893605432	0.872	0.899	1
Kank3	0.285484630209982	-0.0446730146009521	0.206	0.249	1
Fam76b	0.285963969717	0.033163721991778	0.244	0.203	1
Bok	0.286255450125198	-0.0361377510701537	0.296	0.328	1
Psma3	0.286368643015409	0.00640182092198893	0.988	0.991	1
Commd7	0.286770838406716	0.0272198733547463	0.278	0.257	1
March5	0.286814979052532	-0.0413087839279644	0.841	0.88	1
2810006K23Rik	0.286816380842138	0.026816811047027	0.266	0.268	1
Zfp428	0.28724551333925	0.00583609191277445	0.895	0.914	1
Usp10	0.287368838882183	-0.0371176629565025	0.622	0.641	1
Pef1	0.287432332761346	-0.0405764930643812	0.223	0.273	1
Cnot7	0.287607523229053	-0.0369366183285073	0.567	0.579	1
Dmap1	0.287701319347818	-0.0379010550843066	0.252	0.28	1
Zdbf2	0.287732899246369	-0.0346548832498321	0.395	0.413	1
Mpped2	0.287902884838197	0.0457295200323565	0.197	0.159	1
Ammecr1	0.288121423829948	-0.0447973496307304	0.2	0.244	1
Nras	0.288653737693433	-0.0381959962659536	0.669	0.703	1
Gipc1	0.288709804467967	-0.0381313477873486	0.607	0.625	1
Ddb1	0.289023089420203	-0.0407637795963733	0.839	0.86	1
Snrpd1	0.289123491882768	0.00383294065659268	0.999	0.994	1
Coq7	0.289427820799857	0.0160225164377956	0.722	0.71	1
Ino80d	0.289431826841171	0.0200659973520978	0.435	0.395	1
Asf1b	0.289626141483264	0.0199355264923352	0.399	0.384	1
Mid1ip1	0.28994190595602	0.0395108154589869	0.229	0.17	1
Wdr75	0.290548572809421	0.0162475575829433	0.679	0.642	1
Cad	0.290642296109179	0.0196502974644586	0.432	0.446	1
Myh9	0.291092016683027	-0.0399385392981439	0.345	0.337	1
Dpm2	0.291139149292799	0.0196413499794847	0.425	0.422	1
Wwc2	0.291329571989878	-0.0438881695237132	0.211	0.245	1
Tex19.1	0.29138319526493	0.0167463269341489	0.702	0.707	1
Anapc4	0.291426552183054	-0.0394513863027228	0.246	0.287	1
Polr3d	0.291572102509181	-0.0341511819914061	0.474	0.532	1
Myef2	0.291750514919912	-0.0401251840204578	0.374	0.41	1
Uso1	0.291752779517687	-0.0347864125629803	0.437	0.454	1
Traf4	0.291934528988322	-0.0381480597503988	0.579	0.588	1
Tuba1a	0.291955540128747	0.00481599784066589	0.807	0.775	1
Tnfrsf12a	0.291963038215063	-0.0723636020181773	0.165	0.176	1
Polr3h	0.292046298441035	-0.0351793022022797	0.505	0.562	1
Lamtor5	0.292062584971807	0.0101367568240618	0.893	0.901	1
Aaas	0.292345465751956	0.0203868315236886	0.382	0.358	1
Cog8	0.292424908164613	-0.0332240824373704	0.433	0.459	1
Sec61a2	0.29244120890263	-0.0426152029156971	0.205	0.246	1
Ndufa11	0.292462377563154	-0.0351630303708059	0.985	0.991	1
Rpl10a	0.292466872859678	-0.00642284947570149	1	1	1
Usp48	0.292822264433798	0.0157037344933146	0.83	0.812	1
Pfkl	0.292840414394473	-0.034889001459041	0.394	0.408	1
Hif1a	0.292885571263319	-0.0339799132845352	0.459	0.466	1
Psmc5	0.293005773442671	0.014128681972132	0.862	0.833	1
9430016H08Rik	0.293050025466449	0.0185561564208205	0.428	0.412	1
Cuta	0.293065317020423	0.015998096388819	0.653	0.63	1
Lsm3	0.293137360460387	0.00350229095290255	0.984	0.996	1
Babam1	0.293164620594146	-0.0327016185922301	0.355	0.38	1
Bsg	0.293220632941759	-0.0389362267926601	0.955	0.966	1
Clcn3	0.293282408421719	-0.0354746629389744	0.348	0.372	1
Slc35e1	0.293463197720495	-0.0573320388173796	0.147	0.197	1
Mfsd1	0.293565824502318	-0.0373696473348045	0.281	0.312	1
Rbm14	0.293729918642419	0.0195178329897501	0.595	0.564	1
Agpat5	0.294301511743127	0.0176702790656914	0.557	0.542	1
Gmpr	0.294765396153959	-0.0584256963122681	0.14	0.2	1
Cd81	0.294955585912133	0.0121092778086482	0.876	0.887	1
Csnk1g3	0.294966922480312	0.0296891342335112	0.267	0.224	1
Vrk3	0.29502589607743	-0.0371176629565024	0.27	0.315	1
Rpl28	0.295398167128732	-0.00887551361592021	1	1	1
Gnl2	0.295427935680021	0.0177426845946093	0.592	0.562	1
Pnp	0.295670855298736	0.0177956873242621	0.686	0.671	1
Wtap	0.296388437182741	-0.0374429190985796	0.638	0.634	1
Banf1	0.296737039044486	0.0050346665608787	0.974	0.971	1
Mzt2	0.296941921218201	-0.0332675845963186	0.393	0.414	1
Wapl	0.297025936157857	-0.0381749317774553	0.812	0.825	1
Vps29	0.297044476665592	0.0130910326262437	0.849	0.864	1
Psmb3	0.297112555943615	0.00903976603713019	0.992	0.989	1
Dnmt3a	0.297407736473071	-0.036142909004676	0.478	0.494	1
Mocs2	0.29760819390791	0.0188788080834625	0.436	0.411	1
Mtch2	0.29805199627924	0.00694232683752816	0.962	0.966	1
Tbl3	0.298177693098493	0.0213674598925383	0.377	0.351	1
4931406P16Rik	0.298268709296338	-0.0339665271530541	0.323	0.364	1
Acp1	0.298330080715606	0.00908646344758623	0.908	0.911	1
Golm1	0.298674616374549	0.0241028108312684	0.301	0.291	1
Dhcr24	0.298857704009996	-0.0334702424994591	0.466	0.513	1
Adrbk1	0.29903700175828	-0.0485815100183311	0.184	0.226	1
Smagp	0.29911093467947	0.0288519122942482	0.26	0.239	1
Elp5	0.299246835012152	0.0162109668795113	0.642	0.622	1
Armc10	0.299352337615586	-0.0343874291908073	0.452	0.48	1
D630023F18Rik	0.299617324384447	-0.0429559838935367	0.236	0.274	1
Kif4	0.299758964786629	-0.0427651164495776	0.22	0.252	1
Bad	0.299934199957103	0.0211788698584239	0.359	0.346	1
Pkp4	0.300002835605512	0.0200147231118122	0.406	0.363	1
Higd2a	0.300043182655563	0.0127347089915355	0.811	0.827	1
Psma8	0.300112663703295	-0.0457300234545464	0.186	0.229	1
Xiap	0.300200056737949	0.0233076411391605	0.298	0.278	1
Akap1	0.300458251654488	0.0182119190957588	0.452	0.431	1
Vamp4	0.300539823635108	-0.0371176629565025	0.259	0.286	1
Aunip	0.300773299828384	0.0189323971569914	0.487	0.441	1
Ppp5c	0.301053241761565	0.0161030332484071	0.609	0.609	1
Sppl3	0.301147589049971	-0.0384054931409313	0.274	0.284	1
Ube2k	0.301310672661543	-0.0374500545168173	0.964	0.968	1
Cars	0.301413720197679	0.0162047646731108	0.623	0.584	1
4833439L19Rik	0.30149388085882	0.0171083615727499	0.528	0.508	1
Echdc2	0.301627311756004	0.0214096764907879	0.41	0.395	1
Sdhaf1	0.301723995330991	0.0167494182150366	0.491	0.463	1
Pcbd2	0.301742896539241	-0.0383858939444976	0.282	0.296	1
Gtpbp4	0.30188754502282	0.00823561745972023	0.947	0.944	1
Sag	0.30201733436841	-0.0391210025246778	0.343	0.361	1
Rbm17	0.30212238314405	-0.0381400533941947	0.974	0.964	1
Slc38a2	0.302143598160827	-0.0369334160651477	0.538	0.546	1
Eif3g	0.302340965206239	0.00883222723535337	0.958	0.957	1
Tab2	0.302453596089819	-0.0378865980193796	0.263	0.288	1
Ate1	0.302512658331049	0.0210382572005716	0.343	0.329	1
Ppp2r5e	0.302675303577793	-0.0345442611386221	0.34	0.379	1
Zfp277	0.302948247149113	-0.0360956904608096	0.273	0.304	1
Thoc3	0.302999825390298	0.0123567827762942	0.807	0.755	1
Ubqln2	0.303068384033425	0.0258092542867271	0.279	0.261	1
Ldha	0.303231862230856	-0.0317517184169143	0.993	0.993	1
Paip1	0.303282810816637	-0.0400482631623676	0.225	0.262	1
Tmf1	0.303551104625454	-0.0384094858980698	0.251	0.297	1
Gdi2	0.303592988983576	0.0079506224452035	0.955	0.951	1
Mtpap	0.304286481085305	0.0238487170538045	0.304	0.278	1
Gmppb	0.304287886183541	0.0290751182770951	0.259	0.223	1
Ddx47	0.30487881968708	0.0166445779826404	0.551	0.557	1
Tia1	0.305764750836278	0.0175123045300874	0.443	0.41	1
Kif22	0.305831795129174	0.0160836243779057	0.599	0.599	1
Gsto1	0.306173924304333	0.018762795437954	0.538	0.529	1
Trim25	0.306303608163171	-0.0338053048435198	0.393	0.426	1
Trim37	0.307226432747715	-0.0348763471134885	0.291	0.324	1
Ppcs	0.307232678577014	-0.0351214732000905	0.56	0.603	1
Psmb10	0.307819774513119	-0.0373911485318431	0.704	0.751	1
Got2	0.30796203641063	0.0140077616975667	0.752	0.757	1
Rsrp1	0.308141642279973	0.0151668345849307	0.806	0.79	1
Nutf2	0.308461244060103	0.0250332724865671	0.286	0.262	1
Chek2	0.30864505522881	-0.0439548289319356	0.202	0.234	1
Ankfy1	0.308929882342118	-0.0356284594050347	0.281	0.312	1
Chmp6	0.309665233468833	0.0219313658962971	0.356	0.343	1
Rbms1	0.309685075241198	-0.0488021210719726	0.475	0.46	1
Pafah1b2	0.310237311833595	0.0190406718464913	0.408	0.373	1
Rock2	0.310278833031811	0.020257635339103	0.366	0.326	1
Mtfr1l	0.310483298676814	-0.0355374677369849	0.598	0.616	1
Fuca1	0.310504508082243	-0.0350027520518765	0.341	0.37	1
Parg	0.310574055110653	-0.0334087026667219	0.426	0.444	1
Psip1	0.310601632711401	0.00771007511713573	0.951	0.942	1
Sdhb	0.310793399249536	-0.0364850089519404	0.911	0.922	1
Mrpl41	0.310831976506725	0.0154196705713793	0.625	0.622	1
2310033P09Rik	0.310905421223349	0.0174040799375973	0.445	0.41	1
Myl6	0.311701715878555	-0.0346830908471207	1	0.994	1
Arcn1	0.311925539882778	-0.0331624831135747	0.402	0.439	1
Lrrfip2	0.312454858444697	-0.0326948339865004	0.393	0.444	1
Syf2	0.312478702547236	-0.0369517566931605	0.622	0.641	1
Hmbs	0.312838324672633	0.0140535238541214	0.715	0.702	1
Timm17a	0.312920716453189	0.0056725763519343	0.98	0.977	1
Yap1	0.31302516497399	-0.0344686547849257	0.399	0.412	1
Sfswap	0.313803878662193	0.0191962453967512	0.378	0.366	1
Atpaf2	0.31400980777467	0.0219112023700991	0.36	0.341	1
Ppib	0.314233312587258	0.00819321892181346	0.93	0.922	1
Rbfa	0.314569950351686	0.0146425393419467	0.723	0.699	1
Gtf2ird1	0.314580292100354	-0.0386740835041608	0.244	0.283	1
Pwwp2a	0.314615758986001	-0.0358413385968977	0.27	0.3	1
Tigd2	0.315039390994857	-0.03946600063061	0.243	0.27	1
Srp19	0.315122172763498	-0.0390400750215036	0.928	0.932	1
Nudt16l1	0.315242084914112	0.0189637975778679	0.428	0.439	1
Ndc1	0.315657281294472	0.0185561564208205	0.412	0.409	1
Eif3j2	0.315833606957666	0.0148556722597034	0.613	0.604	1
Arhgef2	0.316139555430399	-0.0521640788275729	0.157	0.208	1
Ercc8	0.316279568853895	-0.0384465668065563	0.238	0.268	1
G3bp2	0.31638907398304	0.00420159314985336	0.993	0.997	1
Ube2m	0.316446434243816	-0.035430847825023	0.53	0.553	1
Timm9	0.316846957177972	0.0170622534172902	0.615	0.6	1
Calm1	0.317356323008724	0.000125254793227558	0.999	0.998	1
Pola1	0.317780136332445	-0.0334713508034823	0.375	0.391	1
Nubp2	0.317798601467841	-0.0360862033498401	0.579	0.614	1
Sept2	0.317822214944595	-0.0377026293376171	0.711	0.713	1
Tmem258	0.317850722800102	-0.0365320114024281	0.973	0.976	1
Psme4	0.318368444500825	-0.0346619521977583	0.563	0.617	1
Ep400	0.318435624957218	-0.0330943647819558	0.44	0.464	1
Cspp1	0.318993918913173	-0.0321005486697036	0.362	0.399	1
Stub1	0.31907249335495	-0.0376713421689197	0.827	0.855	1
Crtap	0.319078105589132	0.0216125165853218	0.313	0.298	1
Psph	0.31910086921562	0.0174646998050931	0.688	0.663	1
Gm14698	0.319697533219746	-0.0338955658075435	0.348	0.379	1
Mis12	0.320105714536681	-0.0358755810678377	0.29	0.314	1
Get4	0.32020876018455	0.0125255252346281	0.841	0.815	1
Dgcr6	0.320295998716345	0.0149716740044998	0.575	0.544	1
Cep57l1	0.320414843684449	0.0231415285616943	0.3	0.284	1
Thop1	0.320904366395604	0.0160161334004272	0.623	0.617	1
Kif23	0.321269425829133	-0.0361972763291737	0.345	0.375	1
Cnot8	0.321332711215227	0.0180733779683864	0.414	0.394	1
Kdm4c	0.321406596173143	0.0323108434752605	0.238	0.196	1
Ptpn12	0.3214597360571	0.023890750573207	0.291	0.283	1
Pop7	0.321464672076725	0.0168560697894217	0.549	0.505	1
Brcc3	0.321680566956678	0.0200407508834461	0.345	0.343	1
Fbxl18	0.321964381635102	-0.0400958701124721	0.223	0.248	1
Gm5617	0.322236092650173	0.0170891548799243	0.451	0.429	1
Ptcra	0.322406354424058	0.0598805334023153	0.177	0.181	1
Gm16185	0.322537184074309	0.0512555554529163	0.178	0.162	1
Fam114a2	0.322884855962736	0.0154313098469507	0.592	0.569	1
Rpl7a	0.323032753669061	-0.00400990318832717	1	1	1
Pam16	0.323039639737002	-0.0368099233018195	0.677	0.691	1
Relb	0.323126243860287	0.0415553691159735	0.198	0.159	1
Ppp3ca	0.323171430953891	-0.0424396552944433	0.225	0.251	1
Tsg101	0.323280384058361	0.0141109358238571	0.687	0.673	1
Ivns1abp	0.323385883351698	-0.0383858939444978	0.552	0.551	1
Spr	0.323410754658839	0.0127526889842996	0.773	0.764	1
Rpp38	0.323422092338709	0.0212773035326631	0.348	0.33	1
Oxct1	0.32346221085356	-0.0355967501157958	0.282	0.301	1
Dyrk3	0.323565748426935	0.0183710226611508	0.47	0.467	1
Plekha4	0.323637883198026	0.024902209169691	0.296	0.262	1
Lsm7	0.323811371111495	0.017091412346212	0.447	0.425	1
Nbeal1	0.323826261886997	-0.0420722560811858	0.201	0.238	1
Lypla2	0.323975591185247	-0.0341281241081364	0.296	0.322	1
Med25	0.324014582070254	-0.0346411005727085	0.583	0.62	1
Zcrb1	0.324121750527929	-0.0392739980238486	0.757	0.745	1
Ahcyl1	0.324282510469234	-0.0373799580399735	0.246	0.277	1
Rnpep	0.324504306960699	0.0314416021439857	0.231	0.206	1
2810428I15Rik	0.324599983288743	0.012807836335419	0.807	0.794	1
Rrbp1	0.324668115500096	-0.0398904065480097	0.833	0.849	1
Rnf111	0.324856820987924	-0.0331806499971631	0.313	0.328	1
Cdca8	0.325014145475892	-0.0390418505811734	0.896	0.887	1
Nid1	0.325073174215653	-0.0392635865267793	0.225	0.25	1
Cep85	0.325157492060831	-0.0400958701124721	0.215	0.247	1
C2cd5	0.325377082130745	-0.0537226823303283	0.15	0.202	1
Tmem138	0.325962466597832	-0.0331454630960695	0.313	0.326	1
Ndufb8	0.326063863786684	-0.0367779313412084	0.985	0.986	1
Mcat	0.326229334745295	0.0249848033831875	0.273	0.25	1
Cnot3	0.32628881785618	0.0259518641776126	0.903	0.892	1
Ap1b1	0.326490282752011	-0.034537016363011	0.247	0.304	1
Ttc5	0.32659453122097	0.0251807594946066	0.274	0.254	1
Tmem160	0.326862449732417	-0.0381219082593249	0.903	0.903	1
Kmt2b	0.326933947158307	-0.0356372777860683	0.29	0.318	1
Slc35c2	0.326951943166645	0.0334736220124201	0.22	0.192	1
Atp1a1	0.327068905053912	-0.0358558331360804	0.655	0.667	1
Pmvk	0.327316343427249	0.0189045931495766	0.452	0.451	1
Ak1	0.32733714818077	-0.0341894031774141	0.312	0.332	1
Itsn2	0.327453881087364	0.0343713640075919	0.223	0.185	1
Ndufs8	0.32750997834667	-0.0350621637744066	0.783	0.785	1
Ccnt1	0.327689921288933	-0.0328402351087237	0.466	0.507	1
Etv5	0.327888513085875	-0.035924853749727	0.607	0.612	1
Dnajb6	0.327896929218455	0.00618745422607581	0.982	0.984	1
Dab2ip	0.328433803130212	-0.0414844821228428	0.211	0.241	1
Pwp1	0.328524052834533	0.0157580890914452	0.557	0.558	1
Cstf2	0.328534103210993	-0.0341010694170768	0.289	0.319	1
Chd2	0.3289210552585	-0.0343590405174227	0.341	0.382	1
Cpsf4	0.329310791110281	-0.0318406058556589	0.412	0.436	1
Gtf2h2	0.32940405552856	0.0184456170541735	0.378	0.363	1
Keap1	0.329474403214281	0.019649043875276	0.327	0.312	1
Rhebl1	0.329593098840155	-0.0315703903571558	0.444	0.47	1
Ina	0.329644793321309	0.0243206459779086	0.332	0.313	1
Cux1	0.329933185720109	0.0321632684489034	0.223	0.19	1
Rdm1	0.330208911324572	0.0179752745733853	0.397	0.394	1
P3h1	0.330275865577241	-0.0484044644911323	0.173	0.213	1
Afg3l1	0.330481863845747	0.0167711302644106	0.567	0.55	1
Cntrl	0.330638435919111	-0.0384550979559153	0.223	0.255	1
Vcp	0.330668453240135	0.00694232683752793	0.928	0.921	1
Tmem209	0.331166292052851	-0.0371176629565025	0.263	0.272	1
Appl1	0.331542636929693	0.0200140859944372	0.377	0.351	1
Dynll2	0.331601406989578	-0.0382308197268393	0.897	0.893	1
Trmt112	0.331691911904546	0.0119861479865071	0.795	0.784	1
Minpp1	0.331696429586315	-0.0317594672598283	0.36	0.383	1
Ddx49	0.332303349306377	-0.031652519260036	0.347	0.368	1
Uba52	0.332747464711872	0.0160349440212313	0.484	0.48	1
Clptm1l	0.333091220138761	0.0163524909503515	0.44	0.422	1
Prelid1	0.333158611459622	-0.0355906187114394	0.976	0.98	1
Dus3l	0.333215926049547	0.0197364421460539	0.343	0.322	1
Gm10093	0.333434400415973	0.0172208183181493	0.457	0.47	1
Vps37a	0.333550003910956	-0.0434164651045304	0.196	0.231	1
Spc25	0.333774566819244	-0.0379478830124914	0.715	0.745	1
Txndc5	0.333787431364454	0.0158910771352972	0.486	0.476	1
Zfp646	0.333839147803212	0.0249748724528082	0.263	0.25	1
Msn	0.333866404749706	-0.0366592627651154	0.341	0.369	1
Swt1	0.333981568488583	-0.0311790113889202	0.405	0.429	1
Klf3	0.334143526321038	-0.0369802153581831	0.688	0.73	1
Mllt4	0.334449621977074	0.0166587338243018	0.41	0.376	1
Donson	0.334582566767147	-0.0412618877025287	0.197	0.247	1
Lamtor2	0.33469990424044	-0.0360545014007958	0.884	0.893	1
Ccdc115	0.334700849594113	0.0152390907072768	0.591	0.569	1
Rpl37a	0.334763987935093	-0.0289387042351397	1	1	1
Ssrp1	0.334769805272924	-0.0359978420108138	0.961	0.958	1
Rnps1	0.335021353278919	0.00741329185353345	0.935	0.947	1
Fnbp4	0.335337150708186	0.0165834859005627	0.409	0.371	1
Acsl4	0.335476562236167	-0.0747206377353702	0.086	0.16	1
Gm26518	0.335485495982681	-0.0358529606252904	0.274	0.301	1
Anln	0.335511736755974	-0.0317843169811398	0.393	0.413	1
Trim8	0.335633495610156	-0.0363336566442939	0.243	0.279	1
Hnrnpu	0.335876622383148	-0.0358632949038478	0.978	0.975	1
Mdp1	0.335899940153678	0.0174114438809551	0.437	0.412	1
Wrap73	0.335967302369461	-0.0420397401619307	0.201	0.242	1
Pmpcb	0.336002727257676	0.0174948145977294	0.449	0.443	1
Ddx52	0.336455665290824	0.0151022475358636	0.532	0.516	1
Cdk5rap3	0.336534272704028	0.01577653765141	0.561	0.553	1
Ilf3	0.336888513443791	0.0138114653673003	0.601	0.557	1
Nudt4	0.337256851864518	-0.0400299329434739	0.914	0.895	1
Shcbp1	0.337333061654297	0.0187300798833407	0.335	0.329	1
Adap1	0.3376642582315	-0.0351236443496381	0.279	0.306	1
Phf12	0.337740765782289	-0.0348214506961523	0.27	0.291	1
Bid	0.338035480188634	0.026189583656542	0.256	0.244	1
Pin4	0.338328758276283	0.0107812430506307	0.827	0.821	1
Noc2l	0.338998197108519	0.0157401689079422	0.61	0.598	1
Rnf8	0.339038554587463	0.0243674206941782	0.26	0.264	1
Prkag1	0.339202599574221	-0.0368566685664004	0.242	0.279	1
Wdr43	0.339431113246559	-0.0373339025508146	0.935	0.951	1
Gm42418	0.339622145291371	0.00579839416790273	0.993	0.993	1
Ei24	0.339876475359107	0.0153681456613469	0.552	0.546	1
Zc3hc1	0.340527819118557	0.0156913573748936	0.576	0.546	1
Usp39	0.340532737063822	-0.0328932099847276	0.572	0.59	1
Tvp23b	0.340560190350238	-0.032002562289732	0.309	0.354	1
Raf1	0.340762858402187	0.0141756314310481	0.53	0.536	1
Pcf11	0.341067613381486	-0.0334773240255279	0.318	0.331	1
Ylpm1	0.341422821798041	-0.0311316124911989	0.402	0.426	1
Rbm10	0.341857750000624	-0.0326533698278171	0.534	0.569	1
Raly	0.34209614328945	0.0099739445773479	0.827	0.818	1
Ubap2l	0.342169020282046	0.00979555928327813	0.861	0.858	1
Kif15	0.342183855195705	-0.0350494098924437	0.255	0.286	1
Vmp1	0.34255722482049	-0.0326830658886368	0.399	0.414	1
Ube2t	0.342575931388485	-0.0311525834880276	0.44	0.445	1
Top3b	0.34298431766587	0.0164549110931446	0.436	0.432	1
Arpp19	0.343001089985051	-0.0354690670596844	0.997	0.997	1
Ak6	0.343080825381712	0.0115241442658434	0.85	0.856	1
Ubp1	0.343127116643306	-0.032573675910377	0.412	0.454	1
Cdc42se2	0.343135749397771	-0.032907130420159	0.433	0.457	1
Cyr61	0.343224430816102	-0.0785337666732194	0.134	0.152	1
Fxr1	0.343305825226107	0.00870857307820794	0.899	0.873	1
Zfp568	0.343405103242652	-0.0313728789996106	0.466	0.482	1
Tssc1	0.34370198898909	-0.031403361693064	0.341	0.378	1
Cenpv	0.343823552067618	-0.0351964327786087	0.611	0.647	1
Epn2	0.344326316458602	0.0211414026962255	0.302	0.272	1
Lyrm5	0.344405217811414	-0.0406212374876847	0.208	0.253	1
Phip	0.344430473480283	0.014480346905334	0.56	0.536	1
Chmp2a	0.344705775147983	-0.0375260762764537	0.749	0.762	1
Xrcc1	0.345731590334349	-0.0305229830019185	0.39	0.411	1
Gnl1	0.34580787619439	-0.0313835889161659	0.509	0.525	1
Rab6a	0.345844964735293	-0.0348830251550863	0.595	0.639	1
Fbxw8	0.346120849201718	-0.0440921646557368	0.182	0.232	1
Cdca4	0.346140194699863	-0.0306981611101771	0.408	0.428	1
Ankrd10	0.346236441516891	0.0153330389676598	0.538	0.544	1
Stx7	0.34653040447816	0.041472611636719	0.192	0.15	1
Ermp1	0.346560204752272	-0.040380308591319	0.202	0.244	1
Snrpf	0.346895493117431	-0.0349346195201989	0.999	0.996	1
Ap3b1	0.347040753342032	-0.031220724061454	0.359	0.373	1
R3hcc1	0.34734070854324	-0.0392986889028625	0.205	0.254	1
Wdr82	0.347583505380517	-0.03255099166273	0.49	0.514	1
Tdrp	0.347667291204703	0.0453128539841612	0.181	0.144	1
Sdhd	0.347743947265348	0.0117834951638732	0.75	0.742	1
Wdr77	0.347946830858082	0.0104337436503288	0.823	0.832	1
Ddx39	0.348506221950358	0.0101107217454293	0.927	0.91	1
Anapc11	0.34879001232274	-0.035742619769755	0.927	0.921	1
Fam204a	0.348927323682265	-0.0331288263952696	0.475	0.518	1
2010111I01Rik	0.349096473152628	0.0255534440062732	0.248	0.23	1
Hspbap1	0.34929674884212	0.0168457431047518	0.439	0.447	1
Nol7	0.349361265201783	0.00985850504118635	0.869	0.868	1
Herc4	0.349770253697173	-0.0485202950543142	0.157	0.211	1
Nsa2	0.349830822084985	-0.0361738214517962	0.927	0.925	1
Rfx7	0.349971432506682	0.0221820793247892	0.281	0.268	1
Acsl3	0.350264185363371	-0.0390057282510301	0.206	0.251	1
Csnk1a1	0.350558022904176	-0.0347487153529913	0.958	0.968	1
Zw10	0.350749917528849	-0.0360429718267371	0.223	0.261	1
Gsk3a	0.350755299700886	-0.0368550234277438	0.248	0.259	1
Snrnp40	0.351085864369935	0.00961890836111623	0.904	0.881	1
Tm9sf2	0.351276016725865	-0.0312373684634592	0.345	0.377	1
Tm9sf4	0.35128094911512	-0.0381969938761783	0.221	0.25	1
Ppp2r2d	0.351318446038711	-0.0371176629565024	0.83	0.846	1
Huwe1	0.351364144814262	-0.0338165517295383	0.649	0.688	1
Psmc3ip	0.35152686351736	-0.0311254809337279	0.36	0.394	1
Fbxl5	0.351719835538913	0.0203868315236887	0.3	0.296	1
Nufip2	0.351749443223845	-0.0328151575604489	0.613	0.647	1
Rpl8	0.351772047860589	-0.0128210146820713	1	1	1
Iqgap1	0.352331231504895	-0.033923792467626	0.414	0.435	1
Mlana	0.352454728973363	-0.0636444172899312	0.116	0.168	1
Dbt	0.352552230186417	-0.0352835212134453	0.244	0.275	1
Snrpd2	0.352720293425719	-0.000902670414092199	1	0.999	1
Tbl1xr1	0.352915354230134	0.0255534440062732	0.263	0.227	1
S100a11	0.352957006776163	-0.0443904222855823	0.484	0.502	1
2810004N23Rik	0.353231360835388	-0.0367194945259981	0.96	0.951	1
Rhot1	0.353335672807396	0.0176808197723196	0.358	0.348	1
Cbx1	0.353654893131704	0.00101134703158445	0.993	0.986	1
Cnpy2	0.353770767146529	0.0073052373840623	0.903	0.891	1
Hnrnpab	0.353878005788899	-0.0309890207621808	0.995	0.993	1
Laptm4a	0.353946945245121	0.0103155947509941	0.768	0.758	1
Serf1	0.354146027166364	0.0183367684607262	0.325	0.319	1
Tmem185b	0.354167120358186	0.0397321496605188	0.196	0.153	1
Gcc2	0.354244370726638	-0.0431171355467281	0.192	0.235	1
Trp53	0.354253050594886	0.00427196289266885	0.976	0.987	1
Dcun1d5	0.354643423137009	0.00475883300006985	0.942	0.925	1
Arih2	0.355108688717594	-0.0343450932932687	0.649	0.65	1
Psme3	0.355166651432048	0.0122460601618337	0.68	0.673	1
Nif3l1	0.355327218200014	0.0167000884359671	0.433	0.416	1
Meg3	0.355465565297001	0.0349680638164516	0.876	0.871	1
Lrrc2	0.355927190654745	-0.0314755530548732	0.31	0.328	1
Fastkd2	0.356097937853457	0.0187959843993086	0.32	0.298	1
Mtpn	0.356114383861993	-0.034334198204006	0.638	0.649	1
Vdac3	0.356161700090039	0.0130816391622158	0.718	0.687	1
Srpk1	0.356182266426876	-0.0351518671593147	0.888	0.879	1
Ndufs5	0.356413615310866	0.00262101528969416	0.972	0.98	1
Pop1	0.356427169406679	-0.031934385894646	0.52	0.575	1
Rlf	0.356617700719835	0.0360197426055747	0.202	0.167	1
Exoc5	0.356739980311975	0.0196688813767507	0.316	0.293	1
Sdhaf4	0.356966044086705	-0.0323303218301862	0.541	0.584	1
Zdhhc5	0.357275882977762	-0.0500099773218971	0.161	0.197	1
Stk40	0.357592710096921	-0.0373867333200256	0.228	0.254	1
Golt1b	0.357691273573412	-0.0298545078840295	0.408	0.438	1
Supt20	0.357829839810731	0.0136906653691666	0.522	0.488	1
Commd4	0.357992766573991	0.0147240273866619	0.594	0.575	1
Rpl37	0.358121119073709	-0.0291857262623463	1	1	1
Rpl31	0.358495259416367	-0.028488336258448	1	1	1
Ece2	0.358748329833611	-0.0304317590883557	0.367	0.382	1
Ccdc174	0.359073309720499	0.0170617728681186	0.395	0.361	1
Lamc1	0.35948445518237	0.0172250783595994	0.426	0.432	1
Alpl	0.359507458127392	-0.0332581444643247	0.484	0.509	1
Kat7	0.359520211510524	-0.0343450932932687	0.626	0.659	1
9030624J02Rik	0.359638560366488	-0.0365961505587636	0.243	0.268	1
Btaf1	0.359963807355215	-0.031235293053436	0.308	0.337	1
Osbpl1a	0.359996322800395	-0.0365878616196067	0.236	0.261	1
Actr8	0.36009818995276	0.0272114560234613	0.242	0.22	1
Pitpnc1	0.360239878759127	-0.0339200215650417	0.3	0.314	1
Cryab	0.360548538662616	-0.0835849457097947	0.112	0.129	1
Smim15	0.360743147622982	-0.0329301283894393	0.568	0.586	1
Map3k4	0.360749708532602	-0.0338127152425326	0.274	0.298	1
Sept9	0.36078432479603	-0.0310312169001002	0.323	0.341	1
Mrpl34	0.361141715780371	0.00761823088488911	0.938	0.939	1
Srp9	0.361530626775645	-0.0373470996903298	0.981	0.978	1
Plaa	0.361758123352382	0.0130804535263134	0.652	0.634	1
Cdv3	0.361763730753391	-0.0484917244205629	0.976	0.977	1
N4bp3	0.361790844814969	0.0179590362751085	0.381	0.355	1
Trib3	0.361872954199196	-0.0355539409803198	0.247	0.263	1
Tyw1	0.361875478685586	-0.0355341313508581	0.242	0.275	1
Trap1a	0.362039752387023	0.0136128852147337	0.865	0.862	1
Tmed1	0.362066235598245	-0.031695334759729	0.432	0.472	1
Dnlz	0.362175702675189	0.0169495583137732	0.416	0.383	1
Bnip2	0.362285088664101	-0.0306926752738446	0.368	0.402	1
Dohh	0.362294165630141	0.00860458638159267	0.865	0.857	1
Rap2b	0.362309418902086	0.0226131566129656	0.269	0.249	1
Clint1	0.362328518941624	-0.0324694399243993	0.449	0.465	1
Ndufa7	0.362394531734305	-0.0331146037347785	0.992	0.998	1
Rpl18a	0.362611327911046	-0.0116970813446104	1	1	1
Peli1	0.362675523419887	-0.0325756415220014	0.271	0.314	1
Caap1	0.362688417389687	-0.0304975578668964	0.318	0.352	1
Guk1	0.362727485965762	-0.0356941751716489	0.961	0.953	1
Nr5a2	0.362993637051904	-0.0358010070717557	0.235	0.263	1
Commd2	0.363478507247434	0.0147413422971763	0.583	0.597	1
Cmip	0.363485153562583	-0.0306211203861043	0.355	0.368	1
Lamb1	0.363500883612786	0.0308927293291009	0.221	0.206	1
Stk38	0.363504664857102	0.0143836830285945	0.484	0.473	1
Dapk3	0.363643575936833	-0.0334559964705394	0.298	0.324	1
Ndufa10	0.363691229504286	-0.0354908527717901	0.865	0.869	1
Grb2	0.36379185895232	-0.0338158961199458	0.596	0.602	1
Evi5	0.363885995600205	-0.030797100153913	0.397	0.395	1
Zfp655	0.364057891367746	-0.0337924264867165	0.27	0.295	1
Camta1	0.364184390870148	0.0140262271802193	0.58	0.564	1
Gclc	0.364485241273308	-0.0355086521508018	0.227	0.258	1
Dhfr	0.364493168311627	0.0134427622153953	0.547	0.556	1
Fam92a	0.364635612821094	-0.0313465664645806	0.436	0.443	1
Gpn2	0.364931011565748	0.0340070510339255	0.205	0.178	1
Atp5f1	0.365016593748723	-0.000672989052112438	0.992	0.998	1
Pycr1	0.365409369021935	0.0413255450888411	0.179	0.15	1
D030056L22Rik	0.365724158376105	0.0137780817772821	0.588	0.583	1
Cluh	0.366254375416294	0.015844290352071	0.444	0.383	1
Pex19	0.366288070744283	-0.0304317590883557	0.355	0.382	1
Cisd3	0.366384649823659	-0.0321548736143735	0.56	0.584	1
Pgd	0.366658810947609	-0.0319674369801867	0.52	0.549	1
Ankrd13c	0.366914992323377	-0.0312426985134816	0.443	0.474	1
Slc2a1	0.366919969307304	-0.0423670188426462	0.73	0.741	1
Fkbp2	0.366951480739368	-0.0320622370622398	0.51	0.507	1
E430025E21Rik	0.367096799130537	0.0200407508834461	0.327	0.311	1
Sdc4	0.367729255413794	-0.0451572147003348	0.287	0.311	1
Mrpl23	0.367736274762433	0.00900615615973699	0.798	0.824	1
Fam178a	0.367782193830188	0.0206841574508415	0.291	0.282	1
Dcaf11	0.367885188792076	0.0261531631032058	0.239	0.221	1
Timm50	0.367922870342484	0.0144459695484378	0.533	0.564	1
Baz1a	0.368017939100875	0.0115226701668679	0.607	0.598	1
Mfge8	0.368687068492617	0.0149689674504438	0.486	0.467	1
Ebna1bp2	0.368917392254965	0.00809011783165614	0.965	0.961	1
Ccdc107	0.368930658412729	-0.0345209333747913	0.255	0.286	1
Eif1b	0.369026319320363	-0.0323083098184582	0.579	0.634	1
Cd3eap	0.369459736018925	0.0133758678402508	0.632	0.603	1
Ss18	0.369729347732119	0.0136828058244699	0.57	0.554	1
Rybp	0.369758427672528	-0.0300760887448132	0.476	0.488	1
Vdac2	0.369936738827648	0.00408319120079015	0.973	0.98	1
Jkamp	0.370201485603861	0.0158047384978401	0.408	0.394	1
Ncln	0.370408005669463	-0.0309374673883103	0.331	0.36	1
Wasf1	0.370422753487506	0.0236543753855918	0.258	0.221	1
Uba1	0.370452558324169	0.0114243370623515	0.706	0.674	1
Capza1	0.370668891973475	-0.0325618464206417	0.547	0.583	1
Rrp1b	0.371307511385827	0.00952269107009251	0.911	0.909	1
Rnf6	0.371464403047885	-0.0360429718267371	0.225	0.254	1
Steap1	0.371503954381199	0.0241608715938612	0.263	0.234	1
Mettl9	0.371526906660046	-0.0327251407398033	0.598	0.593	1
Gatad2b	0.372015126099864	-0.032015090399679	0.464	0.489	1
Myl4	0.372115319853373	0.0304103970294346	0.209	0.195	1
Heatr3	0.372163788920411	0.0210917231294211	0.308	0.27	1
Ypel3	0.372199471886278	-0.0326299964871143	0.296	0.314	1
Nelfb	0.372600026998882	-0.0294280060510839	0.359	0.375	1
Xpo6	0.372666853003252	0.0158883172941869	0.399	0.383	1
Selm	0.372838840336812	-0.0429926273995234	0.181	0.22	1
0610009O20Rik	0.37296631884426	0.0272096872374056	0.236	0.215	1
Pwp2	0.372970258480348	-0.0332521768909251	0.262	0.289	1
Irak1	0.373009911600668	0.0247793855489798	0.25	0.245	1
Got1	0.373139583883	0.0131324899908049	0.726	0.717	1
Ska1	0.373345755226352	-0.0305229830019185	0.395	0.399	1
Uhrf1	0.373432718910062	-0.0361085083981426	0.726	0.699	1
Eif1a	0.37360011739416	0.00438833244080006	0.958	0.944	1
N4bp1	0.373732382655049	0.0108643701273921	0.733	0.722	1
Oxa1l	0.373827372731974	-0.0298545078840295	0.417	0.437	1
mt-Cytb	0.373959037471836	-0.038596767391375	1	0.999	1
Otud5	0.374091777614618	-0.0335288357259743	0.269	0.279	1
Araf	0.374790895498195	-0.0304350605221356	0.345	0.359	1
Snhg12	0.374794003512471	-0.0307032727788389	0.42	0.456	1
Taf3	0.374814260076245	0.0153575870483261	0.452	0.439	1
Hdac1	0.374847820644123	-0.0327220514834643	0.563	0.568	1
Copb2	0.37515011570336	0.0134585284960511	0.555	0.568	1
Calu	0.375216070875161	0.0146526375761262	0.474	0.441	1
Pigf	0.375396881289628	-0.0324149334295963	0.383	0.401	1
Ugp2	0.375586162219918	0.0200407508834461	0.296	0.27	1
Sltm	0.37579691105068	-0.0343260805506878	0.81	0.851	1
Gnpat	0.375823666579924	0.0136481357047193	0.462	0.447	1
Mcmbp	0.375891157448907	-0.0310899171589852	0.476	0.491	1
Trim2	0.376389756235858	0.0263829753686486	0.247	0.212	1
4933404O12Rik	0.376504468839077	0.0255378154654317	0.247	0.221	1
Prkar1a	0.376649796381909	-0.0318692570984083	0.561	0.588	1
Lysmd2	0.376832916592454	0.035381979396936	0.198	0.166	1
Thoc5	0.377160056268961	0.0226849283985176	0.266	0.235	1
Kit	0.377274154229216	-0.0309592496020096	0.3	0.31	1
Ndufa3	0.377275479773967	-0.0354948283680894	0.908	0.909	1
Arglu1	0.37740319747587	-0.0388066273119509	0.912	0.912	1
Ift27	0.377440901116421	-0.0331415145768631	0.25	0.275	1
Irak1bp1	0.377453904709825	-0.0296371792472523	0.374	0.39	1
Dtd2	0.377498702325389	0.0163613230026939	0.408	0.393	1
Fam103a1	0.377623085689344	0.0125392133330551	0.582	0.588	1
Slmap	0.377734446674053	-0.0315412149986615	0.309	0.335	1
Sypl	0.377924435452913	-0.0318485502764906	0.297	0.313	1
Fam60a	0.378235303814402	0.0101912270465316	0.901	0.903	1
Pla2g12a	0.378938670385787	-0.0340200869123682	0.587	0.609	1
Ap4s1	0.379259461227806	-0.0305847419148794	0.354	0.363	1
Ncbp2	0.37926336177077	0.0118079151700391	0.73	0.714	1
Rexo1	0.379352938811486	-0.0315091232968929	0.537	0.56	1
Pmepa1	0.379390502115988	-0.0341808032831928	0.291	0.305	1
Cfl2	0.379412961092229	0.0127036680837012	0.534	0.519	1
Tsen2	0.3795013700533	0.0237615737562792	0.267	0.248	1
Tdgf1	0.380213145216179	0.00170212141733428	0.992	0.988	1
Cstf1	0.380313385522007	0.0162598238341932	0.367	0.346	1
Cox5a	0.380369289156339	-0.00559254534666209	1	1	1
Rad1	0.380513741006349	-0.0310386168801203	0.281	0.308	1
Lsm12	0.380621722645053	0.00652996042121945	0.865	0.85	1
Rpl23	0.380667560231329	-0.0125189633089025	1	1	1
Myh10	0.380849246749349	-0.0322341904322243	0.39	0.412	1
Acin1	0.381457879718081	-0.0366205215095246	0.919	0.933	1
Cwc15	0.382195204120552	0.00422821178179378	0.947	0.954	1
Fam162a	0.382242252955526	-0.0348511895886783	0.812	0.818	1
Mynn	0.382271329667711	0.0309051822636796	0.215	0.188	1
Emb	0.382498643838216	0.0121956505840032	0.521	0.556	1
Nsmce2	0.383250182073577	-0.0301611131631425	0.408	0.433	1
Hyou1	0.383469363082991	-0.0360289312213058	0.216	0.248	1
Agrn	0.38465776148315	-0.0308668612560313	0.285	0.317	1
Dnaja1	0.384964421161253	0.00421523471227525	0.981	0.981	1
Dld	0.385133801860504	0.0145837114203881	0.418	0.412	1
Cltc	0.385231942076974	-0.0344064096011265	0.694	0.696	1
Chmp1a	0.385429858093461	-0.0296776556918071	0.397	0.414	1
Alg3	0.385521789472991	0.0175461102613103	0.321	0.335	1
R3hdm1	0.385531443525505	-0.0300231475500115	0.429	0.438	1
Ddhd2	0.385615106937947	0.0227236168271497	0.273	0.234	1
Elavl1	0.385758643695054	0.0113456315637114	0.776	0.755	1
[truncated: 5,655 more rows]
