# Supplementary material for: Detection of gene cis-regulatory element perturbations in single-cell transcriptomes
Source: PLoS Comput Biol. 2021 Mar 12;17(3):e1008789. doi: 10.1371/journal.pcbi.1008789 (PMC8011753; doi:10.1371/journal.pcbi.1008789)
Supplement: S2 File — (ZIP) [file pcbi.1008789.s015.zip › S2_File/wt_txm.ZfpSC1_vs_Control.MAST.csv]

	p_val	avg_logFC	pct.1	pct.2	p_val_adj
Zfp42	1.96270351839586e-08	-0.140792412188151	0.992	0.994	0.000357349429594334
Acsl4	2.34760652210486e-05	-0.053098816774844	0.086	0.16	0.427428719479632
Tubgcp4	3.744536033719e-05	0.0495178606924058	0.232	0.201	0.681767675659219
Rpl7l1	7.62235145216819e-05	0.0914485950094532	0.949	0.919	1
Cers6	9.39528757122943e-05	0.0353310050782654	0.128	0.105	1
Zc3h12a	0.000130953072213281	-0.00958768278781151	0.076	0.109	1
Ccng1	0.00015177393675945	-0.108461739537181	0.83	0.843	1
Msrb2	0.000200600820699085	-0.0685340983086242	0.148	0.225	1
Zbtb22	0.000217017120018271	-0.0350784226474038	0.067	0.122	1
Nat9	0.000243089801096721	0.0647794873079002	0.227	0.161	1
Glul	0.000333607925937354	0.0496808179332511	0.785	0.818	1
Uqcrfs1	0.000340415332742727	0.0708635552942529	0.966	0.938	1
Gcnt2	0.00051196215093524	-0.0326976361846186	0.08	0.132	1
2810006K23Rik	0.000543710653145954	0.0284254142857014	0.266	0.268	1
Dnm1l	0.00058776223313035	-0.0790949408053336	0.54	0.586	1
Ppp1r2	0.000633942326930668	-0.0816244580544514	0.772	0.836	1
Rps20	0.000762500327652736	-0.0418814471940707	1	1	1
Ran	0.000763674846089624	0.0405009588391625	1	1	1
Enox1	0.000797167395560598	0.0637806521112415	0.289	0.234	1
Spink1	0.00081097732484985	0.0975121869962078	0.592	0.579	1
2700029M09Rik	0.000936006199824999	0.0663118435538458	0.792	0.714	1
Lrp10	0.00106798478699879	-0.00676646586404481	0.152	0.188	1
Emb	0.00107195865203054	0.0252102244505001	0.521	0.556	1
Hsd17b14	0.00110885862347014	0.0867726565815541	0.953	0.928	1
Kmt2e	0.00118880808340289	0.0223605201964083	0.165	0.165	1
Gmpr	0.00122301365118377	-0.0360268598866268	0.14	0.2	1
BC005537	0.00126851000186667	-0.0781400038481184	0.383	0.445	1
Lyplal1	0.00132366862220939	0.0618942206314073	0.425	0.377	1
Prdx4	0.00162531876166204	0.0828432475823487	0.671	0.6	1
Sf3b2	0.00181993232184355	0.0414909699313761	0.961	0.977	1
Prdx1	0.00187016570892207	0.0503556482672396	0.999	1	1
Fdps	0.00188648276290043	0.0316665604025859	0.323	0.326	1
Zfp207	0.00189047555547819	0.0755141879258776	0.872	0.857	1
Nop10	0.00197684225782936	0.0491302474349422	1	0.999	1
Cops8	0.0020016151600875	0.0229387802681944	0.683	0.717	1
Arl1	0.00200303689390277	0.0354000894208079	0.742	0.772	1
Aldh9a1	0.00226420521118788	0.0538083053276424	0.294	0.253	1
Ino80e	0.00246824068763322	0.0813570959163258	0.808	0.766	1
Prpf38b	0.0024703636715766	-0.0741506759248681	0.653	0.727	1
Abhd13	0.00252036234488357	0.0202853657008819	0.163	0.164	1
Gm16104	0.00255554386268467	0.0278685470056342	0.157	0.107	1
Mllt6	0.0027114477007268	-0.0616143665406623	0.358	0.395	1
Nxn	0.0028685015443137	-0.0398894477382239	0.443	0.52	1
Fbxo9	0.00301010215544787	0.0634336538214166	0.354	0.282	1
Odc1	0.00317263662948655	-0.0605215606231453	0.989	0.996	1
Mid1ip1	0.00320883036804072	0.0333161481131508	0.229	0.17	1
9430038I01Rik	0.00326984264790621	0.0258775209052399	0.358	0.366	1
Folr1	0.00334705734761316	0.0591735232201078	0.752	0.77	1
Slc35b3	0.00340682389772845	-0.00483112644189201	0.099	0.121	1
Alg3	0.00341502688851765	0.0195016904029387	0.321	0.335	1
Kars	0.00343691173132843	0.0157022407066868	0.76	0.799	1
Sarnp	0.00346452456515348	0.0360835651478982	0.869	0.809	1
Gjb3	0.00351677065832528	0.044900510919024	0.583	0.607	1
Rlf	0.00360406713998121	0.0412839212838294	0.202	0.167	1
Ywhaq	0.00367270852942877	0.0487658083026052	1	0.999	1
Ncoa3	0.00368876574442022	0.0364996148036521	0.464	0.476	1
Ddx46	0.00376659680652453	0.020646348727668	0.914	0.942	1
Hmmr	0.00387036406928417	-0.0741347807980809	0.634	0.705	1
Fthl17c	0.00387670828318817	0.0631133976432084	0.219	0.173	1
Kif5c	0.00392215485884197	-0.0522266142201562	0.135	0.193	1
Pla2g16	0.00395031066393201	0.0375827043179202	0.335	0.331	1
Dppa4	0.00410405808267171	0.0720965538006464	0.829	0.785	1
Gm11627	0.00415988131148023	0.0497074643361495	0.219	0.185	1
Suv420h1	0.00438551025377502	0.0550578830450233	0.289	0.226	1
Phc2	0.00454138138034138	-0.0282717611941463	0.108	0.155	1
Tmem38b	0.00466572147929564	0.038090208119458	0.26	0.239	1
Gigyf1	0.00478986279340069	-0.0486562131787318	0.216	0.285	1
Kdm5a	0.00489873944724648	-0.0589354534535431	0.414	0.494	1
Lsm3	0.00491591189154053	0.0239009847862601	0.984	0.996	1
Thumpd3	0.00494749603385031	0.0663380810470334	0.511	0.453	1
Prkaa1	0.00496369631493574	0.00187452088962245	0.124	0.143	1
Mrpl54	0.00496628952493202	-0.0407729711109066	0.893	0.873	1
Psmd5	0.00508806402352314	0.0401062952125161	0.474	0.476	1
Hltf	0.00512989341078385	-0.0542799959105008	0.185	0.249	1
Dcp2	0.00519083390214841	0.076220602309869	0.749	0.714	1
Ybx1	0.00522370419820836	-0.0380435810547803	1	1	1
Ttc14	0.00527655808183546	-0.0693053922177831	0.509	0.577	1
Uspl1	0.00537357601499786	-0.0126628006703151	0.42	0.475	1
Kpnb1	0.0055502614246261	-0.0385971618113565	0.926	0.904	1
Nsun2	0.00561639680120311	0.0379172917612052	0.918	0.939	1
Utf1	0.00563757548613911	0.0633480035311111	0.987	0.986	1
Arhgdia	0.0056646889220841	-0.0568038253974037	0.924	0.91	1
Herc4	0.00576807402007698	-0.0318372072581147	0.157	0.211	1
Ppia	0.00578554265344044	0.0345323688006181	1	1	1
Hmces	0.0058336833075874	0.0714005630535418	0.734	0.718	1
Hace1	0.00583456999222764	0.0036951293092498	0.09	0.101	1
Fn1	0.00596981175389006	-0.0757148680063284	0.648	0.7	1
Eif3e	0.00601974496846023	0.0699975407713711	0.97	0.977	1
Rap1gds1	0.00621837182569909	-0.0446094841651836	0.131	0.188	1
Usb1	0.00658529037693925	0.0478913982632718	0.2	0.147	1
Nthl1	0.00658549670944555	0.0446107897387084	0.305	0.276	1
Gmeb1	0.00660834159242925	0.0547621614882286	0.381	0.328	1
Cdkn1a	0.00662662303781309	-0.106556932716375	0.354	0.422	1
Ect2	0.00677589531183326	-0.0338011086494509	0.445	0.517	1
Mthfd2	0.00683222162718345	0.0694124641042732	0.798	0.784	1
Cluh	0.00700871928252113	0.0210957622395641	0.444	0.383	1
Tbrg1	0.00704975795078246	0.0669545524732853	0.789	0.771	1
5430416N02Rik	0.0070851412320721	0.0435677105258588	0.228	0.167	1
Eif4ebp1	0.0074456595307635	0.0467361005036757	0.999	1	1
Psat1	0.00744741238179151	0.0642273927667467	0.928	0.935	1
Dusp27	0.00748168258816175	0.0380832372123776	0.425	0.433	1
Fkbp11	0.00757592650771882	0.0678912610113822	0.64	0.592	1
Dda1	0.00765777981985339	-0.0518297565939857	0.757	0.756	1
mt-Nd2	0.00781709580912624	-0.0472863712774991	1	0.999	1
Nsun6	0.00789144045269071	0.00597283430509367	0.115	0.125	1
Bcas3	0.00794673716854713	-0.0266629654651185	0.078	0.12	1
Vps37b	0.00794776892903915	0.0220881920889245	0.119	0.109	1
Hpcal1	0.00799020312709856	-0.0378148748654804	0.105	0.157	1
Celf4	0.00816110724916991	-0.0158628596918133	0.074	0.107	1
Rnf115	0.00816383605839881	0.000349429164768267	0.355	0.39	1
Cxadr	0.00820365652557724	0.00723456451113244	0.099	0.108	1
Agap3	0.00821383820148653	0.00111666094833958	0.107	0.124	1
Gm11837	0.00827253394255133	0.0297970568361606	0.135	0.112	1
Snrpd3	0.0084190717097012	0.0560590933389891	0.996	0.995	1
Ghitm	0.00846629966959933	0.0505259556167763	0.861	0.867	1
Slc25a4	0.008475842019847	0.0187413212052094	0.999	0.986	1
Pard6g	0.0085332027878203	0.00670445856715227	0.166	0.185	1
Rras	0.00871598025699528	-0.028449520172045	0.084	0.127	1
Chn1	0.00877291516750657	-0.00840067838587603	0.12	0.149	1
Top2a	0.00895238326224542	-0.0449778941837653	0.943	0.929	1
Hspg2	0.00913057575591928	-0.0249968531484037	0.381	0.449	1
Dcbld2	0.00919587882972741	-0.00615466554848537	0.089	0.11	1
Trim71	0.0093285267494396	-0.0708406290181447	0.709	0.743	1
Rplp1	0.00936748287644387	-0.0310103040849148	1	1	1
Trim32	0.00938583360077885	0.0348957573981147	0.178	0.152	1
Erp29	0.00949961476394912	-0.0598402178944487	0.846	0.893	1
Parn	0.00953824698393172	0.0287787512084229	0.196	0.184	1
Apmap	0.00955675713164755	-0.0257392760481967	0.067	0.107	1
Mlana	0.00958160906958575	-0.0437740961557829	0.116	0.168	1
Rap2a	0.00959741836104055	-0.0322693619379017	0.111	0.16	1
Zcchc17	0.00960158690587326	-0.0755527114456476	0.726	0.78	1
Wdr18	0.00989743140311556	0.0714850966876699	0.876	0.852	1
Itgb1bp1	0.00991890047336395	0.0533142157629558	0.412	0.34	1
Tnpo1	0.00997792055991188	0.059444253320165	0.532	0.463	1
Psmd7	0.00998588631383768	0.0610106769051817	0.981	0.971	1
Brca2	0.010004598312801	-0.0707246183571292	0.522	0.556	1
Shcbp1	0.0100211107642086	0.0285738411946498	0.335	0.329	1
Pde6d	0.0100427206761185	-0.0483430799286694	0.296	0.364	1
Mier1	0.0102863948919974	0.00434979028381055	0.399	0.434	1
Mrfap1	0.0103174846460669	0.0498641182196962	0.996	0.998	1
Eif4a1	0.0103425777624454	0.0516356361921941	1	1	1
Sod2	0.0104013308528586	0.0525580727437018	0.961	0.973	1
Arntl	0.0105546645900092	0.0322121119702386	0.109	0.069	1
Rnf149	0.0106195641318403	-0.0463040355052001	0.398	0.47	1
Nck1	0.01075888078326	0.0266816996707826	0.314	0.313	1
Xndc1	0.0107699927071821	-0.0314027932058628	0.096	0.142	1
Hspb1	0.0109526586448737	0.0504494528436128	1	0.998	1
Gm28625	0.0109575753722152	-0.0286506618398559	0.062	0.101	1
Magi1	0.011165662769392	-0.0130599598952851	0.105	0.137	1
Nars	0.0112138821456897	0.0472373198736269	0.95	0.963	1
Fancm	0.0112640095975186	-0.011246623540707	0.251	0.291	1
Slc25a46	0.0113467772774494	0.0416820192536288	0.228	0.189	1
Ptov1	0.0113496277209106	0.0478619475662543	0.653	0.582	1
Abi2	0.0113757965421627	-0.00910557490710043	0.19	0.225	1
Ctps2	0.0113841104844239	0.0147729724780271	0.111	0.08	1
Pomgnt1	0.0114410549299814	-0.021312702933317	0.09	0.129	1
Mgat4b	0.0115426088816768	-0.00868844271534792	0.138	0.168	1
Esyt1	0.0115587288552457	0.00146538128243473	0.111	0.128	1
Wdr11	0.0116232072890647	0.00930586263642283	0.15	0.158	1
Trappc6b	0.011704426060843	-0.005512310498065	0.617	0.666	1
Ist1	0.0117179817112995	0.00363767658577893	0.182	0.201	1
Acyp1	0.0117724843773612	0.0319313038438026	0.273	0.262	1
Ubtf	0.0117826273507238	0.0683197814675894	0.862	0.822	1
Crip1	0.0117882473713991	-0.0781268765922067	0.467	0.518	1
Gm561	0.0119493339321412	0.0513488455206312	0.395	0.355	1
Cox18	0.0120088814896451	-0.0418006632444057	0.521	0.52	1
Fam76a	0.0120445209701742	-0.000232222866266812	0.265	0.292	1
Pogz	0.0121448431040129	-0.0301644845241286	0.224	0.279	1
Rtfdc1	0.0121758789856688	0.0541183662398683	0.582	0.509	1
Camsap3	0.0122025480843866	0.00489555348159049	0.12	0.134	1
Mars2	0.0122779208562026	0.0185634642149113	0.146	0.14	1
Xrn2	0.0123602918964803	0.00278933549517724	0.696	0.737	1
Slc7a7	0.0123989600000454	0.00557860892273376	0.297	0.328	1
Sumo2	0.0124206772043414	0.0460267349619961	1	0.999	1
Wipi2	0.0124682104923111	0.0482257783475386	0.672	0.661	1
Ift74	0.0127355146336554	-0.0276190220419362	0.283	0.34	1
Srsf9	0.0127653436811633	-0.0703670881761087	0.692	0.745	1
Utp14b	0.0127728424560194	0.0167430006480533	0.146	0.145	1
Zfp668	0.0127854965749013	-0.0240372666228784	0.105	0.147	1
Myo10	0.0132494312298378	-0.0598462054178538	0.645	0.712	1
Bax	0.013272517284776	-0.0244922751957635	0.993	1	1
Siva1	0.0136288930310689	-0.0503921253777262	0.991	0.996	1
N6amt2	0.0136298304986092	0.0471854557704847	0.578	0.506	1
Ngfrap1	0.0136627568564152	-0.0437376648856733	0.996	1	1
Arid1b	0.0136887133092137	0.00874512551027515	0.126	0.133	1
Phf13	0.0136967445003807	0.00285811816637199	0.157	0.175	1
Rabggta	0.0138927559750871	0.0524439639001849	0.309	0.266	1
Pop4	0.0139558298731156	0.0246221794212713	0.586	0.605	1
Rps28	0.0140731305646429	-0.0349880186284475	1	1	1
Mtmr9	0.0141106164651045	0.00678828884311289	0.146	0.153	1
Fkbp1a	0.0141339892124003	0.0518477753614033	1	0.997	1
Piezo1	0.0141359074957568	-0.0420566482745597	0.196	0.254	1
Tex30	0.0141904830578844	0.0578628876490708	0.583	0.556	1
Bri3	0.0141950116988942	-0.0587395052443109	0.694	0.701	1
Cndp2	0.0142161293519313	0.0163228854475391	0.426	0.447	1
Commd3	0.0144486874778579	-0.0477720642807156	0.232	0.294	1
Tubb2a	0.0144831410325845	0.0515927886651497	0.29	0.241	1
Trmt1	0.0145155910340231	0.0218405748496086	0.474	0.494	1
Thap1	0.0148307893076375	0.0450708592009134	0.274	0.214	1
Atp5a1	0.0148996600118447	0.0279755023274968	1	0.993	1
Pinx1	0.0149661765514816	0.0596500881914246	0.498	0.452	1
Hccs	0.0150614437692673	0.0323117733092868	0.281	0.224	1
Hadha	0.0150655696499747	-0.0113223043014338	0.408	0.455	1
Cux1	0.0153134128905547	0.0388053795607665	0.223	0.19	1
mt-Co3	0.0153263045745733	-0.0408134616111289	1	1	1
Tmem8	0.0156112859784689	-0.00524165836036435	0.09	0.112	1
Tet1	0.0157071201137298	0.0440551095972671	0.754	0.691	1
Mtrf1	0.0157705129601284	0.0388999683481169	0.202	0.169	1
Kif2c	0.015847242016136	-0.0487155625104022	0.343	0.411	1
Glo1	0.0159498967485506	0.0334727811792681	0.973	0.985	1
Spns1	0.0159856349831614	-0.0532188754421538	0.567	0.634	1
Kpna3	0.0159918873011805	0.0492933355398534	0.614	0.596	1
Frmd8	0.0159999798978584	-0.00961559019857863	0.154	0.184	1
Arl14epl	0.0160186756065272	0.0370140234962019	0.42	0.429	1
Pck2	0.0160817869383517	0.0368324705237181	0.167	0.138	1
Il34	0.0160933923906654	0.0344730942607188	0.111	0.072	1
Ostc	0.0161193500768658	0.0519783363018833	0.928	0.934	1
Idi1	0.0163111180720107	0.0361614871062495	0.382	0.377	1
Ap1b1	0.0163672754931104	-0.0321034845498352	0.247	0.304	1
Rcn1	0.0164109798227	0.050441675424855	0.466	0.45	1
Oxsr1	0.0164497095454567	-0.0589215921420094	0.39	0.452	1
Tmem234	0.0165755218457938	0.0609154512861132	0.835	0.832	1
Esf1	0.0167101906345776	-0.0569476576412271	0.903	0.904	1
Gsr	0.0167280825428047	0.0512804459649462	0.668	0.601	1
Cmas	0.0167506260939532	-0.0538499996310777	0.412	0.481	1
Ewsr1	0.0167748018294789	-0.0354144934359701	0.846	0.825	1
Pdha1	0.0168092582651685	0.069036620992284	0.825	0.806	1
Tcl1	0.0168901132185173	0.0645011510012464	0.499	0.441	1
Maz	0.0169204520704578	-0.0625732890919085	0.466	0.515	1
Limd1	0.0169239410061451	-0.000670720422981913	0.09	0.105	1
Ptp4a1	0.017113302189321	-0.0385825940388062	0.767	0.822	1
Wdr61	0.0171565802379509	0.00536297685888387	0.827	0.867	1
Tmem141	0.0173229701498116	-0.019926083372266	0.134	0.172	1
Cenpm	0.0174781944824104	-0.0314423350932145	0.783	0.837	1
Gm17586	0.0176182095334294	-0.0311553300716866	0.065	0.103	1
Slc35e1	0.0179317393702373	-0.042273825701577	0.147	0.197	1
Naa25	0.0179574907611224	0.0394902649602104	0.467	0.449	1
Hist1h2bc	0.0179890789751369	0.0726830017682573	0.381	0.331	1
Atp2a2	0.0181613566653816	-0.0692689660132745	0.667	0.703	1
Ints5	0.018229129350233	0.0510758300983987	0.35	0.318	1
Zfp281	0.0182672063986085	-0.06304088245689	0.518	0.574	1
Fxr2	0.0183797512663898	-0.0239242150172299	0.455	0.513	1
Pold2	0.0184198865801669	0.0506353056916985	0.672	0.663	1
Senp6	0.0186592128105304	-0.0485034738170668	0.61	0.628	1
Haus6	0.018705135093161	-0.0458107400743933	0.269	0.332	1
Gm1673	0.0187093528957408	-0.0276651109115758	0.142	0.188	1
Rad17	0.0187112276140384	0.0107998109593633	0.421	0.443	1
Pole	0.0187834332147246	-0.0194308800328294	0.243	0.289	1
Rbms2	0.0188063528439406	-0.0278510186178639	0.296	0.351	1
Rhod	0.0188168669713053	-0.0247433482576166	0.076	0.113	1
Rab9	0.018830326522598	0.0628019248152578	0.499	0.453	1
Eid2	0.0188841471419919	0.00756970954385119	0.146	0.153	1
Rcc2	0.0189521525557054	-0.0647899596709443	0.939	0.937	1
Arhgef2	0.0191458323411467	-0.0354139627650037	0.157	0.208	1
Zc3h7b	0.0191645404792882	-0.000224679134220085	0.179	0.2	1
Rfxap	0.0193029393109619	-0.00912205456181853	0.269	0.304	1
Eps15l1	0.0193180640961419	0.0306435187320209	0.144	0.117	1
Polr3h	0.0194540619634348	-0.0216589561034988	0.505	0.562	1
Mak16	0.0194590124528403	-0.0384179540580005	0.946	0.932	1
Zfp37	0.0195423299490886	-0.0298903619058794	0.067	0.106	1
Pole4	0.0198177496513055	0.0525148468790562	0.953	0.933	1
Strip1	0.0199268775526475	-0.00411706018376787	0.14	0.163	1
Phpt1	0.0200482000578411	-0.00425407278234785	0.398	0.438	1
Rrnad1	0.0200870423687192	0.0354904876081832	0.173	0.142	1
Bex2	0.020170452706895	0.0178308248317923	0.812	0.85	1
Dhx30	0.0201907533487713	-0.0612722925167833	0.474	0.528	1
1110051M20Rik	0.0203057838935155	-0.0281034231882699	0.076	0.116	1
Rps24	0.0203464921532606	0.0297896829966455	1	1	1
Myo1f	0.0205972594366769	-0.00864844863599651	0.367	0.329	1
Hnrnpul1	0.0206083386438412	-0.0289833293655288	0.418	0.48	1
C2cd5	0.0206403939541269	-0.0381052031183395	0.15	0.202	1
Hjurp	0.0207415070399198	-0.043153231235708	0.362	0.428	1
Kcnq1ot1	0.0209516760759534	-0.0572743630613992	0.623	0.687	1
Reep3	0.021013845170057	-0.0308024066897965	0.146	0.166	1
Lin37	0.0211182876206831	0.0226739105177161	0.209	0.206	1
Adrb3	0.0213231893634083	0.00163992872990668	0.155	0.174	1
Sp3	0.0213678836992478	-0.0492213793311888	0.281	0.342	1
Fjx1	0.0214211952454987	-0.022300010847591	0.119	0.159	1
Emc6	0.0215393917321302	0.0587112002527139	0.953	0.933	1
Sart1	0.0215673367591239	-0.0615132018465034	0.476	0.508	1
Nagk	0.0216003657505127	-0.0243021447666899	0.109	0.149	1
Rpf1	0.0216797976928118	0.0101277508405818	0.668	0.708	1
Ppp1r7	0.0217261497400909	0.0478486128882804	0.556	0.541	1
Zc3h8	0.0217289415810447	0.0467794435611806	0.351	0.288	1
Parp2	0.0217678724355832	-0.00358681577070807	0.551	0.593	1
Slc25a40	0.0217833976612392	-0.00817975562816151	0.147	0.174	1
Hnrnpa1	0.0218529020680372	-0.0405327540836731	0.999	1	1
Fkbpl	0.0220688122441538	-0.0033180649748793	0.108	0.127	1
Eif3k	0.0220727159201592	0.0458140255848052	0.999	0.992	1
Med17	0.0224034966276247	-0.0541961676617463	0.301	0.349	1
Rnpep	0.0224361636810655	0.0388166242843944	0.231	0.206	1
Ube2n	0.0225597347467347	0.0526390345494347	0.954	0.933	1
C1qbp	0.0225671431807059	0.0405684688644643	0.997	0.991	1
Sult4a1	0.022628120885229	0.0610081138715561	0.563	0.512	1
Ppp2r3c	0.022648678862331	0.0443834544412074	0.401	0.38	1
Pycr1	0.0226587354588447	0.0342125434973685	0.179	0.15	1
Apopt1	0.0228586664403724	-0.00317281045175549	0.363	0.401	1
Mbnl1	0.0229048673351059	-0.032238558035654	0.08	0.118	1
Cdc25c	0.0229607000518501	0.00425127902516147	0.144	0.157	1
Malat1	0.0230066863883632	-0.066453554630959	1	1	1
Tmem251	0.0234270087492872	-0.0225099224584822	0.297	0.346	1
Mrpl23	0.0234306907591264	0.0237574888886536	0.798	0.824	1
Nipsnap1	0.0234891305694469	0.0498532861744127	0.534	0.504	1
Acsl1	0.0235511157792615	-0.015868143685297	0.074	0.104	1
Ccdc34	0.0235739604243948	-0.0103221544793418	0.686	0.735	1
Gm8797	0.0237227476909226	0.0237142253046522	0.656	0.685	1
Bcas2	0.0238260449927265	0.0491068629189817	0.976	0.973	1
Kmt2c	0.0239646642153832	0.0186030133715075	0.251	0.254	1
Esco1	0.0240557922567057	-0.020303183793361	0.115	0.152	1
4930566F21Rik	0.0240931135782007	-0.0382606048241056	0.336	0.397	1
Slc28a1	0.0241466643008441	-0.0383108888344538	0.116	0.154	1
Fasn	0.0241823897981946	-0.00215106294659806	0.47	0.507	1
Palm3	0.0241903430744117	0.0309455136796689	0.246	0.239	1
9530068E07Rik	0.0242073447920092	-0.0366645575683924	0.158	0.209	1
Suco	0.0242967643429268	-0.0440009280389248	0.163	0.213	1
Peli1	0.0243771302685699	-0.0131096849785938	0.271	0.314	1
Lztfl1	0.0245144214864056	0.034250387784766	0.227	0.205	1
Sbds	0.024623920557209	0.0312118763151664	0.615	0.625	1
Myl6	0.0249482643050251	-0.019477767232521	1	0.994	1
Smim7	0.0249824787834816	0.0453604442066835	0.459	0.435	1
Zc3hav1l	0.0250362466050652	-0.00357800696981597	0.085	0.104	1
Ppp1r12c	0.0251253306556618	0.0338183933021038	0.225	0.2	1
Carhsp1	0.0251750222660786	-0.0519688211496497	0.588	0.649	1
Eri3	0.0252531606813185	-0.0383386845566487	0.354	0.417	1
Sars	0.0255835235036647	0.0656723094535431	0.864	0.822	1
Fiz1	0.0258546115535803	0.00957340191293754	0.551	0.581	1
Arf5	0.0258962783035873	0.0484743999661369	0.489	0.457	1
Depdc7	0.0259124586152931	-0.00216479056049357	0.147	0.168	1
Zfp609	0.0261029864591103	-0.00939735046395526	0.128	0.154	1
Gramd1a	0.0261474565593142	-0.0291290548428223	0.081	0.121	1
Epm2aip1	0.0262554190729658	-0.018379748361859	0.073	0.104	1
Adpgk	0.0263516143513442	-0.00969520970423113	0.252	0.289	1
Pfdn2	0.0268273905769106	-0.00513965861796462	0.985	0.997	1
Slc25a5	0.0268391593053338	0.0355954717591938	0.997	1	1
Lpcat3	0.0270663181605696	0.0459639711810666	0.267	0.224	1
Akr1b8	0.0271556790611363	0.0277432568564221	0.127	0.087	1
Dhrs13	0.0273418405311412	0.0172796461479877	0.115	0.104	1
Plcg2	0.0275449749725759	-0.0158621525046196	0.09	0.122	1
Gpsm3	0.0276083782936331	-0.0285661257131608	0.185	0.199	1
Mycn	0.0281280801562352	0.0541904153187793	0.648	0.648	1
Cdc7	0.0282760315616495	0.00876391880292458	0.152	0.163	1
Platr17	0.0283305641575309	0.0571230872960082	0.734	0.711	1
Clpx	0.028350925692582	0.00448506139372859	0.26	0.279	1
Nmd3	0.0283611068236871	0.0536053740619427	0.749	0.692	1
Wdr26	0.0284062064097767	-0.0428149103236636	0.417	0.481	1
Plekha3	0.0284922274732196	0.0214489512678865	0.258	0.255	1
Fcor	0.0286122923217139	0.00723910508594471	0.126	0.133	1
Vapa	0.0289227928813665	-0.00886692890879459	0.969	0.945	1
Exoc3	0.0289923739184067	0.0529901360764681	0.463	0.41	1
Stk4	0.0290485000165958	-0.0113897790364708	0.293	0.332	1
Sf3b4	0.0290520140639178	0.024391187810118	0.85	0.874	1
Ptdss1	0.0291050785786711	-0.0326273533054788	0.233	0.288	1
Cep290	0.0291343032616696	-0.040654286326609	0.213	0.269	1
Il6st	0.0292079685612385	-0.0380259250481143	0.13	0.174	1
Hps4	0.0292979843693324	0.0388526442889062	0.216	0.171	1
Nup43	0.029344489202375	0.0641404524428204	0.675	0.638	1
Fbxw8	0.0294177112832946	-0.0313223145604095	0.182	0.232	1
Ccdc18	0.0294470579375686	-0.0418048147527248	0.142	0.186	1
Actr2	0.0295142243532506	0.0466178471671044	0.591	0.572	1
Ndufb2	0.0296177128427961	-0.0491873124531863	0.904	0.93	1
Tvp23b	0.0296206329023267	-0.016242904570818	0.309	0.354	1
1810037I17Rik	0.0296521079549337	0.0175350843103605	0.93	0.953	1
Capg	0.0296593411874706	-0.0131661619752806	0.127	0.161	1
Anapc7	0.0296903671506313	0.0199778994615964	0.244	0.247	1
Aggf1	0.0299033431229129	-0.0085873940632083	0.673	0.718	1
Angptl4	0.0299141745095413	-0.0241224332875954	0.279	0.331	1
Prmt10	0.0299174350485723	0.0287755207748052	0.111	0.074	1
4921524J17Rik	0.0300530344276598	-0.0419091203219108	0.425	0.488	1
Psmb5	0.0300915156830493	0.0440270040750916	0.977	0.98	1
Snrnp27	0.0301744312313503	0.0571169829822877	0.885	0.869	1
Vps18	0.0302866007521998	-0.00183259295003892	0.094	0.109	1
Trrap	0.030349838276267	-0.0287481789614545	0.182	0.229	1
Sox4	0.0303605768264836	-0.0447283605370912	0.167	0.218	1
Rfx7	0.0303799477754508	0.0262469932443772	0.281	0.268	1
Ccdc12	0.0304884480285454	-0.00122657202086185	0.758	0.801	1
Tm9sf3	0.0305277926260408	-0.00624297708798327	0.409	0.446	1
Smu1	0.0308965562105129	0.0426028495116179	0.707	0.714	1
Xpc	0.0309543590508554	-0.0164392643020323	0.188	0.227	1
Lonrf1	0.0310612460647156	-0.0164550604548292	0.088	0.12	1
Vti1b	0.0310811267458619	-0.0062828823304486	0.548	0.593	1
Nkap	0.0312157816640729	0.0298215297794076	0.381	0.382	1
Gon4l	0.0312249658967449	-0.0203715102689124	0.638	0.692	1
Psmg2	0.031437827218334	0.054938072652955	0.586	0.534	1
Cmpk1	0.0316295847878076	0.0591133956234227	0.607	0.563	1
Gjc1	0.0316722953064826	-0.0588329138644555	0.503	0.565	1
Ubb	0.0317817390635723	0.0482059877987484	0.999	0.999	1
Mbd3	0.0318459093274242	-0.0394741054267085	0.914	0.943	1
Homer2	0.0321565296505014	-0.0265555740556613	0.165	0.209	1
Ints12	0.0321662021768223	0.0257831322720134	0.221	0.21	1
Tmem185b	0.0322046162279213	0.0366185027500138	0.196	0.153	1
Ythdf2	0.0322373869031162	-0.0408660269304305	0.68	0.683	1
Vps54	0.0322759113594835	0.00996380695276244	0.217	0.222	1
Pigk	0.0323730957227147	0.020128274229583	0.144	0.133	1
Cd320	0.0324537992808528	0.0282449191703362	0.511	0.519	1
Smchd1	0.0324577881322323	-0.0513946872212854	0.551	0.568	1
Thap7	0.0325490040891166	0.0212420084384748	0.282	0.278	1
Rbm38	0.0329218080167033	-0.050922994254773	0.501	0.564	1
Gm3550	0.0329994768926144	0.0484834445754612	0.69	0.629	1
Timm50	0.0330070450776917	0.0144831639659863	0.533	0.564	1
Mlh3	0.0330168976648848	0.0338465014268334	0.142	0.105	1
Mrpl55	0.0331155101395386	-0.00848408423372504	0.771	0.813	1
Mgst3	0.0331583132947206	0.0287619410161633	0.174	0.171	1
Ppp1r14d	0.0332514456463177	0.0173440847267121	0.15	0.154	1
Rpl22l1	0.0333673306596594	0.0417788096859697	1	0.999	1
Dcaf13	0.033554940860127	0.0333257086237489	0.482	0.421	1
Gpsm2	0.0336217653231199	0.00222112330809082	0.112	0.123	1
Emc8	0.0337695340204981	0.0471400413470511	0.976	0.97	1
Paip2	0.0338224796749804	-0.00473768046454537	0.934	0.961	1
Wdr41	0.0338391447249342	-0.0177454048385566	0.099	0.13	1
Adal	0.0339133875179681	-0.0105349744259488	0.139	0.167	1
Rbm39	0.0340260635936371	0.0194295909573627	0.999	0.989	1
Foxp1	0.0341106801231454	0.0587696773696355	0.52	0.486	1
R3hcc1	0.0341925720957653	-0.0278136027433114	0.205	0.254	1
Srsf3	0.0342246584154149	0.0398774760820637	1	0.998	1
Rplp0	0.0345107691709037	-0.0290137286083274	1	1	1
Nxt2	0.0345136350325643	0.016883353220611	0.163	0.163	1
Tpt1	0.0345536459089462	-0.0310756236908536	1	1	1
Naa11	0.0345558453333552	-0.0184354256501228	0.074	0.105	1
Uqcrc2	0.0345971202066816	0.0607560874877139	0.749	0.726	1
Ankrd26	0.0346149284618926	-0.0149766048463457	0.266	0.308	1
Gm13157	0.0346782975485794	0.0433108005460606	0.291	0.248	1
Soat1	0.0348544329675193	-0.00585816958742874	0.101	0.125	1
Pes1	0.0349212514184029	0.0039673953524797	0.729	0.766	1
Dctn1	0.0351247468890621	-0.0414428734248294	0.294	0.324	1
Donson	0.0351359949624504	-0.0318123185657909	0.197	0.247	1
Tomm7	0.0351699040666964	-0.0279734972584214	0.999	0.996	1
Nisch	0.0351866344087033	-0.0169724318651994	0.76	0.807	1
Mael	0.0352825372927	-0.0548884930120845	0.242	0.284	1
Ddah1	0.0353368897190855	0.0545856633871962	0.54	0.532	1
Fbxo21	0.0354107043831052	0.00838779693952274	0.198	0.207	1
Nodal	0.0354391536511791	0.0229143134807564	0.208	0.225	1
Tbca	0.0356071556196054	0.0475790697767282	0.97	0.973	1
Zfp7	0.0356166817250422	0.0191036644416214	0.12	0.109	1
Klf2	0.0356740766873357	0.0367781182694713	0.903	0.921	1
Tmem121	0.0358163517849824	0.0244762042031993	0.121	0.102	1
Ccdc58	0.0358471745492972	0.0513637242237053	0.91	0.881	1
Ptgfrn	0.0359179165930079	-0.0263489928228461	0.147	0.191	1
Usp3	0.0361011370398925	-0.0298677947181667	0.163	0.21	1
Ints3	0.0361468482628261	-0.00167437543115495	0.263	0.288	1
Pxmp4	0.0361930351143391	0.0279389609113392	0.112	0.076	1
Ski	0.0364155904738766	-0.0425949841609888	0.244	0.3	1
Thoc3	0.0364700034066981	0.0324102533496901	0.807	0.755	1
Galnt11	0.0365547515321438	-0.036944168356157	0.131	0.175	1
Rps2	0.0366060730902109	-0.0275376250979851	1	1	1
H2afz	0.036654380919203	0.0349810525136927	1	1	1
Mrpl40	0.0366654697062602	0.0582088168247024	0.862	0.85	1
Tmem167b	0.0367436587022948	0.00438714996628707	0.131	0.14	1
Alad	0.0368070709022777	-0.0100801741633522	0.367	0.409	1
Pdxdc1	0.0368661418490452	-0.0132115148004004	0.233	0.269	1
Cdc37	0.0369358510799387	-0.0533977509334167	0.885	0.907	1
Myl4	0.0369465434870756	0.0280002251363798	0.209	0.195	1
Ddx1	0.0373545612668598	-0.0398131524129249	0.768	0.818	1
Trpm7	0.0374630389113435	-0.0318486371238704	0.236	0.288	1
Abi1	0.0377019427156653	-0.0201712290468056	0.225	0.269	1
Zfp219	0.0380130540765806	-0.0308360749942012	0.422	0.479	1
Pus1	0.0380290840851935	-0.0353422441796907	0.467	0.468	1
Grrp1	0.0380621439364203	0.0263383897323747	0.109	0.074	1
Psma5	0.0381094986392105	0.0463476065025104	0.927	0.931	1
Tubgcp5	0.0381584467747998	0.00867987060285472	0.182	0.191	1
Phlda3	0.0382803062063084	-0.0643926811714932	0.602	0.658	1
Cad	0.0383264111336037	0.0179020800733832	0.432	0.446	1
Sgta	0.0383332559876669	0.0176181433043041	0.552	0.57	1
Nr0b1	0.0384038952419953	0.0357182845495906	0.521	0.527	1
Tmf1	0.0384105524311191	-0.0206068545846361	0.251	0.297	1
Gemin6	0.0384231853776291	-0.00224952038802373	0.706	0.744	1
Rnf8	0.038566190661879	0.0189350158430778	0.26	0.264	1
Supt3	0.0385836526983358	-0.0225365539083925	0.111	0.147	1
Tceal8	0.0386147673530428	0.0602151483392555	0.787	0.772	1
Ube2s	0.0388562406652412	-0.0387613060946506	0.995	0.999	1
Alg6	0.0389437721866469	0.0262605281036903	0.15	0.129	1
Iars2	0.0390178989539634	0.0120271223095453	0.269	0.278	1
Tdrp	0.0390282753928234	0.0365478589364073	0.181	0.144	1
Ddx39b	0.039216113056706	0.0295075236171118	0.907	0.925	1
Rpl27-ps3	0.0392417771523876	0.0261337773155743	0.305	0.303	1
1500015A07Rik	0.0392741110864459	-0.0420549961205491	0.2	0.25	1
Eif2b2	0.0393293853158341	0.0448694339803089	0.457	0.396	1
Fbxw7	0.0394089918290101	-0.0389764159613056	0.333	0.392	1
Itch	0.0396642792682888	-0.065520562878383	0.254	0.308	1
Mtus1	0.0396690139590481	0.00845059245486617	0.116	0.118	1
Card19	0.0396751790979978	0.0161642552465619	0.165	0.161	1
Sssca1	0.0396870719769851	-0.00128096008467926	0.928	0.955	1
Cchcr1	0.0398778314508932	0.000219375433128416	0.117	0.13	1
Flywch1	0.0398830089003332	-0.0347422373918097	0.152	0.2	1
Slc35a2	0.0399159525323625	0.0302486565901012	0.116	0.083	1
Lyrm5	0.0399211200496196	-0.0240948342239999	0.208	0.253	1
Mpped2	0.0400567680987137	0.0393896047996862	0.197	0.159	1
Mief1	0.0400654909680322	0.0391756947229828	0.233	0.196	1
Usp9x	0.0400782368288631	-0.0518076786137026	0.775	0.787	1
Sugp2	0.0401537766059192	-0.0310882820332843	0.077	0.111	1
1810055G02Rik	0.0401922702847252	-0.0327126145831647	0.247	0.299	1
Nup93	0.0401989658039927	0.0339268194882214	0.49	0.483	1
Vdac1	0.0403230472949625	0.0558324843430704	0.966	0.967	1
Ccdc112	0.0403316054326018	-0.0312922281253733	0.142	0.187	1
Fgfr1	0.0403893681121063	-0.0491267239532167	0.285	0.334	1
Rrm1	0.0404691065529123	0.016938837178744	0.618	0.642	1
Psma4	0.0405348527053881	0.0498294314747301	0.991	0.987	1
Bag6	0.040735830300333	-0.00821529054690895	0.456	0.5	1
Eif1b	0.0410880611228329	-0.025928812124313	0.579	0.634	1
Gm13152	0.0411297357932493	-0.0390885663672437	0.324	0.382	1
Surf4	0.0411774962258435	0.050329771071925	0.529	0.497	1
Rad54l	0.0413085183779014	-0.0350852361321523	0.304	0.36	1
Eef1e1	0.0413233399688268	0.0552840576114159	0.872	0.846	1
Ntan1	0.0415739383432155	-0.00972022420521887	0.294	0.331	1
Rc3h2	0.0416538611851733	-0.028591772536983	0.236	0.285	1
Mitd1	0.0416712953564368	0.0122128878245958	0.524	0.548	1
Psmc1	0.0416927100682953	-0.0519693703542854	0.848	0.872	1
Glg1	0.0417362993741432	-0.0405928895372286	0.328	0.387	1
Zfp830	0.0419191959112304	0.012774855871191	0.331	0.341	1
C330006A16Rik	0.042093300677681	-0.0352924543284597	0.138	0.183	1
Tsta3	0.0421435822452876	-0.0558167996191309	0.402	0.456	1
Snrnp48	0.0422318665912958	0.043338032389033	0.551	0.539	1
Gfod2	0.0424119329474025	-0.126187213179245	0.193	0.237	1
Ift81	0.0425984438198041	-0.00156694998962316	0.109	0.123	1
Rep15	0.0426440358099857	-0.0250809059765006	0.128	0.168	1
Rps27a	0.0427385067545087	0.0242918100831018	1	1	1
Gm11744	0.0428136504901171	-0.0273321468793754	0.1	0.139	1
Elovl5	0.0429548805675244	-0.0339181520590701	0.313	0.37	1
Gk5	0.0430155549253981	0.00321468676257392	0.108	0.117	1
Tprn	0.043061515476608	0.00989762613115258	0.12	0.122	1
Akr1e1	0.0432837832608663	0.0249774529490273	0.138	0.118	1
Tnrc18	0.0433163722800141	-0.00658444800873711	0.115	0.138	1
Sc5d	0.0433703271473286	-0.0107251336768433	0.113	0.14	1
Scpep1	0.0434172576136586	0.0497645065784868	0.47	0.437	1
Dennd5a	0.0435094778190087	-0.00800303979751932	0.094	0.117	1
Chchd10	0.0435162864122446	-0.0482151399581152	1	0.999	1
Kdm5b	0.0435804697927058	-0.0614942976251318	0.92	0.932	1
Pex10	0.0436440935473714	-0.0157165643515282	0.121	0.153	1
Zfp422	0.0436662353414283	-0.0428816120871381	0.219	0.271	1
Sept11	0.043672952486207	-0.0581343418714596	0.694	0.723	1
Larp7	0.0436958614109067	-0.0377927353890762	0.64	0.696	1
Gprasp1	0.0437210348209957	-0.0227254624497666	0.186	0.19	1
Api5	0.044014928791172	-0.0287955265437577	0.664	0.72	1
Pcgf1	0.0440809629814871	0.0256366617816454	0.105	0.076	1
Thnsl1	0.0442439473723667	0.0294418675448783	0.124	0.088	1
Dirc2	0.0442459073422194	-0.0320079572217586	0.13	0.173	1
Plekha5	0.0442956469205568	-0.0354958811557968	0.223	0.275	1
Pdia4	0.0445162372685819	-0.0230641132405936	0.493	0.549	1
Fem1b	0.0445706776073748	0.00576957306530246	0.49	0.525	1
Nsf	0.0445707079060215	-0.0170945486737799	0.443	0.489	1
Cobl	0.0446240142041178	-0.0548204511276789	0.622	0.664	1
Anapc4	0.0447139653431799	-0.0174274873977991	0.246	0.287	1
Slc45a4	0.0449045167846874	-0.0353893620496847	0.121	0.162	1
Poldip3	0.0449868262559937	0.0467782477260615	0.615	0.598	1
1700021F05Rik	0.0450905105994033	0.0386341040680203	0.503	0.497	1
Spag5	0.0451095774749469	-0.0242654436110141	0.138	0.178	1
0610009O20Rik	0.0451278420908515	0.0337553198205838	0.236	0.215	1
Oser1	0.0451763105768872	0.0150234723834589	0.323	0.329	1
Stx7	0.0452062613576631	0.0356365810375094	0.192	0.15	1
Hnrnpl	0.0452324556110979	-0.058915887624736	0.792	0.817	1
Rtca	0.0452411752877161	-0.0515468186310075	0.459	0.495	1
Des	0.0452845279170677	0.0270555626306218	0.177	0.136	1
Mtch1	0.0455475447330969	-0.055615575134002	0.543	0.578	1
Stmn1	0.0455552295442132	0.0572144937914854	0.96	0.957	1
Cacnb3	0.0456156404625027	0.0300866994413496	0.121	0.087	1
Rab34	0.0456597326494109	-0.0176639532047853	0.232	0.271	1
mt-Nd3	0.0458404768827698	-0.0159564158409884	1	0.996	1
Wdr73	0.0459588048529474	-0.00284137529143746	0.265	0.29	1
Bet1	0.0462098267120106	-0.00175467981761834	0.495	0.533	1
Trmt1l	0.0462696994751251	-0.00406393328433363	0.235	0.263	1
Man1a2	0.0462881043846199	0.0193252415949626	0.436	0.451	1
Zfp428	0.0463097573320398	0.036209304610703	0.895	0.914	1
Accsl	0.0463134260767868	0.0286734270923717	0.225	0.211	1
Cdc16	0.0463323811314296	-0.0488475132384874	0.421	0.461	1
Bcdin3d	0.0464438989093802	0.00602722174191225	0.198	0.213	1
Vimp	0.0466048974213634	0.0109862220750361	0.537	0.564	1
Ugcg	0.0467501379952702	-0.0129990080428652	0.154	0.186	1
Taf4b	0.046760276257036	0.0214642239893562	0.157	0.146	1
Mzt1	0.0468730936112826	-0.016998223093058	0.354	0.398	1
St3gal4	0.0469510428963524	-0.0124936521103989	0.076	0.101	1
Znhit1	0.0472186650744956	0.0517121122451358	0.748	0.72	1
Ckap2	0.0472483664146958	-0.0508102045610052	0.42	0.477	1
Snx1	0.0472990068233823	-0.00120369868756794	0.14	0.157	1
Fam118b	0.0473651671165762	-0.0434623108573713	0.281	0.335	1
Lrrc14	0.0475741378920286	0.0153140374153636	0.126	0.121	1
Zdhhc4	0.04768276970049	0.0175280324870408	0.302	0.307	1
3010026O09Rik	0.0479027555788181	0.00959585287109277	0.123	0.126	1
Pop1	0.0480044747190876	-0.0234411600081344	0.52	0.575	1
Ubr4	0.0480365815365236	-0.0123876677032903	0.517	0.564	1
Zfp646	0.0481651501853437	0.0286350208363792	0.263	0.25	1
Zdhhc21	0.0483169608834512	-0.0343673009581935	0.131	0.173	1
Dlgap4	0.0483754761660876	-0.00578056490980644	0.227	0.255	1
Snrpg	0.0483965979984221	-0.0217139049465223	0.996	1	1
Anapc16	0.048469795043501	-0.0013261722621366	0.297	0.325	1
Zfp318	0.0485231996999744	0.000663867620282338	0.252	0.273	1
Nicn1	0.0487030306365675	-0.0335781153880819	0.126	0.168	1
Tceal7	0.0488015239902084	-0.0215249100787173	0.074	0.106	1
Brcc3	0.0488045268648422	0.0251587598902958	0.345	0.343	1
Actb	0.0488131220071165	-0.0764260459565285	1	1	1
Mid1	0.0488279303489355	-0.069081923772042	0.691	0.72	1
Cdk2	0.0490005195155201	0.03817778528667	0.269	0.235	1
Dnmt3l	0.0490796832979153	0.0551771038756091	0.673	0.667	1
Ddx47	0.0491847316642748	0.0293568612351803	0.551	0.557	1
Psme4	0.0492312094996897	-0.0247553073366987	0.563	0.617	1
Man2a1	0.049585276510947	-0.0274073590120614	0.084	0.12	1
Rrm2	0.0496482559150361	-0.0331952576628156	0.781	0.829	1
Nipal3	0.0497764043016288	-0.0331062758215133	0.131	0.172	1
Wnk3	0.0502440525441987	0.014122344639051	0.139	0.138	1
Rhox9	0.0502542190218183	0.0255401868626207	0.13	0.132	1
Platr26	0.0503153969464117	-0.0349075814755245	0.186	0.212	1
Purb	0.0504873232235518	-0.0413515149680641	0.401	0.459	1
Trpc4ap	0.0505066485458366	-0.0294977660266644	0.1	0.139	1
Sec62	0.0506032287844565	0.0646292449717034	0.857	0.839	1
Sult6b1	0.0506526269281616	-0.00184247441405172	0.283	0.312	1
Cebpg	0.0506979701986892	0.0402146890724201	0.294	0.242	1
Rbm15b	0.0507500990284684	-0.0192038222699498	0.202	0.241	1
Eif1ax	0.0508204148323612	0.0482513554205037	0.969	0.954	1
Dynlt1f	0.0508659167546132	0.0084718174106912	0.165	0.173	1
2610301B20Rik	0.0509262579456587	0.00451761567349959	0.113	0.122	1
Rps27l	0.0510140757165668	-0.0322405255766265	1	1	1
Zbtb8os	0.0511212245684159	0.0423636479919864	0.628	0.611	1
Tekt1	0.0513086584309423	0.0270287795422092	0.152	0.126	1
Zfand3	0.0514274306397964	0.0395476289396225	0.271	0.237	1
Phax	0.0516492142891151	0.0530443317684416	0.748	0.726	1
Tspo	0.0518189612090087	0.0119500080859947	0.228	0.235	1
Ptpn2	0.0519480517064763	0.0433983237318637	0.451	0.424	1
Rangap1	0.0519546258400793	-0.0247787414411391	0.703	0.752	1
Slc35c2	0.0521740642701916	0.0309689986108233	0.22	0.192	1
Eny2	0.0523917159920862	-0.00297238898898011	0.892	0.923	1
Nudt16l1	0.0524253743257745	0.0189596468745657	0.428	0.439	1
Bcar1	0.0524855775051318	-0.0414373069586776	0.196	0.244	1
Tiprl	0.052499350407729	-0.0551197461818579	0.433	0.487	1
Itga5	0.0525450747863235	-0.013227556172115	0.148	0.18	1
Tm2d2	0.0525976739692002	0.0395382591566916	0.449	0.391	1
Ccdc181	0.0526841839315593	0.0211170292863847	0.127	0.112	1
Scoc	0.0528035160276105	-0.00198593251563717	0.405	0.441	1
Atp6v0a2	0.0528580440236764	-0.0128177376514027	0.132	0.163	1
Ccnc	0.0529074859390304	0.0131717871639817	0.374	0.388	1
Gm17491	0.0529819910283656	0.0301170411008506	0.128	0.092	1
Gapdh	0.0530534790945254	-0.0283708056355896	1	0.999	1
Hspa13	0.0530647405433179	-0.0130951589109977	0.112	0.141	1
Csde1	0.0533757778100323	-0.0545104504376823	0.9	0.91	1
Hmgn2	0.0535155243848918	-0.0378925883111734	0.95	0.941	1
Sgsm3	0.0535424105720879	0.0168867671161444	0.162	0.157	1
Ggct	0.0536609441819863	0.0465175484271287	0.432	0.381	1
Cmc1	0.0536709290009222	-0.0303071955867928	0.359	0.411	1
Atp11a	0.0537558815388792	-0.0225840348103777	0.124	0.162	1
Qtrt1	0.0538661338024699	0.0451162045441126	0.41	0.375	1
Noc4l	0.0539829183310767	0.0511943812789866	0.607	0.563	1
Depdc1a	0.0541414061322914	-0.0244327521705905	0.126	0.165	1
Gm10073	0.0543362776240756	-0.0470953804936223	0.717	0.731	1
Eci1	0.054419469793707	0.000938295334538486	0.42	0.447	1
Sesn2	0.0544629191032428	-0.00992915402936201	0.489	0.532	1
Dnajc9	0.0545410814039075	-0.0536091210665648	0.618	0.668	1
Nudcd2	0.0550107876259474	0.0454007642969352	0.973	0.968	1
Rarg	0.0551427131654106	0.057866080106893	0.595	0.559	1
Lrrfip2	0.0551474570440879	-0.0241303070072332	0.393	0.444	1
Cgnl1	0.055276557432191	-0.00852818948242252	0.104	0.127	1
Smarcd1	0.0553191133991047	0.00633222822927126	0.779	0.812	1
Jade1	0.0553367671328248	-0.036661192362055	0.9	0.932	1
Noa1	0.0553411107540239	0.022497604846539	0.254	0.274	1
Gmfg	0.0553565629768491	0.032990160836407	0.25	0.201	1
Pepd	0.0554051375897367	0.0196627721748544	0.25	0.249	1
Usp6nl	0.0555142863036915	-0.00815805606714907	0.104	0.125	1
Fam122a	0.0555748270964323	0.0164817186834017	0.177	0.172	1
Phf21a	0.0555897517944768	0.0302089799182676	0.189	0.166	1
Slc25a1	0.0556220718060227	-0.0450921325743281	0.329	0.374	1
March5	0.0560711243491214	-0.0210947485458597	0.841	0.88	1
Ado	0.056088927706227	-0.00599282814564497	0.17	0.194	1
Pef1	0.0561393443068272	-0.0392674936484205	0.223	0.273	1
Taf4a	0.0562136529696271	0.00426212058842264	0.13	0.138	1
Heatr3	0.0562870428168383	0.0131609787676415	0.308	0.27	1
Abhd10	0.0563413922783431	0.0345610903629047	0.281	0.253	1
Camsap2	0.0563819112966856	0.00609385333118219	0.127	0.132	1
Slc30a1	0.0564097831226077	-0.028642227506322	0.158	0.202	1
Eif3i	0.0565002331399952	0.0169789945677419	0.927	0.946	1
Polr3d	0.0565823991288632	-0.0364520107801357	0.474	0.532	1
Surf2	0.056831207535237	0.0478071758420392	0.572	0.54	1
Hcfc1r1	0.0571200206600575	-0.047355804313836	0.432	0.457	1
Nipbl	0.0572279535155717	-0.0486905693074702	0.547	0.577	1
Lgalsl	0.0574479697266763	0.0261074121929681	0.154	0.131	1
Nr2f6	0.057758071833325	-0.0171905650633278	0.173	0.208	1
Gmnn	0.0578534098888725	-0.0244486609258434	0.916	0.945	1
Pigl	0.0579162679342169	-0.0366494863492794	0.26	0.313	1
Ndufb3	0.0579998420904437	0.0510356019627181	0.826	0.814	1
Pyroxd1	0.0580380214184506	-0.012722215961476	0.173	0.205	1
Dhcr7	0.058106979663633	0.0333151586288298	0.169	0.133	1
Hspa14	0.0581216551152443	0.0505162547513432	0.872	0.845	1
Atp5o	0.0582238493156054	0.0301719731115635	0.991	0.997	1
Ccdc167	0.0583478030336896	0.0273971545014716	0.105	0.074	1
Eif4e	0.0583807317416175	-0.0152293089289193	0.869	0.903	1
Exosc2	0.0584682335834011	-0.00253185259816524	0.421	0.456	1
Ubp1	0.0586948841405514	-0.0125058675832497	0.412	0.454	1
Fkbp6	0.0591720284272297	-0.020973984003266	0.093	0.125	1
1110008P14Rik	0.0591815189345184	-0.0461713759155393	0.609	0.631	1
Gpatch2	0.0592805687366185	-0.0157040502906712	0.182	0.215	1
Adrbk1	0.0593115444252897	-0.0388020241840662	0.184	0.226	1
Vwa3b	0.0594022134551542	-0.00756280411808183	0.197	0.227	1
Gskip	0.0596194586326839	0.00916567883649827	0.152	0.157	1
Slc11a2	0.059674045076531	-0.00912851935589089	0.086	0.107	1
Polr2i	0.0599823054501624	0.0518594375097776	0.968	0.959	1
Odf2	0.0600249731653146	-0.0438470499322511	0.497	0.555	1
Igf2bp2	0.0600336589188698	-0.0421590889089452	0.356	0.413	1
Mfap1a	0.0600355554866146	0.0208123278623231	0.243	0.236	1
Agpat2	0.0602109689269411	-0.0530478837407604	0.436	0.486	1
Nqo2	0.0603200588015201	0.0327891552556064	0.186	0.154	1
Rev3l	0.0603557547806772	0.0181536561955739	0.134	0.122	1
Rnf168	0.0604864976041481	0.0177328109305439	0.363	0.316	1
Nol6	0.0609694589667068	-0.0497080759557183	0.371	0.416	1
Cct2	0.061286912774659	0.025868457401435	0.985	0.991	1
Elp3	0.0613258606342931	0.0466338024171327	0.533	0.513	1
Rps21	0.0614491396968239	-0.026263064475037	1	1	1
Herc1	0.0615298361856412	-0.0482416824732652	0.345	0.397	1
Traip	0.0619778851874608	0.0264008057312818	0.324	0.313	1
D3Ertd254e	0.0620490807662428	0.0251398531696285	0.138	0.101	1
Tmem5	0.0621253011422838	-0.0521940359791987	0.459	0.507	1
Atp6v0a1	0.0625653281864649	0.0169169877868707	0.142	0.132	1
Mta2	0.0627524352026496	0.00908563196572781	0.475	0.499	1
Tinf2	0.0627820825843664	-0.0248862517014141	0.197	0.239	1
Uhrf1	0.0628596484050031	-0.015691253720222	0.726	0.699	1
Patz1	0.0628974967026359	0.0102411145269982	0.402	0.363	1
Rnft1	0.0629232308372333	0.00721589308540005	0.254	0.268	1
Zc3h13	0.062961322738828	-0.0447071517121922	0.7	0.751	1
Tenm4	0.0631129102856723	0.0213903610865963	0.135	0.126	1
Trp53	0.0631502021796035	0.0183263590894029	0.976	0.987	1
Ggta1	0.063174754121658	0.0246381899572332	0.105	0.082	1
Mogs	0.0631953447673491	0.018017462885307	0.14	0.139	1
Epcam	0.06320360192689	0.0299599865226153	0.537	0.549	1
Sfpq	0.0634129735331701	-0.0291543592782846	0.958	0.977	1
Rhno1	0.0634433414043852	-0.0286664050996919	0.399	0.453	1
Atp5f1	0.0634546029007275	0.0192132746840752	0.992	0.998	1
Ethe1	0.0634733959691598	0.0159862059643786	0.212	0.212	1
Rrs1	0.0634853408326546	0.00609061215040096	0.73	0.764	1
Pdhb	0.0634926051836151	0.0482537335416051	0.637	0.595	1
2410015M20Rik	0.0635971148543287	0.02090961182921	0.88	0.896	1
Timm10b	0.0636765236391699	-0.0495738376714563	0.628	0.679	1
Ppil4	0.0639948509404197	-0.00128886482188051	0.648	0.608	1
Adrm1	0.0640465741904822	0.0354392487756586	0.686	0.68	1
Mrps27	0.0640788906251163	-0.00803704255360346	0.238	0.269	1
Ly75	0.0641718734173305	-0.0269834357587212	0.08	0.113	1
Mapk3	0.0642960070034646	0.0339029772874426	0.448	0.435	1
Rps19	0.0646315675321514	-0.024349993507581	1	1	1
Hmgcs1	0.0647367427938098	0.0507529631259652	0.513	0.465	1
Luc7l	0.0648333312089938	0.039376331260931	0.748	0.747	1
Pole3	0.0650616379455216	0.00139714194326723	0.718	0.752	1
Ube4b	0.0651080480015699	-0.0217598374186156	0.418	0.468	1
Stxbp2	0.0651472098649639	-0.0306090369067	0.107	0.134	1
Ppm1j	0.0651583210040169	0.0291831348045294	0.15	0.123	1
Whsc1	0.065263816812049	-0.023654700793668	0.171	0.21	1
Sepw1	0.0653203546416921	-0.0197882372945304	0.93	0.912	1
Atn1.1	0.0653815148274312	-0.0290359423726918	0.085	0.117	1
Tnfrsf21	0.065385897255377	0.031899466775328	0.144	0.112	1
Mpp5	0.0656945307326918	-0.0236452528726047	0.184	0.224	1
Mdh2	0.0657390434762748	0.0391745736909077	0.991	0.982	1
Mcm2	0.0657816832050892	0.0330880443511901	0.846	0.807	1
BC055324	0.0658363227722676	0.00311577747827352	0.193	0.207	1
Dnaaf5	0.0658402639491429	-0.0223397500973684	0.088	0.121	1
Rab40c	0.065875802681598	-0.0324624137070395	0.142	0.184	1
H2afx	0.0659957187087036	0.0482824207140775	0.991	0.994	1
Sae1	0.0660802264971798	0.0476011614914573	0.9	0.901	1
Tdrd12	0.0661011059527732	-0.0132264175784725	0.175	0.209	1
Setd4	0.0661819315417185	0.0281661052805005	0.177	0.136	1
Anapc10	0.0662516190735016	-0.0126657463796489	0.628	0.599	1
Rabif	0.0663620270730031	0.0051319655938693	0.53	0.56	1
Gm10263	0.066391698779602	0.0128997106256449	0.706	0.729	1
Lysmd2	0.0665686442336978	0.0332864024429785	0.198	0.166	1
Cyb5r4	0.0665824634760589	-0.0369328498791716	0.412	0.467	1
Ubac1	0.0666000467760424	-0.00415421806459759	0.564	0.603	1
Amotl2	0.0666212440885383	-0.0308785560795092	0.206	0.25	1
1810043H04Rik	0.0669415137345447	-0.0406047361497376	0.768	0.768	1
Ndnl2	0.0670332964605296	-0.0232000361409882	0.536	0.585	1
Gm27045	0.0671068493895658	0.0233194956764722	0.113	0.096	1
Trmt12	0.0671364188375567	0.00676776292319825	0.134	0.111	1
Syce1	0.0671507068053774	0.00780924292872803	0.393	0.414	1
Rchy1	0.0672289730495609	0.012255303862155	0.491	0.512	1
Fam76b	0.0676002659501688	0.0363347940581708	0.244	0.203	1
Lias	0.0682730227995638	-0.00435683038889345	0.41	0.445	1
Faf1	0.0684390533514974	0.00980950706393202	0.731	0.762	1
Haus7	0.068439392372231	0.0394440442207297	0.296	0.253	1
Csnk1g3	0.0689957847221984	0.0235402717932422	0.267	0.224	1
Nae1	0.0690305588708356	0.0107666818536314	0.414	0.426	1
Morf4l2	0.0691062238441632	0.0470416167312506	0.969	0.966	1
Mrps2	0.0691674725317992	-0.00138211111454412	0.375	0.404	1
Gcc2	0.0691808840952991	-0.0288281208446083	0.192	0.235	1
Prpf38a	0.0692197868117392	0.0482312176981583	0.791	0.771	1
Atox1	0.0693359835917463	-0.0342936855750218	0.995	0.994	1
Arf3	0.0695032032705731	-0.0420417705214645	0.457	0.514	1
Gnb4	0.069512706969263	-0.0175869763406166	0.109	0.141	1
Rexo2	0.0695240401291119	-0.0480793354221336	0.916	0.926	1
Cdca7	0.0698615206628841	0.0313253273296595	0.75	0.759	1
Vamp7	0.0699996267348548	-0.0311931518668168	0.142	0.168	1
Tpst2	0.0700056444535255	-0.0345221122243978	0.378	0.432	1
Gpd2	0.070217064426499	0.0546764916408654	0.444	0.399	1
Tmem109	0.0702171298175624	0.00915496546407336	0.132	0.134	1
Heatr5a	0.0705000349824294	-0.0109604686880349	0.082	0.106	1
Eif3b	0.0705284070665357	-0.0309823289741371	0.93	0.917	1
B9d2	0.070532409664024	0.00815110363223856	0.14	0.141	1
Apobec3	0.0706581846737112	0.0447272383401833	0.493	0.465	1
Adnp2	0.0707397061952443	0.0300314419343625	0.212	0.19	1
Pias2	0.0708598433763066	0.0483082207866212	0.737	0.694	1
Zfp459	0.0709764852307456	-0.00246647169405557	0.143	0.161	1
Efhd2	0.0711030978720245	-0.0186196149832611	0.104	0.136	1
Slc43a2	0.0712106886785558	0.0221614085012944	0.104	0.072	1
Rnf146	0.0713030146379269	-0.00180589515615578	0.259	0.283	1
Ncam1	0.0713546035138506	-0.0264365058941504	0.096	0.131	1
Ttll12	0.0715772733673104	-0.0325537151460302	0.194	0.241	1
Ccdc91	0.0715937303023632	-0.0339112304628328	0.15	0.187	1
Tmem165	0.0716375223936582	0.0461374684473659	0.507	0.474	1
Serinc1	0.0717044339527663	0.0147082715951374	0.19	0.191	1
F11r	0.0718731958342735	0.0272500186566265	0.127	0.093	1
Timm13	0.0718810914178992	0.047393038527247	0.997	0.993	1
Ppp1r15a	0.0719865434332078	0.0072023932955568	0.223	0.232	1
Wwp2	0.0720679315333894	-0.00341453665522934	0.258	0.283	1
Sap30	0.0723223663495664	0.0370410143215505	0.852	0.811	1
Hpgds	0.0723429464261041	-0.0153401656941974	0.074	0.101	1
Atp6v1a	0.0723568181789219	-0.0532683277916606	0.498	0.542	1
Ncoa1	0.0724047210356686	-0.0181817222540878	0.072	0.101	1
Nr3c1	0.0725438235228826	-0.0101005821066086	0.134	0.159	1
Ipo9	0.0726619174420964	-0.0167842970620028	0.275	0.314	1
Rars	0.0727852273637931	0.040705490398056	0.731	0.727	1
Hectd1	0.0728711946588941	-0.0492590948635633	0.36	0.408	1
Secisbp2l	0.0728854707322534	0.0154536584189885	0.15	0.145	1
Smim4	0.0729174887571615	-0.00865945697221532	0.298	0.333	1
Sltm	0.0730482970033205	-0.025016151843141	0.81	0.851	1
Med13l	0.0731054500838448	-0.0525673674552702	0.451	0.496	1
Tbc1d17	0.0732522044153117	-0.0276204745580381	0.088	0.119	1
Nfkbib	0.0734256224444711	0.0398317170237571	0.48	0.425	1
Ass1	0.0734769074979411	-0.051125060120306	0.333	0.387	1
Mageh1	0.0735171923174261	0.0250625730947878	0.201	0.19	1
Pdcd4	0.0735819655787936	-0.04161712593068	0.224	0.262	1
Ccnb1	0.0736177004203361	0.0411174015176785	0.876	0.84	1
Glis2	0.0737604007619246	-0.0242082896372307	0.09	0.124	1
Gtse1	0.0739131046746584	-0.0357811771294244	0.452	0.507	1
Ehmt2	0.0742193657999511	0.0474620417695079	0.491	0.458	1
Snx2	0.0742771131963385	0.0217257937526124	0.468	0.476	1
3830406C13Rik	0.0743066224581805	0.0194271029785028	0.103	0.089	1
Hmgn3	0.0743494862017798	0.00524902059985402	0.211	0.228	1
Ctcf	0.0747566087628839	-0.0315573052533795	0.86	0.851	1
Helq	0.0747762294582126	0.00651547565689743	0.115	0.119	1
Mad1l1	0.074866214066127	-0.0205519794017185	0.17	0.206	1
Fbxo6	0.0750072481315798	0.0437989919954926	0.447	0.394	1
Tmem150a	0.0750124598350066	-0.00720826291388135	0.151	0.174	1
Slc25a26	0.0751646454787307	0.0100873033762042	0.131	0.134	1
Ubxn7	0.0751734699989691	-0.0151064602229153	0.217	0.251	1
Rnf17	0.075192114139519	-0.0154128164435853	0.205	0.241	1
Smarce1	0.075268562906473	0.0468587767822619	0.669	0.65	1
Nudt4	0.0753270923925468	-0.0213108688535286	0.914	0.895	1
Smim8	0.0754681504462345	-0.0428871777427771	0.348	0.401	1
Pik3c2a	0.0754689122911861	-0.034706420319557	0.155	0.197	1
Cks2	0.0755096701955801	0.0425569816312912	0.987	0.985	1
Klhl8	0.0756953322066	-0.0131054746275291	0.085	0.109	1
AW549877	0.0757432681024103	0.0222558341681399	0.139	0.104	1
Apex2	0.0758099431747906	0.031171718599612	0.142	0.106	1
Ift52	0.0759156793510663	0.0303708849162596	0.171	0.14	1
Coil	0.0759844219027263	-0.00074755246156627	0.447	0.477	1
Sde2	0.0760324763076083	0.0139353309442056	0.753	0.711	1
Btbd10	0.0762347900774034	0.00350278157732223	0.243	0.263	1
Chek1	0.0762999765285445	0.0324689420257288	0.305	0.255	1
Nmral1	0.0763230841069599	0.0165217684379025	0.278	0.283	1
Vps4b	0.0763752172497525	-0.050609047016867	0.536	0.583	1
Sac3d1	0.0763874075936988	-0.0449897999750619	0.518	0.547	1
Tdrkh	0.0764691496591834	-0.0217388409444786	0.096	0.128	1
Tsix	0.076479258570052	-0.0179092424815555	0.265	0.306	1
Ccdc6	0.0765023888601857	-0.0225338492077353	0.212	0.253	1
Ube2l3	0.0765939322219257	0.050525932727942	0.767	0.737	1
Msh3	0.0767335138699142	-0.0421468538477704	0.285	0.326	1
Vamp8	0.0767876969030393	-0.00178620919181552	0.236	0.266	1
Fam229b	0.0768785445016169	-0.0256954784671744	0.115	0.151	1
Gna11	0.0770070207651955	-0.0495663607993165	0.44	0.487	1
Fam64a	0.0770443515592557	-0.00304017459675529	0.204	0.227	1
Hmbox1	0.0771400904388346	-0.0268106581087315	0.084	0.116	1
Blzf1	0.0772997545210894	0.0189987743777123	0.22	0.216	1
Sbno1	0.077303107520984	-0.0376149221767429	0.715	0.764	1
Aamp	0.0773974632323169	0.0476919971298233	0.829	0.8	1
Polr2b	0.0775110658605069	0.01088911124583	0.559	0.581	1
Tmem106c	0.0776090768858837	0.021454829290076	0.165	0.148	1
Stag1	0.077926383468089	0.00651378805485858	0.551	0.577	1
Ecd	0.0780266671898438	0.0441303330156546	0.422	0.381	1
Mettl16	0.0781958422375862	0.0463731594556359	0.798	0.787	1
Tsen54	0.0785462253788352	-0.00703765515055618	0.151	0.173	1
Rpl13	0.0785678029866111	-0.0209403968578159	1	1	1
Arrdc4	0.0786707646779405	0.0404613560950693	0.707	0.657	1
Foxj3	0.078742684310878	-0.0298620617532949	0.15	0.191	1
Lrp6	0.0788751263012774	0.0252908382844012	0.184	0.165	1
Nsl1	0.078943463625641	-0.00935565084200737	0.105	0.128	1
Chchd4	0.0793571067160496	-0.0489589459666071	0.943	0.949	1
Aard	0.0794515271572952	-0.0299019835068109	0.509	0.561	1
Prkar2a	0.0795697283672205	0.0151687865077664	0.449	0.464	1
Zfp617	0.0796503722858124	-0.0101284514872323	0.13	0.157	1
Mageb16	0.0798154692735872	0.0374267925728659	0.283	0.245	1
Slc48a1	0.0799116419912925	-0.0118143838724484	0.132	0.16	1
Def6	0.0800776947957158	0.0169806156878193	0.238	0.201	1
Clk3	0.0803272308274765	-0.0230074866928748	0.193	0.232	1
Flywch2	0.0803493700283179	-0.0296150349970987	0.121	0.158	1
Sbk1	0.0804745527051807	-0.00899958523408029	0.124	0.148	1
2500002B13Rik	0.0805016601558287	0.0110074860723254	0.278	0.288	1
Gtf3c3	0.0805079120183286	-0.046643718622513	0.348	0.392	1
2700081O15Rik	0.0806094610355098	-0.0259653121369483	0.084	0.117	1
Npm1	0.0806302546791776	0.0273649775500542	1	1	1
Bin1	0.080647757906145	0.0290851017326629	0.135	0.104	1
Ccdc53	0.080702553651759	-0.0373990777229595	0.312	0.363	1
Sart3	0.0807200814922718	-0.0463947311362006	0.428	0.48	1
Eif2b5	0.0807773344955116	0.0197546001981697	0.629	0.642	1
Fam49b	0.080846253863765	-0.0542800187213699	0.656	0.685	1
Zfp518b	0.0812372528182635	-0.00754962536142947	0.238	0.267	1
Acy1	0.0815697385796616	-0.0228261242739955	0.121	0.158	1
Fam204a	0.0816782290918981	-0.0121770749554518	0.475	0.518	1
Mesdc1	0.0817602653911745	0.0385856080270656	0.297	0.263	1
Nelfe	0.0818855369714547	0.0065807272859621	0.52	0.543	1
Cth	0.0819132845192353	0.0479873149760743	0.487	0.475	1
Gsk3a	0.0819398971721214	-0.0264765663903682	0.248	0.259	1
Mboat7	0.0819556846438532	-0.0328991076874662	0.147	0.188	1
Etfdh	0.0819742192534637	-0.0128303845634814	0.128	0.154	1
Usf2	0.0822449636683113	-0.00141492576765656	0.301	0.327	1
Fra10ac1	0.0823984808245907	-0.0385951636027816	0.26	0.31	1
Slc3a2	0.0825437287807975	0.0485300622493873	0.834	0.841	1
Hmgb3	0.0825968683029338	0.0554426198854299	0.564	0.528	1
Dhfr	0.0826997807576393	0.024845209211961	0.547	0.556	1
Eif2s1	0.0828308346270363	0.0371430845673077	0.972	0.958	1
Map1b	0.0829110305784263	-0.0475686405754943	0.611	0.662	1
Cks1b	0.083019080112759	0.00235841729352826	1	0.995	1
Zgpat	0.0831962008899925	0.00736798867336416	0.126	0.129	1
Ndufc1	0.0832732257993445	0.0328614542057708	0.978	0.961	1
Gm5900	0.0833915333704156	-0.0399793513160707	0.296	0.341	1
Tbcd	0.0837472847292333	-0.0243585276975739	0.175	0.191	1
Slc12a7	0.0840563932616735	-0.000887711929637519	0.131	0.146	1
Copz1	0.0842182419216206	0.035125933431724	0.777	0.775	1
Sdad1	0.084240866470077	0.0252004055296308	0.668	0.674	1
Cdip1	0.0844254797415744	0.0169244696765649	0.19	0.186	1
Rbm45	0.0845523370193097	0.0337023666494417	0.3	0.251	1
Hnrnpa3	0.0847943992699419	-0.0167834866075245	0.993	0.984	1
2010320M18Rik	0.0849421665141605	-0.00381148970562678	0.265	0.29	1
Cdc42bpa	0.0850648449685251	0.0177618928023141	0.105	0.092	1
Pcm1	0.085068761555676	0.00879502174144087	0.715	0.744	1
Ywhag	0.0850740882472987	-0.0172104499857271	0.899	0.879	1
Tmem261	0.085126943044654	0.0359006406651962	0.758	0.757	1
Fam96b	0.0852170647383256	-0.0502776314247564	0.717	0.753	1
Rps14	0.085251938796533	0.0200025568075626	1	1	1
Pcmt1	0.0852848228498404	0.0523954300383866	0.696	0.676	1
Pdzd11	0.0853062796906139	-0.0345223882995517	0.429	0.441	1
Ell	0.0855108788856741	-0.0187606235956171	0.127	0.161	1
Psma8	0.0860970880975514	-0.0370353839223002	0.186	0.229	1
Vps29	0.0861221520166408	0.020754053381962	0.849	0.864	1
Luc7l3	0.0861818063079806	0.045797018159254	0.915	0.895	1
Znrf1	0.0863701981765469	-0.00456597427792077	0.157	0.176	1
Rfwd2	0.086427770993084	-0.0408086213765256	0.252	0.297	1
Zfp652	0.086655489522383	0.0125104266088271	0.142	0.138	1
1110059E24Rik	0.0867247643536701	0.0227705039987415	0.409	0.361	1
Smyd5	0.0869382716361956	0.02494453680458	0.502	0.507	1
Atp6v1e1	0.0870536910094313	0.015536950137466	0.758	0.783	1
Tead4	0.0871025931086984	-0.0218104879421979	0.097	0.13	1
Tmco1	0.0871973713968192	-0.0414780025153202	0.835	0.867	1
Plk1	0.0873999316637714	0.0378301010028673	0.615	0.601	1
Ckap2l	0.0876044024077539	0.002915741158243	0.324	0.347	1
Jagn1	0.0876952915319619	-0.0348997317719967	0.638	0.689	1
Commd10	0.0877264631458586	0.0297428401183624	0.497	0.444	1
Fam45a	0.0878254471616197	0.0236087405420279	0.135	0.113	1
Gja1	0.0879146765746654	0.0313314434138977	0.274	0.261	1
Nhlrc2	0.0881911715504023	-0.0229225401137382	0.202	0.243	1
Thumpd1	0.0881962292463728	0.0489226513516441	0.663	0.629	1
Cdc27	0.0883119026035093	0.0332703897899944	0.317	0.288	1
Psmb6	0.088315104686935	0.036861978924779	0.997	0.998	1
H2afj	0.0883255996109018	-0.0403614401758177	0.981	0.978	1
Klf10	0.0886885507670832	0.0191931535020919	0.254	0.257	1
Trmt5	0.08873295149504	-0.0326283621335118	0.146	0.182	1
Fscn1	0.08880048446317	-0.0402999500279511	0.912	0.938	1
Ttc4	0.0888088559271014	0.0010449770615274	0.436	0.462	1
4930447C04Rik	0.0888363188901403	-0.043169764034426	0.368	0.394	1
Spcs1	0.0888435642048885	0.0226479353131184	0.803	0.822	1
Gtf2h4	0.0891555136924975	0.0416409725312083	0.444	0.42	1
Ccne1	0.0891709063297807	0.0420062614798336	0.93	0.909	1
Ldhb	0.0891914362935587	-0.0370216678817714	0.61	0.662	1
Ak4	0.0892007450540415	-0.0453237408395631	0.379	0.432	1
Perp	0.0893326059138917	-0.0585463240021943	0.355	0.407	1
Ganab	0.0893952501737282	-0.00533528297067642	0.457	0.494	1
Arhgef18	0.0894776147700048	-0.0293692922872877	0.119	0.147	1
Kif20a	0.0895216092861784	0.0352531361616847	0.493	0.485	1
Ammecr1	0.0896904881942924	-0.0382066720306346	0.2	0.244	1
Cbl	0.0899898168591773	0.0287727266048541	0.337	0.326	1
Sall1	0.0901257145076305	0.00408601123933972	0.327	0.347	1
Zfp820	0.0902003735037035	-0.0201829213512641	0.134	0.167	1
Hmgxb3	0.0903269316126347	-0.0315662141310608	0.17	0.212	1
Pak2	0.0905207995093267	-0.0431429286398722	0.601	0.652	1
Rnf14	0.0905550127434879	0.0377349335545329	0.252	0.216	1
Stx5a	0.090563930588148	0.0221653667053123	0.227	0.212	1
Mcfd2	0.0906242473705641	0.0129304259164195	0.238	0.241	1
Bud31	0.0906405291518237	0.0493621856461488	0.874	0.866	1
Pelp1	0.0907754937472385	0.00379830936577163	0.722	0.753	1
Fam8a1	0.0909189281691617	0.00724665498440964	0.146	0.151	1
Tgif1	0.0910252915504639	0.0061735740062584	0.767	0.799	1
Hdac5	0.0910439415565034	-0.0036567838830846	0.177	0.195	1
Slc10a7	0.0910842447673535	0.0126332733893171	0.123	0.117	1
Pxk	0.0914008287367445	0.025384844855795	0.127	0.093	1
Dennd2a	0.0914570221066598	0.0228674622710873	0.163	0.147	1
Rnf114	0.0914851315015162	-0.0301724088360099	0.273	0.32	1
Arid2	0.0915745032370468	0.00657042219895124	0.256	0.27	1
Gm2694	0.0916121424346358	0.034511158883262	0.243	0.2	1
Son	0.0916403908181369	-0.0302905359925632	0.977	0.989	1
Unc119	0.0916968781595359	-0.0142862366271301	0.154	0.184	1
Cox6b1	0.0917538839997182	-0.01931650160922	0.997	0.992	1
Naa50	0.0918772014268903	0.0479790251214571	0.98	0.964	1
Zfp516	0.0918995246194152	0.0329421554280478	0.171	0.137	1
Parvb	0.0919261690417972	0.00442108496603461	0.325	0.35	1
Map3k7	0.0920320116972165	0.0195720885177207	0.246	0.245	1
Prdx5	0.0920413280127178	-0.017332722993185	0.757	0.735	1
Mgat2	0.0921413615549109	-0.0320332077242004	0.457	0.511	1
Ctu2	0.0924657336814126	0.0411809415480363	0.297	0.254	1
Hmga2	0.0924922416900945	-0.0251797126365787	0.103	0.136	1
Scn8a	0.0925912037030929	-0.0253255936136646	0.082	0.112	1
Cir1	0.0928736806787054	0.00460889503734085	0.424	0.451	1
Epb41l4a	0.0929693900692529	-0.013403596323597	0.594	0.638	1
Spdl1	0.0929813681130768	0.00887249284318536	0.225	0.234	1
Hagh	0.0930222615966435	0.0438673878767775	0.457	0.409	1
Recql	0.093072868670735	0.0247873135037791	0.138	0.114	1
Pak1ip1	0.0933223475375782	0.00140236566269714	0.838	0.868	1
Wdr76	0.0933807240631784	0.0122184325748852	0.27	0.278	1
Atf4	0.0934196328971968	0.0641214263040908	0.799	0.776	1
Hmgcr	0.0938010318109938	0.0423165542490667	0.328	0.285	1
Msi2	0.0938756137262916	-0.0366028748396363	0.39	0.442	1
Trps1	0.0938791511383704	-0.0375799053287873	0.289	0.338	1
Yes1	0.093890294409115	0.0450210868356438	0.402	0.371	1
Gm26737	0.0939300297747755	-0.0810012562897589	0.37	0.421	1
Vrk3	0.0939686369164342	-0.025504147039465	0.27	0.315	1
Inpp5a	0.0941325122542625	-0.0280947009895451	0.113	0.149	1
Ythdf1	0.0941776924534608	-0.00533629196325131	0.54	0.576	1
Dlg5	0.0944306522114619	-0.0273676266357324	0.09	0.119	1
Xpnpep1	0.0947739406651315	-0.018324861694608	0.676	0.718	1
Relb	0.0949695712671877	0.0332001878270884	0.198	0.159	1
Sh3glb2	0.0950054933009415	-0.0162786489289234	0.278	0.317	1
Pcif1	0.0951163973190462	0.0045420984905063	0.505	0.528	1
Psmb10	0.0952324884595157	-0.0288596789871034	0.704	0.751	1
Mgmt	0.0955546959408681	-0.0408513713216539	0.219	0.258	1
Hspb11	0.0955753642894963	0.0278114814583203	0.175	0.153	1
Ate1	0.095639082551208	0.0281806915725886	0.343	0.329	1
Smo	0.0957922272761223	0.00881705022410036	0.111	0.111	1
Fam173a	0.0958715557057102	-0.0114818688063032	0.194	0.224	1
Trak2	0.0958834918373638	0.0103984731898503	0.12	0.12	1
Dido1	0.0959483362270114	0.0183557924395355	0.513	0.529	1
Acsl3	0.0959743773246082	-0.0335223383596609	0.206	0.251	1
Swap70	0.0961165812479624	-0.0282746460073296	0.117	0.153	1
Gm11496	0.0962298781004586	-0.0160882637909304	0.177	0.208	1
Fut8	0.0962778964800743	-0.0250208556130627	0.09	0.119	1
Eif3f	0.0963258476113456	0.0424677877441426	0.991	0.98	1
Fus	0.0963650664047537	-0.0469245388671735	0.937	0.951	1
Tnnt1	0.0968528054248865	0.0282413323394556	0.171	0.141	1
Braf	0.0969852144261554	-0.00737056909215922	0.169	0.193	1
Tmem39b	0.0969862939603253	0.036036639048627	0.265	0.225	1
Rps6ka3	0.0969866216632757	-0.0277662583551123	0.123	0.16	1
Grb10	0.0972565052807221	0.00676468268131419	0.399	0.425	1
Samm50	0.0972936001921583	0.0356620792339183	0.861	0.859	1
Raf1	0.0973672464578293	0.0280206592102144	0.53	0.536	1
Lrrc58	0.0973905819275309	-0.0430131467243171	0.421	0.465	1
Mrps12	0.0975152645068222	0.0444794535903409	0.874	0.841	1
Zbed5	0.0976581296424318	-0.000101460121701466	0.109	0.122	1
Myc	0.0977760184822011	0.0324208340478403	0.196	0.16	1
Reps1	0.0978589592067598	0.0148844347512011	0.181	0.18	1
Praf2	0.0980392191559024	0.00720532752812814	0.457	0.479	1
Abracl	0.0980461939496642	0.0387379402541301	0.663	0.652	1
Dhodh	0.0985394794007398	0.0378020720712825	0.401	0.35	1
Zfp120	0.098617259225378	-0.0270549699691402	0.089	0.118	1
Mkks	0.0986618079677485	-0.00221399858288618	0.621	0.655	1
Kat8	0.0989148496170116	0.0176157240120743	0.327	0.286	1
Mrpl22	0.0990475957297956	0.0527380820471972	0.725	0.697	1
Usp19	0.0991396832745718	-0.0527855489690854	0.317	0.362	1
4931406P16Rik	0.0992384418549904	-0.0192016367420845	0.323	0.364	1
Ctdspl2	0.0996183628804528	0.0230827106875809	0.313	0.27	1
Cldnd1	0.0997570489409924	0.0324495934935281	0.336	0.312	1
Nktr	0.0998905105749788	-0.0273563351006945	0.579	0.628	1
Pdap1	0.0999915579683793	0.0377186272623087	0.999	0.999	1
Atf7ip	0.10058407929172	-0.0314672864958853	0.256	0.303	1
Glrx	0.100593905675382	-0.00376733693441639	0.139	0.162	1
Zfp91	0.100598447716458	-0.00441608726320453	0.556	0.593	1
Psmc3	0.100674341449093	0.0535386593925695	0.923	0.915	1
Dennd1b	0.100676141197483	0.0226361326889887	0.103	0.075	1
Ttc3	0.100699065243147	0.0111609853165159	0.571	0.596	1
Ephx2	0.100774276416636	0.0263880306779967	0.101	0.075	1
5031425E22Rik	0.100808183521642	-0.0176895401143913	0.103	0.132	1
Seh1l	0.10087004460957	0.0429103992236798	0.725	0.714	1
Aip	0.10110711445972	-0.042181450361551	0.274	0.32	1
Tmem11	0.101590574494131	0.0421776402195654	0.81	0.77	1
2810001G20Rik	0.101632372511129	-0.00881650596335004	0.174	0.2	1
Ndufaf1	0.101635170564574	-0.00642034274674347	0.251	0.278	1
Ccnh	0.101644774777782	-0.0120240182996496	0.526	0.566	1
Gm16185	0.10171800937109	0.0414588346407027	0.178	0.162	1
Mrpl44	0.101809877373154	-0.0316199105323636	0.478	0.529	1
Mdm4	0.101815834159726	-0.0235691045251548	0.557	0.607	1
Fam122b	0.101955777319404	-0.0204874183690603	0.094	0.125	1
Atmin	0.101963210701203	-0.00837693310281268	0.313	0.345	1
Fam20b	0.102216413705796	0.0239293076811409	0.111	0.082	1
Gps2	0.102301812838115	0.0165819687666821	0.247	0.25	1
Kifc3	0.102420158958901	-0.020113837066512	0.089	0.12	1
Ndn	0.102577438937422	0.0269536892760989	0.201	0.162	1
Aunip	0.102711884449492	0.017675300806559	0.487	0.441	1
Zeb1	0.102876846597041	-0.0231799778778687	0.148	0.184	1
Morc2a	0.102962686808374	-0.00587425344725284	0.259	0.287	1
Ppp1ca	0.102964084305093	0.0387845002744096	0.996	0.994	1
Gtf2ird1	0.103010033402266	-0.0206471351896101	0.244	0.283	1
Ccm2	0.10306686591688	0.0379744952789456	0.333	0.299	1
Sec23b	0.103087958331221	-0.0263259479440328	0.412	0.458	1
Sphk2	0.103485355888758	-0.028841129743563	0.14	0.179	1
Ppp1r10	0.10366581445493	-0.0038178123882468	0.505	0.541	1
Nudcd1	0.103747973635206	-0.0257083752334273	0.269	0.313	1
Tnrc6c	0.10398968395105	0.036320167479442	0.297	0.251	1
Pmm2	0.104018016885129	-0.0236320806533402	0.115	0.149	1
Srxn1	0.104464415543424	-0.0248762303646823	0.155	0.171	1
Ppp2cb	0.104550584925712	-0.00450247059821557	0.235	0.261	1
1110065P20Rik	0.10456971596857	-0.0012804062583997	0.281	0.301	1
Ezr	0.104657153677376	-0.0491217710027022	0.768	0.785	1
Zfp566	0.10465982455675	-0.0153265417175604	0.219	0.252	1
Jmjd1c	0.105011061154923	-0.028306018368611	0.366	0.412	1
Smc6	0.105039015016977	-0.0438181086544072	0.818	0.848	1
Gldc	0.105213547041236	0.0376402920802811	0.428	0.405	1
Cdk5rap2	0.105245310714447	-0.0307445405759651	0.248	0.265	1
Tmem9b	0.105308862308898	-0.0156260552924637	0.188	0.189	1
Arl15	0.105481431685943	-0.0288765451292604	0.108	0.14	1
Nop9	0.105515338314844	0.040677237795739	0.646	0.603	1
Rab28	0.105571503388437	0.0366682967363567	0.252	0.212	1
E2f5	0.105687136188332	-0.0443095537872256	0.382	0.423	1
Asxl1	0.105766897175787	0.00491209728225356	0.416	0.44	1
Ddit4l	0.105808900797693	-0.0281904845728921	0.158	0.195	1
Zbtb11	0.106009374021584	-0.0346619376494324	0.223	0.267	1
Calm2	0.10601273260217	0.00233961485673717	0.993	0.999	1
Slc25a13	0.106158563065606	-0.0382338521391142	0.552	0.603	1
Mrpl46	0.106268931105702	0.0216031561903689	0.659	0.68	1
Gm9493	0.106355947693858	-0.0510384310116597	0.715	0.753	1
Rabl6	0.10645994094874	-0.0163458382044479	0.498	0.541	1
Trim41	0.10659862260596	0.0310478740169125	0.22	0.191	1
Fbxo17	0.106619961307769	-0.0303353756869908	0.107	0.139	1
Coro1b	0.106755882939336	-0.0407494409625363	0.287	0.335	1
Prkci	0.106788823825872	-0.0366988828935695	0.413	0.464	1
Srrd	0.106801622386706	0.0334803277148401	0.232	0.194	1
Zfp51	0.106832241356201	0.0114369756285175	0.104	0.1	1
Ddx31	0.107011697452348	-0.00555417962712126	0.101	0.12	1
Mob1b	0.107026892775104	0.00323028961977806	0.142	0.167	1
Zfp106	0.107113103951436	-0.0475828396614653	0.904	0.904	1
Cpsf4l	0.107280652757759	0.0022907554699011	0.306	0.328	1
Scarb2	0.10756952456487	0.0346540819875458	0.235	0.195	1
Ube2d1	0.107723751527758	0.00433521393269076	0.371	0.39	1
Msl2	0.107919536776503	-0.00136412618610854	0.225	0.245	1
Wnk1	0.108070378334125	-0.0488547792819649	0.628	0.669	1
Khsrp	0.108073863074766	-0.035234648153455	0.219	0.263	1
Tmem33	0.108131350275793	0.0263979390848145	0.503	0.505	1
Cds2	0.108413097652449	0.0227683167313083	0.321	0.317	1
Srek1ip1	0.108420053898467	-0.027938488540711	0.472	0.472	1
Igfbp2	0.108432615721741	0.00355459379092171	0.772	0.81	1
Pank3	0.108534827723475	-0.0170960600653352	0.104	0.114	1
Nosip	0.108640866116634	0.0464040344396913	0.579	0.545	1
Polb	0.108881473838449	0.037645978294238	0.34	0.298	1
Cnn2	0.108926410714603	-0.0599154149643486	0.445	0.495	1
Adar	0.108953313187716	-0.0259020232632322	0.143	0.17	1
Rad23a	0.108965700900295	-0.048861869826087	0.591	0.632	1
Pcyt1a	0.10909791907133	-0.00891724759864045	0.146	0.169	1
Secisbp2	0.109392751628092	0.0316067287579657	0.402	0.388	1
Mirg	0.109571007747392	-0.0221917604398495	0.121	0.132	1
Zswim7	0.109849179961692	0.0214054324976031	0.476	0.488	1
Midn	0.110208672146074	-0.0478146836944733	0.401	0.446	1
AI597479	0.110216497603507	0.0256912645570552	0.139	0.106	1
Hs6st1	0.110235667594549	-0.0227375790093118	0.117	0.133	1
Tk1	0.110247639985376	0.00773678955973828	0.472	0.494	1
Mical3	0.110297060678724	-0.0182755676770494	0.15	0.182	1
Gemin2	0.110310879660528	0.0226199340127562	0.538	0.544	1
Tmem161b	0.110375350046752	-0.00487985087121164	0.134	0.153	1
Map3k1	0.110461711924905	-0.0268557622315226	0.097	0.129	1
Cacfd1	0.110531518859058	0.0229084259693608	0.104	0.08	1
Gm10116	0.110534680404902	-0.0321028898485394	1	1	1
Fryl	0.110664547886638	0.0103644768495408	0.196	0.2	1
Gfm1	0.11068352245028	-0.0362371698352149	0.358	0.408	1
Mphosph10	0.110726922878142	0.0480995121495843	0.803	0.772	1
Esrrb	0.110745028192584	-0.0422757977003374	0.567	0.584	1
Uqcrb	0.110892338154972	0.0382342369274364	0.997	0.997	1
Ptpn12	0.111211732775795	0.0220334469553146	0.291	0.283	1
Dcaf7	0.111247711050934	-0.0367874534488002	0.209	0.251	1
Chmp7	0.111317636637157	0.0356083703330258	0.343	0.318	1
Dennd6a	0.111381241380289	-0.0237579536342125	0.177	0.215	1
Aaas	0.111469306264158	0.0356727471003133	0.382	0.358	1
Rbx1	0.111497637526433	0.0323833629233397	0.999	0.997	1
Hddc3	0.111502402331701	0.0163340752706721	0.144	0.138	1
Senp1	0.111617051322645	0.0332303574455443	0.395	0.375	1
P3h1	0.111631246000932	-0.0322239387626057	0.173	0.213	1
1500009L16Rik	0.111658290698372	-0.0557399472801793	0.715	0.733	1
Dcaf15	0.111677424252109	-0.0152287564365102	0.169	0.202	1
Actr3b	0.11172785169943	-0.026210996350592	0.211	0.252	1
Bola2	0.111747690865455	-0.0348158194101553	0.995	0.997	1
Asb8	0.111801288557876	0.0153456200567709	0.131	0.122	1
Rara	0.111893722804299	-0.00821269630507931	0.273	0.303	1
Arhgef25	0.111905363048875	-0.0162634787450336	0.085	0.111	1
Znrd1as	0.11193655322372	-0.012300653347971	0.325	0.362	1
Thoc6	0.112021403064606	-0.0410654584355453	0.439	0.489	1
Rbm7	0.112049243050643	0.0358895223322819	0.544	0.529	1
Rufy1	0.112121363124014	-0.0069053440703907	0.089	0.108	1
Cox10	0.112146076926929	0.000700178857898026	0.362	0.337	1
Gm43733	0.112293171760738	0.0247723298257447	0.246	0.232	1
2610318N02Rik	0.112497860956809	0.0358333608726316	0.521	0.501	1
Paxip1	0.112568083240897	0.00875559910130677	0.267	0.276	1
Tm2d1	0.112586052348388	0.0218648481749274	0.363	0.362	1
Galk2	0.112643926218504	0.0183069012432874	0.219	0.209	1
Esyt2	0.1126947166186	-0.0225850573128014	0.111	0.144	1
Ndufs6	0.112754014262132	0.0304742618910847	0.993	0.994	1
Zfp462	0.112877468454874	0.0187152550371898	0.448	0.457	1
Ndufb7	0.112926697465596	0.0215095683698485	0.97	0.98	1
Ankmy2	0.11303263858548	-0.0289897070417126	0.13	0.16	1
Brix1	0.113121676725282	0.0402674131800963	0.799	0.793	1
Slc41a1	0.113204969779707	-0.0258823265669753	0.139	0.175	1
Carnmt1	0.113250900898901	0.0471808391368946	0.864	0.86	1
Cdh1	0.113378707002072	-0.036921325132849	0.455	0.461	1
Mbtps1	0.113425877394927	-0.0371809146238883	0.429	0.48	1
Gnb1l	0.113488333242708	0.00484284370396534	0.117	0.125	1
Kank3	0.113683508131091	-0.0361172739305669	0.206	0.249	1
Mettl3	0.113816464051844	0.0128553966083029	0.189	0.192	1
Map7	0.113874827166757	-0.0203319654014014	0.267	0.307	1
BC030867	0.113956564416558	-0.0256333868787368	0.165	0.203	1
Ppm1d	0.114265620311364	0.000146315853778667	0.211	0.226	1
Exo5	0.114266023161099	0.020320855046767	0.131	0.114	1
Pigt	0.114385513316704	0.0258407241234199	0.175	0.153	1
Tpp2	0.114546359397021	0.0446869904243461	0.486	0.443	1
Bmp4	0.1146527765169	0.0401736262573671	0.223	0.189	1
Zfp398	0.114661070458219	-0.0203559787452034	0.074	0.102	1
Rpl13a-ps1	0.114869047246689	0.0411965055640949	0.788	0.792	1
Senp5	0.115053788280148	0.0202801491409289	0.174	0.14	1
Brd2	0.115089463624518	-0.0515612113159594	0.854	0.88	1
Ap1s1	0.115256910257698	0.00142133660395616	0.559	0.59	1
Dok1	0.115435794861194	-0.0242636956690776	0.08	0.109	1
Hspbap1	0.115547715620592	0.0161585323207824	0.439	0.447	1
Sec16a	0.115625968139929	-0.0237513858704789	0.167	0.205	1
Emp1	0.115727168088138	-0.00958474194990336	0.111	0.133	1
Ppip5k2	0.11593505278915	-0.00994439822133841	0.201	0.229	1
C030039L03Rik	0.116010537976498	0.00652343615173007	0.105	0.108	1
Snx27	0.116167615372479	-0.0416722055107349	0.332	0.376	1
Zfp24	0.116169158237645	-0.00693722051403681	0.27	0.297	1
Eif3m	0.116197924742267	0.0257883773172802	0.923	0.937	1
Paip1	0.116533109934779	-0.0350438715754963	0.225	0.262	1
Rabl2	0.116734093155463	-0.0244408542953502	0.085	0.116	1
Angel2	0.116874523258739	0.00492531461067952	0.417	0.386	1
Txndc17	0.116903691141867	0.0327791170240699	0.95	0.955	1
Rrn3	0.116945118213562	-0.0265094531991218	0.518	0.566	1
Mdn1	0.117215021348441	-0.00886016822845426	0.625	0.663	1
Zbtb7a	0.117327488472986	-0.0394128937361213	0.291	0.332	1
Ercc6l	0.117540934421788	-0.0299323129348092	0.154	0.192	1
Rps13	0.117548827237501	0.0219120043851357	1	1	1
Tada2a	0.117743710666237	-0.0238128811130411	0.285	0.328	1
Vwa9	0.117840272054191	0.0319482561131339	0.229	0.189	1
Slc25a32	0.117846240026726	-0.00166567037465455	0.089	0.101	1
Sys1	0.117934227591313	-0.0326426454748561	0.745	0.742	1
Phlda2	0.118012233019493	0.0637340242246853	0.83	0.811	1
Gfpt1	0.118054795689136	-0.0229082461895063	0.128	0.163	1
Tomm6	0.118097775463826	0.0081071190956708	0.147	0.149	1
Pym1	0.118168285367508	-0.0284024290723167	0.501	0.549	1
Ahcyl2	0.11833143261094	-0.0126301743593021	0.127	0.152	1
H3f3b	0.118347809122984	0.0301043373640173	1	1	1
Kmt2a	0.11835658946991	-0.0287390552593484	0.323	0.369	1
Nutf2	0.118362264153949	0.0325712643164946	0.286	0.262	1
Sp2	0.118580984642687	-0.0150898761567577	0.366	0.402	1
Zbed4	0.118903049797939	-0.021642267507705	0.162	0.197	1
Suds3	0.118941602414846	0.00178292007416653	0.51	0.541	1
Ppp1r21	0.119029591650097	-0.00569879173094943	0.12	0.138	1
Ift88	0.119139542562322	-0.0203003446873982	0.084	0.113	1
Birc6	0.119627569096821	-0.0078712811027204	0.653	0.625	1
Drg2	0.119655942382866	0.0429607169182862	0.448	0.412	1
Stk35	0.119792197808808	0.0280344113102626	0.189	0.169	1
Gnai1	0.119801843903903	-0.019423400042122	0.161	0.193	1
Cpsf1	0.119875174215254	0.0283004769043534	0.267	0.248	1
Zmym2	0.120206442499084	-0.0134504615373782	0.185	0.215	1
Sapcd2	0.120291588890011	-0.0249476494869118	0.13	0.165	1
Cfap36	0.120343286516049	-0.042351133414947	0.364	0.408	1
Ccnl2	0.120417746900311	-0.00888331785049462	0.421	0.457	1
Ermp1	0.120632056982931	-0.0268798272758111	0.202	0.244	1
Zrsr2	0.120696326477159	0.00736669755315111	0.848	0.876	1
Trnt1	0.120785658110723	-0.00410652494823482	0.538	0.574	1
Higd2a	0.121133394698942	0.0195764512028939	0.811	0.827	1
Mrpl37	0.121318324989576	-0.0113935536687564	0.626	0.664	1
Qrich1	0.121484299797636	0.0243062491417949	0.51	0.521	1
Srsf2	0.121486105484183	-0.000998085122441816	0.997	0.989	1
Tbc1d13	0.121716969209727	-0.0137258433571006	0.15	0.179	1
Lcmt2	0.121721673802091	-0.0155179258109667	0.09	0.117	1
Rreb1	0.121764871700212	-0.00618047239651826	0.112	0.133	1
Gm26917	0.121825110609694	-0.016371972339144	0.999	0.994	1
Fem1c	0.122041550974609	0.0133210484681109	0.236	0.235	1
Smco4	0.122071489967576	0.0383291801910888	0.296	0.254	1
Plk2	0.122190512894379	-0.0382604223792652	0.155	0.193	1
Zdhhc5	0.122222940161178	-0.0317685095780577	0.161	0.197	1
Nmt1	0.122388744584446	-0.0427819811122887	0.923	0.939	1
Zfp148	0.122670783708097	-0.000481583173701061	0.29	0.313	1
Tbp	0.122764274962006	0.0264067813978062	0.259	0.248	1
Dgcr2	0.122843835073219	-0.00821234956356046	0.223	0.249	1
Uqcr11	0.122887259621996	-0.0263384155589095	1	0.999	1
Rnf13	0.122927776845547	-0.0213941359348137	0.213	0.251	1
Mrpl35	0.123068799836143	0.0247559519168261	0.892	0.908	1
Cnnm3	0.123156932011565	-0.0228164786198319	0.089	0.12	1
Mcat	0.123236927571	0.0296369791275276	0.273	0.25	1
1700007L15Rik	0.123354889411221	0.0223849808287054	0.121	0.097	1
Pex6	0.123367324800626	-0.00163063236432941	0.103	0.114	1
Asns	0.123377674194338	0.0530668996257146	0.911	0.901	1
Rprd2	0.123706578546488	-0.0343807887179184	0.246	0.29	1
Kdm4c	0.123842536652737	0.0299929631558769	0.238	0.196	1
Wdr53	0.123908356434813	0.0102645702707491	0.192	0.192	1
Pde12	0.124288487186271	-0.001449243329879	0.27	0.291	1
Fam136a	0.124393074376459	-0.0284653385935438	0.935	0.925	1
Knop1	0.124395710791912	0.0159206294624328	0.985	0.971	1
Herc2	0.124500864188667	-0.00714155094820856	0.246	0.271	1
Prpf8	0.124709046125134	0.0259208508161767	0.675	0.627	1
Atf5	0.12492447854892	0.0363518214992277	0.335	0.299	1
Map3k12	0.124957571298105	-0.0160552594835921	0.085	0.111	1
Traf7	0.124978721210183	0.00854351263179681	0.467	0.488	1
Dedd	0.125020427346734	-0.033679355513613	0.205	0.245	1
Hspa4	0.125259063149561	0.0259065050909546	0.989	0.978	1
Tob1	0.125405478269595	-0.0139315428712986	0.175	0.207	1
Gt(ROSA)26Sor	0.125405606660371	0.00712786192438898	0.12	0.123	1
Mff	0.125465212738886	0.000349872145113506	0.672	0.704	1
Spidr	0.125597348091779	-0.00424398787962114	0.089	0.106	1
Gsk3b	0.125601558380164	-0.0403602010855062	0.406	0.454	1
Sptbn1	0.125931532100781	-0.0334827993363752	0.571	0.62	1
Tfb1m	0.126141153515714	-0.0195708513336361	0.09	0.12	1
Fkbp4	0.126252196784	0.0370715973752849	0.991	0.993	1
Adgrl2	0.126431888712301	0.0278599100948889	0.151	0.128	1
Hspd1	0.126489334182759	0.0344574462121594	1	1	1
Ruvbl1	0.126534797209583	0.0328144323966715	0.901	0.87	1
1500011B03Rik	0.126553830762307	0.036870570896497	0.352	0.311	1
Hsd17b10	0.126916990402027	0.0404062013063302	0.613	0.576	1
Ddx6	0.12693579890698	-0.0321765251248839	0.541	0.59	1
Akap17b	0.127023083223569	0.0315448266271169	0.204	0.168	1
Zfp385a	0.127047493143725	-0.021114143035011	0.107	0.139	1
Pank2	0.127050570302203	0.0249891705698579	0.391	0.388	1
Dus2	0.127054858080978	0.014537832916111	0.162	0.152	1
Ipo7	0.127159692919992	0.0483618399011493	0.753	0.734	1
Rrp9	0.127160155592099	0.00713133616181227	0.856	0.878	1
Snx4	0.127430743636778	-0.0254937195406837	0.302	0.346	1
Fam73a	0.127471848226642	-0.0173138017040399	0.143	0.174	1
Wrnip1	0.127726220181769	-0.0358859082025934	0.24	0.283	1
Umps	0.12781650253145	-0.0317268223489207	0.783	0.784	1
Nr2c2	0.127880622416527	-0.033098130229073	0.159	0.193	1
Tob2	0.127944838097236	-0.00892371087535097	0.111	0.131	1
Psmd9	0.128151031150501	0.0216831597346371	0.435	0.436	1
Gm16286	0.128286990573634	-0.0337397642738355	0.885	0.913	1
Eif4a3	0.128375532906533	0.0386025531881885	0.864	0.84	1
Zscan12	0.128424026483862	-0.0234098696269304	0.124	0.158	1
Srsf6	0.128461194402668	-0.0342210394681697	0.928	0.928	1
Kctd13	0.128829992445839	-0.00408023581135843	0.154	0.172	1
Ska3	0.128989823862485	0.0201892422386136	0.291	0.287	1
Zfyve19	0.129081679328629	0.0185112969650005	0.178	0.145	1
Adgrl1	0.129252838544733	-0.0448524205108926	0.397	0.442	1
Zwint	0.12957600655782	0.0182929591692933	0.746	0.769	1
Smarca4	0.129785488173651	-0.00780719865077317	0.785	0.758	1
Gnai3	0.129931945891132	0.0404996066370524	0.474	0.445	1
Mrpl51	0.129934839969481	0.0395816676801382	0.977	0.964	1
Nol9	0.130055483807906	-0.0463880943018863	0.325	0.37	1
Saal1	0.130118705172873	0.0332606942142818	0.25	0.217	1
Dbp	0.130405063098646	0.0124078948646273	0.116	0.11	1
Fbxl5	0.1305025751555	0.0205776626045642	0.3	0.296	1
Gtpbp6	0.130559680990783	0.00699735122244624	0.235	0.249	1
F2r	0.130792745693807	-0.0126938934810139	0.161	0.191	1
Coq4	0.130979078751784	-0.00259041559474293	0.167	0.185	1
Ppfibp2	0.13121104117522	-0.022947010730429	0.109	0.142	1
Gcsh	0.131211286896824	0.0456715630584017	0.945	0.928	1
BC002059	0.131570218860734	0.0263587883699228	0.159	0.125	1
Mcm8	0.131792625465665	-0.00687316143129015	0.094	0.113	1
Grpel1	0.131807371595086	0.00673448338782001	0.947	0.964	1
Lancl2	0.132011053570784	0.0266390232085089	0.204	0.166	1
Mrpl41	0.132054302035891	0.031467501203807	0.625	0.622	1
Phgdh	0.132084663063749	0.0523835225928625	0.843	0.831	1
Gm10036	0.132133101047049	0.00123513044449175	0.997	0.989	1
Fbxl14	0.132169179435925	-0.0167227428637703	0.171	0.203	1
Nars2	0.132536979249008	-0.0245477914790864	0.088	0.116	1
Pdgfa	0.132645382865777	-0.0398052947348334	0.789	0.811	1
Gmpr2	0.132664645402299	-0.00128095451436486	0.192	0.178	1
Prrc1	0.132724022137744	-0.0610763976016265	0.686	0.706	1
Id2	0.132730654824455	0.00461320560391387	0.196	0.227	1
Inpp5b	0.132742464229034	0.0162045173743534	0.131	0.12	1
Hexim1	0.132987506790339	-0.0206447255570485	0.325	0.367	1
Ildr1	0.132996636038023	0.0125993951699693	0.244	0.25	1
Itsn2	0.133601074098733	0.0305823744007127	0.223	0.185	1
Uap1	0.133841755854143	-0.00613169523477064	0.211	0.234	1
Vasp	0.133843159484732	0.0359493663429128	0.741	0.7	1
Naa30	0.133947883458149	-0.0297078925087584	0.186	0.226	1
Zbed3	0.134098654564853	-0.0028343924343274	0.186	0.204	1
Nacc1	0.134116973442232	-0.0416629729161079	0.466	0.513	1
Ptges	0.134530230479276	0.00686906783338352	0.115	0.122	1
Wrap73	0.134540209066524	-0.0302059594112389	0.201	0.242	1
Safb	0.134550491421354	-0.00787567808155132	0.688	0.664	1
Dhx15	0.134631680189919	-0.0367378842684437	0.872	0.869	1
Rdm1	0.13478156079275	0.0251478196738165	0.397	0.394	1
Prmt6	0.134886022031424	-0.000231324704388747	0.235	0.252	1
Cenpc1	0.135075963897754	-0.0355448258368544	0.279	0.32	1
Vgll4	0.135191711549237	-0.0215632669621683	0.089	0.119	1
Ndufaf4	0.135308150124893	0.0401734802177895	0.798	0.762	1
St14	0.135317103130493	-0.0143363092715871	0.101	0.128	1
Usp50	0.135320817846663	-0.0345780135884666	0.321	0.347	1
Cmtm4	0.135410245182594	-0.0227609436053198	0.179	0.216	1
Hif1an	0.135546292090758	-0.0133665027450993	0.146	0.172	1
Snap23	0.135697578451927	-0.0296311546760871	0.354	0.399	1
Rad23b	0.135888703718065	-0.0177445923192194	0.915	0.94	1
Gtf2h2	0.135895071603136	0.0248495722713147	0.378	0.363	1
Hibch	0.135934788445449	-0.025060607310957	0.103	0.126	1
Tceb2	0.136211810892961	-0.00461886332292494	1	0.996	1
Arpc5l	0.136415185174416	0.0384835068556737	0.895	0.875	1
Map1lc3b	0.136594612542821	-0.0407379274290822	0.934	0.955	1
Eml2	0.136993700483156	-0.00838268865599191	0.081	0.101	1
Pecam1	0.137028587848965	0.0310990844391062	0.323	0.303	1
Thap11	0.13717779547599	-0.00406232263675677	0.47	0.502	1
Trim33	0.137289274683033	0.00284165076768336	0.278	0.295	1
Nefh	0.137398408246338	-0.0295840018866063	0.466	0.514	1
Ccdc117	0.137403972353619	0.00592223111465454	0.232	0.243	1
Add1	0.13774784263577	-0.0340412895785469	0.274	0.318	1
Snrpb2	0.137858483585867	0.0376132644949949	0.947	0.949	1
Myl12b	0.137860075577269	0.0456216060413545	0.653	0.613	1
Srsf10	0.13794716554089	-0.0394482073092753	0.856	0.882	1
Impdh2	0.137950648597589	0.0391468842285232	0.977	0.98	1
Selm	0.138323961852606	-0.0281933018212873	0.181	0.22	1
Mrps34	0.138634066982135	0.0381854241358667	0.702	0.695	1
Dtd1	0.139059910391405	0.0325590478453829	0.364	0.318	1
Suv420h2	0.139173956885173	0.0207141775776575	0.281	0.271	1
Mier3	0.13919111141889	-0.0168238368005192	0.131	0.161	1
Sec61a2	0.139237778695536	-0.0311502107979353	0.205	0.246	1
Vps26a	0.139287468557789	0.0241552509009139	0.22	0.203	1
Sfmbt2	0.139445759745262	-0.0481998243000544	0.202	0.236	1
Ltv1	0.139485822972012	0.0434976758808929	0.622	0.588	1
Agfg2	0.139590608962107	0.0104608674701319	0.139	0.117	1
Cops2	0.13975858952018	-0.0236237158137514	0.61	0.653	1
Tle4	0.139766177506191	0.0481960241020708	0.707	0.69	1
Uqcc2	0.139929122813842	0.0410428958108668	0.939	0.932	1
Rnf169	0.139941377428162	-0.0194424665973448	0.144	0.157	1
Tmem248	0.140153168063804	0.015349465786737	0.66	0.618	1
Fam207a	0.140203637253087	0.0345925471549774	0.555	0.506	1
Eaf1	0.140354343644369	-0.0173867746107427	0.219	0.225	1
Kif18a	0.140380615333087	0.000867310833806617	0.228	0.245	1
Arpc3	0.14039414450773	0.0103997903943491	0.696	0.715	1
A830080D01Rik	0.140408683235146	0.0351109816241972	0.377	0.346	1
Obsl1	0.140488673844727	-0.0207404385383208	0.111	0.142	1
Dnajc5	0.140582929043569	-0.0331206934510671	0.557	0.562	1
Zscan21	0.141036826931983	0.0292805452124926	0.227	0.194	1
B930036N10Rik	0.141135013634273	0.00861092198339654	0.128	0.106	1
Ppp2r5e	0.141165460177465	-0.0160652127305292	0.34	0.379	1
Mkrn1	0.141374588516589	0.0160393457642307	0.999	1	1
Wrb	0.141393476013339	0.0381295049302545	0.375	0.337	1
Cnbp	0.141408467552155	0.0344863453383768	0.997	0.999	1
Polr2c	0.141669144209142	0.0221309533931706	0.914	0.925	1
Dhcr24	0.141708527731057	-0.0282121657467128	0.466	0.513	1
Myo19	0.141711317162599	-0.021673080276164	0.076	0.103	1
Plekhf2	0.141946755505014	0.0145703693187974	0.717	0.676	1
Fen1	0.142114393856052	-0.0105158656876617	0.588	0.626	1
Lefty1	0.142290133158537	-0.00454325705616024	0.158	0.13	1
Tmed10	0.142491908018562	0.0372309000192488	0.864	0.86	1
Ing5	0.142517697235511	-0.0144880166272342	0.395	0.433	1
Acad9	0.14262435861477	-0.0241610718699617	0.126	0.159	1
Keap1	0.142732344502517	0.02978006252853	0.327	0.312	1
Rps29	0.142901942325597	-0.0216420282428293	1	1	1
G6pc3	0.14291834427092	-0.0199967363721891	0.076	0.103	1
Ndufa6	0.142977182396264	0.0156597751063823	0.958	0.972	1
Gm13212	0.143077675020644	-0.0262893842714603	0.278	0.319	1
Ppil1	0.143472682036435	0.0408907221556125	0.93	0.932	1
Cox6c	0.143632398429113	-0.0305533689095809	1	1	1
Cenpt	0.143742435652337	-0.0422289746684742	0.387	0.43	1
Qser1	0.143795434108274	0.00309475839417694	0.235	0.247	1
Sdhaf4	0.143837524092704	-0.0228578911024873	0.541	0.584	1
Dpm1	0.143904888028523	-0.00916130056966777	0.212	0.204	1
Ppp1r14a	0.144049471316173	-0.0117487656261682	0.151	0.15	1
Rpl7	0.144076507396364	0.0227849948667784	1	1	1
Zcchc7	0.14415014903204	0.0413484477765321	0.456	0.414	1
2310011J03Rik	0.144191777238112	0.00614801826079436	0.413	0.431	1
Ttc1	0.144338749951752	0.0400586881395618	0.792	0.753	1
Mmab	0.144644349049835	-0.0109024519065953	0.093	0.117	1
Trappc12	0.144696609172298	0.0228536392004555	0.112	0.086	1
Ntpcr	0.145004691262163	0.0371961665182193	0.343	0.3	1
Mrps14	0.145068746758649	-0.0167467022888763	0.962	0.978	1
Dcaf11	0.145154961693852	0.0243476959015684	0.239	0.221	1
Rab6a	0.145251996691692	-0.0175975125615969	0.595	0.639	1
Spag7	0.145256692963337	-0.0225822325748757	0.332	0.338	1
Cdk9	0.145361059500556	-0.00972324457202417	0.47	0.451	1
Rpl41	0.145877227268891	-0.0218811336837357	1	1	1
Zfp64	0.145901158513148	0.0145780238751646	0.565	0.58	1
Mylpf	0.145913698686052	0.0343458494100044	0.965	0.949	1
Coq5	0.145975206828515	0.0360818064750517	0.443	0.396	1
Bccip	0.146096505478998	0.0450371086445502	0.798	0.78	1
Manbal	0.146228658551096	-0.0357070992781496	0.236	0.268	1
Actg1	0.146233846870544	0.0379185967337956	0.999	0.999	1
Rras2	0.1462483019007	0.0399230207986916	0.382	0.337	1
Rtf1	0.146374835663172	0.0172809467485661	0.829	0.793	1
Josd1	0.146510778587144	0.0108705295117192	0.126	0.122	1
Nos1	0.146753009176557	-0.0257618823257981	0.117	0.149	1
Tom1l1	0.146995182369813	0.00162795080427167	0.179	0.19	1
Tomm22	0.147344538714039	0.014961690709568	0.949	0.925	1
Scamp5	0.147493612046121	0.00641691060213813	0.144	0.148	1
Esd	0.148151498608282	0.0204003073646117	0.636	0.652	1
Cpsf6	0.148192365511454	0.00648634749799237	0.652	0.678	1
Iffo1	0.148219368512675	-0.00880068065280171	0.197	0.224	1
Taf8	0.148504353348297	0.0171707245698748	0.113	0.101	1
Gpaa1	0.148610531943927	0.00132280844662444	0.25	0.266	1
1300002E11Rik	0.148644254132131	-0.0287726097498169	0.142	0.176	1
Atg5	0.148658355382155	-0.00811552850020236	0.363	0.392	1
S100a10	0.148699534411517	-0.00615862651218968	0.81	0.777	1
Clasp2	0.148813588275424	-0.0120757640518606	0.161	0.187	1
Alkbh4	0.149161719119906	0.0121964829949074	0.132	0.134	1
Nupr1	0.149263653702459	0.0612838735251445	0.561	0.524	1
Chm	0.149329348896978	-0.0132137257161123	0.113	0.139	1
Igf2bp3	0.149362954093679	-0.0202180985489055	0.409	0.45	1
Dvl2	0.149413935278537	0.00838202413479336	0.229	0.237	1
Vps16	0.149492519808327	-0.00607905510103397	0.148	0.167	1
2200002D01Rik	0.149535301998516	-0.0138758395003968	0.211	0.241	1
Smc4	0.149594978627027	-0.0496141095217877	0.802	0.824	1
Tcea3	0.149669586554822	0.0311092665988717	0.885	0.858	1
Rinl	0.149679045203089	-0.0376692588732638	0.343	0.387	1
Rcbtb1	0.1497862829831	0.0189924507152727	0.294	0.292	1
Ino80c	0.149986641796776	0.039502211173374	0.468	0.44	1
Paf1	0.149989347113993	0.0345131700131811	0.355	0.326	1
Chic1	0.149997101015915	-0.0179891004443143	0.08	0.106	1
Pard3	0.150001431708897	0.00479299819312967	0.267	0.28	1
Nomo1	0.150125549436524	-0.0268373330737263	0.321	0.364	1
Fbrsl1	0.150223101591503	-0.0348160199498962	0.344	0.367	1
Tbcc	0.150273183252831	0.0394611353765477	0.429	0.388	1
Fam206a	0.150277091169992	-0.0258500727536425	0.116	0.142	1
Dpf2	0.150318232862386	0.0381077001579527	0.486	0.458	1
Casc5	0.15033588642129	0.0142454933209565	0.347	0.354	1
Hook2	0.150535672476736	0.0219439001665125	0.103	0.079	1
Ndc1	0.15098973115436	0.0240788399448386	0.412	0.409	1
Lipt2	0.151005408055718	-0.0303391317473718	0.216	0.256	1
Taf2	0.151051045159871	0.00372398382540501	0.235	0.245	1
Dync1h1	0.151086915028502	-0.0381756110775635	0.341	0.382	1
Zscan26	0.15111250995489	0.0035040539172249	0.105	0.112	1
Aamdc	0.15112841760625	0.00186530408783878	0.192	0.207	1
Stx8	0.151283614164998	0.015325326748172	0.239	0.235	1
Poc5	0.151548805957261	-0.02783471159999	0.179	0.217	1
Dhx38	0.151567600031835	-0.0371189495696402	0.323	0.36	1
Peg3	0.151604163148575	-0.0076435106488514	0.104	0.128	1
Klhl2	0.151649384315582	-0.0220292283177681	0.078	0.103	1
Mphosph8	0.151852821252783	-0.0495607023872126	0.795	0.813	1
Tuba1a	0.151926373259869	0.0390953654492826	0.807	0.775	1
Fam193b	0.151945726425238	-0.0257478241261451	0.135	0.168	1
Eif4enif1	0.152082062857663	0.0100940551656329	0.289	0.297	1
Tmc6	0.152214751103093	-0.0246593158500136	0.135	0.169	1
Thoc2	0.152483022103869	-0.0384649775255331	0.648	0.687	1
Clns1a	0.152510647558924	0.0294249065484955	0.968	0.974	1
Rbm3	0.152673509534504	0.0368959177338894	0.996	0.992	1
Creb3	0.152710440188189	0.0163276987539138	0.104	0.099	1
Tubb6	0.15311058829669	0.0239777560727933	0.725	0.73	1
Mrpl39	0.153253266391878	0.0180591833568399	0.534	0.542	1
Pabpc4	0.153293279211881	0.00599270704954347	0.695	0.721	1
Hdlbp	0.153540695347035	0.0429648486160925	0.841	0.81	1
Mtif2	0.153783476172883	0.0348013323834739	0.414	0.393	1
Zfp36l2	0.153797482841854	-0.0354822993824986	0.238	0.27	1
Atf7	0.15387143922831	0.0206972856816928	0.107	0.088	1
Gstz1	0.153915130985997	0.0249877889189227	0.14	0.11	1
Pabpc1	0.154128012856113	-0.025134731576991	1	0.999	1
Tmx1	0.154313094249096	0.0385880001186803	0.339	0.301	1
Ddhd2	0.154377645683066	0.0197037565827532	0.273	0.234	1
Pop7	0.154678998529613	0.0215635712279447	0.549	0.505	1
C77370	0.154682900818852	-0.0395730258783352	0.282	0.305	1
Blvrb	0.15471223061065	0.0240191931502446	0.269	0.255	1
Yeats4	0.154877590417559	-0.0423745912976928	0.767	0.801	1
Sf3b1	0.15488262912303	0.0335436602169146	0.977	0.965	1
Nsd1	0.154909343685539	-0.041887749917655	0.775	0.793	1
Gdap2	0.155159560908113	-0.0193639434361512	0.09	0.119	1
Vps11	0.155377637461875	-0.0267674272547513	0.134	0.167	1
Trp53i13	0.155426364651461	-0.0219913754784666	0.096	0.125	1
Gm17322	0.155539051024599	0.0214176208760805	0.115	0.1	1
Zfp217	0.155565002482135	-0.000683098279874422	0.189	0.206	1
Ofd1	0.155575898604565	-0.0245522633641892	0.217	0.255	1
Spred1	0.155589359593873	-0.0273391836510611	0.335	0.379	1
Fam172a	0.155634535154674	0.0116468026637072	0.121	0.118	1
AU020206	0.155719794398863	0.00335452653018528	0.25	0.267	1
Naa15	0.156006983155871	-0.00145252287106912	0.83	0.859	1
Epha2	0.156026991818321	-0.000164180702716121	0.309	0.334	1
Stx12	0.156177293389853	0.0135322222931966	0.297	0.301	1
Upp1	0.156358437989964	0.0637338203662376	0.949	0.946	1
Anxa3	0.15674237234677	-0.0468827709956541	0.121	0.142	1
Cxxc5	0.156864036410335	0.0303785860776031	0.471	0.424	1
Rhot2	0.157286853299808	-0.0186034382494124	0.132	0.162	1
Csnk1e	0.157312824882859	-0.0181341159305874	0.416	0.457	1
Mrpl49	0.157474924257089	0.045175381888357	0.704	0.668	1
Dpp4	0.157783491585908	-0.015119446218905	0.117	0.125	1
Psmd3	0.158326714944676	0.0440208173486976	0.85	0.825	1
Fubp3	0.158386210342728	0.0110753278508403	0.655	0.681	1
Ambra1	0.158425602573974	0.0220384934802178	0.126	0.101	1
Trib3	0.159297450186551	-0.0298882083890327	0.247	0.263	1
Haus1	0.159367692967858	0.0356277073288984	0.48	0.434	1
Sike1	0.15941441322898	0.015916909608354	0.341	0.34	1
Mrps26	0.159427400854358	-0.0131866907395047	0.808	0.786	1
Erh	0.159597867675702	0.0268083428985633	1	0.999	1
Kif22	0.159990364635709	0.0279993108581954	0.599	0.599	1
Nedd8	0.160018220073374	-0.000736236955065639	0.999	0.993	1
Eif2b3	0.160080748202522	0.00255085258293763	0.565	0.534	1
Pir	0.160204354822546	0.0148106451704024	0.341	0.345	1
Mtfp1	0.160395299611063	-0.00236197278176606	0.169	0.186	1
Mrpl36	0.160691992885902	0.0474890046451806	0.924	0.911	1
Cops5	0.160820652039315	-0.0345244789179335	0.723	0.764	1
Akr1a1	0.160891651121737	-0.0135509726556293	0.906	0.93	1
Arhgef12	0.161131522494388	-0.0205385979086666	0.128	0.16	1
Pccb	0.161134427534892	-0.0255269436308727	0.112	0.139	1
Zfp142	0.161150838198831	-0.0282144096527893	0.147	0.172	1
Chmp3	0.161297451299237	0.0215420296133947	0.59	0.596	1
Nme2	0.161696060839954	0.0127121814637185	0.138	0.132	1
Tprkb	0.161768722914427	0.0225485110956532	0.395	0.39	1
Eml4	0.161874307667572	-0.0345367680062658	0.719	0.733	1
Oma1	0.161881992521577	-0.0229826844426123	0.085	0.11	1
Copb2	0.161954098338273	0.0169684144477122	0.555	0.568	1
Akr1b10	0.16197773664223	0.00854500061009907	0.126	0.125	1
Smagp	0.16219874874391	0.0272192750207252	0.26	0.239	1
Gm43409	0.162448725581904	-0.0875393554012228	0.104	0.129	1
Rps12	0.162686357449828	-0.0207121280277551	1	1	1
Triobp	0.162760783241241	-0.0154518042698798	0.186	0.216	1
Slc7a6	0.162879138772836	0.010296165449146	0.132	0.137	1
Ubqln2	0.162924043333383	0.0271174245059384	0.279	0.261	1
Wdr36	0.163229132632747	-0.0340444970964723	0.498	0.544	1
Maged2	0.163333853351544	-0.0111998823544036	0.08	0.101	1
Arhgdib	0.163405924247214	0.0145799226174587	0.146	0.141	1
Tmsb10	0.163778116854101	-0.0230424666697906	0.997	1	1
9430016H08Rik	0.163795963838045	0.0294234765392491	0.428	0.412	1
Syncrip	0.163966419744519	0.0287708018093675	0.938	0.914	1
Nup188	0.164000310458603	0.00518737023358051	0.379	0.352	1
Klf13	0.164168819843763	0.0110512062533274	0.394	0.402	1
Por	0.164369678138523	0.0232616576624249	0.298	0.257	1
Sar1a	0.164412627626997	-0.0136599308614317	0.478	0.517	1
Wdr5	0.164679014929475	-0.0245015900427787	0.748	0.787	1
Kif2a	0.164751590013737	-0.0420854384679876	0.464	0.509	1
Rab8a	0.165289414550753	-0.0360010684797872	0.42	0.455	1
Itfg1	0.165315764281727	-0.0275768067974204	0.146	0.178	1
Akt1	0.165409142276736	0.00844359285807475	0.112	0.111	1
Wbp11	0.165556074088188	0.0396302671120025	0.884	0.878	1
Prmt5	0.165615008188945	0.0416561159901118	0.653	0.64	1
Notum	0.165762464507252	0.00480446461924948	0.104	0.107	1
Rpl21	0.165915669896708	0.019876476263359	1	1	1
Slc25a44	0.165923539325521	-0.0288148253111393	0.134	0.166	1
Fam103a1	0.165945897268847	0.0212337261203035	0.582	0.588	1
Hist1h1a	0.165966901549153	0.00262544354862371	0.169	0.176	1
Timeless	0.16634827652761	-0.0194738661024834	0.479	0.52	1
Cep104	0.166349058703902	-0.0268012336832649	0.142	0.17	1
Deptor	0.166407843994373	-0.0278456861569239	0.144	0.179	1
Xrcc2	0.166744449127702	0.0115874863041345	0.103	0.098	1
Atg13	0.166999285483181	-0.0111526661857321	0.184	0.21	1
Klf3	0.167004340425683	-0.0238019203812231	0.688	0.73	1
Tbl1xr1	0.167186865791661	0.0189825664516326	0.263	0.227	1
Abcb7	0.167301175873227	0.021702467647181	0.163	0.144	1
Nufip1	0.1674104270187	0.0240364587165356	0.694	0.65	1
Ckb	0.167523412717905	0.00602810345429261	0.785	0.815	1
Zbtb2	0.167555618792406	-0.0202521851847219	0.115	0.145	1
Trmt6	0.167713068551661	0.0415052870195876	0.699	0.668	1
Hint1	0.167902504838315	-0.0313695712063695	1	1	1
Cep85	0.167915786978563	-0.0327342190120651	0.215	0.247	1
Eno3	0.167918490182052	0.0236649732612167	0.151	0.133	1
Dicer1	0.167976997602408	-0.0268071049516589	0.475	0.521	1
Rgs10	0.167998511446692	0.0295089692515397	0.182	0.159	1
Pnkp	0.168207455719106	-0.0128580666310018	0.155	0.182	1
Topbp1	0.168371725655976	0.00915383763027622	0.467	0.481	1
Usp14	0.168410311760022	0.0175811372051794	0.707	0.724	1
Ddx10	0.168438657991053	0.0386592011061887	0.727	0.69	1
Rpia	0.168450362144888	0.0211608240808708	0.116	0.096	1
Rab11fip4	0.168697540162271	0.00533627836305761	0.107	0.09	1
Mavs	0.168841934911399	-0.007251185036592	0.104	0.123	1
E130012A19Rik	0.168935321697282	0.0405210680560264	0.927	0.931	1
Elp4	0.169053309656503	0.026999379085568	0.213	0.192	1
Ythdf3	0.169137856782799	0.00732833178349235	0.297	0.309	1
Pkp3	0.169208574498226	0.0107115471396262	0.113	0.108	1
Chd2	0.169420352010323	-0.0223622915636782	0.341	0.382	1
Ankrd10	0.169698004982503	0.0243516689034493	0.538	0.544	1
Unc45a	0.169706077712592	0.0123664800201247	0.235	0.234	1
Tmem263	0.169898762456596	-0.0221280037842431	0.165	0.199	1
Mau2	0.169899606785597	0.0105071395059894	0.147	0.147	1
Kdm2b	0.169906403663388	0.039024010792321	0.412	0.379	1
Pmm1	0.170013106235628	-0.0424088521450108	0.866	0.886	1
Eno1b	0.170270739543038	0.013846273700231	0.103	0.093	1
Mut	0.170424294623097	-0.0104536953813394	0.26	0.288	1
Nfe2l1	0.170468143353415	-0.0352445300635514	0.494	0.509	1
Gm10269	0.170625460286791	-0.00191277267784544	0.096	0.107	1
Eid1	0.17113540763364	0.0341334783370972	0.302	0.265	1
Nbeal1	0.171218229691858	-0.0234434865799092	0.201	0.238	1
Fabp3	0.171229067045344	0.0510852154576663	0.22	0.204	1
Ccdc191	0.171313168775617	-0.0142305867105825	0.157	0.185	1
Fbxo8	0.171386865508904	-0.03084257994017	0.213	0.242	1
Mov10	0.171613538884236	0.0319516815060465	0.263	0.233	1
Esco2	0.17175899426225	-0.0101373105193248	0.607	0.644	1
Gabarapl2	0.172086339078568	0.0418966624932156	0.988	0.979	1
Exosc4	0.172129505338392	0.0333295612231668	0.821	0.785	1
Wasf1	0.172227925812654	0.0284714420568573	0.258	0.221	1
Blvra	0.172359193669263	0.00900850409054563	0.165	0.17	1
Rbm22	0.172411823751558	-0.0290286177691037	0.377	0.42	1
Prr14	0.172508716270192	0.0214321603759818	0.148	0.129	1
Cyb561d2	0.17257990405659	8.83735704047539e-05	0.175	0.188	1
Synrg	0.172622232505154	0.0273899503999107	0.208	0.172	1
Stk10	0.17268212340112	0.0197435503173455	0.22	0.185	1
Gm10093	0.172713408691446	0.0107588856039799	0.457	0.47	1
Glyr1	0.172753683000241	0.0343118960730886	0.506	0.484	1
2210016L21Rik	0.172967845269156	-0.0387082479210944	0.351	0.392	1
Prr13	0.172994971649407	0.0398820012181705	0.449	0.428	1
Lamtor5	0.17314153969122	0.0262374569431933	0.893	0.901	1
Mrpl20	0.173151930820695	-0.00814607443531834	0.981	0.972	1
Atp5g3	0.17351052888732	-0.0409568941941967	0.958	0.968	1
Setd6	0.173525475700646	0.0105634885642235	0.271	0.28	1
Sigirr	0.17358775327157	0.00547405713447081	0.126	0.128	1
Grn	0.173765930172026	0.0213715556875494	0.2	0.194	1
Myo9b	0.173948736535607	0.00843965347008829	0.138	0.142	1
2510039O18Rik	0.174249701371132	0.0151899693246969	0.19	0.183	1
Adarb1	0.174276408326178	0.0223779199249809	0.121	0.093	1
Nlk	0.174281069321414	-0.0278923098054177	0.19	0.214	1
Ndufa7	0.174324382702923	-0.0169235239847052	0.992	0.998	1
Pnpla2	0.174432342708387	-0.0131378172599543	0.081	0.104	1
Slc39a1	0.174562527922208	-0.0260026318393487	0.128	0.16	1
Plxna1	0.174575222566674	0.01611756946329	0.169	0.158	1
Bzw1	0.174577472388213	0.0318681629380899	0.923	0.92	1
Cnot10	0.174651925621904	-0.039206738309153	0.397	0.426	1
Twf1	0.174678685790896	-0.016037671752372	0.517	0.558	1
Oxr1	0.175193211279055	-0.00479033245464516	0.193	0.213	1
Tomm40	0.175322765054804	0.0257075706187673	0.976	0.96	1
Trub1	0.175448555120285	0.0221227644068145	0.248	0.233	1
Ahsa1	0.175696491315623	0.0488521124937964	0.954	0.949	1
Nek2	0.175715849285723	-0.0328849098129958	0.278	0.316	1
Rptor	0.175738244472403	-0.0203126973689763	0.163	0.195	1
Hadhb	0.175760283035331	0.0254456039020623	0.453	0.41	1
Opa3	0.17581524572716	0.0168159362415933	0.242	0.234	1
Ccnb1ip1	0.175819788469957	0.0144124822482119	0.328	0.332	1
1110004E09Rik	0.175853744580165	0.0279281941328527	0.642	0.639	1
Mex3c	0.175860394381922	-0.0235817099433566	0.121	0.152	1
Kat6a	0.175940732277179	0.0170835714562036	0.194	0.191	1
Ebag9	0.176121259045756	-0.00755541228735324	0.148	0.169	1
Gpn2	0.176862611322942	0.0274225764523376	0.205	0.178	1
Ptcd3	0.176864625803063	-0.00373839138430654	0.594	0.625	1
Slc39a14	0.176928216694031	0.00241831863950895	0.271	0.29	1
Ptk2	0.176941296881269	-0.00181252141661986	0.175	0.191	1
Dpcd	0.176986157031883	-0.0279046939677401	0.325	0.368	1
Usp16	0.176987100584918	0.0369345441028902	0.479	0.456	1
Cyc1	0.17713858954806	0.0332119334839625	0.984	0.986	1
Myo9a	0.177250839802662	-0.0143832181380929	0.132	0.158	1
Gtf2a2	0.17726766789234	-0.0282742687934756	0.924	0.912	1
Alms1	0.177369507933365	-0.0139758050623568	0.131	0.157	1
Gtf3c1	0.177387999680707	-0.00450126060109346	0.26	0.282	1
Mad2l2	0.177403638192924	0.0313856528834429	0.47	0.424	1
Bub3	0.17746139118715	0.0439214639029673	0.891	0.887	1
Foxo1	0.177692308599039	0.0277840069971663	0.198	0.179	1
Ube2e3	0.177734307483916	-0.0127754317016109	0.648	0.687	1
Papola	0.17776320390678	-0.0212353280194995	0.946	0.949	1
Ube2t	0.177818602960971	-0.0264769055946673	0.44	0.445	1
Gpr137b	0.178023376255315	0.0134155278597862	0.109	0.103	1
0610010K14Rik	0.178026346750921	0.00877715370330445	0.217	0.218	1
Dlk1	0.178238573420334	-0.0146105041935858	0.104	0.13	1
Tead1	0.178238775894288	-0.0363856974036784	0.502	0.523	1
Lap3	0.178298748377757	0.0349762170441061	0.927	0.904	1
Smg9	0.178340125560948	-0.0203736141731114	0.116	0.146	1
Phkg1	0.178347863741114	-0.0471473446136955	0.081	0.107	1
Aldh2	0.178476821703095	-0.0420177866847001	0.536	0.566	1
Rpl11	0.1785928151099	0.0284312944014387	1	1	1
Pms2	0.178614901550718	0.0185466059385468	0.224	0.222	1
Tmem168	0.178867029719319	-0.00650299065304623	0.103	0.121	1
Ube2w	0.179074229231756	0.010693919017978	0.263	0.273	1
Kansl2	0.179078747191112	0.0405804181447202	0.718	0.686	1
Chd1l	0.179127312588534	0.0158364854679611	0.301	0.267	1
Yipf5	0.179283868356459	0.0332553697796402	0.564	0.553	1
Slc19a1	0.179328945177031	0.0105224123265427	0.161	0.161	1
Mesdc2	0.179332846211312	0.0375310782719477	0.669	0.645	1
Trip6	0.179337152674606	0.000393773473805925	0.277	0.296	1
Ube2h	0.179447506968626	-0.0159510990777483	0.113	0.141	1
Sohlh2	0.179448831814215	-0.0227378126135955	0.139	0.171	1
Brd1	0.179472189609025	-0.0169477458942288	0.123	0.151	1
Mbd6	0.179475426377331	0.00187283236707875	0.121	0.131	1
Ctnna1	0.179507576172608	-0.0406564001620344	0.822	0.854	1
Zw10	0.17952099013787	-0.0314651798065581	0.223	0.261	1
Zfp638	0.179521771176351	-0.0483205501239712	0.537	0.578	1
Ankrd27	0.179863486761739	-0.0187672408702499	0.113	0.142	1
Mastl	0.179883470272368	-0.0232365798928185	0.174	0.209	1
Sec61b	0.179968051720859	-0.0236830211083825	0.996	0.999	1
Arhgef26	0.180049679132901	-0.0286239603757479	0.097	0.125	1
Ssbp1	0.180058464688429	0.0371407930468273	0.95	0.956	1
Gdi1	0.180589022541606	0.0144851922366704	0.213	0.21	1
Ddost	0.180684655582581	0.00319389629485223	0.661	0.686	1
Tmem43	0.180690601253826	-0.0149331431068827	0.097	0.122	1
Ctsz	0.180718313412889	0.0190790864043233	0.522	0.534	1
Abhd17c	0.18074798312738	-0.0175696498744243	0.254	0.289	1
Dtx3	0.181013648885597	-0.019599636888981	0.108	0.137	1
Yars2	0.181205175588384	0.00216635723605507	0.335	0.353	1
Swsap1	0.181279675264514	0.0218416383258094	0.146	0.123	1
Rfng	0.181404262654147	-0.00783257940113102	0.193	0.188	1
Traf3ip1	0.181492596521413	0.0211047686729444	0.215	0.2	1
Tmod3	0.181550254257064	0.0199995582521375	0.225	0.216	1
Suv39h2	0.181616851781301	-0.0265928342038848	0.304	0.345	1
G3bp2	0.181631698650847	0.0205793112820316	0.993	0.997	1
Zfp260	0.181729613491545	-0.00214476214893322	0.2	0.186	1
Gbx2	0.181833014482922	-0.0230640513052813	0.394	0.387	1
Snrpd1	0.181989428434966	0.0176956411672604	0.999	0.994	1
Nol12	0.182156345855105	0.0395214123560484	0.657	0.617	1
Rock2	0.182339300317986	0.024365605048316	0.366	0.326	1
Aprt	0.18250794016864	0.0381496914133872	0.988	0.991	1
Acbd6	0.182982971328529	0.0229228173120081	0.68	0.688	1
Csrp1	0.183096623125936	-0.0494539019470875	0.287	0.309	1
Fam110b	0.183106071467621	-0.0108036252779982	0.161	0.159	1
Denr	0.183243221537518	0.00458124650029368	0.988	0.976	1
Dnajc14	0.183308989535818	0.0048214124502807	0.157	0.164	1
Azin1	0.183742814875013	-0.0406278593054527	0.418	0.46	1
Cul3	0.183773407294447	-0.0203991556117728	0.49	0.533	1
mt-Co1	0.183885981075304	-0.031502411609889	1	1	1
Cisd1	0.18408532887702	0.0173929006355467	0.969	0.98	1
Aven	0.184154383462918	0.036806019711227	0.402	0.364	1
Gusb	0.184185867714633	0.0104569496389907	0.215	0.189	1
Abhd16a	0.184329445799301	-0.0208423487529016	0.127	0.158	1
Papd4	0.184365670649556	-0.0281355544642752	0.312	0.354	1
Usp38	0.184375428946707	-0.0158709249194924	0.167	0.171	1
Ccdc86	0.184460792032684	-0.0107356147957046	0.623	0.661	1
Tmed9	0.184521059431721	0.00670143731445427	0.877	0.901	1
Ppp1r14b	0.184609062637767	-0.0416606275051656	0.854	0.882	1
Arid1a	0.184716274244465	-0.0372692230068543	0.823	0.854	1
Tmed1	0.184719575108405	-0.0206270447349627	0.432	0.472	1
Slc25a28	0.18486110531227	0.0143841176445632	0.177	0.171	1
Ccdc107	0.184931943599358	-0.0134529429647262	0.255	0.286	1
Pttg1ip	0.184953003703321	0.0305825124995185	0.282	0.251	1
Ssr1	0.18511472289082	0.0391299550256597	0.699	0.681	1
Wbscr22	0.185165272116264	0.0339535597667507	0.641	0.603	1
Nt5c	0.18524444428032	-0.00589323918647236	0.244	0.266	1
Slx1b	0.185286610860823	-0.00113693145782032	0.131	0.143	1
2700060E02Rik	0.185591470717313	-0.0107410705122939	0.999	0.994	1
Agfg1	0.185596998356463	0.0450167817283996	0.59	0.561	1
Rcsd1	0.185699601750645	0.0256720610607238	0.189	0.155	1
0610009B22Rik	0.185789209889559	0.0345772143737064	0.552	0.529	1
Uggt1	0.185865812076669	-0.0302893503884112	0.275	0.316	1
Rpf2	0.186140169498812	0.0393605588560011	0.749	0.734	1
Ccna2	0.186208595327213	-0.0318169481788776	0.796	0.831	1
Rbm26	0.186241409040207	-0.005209287241418	0.599	0.632	1
Syap1	0.186380800360783	0.00827659770394756	0.115	0.112	1
Tpst1	0.186386077051394	0.0304003767360345	0.405	0.361	1
Gtf2i	0.186419656396924	-0.0444517738943814	0.625	0.659	1
Prdx6	0.186564671769705	0.0402877260752443	0.995	0.997	1
Gsg2	0.186711207283926	-0.00197986219374641	0.273	0.292	1
Slc35g1	0.187039270265071	0.0157398006208213	0.131	0.105	1
2310039H08Rik	0.187313502835835	0.0077917879732432	0.302	0.313	1
Zfp729b	0.187419983524256	-0.0155749854996851	0.081	0.105	1
Eif3h	0.18748863421113	0.0110977984380753	0.982	0.992	1
Mrpl9	0.187709418884896	0.0244090650346737	0.347	0.306	1
Zfp710	0.18774841719572	-0.0316137116752744	0.248	0.288	1
Lama5	0.187786673867283	0.0085976245698916	0.208	0.214	1
Qars	0.188179199164651	0.0315643305778132	0.452	0.422	1
Pycrl	0.188270642961467	0.0227685713939005	0.42	0.413	1
Grk6	0.188319549566213	0.00173602944114176	0.269	0.284	1
Smyd3	0.188326424934597	-0.0215043381061895	0.127	0.158	1
Gnb1	0.1884233711463	-0.0307927517455819	0.872	0.899	1
Ilf3	0.18845173948258	0.0286782498267605	0.601	0.557	1
mt-Nd1	0.188692299231635	-0.0211464915423458	1	0.999	1
Tcf3	0.188746680470465	-0.0297999032864373	0.478	0.522	1
Cnn3	0.188845297910222	-0.0234656458153033	0.938	0.929	1
Gga1	0.188858308103891	0.0138492193468764	0.24	0.239	1
Asap1	0.189081079921809	-0.022633307305133	0.248	0.286	1
Psrc1	0.189478404108633	-0.0472771630125683	0.668	0.701	1
Atg4b	0.189610995381234	0.0165080574801748	0.273	0.269	1
Rangrf	0.189618583045701	-0.00132856840284301	0.839	0.86	1
Pcolce	0.189718057696397	0.0148458231390747	0.606	0.62	1
Rab10os	0.189748177261276	-0.00233318541915026	0.215	0.23	1
Rsbn1	0.189775272780766	0.00627894895806758	0.266	0.275	1
Wdr77	0.189830488681167	0.024059600691583	0.823	0.832	1
Cacybp	0.189874490559621	0.0307457970801748	1	0.998	1
Hemk1	0.18992206353737	-0.0216732560204772	0.144	0.176	1
2010111I01Rik	0.189937298156061	0.0243972311164419	0.248	0.23	1
Mtmr14	0.190052852308599	0.00984879191698534	0.312	0.319	1
Dctn6	0.190059112117292	-0.023654470334795	0.185	0.22	1
Ccnt1	0.190103714727133	-0.0226760614507849	0.466	0.507	1
Tpp1	0.190280699451728	0.0225857331746036	0.185	0.168	1
Ptprf	0.190352435135812	-0.0301306844295648	0.525	0.569	1
R3hdm2	0.190365048258108	0.00849910042501897	0.202	0.204	1
Stip1	0.19040157410904	0.042309971992693	0.87	0.862	1
Ilk	0.190421381845554	0.00195571309123072	0.279	0.294	1
Tmem194	0.190603206932319	-0.0180143996219837	0.112	0.14	1
Ddx19a	0.190724450492485	0.0315034605993548	0.409	0.393	1
Xrcc6bp1	0.190958576681034	0.0274453183224395	0.354	0.312	1
Polr3a	0.190964210520169	-0.0228951267580685	0.154	0.187	1
Zranb2	0.190964238720889	-0.00830886958208221	0.86	0.839	1
Zcchc10	0.190968042718877	0.0349146797110116	0.814	0.806	1
Fip1l1	0.190985088706975	-0.0411125321415514	0.538	0.578	1
Rnf145	0.191068358678021	0.0199974907703983	0.224	0.211	1
Necap1	0.191121003317619	0.00751829196385129	0.324	0.297	1
Msantd4	0.191141005663435	-0.0142174200137955	0.225	0.255	1
Mtg2	0.191250244644858	-0.0301314381553899	0.293	0.306	1
Rps27	0.191302005291734	-0.0166325871699979	1	1	1
Dnttip1	0.191673378168201	-0.0285882457103831	0.246	0.285	1
Psma2	0.192084916280711	0.0285599073613569	0.991	0.993	1
Ddx20	0.192171973083722	-0.0311419631380027	0.409	0.453	1
Acad11	0.192258286614957	-0.0255084115567268	0.132	0.164	1
Ltn1	0.19227016332639	0.0325655282834944	0.29	0.252	1
Tomm70a	0.192491992093546	0.0326155917706941	0.881	0.881	1
Zpr1	0.192504408726007	0.0341309792061467	0.64	0.598	1
0610011F06Rik	0.192617609764815	-0.0143284465968951	0.12	0.145	1
Exoc5	0.192761423294913	0.0299498791542416	0.316	0.293	1
Rnf128	0.192962776996267	-0.0182355695878721	0.117	0.117	1
Dusp19	0.193177209987535	0.0192829522685318	0.163	0.146	1
Tada3	0.193244864152381	0.036233832972382	0.459	0.438	1
Wiz	0.193299467674862	-0.0152625021619883	0.089	0.113	1
Tsc1	0.193409011105913	-0.00629106810911648	0.201	0.222	1
Mcm6	0.193780097164362	0.0284590674825815	0.812	0.819	1
Trim43b	0.193818134913154	0.014786702606936	0.115	0.108	1
Capza1	0.19463216331854	-0.011965192789399	0.547	0.583	1
Taz	0.194791522981662	-0.0202142651002311	0.094	0.122	1
Ccdc32	0.194806755899016	0.00454858024120512	0.134	0.139	1
Cep120	0.195210897919462	-0.0156995952312254	0.128	0.157	1
Ldlrap1	0.1952469145542	0.00731932512961486	0.121	0.124	1
Strap	0.195278965816833	-0.012621088242839	0.872	0.898	1
Ppil2	0.195289404382276	-0.0337407543831982	0.339	0.377	1
Usp7	0.19541263662874	-0.0416730223464078	0.765	0.782	1
Chek2	0.19548626571085	-0.0315914904871959	0.202	0.234	1
Rai14	0.195518804019565	-0.0171889504377303	0.198	0.229	1
Capza2	0.195555201012646	0.0238794059945914	0.826	0.837	1
Rnf167	0.195639164799555	-0.0364715134029938	0.378	0.421	1
Galnt1	0.195875693457023	-0.0261117327250754	0.223	0.261	1
Dhx29	0.195965663278884	-0.0332186647103568	0.394	0.432	1
Wsb2	0.196315069493587	0.030953305605029	0.484	0.475	1
Prdx2	0.196328144731986	0.0344012541267802	0.906	0.907	1
Leng1	0.196402899520715	0.0227345708756773	0.17	0.147	1
Sypl	0.196418858451359	-0.0262235863648758	0.297	0.313	1
Trnau1ap	0.196439981146377	-0.0146998722308783	0.734	0.771	1
Trim8	0.196539729437785	-0.0240338302282188	0.243	0.279	1
Dpm2	0.196650575343993	0.0207809057196286	0.425	0.422	1
Taf5l	0.196675667696988	0.0145118035374247	0.432	0.437	1
Wdr89	0.196849375105988	0.00256063358784786	0.789	0.814	1
Mcl1	0.196954416961521	-0.0223436852520987	0.841	0.835	1
Vbp1	0.197009212645874	0.0371223513176203	0.756	0.732	1
Cycs	0.197137012729817	0.0119824787923528	0.958	0.97	1
Snupn	0.197330464364947	0.00764562483514078	0.301	0.315	1
Cmss1	0.197374750804887	0.0232127674875851	0.212	0.189	1
Clk2	0.197427842880749	-0.0123684329861001	0.146	0.171	1
Tmem57	0.197453513549161	0.0325677922968928	0.329	0.293	1
Slc29a1	0.197676958920121	0.00255277349085337	0.68	0.709	1
Pkp4	0.198316735448755	0.0236795725113691	0.406	0.363	1
Slc16a6	0.198343348205732	-0.0198312235531567	0.121	0.15	1
Herpud1	0.19847822904429	-0.014612082346299	0.127	0.154	1
Fndc3a	0.198515481289584	-0.00927161228250517	0.289	0.319	1
Kpna2	0.198769383218038	5.39689202311289e-06	0.19	0.205	1
Ipo13	0.198946113426658	-0.0298056925977498	0.201	0.236	1
Zdhhc18	0.199060982946439	-0.0150662483015091	0.13	0.157	1
Ppp5c	0.199061922432337	0.0287398635515651	0.609	0.609	1
A130010J15Rik	0.19924137640429	-0.0175010336518496	0.101	0.117	1
Eea1	0.199271731799296	0.00650104884346867	0.196	0.172	1
Nptx2	0.199519590571585	0.0105610470965729	0.194	0.195	1
Ppp1r37	0.1995310789577	0.00751349497545767	0.162	0.166	1
Cers2	0.199583449241987	-0.0120638537121344	0.267	0.296	1
Gpr89	0.199624815252672	-0.00841825815185271	0.209	0.232	1
Pde4dip	0.199659201500631	-0.0138438294616157	0.094	0.118	1
Snhg12	0.199680214184991	-0.0174763702062523	0.42	0.456	1
Desi1	0.199779768473563	-0.0449625612356995	0.48	0.517	1
Bcl3	0.199906095721438	0.0344802630315725	0.297	0.265	1
D630023F18Rik	0.200190657364071	-0.0329414308923228	0.236	0.274	1
Sacm1l	0.200301900178557	-0.00366466127266503	0.146	0.161	1
Axin1	0.200835540206238	0.000231998432070391	0.157	0.171	1
Hic2	0.201087298661359	-0.0384614931174741	0.339	0.37	1
Zbtb1	0.201221341535784	-0.0186750079456821	0.084	0.109	1
Rab5a	0.201285317050641	-0.00174125160874583	0.599	0.572	1
Snhg20	0.201650379079165	-0.0312107779451586	0.371	0.414	1
Ppcs	0.20165320392753	-0.0266616728033019	0.56	0.603	1
Tyw3	0.201754311405255	0.0268821619509716	0.186	0.157	1
Trim28	0.20181166812504	0.0259197469125321	0.988	0.991	1
Zfp740	0.201823968618183	-0.00600755241469436	0.266	0.29	1
Arl13b	0.201911519534864	-0.0252485241222228	0.169	0.203	1
Tst	0.20198253054222	-0.0134795891043925	0.224	0.255	1
Rps26-ps1	0.202006285546323	0.0210667792575802	0.765	0.773	1
Rer1	0.20229199503362	0.0287791795793796	0.81	0.774	1
Rpap1	0.202343561968995	-0.0179062920124282	0.379	0.413	1
Tmem201	0.202352353135369	-0.0246136613679889	0.159	0.184	1
Lman2l	0.202448196324473	-0.023391938504376	0.117	0.147	1
Trim2	0.202524663401273	0.0310243060193734	0.247	0.212	1
Ttc32	0.202550502188667	-0.0324440051898948	0.283	0.324	1
Wdr4	0.202790064405937	0.00771580924673712	0.287	0.298	1
Fkbp5	0.202843047673042	-0.0365479759900412	0.463	0.489	1
Trappc5	0.203043963499364	0.00920791150373718	0.367	0.38	1
Ppp4c	0.203049233624397	0.00811376954193488	0.861	0.884	1
Vps37a	0.203169297610908	-0.025338431893395	0.196	0.231	1
Rab2b	0.203252872273093	-0.00880846180649968	0.111	0.109	1
Tubb2b	0.203286340645282	-0.00221343004676133	0.86	0.836	1
Rprd1a	0.203307635578782	0.02682925729706	0.215	0.191	1
Crem	0.203308198673908	-0.00397643666257103	0.173	0.191	1
Tcf7l2	0.203392430588455	0.00566766431565507	0.167	0.171	1
Ankrd13a	0.203426406537062	-0.00273349576688059	0.232	0.251	1
Ska2	0.203431939689986	0.0312410536971156	0.287	0.252	1
Gm13151	0.203810040366841	0.00840645958696951	0.42	0.439	1
Ngfr	0.203896077660946	0.00552505327519276	0.111	0.119	1
Pim1	0.20395255061841	-0.0398354752831288	0.684	0.714	1
Meaf6	0.20403483598355	-0.0130165265869148	0.399	0.435	1
Lig1	0.204074257719658	-0.000758897553035043	0.887	0.909	1
Stk3	0.20418488643122	-0.010160524833801	0.082	0.102	1
Gm20342	0.204450237709716	0.016556643383045	0.17	0.159	1
2900011O08Rik	0.204594549632413	0.0167317624796879	0.279	0.278	1
Snta1	0.20475547229286	-0.0191566128005944	0.094	0.121	1
Zmat3	0.204873054032933	-0.0240047190662087	0.49	0.53	1
Med28	0.205032130564654	0.03068048052179	0.88	0.851	1
Abhd5	0.205039786517932	-0.0166642676519495	0.144	0.173	1
Clasrp	0.20546553918142	0.00456838322983953	0.154	0.161	1
Rb1cc1	0.205693376921583	-0.0126044042314031	0.223	0.25	1
Nr4a1	0.205892012294883	-0.00435715697416827	0.178	0.195	1
E2f1	0.206240550758917	0.00488798399142765	0.158	0.165	1
Pcnt	0.206263411563717	-0.0351940412655828	0.592	0.634	1
Anxa7	0.206418640284768	0.00120127695487438	0.397	0.413	1
Rap1a	0.206657985474124	-0.0285192081505277	0.636	0.645	1
Sh3bp1	0.206767595188124	0.0287321194481292	0.395	0.381	1
Cpt1c	0.206941890353909	0.00975357123438098	0.139	0.139	1
Mtbp	0.20723230780851	-0.0222224657873544	0.124	0.145	1
Ict1	0.207313802619794	0.00588840123139567	0.775	0.796	1
Ift46	0.207333971775475	0.0158633075452684	0.242	0.238	1
Tmem219	0.207470809396896	-0.00891471782216047	0.173	0.171	1
Dbt	0.207508231310402	-0.0127087107682402	0.244	0.275	1
Tma7	0.20752046608912	-0.0247908967011354	1	0.999	1
Cep44	0.207715434207346	-0.0249218837712718	0.233	0.251	1
Gmds	0.207769851610805	-0.01231292326439	0.127	0.15	1
Trip11	0.20786964879385	0.00158077928589662	0.211	0.223	1
1110012L19Rik	0.20788872819228	0.0109329802605125	0.274	0.28	1
Mrps7	0.207957809878892	0.0354496257103167	0.895	0.867	1
Lefty2	0.2079626358198	0.0347030019974422	0.119	0.104	1
Aldoa	0.208355734040596	0.0113541245968416	1	0.997	1
Hhex	0.208490096122795	-0.00732090021661382	0.131	0.127	1
Mllt3	0.208528508122865	-0.0183794791269693	0.088	0.113	1
Dnajc7	0.208918320149525	0.0221729156920513	0.838	0.846	1
Tmem64	0.208928787018559	0.00764550512545936	0.313	0.324	1
Ap2a2	0.20895460995662	-0.0421231804702212	0.669	0.694	1
Cul1	0.208991167774631	-0.0185960243469038	0.696	0.734	1
Myadm	0.209032610235834	-0.0199001628172706	0.244	0.279	1
Vprbp	0.209137463338424	-0.00920888773655776	0.499	0.532	1
Faf2	0.209143216421543	-0.00566868780687485	0.32	0.345	1
Brd8	0.209663986715166	0.0184167425134462	0.765	0.728	1
Cstf1	0.209734849777443	0.029885021229652	0.367	0.346	1
Cul5	0.20980026379407	-0.0474440039022469	0.682	0.71	1
Zfp592	0.20998407969046	-0.0189473171346957	0.084	0.109	1
Dgke	0.21000155573437	0.0234815164874056	0.154	0.129	1
Dppa2	0.210134281219544	0.0440587131060957	0.866	0.848	1
[truncated: 5,656 more rows]
