# Supplementary material for: Detection of gene cis-regulatory element perturbations in single-cell transcriptomes
Source: PLoS Comput Biol. 2021 Mar 12;17(3):e1008789. doi: 10.1371/journal.pcbi.1008789 (PMC8011753; doi:10.1371/journal.pcbi.1008789)
Supplement: S2 File — (ZIP) [file pcbi.1008789.s015.zip › S2_File/wt_txm.ZfpSC1_vs_Control.wilcox.csv]

	p_val	avg_logFC	pct.1	pct.2	p_val_adj
Zfp42	1.17496380812004e-10	-0.140792412188151	0.992	0.994	2.13925660544415e-06
Acsl4	1.18992202305909e-05	-0.053098816774844	0.086	0.16	0.216649102738369
Rpl7l1	3.14327999798474e-05	0.0914485950094532	0.949	0.919	0.572296989233082
Rps20	5.27425936314154e-05	-0.0418814471940707	1	1	0.960284402247179
Msrb2	6.13680132372365e-05	-0.0685340983086242	0.148	0.225	1
Ppp1r2	0.000213857446279819	-0.0816244580544514	0.772	0.836	1
Zbtb22	0.000267369973596693	-0.0350784226474038	0.067	0.122	1
Hsd17b14	0.00031019216289856	0.0867726565815541	0.953	0.928	1
Nat9	0.000330289899353376	0.0647794873079002	0.227	0.161	1
Uqcrfs1	0.000427241323053704	0.0708635552942529	0.966	0.938	1
Ywhaq	0.000496457479828512	0.0487658083026052	1	0.999	1
Nop10	0.000535344359331965	0.0491302474349422	1	0.999	1
Prdx4	0.00054412498225865	0.0828432475823487	0.671	0.6	1
Dppa4	0.000628361699434783	0.0720965538006464	0.829	0.785	1
Ino80e	0.000637849781124594	0.0813570959163258	0.808	0.766	1
mt-Co3	0.000650204233381588	-0.0408134616111289	1	1	1
mt-Nd2	0.000849763834726587	-0.0472863712774991	1	0.999	1
Ccng1	0.000864955962622892	-0.108461739537181	0.83	0.843	1
Hmmr	0.000876475568444487	-0.0741347807980809	0.634	0.705	1
Gcnt2	0.000932499136987915	-0.0326976361846186	0.08	0.132	1
Fbxo9	0.000943366014721383	0.0634336538214166	0.354	0.282	1
Prpf38b	0.000998100910348114	-0.0741506759248681	0.653	0.727	1
Utf1	0.00104549864856991	0.0633480035311111	0.987	0.986	1
Kif5c	0.00108725130590278	-0.0522266142201562	0.135	0.193	1
Ttc14	0.00111108326118216	-0.0693053922177831	0.509	0.577	1
Fn1	0.00113561983621648	-0.0757148680063284	0.648	0.7	1
Hltf	0.00114567077473721	-0.0542799959105008	0.185	0.249	1
Eif4ebp1	0.00116949408755272	0.0467361005036757	0.999	1	1
Ran	0.00119506752357095	0.0405009588391625	1	1	1
Sumo2	0.0013197710672506	0.0460267349619961	1	0.999	1
Zfp207	0.001333557225834	0.0755141879258776	0.872	0.857	1
5430416N02Rik	0.00140646708696122	0.0435677105258588	0.228	0.167	1
Psmd7	0.00156061943098826	0.0610106769051817	0.981	0.971	1
Suv420h1	0.00160261632112559	0.0550578830450233	0.289	0.226	1
Dnm1l	0.00160793326033886	-0.0790949408053336	0.54	0.586	1
Rap1gds1	0.00161347217373045	-0.0446094841651836	0.131	0.188	1
Itgb1bp1	0.0016858251395326	0.0533142157629558	0.412	0.34	1
Odc1	0.00169876725601038	-0.0605215606231453	0.989	0.996	1
Thumpd3	0.00181639657453791	0.0663380810470334	0.511	0.453	1
Hpcal1	0.00183746218438622	-0.0378148748654804	0.105	0.157	1
Kdm5a	0.00194018855336583	-0.0589354534535431	0.414	0.494	1
BC005537	0.00195966007363532	-0.0781400038481184	0.383	0.445	1
H2afz	0.00197144083580091	0.0349810525136927	1	1	1
Rps28	0.00202606737030186	-0.0349880186284475	1	1	1
Tnpo1	0.00212612782012975	0.059444253320165	0.532	0.463	1
Fkbp11	0.00231211648164839	0.0678912610113822	0.64	0.592	1
2700029M09Rik	0.00237771091784983	0.0663118435538458	0.792	0.714	1
Ybx1	0.00241474610456071	-0.0380435810547803	1	1	1
Gigyf1	0.00252306954322882	-0.0486562131787318	0.216	0.285	1
Prdx1	0.00258054866147803	0.0503556482672396	0.999	1	1
Carhsp1	0.0027550798743984	-0.0519688211496497	0.588	0.649	1
Mlana	0.00279181148968221	-0.0437740961557829	0.116	0.168	1
Usb1	0.00280864721637512	0.0478913982632718	0.2	0.147	1
Thap1	0.00282937774371172	0.0450708592009134	0.274	0.214	1
Eif4a1	0.00283092817166695	0.0516356361921941	1	1	1
Arntl	0.00328133381013195	0.0322121119702386	0.109	0.069	1
Gmpr	0.00349576162817898	-0.0360268598866268	0.14	0.2	1
Enox1	0.00349969766139303	0.0637806521112415	0.289	0.234	1
Snrpd3	0.00356228817100897	0.0560590933389891	0.996	0.995	1
Gm16104	0.00370499540136831	0.0278685470056342	0.157	0.107	1
Ppia	0.00380813548230845	0.0345323688006181	1	1	1
Cdkn1a	0.00405878702459748	-0.106556932716375	0.354	0.422	1
Gmeb1	0.00408074885564076	0.0547621614882286	0.381	0.328	1
Ubtf	0.00415304082153922	0.0683197814675894	0.862	0.822	1
Lyplal1	0.0041840296794743	0.0618942206314073	0.425	0.377	1
Dcp2	0.00422889904005027	0.076220602309869	0.749	0.714	1
Spns1	0.0042472611952288	-0.0532188754421538	0.567	0.634	1
Tcl1	0.00430968680004306	0.0645011510012464	0.499	0.441	1
Zcchc17	0.00446776447017257	-0.0755527114456476	0.726	0.78	1
Mid1ip1	0.00447035580962051	0.0333161481131508	0.229	0.17	1
Srsf9	0.00468184330321925	-0.0703670881761087	0.692	0.745	1
Trim71	0.00470431749275545	-0.0708406290181447	0.709	0.743	1
Rap2a	0.00482166754379742	-0.0322693619379017	0.111	0.16	1
Wdr18	0.00492848850881735	0.0714850966876699	0.876	0.852	1
Gm28625	0.00493361957456868	-0.0286506618398559	0.062	0.101	1
Gm17586	0.00493847040067814	-0.0311553300716866	0.065	0.103	1
Rtfdc1	0.00498359499931702	0.0541183662398683	0.582	0.509	1
Haus6	0.00508327411547022	-0.0458107400743933	0.269	0.332	1
Pde6d	0.00508994180607804	-0.0483430799286694	0.296	0.364	1
Mrfap1	0.00510015813307591	0.0498641182196962	0.996	0.998	1
Fkbp1a	0.00510411870264449	0.0518477753614033	1	0.997	1
Ptov1	0.00515623387771422	0.0478619475662543	0.653	0.582	1
Xndc1	0.00518555277226947	-0.0314027932058628	0.096	0.142	1
Il34	0.00529261421577966	0.0344730942607188	0.111	0.072	1
Rps14	0.00529423701397672	0.0200025568075626	1	1	1
Nudcd2	0.00532238029255264	0.0454007642969352	0.973	0.968	1
Ndufb2	0.00562422908261655	-0.0491873124531863	0.904	0.93	1
Apmap	0.00571415356232567	-0.0257392760481967	0.067	0.107	1
Sp3	0.00583019212806585	-0.0492213793311888	0.281	0.342	1
Zfp281	0.00584767528965107	-0.06304088245689	0.518	0.574	1
Zc3h8	0.00584973531648083	0.0467794435611806	0.351	0.288	1
Ubb	0.0059516377583391	0.0482059877987484	0.999	0.999	1
Rras	0.00601300301947428	-0.028449520172045	0.084	0.127	1
Emc6	0.00606410129768675	0.0587112002527139	0.953	0.933	1
Cobl	0.00611695234267988	-0.0548204511276789	0.622	0.664	1
Slc35e1	0.00619920707110995	-0.042273825701577	0.147	0.197	1
Zfp37	0.00622172946696038	-0.0298903619058794	0.067	0.106	1
Oxsr1	0.00622297412573924	-0.0589215921420094	0.39	0.452	1
C2cd5	0.00630800052923075	-0.0381052031183395	0.15	0.202	1
1110051M20Rik	0.00636656445673781	-0.0281034231882699	0.076	0.116	1
Cmas	0.00647383908545127	-0.0538499996310777	0.412	0.481	1
Bcas3	0.00648365810074383	-0.0266629654651185	0.078	0.12	1
Emc8	0.00654305253257412	0.0471400413470511	0.976	0.97	1
Herc4	0.0067949856407517	-0.0318372072581147	0.157	0.211	1
Phc2	0.00694702826801737	-0.0282717611941463	0.108	0.155	1
Kcnq1ot1	0.00701753759039286	-0.0572743630613992	0.623	0.687	1
Tbrg1	0.00702282628350924	0.0669545524732853	0.789	0.771	1
Commd3	0.00708970961565044	-0.0477720642807156	0.232	0.294	1
Rpl22l1	0.00739009621628474	0.0417788096859697	1	0.999	1
Gramd1a	0.00747007097154724	-0.0291290548428223	0.081	0.121	1
Kif2c	0.00779439791876579	-0.0487155625104022	0.343	0.411	1
Prmt10	0.00779820967225987	0.0287755207748052	0.111	0.074	1
Mthfd2	0.00791946749830506	0.0694124641042732	0.798	0.784	1
Cdc37	0.00795388762407434	-0.0533977509334167	0.885	0.907	1
Atp2a2	0.00798257298991838	-0.0692689660132745	0.667	0.703	1
Tubb2a	0.00812638448432024	0.0515927886651497	0.29	0.241	1
Hspg2	0.00832609724788383	-0.0249968531484037	0.381	0.449	1
Bcas2	0.00836500861938347	0.0491068629189817	0.976	0.973	1
Crip1	0.00841539211568224	-0.0781268765922067	0.467	0.518	1
Sult4a1	0.00848288573767386	0.0610081138715561	0.563	0.512	1
Psma4	0.00866300015393347	0.0498294314747301	0.991	0.987	1
Psmc1	0.00868080033095746	-0.0519693703542854	0.848	0.872	1
Akr1b8	0.00873024121571682	0.0277432568564221	0.127	0.087	1
Mbnl1	0.00875964723429797	-0.032238558035654	0.08	0.118	1
Piezo1	0.00880447529389331	-0.0420566482745597	0.196	0.254	1
N6amt2	0.00899222237220309	0.0471854557704847	0.578	0.506	1
Dhx30	0.0090548508643376	-0.0612722925167833	0.474	0.528	1
Fthl17c	0.00909709273157267	0.0631133976432084	0.219	0.173	1
Nxn	0.00918187058399034	-0.0398894477382239	0.443	0.52	1
Gsr	0.00920698017650324	0.0512804459649462	0.668	0.601	1
Snrnp27	0.00921806441842082	0.0571169829822877	0.885	0.869	1
Suco	0.00941571240907565	-0.0440009280389248	0.163	0.213	1
Sox4	0.00962609836138839	-0.0447283605370912	0.167	0.218	1
Rps24	0.00964660971014574	0.0297896829966455	1	1	1
Psmg2	0.00971741127834854	0.054938072652955	0.586	0.534	1
Rps21	0.00971982630934288	-0.026263064475037	1	1	1
Siva1	0.00986487403185045	-0.0503921253777262	0.991	0.996	1
Morf4l2	0.00987077950004875	0.0470416167312506	0.969	0.966	1
Eif3e	0.010057723911583	0.0699975407713711	0.97	0.977	1
9530068E07Rik	0.0102018663343127	-0.0366645575683924	0.158	0.209	1
Arhgef2	0.0102287227949046	-0.0354139627650037	0.157	0.208	1
Cep290	0.0103640663977265	-0.040654286326609	0.213	0.269	1
Esf1	0.0104001565212947	-0.0569476576412271	0.903	0.904	1
Hist1h2bc	0.0104937844785108	0.0726830017682573	0.381	0.331	1
Pxmp4	0.0105065576302452	0.0279389609113392	0.112	0.076	1
Rps27a	0.0106332618176158	0.0242918100831018	1	1	1
Ccdc58	0.0106460612851619	0.0513637242237053	0.91	0.881	1
Exoc3	0.0106476922111851	0.0529901360764681	0.463	0.41	1
Hnrnpa1	0.0106685118545727	-0.0405327540836731	0.999	1	1
Ube2n	0.0106716713465844	0.0526390345494347	0.954	0.933	1
Ski	0.0109539522182705	-0.0425949841609888	0.244	0.3	1
Eri3	0.0110110719392211	-0.0383386845566487	0.354	0.417	1
Grrp1	0.0110385029364021	0.0263383897323747	0.109	0.074	1
Rhod	0.0110414443596799	-0.0247433482576166	0.076	0.113	1
Il6st	0.0112504193208067	-0.0380259250481143	0.13	0.174	1
Hps4	0.0112600809403173	0.0388526442889062	0.216	0.171	1
Eif2b2	0.0115700477327601	0.0448694339803089	0.457	0.396	1
Hccs	0.0119443415858146	0.0323117733092868	0.281	0.224	1
Ect2	0.0120433436389698	-0.0338011086494509	0.445	0.517	1
C330006A16Rik	0.0120680533165895	-0.0352924543284597	0.138	0.183	1
Ckap2	0.0122271710599999	-0.0508102045610052	0.42	0.477	1
Dnajc9	0.0123499681115861	-0.0536091210665648	0.618	0.668	1
Rbm38	0.0124536415892605	-0.050922994254773	0.501	0.564	1
Phlda3	0.0128064198789398	-0.0643926811714932	0.602	0.658	1
Mcm2	0.0129349813311714	0.0330880443511901	0.846	0.807	1
Ccdc18	0.0129941478013962	-0.0418048147527248	0.142	0.186	1
Galnt11	0.0130351179827359	-0.036944168356157	0.131	0.175	1
Pinx1	0.0131132551519606	0.0596500881914246	0.498	0.452	1
1500015A07Rik	0.0131581678581436	-0.0420549961205491	0.2	0.25	1
Nicn1	0.0133879358358316	-0.0335781153880819	0.126	0.168	1
Thnsl1	0.013601870673048	0.0294418675448783	0.124	0.088	1
Pole4	0.0137922268552456	0.0525148468790562	0.953	0.933	1
Hjurp	0.0139766005928772	-0.043153231235708	0.362	0.428	1
Maz	0.0139827981028612	-0.0625732890919085	0.466	0.515	1
Chchd10	0.0140936398853136	-0.0482151399581152	1	0.999	1
Ube2s	0.0143052056253798	-0.0387613060946506	0.995	0.999	1
Fam118b	0.0144282317458564	-0.0434623108573713	0.281	0.335	1
Rab9	0.0144601267679148	0.0628019248152578	0.499	0.453	1
Cebpg	0.0145520485445828	0.0402146890724201	0.294	0.242	1
Zfp668	0.0145755021251559	-0.0240372666228784	0.105	0.147	1
Csde1	0.0145952122797454	-0.0545104504376823	0.9	0.91	1
Pdhb	0.0146206177360281	0.0482537335416051	0.637	0.595	1
Tm2d2	0.014628559987859	0.0395382591566916	0.449	0.391	1
Tmem185b	0.0146823354965706	0.0366185027500138	0.196	0.153	1
Setd4	0.0146828442467173	0.0281661052805005	0.177	0.136	1
Flywch1	0.0147530851750707	-0.0347422373918097	0.152	0.2	1
Ccdc112	0.0147821163021319	-0.0312922281253733	0.142	0.187	1
Plekha5	0.01480425273304	-0.0354958811557968	0.223	0.275	1
Zfp422	0.0148393448935573	-0.0428816120871381	0.219	0.271	1
Itch	0.014839803490302	-0.065520562878383	0.254	0.308	1
Hmgcs1	0.0150362323958207	0.0507529631259652	0.513	0.465	1
Trpc4ap	0.0150857642715344	-0.0294977660266644	0.1	0.139	1
Kdm5b	0.0151472253198168	-0.0614942976251318	0.92	0.932	1
Pdha1	0.0153078928412578	0.069036620992284	0.825	0.806	1
Dirc2	0.0156537737164511	-0.0320079572217586	0.13	0.173	1
Gm17491	0.0157630910969836	0.0301170411008506	0.128	0.092	1
Hmces	0.0158566908007596	0.0714005630535418	0.734	0.718	1
Gm1673	0.0159474403776539	-0.0276651109115758	0.142	0.188	1
Sept11	0.0160263918249791	-0.0581343418714596	0.694	0.723	1
Slc45a4	0.0162492599108815	-0.0353893620496847	0.121	0.162	1
Ggct	0.0162585327130382	0.0465175484271287	0.432	0.381	1
Pomgnt1	0.0163068244740721	-0.021312702933317	0.09	0.129	1
Rnf149	0.0163088661541639	-0.0463040355052001	0.398	0.47	1
Hspd1	0.0164038959311638	0.0344574462121594	1	1	1
Platr17	0.0164725991908426	0.0571230872960082	0.734	0.711	1
Sugp2	0.0165239451222314	-0.0310882820332843	0.077	0.111	1
Gmfg	0.0165348256376988	0.032990160836407	0.25	0.201	1
Aldh9a1	0.0166163681399395	0.0538083053276424	0.294	0.253	1
Pef1	0.0166452229857054	-0.0392674936484205	0.223	0.273	1
Arf3	0.0166629085971831	-0.0420417705214645	0.457	0.514	1
Atox1	0.016672982516798	-0.0342936855750218	0.995	0.994	1
Nipal3	0.0167635936311666	-0.0331062758215133	0.131	0.172	1
Mlh3	0.0167699167205216	0.0338465014268334	0.142	0.105	1
Pias2	0.0168060320361743	0.0483082207866212	0.737	0.694	1
Man2a1	0.0168897829308934	-0.0274073590120614	0.084	0.12	1
Stx7	0.0169354164110118	0.0356365810375094	0.192	0.15	1
Vdac1	0.0169925375579105	0.0558324843430704	0.966	0.967	1
Eef1e1	0.0173441335926307	0.0552840576114159	0.872	0.846	1
Gjc1	0.0173784820969992	-0.0588329138644555	0.503	0.565	1
Psat1	0.0174527969928086	0.0642273927667467	0.928	0.935	1
Pdap1	0.0174633128217029	0.0377186272623087	0.999	0.999	1
Rad54l	0.0175051291468078	-0.0350852361321523	0.304	0.36	1
Zdhhc21	0.0175390973059202	-0.0343673009581935	0.131	0.173	1
Tiprl	0.0176752050783636	-0.0551197461818579	0.433	0.487	1
Tbca	0.0177607261080451	0.0475790697767282	0.97	0.973	1
Slc28a1	0.0178844359534003	-0.0383108888344538	0.116	0.154	1
Fbxo6	0.0179543722723571	0.0437989919954926	0.447	0.394	1
Map1b	0.0179832486505648	-0.0475686405754943	0.611	0.662	1
Bcar1	0.0180994968989023	-0.0414373069586776	0.196	0.244	1
Stmn1	0.0181343738392113	0.0572144937914854	0.96	0.957	1
Ptdss1	0.0181511860742763	-0.0326273533054788	0.233	0.288	1
Cacnb3	0.0182491490625567	0.0300866994413496	0.121	0.087	1
Ppp1ca	0.0183233582201435	0.0387845002744096	0.996	0.994	1
Elovl5	0.0184126739947156	-0.0339181520590701	0.313	0.37	1
Aamp	0.0184508646133381	0.0476919971298233	0.829	0.8	1
Wdr26	0.0184782386135481	-0.0428149103236636	0.417	0.481	1
Malat1	0.0185472157762425	-0.066453554630959	1	1	1
Fgfr1	0.0186196832285845	-0.0491267239532167	0.285	0.334	1
Med17	0.0186405147803923	-0.0541961676617463	0.301	0.349	1
Ghitm	0.0186426929871836	0.0505259556167763	0.861	0.867	1
Gfod2	0.018759524650996	-0.126187213179245	0.193	0.237	1
Tsta3	0.0187834056256797	-0.0558167996191309	0.402	0.456	1
Gm561	0.0188084335725125	0.0513488455206312	0.395	0.355	1
Pogz	0.018819266844287	-0.0301644845241286	0.224	0.279	1
Erp29	0.0190081491621294	-0.0598402178944487	0.846	0.893	1
Glg1	0.0191118237312468	-0.0405928895372286	0.328	0.387	1
Smim8	0.0191266320002211	-0.0428871777427771	0.348	0.401	1
Gm11744	0.0191542890334542	-0.0273321468793754	0.1	0.139	1
Nfkbib	0.0193123608930108	0.0398317170237571	0.48	0.425	1
D3Ertd254e	0.0195421450130411	0.0251398531696285	0.138	0.101	1
Znhit1	0.0197375024493488	0.0517121122451358	0.748	0.72	1
Igf2bp2	0.0197572383061824	-0.0421590889089452	0.356	0.413	1
Usp3	0.0197765820359795	-0.0298677947181667	0.163	0.21	1
Tmco1	0.0200161735573461	-0.0414780025153202	0.835	0.867	1
Mllt6	0.0201095918276697	-0.0616143665406623	0.358	0.395	1
Ccdc167	0.0201249832499937	0.0273971545014716	0.105	0.074	1
Rcc2	0.0203944599178184	-0.0647899596709443	0.939	0.937	1
Gm13157	0.020422272473553	0.0433108005460606	0.291	0.248	1
Noc4l	0.02052274038279	0.0511943812789866	0.607	0.563	1
Ptgfrn	0.0206274582213211	-0.0263489928228461	0.147	0.191	1
Fbxw8	0.0207607529630025	-0.0313223145604095	0.182	0.232	1
Ly75	0.0210260611030101	-0.0269834357587212	0.08	0.113	1
Gm13152	0.0210766085619248	-0.0390885663672437	0.324	0.382	1
Slc25a46	0.0211548317005823	0.0416820192536288	0.228	0.189	1
Ap1b1	0.021179476732219	-0.0321034845498352	0.247	0.304	1
Mrpl40	0.0212570425401641	0.0582088168247024	0.862	0.85	1
Ostc	0.0212776659207981	0.0519783363018833	0.928	0.934	1
mt-Co1	0.0214769099439068	-0.031502411609889	1	1	1
Nagk	0.0215105170040671	-0.0243021447666899	0.109	0.149	1
Timm13	0.0217828660766841	0.047393038527247	0.997	0.993	1
Hspa14	0.0219948451716171	0.0505162547513432	0.872	0.845	1
Rabggta	0.0220260397765955	0.0524439639001849	0.309	0.266	1
Uqcrc2	0.022082822282281	0.0607560874877139	0.749	0.726	1
Slc35a2	0.0221426055800355	0.0302486565901012	0.116	0.083	1
R3hcc1	0.0221974541361067	-0.0278136027433114	0.205	0.254	1
Sf3b2	0.0222163588825103	0.0414909699313761	0.961	0.977	1
Bola2	0.0224120995440769	-0.0348158194101553	0.995	0.997	1
Sars	0.0225142174237053	0.0656723094535431	0.864	0.822	1
Chek1	0.0225487655381979	0.0324689420257288	0.305	0.255	1
F11r	0.0227002292338879	0.0272500186566265	0.127	0.093	1
Erh	0.0227206616340512	0.0268083428985633	1	0.999	1
Rab40c	0.0228026647936974	-0.0324624137070395	0.142	0.184	1
Timm10b	0.0228608005035652	-0.0495738376714563	0.628	0.679	1
Pigl	0.0230454983859783	-0.0366494863492794	0.26	0.313	1
Slc25a1	0.0233114825802073	-0.0450921325743281	0.329	0.374	1
Slc30a1	0.0235582155512531	-0.028642227506322	0.158	0.202	1
Smc6	0.0236368297792191	-0.0438181086544072	0.818	0.848	1
Agpat2	0.023650471768729	-0.0530478837407604	0.436	0.486	1
Cks2	0.0236714762605357	0.0425569816312912	0.987	0.985	1
Cmpk1	0.0237834509086515	0.0591133956234227	0.607	0.563	1
Pik3c2a	0.0238113420815245	-0.034706420319557	0.155	0.197	1
Nop9	0.0239832163582651	0.040677237795739	0.646	0.603	1
Tex30	0.0240049936475696	0.0578628876490708	0.583	0.556	1
Eif1ax	0.0241037240211918	0.0482513554205037	0.969	0.954	1
Donson	0.0242781823723301	-0.0318123185657909	0.197	0.247	1
Brca2	0.0245948552674255	-0.0707246183571292	0.522	0.556	1
Rps27l	0.0245962268381733	-0.0322405255766265	1	1	1
Vps4b	0.0246737061385926	-0.050609047016867	0.536	0.583	1
Des	0.024788711918663	0.0270555626306218	0.177	0.136	1
Rep15	0.0248334341877535	-0.0250809059765006	0.128	0.168	1
Rplp0	0.0248854352816357	-0.0290137286083274	1	1	1
2700081O15Rik	0.0250266251228376	-0.0259653121369483	0.084	0.117	1
Pdgfa	0.0250893626545157	-0.0398052947348334	0.789	0.811	1
Celf4	0.0251622969626812	-0.0158628596918133	0.074	0.107	1
Flywch2	0.0254445181904259	-0.0296150349970987	0.121	0.158	1
Slc25a13	0.0255107068157409	-0.0382338521391142	0.552	0.603	1
Nmd3	0.0255266378547154	0.0536053740619427	0.749	0.692	1
Slc43a2	0.025598620686105	0.0221614085012944	0.104	0.072	1
Gm5900	0.0256336642990239	-0.0399793513160707	0.296	0.341	1
Nup43	0.0256572853146513	0.0641404524428204	0.675	0.638	1
Hnrnpl	0.0257771655495472	-0.058915887624736	0.792	0.817	1
Gm2694	0.0259111417450218	0.034511158883262	0.243	0.2	1
Mpped2	0.0259947870865729	0.0393896047996862	0.197	0.159	1
Lrrc58	0.0260816534865275	-0.0430131467243171	0.421	0.465	1
Uqcrb	0.0261493508978991	0.0382342369274364	0.997	0.997	1
Fra10ac1	0.026253967078378	-0.0385951636027816	0.26	0.31	1
Ass1	0.0262695184127656	-0.051125060120306	0.333	0.387	1
Herc1	0.0263035972438953	-0.0482416824732652	0.345	0.397	1
Eif3k	0.0263217608620823	0.0458140255848052	0.999	0.992	1
Jagn1	0.0265252492266973	-0.0348997317719967	0.638	0.689	1
Rplp1	0.0265463606948681	-0.0310103040849148	1	1	1
Nars	0.0266877360611827	0.0472373198736269	0.95	0.963	1
Rbm45	0.0268632373420821	0.0337023666494417	0.3	0.251	1
Chchd4	0.0269505427843114	-0.0489589459666071	0.943	0.949	1
Ncam1	0.0270670171208974	-0.0264365058941504	0.096	0.131	1
Tmem5	0.027123958988849	-0.0521940359791987	0.459	0.507	1
Hnrnpul1	0.0271625681092548	-0.0289833293655288	0.418	0.48	1
Ak4	0.0271670048345592	-0.0453237408395631	0.379	0.432	1
Fam76b	0.0272166021054414	0.0363347940581708	0.244	0.203	1
Srsf3	0.0273735472556676	0.0398774760820637	1	0.998	1
Lpcat3	0.0274196507012176	0.0459639711810666	0.267	0.224	1
Ube2l3	0.0274559027219019	0.050525932727942	0.767	0.737	1
Zc3h12a	0.0275698908390578	-0.00958768278781151	0.076	0.109	1
Hmgxb3	0.0276108968230385	-0.0315662141310608	0.17	0.212	1
Fjx1	0.0276255109153913	-0.022300010847591	0.119	0.159	1
Gna11	0.0276414956868602	-0.0495663607993165	0.44	0.487	1
Mbd3	0.0276821137262615	-0.0394741054267085	0.914	0.943	1
Tceal7	0.0277753223003567	-0.0215249100787173	0.074	0.106	1
Mboat7	0.0278148816133309	-0.0328991076874662	0.147	0.188	1
Sart3	0.0278374378094979	-0.0463947311362006	0.428	0.48	1
Pcgf1	0.0278876943041362	0.0256366617816454	0.105	0.076	1
Apex2	0.0279444600474397	0.031171718599612	0.142	0.106	1
Haus7	0.0280092989759347	0.0394440442207297	0.296	0.253	1
Gm3550	0.0283944871382208	0.0484834445754612	0.69	0.629	1
Foxj3	0.0285139104334525	-0.0298620617532949	0.15	0.191	1
Senp6	0.028552411034938	-0.0485034738170668	0.61	0.628	1
Surf4	0.0288570217942366	0.050329771071925	0.529	0.497	1
Depdc1a	0.0289410178489805	-0.0244327521705905	0.126	0.165	1
Usp9x	0.0289468639215936	-0.0518076786137026	0.775	0.787	1
Rlf	0.0289571300607748	0.0412839212838294	0.202	0.167	1
Pxk	0.0290380973394525	0.025384844855795	0.127	0.093	1
Hagh	0.0292013750313687	0.0438673878767775	0.457	0.409	1
AW549877	0.029564376621813	0.0222558341681399	0.139	0.104	1
Zbtb11	0.0296128546554925	-0.0346619376494324	0.223	0.267	1
Ttll12	0.0298215444571715	-0.0325537151460302	0.194	0.241	1
Tnrc6c	0.0298394607651466	0.036320167479442	0.297	0.251	1
1810055G02Rik	0.029960081286931	-0.0327126145831647	0.247	0.299	1
Tet1	0.0299743571158655	0.0440551095972671	0.754	0.691	1
Hmbox1	0.0302121654889343	-0.0268106581087315	0.084	0.116	1
Epm2aip1	0.0303737273722668	-0.018379748361859	0.073	0.104	1
Adrbk1	0.0303765202590229	-0.0388020241840662	0.184	0.226	1
Fbxw7	0.0304154067290698	-0.0389764159613056	0.333	0.392	1
Wbscr22	0.030457810169099	0.0339535597667507	0.641	0.603	1
Fus	0.0305724830761403	-0.0469245388671735	0.937	0.951	1
Myo10	0.0308259446661181	-0.0598462054178538	0.645	0.712	1
Kdm4c	0.0309867211330206	0.0299929631558769	0.238	0.196	1
4930566F21Rik	0.0310805116731861	-0.0382606048241056	0.336	0.397	1
Acsl3	0.0311242202967003	-0.0335223383596609	0.206	0.251	1
Fam96b	0.0311809614478161	-0.0502776314247564	0.717	0.753	1
Polr2i	0.0312404886501393	0.0518594375097776	0.968	0.959	1
Wnk1	0.0312516780862092	-0.0488547792819649	0.628	0.669	1
Trpm7	0.0313658506993708	-0.0318486371238704	0.236	0.288	1
Psmb6	0.0316081813753798	0.036861978924779	0.997	0.998	1
Psma8	0.0316183667203441	-0.0370353839223002	0.186	0.229	1
Atn1.1	0.0316426024593966	-0.0290359423726918	0.085	0.117	1
Trrap	0.0316787832079357	-0.0287481789614545	0.182	0.229	1
Swap70	0.0316897233498099	-0.0282746460073296	0.117	0.153	1
Inpp5a	0.0318382307575957	-0.0280947009895451	0.113	0.149	1
Dhcr7	0.0319731945975191	0.0333151586288298	0.169	0.133	1
Actg1	0.0319751428459582	0.0379185967337956	0.999	0.999	1
Thoc2	0.0319895090472812	-0.0384649775255331	0.648	0.687	1
Arrdc4	0.032199869174643	0.0404613560950693	0.707	0.657	1
Spink1	0.0322012650161657	0.0975121869962078	0.592	0.579	1
Nol6	0.03221124501553	-0.0497080759557183	0.371	0.416	1
Ccnb1	0.0322931553916697	0.0411174015176785	0.876	0.84	1
Mael	0.032343171176607	-0.0548884930120845	0.242	0.284	1
Dcaf13	0.0324425592252037	0.0333257086237489	0.482	0.421	1
Gapdh	0.0325039574943065	-0.0283708056355896	1	0.999	1
Tdrp	0.0325259803783883	0.0365478589364073	0.181	0.144	1
Rps19	0.0325283580656869	-0.024349993507581	1	1	1
Nipsnap1	0.0325413957411939	0.0498532861744127	0.534	0.504	1
Sod2	0.0325701510607188	0.0525580727437018	0.961	0.973	1
Ccdc91	0.032692310151275	-0.0339112304628328	0.15	0.187	1
Ddx1	0.0327088706529955	-0.0398131524129249	0.768	0.818	1
Rexo2	0.0328958530620867	-0.0480793354221336	0.916	0.926	1
Dnaaf5	0.0331831809629868	-0.0223397500973684	0.088	0.121	1
Cdc16	0.0333392904825063	-0.0488475132384874	0.421	0.461	1
Tpt1	0.0333423705803832	-0.0310756236908536	1	1	1
Ccne1	0.0333558638441028	0.0420062614798336	0.93	0.909	1
Naa11	0.03381830999786	-0.0184354256501228	0.074	0.105	1
Mgat2	0.0338398506419394	-0.0320332077242004	0.457	0.511	1
Atp11a	0.0342105166763273	-0.0225840348103777	0.124	0.162	1
Esco1	0.0344653955625725	-0.020303183793361	0.115	0.152	1
Relb	0.0344752553761708	0.0332001878270884	0.198	0.159	1
Rpl13	0.0345617529619578	-0.0209403968578159	1	1	1
Hmgcr	0.0346612264763479	0.0423165542490667	0.328	0.285	1
Rps6ka3	0.0348174714878854	-0.0277662583551123	0.123	0.16	1
Cenpm	0.0348361969358246	-0.0314423350932145	0.783	0.837	1
Sphk2	0.0349723073468601	-0.028841129743563	0.14	0.179	1
Ift74	0.0350325001324682	-0.0276190220419362	0.283	0.34	1
Homer2	0.0350879097193989	-0.0265555740556613	0.165	0.209	1
Kpna3	0.0352391657309119	0.0492933355398534	0.614	0.596	1
Polb	0.0352394337305916	0.037645978294238	0.34	0.298	1
Wipi2	0.0353528891180652	0.0482257783475386	0.672	0.661	1
Fam229b	0.0354407317295904	-0.0256954784671744	0.115	0.151	1
Mid1	0.0354756738492663	-0.069081923772042	0.691	0.72	1
Tubgcp4	0.0355326657097392	0.0495178606924058	0.232	0.201	1
Hsd17b10	0.0357447722629756	0.0404062013063302	0.613	0.576	1
Glis2	0.0357591242426192	-0.0242082896372307	0.09	0.124	1
Atp6v1a	0.0357933152735444	-0.0532683277916606	0.498	0.542	1
Med13l	0.0360286960348932	-0.0525673674552702	0.451	0.496	1
Fam20b	0.0361225974544463	0.0239293076811409	0.111	0.082	1
Asns	0.0361977266225621	0.0530668996257146	0.911	0.901	1
Mtch1	0.0362006148780215	-0.055615575134002	0.543	0.578	1
Scn8a	0.0362789670192695	-0.0253255936136646	0.082	0.112	1
Tbc1d17	0.0364036810660168	-0.0276204745580381	0.088	0.119	1
4921524J17Rik	0.0364487131716636	-0.0419091203219108	0.425	0.488	1
Tomm7	0.036572167936672	-0.0279734972584214	0.999	0.996	1
C1qbp	0.0366036270986545	0.0405684688644643	0.997	0.991	1
Tmem234	0.0366374712675204	0.0609154512861132	0.835	0.832	1
AI597479	0.0367577966559123	0.0256912645570552	0.139	0.106	1
Gsk3b	0.0367626215568103	-0.0403602010855062	0.406	0.454	1
Vwa9	0.0369089470907837	0.0319482561131339	0.229	0.189	1
Gm8730	0.0370105116081297	-0.029155770660612	1	1	1
Prpf38a	0.0370553817834985	0.0482312176981583	0.791	0.771	1
Sec62	0.0371810904708523	0.0646292449717034	0.857	0.839	1
Luc7l3	0.0372173972881739	0.045797018159254	0.915	0.895	1
Ccdc53	0.0372407760624939	-0.0373990777229595	0.312	0.363	1
Zc3h13	0.0372458147371434	-0.0447071517121922	0.7	0.751	1
Msh3	0.0373049019757197	-0.0421468538477704	0.285	0.326	1
Eif4a3	0.037465482576312	0.0386025531881885	0.864	0.84	1
Ngfrap1	0.0377248531273133	-0.0437376648856733	0.996	1	1
Tead4	0.0377946716798131	-0.0218104879421979	0.097	0.13	1
Rbms2	0.0378268828783413	-0.0278510186178639	0.296	0.351	1
Odf2	0.0378429235248472	-0.0438470499322511	0.497	0.555	1
Acy1	0.037850876233819	-0.0228261242739955	0.121	0.158	1
Supt3	0.038229394945915	-0.0225365539083925	0.111	0.147	1
Map3k1	0.0382913757252921	-0.0268557622315226	0.097	0.129	1
Ncoa1	0.0384476846693267	-0.0181817222540878	0.072	0.101	1
Psmb5	0.0385109965828551	0.0440270040750916	0.977	0.98	1
Mief1	0.038547125356118	0.0391756947229828	0.233	0.196	1
Mgmt	0.0387404451061249	-0.0408513713216539	0.219	0.258	1
Phax	0.0388335039219885	0.0530443317684416	0.748	0.726	1
Ctps2	0.038896080620008	0.0147729724780271	0.111	0.08	1
Rfwd2	0.0389171282995959	-0.0408086213765256	0.252	0.297	1
Kank3	0.0390316097623538	-0.0361172739305669	0.206	0.249	1
Ammecr1	0.0390591174204237	-0.0382066720306346	0.2	0.244	1
Snx27	0.0391677643065301	-0.0416722055107349	0.332	0.376	1
Hspb1	0.0391887750633996	0.0504494528436128	1	0.998	1
1500011B03Rik	0.0391963983793645	0.036870570896497	0.352	0.311	1
Mphosph10	0.0392350372232043	0.0480995121495843	0.803	0.772	1
Pdia4	0.0392637044854056	-0.0230641132405936	0.493	0.549	1
Trps1	0.0393934276466371	-0.0375799053287873	0.289	0.338	1
Spag5	0.0395394858082752	-0.0242654436110141	0.138	0.178	1
Gtse1	0.0395677686197367	-0.0357811771294244	0.452	0.507	1
Tnfrsf21	0.0395721245575037	0.031899466775328	0.144	0.112	1
Prkci	0.0396119781497096	-0.0366988828935695	0.413	0.464	1
Zfp516	0.0397005347197771	0.0329421554280478	0.171	0.137	1
Dok1	0.0397407686492502	-0.0242636956690776	0.08	0.109	1
Psma5	0.0400585036987121	0.0463476065025104	0.927	0.931	1
Shfm1	0.0401425915242591	-0.0310514917670506	0.995	0.996	1
Rpl30	0.0401426031083982	0.0164207071951563	1	1	1
Usp19	0.0402862143742435	-0.0527855489690854	0.317	0.362	1
Dennd1b	0.0404056253082343	0.0226361326889887	0.103	0.075	1
Lonrf1	0.0405022928983408	-0.0164550604548292	0.088	0.12	1
Ecd	0.0405279995845143	0.0441303330156546	0.422	0.381	1
Arpc5l	0.0406258650188996	0.0384835068556737	0.895	0.875	1
Cyb5r4	0.0406707597183033	-0.0369328498791716	0.412	0.467	1
Rinl	0.0409293544513165	-0.0376692588732638	0.343	0.387	1
Psmc3	0.0410215577766705	0.0535386593925695	0.923	0.915	1
Thumpd1	0.0411133576819214	0.0489226513516441	0.663	0.629	1
Sptbn1	0.0411584670136556	-0.0334827993363752	0.571	0.62	1
Cnnm3	0.0411684152763413	-0.0228164786198319	0.089	0.12	1
Polr3d	0.0412609763975545	-0.0364520107801357	0.474	0.532	1
Tmem39b	0.0414568674954227	0.036036639048627	0.265	0.225	1
P3h1	0.0415201708538891	-0.0322239387626057	0.173	0.213	1
Bin1	0.0416761786292104	0.0290851017326629	0.135	0.104	1
Nacc1	0.0417852049957499	-0.0416629729161079	0.466	0.513	1
Gtf3c3	0.0418738099475366	-0.046643718622513	0.348	0.392	1
Tuba1a	0.0419283922990937	0.0390953654492826	0.807	0.775	1
Pmm2	0.0421326184512282	-0.0236320806533402	0.115	0.149	1
Smco4	0.0422381509653922	0.0383291801910888	0.296	0.254	1
Dcaf7	0.0423038841406856	-0.0367874534488002	0.209	0.251	1
Scarb2	0.0424153715677873	0.0346540819875458	0.235	0.195	1
Rabl2	0.0424584842889008	-0.0244408542953502	0.085	0.116	1
Atf4	0.0425094820348054	0.0641214263040908	0.799	0.776	1
Khsrp	0.042585476213893	-0.035234648153455	0.219	0.263	1
Coro1b	0.0426944247519688	-0.0407494409625363	0.287	0.335	1
Mbtps1	0.0427673043320569	-0.0371809146238883	0.429	0.48	1
Ercc6l	0.0429924993251792	-0.0299323129348092	0.154	0.192	1
Gm9493	0.0430151378129421	-0.0510384310116597	0.715	0.753	1
Vasp	0.0430454850195596	0.0359493663429128	0.741	0.7	1
Rab28	0.0430716980791918	0.0366682967363567	0.252	0.212	1
Srrd	0.043130796636338	0.0334803277148401	0.232	0.194	1
Aip	0.0431679685178654	-0.042181450361551	0.274	0.32	1
Gm11627	0.0432699230830052	0.0497074643361495	0.219	0.185	1
Cfap36	0.0432877933938568	-0.042351133414947	0.364	0.408	1
Nmt1	0.0432974696854772	-0.0427819811122887	0.923	0.939	1
Rnf114	0.0433238633661956	-0.0301724088360099	0.273	0.32	1
Angptl4	0.0433685155112288	-0.0241224332875954	0.279	0.331	1
Mageb16	0.0434607929666396	0.0374267925728659	0.283	0.245	1
Myc	0.0434929290881497	0.0324208340478403	0.196	0.16	1
Rprd2	0.0435073987994589	-0.0343807887179184	0.246	0.29	1
Tceal8	0.0435934487298697	0.0602151483392555	0.787	0.772	1
Hectd1	0.0436689798186452	-0.0492590948635633	0.36	0.408	1
Thoc6	0.0439182697925312	-0.0410654584355453	0.439	0.489	1
Top2a	0.0440859444685519	-0.0449778941837653	0.943	0.929	1
Pkp4	0.0441105843905331	0.0236795725113691	0.406	0.363	1
Kifc3	0.0443135281006635	-0.020113837066512	0.089	0.12	1
Fbxo17	0.0443397120210641	-0.0303353756869908	0.107	0.139	1
Acsl1	0.0444698811868572	-0.015868143685297	0.074	0.104	1
Surf2	0.0445812002609463	0.0478071758420392	0.572	0.54	1
Rpl21	0.0447140238501139	0.019876476263359	1	1	1
Prpf8	0.0451152329246784	0.0259208508161767	0.675	0.627	1
Lyrm5	0.0451515094122846	-0.0240948342239999	0.208	0.253	1
Purb	0.0452159637256165	-0.0413515149680641	0.401	0.459	1
Gpd2	0.0453076226313497	0.0546764916408654	0.444	0.399	1
Samm50	0.0453100060415523	0.0356620792339183	0.861	0.859	1
Ndn	0.0453888243703444	0.0269536892760989	0.201	0.162	1
Dhodh	0.0454233723293585	0.0378020720712825	0.401	0.35	1
Dedd	0.0455449283395364	-0.033679355513613	0.205	0.245	1
Ift88	0.0455845869723741	-0.0203003446873982	0.084	0.113	1
Tmem165	0.0456428830537393	0.0461374684473659	0.507	0.474	1
Msi2	0.0456472715634217	-0.0366028748396363	0.39	0.442	1
Gm10116	0.0456715549487518	-0.0321028898485394	1	1	1
Trmt5	0.0457647112992144	-0.0326283621335118	0.146	0.182	1
Gcc2	0.0460920734851897	-0.0288281208446083	0.192	0.235	1
BC002059	0.0461130085359533	0.0263587883699228	0.159	0.125	1
Zdhhc5	0.0462473851444317	-0.0317685095780577	0.161	0.197	1
Safb2	0.0462546821644696	-0.0266215029760531	0.729	0.764	1
Rps2	0.0464092399604783	-0.0275376250979851	1	1	1
Add1	0.0464094890441749	-0.0340412895785469	0.274	0.318	1
Ermp1	0.0464733019736366	-0.0268798272758111	0.202	0.244	1
Ndufs6	0.04654139688212	0.0304742618910847	0.993	0.994	1
Dhx29	0.0466215836478032	-0.0332186647103568	0.394	0.432	1
Rarg	0.0466656516300524	0.057866080106893	0.595	0.559	1
Tdrkh	0.0467625265925656	-0.0217388409444786	0.096	0.128	1
Ppfibp2	0.0467916934420186	-0.022947010730429	0.109	0.142	1
Gm10073	0.0468185280621242	-0.0470953804936223	0.717	0.731	1
Hmga2	0.0468953873868441	-0.0251797126365787	0.103	0.136	1
Coq5	0.0469857694707121	0.0360818064750517	0.443	0.396	1
Arl15	0.0474280278823766	-0.0288765451292604	0.108	0.14	1
Rad23a	0.0474311743979349	-0.048861869826087	0.591	0.632	1
Sap30	0.0474445522276252	0.0370410143215505	0.852	0.811	1
Hint1	0.0476385016406723	-0.0313695712063695	1	1	1
Sac3d1	0.0476688831937204	-0.0449897999750619	0.518	0.547	1
Ctu2	0.0477395416442458	0.0411809415480363	0.297	0.254	1
Cux1	0.0478297429243781	0.0388053795607665	0.223	0.19	1
Esyt2	0.047854203301711	-0.0225850573128014	0.111	0.144	1
Myo19	0.0478727660956043	-0.021673080276164	0.076	0.103	1
Sapcd2	0.0480955479366765	-0.0249476494869118	0.13	0.165	1
Cyc1	0.048163553412917	0.0332119334839625	0.984	0.986	1
Pim1	0.0481927259757978	-0.0398354752831288	0.684	0.714	1
Wrnip1	0.0482411255053717	-0.0358859082025934	0.24	0.283	1
Cenpc1	0.0483335148775723	-0.0355448258368544	0.279	0.32	1
Itsn2	0.048345625073909	0.0305823744007127	0.223	0.185	1
E2f5	0.0485152685394495	-0.0443095537872256	0.382	0.423	1
Dicer1	0.0485899521670782	-0.0268071049516589	0.475	0.521	1
Rab8a	0.0486539695313161	-0.0360010684797872	0.42	0.455	1
Arf5	0.048775420177441	0.0484743999661369	0.489	0.457	1
Fam193b	0.0488355549935755	-0.0257478241261451	0.135	0.168	1
Tma7	0.0489180163644571	-0.0247908967011354	1	0.999	1
Plcg2	0.0490102878260923	-0.0158621525046196	0.09	0.122	1
Tmem141	0.0491993113479276	-0.019926083372266	0.134	0.172	1
Nipbl	0.0492195804566049	-0.0486905693074702	0.547	0.577	1
Adgrl1	0.0494516889269608	-0.0448524205108926	0.397	0.442	1
Qtrt1	0.0495584399289676	0.0451162045441126	0.41	0.375	1
Dync1h1	0.0495844112152317	-0.0381756110775635	0.341	0.382	1
Brd2	0.04985614087098	-0.0515612113159594	0.854	0.88	1
Mtrf1	0.0499209101750312	0.0388999683481169	0.202	0.169	1
Tpp2	0.0500333243854124	0.0446869904243461	0.486	0.443	1
Fkbp6	0.0500489664499665	-0.020973984003266	0.093	0.125	1
Ephx2	0.050110674009027	0.0263880306779967	0.101	0.075	1
Nsd1	0.0501336671850052	-0.041887749917655	0.775	0.793	1
Akap17b	0.0502857873227283	0.0315448266271169	0.204	0.168	1
Uqcc2	0.0502888474475346	0.0410428958108668	0.939	0.932	1
Ldhb	0.05029539605194	-0.0370216678817714	0.61	0.662	1
Smc4	0.0503262581220732	-0.0496141095217877	0.802	0.824	1
Cenpt	0.0504100317036663	-0.0422289746684742	0.387	0.43	1
Perp	0.050613789458564	-0.0585463240021943	0.355	0.407	1
Slc41a1	0.0506371251857599	-0.0258823265669753	0.139	0.175	1
Zfp120	0.0507188832293824	-0.0270549699691402	0.089	0.118	1
Wasf1	0.0508509474863715	0.0284714420568573	0.258	0.221	1
Gfm1	0.0509305881111187	-0.0362371698352149	0.358	0.408	1
Pck2	0.0509547060857375	0.0368324705237181	0.167	0.138	1
Plk2	0.0510455801953345	-0.0382604223792652	0.155	0.193	1
Ndufb3	0.0510960570772253	0.0510356019627181	0.826	0.814	1
Tinf2	0.0511414795545801	-0.0248862517014141	0.197	0.239	1
Arhgdia	0.0513808248400225	-0.0568038253974037	0.924	0.91	1
Srsf10	0.0515391969826093	-0.0394482073092753	0.856	0.882	1
Paip1	0.0515571617175695	-0.0350438715754963	0.225	0.262	1
Cox6c	0.051690022899114	-0.0305533689095809	1	1	1
Zbtb7a	0.0519662071375194	-0.0394128937361213	0.291	0.332	1
Gfpt1	0.0521364682766464	-0.0229082461895063	0.128	0.163	1
Rpl7	0.0522647775054898	0.0227849948667784	1	1	1
Vgll4	0.0523265127734445	-0.0215632669621683	0.089	0.119	1
Mettl16	0.0523565991937648	0.0463731594556359	0.798	0.787	1
Por	0.0524236449163139	0.0232616576624249	0.298	0.257	1
Zfp385a	0.0527999446698594	-0.021114143035011	0.107	0.139	1
Wdr36	0.0528101593695248	-0.0340444970964723	0.498	0.544	1
Vps11	0.0529025141401052	-0.0267674272547513	0.134	0.167	1
Snrpb2	0.0530555544519227	0.0376132644949949	0.947	0.949	1
Tmc6	0.0532007005433332	-0.0246593158500136	0.135	0.169	1
Cluh	0.0534896707771955	0.0210957622395641	0.444	0.383	1
Lancl2	0.053675792249767	0.0266390232085089	0.204	0.166	1
Gstz1	0.0537317250889883	0.0249877889189227	0.14	0.11	1
Bud31	0.0539037584094705	0.0493621856461488	0.874	0.866	1
Api5	0.0539308796356354	-0.0287955265437577	0.664	0.72	1
Tpst2	0.0541602355786537	-0.0345221122243978	0.378	0.432	1
Rtca	0.0543925026384602	-0.0515468186310075	0.459	0.495	1
Fut8	0.0543991287621135	-0.0250208556130627	0.09	0.119	1
Ahsa1	0.0545402300828374	0.0488521124937964	0.954	0.949	1
Fam122b	0.0545530158988985	-0.0204874183690603	0.094	0.125	1
G6pc3	0.0546886024728852	-0.0199967363721891	0.076	0.103	1
Csnk1g3	0.0548163171936088	0.0235402717932422	0.267	0.224	1
Trmt6	0.0548488244098603	0.0415052870195876	0.699	0.668	1
Phlda2	0.0548873971533981	0.0637340242246853	0.83	0.811	1
Nol9	0.054889651258507	-0.0463880943018863	0.325	0.37	1
1110008P14Rik	0.0549590104861336	-0.0461713759155393	0.609	0.631	1
Zfp398	0.0550326033314954	-0.0203559787452034	0.074	0.102	1
Fam207a	0.0551127742552829	0.0345925471549774	0.555	0.506	1
Dnttip1	0.0551455771713397	-0.0285882457103831	0.246	0.285	1
Mrpl44	0.0553170419270976	-0.0316199105323636	0.478	0.529	1
Rbx1	0.0553594278131703	0.0323833629233397	0.999	0.997	1
Rc3h2	0.0553936617667132	-0.028591772536983	0.236	0.285	1
Tbcc	0.0554848534677684	0.0394611353765477	0.429	0.388	1
Nos1	0.0555044833736849	-0.0257618823257981	0.117	0.149	1
Scpep1	0.0555501051140652	0.0497645065784868	0.47	0.437	1
Dennd6a	0.0555523002407025	-0.0237579536342125	0.177	0.215	1
Ell	0.0556722727876768	-0.0187606235956171	0.127	0.161	1
Nek2	0.0557541876437494	-0.0328849098129958	0.278	0.316	1
Dtd1	0.0557712329981482	0.0325590478453829	0.364	0.318	1
Dda1	0.0558457829626335	-0.0518297565939857	0.757	0.756	1
Rrnad1	0.0559044981952541	0.0354904876081832	0.173	0.142	1
Ddx10	0.0559444822614363	0.0386592011061887	0.727	0.69	1
Pmm1	0.0559462129152122	-0.0424088521450108	0.866	0.886	1
Ift52	0.0559937408556879	0.0303708849162596	0.171	0.14	1
Ntpcr	0.056360012433284	0.0371961665182193	0.343	0.3	1
Tnnt1	0.0565031458962515	0.0282413323394556	0.171	0.141	1
Tcea3	0.0566096737114464	0.0311092665988717	0.885	0.858	1
mt-Nd1	0.0567642504776993	-0.0211464915423458	1	0.999	1
Atf7ip	0.0567796140713218	-0.0314672864958853	0.256	0.303	1
Rras2	0.0568069026118782	0.0399230207986916	0.382	0.337	1
Selm	0.0571245304919102	-0.0281933018212873	0.181	0.22	1
H2afj	0.0573779832122297	-0.0403614401758177	0.981	0.978	1
Foxp1	0.0574758970506679	0.0587696773696355	0.52	0.486	1
1300002E11Rik	0.0574891427932793	-0.0287726097498169	0.142	0.176	1
Wdr41	0.0575484835790488	-0.0177454048385566	0.099	0.13	1
Nqo2	0.0576028875203619	0.0327891552556064	0.186	0.154	1
Atf5	0.057785158509721	0.0363518214992277	0.335	0.299	1
Dppa2	0.0578689564708974	0.0440587131060957	0.866	0.848	1
Lysmd2	0.0578771795546005	0.0332864024429785	0.198	0.166	1
Actr3b	0.0578993594378787	-0.026210996350592	0.211	0.252	1
Nars2	0.0579119116476023	-0.0245477914790864	0.088	0.116	1
BC030867	0.058110105685684	-0.0256333868787368	0.165	0.203	1
Ltv1	0.0581630065286532	0.0434976758808929	0.622	0.588	1
Fam49b	0.058219610814614	-0.0542800187213699	0.656	0.685	1
Vrk3	0.0583107481326558	-0.025504147039465	0.27	0.315	1
Tmf1	0.0585376980116152	-0.0206068545846361	0.251	0.297	1
Efhd2	0.0586375878727979	-0.0186196149832611	0.104	0.136	1
Naa25	0.0587973616006719	0.0394902649602104	0.467	0.449	1
Zcchc7	0.0590303272499802	0.0413484477765321	0.456	0.414	1
Pop1	0.0590573233798378	-0.0234411600081344	0.52	0.575	1
Adarb1	0.0590820304265137	0.0223779199249809	0.121	0.093	1
Fip1l1	0.0591868200980956	-0.0411125321415514	0.538	0.578	1
Gm26737	0.0592886764531004	-0.0810012562897589	0.37	0.421	1
Rps13	0.0593446855358512	0.0219120043851357	1	1	1
D630023F18Rik	0.0594196809373022	-0.0329414308923228	0.236	0.274	1
Sec16a	0.0596160623393878	-0.0237513858704789	0.167	0.205	1
Dlg5	0.0599162984576991	-0.0273676266357324	0.09	0.119	1
Synrg	0.0599532760097019	0.0273899503999107	0.208	0.172	1
Senp5	0.0601459344901149	0.0202801491409289	0.174	0.14	1
Tfb1m	0.0603055084869873	-0.0195708513336361	0.09	0.12	1
Wrap73	0.0607053987662951	-0.0302059594112389	0.201	0.242	1
Eps15l1	0.0607856725390684	0.0306435187320209	0.144	0.117	1
Ndufaf4	0.0609706609082199	0.0401734802177895	0.798	0.762	1
Eif2s1	0.0610270923283667	0.0371430845673077	0.972	0.958	1
Poc5	0.06104150785501	-0.02783471159999	0.179	0.217	1
Rhno1	0.0610728606706467	-0.0286664050996919	0.399	0.453	1
Ankmy2	0.0611122698794867	-0.0289897070417126	0.13	0.16	1
H2afx	0.0615466120456134	0.0482824207140775	0.991	0.994	1
Ehmt2	0.061573483118771	0.0474620417695079	0.491	0.458	1
Zscan12	0.0616309498483032	-0.0234098696269304	0.124	0.158	1
Mesdc2	0.0617190818313076	0.0375310782719477	0.669	0.645	1
Ddit4l	0.061968482197147	-0.0281904845728921	0.158	0.195	1
Sart1	0.0619742558698759	-0.0615132018465034	0.476	0.508	1
Atp5g3	0.0621208017949334	-0.0409568941941967	0.958	0.968	1
Commd10	0.0621836624030521	0.0297428401183624	0.497	0.444	1
Obsl1	0.062195524775212	-0.0207404385383208	0.111	0.142	1
Myl12a	0.0622672459083511	0.0369793426676119	0.991	0.988	1
Trappc12	0.0623245208656714	0.0228536392004555	0.112	0.086	1
Deptor	0.0624468129575483	-0.0278456861569239	0.144	0.179	1
Gdap2	0.06259975195116	-0.0193639434361512	0.09	0.119	1
Phkg1	0.0632611862190279	-0.0471473446136955	0.081	0.107	1
Wdr74	0.0633263818438707	0.0324514407436287	0.904	0.894	1
Trp53i13	0.0634084222559153	-0.0219913754784666	0.096	0.125	1
Akr1b3	0.0634291585883534	0.0331417710253239	0.988	0.988	1
Tmem11	0.0634328014254209	0.0421776402195654	0.81	0.77	1
Ccm2	0.0634881657741547	0.0379744952789456	0.333	0.299	1
Gnb4	0.063523355074277	-0.0175869763406166	0.109	0.141	1
Impdh2	0.0636139532857968	0.0391468842285232	0.977	0.98	1
Zfp710	0.0638784072742955	-0.0316137116752744	0.248	0.288	1
Taz	0.0640390334627012	-0.0202142651002311	0.094	0.122	1
Cnn2	0.0641497662622911	-0.0599154149643486	0.445	0.495	1
Gcsh	0.0641533704451488	0.0456715630584017	0.945	0.928	1
Naa30	0.0649132443004307	-0.0297078925087584	0.186	0.226	1
Papd4	0.0649153819695438	-0.0281355544642752	0.312	0.354	1
Arl13b	0.0651506213336298	-0.0252485241222228	0.169	0.203	1
Midn	0.0656231728893535	-0.0478146836944733	0.401	0.446	1
Itfg1	0.0657100348591712	-0.0275768067974204	0.146	0.178	1
Drg2	0.0658002956961141	0.0429607169182862	0.448	0.412	1
Zfand3	0.0660119287293274	0.0395476289396225	0.271	0.237	1
Nupr1	0.0662802892283015	0.0612838735251445	0.561	0.524	1
Lipt2	0.0663205566136287	-0.0303391317473718	0.216	0.256	1
Capg	0.0663483788079197	-0.0131661619752806	0.127	0.161	1
Pdcd4	0.0665888355242319	-0.04161712593068	0.224	0.262	1
Pla2g1b	0.0666555568516917	0.0411771219339832	0.914	0.903	1
Zfp106	0.066769355181357	-0.0475828396614653	0.904	0.904	1
Mad2l2	0.067022721943696	0.0313856528834429	0.47	0.424	1
Stxbp2	0.0672989206613581	-0.0306090369067	0.107	0.134	1
Slc25a44	0.0673503662699092	-0.0288148253111393	0.134	0.166	1
Zfp219	0.0673994322862555	-0.0308360749942012	0.422	0.479	1
Myl12b	0.0674274042097678	0.0456216060413545	0.653	0.613	1
Mylpf	0.0674908815340585	0.0343458494100044	0.965	0.949	1
Rnf14	0.0675734722089273	0.0377349335545329	0.252	0.216	1
Mpp5	0.0677657504200898	-0.0236452528726047	0.184	0.224	1
Lrrfip2	0.0678106588441013	-0.0241303070072332	0.393	0.444	1
Nr2c2	0.0678270543088359	-0.033098130229073	0.159	0.193	1
Hpgds	0.0678856112285472	-0.0153401656941974	0.074	0.101	1
Ccdc6	0.0680098941741173	-0.0225338492077353	0.212	0.253	1
Upp1	0.0681771008921685	0.0637338203662376	0.949	0.946	1
Zw10	0.0681913652608295	-0.0314651798065581	0.223	0.261	1
Uggt1	0.068214642729074	-0.0302893503884112	0.275	0.316	1
Etf1	0.0682197795907909	0.0274421136891747	0.993	0.989	1
Mrps12	0.0683527225627506	0.0444794535903409	0.874	0.841	1
Actr2	0.0683941441237825	0.0466178471671044	0.591	0.572	1
Sec61a2	0.0684077031868716	-0.0311502107979353	0.205	0.246	1
Qars	0.0686142304007079	0.0315643305778132	0.452	0.422	1
Sfmbt2	0.068747884728106	-0.0481998243000544	0.202	0.236	1
Ezr	0.0688665762872378	-0.0491217710027022	0.768	0.785	1
Snrpa	0.0688979133645573	0.026404084742497	0.798	0.787	1
Eml4	0.0690612946738827	-0.0345367680062658	0.719	0.733	1
Amotl2	0.0690676008660886	-0.0308785560795092	0.206	0.25	1
Zfyve19	0.0691743562300367	0.0185112969650005	0.178	0.145	1
Srsf6	0.0692436217539289	-0.0342210394681697	0.928	0.928	1
Galnt1	0.0693968189547523	-0.0261117327250754	0.223	0.261	1
Cxxc5	0.069564350277522	0.0303785860776031	0.471	0.424	1
Spred1	0.0698456744013531	-0.0273391836510611	0.335	0.379	1
Zeb1	0.0699757574620293	-0.0231799778778687	0.148	0.184	1
Zdhhc16	0.0700116442461873	0.0292820636696389	0.35	0.31	1
Exosc5	0.0701074694779891	-0.0374875958051927	0.808	0.83	1
Nefh	0.0701768729781182	-0.0295840018866063	0.466	0.514	1
Papola	0.0702562230484478	-0.0212353280194995	0.946	0.949	1
Nbeal1	0.0703336973138129	-0.0234434865799092	0.201	0.238	1
Apobec3	0.070523490800672	0.0447272383401833	0.493	0.465	1
Acad9	0.0705891361299217	-0.0241610718699617	0.126	0.159	1
Zscan21	0.0706784358725212	0.0292805452124926	0.227	0.194	1
Chic1	0.0707822804210993	-0.0179891004443143	0.08	0.106	1
Nhlrc2	0.0709018205896499	-0.0229225401137382	0.202	0.243	1
Gpx4	0.0709394598616671	-0.0283172674590602	1	1	1
Hmgb3	0.0711023743882782	0.0554426198854299	0.564	0.528	1
Zbtb2	0.0712051496581377	-0.0202521851847219	0.115	0.145	1
Naa50	0.0712733028411424	0.0479790251214571	0.98	0.964	1
Arhgef26	0.0713542888257524	-0.0286239603757479	0.097	0.125	1
Mrpl22	0.0713842107235079	0.0527380820471972	0.725	0.697	1
Bmp4	0.0715930248503942	0.0401736262573671	0.223	0.189	1
Stk10	0.071767309825902	0.0197435503173455	0.22	0.185	1
Magi1	0.0717779764604888	-0.0130599598952851	0.105	0.137	1
Sdhb	0.0718985516564285	-0.0278243558743245	0.911	0.922	1
5031425E22Rik	0.0719121219692592	-0.0176895401143913	0.103	0.132	1
Tmx1	0.0721713071657683	0.0385880001186803	0.339	0.301	1
Ptprf	0.0722433394969501	-0.0301306844295648	0.525	0.569	1
Msmo1	0.0722839062381436	0.0351284442098921	0.359	0.32	1
Acad11	0.0724357679954166	-0.0255084115567268	0.132	0.164	1
Psrc1	0.072622505253532	-0.0472771630125683	0.668	0.701	1
Nthl1	0.072628119274552	0.0446107897387084	0.305	0.276	1
Mdm4	0.0727326539121137	-0.0235691045251548	0.557	0.607	1
Phip	0.0728893264491116	0.0272057892032717	0.56	0.536	1
Mrpl12	0.0729876069837847	0.0244211424056462	0.973	0.971	1
Cacfd1	0.0734680205244119	0.0229084259693608	0.104	0.08	1
Btf3	0.0734971381273366	0.0236763508106259	1	1	1
Cmtm4	0.0736184504452376	-0.0227609436053198	0.179	0.216	1
Ddx6	0.0736342505832379	-0.0321765251248839	0.541	0.59	1
Eid1	0.0741727525768907	0.0341334783370972	0.302	0.265	1
Pycr1	0.0743687404664769	0.0342125434973685	0.179	0.15	1
Plk1	0.0743972358546374	0.0378301010028673	0.615	0.601	1
Rdx	0.0745262211182807	-0.0356241363368777	0.922	0.937	1
Sarnp	0.0746430275964879	0.0360835651478982	0.869	0.809	1
Nudcd1	0.0747152277913378	-0.0257083752334273	0.269	0.313	1
Ctdspl2	0.0748495154305853	0.0230827106875809	0.313	0.27	1
Smek2	0.0749211595671159	0.0310983468630295	0.439	0.397	1
Mrpl9	0.0752132050956155	0.0244090650346737	0.347	0.306	1
Abi1	0.0752167466442454	-0.0201712290468056	0.225	0.269	1
Klhl2	0.0754314647028696	-0.0220292283177681	0.078	0.103	1
Zbed4	0.0755736402431617	-0.021642267507705	0.162	0.197	1
Ipo13	0.0756590325988221	-0.0298056925977498	0.201	0.236	1
Hemk1	0.075845002773986	-0.0216732560204772	0.144	0.176	1
Cdk2	0.0759869773216536	0.03817778528667	0.269	0.235	1
Dlg1	0.0760466567007549	-0.0232407198189584	0.279	0.317	1
Sohlh2	0.0761098185994863	-0.0227378126135955	0.139	0.171	1
Zfp820	0.0763376436612132	-0.0201829213512641	0.134	0.167	1
Nosip	0.0763491297299313	0.0464040344396913	0.579	0.545	1
Mesdc1	0.0764181684843006	0.0385856080270656	0.297	0.263	1
Hook2	0.0765712333709366	0.0219439001665125	0.103	0.079	1
Dhx38	0.0767085922787546	-0.0371189495696402	0.323	0.36	1
Abhd16a	0.0767738518370834	-0.0208423487529016	0.127	0.158	1
Oma1	0.0770901830468946	-0.0229826844426123	0.085	0.11	1
Mrpl49	0.0771977269754028	0.045175381888357	0.704	0.668	1
Zbtb8os	0.077294829283894	0.0423636479919864	0.628	0.611	1
Ddhd2	0.0773931515585609	0.0197037565827532	0.273	0.234	1
Vbp1	0.0774642672261858	0.0371223513176203	0.756	0.732	1
Hdlbp	0.0774814728850697	0.0429648486160925	0.841	0.81	1
Bri3	0.0774939942237262	-0.0587395052443109	0.694	0.701	1
Rrm2	0.0777717766895311	-0.0331952576628156	0.781	0.829	1
Xrcc6bp1	0.0779638730231231	0.0274453183224395	0.354	0.312	1
Zpr1	0.0780861907126684	0.0341309792061467	0.64	0.598	1
Dcps	0.0781933708884824	0.0257089174721837	0.548	0.509	1
A830080D01Rik	0.0782125671700403	0.0351109816241972	0.377	0.346	1
Trit1	0.0782425898422846	-0.0233094993631854	0.127	0.157	1
Ints5	0.0782771408231096	0.0510758300983987	0.35	0.318	1
Smg9	0.078401043011647	-0.0203736141731114	0.116	0.146	1
Alg11	0.0784016458901602	0.0197934174296305	0.146	0.118	1
Polr3a	0.0784287150303315	-0.0228951267580685	0.154	0.187	1
Tada2a	0.0784720832099038	-0.0238128811130411	0.285	0.328	1
Pcna	0.0785532582841228	0.0300658847336666	0.547	0.514	1
Whsc1	0.0786734237497219	-0.023654700793668	0.171	0.21	1
P4hb	0.0787077170188167	-0.0330726574510783	0.696	0.723	1
Copz1	0.0788189527159239	0.035125933431724	0.777	0.775	1
Pole	0.0789753437435657	-0.0194308800328294	0.243	0.289	1
Ska2	0.079044773621957	0.0312410536971156	0.287	0.252	1
Actb	0.079223532958026	-0.0764260459565285	1	1	1
Pold2	0.0792526045617966	0.0506353056916985	0.672	0.663	1
Psma2	0.0795323516005017	0.0285599073613569	0.991	0.993	1
Mphosph8	0.0797671609148893	-0.0495607023872126	0.795	0.813	1
Rrbp1	0.0798733858369914	-0.0235937408234803	0.833	0.849	1
Xpc	0.0799008467820598	-0.0164392643020323	0.188	0.227	1
2210016L21Rik	0.0800735202254866	-0.0387082479210944	0.351	0.392	1
Ppp2r5d	0.0801822256090709	-0.0275149782335981	0.282	0.321	1
Cers6	0.0801917381560446	0.0353310050782654	0.128	0.105	1
Tppp3	0.0802862478783981	-0.0232733156953021	0.101	0.128	1
Zc3h18	0.0806070269305131	-0.0330652877150919	0.572	0.613	1
Prrc1	0.0806876781469557	-0.0610763976016265	0.686	0.706	1
Arhgef18	0.0807544552194898	-0.0293692922872877	0.119	0.147	1
Fkbp4	0.0808213125995691	0.0370715973752849	0.991	0.993	1
Trim2	0.0808563073445265	0.0310243060193734	0.247	0.212	1
Pds5a	0.0809729377628785	-0.0260257959949068	0.505	0.545	1
Aldh2	0.0810223681288253	-0.0420177866847001	0.536	0.566	1
Kansl2	0.081051882180776	0.0405804181447202	0.718	0.686	1
Abracl	0.0813880187922062	0.0387379402541301	0.663	0.652	1
Pex10	0.0816220379464224	-0.0157165643515282	0.121	0.153	1
Brix1	0.0816817134365358	0.0402674131800963	0.799	0.793	1
Clk3	0.0818874056712094	-0.0230074866928748	0.193	0.232	1
Ppm1j	0.0819494593243575	0.0291831348045294	0.15	0.123	1
Wrb	0.0820725678218265	0.0381295049302545	0.375	0.337	1
Psmd3	0.0820751601972035	0.0440208173486976	0.85	0.825	1
St3gal4	0.0822726150394022	-0.0124936521103989	0.076	0.101	1
Tekt1	0.0823993758454837	0.0270287795422092	0.152	0.126	1
Mrpl36	0.0824717832288912	0.0474890046451806	0.924	0.911	1
Prpf6	0.0825948323771821	-0.0328953805503769	0.51	0.551	1
Prrc2c	0.0826038004835307	-0.0332789870656109	0.98	0.983	1
Tmed10	0.0826068212662712	0.0372309000192488	0.864	0.86	1
Rnf13	0.0826881130166856	-0.0213941359348137	0.213	0.251	1
Cep104	0.082767661301236	-0.0268012336832649	0.142	0.17	1
Hmgn2	0.0831212823244568	-0.0378925883111734	0.95	0.941	1
Camk1	0.0831333389301193	0.0188972754217231	0.112	0.087	1
1700007L15Rik	0.0831355763556726	0.0223849808287054	0.121	0.097	1
Tmem57	0.0831405211863749	0.0325677922968928	0.329	0.293	1
Ggta1	0.0834879383007432	0.0246381899572332	0.105	0.082	1
Serbp1	0.0835485514530098	0.027371114679613	1	1	1
Cul5	0.0835668767989321	-0.0474440039022469	0.682	0.71	1
Arhgef25	0.0836494414994677	-0.0162634787450336	0.085	0.111	1
Nipsnap3b	0.083676578808481	0.0333630890154919	0.498	0.465	1
Rnf168	0.0837543073898538	0.0177328109305439	0.363	0.316	1
Rab3gap1	0.0839223503809231	-0.0269632605311242	0.17	0.203	1
Ctnnd1	0.0839705471105881	-0.0296998525778968	0.398	0.439	1
Rfesd	0.0840166121934311	0.0227355940655057	0.155	0.126	1
Cpn1	0.0841580782511975	-0.0234231910455457	0.108	0.136	1
Ltn1	0.0841907963471415	0.0325655282834944	0.29	0.252	1
Supt20	0.0842870902485564	0.030768732288275	0.522	0.488	1
Cdc27	0.084295318778195	0.0332703897899944	0.317	0.288	1
Arhgef12	0.0843233053246276	-0.0205385979086666	0.128	0.16	1
Rpl6	0.0845010694823743	0.0204610181070723	1	1	1
Haus1	0.0846115300635759	0.0356277073288984	0.48	0.434	1
Ptrhd1	0.0847053613481915	0.0345999643970608	0.564	0.523	1
Kif2a	0.0848047040820438	-0.0420854384679876	0.464	0.509	1
Mex3c	0.0848269947092018	-0.0235817099433566	0.121	0.152	1
Vangl2	0.0848756137517425	0.0192387646141782	0.169	0.139	1
Ppp1r7	0.0849448158098138	0.0478486128882804	0.556	0.541	1
Ppil2	0.0850202258379763	-0.0337407543831982	0.339	0.377	1
Eif4ebp2	0.0850532192572279	0.0204100414168561	0.155	0.126	1
Yeats4	0.0851954631728942	-0.0423745912976928	0.767	0.801	1
Mllt3	0.0853170104839327	-0.0183794791269693	0.088	0.113	1
Kras	0.0854306354512734	-0.0405500998333926	0.642	0.678	1
Zfp592	0.0854377841749087	-0.0189473171346957	0.084	0.109	1
Aven	0.0858169190151204	0.036806019711227	0.402	0.364	1
Hspe1	0.0858456814546614	0.0174178793506119	1	1	1
Tyw3	0.086156343283341	0.0268821619509716	0.186	0.157	1
Galt	0.0862435237125305	0.0241243208953031	0.248	0.213	1
Ythdf2	0.0863236864047342	-0.0408660269304305	0.68	0.683	1
Gnl3	0.0864782514969859	0.0266571413926837	0.989	0.989	1
Prkag1	0.086616032856133	-0.0300246820545264	0.242	0.279	1
Snhg20	0.0866381915876181	-0.0312107779451586	0.371	0.414	1
Nol12	0.0866426225755166	0.0395214123560484	0.657	0.617	1
Psmd12	0.086756831105677	0.0271730517569584	0.876	0.857	1
Ankib1	0.0867844165688089	-0.0209200091442094	0.094	0.12	1
Cct8	0.0869200496440058	0.0247475606401564	0.981	0.984	1
Ube4b	0.0870984627827353	-0.0217598374186156	0.418	0.468	1
Map3k12	0.0871498392986829	-0.0160552594835921	0.085	0.111	1
Cmc1	0.0872601611379071	-0.0303071955867928	0.359	0.411	1
Hypk	0.0872962016070294	0.0203306394162778	0.717	0.699	1
Lcmt2	0.0874408306294206	-0.0155179258109667	0.09	0.117	1
Fscn1	0.087674353091696	-0.0402999500279511	0.912	0.938	1
1110059E24Rik	0.0877434614120978	0.0227705039987415	0.409	0.361	1
Mastl	0.0877703554089343	-0.0232365798928185	0.174	0.209	1
Dtx3	0.0878354196616125	-0.019599636888981	0.108	0.137	1
Bzw1	0.0880138011490749	0.0318681629380899	0.923	0.92	1
Phgdh	0.088066251818565	0.0523835225928625	0.843	0.831	1
Smyd3	0.0881494985142752	-0.0215043381061895	0.127	0.158	1
Ccdc137	0.0881869864587809	-0.0284019127015723	0.24	0.274	1
Zbtb1	0.0882999873461182	-0.0186750079456821	0.084	0.109	1
Ap2a2	0.0883619128882216	-0.0421231804702212	0.669	0.694	1
Kmt2a	0.0884894207216488	-0.0287390552593484	0.323	0.369	1
Trappc2l	0.0886290919368957	0.0366196074316866	0.503	0.466	1
Lman2l	0.0891057410589732	-0.023391938504376	0.117	0.147	1
Rint1	0.0891307996721386	-0.0227699493941197	0.126	0.154	1
Eif3f	0.0891503097842576	0.0424677877441426	0.991	0.98	1
Npm1	0.0891508896765552	0.0273649775500542	1	1	1
Ormdl3	0.0891945641498481	0.0222812059764513	0.217	0.185	1
Obfc1	0.0892829866017211	0.0235383712356721	0.157	0.128	1
Trim44	0.0896528537408645	-0.0286396532569024	0.259	0.297	1
Mak16	0.0896701669180901	-0.0384179540580005	0.946	0.932	1
Katna1	0.0896785472056515	0.0196492118304913	0.501	0.467	1
Pabpc1	0.089755815675298	-0.025134731576991	1	0.999	1
Tmem263	0.0897890166677295	-0.0221280037842431	0.165	0.199	1
Adrm1	0.0899894941737884	0.0354392487756586	0.686	0.68	1
Mrpl33	0.0903078383061462	0.0314972941390652	0.899	0.879	1
Pym1	0.0904172613590225	-0.0284024290723167	0.501	0.549	1
Slc39a1	0.0904864766483893	-0.0260026318393487	0.128	0.16	1
Dpcd	0.0906689044084419	-0.0279046939677401	0.325	0.368	1
Adar	0.090719760615415	-0.0259020232632322	0.143	0.17	1
Pak2	0.090848099072147	-0.0431429286398722	0.601	0.652	1
Nhp2	0.091042665706442	0.0240603143516114	1	0.999	1
Cbr4	0.0911422829955899	0.0221632970057172	0.167	0.139	1
Rcsd1	0.0912611396800774	0.0256720610607238	0.189	0.155	1
Gmppb	0.0913403374128015	0.0256265878933926	0.259	0.223	1
Saal1	0.0916785116575909	0.0332606942142818	0.25	0.217	1
Aplp2	0.0917411991298039	-0.0297236674902216	0.637	0.678	1
Ndufc1	0.0917686406772781	0.0328614542057708	0.978	0.961	1
Def6	0.0918540433452274	0.0169806156878193	0.238	0.201	1
Dcaf15	0.0919431989136804	-0.0152287564365102	0.169	0.202	1
Lap3	0.0919516173538724	0.0349762170441061	0.927	0.904	1
Rpl11	0.0920827976124306	0.0284312944014387	1	1	1
4930453N24Rik	0.0920906411827271	-0.031209144060361	0.584	0.618	1
Zcchc4	0.0921077316153266	0.0219864348627611	0.166	0.136	1
Tmem222	0.0921140305718527	0.0309232056081442	0.467	0.431	1
Yes1	0.0921829341739222	0.0450210868356438	0.402	0.371	1
Txlng	0.0922747316157922	0.0274339351579416	0.371	0.336	1
Nomo1	0.0923139845229849	-0.0268373330737263	0.321	0.364	1
Rbm18	0.0923254122150448	0.0263515502650347	0.364	0.331	1
Plp2	0.0923615436683698	0.0342604993242143	0.433	0.397	1
Kpnb1	0.0925892725218756	-0.0385971618113565	0.926	0.904	1
Ofd1	0.0928940795107158	-0.0245522633641892	0.217	0.255	1
Sae1	0.0930604215193132	0.0476011614914573	0.9	0.901	1
Rpl36al	0.0931031682635071	0.0224023251823535	1	1	1
Gm43409	0.0931872302163983	-0.0875393554012228	0.104	0.129	1
Rab26os	0.0931992419459971	0.0262653067661132	0.246	0.21	1
Vps37a	0.093342035509003	-0.025338431893395	0.196	0.231	1
Pccb	0.0936269772040416	-0.0255269436308727	0.112	0.139	1
Deb1	0.0936323455268224	0.0223611448235461	0.544	0.507	1
Poldip3	0.0938443184968217	0.0467782477260615	0.615	0.598	1
Thtpa	0.0940103177374354	0.0215294748649212	0.115	0.09	1
Ttc32	0.0942082736317802	-0.0324440051898948	0.283	0.324	1
Txndc17	0.0942137374222992	0.0327791170240699	0.95	0.955	1
E130012A19Rik	0.0942316251615815	0.0405210680560264	0.927	0.931	1
Snta1	0.094497043741206	-0.0191566128005944	0.094	0.121	1
Ankrd27	0.094592580810972	-0.0187672408702499	0.113	0.142	1
Gtf2i	0.0946019819525257	-0.0444517738943814	0.625	0.659	1
Umps	0.0946424332658287	-0.0317268223489207	0.783	0.784	1
Hcfc1r1	0.0947460583433339	-0.047355804313836	0.432	0.457	1
Larp7	0.0950179308168901	-0.0377927353890762	0.64	0.696	1
Slc35c2	0.0953403618468698	0.0309689986108233	0.22	0.192	1
Ambra1	0.0956953648969578	0.0220384934802178	0.126	0.101	1
Shisa8	0.0958955414985546	-0.0216817183589222	0.088	0.112	1
Dctn6	0.0960342983205069	-0.023654470334795	0.185	0.22	1
Fam73a	0.0961486379732552	-0.0173138017040399	0.143	0.174	1
Ccar1	0.0961529529439026	-0.0345620737414858	0.663	0.69	1
Prdx6	0.0961586760552338	0.0402877260752443	0.995	0.997	1
Smn1	0.0965161729314943	0.0288787258126236	0.776	0.765	1
Azin1	0.0965645794219912	-0.0406278593054527	0.418	0.46	1
Snap23	0.0968815597013989	-0.0296311546760871	0.354	0.399	1
Snx4	0.0973971483934663	-0.0254937195406837	0.302	0.346	1
Rpf2	0.0974004581327285	0.0393605588560011	0.749	0.734	1
Ints4	0.0974156561166922	-0.0226475790023316	0.209	0.244	1
Shisa5	0.0975956024468487	-0.0270378246376243	0.186	0.216	1
Polr3gl	0.0976488446246955	0.0189796804085541	0.112	0.088	1
Wash1	0.0978204553732709	-0.0314715290215605	0.244	0.28	1
Wbp11	0.0983313473864913	0.0396302671120025	0.884	0.878	1
Mpp1	0.0988808101779109	-0.0207192512076223	0.138	0.167	1
Taf1c	0.0990641361124711	0.0176053003126737	0.155	0.127	1
Marcks	0.099245578292068	0.0250723751335449	0.324	0.295	1
Cops5	0.099329036595281	-0.0345244789179335	0.723	0.764	1
1500009L16Rik	0.0993916552184081	-0.0557399472801793	0.715	0.733	1
Mad1l1	0.0994090152137306	-0.0205519794017185	0.17	0.206	1
Slc25a5	0.099417321392876	0.0355954717591938	0.997	1	1
St14	0.0994686328586593	-0.0143363092715871	0.101	0.128	1
Ptp4a1	0.0994708192877344	-0.0385825940388062	0.767	0.822	1
Lsg1	0.099541271678995	0.0295151256118483	0.665	0.63	1
Ifitm2	0.0996017732459461	0.0318882323977596	0.982	0.983	1
Usp1	0.0996085820861062	0.0358226115825445	0.837	0.82	1
Tpst1	0.0996586718364762	0.0304003767360345	0.405	0.361	1
Gnpnat1	0.0998423750621133	0.0405964412407325	0.76	0.73	1
Dctn1	0.0999736273017975	-0.0414428734248294	0.294	0.324	1
Zfp36l2	0.0999908516120674	-0.0354822993824986	0.238	0.27	1
Dusp12	0.100070997494022	0.0374798154177171	0.541	0.503	1
Lrp10	0.100076072771418	-0.00676646586404481	0.152	0.188	1
Fxr2	0.100115034729241	-0.0239242150172299	0.455	0.513	1
Cog6	0.10014606743934	-0.0195301732626994	0.113	0.141	1
Chek2	0.100154330390012	-0.0315914904871959	0.202	0.234	1
Elp3	0.100161415653724	0.0466338024171327	0.533	0.513	1
Glo1	0.100189863470984	0.0334727811792681	0.973	0.985	1
Ncapg2	0.100191995919749	-0.0294563194417428	0.192	0.223	1
Zfp729b	0.100283403851467	-0.0155749854996851	0.081	0.105	1
Tmem18	0.100330090782594	-0.0200979326283195	0.08	0.103	1
Ppil1	0.100331960137986	0.0408907221556125	0.93	0.932	1
Pafah2	0.100352856683054	-0.0195651322582228	0.103	0.128	1
Kat8	0.100493781369686	0.0176157240120743	0.327	0.286	1
Btf3l4	0.100584133872506	0.0363073993816011	0.798	0.77	1
Mapk6	0.100714063957747	-0.0302332036849237	0.306	0.338	1
Dmtf1	0.100716952241478	-0.0322228000649286	0.262	0.293	1
Tbl1xr1	0.100943523994098	0.0189825664516326	0.263	0.227	1
Usp7	0.101142276821517	-0.0416730223464078	0.765	0.782	1
Atp6v0a2	0.101146579877361	-0.0128177376514027	0.132	0.163	1
Hdgfrp2	0.101208536264952	-0.0321766374204692	0.598	0.64	1
Tmem194	0.101255992505773	-0.0180143996219837	0.112	0.14	1
Smim7	0.101404064870711	0.0453604442066835	0.459	0.435	1
Trim32	0.101437996455931	0.0348957573981147	0.178	0.152	1
Pcyox1l	0.101598564754506	0.0257857594852691	0.159	0.132	1
Homer1	0.101681742719996	-0.0201871047699666	0.082	0.106	1
Gm8186	0.101807645239687	-0.0270874723804089	0.692	0.726	1
Sft2d2	0.102382638038251	-0.0185213359613913	0.116	0.143	1
Uqcc1	0.102639170994976	0.0170104490753956	0.107	0.083	1
Zcchc10	0.102675886878708	0.0349146797110116	0.814	0.806	1
Ppcs	0.102888942462279	-0.0266616728033019	0.56	0.603	1
Dnmt1	0.102990794333755	-0.0411209419036541	0.586	0.624	1
Aard	0.103051112737672	-0.0299019835068109	0.509	0.561	1
Hspa13	0.103138634542521	-0.0130951589109977	0.112	0.141	1
Fam206a	0.103172286391747	-0.0258500727536425	0.116	0.142	1
Bccip	0.103309923002516	0.0450371086445502	0.798	0.78	1
Taf10	0.10354611211928	-0.0355482675037911	0.81	0.828	1
Smarce1	0.10355818100818	0.0468587767822619	0.669	0.65	1
Ptbp3	0.103749179584836	-0.0317089825120203	0.281	0.317	1
Ncor1	0.103912627254046	-0.0230080818039884	0.887	0.887	1
Mier3	0.103933018275197	-0.0168238368005192	0.131	0.161	1
Mllt4	0.103979644335732	0.0321365180779281	0.41	0.376	1
Rps12	0.104037124106683	-0.0207121280277551	1	1	1
Dlk1	0.104290293730369	-0.0146105041935858	0.104	0.13	1
Nr2f6	0.104315980419817	-0.0171905650633278	0.173	0.208	1
Cep85	0.104871683679388	-0.0327342190120651	0.215	0.247	1
Tdrd12	0.104941221637135	-0.0132264175784725	0.175	0.209	1
Pttg1ip	0.105092571778482	0.0305825124995185	0.282	0.251	1
Zfp518a	0.105165101880313	0.0190088114164612	0.391	0.354	1
Rps29	0.105226397830139	-0.0216420282428293	1	1	1
Brd1	0.105416491829669	-0.0169477458942288	0.123	0.151	1
Nufip1	0.105605570124016	0.0240364587165356	0.694	0.65	1
Aim1l	0.105798708787623	0.0196129730212848	0.123	0.099	1
Clns1a	0.105858677051535	0.0294249065484955	0.968	0.974	1
Pcmt1	0.106088017064854	0.0523954300383866	0.696	0.676	1
Adipor1	0.106088263216593	-0.0368303868852579	0.75	0.768	1
Cep120	0.106416562123711	-0.0156995952312254	0.128	0.157	1
Nipa2	0.106513464700723	-0.0334996407782036	0.341	0.376	1
Vamp7	0.106577375052201	-0.0311931518668168	0.142	0.168	1
Elp5	0.106593355027108	0.0233635529926398	0.642	0.622	1
Mad2l1bp	0.106633176074351	-0.0265880202788226	0.163	0.193	1
Plekhg5	0.106660143877287	-0.0172825429439385	0.081	0.104	1
Trim41	0.106833141448479	0.0310478740169125	0.22	0.191	1
Pitpna	0.10689656758802	-0.0365072919639945	0.552	0.582	1
Mrpl54	0.106910187221216	-0.0407729711109066	0.893	0.873	1
Eif5a	0.106970524672141	0.0162132393749834	1	1	1
Ppp1r12c	0.107039478464691	0.0338183933021038	0.225	0.2	1
Vdac3	0.107314092288492	0.0192981060253028	0.718	0.687	1
Lrif1	0.10736323992153	-0.0215784859321228	0.274	0.309	1
Sepsecs	0.108126532526606	-0.0151563564005987	0.084	0.106	1
Lin7c	0.108146611550408	0.0289602508515355	0.401	0.372	1
Zc3hav1	0.108167409624719	-0.0212001016348363	0.148	0.179	1
Mov10	0.108449641946035	0.0319516815060465	0.263	0.233	1
Vmac	0.108611957912397	0.018681498706316	0.12	0.097	1
Pcnt	0.108646492919944	-0.0351940412655828	0.592	0.634	1
Ndufa11	0.108715094114908	-0.0245296904323791	0.985	0.991	1
Asap1	0.108766304120674	-0.022633307305133	0.248	0.286	1
Gm11837	0.108852121297777	0.0297970568361606	0.135	0.112	1
G3bp2	0.109002818747078	0.0205793112820316	0.993	0.997	1
Tsix	0.109061269386591	-0.0179092424815555	0.265	0.306	1
Ddx20	0.109081903842691	-0.0311419631380027	0.409	0.453	1
Mafg	0.109187461603068	-0.0297782167578547	0.467	0.5	1
Psma6	0.109218928746205	0.0378073472322313	0.972	0.966	1
Suv39h2	0.109595172438497	-0.0265928342038848	0.304	0.345	1
Mical3	0.109707941416278	-0.0182755676770494	0.15	0.182	1
0610009B22Rik	0.10994635007573	0.0345772143737064	0.552	0.529	1
Spag9	0.109946720223403	-0.0220221093389911	0.128	0.157	1
Tcf3	0.109987071693177	-0.0297999032864373	0.478	0.522	1
Rbm3	0.110225596165741	0.0368959177338894	0.996	0.992	1
Rnf31	0.110308496937957	0.0154431858218598	0.115	0.09	1
Ube2h	0.110388455257611	-0.0159510990777483	0.113	0.141	1
Ipo7	0.110491667935126	0.0483618399011493	0.753	0.734	1
Nsun2	0.110499121460637	0.0379172917612052	0.918	0.939	1
Gnai3	0.110539571007376	0.0404996066370524	0.474	0.445	1
Herpud1	0.110679009448263	-0.014612082346299	0.127	0.154	1
Syce2	0.110696166672773	-0.0369369024834824	0.563	0.6	1
Adprhl2	0.110819384497048	0.0285716008134761	0.413	0.378	1
Arl3	0.110885392078742	-0.0290595050202387	0.32	0.36	1
mt-Co2	0.110964518075192	-0.0189411954604877	1	1	1
Peli1	0.110988461114741	-0.0131096849785938	0.271	0.314	1
Slc16a6	0.11156690441532	-0.0198312235531567	0.121	0.15	1
Lsm14b	0.111771948062383	-0.0236327992834011	0.174	0.207	1
Map7	0.11186566584932	-0.0203319654014014	0.267	0.307	1
Dnmt3l	0.11220700537215	0.0551771038756091	0.673	0.667	1
Dhcr24	0.112331395616813	-0.0282121657467128	0.466	0.513	1
2610507B11Rik	0.112472464270944	-0.031747837322734	0.513	0.543	1
Ercc8	0.112726900226983	-0.0311863999742356	0.238	0.268	1
Tusc2	0.113284058417024	-0.0255909305784924	0.456	0.495	1
Gm16286	0.113290783046718	-0.0337397642738355	0.885	0.913	1
Wdr6	0.113523906744435	-0.0315109517058216	0.328	0.367	1
Fkbp5	0.113975620334601	-0.0365479759900412	0.463	0.489	1
Klf3	0.114005019574568	-0.0238019203812231	0.688	0.73	1
Ctcf	0.114161046790131	-0.0315573052533795	0.86	0.851	1
Cenpw	0.114196121508008	0.0397963399765084	0.931	0.922	1
Bcl3	0.114432664279282	0.0344802630315725	0.297	0.265	1
Mettl6	0.114433837107628	-0.0337145308282351	0.363	0.397	1
Plin3	0.114990609739056	-0.0263402179148857	0.332	0.372	1
Mb21d2	0.115170056049632	0.0225551468215216	0.174	0.146	1
Manbal	0.115194278517454	-0.0357070992781496	0.236	0.268	1
Ugcg	0.115557658638406	-0.0129990080428652	0.154	0.186	1
Kdm2b	0.115606181930013	0.039024010792321	0.412	0.379	1
Atp5g1	0.115723614171788	-0.0181058042979636	1	1	1
Tuba1c	0.115937566453186	-0.0386991048628534	0.74	0.769	1
Atad2b	0.115968805992289	0.0215392575788986	0.232	0.202	1
Rbm15b	0.115998005994431	-0.0192038222699498	0.202	0.241	1
Tex261	0.116092494552117	-0.0330356675311024	0.541	0.565	1
Pnpla2	0.116317387223805	-0.0131378172599543	0.081	0.104	1
Tmem261	0.116335548428737	0.0359006406651962	0.758	0.757	1
Hadhb	0.116359687802042	0.0254456039020623	0.453	0.41	1
Abhd5	0.116432370591771	-0.0166642676519495	0.144	0.173	1
Heatr5a	0.116530184931964	-0.0109604686880349	0.082	0.106	1
Kif15	0.116594476920994	-0.0306223018304062	0.255	0.286	1
Wiz	0.116618555168279	-0.0152625021619883	0.089	0.113	1
Carnmt1	0.116860984650365	0.0471808391368946	0.864	0.86	1
Ahcyl1	0.117028119209322	-0.0267512849380408	0.246	0.277	1
Slc35g1	0.117285607801477	0.0157398006208213	0.131	0.105	1
Tdg	0.117303094664181	0.0329843646338129	0.629	0.601	1
Wwc2	0.117354156740923	-0.0264904889344017	0.211	0.245	1
Stip1	0.117419254664039	0.042309971992693	0.87	0.862	1
Timm10	0.117589079969559	0.0300514195249334	0.852	0.824	1
Sh3bgrl2	0.117809943953081	-0.0177985736061073	0.093	0.117	1
Chn1	0.117819591926616	-0.00840067838587603	0.12	0.149	1
Ccdc174	0.117878876285305	0.022944599672762	0.395	0.361	1
Prkag2	0.118035557659454	-0.0193125585394757	0.086	0.109	1
Ticrr	0.11808495523391	-0.0349038130041001	0.475	0.517	1
Sin3a	0.118158172847349	-0.0250101695491552	0.468	0.504	1
Myadm	0.118170266613819	-0.0199001628172706	0.244	0.279	1
Ddit4	0.118259268805242	-0.0175304605251889	0.088	0.111	1
Haus5	0.118340361487763	-0.0204952327484305	0.128	0.155	1
Gm13212	0.118388956629247	-0.0262893842714603	0.278	0.319	1
Ube3b	0.11843044396209	-0.023967353974696	0.17	0.201	1
Nup107	0.118884014100664	0.0210253484411576	0.426	0.394	1
Zfp638	0.118969227081981	-0.0483205501239712	0.537	0.578	1
Urb1	0.11898934272552	-0.0182192428133202	0.248	0.283	1
Smg8	0.119018080026137	-0.0215441402687469	0.197	0.23	1
Ercc3	0.11902403252919	-0.0206666547505646	0.213	0.247	1
Trip4	0.119039053588731	0.023018556766544	0.216	0.186	1
Rhot2	0.119083844929882	-0.0186034382494124	0.132	0.162	1
Tead1	0.119088608274575	-0.0363856974036784	0.502	0.523	1
Tomm70a	0.119162056724695	0.0326155917706941	0.881	0.881	1
Anapc4	0.119261147173492	-0.0174274873977991	0.246	0.287	1
Agrn	0.119272477576224	-0.0273187655875443	0.285	0.317	1
Dbr1	0.119305111487839	-0.0257560606184692	0.304	0.342	1
Rnf17	0.119305741605583	-0.0154128164435853	0.205	0.241	1
Rptor	0.119388355582287	-0.0203126973689763	0.163	0.195	1
Spryd7	0.119388832160119	-0.0152287685597164	0.116	0.142	1
Cars2	0.119414240477639	0.0259523685657936	0.201	0.173	1
Casp2	0.119522975554993	-0.0160921439275685	0.089	0.112	1
Galnt7	0.119738973467318	-0.0183073820598598	0.1	0.125	1
Kctd20	0.119950424245009	0.0180846409897008	0.409	0.38	1
Ube3a	0.119975421561994	0.0350530585792299	0.848	0.834	1
Aunip	0.12005580339958	0.017675300806559	0.487	0.441	1
Ino80c	0.120333855682368	0.039502211173374	0.468	0.44	1
Rps15a	0.120593772071048	0.0138123874887262	1	1	1
Dnajc4	0.120720925883696	-0.0223159883804257	0.19	0.222	1
Brpf1	0.120720926340182	0.0257439409486766	0.224	0.195	1
Zfp180	0.120873606289715	-0.0175919415545746	0.096	0.121	1
1810058I24Rik	0.120965131244438	0.0401612523205146	0.962	0.957	1
Tmem251	0.121533668042629	-0.0225099224584822	0.297	0.346	1
Jade1	0.121536710258709	-0.036661192362055	0.9	0.932	1
Gpn2	0.121565338210604	0.0274225764523376	0.205	0.178	1
Ttc1	0.121604050445297	0.0400586881395618	0.792	0.753	1
Fat1	0.121630512221785	-0.0316409671325728	0.409	0.451	1
Bmpr2	0.121771300132061	-0.0201477967886048	0.108	0.132	1
Chd2	0.122057339468901	-0.0223622915636782	0.341	0.382	1
Yipf4	0.122135237309978	0.0285028833012572	0.414	0.382	1
Fbxo2	0.122220227027676	0.0234136489816747	0.163	0.138	1
Ankra2	0.122333219597633	0.0279618013433705	0.305	0.274	1
Cct2	0.122486365980505	0.025868457401435	0.985	0.991	1
Ythdc1	0.122601270989346	-0.0180873658521765	0.837	0.836	1
Srf	0.12265912634275	-0.0258005858478507	0.189	0.218	1
Btg2	0.12272552318764	-0.0448641124990611	0.258	0.289	1
Sh3glb2	0.122774434446412	-0.0162786489289234	0.278	0.317	1
Pvr	0.12293814872263	-0.0201607506215107	0.154	0.182	1
Ubap2	0.123085610714952	-0.0272706703813649	0.733	0.754	1
Gnai1	0.123106846932172	-0.019423400042122	0.161	0.193	1
Gtf2ird1	0.123193501599191	-0.0206471351896101	0.244	0.283	1
Lefty1	0.123224214755605	-0.00454325705616024	0.158	0.13	1
Hibch	0.123270745606523	-0.025060607310957	0.103	0.126	1
Rpl12	0.123338099143698	-0.0205017601692887	1	1	1
Ssr1	0.123408061767293	0.0391299550256597	0.699	0.681	1
Tstd2	0.123558490598839	-0.0220392967312791	0.124	0.149	1
Itga5	0.123668531510644	-0.013227556172115	0.148	0.18	1
1810043H04Rik	0.123670454785118	-0.0406047361497376	0.768	0.768	1
Abhd10	0.12429665054647	0.0345610903629047	0.281	0.253	1
Ptbp2	0.124336462611032	-0.0162364905995372	0.117	0.144	1
Fbln1	0.12435379271044	-0.01838074633758	0.115	0.141	1
Tyw1	0.124509756928075	-0.0215658527144307	0.242	0.275	1
Klhl8	0.124636439671514	-0.0131054746275291	0.085	0.109	1
Cmtm6	0.124760883601708	0.0226333313948056	0.224	0.193	1
Ckap5	0.124928449668211	-0.0403086448967742	0.432	0.468	1
F2r	0.125163799257096	-0.0126938934810139	0.161	0.191	1
Rpl10	0.125252165554345	0.0256157821916818	0.999	0.999	1
Rnpep	0.125281533267783	0.0388166242843944	0.231	0.206	1
Pan2	0.12535980205394	-0.021455895106072	0.165	0.194	1
Ubtd1	0.125521340897883	-0.0191481736238524	0.092	0.113	1
Snrnp48	0.125632694352973	0.043338032389033	0.551	0.539	1
Platr26	0.125632845575692	-0.0349075814755245	0.186	0.212	1
Ankrd26	0.125696061940619	-0.0149766048463457	0.266	0.308	1
Mre11a	0.125903683489677	-0.0265067026612363	0.39	0.423	1
Leo1	0.126143822302274	-0.0363046849081859	0.46	0.499	1
Cul3	0.126185313113562	-0.0203991556117728	0.49	0.533	1
Gtf2e1	0.126235473833342	-0.0287626486189288	0.327	0.363	1
Noct	0.126264527049894	-0.0347548400092442	0.719	0.75	1
Tgds	0.126311028578955	0.018728119884702	0.126	0.102	1
Eif1b	0.126347211282146	-0.025928812124313	0.579	0.634	1
Zfp945	0.12652469981444	0.0189965306994488	0.123	0.1	1
Hic2	0.126756033952993	-0.0384614931174741	0.339	0.37	1
Rilpl1	0.126830514515637	0.0162119887643549	0.146	0.12	1
Phb	0.126951292579099	0.0363409198778999	0.838	0.824	1
Gmnn	0.126968978198987	-0.0244486609258434	0.916	0.945	1
Mrpl51	0.126996845212261	0.0395816676801382	0.977	0.964	1
Recql	0.127106194027177	0.0247873135037791	0.138	0.114	1
Smchd1	0.127144625566846	-0.0513946872212854	0.551	0.568	1
Rrn3	0.127407744895388	-0.0265094531991218	0.518	0.566	1
Ccnf	0.127651477805982	-0.0260095221658478	0.563	0.604	1
Trim25	0.127758445369023	-0.0242607921536375	0.393	0.426	1
Wasf3	0.127789622131404	-0.0213934232400741	0.159	0.189	1
Rcn1	0.127814337539058	0.050441675424855	0.466	0.45	1
Yipf3	0.12788828686428	-0.0247206079110806	0.227	0.259	1
Gart	0.128064717753689	0.02517777553145	0.907	0.895	1
2310033P09Rik	0.128089108406888	0.0293068344763238	0.445	0.41	1
3110009E18Rik	0.128175218416343	0.0173573642300333	0.147	0.121	1
Fnbp4	0.128189835822094	0.0288615238057299	0.409	0.371	1
Ppp6r1	0.128245724241394	-0.0257923992624635	0.152	0.18	1
Trim8	0.128323001228009	-0.0240338302282188	0.243	0.279	1
Ppp2r5e	0.128432697103278	-0.0160652127305292	0.34	0.379	1
Ankrd46	0.128432904497953	0.0207160014266251	0.179	0.151	1
Dpf2	0.128576897865532	0.0381077001579527	0.486	0.458	1
Tmem43	0.128626979037302	-0.0149331431068827	0.097	0.122	1
Troap	0.128876198855813	-0.0132434299593187	0.086	0.109	1
A330069E16Rik	0.129130718168665	-0.0230392173148568	0.136	0.164	1
Nfe2l2	0.129195344798205	-0.0380633436274487	0.406	0.449	1
Mettl2	0.129252402022897	-0.0262418104984854	0.302	0.338	1
Platr3	0.129307621064536	-0.0507911569724753	0.725	0.741	1
Srpr	0.129641941987664	-0.0305034637355497	0.459	0.501	1
Adgrl2	0.129953174768284	0.0278599100948889	0.151	0.128	1
Dctn5	0.13001532659095	0.0275194400009314	0.297	0.261	1
Arid1a	0.130300205431203	-0.0372692230068543	0.823	0.854	1
Eif3a	0.130468810430132	-0.0232286187364887	0.985	0.983	1
Ube2v2	0.130508207564064	0.0284007551742506	0.827	0.795	1
Kif4	0.130606822878538	-0.024326533456146	0.22	0.252	1
Zdhhc18	0.130708879001879	-0.0150662483015091	0.13	0.157	1
Abhd17c	0.130721520136752	-0.0175696498744243	0.254	0.289	1
Nol10	0.131030248396466	-0.0250463080452487	0.347	0.376	1
Prpf19	0.131044216300552	0.0351826744500185	0.845	0.826	1
Ten1	0.131060424698716	-0.0238865689429877	0.336	0.367	1
Aplf	0.131263899619961	-0.018698277266908	0.113	0.139	1
Manba	0.131415807441112	-0.0369263465574675	0.355	0.384	1
Mmab	0.131594700662211	-0.0109024519065953	0.093	0.117	1
Dgke	0.131815598497438	0.0234815164874056	0.154	0.129	1
mt-Atp8	0.131853234228692	-0.0396146684292813	0.688	0.721	1
Dgcr6	0.132153330582863	0.0306521980281731	0.575	0.544	1
Paf1	0.132252829012164	0.0345131700131811	0.355	0.326	1
Apex1	0.132325742288083	0.0378136097623842	0.939	0.932	1
Ddx42	0.132369125726497	-0.0353451209838423	0.71	0.738	1
Srrm2	0.132520561703333	-0.0254682201288037	0.995	0.993	1
Rpe	0.132550794976831	-0.0281959639759867	0.375	0.413	1
Swsap1	0.132651325718309	0.0218416383258094	0.146	0.123	1
Rbm22	0.132652232056997	-0.0290286177691037	0.377	0.42	1
Snrpg	0.132778738018459	-0.0217139049465223	0.996	1	1
Dhx15	0.132844250446532	-0.0367378842684437	0.872	0.869	1
Lgalsl	0.132946575931316	0.0261074121929681	0.154	0.131	1
Phf21a	0.133125255526613	0.0302089799182676	0.189	0.166	1
Mgat4b	0.133267175389148	-0.00868844271534792	0.138	0.168	1
Myo1b	0.133411145395587	0.0168485950259667	0.254	0.223	1
Emc10	0.133436998696086	0.0386601905601017	0.625	0.597	1
Traf2	0.13357935832411	-0.0150185099599211	0.088	0.11	1
Rictor	0.13363544595136	-0.0147280484936284	0.1	0.124	1
Polr2m	0.133664445021438	0.0319692750511138	0.966	0.965	1
Tpd52l1	0.133677435803599	-0.0212855198625921	0.31	0.341	1
Nucb1	0.13372087884199	0.021675873922392	0.147	0.123	1
Kbtbd4	0.133827854953711	-0.0160248475471292	0.131	0.158	1
Nr5a2	0.133981745292963	-0.0292367331199351	0.235	0.263	1
Sidt2	0.134157606032693	-0.0160118901005634	0.1	0.123	1
Sbno1	0.134161039493034	-0.0376149221767429	0.715	0.764	1
Seh1l	0.13429699423888	0.0429103992236798	0.725	0.714	1
Asxl2	0.134353494141472	-0.0225468456131392	0.367	0.405	1
Mdh2	0.1345307190268	0.0391745736909077	0.991	0.982	1
BC051226	0.134532579151547	-0.0273143930095364	0.185	0.213	1
Armcx5	0.134682442958863	-0.0206853596025437	0.123	0.147	1
Mapk7	0.134763660810937	-0.0189846980967943	0.206	0.237	1
Hexim1	0.13489734000331	-0.0206447255570485	0.325	0.367	1
4931406P16Rik	0.134989491339212	-0.0192016367420845	0.323	0.364	1
Fbxo8	0.13507060885136	-0.03084257994017	0.213	0.242	1
Rab34	0.135460171164415	-0.0176639532047853	0.232	0.271	1
Pom121	0.135566079279774	-0.0265408779424648	0.404	0.438	1
Prmt1	0.135643585425707	0.0324808722556211	0.989	0.988	1
Bcl10	0.135848701053994	-0.0275436849569601	0.344	0.376	1
Lamtor2	0.136085958469129	-0.0252481599654193	0.884	0.893	1
Ccdc66	0.136108888724003	-0.0164280388941618	0.142	0.169	1
Dab2ip	0.13619350877892	-0.025471273907193	0.211	0.241	1
Tmem167	0.136325475771828	-0.0276446973708648	0.95	0.962	1
Fam25c	0.136466067986661	0.0462120899025804	0.583	0.555	1
Ptpn2	0.136663609102447	0.0433983237318637	0.451	0.424	1
Cdk2ap1	0.136749187625419	0.0227312440492627	0.525	0.491	1
Cers4	0.136794542847666	0.0153889920076284	0.104	0.083	1
Gosr2	0.136885292911822	-0.0312198054927612	0.406	0.436	1
Pyroxd1	0.137004374363895	-0.012722215961476	0.173	0.205	1
Zfp777	0.137022247054507	0.0120640766613384	0.123	0.1	1
Pwwp2a	0.137204174666868	-0.0326644176167521	0.27	0.3	1
Agtrap	0.137230002569639	-0.0324447910779634	0.641	0.676	1
Gpi1	0.137399924791033	0.0292414637787923	0.829	0.806	1
Klf9	0.13755891581718	-0.0308292532761746	0.802	0.808	1
Ppdpf	0.137656545664752	-0.0303543697675528	0.896	0.917	1
Fam177a	0.13796207876185	-0.0204607523686312	0.165	0.191	1
Fntb	0.138056718821931	-0.0242201858190268	0.283	0.316	1
Dph3	0.138138771157774	0.0123124359274809	0.95	0.931	1
Mtus2	0.138139531815711	-0.0200769968317267	0.213	0.243	1
Rnf167	0.13815953207857	-0.0364715134029938	0.378	0.421	1
Sec22b	0.138303920525822	-0.0269921701378456	0.506	0.54	1
Tcerg1	0.13854390718114	0.0301969064283061	0.841	0.83	1
Rock1	0.138749930210323	-0.0260180859426857	0.567	0.596	1
Nbr1	0.138892972403352	-0.0272311665523346	0.271	0.304	1
Exosc4	0.138974376426944	0.0333295612231668	0.821	0.785	1
Rps7	0.139024287381703	0.0165216150290282	1	1	1
Zfp617	0.139171520704632	-0.0101284514872323	0.13	0.157	1
B3gat3	0.139179938673251	-0.016552342241277	0.124	0.15	1
Oxnad1	0.13921621899892	0.0309459363602131	0.524	0.497	1
Sdhaf1	0.139323498359789	0.0295826159964159	0.491	0.463	1
AI413582	0.13944753884066	-0.0165491289129823	0.124	0.15	1
2610318N02Rik	0.139464831292683	0.0358333608726316	0.521	0.501	1
Saraf	0.139468690906184	-0.016735234557084	0.216	0.247	1
Sec13	0.139493245472939	0.0308842929997383	0.757	0.727	1
Cldnd1	0.139552464435912	0.0324495934935281	0.336	0.312	1
Hyou1	0.139698467722163	-0.0230702535801522	0.216	0.248	1
Ilf3	0.139757179418512	0.0286782498267605	0.601	0.557	1
Caap1	0.139868966493562	-0.0259948304214865	0.318	0.352	1
Glrx2	0.140035610055902	-0.0321332770349979	0.476	0.518	1
Fermt2	0.140133549834903	-0.0222234206615129	0.735	0.743	1
Plekha4	0.140535423791723	0.0295652007285037	0.296	0.262	1
Dnttip2	0.140606484701957	0.0348733538494082	0.916	0.902	1
Sf3b6	0.140674040115196	0.0275866966159806	0.95	0.943	1
Lman2	0.140733120151841	0.0242333264555272	0.85	0.842	1
Ppm1a	0.14073868698842	-0.0368259382775815	0.393	0.424	1
Senp1	0.140829467319132	0.0332303574455443	0.395	0.375	1
Fam45a	0.140907254521885	0.0236087405420279	0.135	0.113	1
Chm	0.140912895421863	-0.0132137257161123	0.113	0.139	1
Ino80d	0.141046784347871	0.0271340439347437	0.435	0.395	1
Gclc	0.141088199269621	-0.0241792671256595	0.227	0.258	1
Ssbp1	0.141103867649433	0.0371407930468273	0.95	0.956	1
Rpia	0.141225481741851	0.0211608240808708	0.116	0.096	1
Usp16	0.141256311066546	0.0369345441028902	0.479	0.456	1
Kmt2b	0.141536733277363	-0.0208262065834659	0.29	0.318	1
Nsmce1	0.141932289724461	0.0353262370511733	0.661	0.626	1
Naa38	0.141989677615885	-0.0379415071843214	0.88	0.902	1
Psme4	0.141993452397101	-0.0247553073366987	0.563	0.617	1
Tgm1	0.142043292511957	0.0244750697317537	0.202	0.173	1
Tmem121	0.142060763022592	0.0244762042031993	0.121	0.102	1
Tmem40	0.142119472046305	-0.0207164399266222	0.085	0.105	1
Cog8	0.142200177509928	-0.0254230487221196	0.433	0.459	1
Prdx2	0.142440207356816	0.0344012541267802	0.906	0.907	1
Tbrg4	0.142576311486404	0.0344737897997045	0.547	0.511	1
Utp18	0.142693949294839	0.0367183391455257	0.594	0.559	1
Dnajc10	0.142887210233918	-0.0198395289426316	0.247	0.279	1
Sin3b	0.142908573233726	0.0355708885103105	0.637	0.604	1
Serf2	0.143015485589267	-0.0215229420910492	1	1	1
Steap2	0.143112211287865	-0.0196304581126444	0.148	0.176	1
Cntrl	0.143338536253222	-0.0239937709504519	0.223	0.255	1
Impa2	0.143392416286408	0.0291881991171834	0.772	0.762	1
Unc119	0.143647225927172	-0.0142862366271301	0.154	0.184	1
Capn7	0.143681860186081	0.0203453030621733	0.201	0.172	1
Zfp142	0.143749789846466	-0.0282144096527893	0.147	0.172	1
Zbtb44	0.143850305642154	-0.0214719774110607	0.401	0.433	1
Peg3	0.143851759838159	-0.0076435106488514	0.104	0.128	1
Pfas	0.144163093841884	-0.0316945860941893	0.397	0.428	1
Notch1	0.144208738496582	-0.0224358550029014	0.111	0.136	1
Tst	0.144232022677917	-0.0134795891043925	0.224	0.255	1
Mtif3	0.144380504397085	-0.0196980431405771	0.124	0.149	1
Sf3b1	0.144383041775858	0.0335436602169146	0.977	0.965	1
Lrrc28	0.144427382494069	-0.0278453730036209	0.25	0.283	1
Tm9sf4	0.144459730529813	-0.0314707056646963	0.221	0.25	1
Epn2	0.144733772481655	0.0240437894868827	0.302	0.272	1
Dock5	0.144736654259015	0.0213368184496446	0.146	0.123	1
Wdr31	0.145128914256289	0.0222348191031563	0.155	0.131	1
Gli1	0.145156536822938	0.0178985031781894	0.104	0.084	1
Thoc5	0.145267171368931	0.023134143964317	0.266	0.235	1
Fnbp1	0.145311914696049	-0.0178306273324402	0.117	0.14	1
Nmt2	0.145540465786637	-0.0342576186398426	0.71	0.726	1
Esrrb	0.145692884354042	-0.0422757977003374	0.567	0.584	1
Mnat1	0.145701559017215	0.0363361455135978	0.709	0.685	1
Rars	0.145704686169916	0.040705490398056	0.731	0.727	1
Hist1h2ae	0.145725796776624	0.0234845343619319	0.196	0.17	1
Setx	0.145753677175891	0.023082870608349	0.518	0.481	1
Luc7l	0.145834137683578	0.039376331260931	0.748	0.747	1
Mtpap	0.145992318879733	0.0249504793502471	0.304	0.278	1
Tle4	0.146020086801462	0.0481960241020708	0.707	0.69	1
Tob1	0.146058758902999	-0.0139315428712986	0.175	0.207	1
Fbxl14	0.146066600603661	-0.0167227428637703	0.171	0.203	1
Slc48a1	0.146254083602211	-0.0118143838724484	0.132	0.16	1
Gin1	0.146370527709895	0.0190774681417209	0.15	0.127	1
Def8	0.14655530551183	0.0149376100874045	0.256	0.226	1
Mocs2	0.146583643541617	0.0232789065309016	0.436	0.411	1
Rrp7a	0.146632292822743	0.0220557973360421	0.606	0.572	1
Pde4dip	0.146658828198403	-0.0138438294616157	0.094	0.118	1
Tvp23b	0.146711498800896	-0.016242904570818	0.309	0.354	1
Chid1	0.146778012254062	-0.0188841252692077	0.104	0.127	1
Aaas	0.146948622187339	0.0356727471003133	0.382	0.358	1
Aprt	0.147093791527115	0.0381496914133872	0.988	0.991	1
Tgfbr1	0.147422705993646	-0.0143650923695884	0.119	0.144	1
Jmjd1c	0.147624605446449	-0.028306018368611	0.366	0.412	1
Ctnnbl1	0.14767302091725	-0.0262428046855102	0.48	0.52	1
Tbc1d13	0.147746113865132	-0.0137258433571006	0.15	0.179	1
Abi2	0.147872763213557	-0.00910557490710043	0.19	0.225	1
Glt1d1	0.148353397436884	-0.0222314073661467	0.19	0.218	1
Suclg1	0.148549229395201	0.0262731514104804	0.861	0.85	1
Golga5	0.14874412559396	-0.0149425597752834	0.151	0.178	1
Thoc3	0.148845364452848	0.0324102533496901	0.807	0.755	1
Pgd	0.148911543790752	-0.0118808893310527	0.52	0.549	1
Abcb1b	0.149227905855678	-0.0260041576055846	0.333	0.37	1
Tacc1	0.149321619567537	-0.0177210742574405	0.188	0.217	1
Chmp7	0.149398290732448	0.0356083703330258	0.343	0.318	1
Ppt1	0.149526658503428	-0.0170185768351133	0.142	0.168	1
Tssc1	0.149764847969605	-0.0185044210713475	0.341	0.378	1
Pak1	0.1497733525644	-0.0269150754895503	0.238	0.268	1
Mok	0.149804592742778	0.0221965735966362	0.179	0.154	1
Coq9	0.149817209386612	0.023718297107334	0.312	0.28	1
Yif1a	0.149996008775449	-0.0333184416814262	0.314	0.348	1
Rngtt	0.150058176740245	-0.0259124534869072	0.285	0.322	1
Maged2	0.150067941408185	-0.0111998823544036	0.08	0.101	1
Zfpl1	0.150082697254934	-0.0343005474315594	0.3	0.329	1
Rap1a	0.150179677305821	-0.0285192081505277	0.636	0.645	1
Alg6	0.150232696406016	0.0262605281036903	0.15	0.129	1
Glyr1	0.15029830601025	0.0343118960730886	0.506	0.484	1
Trim28	0.150391763670682	0.0259197469125321	0.988	0.991	1
Ppat	0.150450560888783	0.0342829965581309	0.673	0.645	1
Tia1	0.150655828621245	0.0322840159492439	0.443	0.41	1
Rprd1a	0.150814417611477	0.02682925729706	0.215	0.191	1
Poglut1	0.150944463964796	-0.0289093101974773	0.352	0.384	1
Fgfbp1	0.150977256344998	0.0412738809805779	0.289	0.264	1
Tmem201	0.151052849928095	-0.0246136613679889	0.159	0.184	1
Sars2	0.151053535359959	-0.0161752880469866	0.198	0.229	1
Ptp4a3	0.151120823220726	-0.0295271378874097	0.377	0.417	1
Polr3h	0.151285857197784	-0.0216589561034988	0.505	0.562	1
Slc35b2	0.151370533673147	-0.0246494080332831	0.24	0.274	1
Ifnar2	0.151730283751702	0.0182122304571471	0.121	0.1	1
Ppig	0.152082843323019	0.0174204782937692	0.972	0.962	1
Ppp2r3d	0.152121099453251	-0.0168807887653637	0.085	0.106	1
Mynn	0.152131610589218	0.0254850121302356	0.215	0.188	1
Nktr	0.15216893099484	-0.0273563351006945	0.579	0.628	1
Hspb11	0.152236234966005	0.0278114814583203	0.175	0.153	1
Fam185a	0.152524530637217	-0.016802571965505	0.097	0.119	1
Etaa1	0.15288692760429	-0.0272511775456194	0.451	0.493	1
Rsl1d1	0.15289354295028	0.0194513944635986	0.985	0.977	1
Rrp1	0.153155635059843	0.0311862972689527	0.856	0.842	1
Pim2	0.153250043039822	0.0194036903917061	0.144	0.121	1
Zfp948	0.153254022886388	-0.0198204012192573	0.152	0.18	1
Sc5d	0.153650799687233	-0.0107251336768433	0.113	0.14	1
Rpl41	0.153774972139661	-0.0218811336837357	1	1	1
Arl2bp	0.153854002740597	0.0271484456085343	0.381	0.355	1
Gcfc2	0.153862099902861	-0.015847880874381	0.103	0.126	1
Galk1	0.153896549201314	0.0298452339271162	0.633	0.606	1
Tfrc	0.153900287250709	-0.0337088390802954	0.448	0.483	1
Dazap2	0.154055003975784	0.0224998172702132	0.332	0.299	1
Ccdc191	0.154364997967764	-0.0142305867105825	0.157	0.185	1
Psmb10	0.154601628036312	-0.0288596789871034	0.704	0.751	1
Usp50	0.154756180447126	-0.0345780135884666	0.321	0.347	1
Nucks1	0.154905353252755	-0.0212127719989503	0.988	0.988	1
Fam136a	0.154921257968467	-0.0284653385935438	0.935	0.925	1
Tmem38b	0.154933716926701	0.038090208119458	0.26	0.239	1
Uhrf1bp1l	0.155475571895119	-0.0175071318394184	0.188	0.217	1
Zbtb32	0.155619782360635	0.0163598915713704	0.117	0.097	1
Bcat1	0.15567583740017	0.0288949565436298	0.899	0.897	1
Nubp2	0.155719294443794	-0.0226223318392283	0.579	0.614	1
Agfg1	0.155844005014234	0.0450167817283996	0.59	0.561	1
Slf1	0.155955366451174	0.0137936233457048	0.128	0.106	1
Ncapd2	0.156004528127397	-0.035287169672291	0.36	0.39	1
Git1	0.156210013229481	-0.0192760929719431	0.196	0.227	1
Gpatch2	0.156342312024264	-0.0157040502906712	0.182	0.215	1
Nutf2	0.156352909716385	0.0325712643164946	0.286	0.262	1
Tomm34	0.156530231538977	-0.0227577197350454	0.286	0.32	1
Fktn	0.156607321910735	0.019785112900171	0.14	0.119	1
Alms1	0.156895406755584	-0.0139758050623568	0.131	0.157	1
Anp32a	0.157358374044695	0.033901734935109	0.864	0.86	1
Dhrs7b	0.157503472752474	0.0212427258349046	0.529	0.497	1
Tra2a	0.157836463265629	-0.0276695089320287	0.762	0.79	1
Sec31a	0.157861305328306	-0.0260820829082563	0.505	0.539	1
Dmap1	0.1580210225688	-0.0272206258493274	0.252	0.28	1
Pigm	0.158049310899174	-0.0188012666518684	0.163	0.189	1
Id2	0.158056563710814	0.00461320560391387	0.196	0.227	1
Rpl27	0.158158468780665	0.0182746283892903	1	0.999	1
C1d	0.158236264346845	0.037659732760011	0.734	0.704	1
Bambi	0.15862658746885	0.017464442476401	0.204	0.176	1
H3f3b	0.158705592945975	0.0301043373640173	1	1	1
Spcs2	0.158796002881384	0.0384904853662359	0.889	0.874	1
Cacng7	0.158901639862275	-0.0257281929127194	0.194	0.221	1
Mob4	0.159097592506571	-0.0241650874842656	0.622	0.655	1
Desi1	0.159199515983562	-0.0449625612356995	0.48	0.517	1
Nol11	0.159239058928163	0.0223101112705193	0.655	0.617	1
Ankfy1	0.159256885001804	-0.0281538441995896	0.281	0.312	1
Ccdc115	0.159306968431305	0.0226235556249091	0.591	0.569	1
Pigt	0.159501941168039	0.0258407241234199	0.175	0.153	1
Atp5l	0.159699971309933	-0.0228521016600198	1	1	1
Bub3	0.159960229941355	0.0439214639029673	0.891	0.887	1
Cnbp	0.160057306845562	0.0344863453383768	0.997	0.999	1
Ipo9	0.160078538242632	-0.0167842970620028	0.275	0.314	1
Fam98c	0.160111447041108	-0.0231235588980665	0.259	0.29	1
Enkd1	0.160139736989013	-0.0160590835156664	0.116	0.14	1
Sirt7	0.160220482776006	0.0180394966573673	0.155	0.131	1
Cacybp	0.160445106085004	0.0307457970801748	1	0.998	1
Ywhah	0.160514861733793	0.032381288775456	0.883	0.861	1
Phf8	0.160552917087713	0.018819274763756	0.116	0.096	1
Gldc	0.160600022064396	0.0376402920802811	0.428	0.405	1
Sf1	0.160694370543496	0.0328355413990564	0.791	0.775	1
Cmss1	0.160929198003882	0.0232127674875851	0.212	0.189	1
Gm13145	0.161069647884616	-0.0155775284763544	0.093	0.114	1
Slc39a7	0.161363844535139	-0.0267038184237728	0.422	0.459	1
Rps11	0.161432712096747	0.014982764934873	1	1	1
Ppp2r3c	0.161468466809623	0.0443834544412074	0.401	0.38	1
Samd4b	0.161681058015724	-0.0319139607913356	0.36	0.402	1
Ddx46	0.161750170588038	0.020646348727668	0.914	0.942	1
Mdm2	0.162011114332049	-0.0343675277347044	0.572	0.607	1
Tcf15	0.162017976306336	-0.0626735226950488	0.767	0.799	1
Gtf2h4	0.162378493787031	0.0416409725312083	0.444	0.42	1
Hnrnpll	0.162423666771023	-0.0322046559216465	0.46	0.484	1
Rps8	0.162424898742873	0.00734838735460919	1	1	1
Ccnyl1	0.162448869795356	-0.0125936539484753	0.084	0.104	1
Leng1	0.162528185252077	0.0227345708756773	0.17	0.147	1
Nle1	0.162552815405946	0.0165763634079046	0.499	0.47	1
Usp5	0.162702367027007	0.0218160688906261	0.447	0.41	1
Abhd14a	0.162778957710496	-0.0298645136999661	0.433	0.463	1
Pold3	0.162781388452983	0.0331121630412473	0.444	0.419	1
Cwc25	0.162956483195828	-0.0350033015932763	0.312	0.341	1
Rad18	0.163116949870986	-0.0177185014814688	0.213	0.245	1
Sec23b	0.163376102496696	-0.0263259479440328	0.412	0.458	1
Zmym2	0.163532817286701	-0.0134504615373782	0.185	0.215	1
Ppp1r14b	0.163550017301198	-0.0416606275051656	0.854	0.882	1
Fam35a	0.163556380531515	-0.0187110240153582	0.099	0.12	1
Psmg1	0.163841981821078	0.0241091122689381	0.668	0.646	1
Rbm7	0.163846958205674	0.0358895223322819	0.544	0.529	1
Rpl27a	0.163921793291542	0.0137868942624442	1	1	1
Frmd8	0.163962720650647	-0.00961559019857863	0.154	0.184	1
Dhx37	0.164205071665857	0.0176234304946843	0.138	0.116	1
Psen1	0.165071139699929	0.0168571232445993	0.193	0.167	1
Tspan9	0.16510322192836	0.015786638424942	0.208	0.18	1
Gtpbp1	0.165128601354705	-0.0144672248160973	0.151	0.176	1
Adal	0.165264706506501	-0.0105349744259488	0.139	0.167	1
Wdfy3	0.16532209441153	-0.0175061490946431	0.108	0.13	1
Psmb7	0.165546184785887	0.0155286394772436	0.972	0.971	1
Stag2	0.165613623927637	-0.0213121383700768	0.306	0.339	1
Cstb	0.165645839073363	-0.0512497548027705	0.642	0.666	1
Fancm	0.165688597142439	-0.011246623540707	0.251	0.291	1
Huwe1	0.165749943058525	-0.0228686125822913	0.649	0.688	1
Pfdn1	0.166025085395338	0.0326011334144005	0.988	0.984	1
Lztfl1	0.166104565220199	0.034250387784766	0.227	0.205	1
Triobp	0.166212841514547	-0.0154518042698798	0.186	0.216	1
Rpa1	0.166239156423226	-0.0315653271285092	0.76	0.769	1
Uspl1	0.166599032234559	-0.0126628006703151	0.42	0.475	1
Iars	0.166611610886772	-0.0332941092966614	0.578	0.604	1
Acp6	0.166799608509672	-0.038298479869324	0.754	0.771	1
Creld1	0.166939879406261	0.0153770711670862	0.144	0.121	1
Smad1	0.166966056140473	-0.0156469960563473	0.173	0.201	1
Rgs10	0.16710532957472	0.0295089692515397	0.182	0.159	1
Usp48	0.167135670779013	0.0203763622624733	0.83	0.812	1
Rps16	0.167177597991891	-0.00983970556182356	1	1	1
Dnaaf2	0.167266511208811	-0.0216030475725044	0.472	0.504	1
1700037H04Rik	0.167343049334237	0.0321942476796726	0.723	0.69	1
Gid4	0.167426339193405	-0.027259777486678	0.377	0.403	1
Soat1	0.167468734299032	-0.00585816958742874	0.101	0.125	1
Reep4	0.167574527126085	0.0169058858627363	0.17	0.146	1
Trp53rka	0.167616118821056	-0.0233667686257869	0.202	0.231	1
Cnot10	0.167782110467876	-0.039206738309153	0.397	0.426	1
Gm21092	0.16797883131567	-0.0283193420086835	0.405	0.439	1
Wdr5	0.167999925280325	-0.0245015900427787	0.748	0.787	1
0610011F06Rik	0.168033238488669	-0.0143284465968951	0.12	0.145	1
Eif1a	0.168216658403616	0.0248051493050909	0.958	0.944	1
Ebpl	0.16855912752118	0.0302372051865555	0.482	0.455	1
Nemf	0.168597810053904	-0.0313780049376452	0.521	0.562	1
Akr1e1	0.16862416843948	0.0249774529490273	0.138	0.118	1
Mtmr4	0.168846842422214	-0.0195496044937822	0.134	0.159	1
Gss	0.168894785253272	-0.0158409476876913	0.108	0.131	1
Diexf	0.168920995963541	-0.0228105369089363	0.193	0.218	1
Dxo	0.169310652747808	0.024924217357127	0.204	0.178	1
Dnajc25	0.169492564709403	0.0203820523936734	0.238	0.213	1
Decr1	0.169511833821715	-0.0191158265697291	0.113	0.137	1
Hspb8	0.169746457777575	-0.0169460236908906	0.177	0.205	1
Kif20b	0.169768221400811	-0.0297549668772381	0.605	0.643	1
Dars2	0.169794928774171	-0.0153873830258213	0.15	0.176	1
4933404O12Rik	0.169805908993905	0.0227160920759973	0.247	0.221	1
Hsf1	0.1698942690365	0.0178495313330721	0.205	0.179	1
Cln3	0.170223242825163	0.0215411765160696	0.151	0.129	1
Mzt1	0.170223421296432	-0.016998223093058	0.354	0.398	1
Med30	0.170225084652167	0.0222259519081415	0.602	0.574	1
Bcs1l	0.170313685097185	0.0204401372249539	0.177	0.153	1
Fam117a	0.170444468075863	-0.0156078525583569	0.101	0.123	1
Tpgs1	0.170446189096523	0.0274258519364465	0.445	0.416	1
Mapre1	0.170494105876288	0.0261271573560347	0.8	0.786	1
Atp5f1	0.170638046094337	0.0192132746840752	0.992	0.998	1
Slc25a12	0.170651470803644	-0.0204334050991944	0.146	0.17	1
Fbxo25	0.170669319636475	-0.0142783139574851	0.089	0.109	1
Rpp25	0.170927778241768	0.0302101197559429	0.702	0.684	1
AI467606	0.171113879540596	0.0151421174434695	0.113	0.092	1
Lamtor1	0.17113252901556	-0.028864665667684	0.848	0.863	1
Rock2	0.171166880425069	0.024365605048316	0.366	0.326	1
Tada3	0.171317893342976	0.036233832972382	0.459	0.438	1
Chd1l	0.171803693615828	0.0158364854679611	0.301	0.267	1
Ndfip1	0.171937174495129	0.0244767237150306	0.246	0.221	1
Cars	0.172052133710369	0.0262013787582258	0.623	0.584	1
Jtb	0.172108854362534	0.0330350636822999	0.652	0.634	1
Fbxl18	0.172312526733272	-0.028066308700426	0.223	0.248	1
Gm13154	0.172495030528898	0.0351903718546698	0.551	0.521	1
Csnk1e	0.172660909615502	-0.0181341159305874	0.416	0.457	1
Sdf2l1	0.172742681198919	0.0358029963530125	0.534	0.516	1
Mars	0.173089386980096	0.0236694991883317	0.596	0.561	1
Nek9	0.173219630304629	-0.0124132450249612	0.115	0.138	1
Zfp566	0.173239890512155	-0.0153265417175604	0.219	0.252	1
Gm11496	0.173400250618624	-0.0160882637909304	0.177	0.208	1
Snx18	0.173502804634607	0.0188626354955467	0.286	0.257	1
Cbx1	0.173517431503311	0.0214459056589411	0.993	0.986	1
Slc24a5	0.173591446518638	-0.0330085398004484	0.29	0.321	1
1600002K03Rik	0.174007400031982	-0.0169127898523862	0.113	0.136	1
Pdrg1	0.174241678567191	-0.0275676045861104	0.358	0.39	1
Zcchc6	0.174404412627577	-0.0185897136015428	0.185	0.211	1
Gapvd1	0.174447441837726	-0.031448771392761	0.435	0.466	1
Mrpl17	0.174538095828261	-0.0245298234713618	0.961	0.964	1
Mprip	0.174722902906591	0.0243240608410616	0.364	0.346	1
Clta	0.17481967015929	0.0145260351742502	0.992	0.995	1
Hsph1	0.174888991640073	0.0217056987256046	0.71	0.69	1
4930447C04Rik	0.174940008611102	-0.043169764034426	0.368	0.394	1
Rrm2b	0.175038591991627	0.0139077657504802	0.105	0.086	1
Gon4l	0.175059445840966	-0.0203715102689124	0.638	0.692	1
Glul	0.175246798173921	0.0496808179332511	0.785	0.818	1
Htatsf1	0.175260855344934	-0.0333255371379622	0.48	0.513	1
Fam178b	0.175300887902198	0.0166299460733779	0.121	0.102	1
Steap1	0.175559819412621	0.0207937402240018	0.263	0.234	1
Anapc13	0.175602295754676	-0.0385751902928253	0.927	0.93	1
March7	0.175602487943328	0.0276451142388566	0.613	0.578	1
2810402E24Rik	0.17592911317964	0.0140679030578882	0.116	0.096	1
Maf1	0.176255850626683	-0.0297272364636821	0.522	0.551	1
Uhmk1	0.176314716622645	-0.0149870685183884	0.111	0.134	1
Cit	0.176322461494025	0.0308810479512455	0.3	0.272	1
Ost4	0.176538119111879	-0.0310325529908919	0.91	0.918	1
Sox13	0.176650776491345	-0.0176153085117548	0.112	0.133	1
Tmem8	0.176657641416507	-0.00524165836036435	0.09	0.112	1
Mcat	0.176857727650202	0.0296369791275276	0.273	0.25	1
Lrrc57	0.177096077532236	-0.0128887063678315	0.147	0.172	1
Ugp2	0.177325894681929	0.0224015463500442	0.296	0.27	1
Vill	0.177469419114723	-0.0177143503867088	0.136	0.161	1
Arhgap21	0.177606420625686	-0.0206884205616347	0.13	0.152	1
Adat3	0.177957221214586	0.012751587531713	0.144	0.123	1
Etfdh	0.178370452697344	-0.0128303845634814	0.128	0.154	1
Ctnna1	0.17837914361631	-0.0406564001620344	0.822	0.854	1
Tmem97	0.178467297758108	0.0286556551596008	0.741	0.707	1
Ociad2	0.179082335614349	-0.0121137172699587	0.092	0.112	1
Dnaja3	0.179350665993538	0.0229281851301398	0.479	0.451	1
Rai14	0.179351281465703	-0.0171889504377303	0.198	0.229	1
Kpna1	0.179364865071242	0.0235179694623805	0.559	0.532	1
Smoc1	0.179375316215593	-0.0165516477653803	0.086	0.106	1
Fam222b	0.179429952889041	-0.021539829458698	0.178	0.204	1
Nsl1	0.179856728731562	-0.00935565084200737	0.105	0.128	1
Atf7	0.179963652090727	0.0206972856816928	0.107	0.088	1
Ndufb7	0.179983845888344	0.0215095683698485	0.97	0.98	1
Gpx3	0.180056070949117	-0.0156661729346248	0.158	0.185	1
Banf1	0.180307939647342	0.0248400684279562	0.974	0.971	1
Rfc2	0.180576016560159	0.0321987587255192	0.791	0.774	1
Prr3	0.180931583918663	-0.0258682253842824	0.255	0.282	1
Larp1b	0.180936444030986	0.0166902618444851	0.152	0.13	1
Ptpra	0.180943542126812	-0.0216867025667213	0.148	0.171	1
Mcl1	0.181173659089204	-0.0223436852520987	0.841	0.835	1
Rbm12	0.181249453192885	0.0150642236146359	0.2	0.174	1
Bbx	0.181371614244107	-0.0287849996740593	0.421	0.459	1
Hmgn1	0.181423123356563	-0.0123025899143094	1	1	1
Dbt	0.18142450354179	-0.0127087107682402	0.244	0.275	1
Ndufaf7	0.181444364200177	0.0239157229421409	0.248	0.22	1
Wdr83	0.181555440192853	-0.021187174701796	0.309	0.345	1
Rnf6	0.181628500646046	-0.0276289335209972	0.225	0.254	1
Slc25a17	0.181669167365722	0.024394881035589	0.329	0.301	1
Agpat5	0.182023516966112	0.0279000288889612	0.557	0.542	1
Agpat1	0.182381898209949	-0.013963566641184	0.12	0.142	1
Zfp687	0.182501197482863	0.0153352782189355	0.131	0.109	1
Eml2	0.182548366713628	-0.00838268865599191	0.081	0.101	1
2410015M20Rik	0.182567994575336	0.02090961182921	0.88	0.896	1
Rbm14	0.182579664170497	0.0196970087024853	0.595	0.564	1
Pnkp	0.18288656122092	-0.0128580666310018	0.155	0.182	1
Stk35	0.183116754374295	0.0280344113102626	0.189	0.169	1
Ctps	0.183125424699308	0.0228929371709655	0.609	0.592	1
Ctdsp1	0.183197039410027	-0.0136237116742756	0.101	0.122	1
Mvp	0.183466319097386	0.0214885379810369	0.206	0.181	1
Cgnl1	0.183496205969267	-0.00852818948242252	0.104	0.127	1
Mms19	0.183517657090276	-0.0189202952982271	0.236	0.265	1
Eif3b	0.183855280067025	-0.0309823289741371	0.93	0.917	1
Dffb	0.183949456118611	0.0204353113913909	0.117	0.098	1
Mlx	0.184049825082914	-0.0152348251494328	0.405	0.44	1
Mob1b	0.184066274944891	0.00323028961977806	0.142	0.167	1
Zfp105	0.184262478598326	-0.0249456653890348	0.242	0.269	1
Adpgk	0.184437399471234	-0.00969520970423113	0.252	0.289	1
Nlk	0.184528293083004	-0.0278923098054177	0.19	0.214	1
Heatr3	0.184644468759849	0.0131609787676415	0.308	0.27	1
Ahcyl2	0.18484825653138	-0.0126301743593021	0.127	0.152	1
Il11	0.185106925692868	0.0213647057739822	0.104	0.085	1
Taf1b	0.185218534285477	0.0186364469839745	0.154	0.132	1
Asb7	0.185284184839158	0.0153047354778573	0.13	0.109	1
Pwp2	0.185422163917111	-0.0205242105093097	0.262	0.289	1
Map2k3	0.185558401370951	-0.0197787825606335	0.363	0.399	1
Kif3a	0.185574259818398	-0.0169781130803846	0.143	0.167	1
Borcs5	0.185958315371243	-0.0134277176269066	0.15	0.175	1
Arhgap11a	0.186358765091787	0.0241354300055232	0.364	0.337	1
Ptch1	0.186457894752141	0.0212468886275299	0.225	0.203	1
Cdkn1c	0.187201474182881	0.0509159371478864	0.238	0.21	1
Pot1a	0.187222796896518	-0.0152711859844509	0.166	0.19	1
Whsc1l1	0.187260305338516	0.015534531571163	0.167	0.143	1
Stk3	0.18762157751804	-0.010160524833801	0.082	0.102	1
Dhrs1	0.187849527667335	-0.0220754833861401	0.166	0.19	1
Slc6a6	0.187872266870503	0.0172226401157829	0.372	0.342	1
Mrps14	0.187918724444042	-0.0167467022888763	0.962	0.978	1
Gng12	0.188034696473041	-0.0222594849247853	0.119	0.141	1
Dennd5a	0.188053046089324	-0.00800303979751932	0.094	0.117	1
Ankrd11	0.188092280261052	-0.0401409795625809	0.885	0.892	1
Zfp507	0.188304080502435	-0.0175654338079091	0.167	0.193	1
Mfsd1	0.188390477162378	-0.019982324629771	0.281	0.312	1
Cox6b2	0.188460704573528	-0.0305305290338094	0.584	0.602	1
Telo2	0.188507134283554	0.0245338926359072	0.321	0.296	1
Nfya	0.188516418019225	-0.0221347647949922	0.144	0.169	1
Myof	0.188527300747361	-0.0113132942154493	0.126	0.148	1
Tubb6	0.18869503327216	0.0239777560727933	0.725	0.73	1
Gtsf1l	0.189413288077603	-0.0345834613985397	0.402	0.426	1
Anxa3	0.189504369479198	-0.0468827709956541	0.121	0.142	1
Ubxn7	0.189570852895107	-0.0151064602229153	0.217	0.251	1
Gnb1	0.189646866164798	-0.0307927517455819	0.872	0.899	1
Akap1	0.189720139737385	0.0284868629121838	0.452	0.431	1
Ccdc28a	0.189892039437614	-0.0144115668968181	0.089	0.107	1
Sdc1	0.19004375152612	-0.0256595875946045	0.211	0.238	1
Pin1	0.190080924505808	-0.0153634583697602	0.974	0.979	1
B930036N10Rik	0.190120490605589	0.00861092198339654	0.128	0.106	1
Reep3	0.190437567688371	-0.0308024066897965	0.146	0.166	1
Mrps11	0.190673048845532	-0.0113136347274163	0.726	0.751	1
Zfp609	0.190871994793364	-0.00939735046395526	0.128	0.154	1
Zfp292	0.191176470901775	0.024904738296935	0.475	0.436	1
Mrpl32	0.191183207691042	-0.0311390890181473	0.675	0.693	1
Imp3	0.191308129389417	0.0276845113817605	0.722	0.712	1
Rab6a	0.191308288609938	-0.0175975125615969	0.595	0.639	1
Gorab	0.191371907942497	-0.0199469156001606	0.103	0.123	1
Lsm3	0.191459453715877	0.0239009847862601	0.984	0.996	1
E130308A19Rik	0.191604288588111	0.0204042993260508	0.159	0.139	1
Prr14	0.191672537418326	0.0214321603759818	0.148	0.129	1
Znrd1as	0.191695894831912	-0.012300653347971	0.325	0.362	1
Stk4	0.191839854928071	-0.0113897790364708	0.293	0.332	1
Hif1an	0.191859705667805	-0.0133665027450993	0.146	0.172	1
Pspc1	0.191910160721165	0.0298962590822447	0.444	0.417	1
Mettl23	0.191917898450124	0.0249761087710487	0.266	0.244	1
Clk2	0.191927353600311	-0.0123684329861001	0.146	0.171	1
Lmbr1l	0.191935314899412	0.0199603385932915	0.181	0.16	1
Zfp329	0.192111976518089	-0.0229624260686831	0.189	0.214	1
Fam173a	0.192142944447784	-0.0114818688063032	0.194	0.224	1
Pebp1	0.192500719847245	0.0181085953694406	0.997	0.999	1
mt-Cytb	0.192517827086438	-0.00671251820973806	1	0.999	1
Nip7	0.192875073529218	0.0406205564821882	0.98	0.978	1
Socs6	0.193029779905772	0.021221466527022	0.178	0.154	1
Dohh	0.193044969779068	0.0198876641184876	0.865	0.857	1
Rbm10	0.193143287812977	-0.0251301905775196	0.534	0.569	1
Alg9	0.193244901810532	-0.0143811496569117	0.119	0.141	1
Tchp	0.193354435941518	-0.0151397377584022	0.099	0.119	1
Ppt2	0.193458068969186	0.0190203011470527	0.159	0.138	1
Mdp1	0.193519672926088	0.0241221443011777	0.437	0.412	1
Pygo2	0.193546402781509	0.0210267508082275	0.186	0.164	1
Reep6	0.193656647584777	0.0203337378387748	0.201	0.179	1
Gabarapl2	0.193836870922678	0.0418966624932156	0.988	0.979	1
Mtbp	0.193988968932264	-0.0222224657873544	0.124	0.145	1
mt-Nd3	0.194009924387925	-0.0159564158409884	1	0.996	1
Snrpn	0.19410644855601	-0.0257207706297508	0.838	0.839	1
Zbtb8a	0.194116195776687	0.0184066046430414	0.229	0.204	1
Pi4k2a	0.194260900349064	-0.0203104830329563	0.157	0.182	1
Tfap2c	0.194319321207948	0.0161748530172756	0.368	0.338	1
Zmpste24	0.194536104089952	-0.0208384577113358	0.251	0.277	1
Trmt12	0.194548745213632	0.00676776292319825	0.134	0.111	1
Gbf1	0.194695081091155	-0.0241723812343192	0.238	0.267	1
Smim11	0.194749078114546	0.0247978921859696	0.623	0.593	1
Ranbp1	0.194750532135381	0.0170248944360072	0.999	1	1
Mrps34	0.194780584742015	0.0381854241358667	0.702	0.695	1
Tbcb	0.194890658723875	0.0342561617410542	0.877	0.869	1
Nob1	0.194935264060854	0.0270561170452718	0.683	0.653	1
Mccc1	0.194988694911083	0.0133028086657008	0.144	0.122	1
Pdxdc1	0.194995203927495	-0.0132115148004004	0.233	0.269	1
Mcts2	0.195045366198889	0.0320648188233792	0.606	0.569	1
Cnn3	0.195079338875365	-0.0234656458153033	0.938	0.929	1
Emp1	0.195129500526408	-0.00958474194990336	0.111	0.133	1
Bod1l	0.195503579181435	-0.0266046943554148	0.622	0.655	1
Sox15	0.195510840086131	0.0111129924081114	0.152	0.129	1
Slc11a2	0.195805344030208	-0.00912851935589089	0.086	0.107	1
Atp1b3	0.195860150034591	-0.0238285118358894	0.652	0.688	1
Coa6	0.195890933990449	-0.0280920314507044	0.502	0.536	1
Ccna2	0.195945077294783	-0.0318169481788776	0.796	0.831	1
Fam188a	0.196118258363056	0.0215146007114311	0.36	0.332	1
Elp4	0.196171277457743	0.026999379085568	0.213	0.192	1
Pop7	0.196223141056342	0.0215635712279447	0.549	0.505	1
Slc25a19	0.196264870392629	-0.0140056918017873	0.202	0.23	1
Llph	0.196268981546739	0.0279126058671835	0.977	0.973	1
Tm9sf2	0.196289899113563	-0.0176344699728737	0.345	0.377	1
Dhps	0.196339159008147	-0.0272723602006018	0.526	0.551	1
Fam160a2	0.196384973934354	0.0169816054449966	0.233	0.206	1
Zbtb43	0.196592930184177	-0.0245747240458357	0.229	0.256	1
Myo9a	0.196596765590393	-0.0143832181380929	0.132	0.158	1
Rpl19	0.196741407923762	0.0139116941013033	1	1	1
Adnp2	0.196826072605815	0.0300314419343625	0.212	0.19	1
Wdr75	0.1971399718563	0.0239154626708049	0.679	0.642	1
Sbk1	0.197485950899103	-0.00899958523408029	0.124	0.148	1
Macrod2	0.197848157636568	0.0280721975379208	0.455	0.432	1
Sacs	0.198053843861908	-0.00896728624890855	0.094	0.114	1
Mphosph9	0.19830773722532	-0.0177777380276408	0.146	0.17	1
Ddx23	0.198322780732218	0.0230071724657279	0.287	0.262	1
Gnl2	0.198457752404143	0.0229926169566801	0.592	0.562	1
Vwa3b	0.198508062357014	-0.00756280411808183	0.197	0.227	1
Fig4	0.198515729113089	0.019774614867517	0.22	0.197	1
Etv1	0.198671519446474	0.0229124660402094	0.238	0.214	1
Btbd6	0.198672156132883	-0.0168668706178867	0.094	0.113	1
Yipf1	0.19870813881637	-0.017052142216404	0.101	0.121	1
Alad	0.198727279431681	-0.0100801741633522	0.367	0.409	1
Dhx36	0.198850907919049	-0.043224859487657	0.632	0.654	1
Med7	0.198854507308486	-0.0347147172841514	0.517	0.541	1
Mrps17	0.198920341751675	0.0222452255703156	0.881	0.856	1
Tstd3	0.199105018300601	-0.0256284976775294	0.221	0.246	1
Smagp	0.199166581902878	0.0272192750207252	0.26	0.239	1
Txnrd1	0.199341999513046	-0.0217299888490288	0.853	0.863	1
Sugp1	0.199368656568672	-0.01961845826691	0.151	0.172	1
Pex5	0.199420055940785	0.0154270353611946	0.131	0.11	1
Lsm12	0.199555692642688	0.02716188833074	0.865	0.85	1
Diaph1	0.199919570627455	0.0261300436390746	0.511	0.493	1
Gtf2a1	0.199922413982984	-0.0227686662566867	0.206	0.233	1
Rps23	0.200116039950251	-0.0156918805023301	1	1	1
Mthfd1	0.200189594134853	-0.03494965477908	0.646	0.671	1
Agfg2	0.200194635905681	0.0104608674701319	0.139	0.117	1
Myo5a	0.200221032946805	-0.0264643014654032	0.201	0.224	1
Abl2	0.200267234703504	-0.0196647248341095	0.213	0.241	1
Upf2	0.200294106160891	0.0272218324035937	0.603	0.588	1
Pafah1b2	0.200295100250312	0.0218850247842596	0.408	0.373	1
Acadm	0.20042165065136	0.0337679485253926	0.686	0.661	1
H1fx	0.200570123837106	-0.0298729953989647	0.318	0.341	1
Tmem120a	0.200728484106567	-0.025657608160311	0.323	0.358	1
Fcho2	0.200899462838663	-0.0145564962986696	0.096	0.116	1
Phtf2	0.200931506128704	-0.0191947284871636	0.162	0.187	1
Actr6	0.201031906162635	-0.018312331548499	0.269	0.3	1
Apbb2	0.201192791152656	0.0210434505477891	0.159	0.139	1
Bok	0.201373918521592	-0.0262318752806989	0.296	0.328	1
Hax1	0.201391285824387	0.02833948000627	0.861	0.862	1
Glmn	0.201503233202537	-0.0176723057580179	0.225	0.252	1
Ube2e3	0.201545151569164	-0.0127754317016109	0.648	0.687	1
Tbl3	0.201571423812701	0.0198308565339174	0.377	0.351	1
Enah	0.201833771143695	-0.055366761457204	0.897	0.902	1
Pip5k1a	0.201837468323317	-0.0347385219849131	0.399	0.43	1
Lamtor5	0.201870590444885	0.0262374569431933	0.893	0.901	1
Spice1	0.201965825376336	-0.0113976700887949	0.088	0.107	1
AY036118	0.202064324463847	-0.0367222493589874	0.776	0.798	1
Hnrnpa0	0.2024394905047	-0.0254674425267567	0.659	0.689	1
H2afv	0.202643033363774	-0.0273666688217384	0.987	0.987	1
Twf1	0.202749934511279	-0.016037671752372	0.517	0.558	1
Arid4b	0.202831545406497	-0.0166022597973963	0.441	0.474	1
Lman1	0.203122042704553	-0.0161573563207454	0.584	0.618	1
Tbc1d7	0.20349332824121	0.0219592835956115	0.291	0.268	1
B230217C12Rik	0.20372852813738	-0.0164013441522571	0.12	0.142	1
Tmem69	0.203895129613626	0.0167126098720894	0.119	0.1	1
Mrpl57	0.203993911310941	0.0239547540984322	0.916	0.912	1
Rnf5	0.204159004968944	-0.0219754629240285	0.278	0.305	1
Slc35b3	0.20416556360838	-0.00483112644189201	0.099	0.121	1
Ppid	0.204184082990613	0.0367520334673639	0.945	0.928	1
Nr3c1	0.204272469354864	-0.0101005821066086	0.134	0.159	1
Hadha	0.204461965431085	-0.0113223043014338	0.408	0.455	1
Ccnt1	0.204568915812913	-0.0226760614507849	0.466	0.507	1
Igf2bp3	0.204819872824013	-0.0202180985489055	0.409	0.45	1
Rufy1	0.204826462389739	-0.0069053440703907	0.089	0.108	1
Med10	0.205172328984087	0.0397896200612803	0.74	0.721	1
Skp1a	0.205555195348941	0.0186831788634469	0.914	0.898	1
Naa20	0.205579842761461	-0.0215005107706883	0.695	0.711	1
Bmpr1a	0.20565967988342	-0.0186347103250648	0.213	0.243	1
0610009O20Rik	0.205684442587972	0.0337553198205838	0.236	0.215	1
Smim4	0.205878023844045	-0.00865945697221532	0.298	0.333	1
Mrps21	0.205994227320284	0.0231160127321015	0.889	0.868	1
Rpl22	0.206235368276168	0.00906859226541235	1	0.999	1
Zdhhc20	0.206434712511119	-0.0141272935816805	0.152	0.178	1
Rbmx2	0.206503548412659	0.0353492709708146	0.474	0.444	1
Pcsk6	0.206584579589764	-0.0168824745738315	0.169	0.193	1
Sfr1	0.206757065000645	0.0251976483231162	0.992	0.986	1
C77370	0.20684672053476	-0.0395730258783352	0.282	0.305	1
Gan	0.2068767187844	0.0174694161950117	0.123	0.104	1
Wdr34	0.20702152893997	-0.015545568884517	0.184	0.21	1
Prr12	0.207261868172291	-0.0221580183962063	0.223	0.252	1
Enpp3	0.207264108053704	-0.0111700205008023	0.086	0.105	1
Gm13051	0.207452537364487	-0.031010507201293	0.286	0.31	1
Tnrc18	0.207787027322092	-0.00658444800873711	0.115	0.138	1
Pdcd7	0.207971148643833	-0.0198953706463014	0.383	0.415	1
Slc25a40	0.208005327405579	-0.00817975562816151	0.147	0.174	1
Ccdc163	0.208112179992248	-0.00855742763256698	0.109	0.13	1
Vamp4	0.208162526477348	-0.024224281496138	0.259	0.286	1
Rpl4	0.208238632732293	0.0154352943807794	1	1	1
Siah1b	0.208265231845013	0.0203211236386168	0.487	0.449	1
Zbtb21	0.208365099097525	-0.0144977419816672	0.121	0.144	1
2310036O22Rik	0.208771853150824	-0.0299818450942111	0.937	0.944	1
Harbi1	0.2087966338651	0.0136421608654542	0.147	0.125	1
Tmem70	0.208940656384111	-0.0236309207626776	0.347	0.378	1
AK010878	0.209178768353635	-0.0258209600266939	0.418	0.447	1
Cab39l	0.20928252318013	-0.0158752493028401	0.206	0.234	1
Rps27	0.209309153879804	-0.0166325871699979	1	1	1
Armc1	0.209335201761715	0.0230071279452185	0.756	0.745	1
Serpinh1	0.209373581600504	0.0319442275933463	0.447	0.417	1
Sav1	0.209694472886397	-0.0226066823956997	0.169	0.19	1
Ubr4	0.209800027052209	-0.0123876677032903	0.517	0.564	1
Gmds	0.209936215868786	-0.01231292326439	0.127	0.15	1
Aco1	0.209981851062337	-0.014581543236591	0.14	0.165	1
Mgrn1	0.210036870853147	0.0118004148412662	0.135	0.114	1
Myo1f	0.210079442499518	-0.00864844863599651	0.367	0.329	1
Ermard	0.210109407601968	-0.0164613430294333	0.108	0.127	1
Dcbld2	0.210166163764325	-0.00615466554848537	0.089	0.11	1
Phf3	0.210203443331263	-0.0264368182238363	0.703	0.723	1
2810428I15Rik	0.210538520659393	0.0168612877424105	0.807	0.794	1
Zbtb38	0.210715338621312	-0.0178905183162293	0.126	0.147	1
Rabep1	0.210780076164175	-0.0185135929150522	0.574	0.601	1
Smc3	0.211141393620209	-0.0190898067882657	0.942	0.957	1
Gm27045	0.211166021151843	0.0233194956764722	0.113	0.096	1
Cnih4	0.211293743745381	0.021422244972597	0.857	0.849	1
Prr7	0.211417703509395	0.0183041463875044	0.15	0.128	1
Derl1	0.211496695648124	0.0268010627756874	0.425	0.401	1
Wdr35	0.211577871074971	-0.0263622465975751	0.247	0.272	1
Aen	0.211731550615924	-0.028250062327014	0.81	0.812	1
Arhgap10	0.211945471400461	-0.0182762678837703	0.17	0.194	1
Supt16	0.212071560510469	0.0143418066631933	0.903	0.892	1
Cdca7	0.212219332170399	0.0313253273296595	0.75	0.759	1
Nespas	0.21224751723002	-0.0220294932705497	0.132	0.153	1
Smim20	0.212298964838837	-0.0153836256753596	0.405	0.438	1
Brd4	0.212483822134134	-0.0325181473006027	0.719	0.739	1
Mtch2	0.212736695753678	0.0201856634856155	0.962	0.966	1
Rreb1	0.212778943125119	-0.00618047239651826	0.112	0.133	1
Metrn	0.212878437141075	-0.0223120498087778	0.213	0.234	1
Mapk3	0.212892040522874	0.0339029772874426	0.448	0.435	1
Slc25a3	0.212894059091446	-0.0128071461836017	0.999	0.998	1
Hexa	0.213029935488906	-0.0128616781311034	0.22	0.247	1
Gls	0.213319294738142	-0.0183875235707147	0.216	0.243	1
Cstf2t	0.213449524451979	-0.0177090335040155	0.189	0.215	1
Ston2	0.213483893332919	-0.0118321914194581	0.116	0.138	1
Cdc42	0.213665536774149	0.0293560602393719	0.937	0.937	1
Prmt5	0.213938694497628	0.0416561159901118	0.653	0.64	1
Tigd2	0.214172139181082	-0.0224752169924286	0.243	0.27	1
Scmh1	0.214226096401875	0.0132280460068553	0.134	0.114	1
Cyp51	0.214460981139104	0.0320440592630069	0.26	0.237	1
Nup35	0.214671136441795	0.0244099886915546	0.328	0.306	1
Sfn	0.214845783772659	-0.0282070239379215	0.462	0.483	1
Rassf7	0.214859509983232	0.0176985284672153	0.209	0.184	1
Scrib	0.215124445944921	0.0157647871580715	0.26	0.233	1
Aasdhppt	0.215126833481473	0.0320419907433126	0.741	0.721	1
Pdik1l	0.215283578681622	0.0172590171336387	0.158	0.138	1
Emc1	0.215346645037474	-0.0161519011309357	0.144	0.168	1
Rbsn	0.215467512829514	0.0189962209252492	0.194	0.172	1
Trnau1ap	0.215486716555507	-0.0146998722308783	0.734	0.771	1
Ttn	0.215555543607083	0.0182761981412403	0.211	0.188	1
Ankrd28	0.215611892410223	0.0167268207162895	0.151	0.129	1
Tln2	0.216012778631578	-0.0291817414238226	0.35	0.372	1
Spint1	0.216205582434327	-0.0171884062636581	0.347	0.377	1
Fbxo3	0.216234445398085	-0.013882947737279	0.143	0.166	1
Psma3	0.216262137352398	0.0170836267747823	0.988	0.991	1
Fam162a	0.216330541748444	-0.0301793018561562	0.812	0.818	1
Kin	0.216615400591224	-0.0267243302478623	0.305	0.331	1
Atp5a1	0.216783989569577	0.0279755023274968	1	0.993	1
Nudt14	0.21683253896631	-0.0192341863238204	0.215	0.242	1
Tmsb10	0.217194465409318	-0.0230424666697906	0.997	1	1
Casc3	0.217263545276824	0.0201707383591961	0.228	0.204	1
Tbc1d24	0.217266857284218	-0.0196183833102251	0.121	0.142	1
Gsta4	0.217340052822683	0.0374314380456235	0.954	0.954	1
Ramp3	0.217342884956824	-0.0138332097170309	0.148	0.172	1
Gcdh	0.217376435419387	0.0208294887940183	0.188	0.167	1
[truncated: 5,656 more rows]
