# Supplementary material for: Detection of gene cis-regulatory element perturbations in single-cell transcriptomes
Source: PLoS Comput Biol. 2021 Mar 12;17(3):e1008789. doi: 10.1371/journal.pcbi.1008789 (PMC8011753; doi:10.1371/journal.pcbi.1008789)
Supplement: S2 File — (ZIP) [file pcbi.1008789.s015.zip › S2_File/wt_txm.ZfpSC2_vs_Control.DESeq2.csv]

	p_val	avg_logFC	pct.1	pct.2	p_val_adj
Rpl7l1	5.88432040725875e-05	0.0745475440272552	0.94	0.919	1
Ran	9.41480667126223e-05	0.0187641484110097	1	1	1
Psme3	0.000131932815943669	0.0819426249137163	0.708	0.673	1
Zfp42	0.000281964942933495	-0.111817656978588	0.988	0.994	1
Ccng1	0.000523338958267605	-0.118576086833964	0.807	0.843	1
Mesdc2	0.000682181683516257	0.0736250149603463	0.705	0.645	1
Atp5l	0.000776307420857402	-0.0796696375953059	1	1	1
Eif1ax	0.000782606387094949	0.0496849242594724	0.967	0.954	1
mt-Co3	0.00099525804416398	-0.0728335371819364	1	1	1
Nipsnap1	0.00103953594546626	0.0727089419966955	0.536	0.504	1
Gpx4	0.00114668200367162	-0.102639865878799	1	1	1
Rps28	0.00116750151774905	-0.0667706483502335	1	1	1
Mid1	0.00118866614414326	-0.116890106879932	0.675	0.72	1
Nfe2l1	0.00123953808659568	-0.0977781874986485	0.463	0.509	1
mt-Co1	0.00157365235714403	-0.0801693460577999	1	1	1
H2afj	0.00167396317466947	-0.0958401886886195	0.975	0.978	1
Sumo2	0.00172708141948807	0.0226609110300067	1	0.999	1
Hsd17b14	0.00180087135186406	0.0591721887361201	0.936	0.928	1
Klf2	0.00186624144955865	0.0744501183467952	0.922	0.921	1
Sec61a1	0.00187434719061008	-0.0998324583647904	0.586	0.661	1
Rpl10	0.0019442952519753	0.0192111499298298	1	0.999	1
Psmg2	0.00201255386078788	0.0662485180620066	0.607	0.534	1
Fus	0.00204217631839824	-0.0941436706270931	0.922	0.951	1
Cdkn1a	0.00228717988856755	-0.124625609316222	0.392	0.422	1
Tcl1	0.00237443534469661	0.0739668056475937	0.522	0.441	1
Dbi	0.00249563730981282	-0.0970702714306861	0.933	0.943	1
Imp3	0.00262327706380826	0.0619415984025903	0.756	0.712	1
Lsm4	0.00262735613645719	0.0314501149025861	0.99	0.982	1
1500009L16Rik	0.00263918694669125	-0.109071718734602	0.666	0.733	1
Wdr1	0.00283102267094364	-0.0989741824806901	0.538	0.612	1
Trmt6	0.00289901559178918	0.0618756697819952	0.734	0.668	1
Phc1	0.00301826423421574	0.0600703870108876	0.769	0.78	1
Sart1	0.00304245805782571	-0.0918888738797116	0.457	0.508	1
Lgals3	0.00317902910970188	0.0900240220993604	0.316	0.286	1
Rps20	0.00333191432832118	-0.0609883995045308	1	1	1
Zcchc17	0.00345320133063305	-0.0972315900540475	0.723	0.78	1
Ifitm3	0.00364801361215715	0.103128007631966	0.731	0.706	1
Immp1l	0.00398952190153986	-0.0912354958487748	0.642	0.691	1
Clns1a	0.00409886184576082	0.0385140088546152	0.971	0.974	1
Rps2	0.00414177963922046	-0.0594693561258457	1	1	1
Thumpd3	0.00417217903626203	0.0623660592249966	0.515	0.453	1
Tmem234	0.00425763469690376	0.0495501213720577	0.872	0.832	1
Commd10	0.00465403744631307	0.0612142439301134	0.505	0.444	1
Lrpap1	0.0047099838909548	-0.101977100429058	0.589	0.631	1
Tex30	0.00491797702355069	0.0584592138844913	0.599	0.556	1
Mrpl11	0.00533146477532335	0.0434725849064734	0.91	0.888	1
Hmgb3	0.00539008273822482	0.0616465484612539	0.565	0.528	1
Trim37	0.0056429814419643	-0.0926677573174451	0.244	0.324	1
Ube2g1	0.00579102755351557	0.0593709366250779	0.531	0.512	1
Cisd2	0.0059930611695961	-0.0872893608478587	0.681	0.745	1
Ola1	0.00608111870121921	-0.0880726733045945	0.752	0.788	1
Dhx8	0.00644673758338554	0.0576458317721025	0.57	0.562	1
Med9	0.00673551938538016	0.0515042491735358	0.752	0.709	1
Zfp428	0.00678892538830527	0.0427125601208906	0.919	0.914	1
Anp32a	0.00685160046097128	0.0537288098170698	0.875	0.86	1
Eif2s1	0.007178967989477	0.0347793077771725	0.98	0.958	1
Rbmx2	0.00771076672726449	0.0567677195281834	0.499	0.444	1
Avpi1	0.00781190131133523	-0.107730854530792	0.865	0.868	1
Dusp12	0.00790350401526124	0.0575945159643928	0.557	0.503	1
Rpl11	0.0081324300552193	0.00371201421260015	1	1	1
Naa10	0.00848412239589734	0.0504317348522536	0.762	0.738	1
Jup	0.00857840980182817	-0.0840258515512493	0.52	0.583	1
Usmg5	0.00892097421731607	-0.0748662507261648	0.996	0.998	1
Mad2l2	0.00925601757840932	-0.0818128831680367	0.356	0.424	1
Nop58	0.00929773781177664	-0.0764230689543886	0.999	0.997	1
Rbm7	0.00934908175071306	0.0531962673375646	0.585	0.529	1
Nr0b1	0.00942654176134715	0.0615786769495409	0.573	0.527	1
Cdc26	0.00949011502236906	0.0423128301429485	0.88	0.891	1
AY036118	0.0101874953178609	-0.0836780330692733	0.745	0.798	1
Hspb1	0.0104070202851024	0.0310022757405219	0.997	0.998	1
Oxsr1	0.010542078674118	-0.077609125500901	0.373	0.452	1
Mrpl22	0.0107949913118135	0.048838138777871	0.721	0.697	1
Psmd3	0.0109907562895146	0.0447870241481174	0.842	0.825	1
E430025E21Rik	0.0113903735627822	0.0609594993102157	0.38	0.311	1
Ctsd	0.0122169508401235	-0.0848557198403522	0.599	0.625	1
Gnpnat1	0.0123843907639576	0.04834253990114	0.743	0.73	1
Gpn3	0.0126217302210054	-0.0786140038124893	0.462	0.505	1
Tle4	0.0134285264016327	0.0509721802507107	0.716	0.69	1
Epb41l4aos	0.0134712046435309	0.0487072038211271	0.775	0.779	1
Fkbp4	0.0135065129977909	0.0237286513049091	0.994	0.993	1
Gemin6	0.0136857345358707	0.0469495436618586	0.756	0.744	1
Med6	0.0138093155898707	0.0540533945138037	0.44	0.393	1
Set	0.0145653835871052	0.00714475220889543	1	1	1
Nudt5	0.0145680475120582	-0.0809568108134957	0.808	0.843	1
Supt20	0.0151020505826284	-0.0767016210346395	0.443	0.488	1
Dnmt3a	0.0154381105479441	-0.0798035291219285	0.457	0.494	1
Zc3h13	0.015600944544907	-0.0809225751363283	0.73	0.751	1
Drg2	0.0160629364192215	0.0520263020535197	0.459	0.412	1
Emc10	0.0161831385607559	0.0465630611092182	0.627	0.597	1
Chmp4b	0.0163034726283282	-0.0750763479646911	0.437	0.487	1
Psma5	0.0163311761227727	0.035294770246991	0.939	0.931	1
Platr10	0.0164669224598066	0.0451928623102689	0.842	0.85	1
Phf3	0.0166079139433409	-0.0795269637563869	0.665	0.723	1
Nabp2	0.0170476450823972	-0.0763512931097554	0.444	0.487	1
Eif4g1	0.0171506988838405	-0.0768962243773099	0.896	0.928	1
Zmynd19	0.0182889820549262	0.0504693300688573	0.507	0.454	1
Med7	0.0185170277221401	-0.0756724706965377	0.505	0.541	1
Pyurf	0.0185711509340187	0.0475197748663575	0.525	0.478	1
Sqstm1	0.0185950022741214	-0.0832312626944831	0.266	0.325	1
Lage3	0.0190907334548098	-0.0782120661905682	0.758	0.828	1
Cbfb	0.019096978599666	-0.0836519186358245	0.235	0.311	1
Smarce1	0.0193393435262743	0.0443930093788323	0.675	0.65	1
Camta1	0.0193922796907422	0.0484445380643082	0.597	0.564	1
Ing1	0.019493826835202	0.0488869180759465	0.553	0.533	1
Fkbp11	0.0196242071569545	0.0517462024802131	0.618	0.592	1
Rsl24d1	0.0197330376001557	0.0334606653795655	0.968	0.936	1
Mpc2	0.0198153085377028	-0.0758520154228938	0.54	0.609	1
Ppa1	0.0198302141969057	0.0366281942533362	0.933	0.922	1
Mrps17	0.0202707210648536	0.0352103779700912	0.874	0.856	1
2700097O09Rik	0.0205446794485306	-0.07148649185593	0.331	0.404	1
Pcbp1	0.0205552599377091	0.0239832678204857	0.996	0.992	1
Cks1b	0.0208331823215977	-0.0693186312922722	0.996	0.995	1
Cbx1	0.0210191659160397	0.0216434624648394	0.993	0.986	1
Pds5a	0.0210383034609121	-0.0741867569319958	0.488	0.545	1
Ywhaq	0.0210451246907425	0.0207988363210121	1	0.999	1
Cmpk1	0.0210970130241255	0.0451950092765518	0.592	0.563	1
Slc25a5	0.0218931775817506	0.0173242891181644	0.999	1	1
Atic	0.0219130659140173	0.0420192639627268	0.714	0.664	1
Dazap1	0.0223562665569148	0.0360767576804062	0.865	0.868	1
Ly6e	0.0225645713694941	0.0478644230993364	0.488	0.454	1
Nop10	0.0229864520221866	0.0120361166645315	1	0.999	1
Bckdhb	0.0234851072278036	0.0505279206004001	0.398	0.358	1
Desi1	0.0237010802818229	-0.0739493734158694	0.473	0.517	1
Senp6	0.0239329444968968	-0.0752447652713973	0.605	0.628	1
Btf3	0.0241046286208638	0.00550366829516635	1	1	1
Ttc19	0.0241240745189881	-0.0740500901836179	0.271	0.341	1
Dtd2	0.0242267450703817	0.0485928436730038	0.435	0.393	1
Commd2	0.0242864918088814	0.0428657558675165	0.637	0.597	1
Ppia	0.0246023955167461	-0.00159420643304831	1	1	1
Phlda3	0.0246311528310019	-0.0921002921961935	0.633	0.658	1
Ndufa4	0.0246482352840432	-0.0660891397990868	1	0.999	1
Surf2	0.0249414212766162	0.0449225004003986	0.563	0.54	1
Hn1	0.0249905572212084	0.0291824792034308	0.959	0.933	1
Prrc1	0.0250895606372397	-0.0951392389922439	0.669	0.706	1
Ppp1r7	0.0250964397058098	0.0443399195508306	0.569	0.541	1
Hdac2	0.0253148503104681	0.0396038360646184	0.761	0.727	1
Utp14a	0.0259194384921239	-0.0723043506916852	0.573	0.622	1
Sept7	0.0259263828469194	0.036216833689511	0.849	0.83	1
Ppp1r2	0.0264139346057393	-0.0812623779382788	0.788	0.836	1
Srrm2	0.026945727698326	-0.0701267321222656	0.987	0.993	1
Sys1	0.0270496114760939	-0.0775986976585619	0.708	0.742	1
Sgta	0.027241311605788	0.042955366683047	0.588	0.57	1
mt-Co2	0.0272689648734721	-0.0572996213993173	1	1	1
Tmem222	0.0273588736558228	0.0451581955906122	0.466	0.431	1
Aurkaip1	0.0274686505957357	-0.0702535224311842	0.956	0.968	1
Perp	0.0277629076721627	-0.0960448370436874	0.343	0.407	1
Pmm1	0.0279692359256712	-0.084199381689914	0.882	0.886	1
Dctn5	0.0280264204037736	0.0564730312816562	0.321	0.261	1
Iars	0.0281393994040097	-0.072036322472263	0.552	0.604	1
Cdca7	0.0282715303840009	0.0376963458395901	0.772	0.759	1
Mcat	0.0283996797313461	0.0604727628683842	0.293	0.25	1
Ccdc58	0.0284796361686111	0.0323603102027483	0.887	0.881	1
Nudc	0.0285480280654093	0.0255671116134284	0.97	0.965	1
Minpp1	0.0286228107559653	-0.068914559088584	0.315	0.383	1
Ahctf1	0.0286591329707409	0.0420677198647919	0.608	0.559	1
Rbpj	0.0287220200570951	-0.0801615980050163	0.827	0.839	1
Seh1l	0.0290460008094386	0.0382083115920006	0.746	0.714	1
Fdft1	0.0294988309090464	-0.0689892966686863	0.419	0.478	1
Ctnna1	0.029872487172793	-0.0774170543675419	0.821	0.854	1
Pten	0.0299160945574184	0.0456645542745779	0.424	0.393	1
Cdc16	0.0300569781294909	-0.0673774512182604	0.412	0.461	1
Rnf168	0.0302063771534961	0.0545513456832178	0.379	0.316	1
Ywhah	0.0303569564620994	0.0359681153536324	0.859	0.861	1
Ak6	0.0305705438423855	0.0338599536608051	0.851	0.856	1
Hexim1	0.0309309989611913	-0.0690042833940318	0.303	0.367	1
Lin7c	0.0310001025661337	0.0461423128369946	0.425	0.372	1
Mrpl34	0.0316821966116476	0.0290842907797668	0.961	0.939	1
Ndufb6	0.0323732174105321	-0.075172675014364	0.951	0.958	1
Timm10	0.0323872584457258	0.0336714757033791	0.835	0.824	1
Pdha1	0.0324538602391385	0.0351535292464245	0.837	0.806	1
Tead1	0.0325862158935594	-0.0771538028194184	0.491	0.523	1
Rps19bp1	0.0328157714277314	-0.0725718933143069	0.888	0.914	1
Ccdc47	0.0330744193993958	-0.0728076943422058	0.248	0.329	1
Nup43	0.0333884887644059	0.0405391088659068	0.669	0.638	1
Lrrc58	0.033939060531324	-0.0654769121602864	0.421	0.465	1
Endog	0.0339930649075513	-0.0664075630282445	0.434	0.479	1
Psma7	0.0347335560596409	0.0101943217673166	1	1	1
Arf3	0.0347523437476571	-0.0655622155275465	0.456	0.514	1
Ino80d	0.0349490314239851	0.0462644604452527	0.421	0.395	1
Qtrt1	0.0352113850798358	0.0449614232747282	0.427	0.375	1
Gatad2a	0.0354515304630314	-0.0688176831319871	0.573	0.634	1
Cstf1	0.0354739880444544	0.0467395133087243	0.396	0.346	1
Use1	0.0368169548309978	0.0343147112168556	0.827	0.8	1
Eif1ad	0.0368885181295754	-0.0722379387019527	0.836	0.873	1
1500011K16Rik	0.0368899466678333	0.040037302798964	0.598	0.575	1
Prdx1	0.037005936721281	0.0121158460197619	1	1	1
Rest	0.0370520095893006	0.0293431191697298	0.965	0.953	1
Utf1	0.0373425183451025	0.0243897006729621	0.988	0.986	1
Eif4a2	0.0374857080580327	-0.0740159368865405	0.75	0.782	1
Abhd14a	0.0384712123105705	-0.0650362779332453	0.43	0.463	1
Ankrd17	0.0385240114636307	-0.0750505951216431	0.672	0.692	1
Ap1ar	0.0387137586425732	-0.0662089839493725	0.311	0.366	1
3110040N11Rik	0.0387410596356496	-0.0651506443350124	0.438	0.494	1
Gadd45gip1	0.0390501115142581	0.0331448111273387	0.848	0.808	1
Zfp518a	0.0391816724097287	0.0469094161722682	0.398	0.354	1
Noc2l	0.0393230996838367	0.0398083640207718	0.642	0.598	1
Ppp1cb	0.0394166590371512	-0.0709277706810393	0.743	0.767	1
Cox6c	0.0395567269743687	-0.0587067517827138	1	1	1
Gtf3c3	0.0398344493108818	-0.0654202586204872	0.337	0.392	1
Fam114a2	0.040002397751066	0.038593722990007	0.598	0.569	1
Golga3	0.0403083991256672	-0.0717313609276741	0.354	0.375	1
Eed	0.0404651634008818	0.0276439573077243	0.943	0.935	1
Prpf38b	0.0406052153280346	-0.0701958097928878	0.697	0.727	1
Ndc1	0.0406240895636906	0.0412831369547065	0.459	0.409	1
Ylpm1	0.0409297342941311	-0.0636345372144229	0.393	0.426	1
Tox4	0.040974503511924	-0.0639683772034627	0.34	0.395	1
Gtpbp6	0.0410223397234544	0.0553747278958448	0.292	0.249	1
Sin3b	0.0410866151854344	0.0457551166718931	0.579	0.604	1
Platr17	0.0411348026722254	0.0400348111242722	0.723	0.711	1
Gm21092	0.0419355949740135	-0.0650909071434976	0.399	0.439	1
Ino80e	0.042950438157595	0.0361656630434415	0.788	0.766	1
Rps27	0.0429852976317049	-0.0531112658281563	1	1	1
Uhrf1	0.0431537431064344	-0.073524315569081	0.684	0.699	1
Lrrfip2	0.0433734014140552	-0.062064974780452	0.386	0.444	1
Gins4	0.0437068879396723	0.0335605251221013	0.765	0.762	1
Rpl36al	0.0438411516173338	-0.00462286822608116	1	1	1
Mllt6	0.0438973763195338	-0.0645475295128003	0.369	0.395	1
Gdi2	0.0443082878364419	0.0229894544222169	0.945	0.951	1
mt-Nd1	0.0445614034481144	-0.0554020248562166	1	0.999	1
Cstb	0.0446002140812594	-0.0951454287536644	0.623	0.666	1
Pebp1	0.0447861191947158	0.00946573517260818	1	0.999	1
Sept11	0.0448056282273133	-0.0738665763869283	0.705	0.723	1
Nup35	0.0449208314732369	0.0460916398678369	0.348	0.306	1
Nipbl	0.0449283332268134	-0.0653342260140763	0.533	0.577	1
Eef1a1	0.0451982159796732	-0.0509438151443176	1	1	1
Pkm	0.0461204043236342	-0.0616384719198844	0.994	1	1
Ccnb2	0.0462654334681167	-0.0712122737982676	0.716	0.744	1
Mapk1ip1l	0.0463339433849599	-0.0691606328577363	0.579	0.622	1
Tceal8	0.0474760261462409	0.0384366622011181	0.765	0.772	1
Hmgn2	0.0476190894108272	-0.0701022364597625	0.936	0.941	1
Vbp1	0.0477028727179196	0.0349239707754868	0.768	0.732	1
Ahsa1	0.0479378317118688	0.0240916955952699	0.949	0.949	1
Foxp1	0.0480475580409584	0.0406342129290468	0.492	0.486	1
Rps19	0.0482525729527612	-0.0457795320325181	1	1	1
Ccnl1	0.0488310007389922	-0.0662639301252549	0.585	0.623	1
Atp5o	0.0488876456681734	0.0135808168678291	0.993	0.997	1
Shmt1	0.0489133400717682	0.0364183903940981	0.702	0.69	1
Mettl1	0.0492107252083557	-0.0629889121157016	0.444	0.497	1
mt-Nd4	0.0495146497692667	-0.0565234264649761	1	0.999	1
Ndufs1	0.0497560108717138	-0.0632643793048742	0.456	0.519	1
Emc4	0.0508754042610494	-0.0656120423792472	0.634	0.68	1
Aldh2	0.0509555863873335	-0.0659566541955877	0.52	0.566	1
Sod2	0.05121586335758	0.0216862683665209	0.97	0.973	1
Yae1d1	0.0516761634424818	0.0361974012596489	0.611	0.572	1
Rad23a	0.0516779709343338	-0.0660444172882828	0.572	0.632	1
Trim71	0.0518531308292043	-0.0677380118538018	0.727	0.743	1
BC005537	0.0519729095703247	-0.0619258738525241	0.419	0.445	1
Zfp961	0.0520816003231062	-0.0623765951047735	0.386	0.445	1
Ssbp1	0.0521052896537	0.0193251165377373	0.952	0.956	1
Eif4a1	0.0522052507819366	0.00971881407351294	1	1	1
Odc1	0.0522971739937384	-0.0684960099599476	0.994	0.996	1
Cox4i1	0.0523879288643367	-0.0559259769070324	1	1	1
Wnk1	0.0524302476281802	-0.0722358153410544	0.642	0.669	1
Rpl22l1	0.0525121956026552	0.00781745483875351	1	0.999	1
Tex261	0.0528670217567834	-0.0642073556031666	0.527	0.565	1
Hyal2	0.053219190863631	0.0472114308733367	0.332	0.289	1
Ctsb	0.0533966773765811	0.0413138562783922	0.419	0.41	1
Imp4	0.0536856115153983	0.0328128351254482	0.734	0.739	1
4833439L19Rik	0.0537541015541464	0.0366470196502685	0.543	0.508	1
9130401M01Rik	0.0538704870269103	-0.0681212935579893	0.827	0.854	1
Brwd1	0.0544667242230466	-0.063739444958421	0.479	0.52	1
Noa1	0.0545559598543661	0.05429612689773	0.292	0.274	1
Evi5	0.0552489086101424	0.0410617587952651	0.431	0.395	1
Bdp1	0.055355346695353	0.0392539770118395	0.524	0.491	1
Cnot11	0.0554479191061164	-0.0625153798737093	0.457	0.501	1
Ppp2r1a	0.055628829245573	0.0335058160376441	0.685	0.649	1
Arl1	0.0556473354197221	0.0313845542026071	0.749	0.772	1
Impa1	0.0559234712898561	-0.0612219821067156	0.443	0.499	1
Stmn1	0.0561353679789195	0.0274441427988035	0.964	0.957	1
Rbm34	0.0570101277148878	-0.063772945447124	0.597	0.597	1
Glrx2	0.0573501276673358	-0.0716254026024821	0.482	0.518	1
Rps27l	0.0579445609345498	-0.060795878787554	1	1	1
Rpl22	0.0583928589097096	-0.0598441328094133	0.999	0.999	1
Ak4	0.0586626263216868	-0.0643755661784358	0.39	0.432	1
Derl1	0.0586633268214631	0.0386277966802139	0.434	0.401	1
Dst	0.0591443831140876	-0.0672280604797399	0.512	0.521	1
Zfp330	0.0591817541273785	-0.0636857717310235	0.573	0.599	1
Polr2h	0.0600292698399717	0.0256196492180938	0.896	0.857	1
Prmt5	0.0600665869370073	0.0318409761830557	0.685	0.64	1
Naa38	0.0601284478691015	-0.0686735947778281	0.871	0.902	1
Dcaf4	0.0602450173368202	-0.0652602095083619	0.271	0.332	1
Timm13	0.0602921357056116	0.00966620492266523	0.988	0.993	1
Snx10	0.0603532084379157	0.0433522132969659	0.364	0.322	1
Nek2	0.0619736384483925	-0.0644016830542802	0.25	0.316	1
Tor1aip2	0.0623146923230392	-0.0619208751813375	0.483	0.511	1
Mthfd2	0.0623292505976224	0.0360121303003416	0.774	0.784	1
Mrps12	0.062641348884913	0.0260854617893911	0.861	0.841	1
Rnf2	0.0626664753319932	-0.0616883772944257	0.486	0.537	1
Cops4	0.0626845922978906	0.0276702919581703	0.801	0.779	1
Nfyb	0.0626865841372546	-0.0651776117727026	0.628	0.657	1
N6amt2	0.0627062273579258	0.0365985376337395	0.572	0.506	1
Ak1	0.062907065161214	-0.0639788399795213	0.287	0.332	1
Prr13	0.0632914765034207	0.0373717955637083	0.453	0.428	1
Tecr	0.0634465552977282	0.0334359239277361	0.698	0.67	1
Psma4	0.0634913646842131	0.0115944755447273	0.991	0.987	1
Atg12	0.0635792836447795	-0.0606976733079042	0.298	0.356	1
Dap3	0.0636333535518988	0.0291879316848519	0.788	0.77	1
Plk1	0.063866262434142	0.0347940181379296	0.637	0.601	1
Oard1	0.0639919523564183	-0.0643484531825591	0.704	0.715	1
Prpf8	0.0640845567804449	0.0342967012105933	0.647	0.627	1
Plekhf2	0.0644111152433563	0.0294859778709281	0.718	0.676	1
Txndc5	0.0644748708787958	0.0356416913259258	0.511	0.476	1
Rpl7	0.0645594692596713	-0.0098469817340221	1	1	1
Brd4	0.0648738052433195	-0.0655487492370379	0.702	0.739	1
Senp1	0.0650399682852517	0.0375073635088756	0.43	0.375	1
Plaa	0.0650683102638494	0.0323868704653507	0.678	0.634	1
mt-Nd2	0.0652846477585054	-0.0589991886390702	1	0.999	1
Fam60a	0.0656239986860171	0.0254150224722838	0.92	0.903	1
Mgmt	0.0658133449421095	-0.07622066392073	0.205	0.258	1
Naf1	0.0660153804373851	0.0335088742304663	0.585	0.543	1
Becn1	0.0662331999227474	0.0377042565122743	0.428	0.405	1
Crabp1	0.0662789472411959	-0.0639492963431794	0.267	0.343	1
Vasp	0.0667384542427017	0.0349062349421099	0.733	0.7	1
Btbd1	0.0668147612776565	-0.0607010130925882	0.441	0.474	1
Yap1	0.0669233139697426	-0.0598453387750842	0.385	0.412	1
Kdm2a	0.0671958311992828	-0.079939739415391	0.37	0.378	1
Stmn2	0.0674499221746765	0.0255116773719082	0.97	0.981	1
Rps26	0.067473135703174	-0.00603079796084272	1	1	1
Trp53inp1	0.067582413037192	-0.0700199837981128	0.253	0.312	1
Hspa4	0.0677086834179616	0.0162542490944053	0.993	0.978	1
Pgls	0.0678378014303503	0.0244647533126205	0.881	0.859	1
Mtdh	0.0684074284712452	0.0232457596471212	0.922	0.928	1
Emsy	0.0685512378770814	-0.0597116952877988	0.421	0.432	1
Rpl18a	0.0689105501299612	-0.0121057138182157	1	1	1
Spink1	0.0692081612763949	0.042320290352058	0.583	0.579	1
Erh	0.0694526286712384	-0.00153220036910007	1	0.999	1
1110008L16Rik	0.07023535633785	0.0360890185532464	0.441	0.428	1
Cited2	0.0704151357284822	0.036058792479001	0.424	0.412	1
Rrp1b	0.0706041266561946	0.0254406892197305	0.913	0.909	1
Rpl21	0.0706045529796716	-0.0111574206050675	1	1	1
Chmp6	0.0708254185275464	0.039042228972496	0.374	0.343	1
Ifitm1	0.0712017087505055	0.0437288271591052	0.791	0.769	1
Mdm4	0.0718166116513831	-0.060375702086376	0.552	0.607	1
Ywhag	0.0718842854157742	-0.0649788023221187	0.884	0.879	1
Twf2	0.0719254678981637	-0.0621739588165892	0.502	0.57	1
Scpep1	0.0724407362464158	0.0360842671242541	0.46	0.437	1
Taf5l	0.0726701939784858	0.0354192961287453	0.466	0.437	1
Gdf3	0.0736202139579445	0.0270314729972352	0.785	0.784	1
Samm50	0.0738441825759318	0.0244454130506129	0.861	0.859	1
Phrf1	0.0739251706267042	0.0368105985309077	0.412	0.378	1
Ndufa10	0.0743637250682584	-0.0648703154021437	0.84	0.869	1
Srsf4	0.0744704479964754	0.0323702557131911	0.567	0.541	1
Wasf2	0.0745558164190978	0.0310771542098647	0.718	0.71	1
Pcmtd1	0.0745664604904445	0.0354144444211871	0.434	0.396	1
Maged1	0.0747536811828186	0.036313960258808	0.441	0.4	1
Cenpw	0.0747790367302108	0.0189112630667163	0.92	0.922	1
Idi1	0.0750396805641638	0.0370393155925638	0.412	0.377	1
Dcaf13	0.0750583991153709	0.0354245124782919	0.476	0.421	1
Pim1	0.0754180222949811	-0.0721626442805615	0.678	0.714	1
Pet100	0.0757612416835994	0.0275308503199766	0.726	0.7	1
Tra2a	0.075875602013089	-0.0637364988472143	0.765	0.79	1
Agl	0.0759035408299714	-0.0923559377401758	0.475	0.515	1
Cd2bp2	0.0761209336207	-0.058370103162507	0.459	0.504	1
Mnat1	0.0764727153784946	0.0285374143419798	0.711	0.685	1
Aebp2	0.0767799739483437	-0.0700199837981128	0.595	0.625	1
Smco4	0.076816497011678	0.0461681043129133	0.311	0.254	1
Ndufs6	0.076935428521931	0.00646620219199434	0.993	0.994	1
9430016H08Rik	0.077188026996934	0.0349625741521171	0.443	0.412	1
Nup54	0.0772615062634006	0.0345080328891291	0.453	0.423	1
Nup188	0.0773145244959437	0.036834012917042	0.405	0.352	1
D10Wsu102e	0.0773226190377273	-0.056419594195083	0.382	0.437	1
Prkci	0.0773824012058424	-0.0570087983514741	0.395	0.464	1
Dnajb6	0.0779949611830232	0.0167066537289693	0.977	0.984	1
Tufm	0.0783445072290901	0.0341342074612484	0.493	0.439	1
Ehmt2	0.0786281917429104	0.0341647420121858	0.504	0.458	1
Zfp296	0.0788026609488804	0.0362501489047828	0.47	0.462	1
Tmem238	0.0788295610767503	0.0330874115208291	0.485	0.44	1
Kif2a	0.0789467957283924	-0.0599441712873837	0.476	0.509	1
Arl14epl	0.0789835411910467	0.0467923390454354	0.454	0.429	1
Cnot10	0.0794073243773721	-0.0557080872623021	0.392	0.426	1
Med8	0.0795310492840273	-0.060004303111879	0.507	0.578	1
Zfp207	0.0796387155386665	0.0230866683458577	0.891	0.857	1
Oaz2	0.0798501436429397	-0.0625591458917568	0.723	0.745	1
Snrpd2	0.080060901735337	0.000952705054583447	0.999	0.999	1
Timmdc1	0.0804727627969375	0.039896484379682	0.344	0.329	1
Mak16	0.0806559429657384	-0.062593642045218	0.938	0.932	1
Rnf8	0.0812965441861359	0.0448135926883106	0.284	0.264	1
Gtsf1l	0.0813916157950638	0.0379494653492138	0.464	0.426	1
Exosc1	0.0815547497773721	0.0275662773203804	0.713	0.711	1
Hsd17b10	0.081766537513839	0.0323576161247359	0.583	0.576	1
Dcakd	0.082537218483397	0.0248818447017487	0.803	0.779	1
Peg10	0.0826527076990709	0.0759973766747561	0.212	0.182	1
Tcea1	0.0828785357106609	-0.0627010522889327	0.766	0.783	1
Erdr1	0.0828874612266162	-0.0686145680322557	0.663	0.692	1
Ifitm2	0.0829390572959185	0.0148495081383855	0.983	0.983	1
Carm1	0.0836147182118995	-0.0570522210291021	0.351	0.4	1
Suclg2	0.0836164692098046	-0.0603260303338634	0.579	0.601	1
Gnl1	0.0839143646660643	-0.0571730917821531	0.459	0.525	1
Nrtn	0.0843087847251443	-0.057362550846337	0.308	0.366	1
Gnb1	0.0846764066637063	-0.0608700622968747	0.864	0.899	1
Ddx39b	0.0847702611960351	0.0195803687921621	0.939	0.925	1
Pycrl	0.0849250124572358	0.0354131982368477	0.418	0.413	1
Srsf9	0.0851626615759281	-0.0618267029792784	0.689	0.745	1
Gfpt2	0.0851823793288164	0.0444948678628108	0.298	0.258	1
Itgb1bp1	0.0856469719641135	0.0366158755237691	0.38	0.34	1
Usp9x	0.0859538023977388	-0.0632413931999737	0.784	0.787	1
Eif3i	0.0862940300090669	0.0169732436026047	0.942	0.946	1
Rae1	0.0863858698541908	0.0247476393360573	0.798	0.789	1
1810037I17Rik	0.0865278783900052	0.0189865359308843	0.952	0.953	1
Snx2	0.086665592715224	0.0308535068889851	0.504	0.476	1
Actn4	0.0871071107872918	-0.070295300473362	0.959	0.964	1
Cdc37	0.087803677958909	-0.0618951218587789	0.888	0.907	1
Itch	0.0878178961583611	-0.0718213352984682	0.27	0.308	1
Hadha	0.087903763194233	-0.0550994619901601	0.386	0.455	1
Fgfbp1	0.0879243501230864	0.0514374315535683	0.29	0.264	1
Tvp23b	0.0880208679723966	-0.0561095056125107	0.295	0.354	1
Morc3	0.0885005731097212	0.0299892057565092	0.575	0.529	1
Tubb4b	0.0895053382804344	0.00931872127985711	0.997	0.998	1
Atp6v0d1	0.0895092829154231	-0.0570305358885507	0.467	0.513	1
Eci1	0.090156214919533	-0.0557647749979257	0.38	0.447	1
Slc25a13	0.0904169529435189	-0.0593895873470417	0.57	0.603	1
Isyna1	0.0913208206334419	-0.0590055524274464	0.454	0.53	1
Chmp2a	0.0914984033648537	-0.061330410423667	0.739	0.762	1
Hddc2	0.0915342175067043	0.0295491773267685	0.602	0.587	1
Rrs1	0.0920435217343392	0.0252497989026789	0.791	0.764	1
Rpl37a	0.0920627128972921	-0.0460182639211588	1	1	1
Sri	0.0925331070099246	0.0340942167162441	0.437	0.436	1
Mrpl12	0.092567543892008	0.0146425774715055	0.975	0.971	1
Sec24a	0.0926173367641612	-0.0617740415060238	0.321	0.361	1
Mrps11	0.0928544110082596	-0.0595004353732224	0.711	0.751	1
Stt3a	0.0930859536809383	-0.0567125300741994	0.488	0.508	1
Exosc2	0.0932695090718635	-0.0586991081736306	0.405	0.456	1
Scaf11	0.0933751187776856	0.0214857420957935	0.893	0.871	1
Zfp664	0.0938693297398793	-0.0538618248518395	0.405	0.454	1
Rpl34	0.0939961528994002	-0.046087246675667	1	1	1
Ccnh	0.0942734526352318	-0.0556832853674363	0.518	0.566	1
Rpl24	0.0942848091291861	-0.0437227410119978	1	1	1
Psmb7	0.094731756325028	0.0145129089755314	0.956	0.971	1
Atpaf1	0.094770039248252	0.0339555533857953	0.395	0.369	1
Lypla2	0.0953188352457275	-0.0584716002445528	0.271	0.322	1
Haus7	0.0953260508585292	0.0437127601597174	0.293	0.253	1
Arpc3	0.0959130035279531	0.0249273031135196	0.743	0.715	1
L3mbtl2	0.0962108329600886	0.0312088813270078	0.522	0.517	1
Ddah1	0.0963621224294877	0.0336037100740032	0.559	0.532	1
Ctnnd1	0.0965012959945842	-0.0535865165047539	0.361	0.439	1
Aida	0.0967768646921646	-0.0572498688734554	0.287	0.334	1
Gm8730	0.0970313394076876	-0.0518494170233481	1	1	1
Oat	0.0972295633708001	0.0361198170821056	0.38	0.362	1
Nutf2	0.0972740519648169	0.0425073111119075	0.298	0.262	1
Tdg	0.0975040207051497	0.0283573027150897	0.63	0.601	1
Lrif1	0.097584715538758	-0.0601214212256304	0.257	0.309	1
Ngfrap1	0.0982720700977446	-0.0604507083220485	0.999	1	1
Klf13	0.0982747967070367	0.0329131766727218	0.438	0.402	1
Purb	0.0983092356817151	0.0318514151521451	0.48	0.459	1
Gnl2	0.0983413510373977	-0.0565095153041777	0.534	0.562	1
Chpt1	0.0984666553358169	-0.0737639505905557	0.224	0.275	1
Pfn1	0.0989986219871712	-0.00226414750653525	1	0.999	1
Polr2f	0.0991256653090666	-0.0576420170104175	0.985	0.991	1
Ect2	0.099355962581318	0.0310921829348263	0.537	0.517	1
Ticrr	0.0996278843197527	-0.0581675934324589	0.472	0.517	1
Gmeb1	0.099719883228726	0.0358909746376992	0.344	0.328	1
Sin3a	0.100572894614803	-0.0544287275107866	0.464	0.504	1
Ppp3r1	0.100996149835048	0.0323359031914263	0.409	0.372	1
Setd3	0.101215618112866	0.0337351130553442	0.396	0.369	1
Rhot1	0.101340003228958	0.0344217326532103	0.389	0.348	1
Rplp1	0.102101156286223	-0.0482823735691644	1	1	1
Get4	0.102261347740249	0.0219280155637487	0.845	0.815	1
Rpl13a-ps1	0.102323449846418	0.021964466018472	0.797	0.792	1
Mtch2	0.102419491495114	0.0120267414463757	0.962	0.966	1
Cmas	0.102635208430844	-0.0527550472336908	0.424	0.481	1
Mdm2	0.102858037336318	-0.0652395335278545	0.554	0.607	1
Lamtor1	0.103077099733124	-0.0597547362683528	0.869	0.863	1
Keap1	0.103221062901934	0.0356416913259258	0.338	0.312	1
Calcoco2	0.103309779249421	-0.0726325563614305	0.408	0.447	1
Lsg1	0.103441474795997	0.0272862842036278	0.662	0.63	1
Gigyf1	0.103553720855808	-0.0637778667917336	0.202	0.285	1
Gpd2	0.103745042832799	0.0326915019627313	0.433	0.399	1
Tns3	0.103891692135751	-0.0600594835658652	0.634	0.686	1
Rps27a	0.1041598010863	-0.0129612459847737	1	1	1
Ccdc50	0.104187591035314	-0.0542125688054474	0.299	0.351	1
Nme6	0.104245801713222	-0.0544589683183392	0.441	0.487	1
Atad1	0.104826705431519	0.0407239545054177	0.299	0.257	1
Snrpd3	0.105373827081632	0.0103202198079011	0.991	0.995	1
Igf2bp3	0.106020482194436	0.0302403602726855	0.464	0.45	1
Trip12	0.106224323384405	0.023329297421858	0.827	0.804	1
Ivns1abp	0.106742659071929	-0.0582572088651238	0.55	0.551	1
Zfp292	0.106953921949413	0.0300634747588696	0.47	0.436	1
Suclg1	0.107001162673071	0.0216044340303463	0.866	0.85	1
Fbxo5	0.10714296099027	-0.0565216805731319	0.563	0.625	1
Hmg20b	0.107145664779583	0.0286653457926723	0.579	0.581	1
Tmem230	0.107179829239623	0.0290026627911167	0.52	0.476	1
Vapa	0.107588797279758	0.0134759136276699	0.952	0.945	1
Znhit1	0.107647386943742	0.0229174016615517	0.765	0.72	1
Azin1	0.108257457414493	-0.0532458588219318	0.424	0.46	1
Dnajb1	0.108531405254319	-0.0531714879529669	0.451	0.481	1
Gm26737	0.108544259947487	-0.0824007140634641	0.377	0.421	1
Samd4b	0.108803116921189	-0.0534508518675284	0.341	0.402	1
Mre11a	0.108904564537162	-0.0522785838387953	0.392	0.423	1
Gm13152	0.108976079818128	-0.054404589358858	0.316	0.382	1
Tial1	0.109265379622909	0.0275351037929373	0.566	0.554	1
Mrps7	0.109392560653768	0.0169671097174471	0.888	0.867	1
Dnaja1	0.109982026809013	0.0120822233327229	0.991	0.981	1
Dusp27	0.110082509458866	0.0307055293555649	0.466	0.433	1
Golt1b	0.110188489941776	-0.0517914867606149	0.383	0.438	1
Hsph1	0.11043690760792	0.0243011297775205	0.729	0.69	1
Actr2	0.110621379561761	0.0263496713005961	0.585	0.572	1
Gjb3	0.11111699564954	0.033840036592413	0.605	0.607	1
Arcn1	0.111568885730047	-0.052210678084269	0.401	0.439	1
Eif3f	0.111931753628236	0.00910522709510153	0.991	0.98	1
Larp7	0.11197975376291	-0.0572001132664529	0.653	0.696	1
Wdr26	0.112287353436226	-0.0531538074572054	0.441	0.481	1
Rpl27a	0.112289600129872	-0.0172686108508193	1	1	1
Fbxo22	0.112965551319438	0.0234782051327284	0.727	0.69	1
Hspa5	0.113091522669479	0.019393643771169	0.945	0.956	1
Cd320	0.113746530980351	0.0282977170701671	0.517	0.519	1
Pinx1	0.114214535775509	0.0294377993560311	0.466	0.452	1
Ube2m	0.114303586589755	-0.0543926161071023	0.517	0.553	1
Gnl3	0.114326075131741	0.0106009300257739	0.984	0.989	1
Sf3b6	0.114444611391477	0.0124847428078045	0.962	0.943	1
Rad51ap1	0.114473020820627	0.0303947305030776	0.421	0.418	1
Zfp462	0.114541757971084	0.0303501137335968	0.469	0.457	1
Ykt6	0.114955010836373	0.0282067128384079	0.512	0.492	1
Macrod2	0.114992227556367	0.0296912605452948	0.451	0.432	1
Pprc1	0.115048248356923	0.0279353055901681	0.521	0.496	1
Tor1a	0.115153064884893	-0.0520164743803855	0.313	0.368	1
Kat5	0.115166391745616	0.042873989887783	0.269	0.227	1
Topbp1	0.115484386944165	0.0280370919407066	0.496	0.481	1
Fam208a	0.115598621385761	0.0309224753942792	0.403	0.381	1
Srsf3	0.115814040634345	0.00749533888989262	0.999	0.998	1
Psma6	0.115931932449425	0.0120983098912777	0.98	0.966	1
Timm8b	0.115947190355473	0.00982876029344593	0.974	0.971	1
Ate1	0.11604456268226	0.0346431889963363	0.34	0.329	1
Tacc3	0.11608402284189	-0.0534473926234772	0.505	0.56	1
Myo10	0.116338118759214	-0.059697311490694	0.679	0.712	1
4921524J17Rik	0.116665121498312	-0.0507908144463815	0.409	0.488	1
Btf3l4	0.116848416602148	0.0220079333558177	0.778	0.77	1
0610009B22Rik	0.117042571565871	0.0288237044590739	0.544	0.529	1
Vim	0.117654135185874	0.0327066463518616	0.621	0.609	1
Cyc1	0.117687814590034	0.00703115728465997	0.988	0.986	1
Snhg11	0.117898678993308	-0.0711833657979762	0.203	0.259	1
Cenpf	0.117964784633057	0.0297021762054468	0.832	0.807	1
Rbm3	0.118142068417909	0.0112392580403178	0.991	0.992	1
Map1b	0.118197485033143	-0.0593368685118383	0.599	0.662	1
Cul5	0.118228944841561	-0.056507341334422	0.673	0.71	1
Uimc1	0.119334434685763	0.0356416913259259	0.311	0.289	1
Mrps25	0.119984508107685	0.0199728008449286	0.801	0.809	1
1190007I07Rik	0.120422929722742	0.0312005293259578	0.367	0.339	1
Letm1	0.120648850335968	0.0290670456838404	0.453	0.438	1
Fam213a	0.120734790064398	-0.0652568296284491	0.222	0.268	1
Erp44	0.120953515286494	-0.0527430876650061	0.306	0.362	1
Ireb2	0.121024757915232	0.0301700468908481	0.399	0.367	1
Tpp2	0.121447579949308	0.0290497096437729	0.463	0.443	1
Nacc1	0.121826218417469	-0.0510415478428762	0.453	0.513	1
Pwp1	0.122221166560329	0.0265507196246737	0.572	0.558	1
Gfod2	0.122234298493535	-0.161278664889181	0.224	0.237	1
Cds2	0.122417306175075	0.0341184617854044	0.338	0.317	1
Rcl1	0.122452698516387	0.0236926721986633	0.74	0.709	1
Srsf2	0.122705543395724	0.00786212721884993	0.994	0.989	1
Zcchc8	0.12277528689474	0.0317354363588607	0.363	0.348	1
Plp2	0.122867975181867	0.0304795207333278	0.44	0.397	1
Glul	0.122945726758079	0.0254818634354004	0.807	0.818	1
Mcm3ap	0.123049171223669	-0.0570053710589153	0.29	0.317	1
Aqr	0.123375276014938	-0.0553003068056462	0.646	0.668	1
Cd2ap	0.12338442204645	-0.0553838951609085	0.53	0.536	1
Sra1	0.123526310715565	-0.0571155578255961	0.704	0.706	1
Sdhaf2	0.124721525268211	-0.0524910208295168	0.315	0.349	1
Bak1	0.125277459928051	-0.0534390870331226	0.533	0.575	1
Ctps	0.125305313587841	0.0257200802183026	0.62	0.592	1
Rabl6	0.125322083265837	-0.0518965283079958	0.499	0.541	1
Chchd10	0.125589370047393	-0.0534739089260636	1	0.999	1
Myh10	0.126411891298741	-0.0541651903708998	0.364	0.412	1
Trmt10a	0.126483837553652	0.02978481620246	0.409	0.383	1
Uqcr11	0.12655385338401	-0.0506077869754087	1	0.999	1
Gm9843	0.126630659410556	0.0243421360719924	0.634	0.622	1
Eif4g2	0.126674502082546	-0.0531940072501818	1	0.997	1
Msmo1	0.12686738115058	0.0341892582456109	0.361	0.32	1
Tfg	0.127254415815064	0.0260492916344864	0.541	0.509	1
Dnajc8	0.127567979572982	0.00692535206642364	0.978	0.988	1
Cyth2	0.127937793444642	-0.0531369909837875	0.486	0.512	1
Stk38	0.128690162965215	0.0285420582473183	0.476	0.473	1
Sfn	0.128937178222447	-0.0976155409130551	0.437	0.483	1
Prmt1	0.129066355857939	0.00735697748734365	0.991	0.988	1
Echs1	0.129167209386586	-0.0514231945060528	0.482	0.541	1
Ppp1ca	0.129263018263294	0.00264434734244334	0.994	0.994	1
Rpl36a	0.129359599963351	-0.0458719020824554	1	1	1
Mapt	0.129596802585656	0.034923558440485	0.35	0.329	1
Npm1	0.129788533704168	-0.00472016929847197	1	1	1
Ppig	0.130201598009393	0.00840771260081041	0.97	0.962	1
Fkbp1a	0.130260104331156	0.00359044195354707	1	0.997	1
Farsb	0.130420635681025	0.021152071149907	0.73	0.684	1
Sept1	0.130514297590638	0.0376643085457594	0.505	0.517	1
G3bp1	0.130537038648877	0.0050233481060038	0.996	0.992	1
Rnf7	0.130722840357637	-0.0609343403902645	0.996	0.996	1
Irak1bp1	0.130734076650611	-0.0515558649548985	0.373	0.39	1
Coprs	0.130836036842647	0.0191215682760926	0.771	0.732	1
D630023F18Rik	0.130884464482324	-0.0618475249906438	0.242	0.274	1
Chaf1a	0.131156683827531	-0.052021037241208	0.531	0.558	1
Wdr74	0.131305217397004	0.0165934963552314	0.896	0.894	1
Tex19.1	0.131490798272361	0.0245696104252403	0.721	0.707	1
Slc38a4	0.131683350411682	-0.0569658732082515	0.604	0.637	1
Ddx6	0.131815793002051	-0.0538566304918756	0.544	0.59	1
Churc1	0.131996152518238	-0.0518053477213181	0.347	0.395	1
Mettl6	0.132219796906172	-0.0504456135203257	0.383	0.397	1
Hmgcr	0.132247417143457	0.0376721488763078	0.321	0.285	1
1110059E24Rik	0.13246809383762	0.0304712920285037	0.396	0.361	1
Cggbp1	0.133042896418603	0.017248616891812	0.875	0.837	1
Chd7	0.133395889551692	0.0304260325616299	0.509	0.465	1
Bmyc	0.1335611776409	0.026620669682773	0.581	0.595	1
Maz	0.133832937320488	-0.0524248720019806	0.489	0.515	1
Eif3g	0.133913421016934	0.0119263589159875	0.965	0.957	1
Pard3	0.134170433801224	0.0348558366685867	0.316	0.28	1
Mitd1	0.134246904823853	-0.0509469420514053	0.491	0.548	1
Dennd5b	0.13456433054698	-0.0723407758603933	0.652	0.669	1
Kti12	0.134764514279716	-0.0518965283079958	0.512	0.537	1
Npm3	0.1348456763465	0.00149585251605777	0.987	0.992	1
Tmx1	0.136291088741708	0.0343734603379307	0.341	0.301	1
1810022K09Rik	0.136370976087969	-0.0574073230152619	0.948	0.949	1
Med28	0.136726958953284	0.0168778145823509	0.851	0.851	1
Xpo4	0.136730797587688	-0.0555136775465671	0.253	0.295	1
Sgf29	0.136831574816516	0.0317239585970241	0.366	0.341	1
Ak2	0.137285798163234	-0.0544728101973186	0.967	0.96	1
Dnajc9	0.13748731551517	-0.0556497288834814	0.637	0.668	1
Fdx1	0.137958286933063	-0.052337813939876	0.525	0.551	1
Bloc1s2	0.138363320122181	0.0185389045502873	0.821	0.798	1
Ift20	0.138927853617872	-0.0551031390995109	0.634	0.664	1
Cwc15	0.139065023347198	0.0102533815137431	0.956	0.954	1
Poglut1	0.139120630882598	-0.0493967335519631	0.351	0.384	1
Adrm1	0.139140577530826	0.0223348817485758	0.708	0.68	1
Nup88	0.139519698215418	0.0267527439086799	0.441	0.418	1
Snapin	0.139817064332171	0.0325882538390355	0.324	0.299	1
Bccip	0.139843206941234	0.018111361920929	0.81	0.78	1
Katnbl1	0.139871459621956	0.029139113838359	0.419	0.378	1
Mrpl48	0.140025168553849	-0.050775685052238	0.557	0.598	1
4931406P16Rik	0.140502297603899	-0.049187072938386	0.306	0.364	1
Mtpn	0.140718929912999	-0.0532943555951738	0.634	0.649	1
Chmp5	0.141800973990182	-0.052018584875349	0.615	0.642	1
Dbf4	0.141986797247863	0.0205689422022759	0.792	0.779	1
Cul2	0.142098063933931	0.0241484314709025	0.572	0.547	1
Ttc1	0.142152551413527	0.019937498702152	0.772	0.753	1
Ppib	0.142184518897871	0.0114942607035351	0.935	0.922	1
Clic4	0.142186587097437	-0.0663130311970676	0.393	0.405	1
Eif1a	0.142225890917056	0.00956886948032043	0.94	0.944	1
Hypk	0.142640025697379	0.020777167671817	0.737	0.699	1
Ppil1	0.142641195685714	0.0118977454030966	0.93	0.932	1
Arih1	0.142670284697365	-0.0484375709459574	0.408	0.424	1
Xrn2	0.142965552577699	0.021381200106769	0.721	0.737	1
Ppp2r1b	0.143197414836986	0.0304622494843768	0.358	0.333	1
Dnajc19	0.143539974060809	-0.0581264681265838	0.974	0.972	1
Piezo1	0.143929474631571	-0.0649512348484277	0.186	0.254	1
Smim7	0.144057932080215	0.0260466160384639	0.447	0.435	1
Ssr4	0.144266258174935	-0.0602226586228114	0.787	0.816	1
Ppp2r3c	0.144594250824719	0.0282808602753237	0.399	0.38	1
Zfp771	0.144698200878207	0.0351099178488903	0.3	0.255	1
Pop4	0.144897186980239	0.0230006876035368	0.614	0.605	1
Tfdp2	0.144965698263724	0.0252025421812206	0.498	0.496	1
Elovl6	0.144982630702438	-0.0552514328082324	0.582	0.628	1
Rnaseh1	0.145096610768713	-0.0501759724110062	0.295	0.345	1
Tram1	0.145695721379464	0.0229728355704881	0.605	0.593	1
Dhx36	0.145765835104103	-0.0528756433385831	0.644	0.654	1
Chchd7	0.146102863239252	-0.0527596022683025	0.612	0.646	1
Sec61a2	0.146108878941312	-0.0634035252274275	0.189	0.246	1
Plekha8	0.146330543405393	0.0348508648711079	0.303	0.272	1
Psmc4	0.146640046447518	0.0176108924291025	0.909	0.894	1
Rbx1	0.147117612352128	-0.000206857693780815	0.999	0.997	1
Ndufs2	0.14767541525312	-0.0558634898329735	0.817	0.836	1
Rps11	0.147715108716718	-0.0181878330921803	1	1	1
Ing5	0.147938972815156	0.027104232145431	0.441	0.433	1
Mtmr14	0.148203296415053	0.0293420610682113	0.361	0.319	1
Pom121	0.14879629307534	-0.0491202322792572	0.405	0.438	1
Sec23b	0.148894675767105	-0.0472298725480882	0.411	0.458	1
Ankrd10	0.149089429177119	0.0230164872098708	0.557	0.544	1
Got1	0.149470118826868	0.0203329727268603	0.726	0.717	1
Pitpnc1	0.149521739565037	-0.0526471255792428	0.283	0.314	1
Etf1	0.149681054127764	-0.0535382918937966	0.981	0.989	1
Zfp106	0.149692334044002	-0.0589409511600221	0.893	0.904	1
Gart	0.150044839870231	-0.0555295531864679	0.881	0.895	1
Ino80b	0.150161063411879	0.0335691517239534	0.315	0.29	1
Mrpl40	0.15057691897263	0.0155648660570931	0.851	0.85	1
Slc25a20	0.150591815753237	0.0309636081915209	0.363	0.322	1
Ppp1r12a	0.150804891660604	-0.0515660528710116	0.547	0.587	1
Ppp1r14b	0.150872657579893	-0.0573044211835185	0.866	0.882	1
Cenpt	0.151042419260158	-0.0487346380256988	0.392	0.43	1
Cfap36	0.151072256399465	-0.0482062811519498	0.363	0.408	1
Mpdu1	0.151091582507174	0.0214431663840423	0.689	0.654	1
Cisd1	0.151151902059128	0.00554991405778371	0.968	0.98	1
Rcn1	0.151329598734178	0.0277195858748946	0.457	0.45	1
Commd6	0.152343342395003	0.0231918783785002	0.614	0.579	1
Ppih	0.152454242883622	0.0195267499335192	0.742	0.724	1
Hnrnpd	0.152517992860885	-0.0545481495904236	0.917	0.919	1
Atmin	0.152648180415709	0.0280426842970739	0.373	0.345	1
Zcchc11	0.153271030763788	-0.0483086181477659	0.351	0.395	1
Skiv2l2	0.153324923689439	-0.0501789936274991	0.518	0.556	1
BC004004	0.153331931615853	-0.050053029778957	0.309	0.341	1
Commd3	0.153334987829427	-0.0563406983857244	0.251	0.294	1
Rras2	0.154794305498134	0.0294761512824439	0.38	0.337	1
Ung	0.155298383624373	-0.0554543673244328	0.806	0.822	1
Jkamp	0.155832088606337	0.0283689319968461	0.43	0.394	1
Proser1	0.156040905637901	-0.0515712782457798	0.29	0.32	1
Osbpl1a	0.156264903308188	-0.0593505739947168	0.213	0.261	1
Ctbp1	0.156530682233398	-0.0482397926547763	0.478	0.52	1
Zswim7	0.156812918396501	-0.0492709299655056	0.451	0.488	1
Atp6v1a	0.157253365752758	-0.052387083248665	0.525	0.542	1
Canx	0.1573700818194	-0.0575733468271993	0.922	0.92	1
Nrd1	0.157414651381986	0.0234536104328852	0.536	0.521	1
Smarca4	0.157503949374202	0.0171214097896906	0.769	0.758	1
Prorsd1	0.157662205202088	0.0254893198619079	0.595	0.591	1
Ndufa6	0.157745304241257	0.00806538004652313	0.965	0.972	1
Rhebl1	0.157807652848629	-0.0468287219312571	0.422	0.47	1
Mov10	0.157935576310642	0.0378322727057445	0.273	0.233	1
Snrpb	0.158009463841299	0.00151538968363507	0.999	0.995	1
Naa20	0.158131326373153	0.0198133781925358	0.742	0.711	1
Msrb1	0.15859767846719	-0.047996068549256	0.462	0.484	1
Gmfb	0.158756233129062	0.0245595078589357	0.496	0.481	1
Rab9	0.158891501365954	0.0248865865793361	0.472	0.453	1
Nptn	0.159144126282339	-0.0485952218392538	0.322	0.372	1
Ctsz	0.15914585258888	0.024501148077734	0.543	0.534	1
Chmp7	0.159413198248673	0.0295810667142348	0.345	0.318	1
Pdlim7	0.159917195522952	0.0278786288459635	0.482	0.441	1
2510002D24Rik	0.159959854027215	0.0359164543445524	0.27	0.243	1
H1fx	0.160079860509466	-0.049725327086195	0.298	0.341	1
Txnip	0.160214863119598	-0.0487647729800718	0.328	0.366	1
Bzw1	0.160249094925398	0.0122415500353494	0.929	0.92	1
Trim27	0.160339092586343	0.0189432155214664	0.787	0.778	1
Aff4	0.160440122029695	0.0260030624881572	0.502	0.515	1
Eef1e1	0.160458698122807	0.0145443515091774	0.851	0.846	1
Jtb	0.160529273789671	0.0204822297185534	0.666	0.634	1
Zc3h15	0.160597327079615	-0.0556249762769423	0.977	0.975	1
Ssr1	0.160789207377873	0.0189959804830609	0.695	0.681	1
Cmc1	0.160991113093381	-0.0470500245191874	0.382	0.411	1
Wdr12	0.161450433801297	0.0169624903237311	0.826	0.841	1
Ubb	0.162198724034496	-2.41760449584127e-05	0.999	0.999	1
Aplp2	0.162235178435653	-0.0526557492010168	0.659	0.678	1
Arl3	0.162270429623595	-0.0483483368957063	0.311	0.36	1
Uba2	0.162443508413452	0.0123227053251664	0.935	0.932	1
Cldnd1	0.162769761996937	0.0295254643084898	0.351	0.312	1
Mtor	0.162794331441664	0.029361052667468	0.344	0.318	1
Scp2	0.162797155708738	-0.0500530297789571	0.536	0.574	1
Nudt4	0.163172285037815	-0.0596321387210297	0.906	0.895	1
Acp6	0.163522442459895	-0.0530054251098668	0.746	0.771	1
Hnrnpr	0.163778781333143	0.0163902559962985	0.829	0.831	1
Mzt2	0.164156939287888	-0.0463695209202827	0.348	0.414	1
Impact	0.164185671038957	0.0263075313528078	0.425	0.391	1
Srebf2	0.164189120610425	0.0305474368041828	0.343	0.301	1
Aspscr1	0.164242381132457	0.0231289145467667	0.524	0.521	1
Dctn1	0.164248386003319	-0.0495436952331055	0.295	0.324	1
Malat1	0.164347939525644	-0.0744594152071159	0.999	1	1
Wdr75	0.164400287620695	0.0212171686566954	0.646	0.642	1
Pam16	0.16441254239564	-0.052797717323074	0.655	0.691	1
Sdf4	0.164972418077923	0.0210428919047732	0.615	0.604	1
Gtf2h1	0.165001658642599	0.0190919361308299	0.697	0.675	1
Acat2	0.165277812105402	-0.0510229536098055	0.554	0.587	1
Mcrs1	0.165825023827034	0.0171449838535067	0.794	0.782	1
Ndufb5	0.165967061268197	-0.0522264822087215	0.971	0.971	1
Gsk3b	0.166782242354875	-0.0480168875636564	0.409	0.454	1
Trappc6b	0.166844407468079	0.0191232030496888	0.679	0.666	1
Ucp2	0.16698585439442	-0.0500596293717623	0.419	0.457	1
Rpl17	0.167141843895307	-0.0127697692675399	1	1	1
Rps24	0.167203624808811	-0.0126622066543769	1	1	1
Smagp	0.167439027255576	0.0394532940892522	0.253	0.239	1
Arl2bp	0.167926906539826	0.0272068901430016	0.37	0.355	1
Rcc1	0.168434479965425	-0.0501802441034614	0.611	0.658	1
Asnsd1	0.16845396188468	0.0225595501554243	0.553	0.545	1
Ckb	0.168848314569323	-0.0603517819795316	0.769	0.815	1
Eef1b2	0.169198440129999	-0.0468866124753564	1	1	1
Ppid	0.169502220241893	0.0108605079855839	0.949	0.928	1
Pid1	0.17013438320895	-0.0663738860777564	0.173	0.232	1
Slc30a9	0.170194427668433	-0.056165857927197	0.209	0.268	1
Armc8	0.170384724201306	-0.0508768840767657	0.257	0.293	1
Ap2b1	0.170558031915011	-0.0477656904768784	0.492	0.515	1
Nfkb1	0.170581224503773	-0.0655182167741705	0.184	0.228	1
Ciapin1	0.170620225100198	0.0138777034414539	0.877	0.884	1
Dag1	0.170890687152917	-0.0543129917719738	0.515	0.553	1
Mfsd10	0.171343846999833	0.0234425031195776	0.486	0.459	1
Abce1	0.171354372884468	0.015492748894572	0.827	0.81	1
Dnajc25	0.171428088928671	0.039014375804565	0.257	0.213	1
Tusc2	0.1715712683462	-0.0476961338175009	0.47	0.495	1
Ubtf	0.171988839562649	0.0140547432708451	0.843	0.822	1
Hmces	0.172074800693663	0.0202846953977339	0.698	0.718	1
Plekha5	0.172091850707931	-0.055001035430904	0.206	0.275	1
Champ1	0.172358646274987	0.0290458447675746	0.367	0.35	1
Birc6	0.172648872422967	-0.050322159778286	0.588	0.625	1
Pin1	0.173066619446786	-0.0522827032500415	0.972	0.979	1
Lpcat3	0.173255986813739	0.0401059844546114	0.245	0.224	1
Tmem258	0.173504379133086	0.00530930347669023	0.98	0.976	1
Lrwd1	0.173560405504411	-0.0480573275507211	0.308	0.343	1
Shoc2	0.17369496230033	-0.0497203770829952	0.374	0.388	1
Elf2	0.173757940621263	0.0270579476345344	0.356	0.333	1
Nt5c	0.173882793089836	0.033783694772839	0.282	0.266	1
Fastkd2	0.174259578817661	0.0300279996252923	0.324	0.298	1
Mrps31	0.174332136419492	0.0229714626315269	0.53	0.491	1
Rsbn1l	0.174433518244644	-0.0465547671367278	0.434	0.479	1
2410141K09Rik	0.174498747133906	0.0238366458761632	0.496	0.476	1
Smchd1	0.174792300799816	-0.0509762172344688	0.554	0.568	1
Elovl5	0.17488204230605	-0.0455947612667372	0.324	0.37	1
Ahnak	0.175192389757699	-0.064682122958689	0.332	0.359	1
Sart3	0.1753879952754	-0.0457961058595938	0.433	0.48	1
Epc2	0.175526638175933	0.0295626452495437	0.335	0.31	1
Glrx5	0.175639302521105	0.0132010265601581	0.836	0.819	1
Vamp3	0.175659359107091	-0.0530142401157365	0.63	0.634	1
Rpl5	0.176219003440204	-0.00972234529508409	1	1	1
Rfc1	0.176459263057096	0.01093990606461	0.914	0.936	1
Cic	0.176523937793852	-0.0530239457597304	0.255	0.297	1
Cnot4	0.176648576580969	-0.0463440004435115	0.491	0.512	1
2700062C07Rik	0.176696481864831	-0.0468544892407414	0.438	0.473	1
Abt1	0.176804531260996	-0.0479233870201163	0.517	0.558	1
Nsrp1	0.176976095543285	0.0187864664053001	0.705	0.666	1
Ccdc12	0.177774573690048	-0.0517273778376361	0.756	0.801	1
Crnkl1	0.177908476658301	0.0232191713273688	0.543	0.523	1
Isca2	0.177937266104807	0.0308301343287038	0.296	0.272	1
Dbr1	0.178143236802289	-0.0476551682592884	0.3	0.342	1
Actr1b	0.178322046191285	0.0223039261198014	0.483	0.45	1
Nufip2	0.178368958396662	-0.0491108186539758	0.614	0.647	1
Hspd1	0.17884205403549	-0.00620092299045361	1	1	1
Atp5c1	0.178924805037098	0.00165822950562711	0.993	0.988	1
Arxes2	0.179120023317024	0.0275385162323027	0.37	0.332	1
2610001J05Rik	0.179364450496502	0.023994305076744	0.479	0.488	1
Gm13157	0.179488847988777	0.034286861149847	0.283	0.248	1
Tmem39b	0.179617637433663	0.0381364951147086	0.258	0.225	1
Atp5k	0.179966728393103	-0.049277196932012	1	0.997	1
Enox1	0.180348793587211	0.0375539989705655	0.258	0.234	1
Hnrnpll	0.180801968129134	0.023718111090744	0.501	0.484	1
Ccnd2	0.180802790396004	-0.0871164789705715	0.448	0.474	1
Cops8	0.18091659131068	0.0172123082561662	0.727	0.717	1
Wdr6	0.181381613609183	-0.0469512249340654	0.312	0.367	1
Commd1	0.181535517174033	0.0168816857783688	0.716	0.712	1
Nop16	0.181921156184903	-0.0503357518674251	0.656	0.713	1
Kctd5	0.182034542468522	0.0230602267192299	0.493	0.476	1
Trip13	0.182738777376158	-0.0485453949019421	0.533	0.568	1
Eif2a	0.182783095863883	0.0162788996060009	0.759	0.743	1
Coq9	0.182874104324908	0.0304033346643368	0.313	0.28	1
Trim25	0.1829190473337	-0.0466153662338201	0.373	0.426	1
Wdr61	0.183213356880368	-0.0535204223516648	0.83	0.867	1
Uqcc2	0.183217993030291	0.00735019266065895	0.94	0.932	1
Vmp1	0.18334847408	-0.0458094150830674	0.385	0.414	1
Metap1	0.18356183897996	0.0233175916807771	0.466	0.429	1
Spin1	0.183588710369251	-0.0471791817683176	0.428	0.468	1
Yme1l1	0.184081530273827	0.0180449825380323	0.665	0.659	1
Ddx3x	0.184257123501084	-0.0545272833386257	0.888	0.918	1
Wrap53	0.184278632558226	0.0350905753020566	0.274	0.231	1
Sp3os	0.184347582604622	0.021673210236389	0.495	0.461	1
Mysm1	0.184734252496431	-0.0530650802489488	0.231	0.287	1
Abhd11	0.185341969191016	-0.0461329933988836	0.396	0.452	1
Rpl8	0.185424355539304	-0.0189667204691633	1	1	1
Sbno1	0.185624933147311	-0.0507419044802139	0.771	0.764	1
Dtymk	0.185752961155174	-0.00224083359992644	0.997	0.994	1
Csnk1a1	0.185888910240742	0.00669800107718799	0.987	0.968	1
Rqcd1	0.186468109376788	0.0235989334627437	0.422	0.395	1
Lsm14a	0.186622609014074	0.0196929615508105	0.633	0.595	1
Nudcd2	0.186930080391302	0.00577001857728443	0.971	0.968	1
Gm10073	0.186960589490169	-0.0512921873105052	0.71	0.731	1
Cks2	0.187489263125636	0.000143288260509689	0.993	0.985	1
Nelfe	0.187700683820335	-0.0476986285691672	0.504	0.543	1
Xrcc5	0.187773835410645	-0.0519478397165626	0.665	0.707	1
Unc50	0.187885714038114	0.0224247008001592	0.469	0.458	1
Gatad2b	0.187894020217596	0.0218370011004169	0.515	0.489	1
Hars	0.188098380652999	-0.0468319284965926	0.508	0.539	1
Prrc2c	0.188452352820067	-0.0506730642492557	0.975	0.983	1
Srek1ip1	0.188486913649411	-0.0466022967301995	0.438	0.472	1
Sf3b5	0.188913266575268	-7.34873004655245e-05	0.993	0.989	1
Zfp322a	0.18923224875421	-0.0466174930585026	0.302	0.335	1
Zc3h14	0.189319398935241	0.024129758719115	0.419	0.401	1
Med13l	0.18985144169857	-0.0480604901410724	0.464	0.496	1
Ptprk	0.190069089479262	0.0424910331715006	0.242	0.191	1
Slc2a3	0.190202299035443	-0.0609840739188099	0.929	0.93	1
Ehmt1	0.190443349812431	0.0236037127664469	0.466	0.449	1
Jmjd1c	0.190456891436662	-0.0461222515714396	0.372	0.412	1
Nol10	0.190591635530242	0.0248001993246875	0.395	0.376	1
Arhgdia	0.191163334254983	-0.0534202432144599	0.926	0.91	1
Otub1	0.191189532307807	0.0222009249223212	0.448	0.43	1
Ube2n	0.191566587170062	0.00699826750468624	0.954	0.933	1
Apoc1	0.191656332965813	0.0219312690299104	0.544	0.536	1
Zfp655	0.192178224936206	-0.0518589395612843	0.239	0.295	1
Nsmce4a	0.192623987722759	0.015430650709795	0.774	0.78	1
Frrs1	0.193082571214128	0.0218165863340835	0.557	0.535	1
Trap1a	0.193108772899122	0.0130866358108395	0.885	0.862	1
Bet1	0.193123334115737	-0.0464388149163935	0.486	0.533	1
Thop1	0.193253045035678	0.0198767825879883	0.627	0.617	1
Tcf15	0.193304538259725	-0.0520097487071456	0.761	0.799	1
Cacul1	0.193777514999969	-0.0441747464066068	0.382	0.415	1
Arid1a	0.193817524609914	-0.0543595750374462	0.833	0.854	1
Hnrnph2	0.194792882418689	0.0226272802180495	0.457	0.441	1
Vps36	0.195359035183682	-0.0550958015660755	0.704	0.71	1
Hnrnpa3	0.195718243701409	-0.051443490214526	0.988	0.984	1
Igfbp2	0.195762989688816	-0.0587117954482481	0.779	0.81	1
Fermt2	0.196134990381593	-0.062427948970447	0.72	0.743	1
Vdac2	0.196187092821222	0.00342431209499239	0.975	0.98	1
Fam175a	0.196244413432478	0.0548531584970759	0.208	0.147	1
Las1l	0.196317125510669	0.017467498261027	0.739	0.721	1
Aimp2	0.196331437254357	-0.0525380075857996	0.687	0.704	1
Cetn2	0.196404820807452	0.0205660289204784	0.517	0.489	1
B3gnt7	0.196424481229162	0.0342779927646647	0.27	0.234	1
Stau1	0.196539288760356	0.0260432342039879	0.345	0.328	1
Asna1	0.196781396735321	-0.0520672984610999	0.871	0.881	1
Mrps2	0.197033934198543	0.0233573787769701	0.411	0.404	1
Paip1	0.197431490021616	-0.0542032691341062	0.215	0.262	1
Rbm39	0.197717744103446	-0.00102615191363364	0.999	0.989	1
Tnpo1	0.197840291607415	0.0213420132380934	0.451	0.463	1
Tab2	0.197941315834166	-0.0496243017598681	0.26	0.288	1
Kpna1	0.198038724641576	0.0187571766239171	0.556	0.532	1
Smyd5	0.198497958400188	0.0205727716538217	0.496	0.507	1
Mrpl54	0.198602438492222	-0.0526272838172936	0.896	0.873	1
Pnma5	0.198642905005664	0.0400910868754677	0.239	0.21	1
Eif2b2	0.19888470258651	0.0230485083010991	0.424	0.396	1
Tmem123	0.198994818214137	0.0614147690654047	0.192	0.14	1
Pdgfa	0.199076886420548	-0.0595102552649176	0.782	0.811	1
Upf2	0.19933598553356	0.0179421142265249	0.583	0.588	1
Cenpu	0.1994229301408	-0.0445601000259609	0.327	0.358	1
Ccnk	0.199572234374758	0.0237169137204087	0.39	0.389	1
Gars	0.199654411694787	-0.0533098258676943	0.91	0.913	1
Mrpl23	0.199982002181508	0.0123762854026608	0.807	0.824	1
Rabggtb	0.20015213525512	0.0168087429928337	0.708	0.695	1
Prrc2a	0.200195488170938	-0.0472830432782521	0.499	0.526	1
Usp1	0.200831865005527	0.0143491906744739	0.845	0.82	1
Bloc1s4	0.200886736798874	-0.0433404905304627	0.363	0.402	1
Ndufa2	0.200944111520508	-0.0517116912857016	0.991	0.993	1
Gtf3c2	0.201052389323363	-0.0471445022933613	0.557	0.563	1
Sfswap	0.201120090009173	0.0232191713273687	0.398	0.366	1
Fam136a	0.201194858194168	-0.0558047819167746	0.933	0.925	1
Lsm7	0.201322433239147	0.0220729621198568	0.43	0.425	1
1700019D03Rik	0.201712496335927	-0.0466444272716884	0.511	0.534	1
Prmt7	0.201831694804199	0.0194299883293084	0.547	0.508	1
Mrpl20	0.202099839145464	-0.0513010773826577	0.978	0.972	1
Bod1l	0.202289278920301	-0.0487807452362631	0.626	0.655	1
Pop5	0.202634966281589	0.00941386446358061	0.891	0.871	1
Ech1	0.202773650213255	-0.0440876349599003	0.337	0.363	1
Ercc1	0.203002246282119	-0.0438022139345086	0.382	0.42	1
Mrps30	0.203213806712394	0.0158033491062616	0.73	0.728	1
Ska1	0.203305704541064	-0.0438687981255818	0.348	0.399	1
Mrpl51	0.203386837516078	0.00479017427466477	0.968	0.964	1
Ccna2	0.203396847303292	-0.0527274591241644	0.803	0.831	1
Zfand6	0.204226589840814	0.0168942256259739	0.669	0.664	1
Hspg2	0.204384967969443	-0.0462392521593616	0.417	0.449	1
Gls	0.204464835992461	-0.0595049695507187	0.177	0.243	1
Nasp	0.204900455335356	-0.051201305123286	0.99	0.989	1
Calm1	0.205121074341986	-0.00122336307806625	0.996	0.998	1
Zfp141	0.20526336077656	0.0413527291214401	0.237	0.195	1
Fat1	0.205320055253783	-0.0446117422992911	0.437	0.451	1
Mynn	0.205636192430908	0.043175775065457	0.221	0.188	1
Cnbp	0.205682093076269	-0.00299311291942672	0.999	0.999	1
Palld	0.207241336660749	0.0217982840488334	0.411	0.398	1
Mdh1	0.207364889914584	0.0160403378058902	0.808	0.819	1
Uchl5	0.207504645576776	-0.049972061397066	0.797	0.774	1
Junb	0.207828492326859	-0.0473374221357656	0.313	0.332	1
Hat1	0.208173795872164	0.00533634183059695	0.956	0.924	1
Mrpl9	0.209087166156367	0.0279977137781428	0.347	0.306	1
Col18a1	0.209135999954269	-0.0453478964486571	0.489	0.526	1
Pcna	0.209559185080978	0.0198144551990392	0.538	0.514	1
Zfc3h1	0.20960703682749	0.0494471683357102	0.202	0.168	1
Eif1	0.209817751968746	-0.00710394933373637	1	1	1
Tpm1	0.209828947242086	0.0176481262779133	0.643	0.617	1
Sik1	0.210158489746969	-0.061320016516872	0.173	0.232	1
Wasf1	0.210551678758284	0.0359201265219333	0.257	0.221	1
Epha2	0.210862006406464	-0.046192110207528	0.29	0.334	1
St13	0.210922872163182	-0.0485684180747663	0.985	0.995	1
Patz1	0.211110733418934	0.0248307752217102	0.411	0.363	1
Hsd17b12	0.211378775225826	-0.0481606401145981	0.562	0.601	1
Stx16	0.211517220212999	-0.0448235813232624	0.433	0.46	1
Grk6	0.211655247693834	0.0263392986636122	0.327	0.284	1
Hltf	0.211694129629043	-0.0557292447906805	0.199	0.249	1
Syngr1	0.211764693054969	-0.0469578781538359	0.55	0.595	1
Sdhb	0.211887627509733	-0.0505070748571561	0.903	0.922	1
Vps72	0.212003245940994	-0.0431168827723504	0.374	0.407	1
Ftl1	0.212166543869955	-0.0499226237502879	0.7	0.712	1
Rps5	0.212430312353151	-0.0181307876956689	1	1	1
Ndufs4	0.212621474080306	-0.0508805206585967	0.8	0.814	1
Nmt1	0.212636104347086	-0.0520557768522136	0.943	0.939	1
Sptlc2	0.212778458175021	0.0243421360719926	0.345	0.315	1
Spcs2	0.21281907784761	0.0103985873271284	0.872	0.874	1
Plekha7	0.212873902003842	0.0287286087557431	0.303	0.273	1
Myh9	0.213020964681864	-0.0506017347748169	0.316	0.337	1
Tnpo2	0.213212001919643	-0.0433533473151669	0.306	0.356	1
Dot1l	0.213251885040581	0.023148894789162	0.401	0.373	1
Rcc2	0.213312192337712	-0.0553484288736128	0.929	0.937	1
Pef1	0.213587604092364	-0.0499943189841219	0.225	0.273	1
2810006K23Rik	0.213594783086738	0.0286392387967079	0.29	0.268	1
Epcam	0.213765047820468	0.0230583866980327	0.527	0.549	1
Map2k4	0.213853858773962	0.0340036893216875	0.267	0.239	1
Knop1	0.213871363726392	0.00261643589443117	0.985	0.971	1
Nme4	0.214285952754423	-0.0471330389388398	0.628	0.642	1
Mrpl41	0.215025936943456	0.0167929657672585	0.644	0.622	1
Bok	0.215209509663514	-0.0439109403760279	0.292	0.328	1
Tpm3	0.215718253875231	0.00985460571450592	0.887	0.884	1
Egln2	0.216314040573501	-0.0445914018788856	0.528	0.542	1
Kdm5a	0.216470867429025	-0.0435053602196663	0.454	0.494	1
Zcchc10	0.216724221909576	0.0105174861522472	0.83	0.806	1
Arid5b	0.216748409068458	0.0189714080160623	0.53	0.532	1
Usp19	0.216784575269481	-0.0474518920265165	0.322	0.362	1
Usp34	0.217374949652162	0.0142528044546131	0.74	0.749	1
Cnn2	0.218498146385487	-0.0593018523606348	0.446	0.495	1
Akap1	0.218677976730513	0.0204152439946344	0.435	0.431	1
Sf3a1	0.218757204330409	0.0158390640297462	0.692	0.675	1
Pttg1ip	0.219201536000657	0.0299390282137436	0.283	0.251	1
Cox6b2	0.219448894140135	-0.0562413125412823	0.563	0.602	1
Hist1h2bc	0.219507968560339	0.0228794397120748	0.353	0.331	1
Itpa	0.219563347872628	-0.0494489826449154	0.716	0.739	1
Ptma	0.2196595997181	-0.0113610564522961	1	1	1
Arpc5	0.220364367115823	-0.0502974849557113	0.774	0.786	1
Apoe	0.220507320643568	0.025320307871795	0.795	0.805	1
Prrc2b	0.220544761698244	-0.044329656587349	0.411	0.452	1
Fam188a	0.22078734032216	0.0234418636788067	0.348	0.332	1
Nomo1	0.220956276737444	-0.042727375789581	0.313	0.364	1
Atxn10	0.221458285843276	-0.0546809469673599	0.761	0.787	1
Eri1	0.221495356174764	0.0204428543844259	0.479	0.479	1
Dnajc15	0.221517832732019	-0.0495297587416968	0.8	0.801	1
Bclaf1	0.221524808230449	-0.0484451201133069	0.859	0.867	1
Sulf2	0.221752657906638	-0.0445571931400568	0.332	0.359	1
Twistnb	0.221801916812833	-0.0490377763287253	0.749	0.798	1
Snrpe	0.221903348668955	-0.00914977105518799	1	1	1
Tmem167	0.222099998711971	-0.0519160697853249	0.962	0.962	1
Ppme1	0.222416101030072	0.0402446913978868	0.234	0.189	1
Psmc6	0.222576438670771	0.0116237911921828	0.862	0.872	1
Slc20a2	0.222581993970922	0.030997508685503	0.28	0.238	1
Capn10	0.22264747314433	-0.0566699854821423	0.19	0.242	1
Hells	0.223205598335259	0.00262923192839182	0.996	0.994	1
Icam1	0.223322835913669	0.0264924966723378	0.316	0.285	1
Llph	0.223626333065227	0.00088684527287719	0.987	0.973	1
Csnk1g2	0.223976708685471	0.0203742191951373	0.447	0.424	1
Tsc22d1	0.224094711061139	-0.0583775113061555	0.779	0.804	1
Lman2	0.224165536809993	0.00983152605934912	0.846	0.842	1
Adk	0.224281909406898	0.0253701410040961	0.347	0.336	1
1500011B03Rik	0.224598406099149	0.024502335635219	0.351	0.311	1
Mrpl19	0.224930009670908	0.0186383112784025	0.53	0.491	1
Qk	0.224947151626947	-0.0461435023196437	0.52	0.546	1
Tubb6	0.224975730568245	0.0195365254294793	0.72	0.73	1
Ngdn	0.224999470325787	0.0160818793005508	0.702	0.729	1
Shmt2	0.225041250222544	-0.0466722967190816	0.597	0.639	1
Tpx2	0.22511012620409	0.0158225962119786	0.749	0.752	1
Dars	0.225239400249453	0.0157020012841649	0.655	0.645	1
Prdx5	0.225263051742705	-0.0500444995756395	0.739	0.735	1
Timeless	0.225336817466597	0.0194075685640424	0.501	0.52	1
Drg1	0.225592857449019	-0.050637748115377	0.701	0.742	1
Adsl	0.225828106926126	-0.0436314895685821	0.496	0.55	1
Dctpp1	0.22611364815135	-0.00279428885888811	1	0.993	1
Zw10	0.226215739445967	-0.0507833473296966	0.219	0.261	1
Praf2	0.226485093582058	-0.0424499321804887	0.448	0.479	1
Zwint	0.226853721518103	0.0135804428062889	0.766	0.769	1
Mars	0.227330918758184	-0.0444010163476106	0.524	0.561	1
Kri1	0.227564825763206	0.0329101955003162	0.276	0.235	1
Rtn4	0.227963378963095	0.011609702769344	0.839	0.838	1
Mthfd1	0.228271969574015	-0.047712100814559	0.636	0.671	1
Nfyc	0.228366203400311	0.0182005678140071	0.52	0.526	1
Hnrnpa1	0.228491254643775	-0.0487490167911382	0.997	1	1
Ubxn2a	0.228688264172871	-0.0501592759940357	0.731	0.753	1
Ttn	0.228725785541589	0.0426494284833305	0.222	0.188	1
Smg5	0.228899201830007	-0.0444010163476106	0.358	0.375	1
Eif3j1	0.228926916506281	-0.0471202566363635	0.562	0.62	1
Isoc1	0.228936488810028	0.0224546870439721	0.38	0.354	1
Gjc1	0.229050421797403	-0.0439718712593336	0.525	0.565	1
Top3b	0.229132954974487	0.0198578236246639	0.428	0.432	1
Psph	0.229879303423272	-0.0484496048736108	0.65	0.663	1
Ubc	0.230414654765125	-0.049287200416559	0.579	0.609	1
Gtf2h5	0.230574093268761	-0.0500079502135164	0.9	0.926	1
Ndufa3	0.230671950677126	0.00547890429561093	0.916	0.909	1
Glg1	0.230691210557223	0.020799118287997	0.418	0.387	1
Acadm	0.230980409400288	0.0153489880581633	0.672	0.661	1
Syf2	0.231305876765258	0.0136664717120543	0.659	0.641	1
Cep57l1	0.232042173997074	0.0273256350842683	0.303	0.284	1
Rpl23a	0.232123896454888	-0.0133889702864707	1	1	1
Gipc1	0.232193365584082	-0.0477839695062623	0.598	0.625	1
Katna1	0.232300226872298	0.020150665368763	0.478	0.467	1
Cyfip1	0.23250152757866	-0.0417077747519671	0.363	0.389	1
Snx16	0.232529284562144	-0.0514396720163937	0.238	0.282	1
Gm7325	0.232757086800052	0.015570571613044	0.75	0.751	1
Sppl3	0.233014359608377	-0.0472364351824172	0.261	0.284	1
Rprd2	0.233363308654876	-0.0473157205113982	0.255	0.29	1
Ndufb8	0.233677332099556	-0.0497955383874027	0.977	0.986	1
Mlx	0.234224305335686	-0.0410285791336981	0.403	0.44	1
Sept2	0.234443454448353	-0.0491393199151585	0.705	0.713	1
Trabd	0.234536270869669	-0.0598355868161593	0.171	0.225	1
Snrnp27	0.234980556668368	0.00710106024150248	0.904	0.869	1
Fasn	0.235550861402272	-0.0426527641540811	0.476	0.507	1
Aspm	0.235566281089024	0.0262519509760867	0.296	0.285	1
Hcfc1r1	0.235581820695191	-0.0462603289377938	0.44	0.457	1
Gtse1	0.236020353595733	0.0187126292254779	0.521	0.507	1
Mrps34	0.23620494658445	0.0133347899197526	0.698	0.695	1
Uqcrc2	0.236385776368151	0.0123898675669025	0.745	0.726	1
Ccdc92	0.236623470056447	0.039677441975054	0.219	0.189	1
Apopt1	0.236809054629884	-0.0413752954310737	0.357	0.401	1
Sdf2l1	0.236844744116685	0.0182774034165898	0.534	0.516	1
Zfp639	0.237003959581515	-0.0430852266840908	0.396	0.418	1
Eif3b	0.237231594153729	-0.0487178676154105	0.914	0.917	1
Dnajc5	0.237522919229744	0.018058820768059	0.573	0.562	1
Prep	0.237907670360933	0.0222585919502966	0.367	0.334	1
Stt3b	0.238063371389062	0.0179857204622235	0.525	0.496	1
Arl6ip5	0.23817365526403	0.0200268302283954	0.434	0.422	1
Ugp2	0.238195928548896	0.0265918558060079	0.302	0.27	1
Pold1	0.238217378321712	0.0250321986143611	0.312	0.303	1
Ldhb	0.238337800664776	-0.0517256349644624	0.608	0.662	1
Atxn2	0.238566835686769	-0.0424392697645717	0.299	0.337	1
Rnf114	0.238612548977091	-0.0439773413846998	0.263	0.32	1
Mrps23	0.238969635842749	-0.0441777023672273	0.61	0.661	1
Kcmf1	0.239095645490672	-0.0475463024450059	0.582	0.607	1
Hook1	0.239166881730995	-0.0408596853571537	0.428	0.46	1
Atp5g1	0.239437870650671	-0.0437269489574805	1	1	1
Zfp740	0.239532575694012	-0.046463936109625	0.25	0.29	1
Mat2a	0.239632816295854	0.00309087569251765	0.985	0.977	1
Nub1	0.239820017486688	-0.042498934897668	0.353	0.386	1
Ppil3	0.239854359788883	-0.0422809950372489	0.47	0.495	1
Rtca	0.239916802949132	-0.0426962186351169	0.448	0.495	1
Bckdha	0.240125097704455	-0.0405045026894336	0.35	0.384	1
Tmem57	0.240206136310096	0.0250650417176528	0.321	0.293	1
B230118H07Rik	0.240352542502394	-0.042626666798197	0.353	0.366	1
Ckap5	0.240364247146462	-0.0419703751981462	0.434	0.468	1
Slc24a5	0.240722619030158	-0.0472660150164454	0.287	0.321	1
Wdr33	0.24158541433436	-0.0427562791347322	0.514	0.556	1
Prdx4	0.241909732639742	0.0142922733114472	0.633	0.6	1
Grtp1	0.24198028416787	0.0362074622038181	0.239	0.202	1
Slc25a36	0.242023396741834	-0.0417900488068902	0.447	0.492	1
Sec62	0.242911034687371	0.00993333461571888	0.833	0.839	1
Zmym1	0.242956505499548	0.0158010404931724	0.681	0.657	1
Ncor1	0.243732517187376	-0.048927163342813	0.868	0.887	1
Vdac1	0.243745385558019	0.000663251072287929	0.965	0.967	1
Zmat5	0.243838364771714	0.019085021731478	0.482	0.491	1
Xrcc1	0.244183458890352	-0.0409087564971049	0.354	0.411	1
Utp23	0.244414346226194	0.0187591448198392	0.482	0.462	1
Rpp25l	0.244831568552905	0.0142951731187554	0.698	0.702	1
Krtcap2	0.24492679037234	-0.0503395011695864	0.942	0.944	1
Metap2	0.244946857395968	-0.0457367916189422	0.996	0.997	1
Tmem165	0.245277233171474	0.0171757097528819	0.512	0.474	1
Alkbh7	0.246250849422418	0.0190667262317132	0.435	0.398	1
Dbnl	0.246517645239605	-0.0422318181000654	0.398	0.439	1
Mrpl16	0.246790141620085	-0.0437849493000328	0.537	0.576	1
Cox7a2	0.247498387638468	-0.046122073236321	1	1	1
Hspa8	0.247757410561372	-0.00413210374171413	1	1	1
Nr5a2	0.247831797934603	0.0263762378801358	0.296	0.263	1
Stk11	0.24787144469966	0.0187443605591628	0.531	0.506	1
Rpl4	0.247970907572956	-0.0183762290633891	1	1	1
Sf1	0.248049044187232	0.0112519380046745	0.782	0.775	1
Ccdc6	0.248328542168265	-0.0521706468599087	0.209	0.253	1
Sptbn1	0.248407962943369	-0.0445161640246334	0.578	0.62	1
Fgfr1	0.248410627450392	-0.0441598490969541	0.292	0.334	1
Mrpl50	0.248548906180438	0.0139176847038489	0.688	0.684	1
Krit1	0.249097164149258	-0.0400332435160486	0.401	0.444	1
Naa40	0.249228883062889	-0.0433883580332243	0.279	0.307	1
Cpne3	0.24926648818302	0.0290627202278834	0.271	0.234	1
AU020206	0.24933799371459	0.0270579476345343	0.283	0.267	1
Dtl	0.249433590575837	0.0154062780837252	0.518	0.497	1
Gmnn	0.249475019332653	0.00224400397512081	0.958	0.945	1
Lap3	0.250072080231164	0.00672842382773098	0.913	0.904	1
Cox7a1	0.250119734991492	-0.0466609043150482	0.267	0.293	1
Gpbp1	0.250598636672059	0.0128089722180195	0.739	0.748	1
Laptm5	0.250992701434721	-0.0432835417237106	0.415	0.455	1
Utp20	0.251166854572921	0.0167149384806179	0.536	0.526	1
Pcif1	0.251631190236472	-0.0421360097167585	0.52	0.528	1
Smarcb1	0.251930008668054	0.0123410208570571	0.768	0.769	1
Uqcrb	0.251967513492546	-0.00301381622077646	0.999	0.997	1
Dad1	0.252030864763003	0.00237213714329076	0.949	0.939	1
Cep57	0.252494245113047	-0.0434068351493168	0.581	0.61	1
Etfb	0.252820175466067	0.0108506365825449	0.826	0.8	1
Nol9	0.252979042014236	-0.0413193498102025	0.351	0.37	1
Lamc1	0.2531763864692	0.0189233080910172	0.433	0.432	1
Cit	0.253176909189284	0.0253445706396822	0.306	0.272	1
N4bp1	0.253726859409322	0.0114274332053312	0.74	0.722	1
Hps4	0.254036300954376	0.0462238006564628	0.194	0.171	1
Pold3	0.254068512939511	0.0189801929306071	0.459	0.419	1
Cfl2	0.254278468141569	-0.0426798455268377	0.483	0.519	1
Smpd4	0.25447478950166	-0.0401950638094077	0.409	0.437	1
Trnt1	0.25483556002577	0.015950478435744	0.582	0.574	1
Eif6	0.254898683320924	0.00695119886299667	0.896	0.887	1
Aaas	0.255039885052213	-0.040255932692442	0.321	0.358	1
Ltv1	0.255225682809251	0.0149325043613641	0.595	0.588	1
Tut1	0.255239824767584	0.043228538338984	0.212	0.171	1
Dda1	0.255467025812675	-0.0471894148262115	0.747	0.756	1
Lima1	0.25550034980978	0.0284560316650513	0.282	0.255	1
Urah	0.255602704434103	-0.0451562256107881	0.401	0.445	1
Tmem55b	0.255771066452184	-0.0404050070342285	0.348	0.391	1
Mkrn1	0.25585602636622	-0.0516927978833883	1	1	1
1110012L19Rik	0.256297271916627	0.0232191713273687	0.313	0.28	1
Rpl23a-ps3	0.256311350916199	0.00585037149919154	0.903	0.902	1
Tssc4	0.256562858455406	0.0195960426827368	0.408	0.378	1
Haus3	0.256637589064353	0.0255540029149705	0.284	0.273	1
Zfp518b	0.257321487635302	-0.0475680815443117	0.237	0.267	1
Stx3	0.257538371216204	0.0302333493166644	0.261	0.244	1
Cnn3	0.257548098526075	-0.0517508397180801	0.945	0.929	1
Smarcc1	0.257872900779744	0.00814182805266372	0.846	0.847	1
Cenpb	0.257898366429287	-0.0413499079547143	0.274	0.309	1
Sec11c	0.258121821917825	-0.0417900488068902	0.348	0.393	1
Morf4l2	0.258402584935411	0.0054833113890369	0.971	0.966	1
Rbpms	0.258775654103166	0.0155379650160795	0.634	0.61	1
Aurka	0.258857614283639	0.0164055864762561	0.639	0.62	1
N4bp3	0.258918458096533	0.0220457752782864	0.367	0.355	1
Elp5	0.259262431510913	0.0133510014275544	0.646	0.622	1
Ptrh2	0.259321786986322	0.0189547725409112	0.45	0.46	1
Ppp1cc	0.259534357097818	-0.0458219757341263	0.911	0.939	1
Aars	0.259612290262523	0.000707480705866459	0.954	0.949	1
Hnrnpa0	0.259744944848041	-0.0486091049777124	0.697	0.689	1
Adap1	0.259931516895135	-0.0432373556727048	0.286	0.306	1
AU022252	0.26016124588064	0.0190350648047946	0.405	0.367	1
Ppil2	0.260335280124223	-0.0399409898400814	0.321	0.377	1
Alyref	0.26043666622349	0.00746093142261373	0.851	0.832	1
Wipi2	0.261013050039824	0.0128501248831484	0.66	0.661	1
Cotl1	0.261123708547755	-0.0433189115483907	0.448	0.466	1
Faf1	0.261362079462004	-0.0457354301185142	0.71	0.762	1
Nup93	0.261631385655048	0.016513414992524	0.507	0.483	1
Ppp1r8	0.262100327183296	0.0147765528619641	0.595	0.576	1
Ncoa3	0.262173283827492	-0.0410690682421334	0.444	0.476	1
Hnrnpl	0.262233800975284	-0.0463943860046787	0.8	0.817	1
Clpp	0.262287565854114	-0.0479424833022071	0.888	0.9	1
Leprotl1	0.262293612815355	-0.0427027425174191	0.53	0.547	1
Kansl1	0.262730746817703	0.0184910301314227	0.393	0.358	1
Serbp1	0.26293926626646	-0.0132057646593857	1	1	1
Mrpl1	0.263109286986348	-0.0447806773691202	0.628	0.653	1
Prpf38a	0.263252285780763	-0.0473923437351961	0.73	0.771	1
Cct8	0.263486280847843	-0.0480998933820245	0.98	0.984	1
Atp1a1	0.263695996997113	0.0132979593684233	0.676	0.667	1
Plpp1	0.264313752133089	0.0240443025110968	0.302	0.274	1
Ostc	0.264642774440429	0.0050352754838785	0.927	0.934	1
Tubb3	0.265060747956606	-0.0408167831197953	0.428	0.486	1
Tmed5	0.265091608028756	0.0245216402818482	0.306	0.276	1
Copb1	0.265528622650553	-0.039289326141747	0.401	0.421	1
Rps14	0.265673161881103	-0.0204145001802107	1	1	1
Elavl2	0.265849900154069	-0.0445728967192954	0.244	0.288	1
Pfdn1	0.266042005783609	-0.00105011628509888	0.984	0.984	1
Trib3	0.266443802664997	-0.0486702452235939	0.219	0.263	1
Gm10076	0.266446283181343	0.0101485255833782	0.756	0.718	1
Cnot6	0.266632949671953	-0.0394623863013759	0.438	0.484	1
Nudcd1	0.267296923195209	-0.042271452954962	0.263	0.313	1
Utp11l	0.267591279788954	-0.0529333577388891	0.788	0.814	1
Cdpf1	0.26792187685962	-0.0392800512833043	0.354	0.395	1
Pfas	0.268054127008535	-0.0389325899992209	0.374	0.428	1
Mns1	0.26825170584998	-0.0404833619265791	0.331	0.357	1
Gpat4	0.268284435161612	0.0220502641223868	0.315	0.289	1
Fubp3	0.268401686820125	-0.0448262090194429	0.64	0.681	1
Wdr4	0.26840924706568	-0.0439730990147084	0.255	0.298	1
Hist1h1b	0.268776187190094	-0.0611729892939514	0.607	0.623	1
Nfx1	0.269004645794561	-0.0435265082026779	0.62	0.653	1
Fam76a	0.269513997437018	0.0219211594630188	0.305	0.292	1
Coil	0.26965568729093	0.0167082513943331	0.478	0.477	1
Ulk1	0.27001796565342	-0.0400931080869582	0.354	0.402	1
Lamtor2	0.270291137774842	-0.049183086270417	0.868	0.893	1
Gm8186	0.270371123778077	-0.0453975782916648	0.707	0.726	1
Snf8	0.270505287177823	0.00972898415949952	0.782	0.771	1
Shcbp1	0.270724182831728	0.0197141646298245	0.343	0.329	1
Phax	0.2707492876555	0.0111420816386202	0.724	0.726	1
Fbxo6	0.270818626040751	0.0191737324820697	0.405	0.394	1
Idh2	0.270983278936929	-0.0398051287017695	0.332	0.355	1
Kifap3	0.271332125374206	0.0161558937851473	0.517	0.482	1
Rpl36	0.271369789327416	-0.0393691767982953	1	1	1
Snrnp200	0.271755234451339	0.0146223241018503	0.604	0.606	1
Calu	0.271786168671338	-0.0397850687358439	0.422	0.441	1
Snrnp25	0.271864500817235	0.0100692591837027	0.74	0.744	1
Gcsh	0.271967823568268	0.00353174018262048	0.94	0.928	1
Asns	0.272052343294799	-0.0517599295710953	0.875	0.901	1
Plekhj1	0.272080603430971	-0.0466546582071541	0.774	0.796	1
Tmem97	0.272290684009345	0.0126418048736237	0.716	0.707	1
Rps23	0.272457698571064	-0.0384598378401826	1	1	1
Ptcd2	0.272727698968819	0.0193851159199177	0.392	0.356	1
Polr2g	0.272771522993526	-0.047965356390876	0.869	0.89	1
Eef1g	0.272881578540258	-0.0121897214764233	1	1	1
Mob4	0.273246624432129	0.0130786885342947	0.657	0.655	1
Smc5	0.273543399636729	-0.0397058276180818	0.403	0.416	1
Dync1li1	0.273558661666056	-0.0405540924550838	0.489	0.515	1
Cox18	0.273686187339713	-0.0415741593414577	0.504	0.52	1
Sap18	0.273869312433167	-0.0392269032801717	0.446	0.472	1
Ppp2r2a	0.27406331789109	0.0119906679971961	0.716	0.707	1
Dppa5a	0.274096438544572	-0.0565499984175841	1	0.999	1
Cttn	0.274477540571948	0.0167773460001672	0.459	0.445	1
1110004E09Rik	0.274494658633441	-0.0438521990351139	0.62	0.639	1
Slc31a1	0.274636897199739	0.0219481560773996	0.338	0.296	1
Ccdc43	0.274818037253006	-0.0424760879380263	0.496	0.522	1
Gde1	0.274879480532518	-0.0409075630130505	0.478	0.495	1
Zmym5	0.275320609007282	0.034507261255314	0.228	0.205	1
Pex19	0.27550125158289	-0.0390180442598798	0.357	0.382	1
Eif5a	0.275508089770251	-0.0125489711613094	1	1	1
Psma1	0.275866011880106	-0.0479108092106424	0.904	0.922	1
Rragd	0.27587513253477	0.035094196102833	0.247	0.211	1
Pecam1	0.275952325125007	0.0236379716609156	0.319	0.303	1
Cd9	0.276719374336945	-0.0503878220077536	0.849	0.857	1
Nsd1	0.276838385645431	-0.0456469671691484	0.792	0.793	1
Yif1a	0.276863374558086	-0.0398990391321568	0.311	0.348	1
Top2a	0.276888494970687	-0.0565673261592468	0.946	0.929	1
Leprot	0.277146501027277	-0.04134909002939	0.293	0.321	1
Mafg	0.277751949061398	-0.0396570793446929	0.46	0.5	1
Bcl3	0.278181808108329	0.0239704713093262	0.284	0.265	1
Mrpl45	0.278692336753913	0.00526918645842844	0.881	0.884	1
Mpp6	0.278750194036884	0.0105520115506782	0.778	0.733	1
Msantd3	0.278785093859253	-0.0371304375299916	0.363	0.402	1
Pitrm1	0.278806435837246	-0.0405305866106155	0.286	0.31	1
Wdr48	0.278849302111082	0.0311116722541758	0.239	0.21	1
Pmf1	0.27947388772459	0.00966620492266523	0.756	0.735	1
Hnrnpu	0.279825786969458	-0.0462156636375353	0.983	0.975	1
D030056L22Rik	0.279842594388798	0.0146459406168805	0.579	0.583	1
Msi2	0.280083906925195	-0.0399834815542033	0.422	0.442	1
Ezh2	0.280409898302868	0.00490618006831056	0.891	0.894	1
Rab5c	0.280434320031565	0.0104078529884836	0.74	0.745	1
Supt16	0.280604992329069	0.00381874473475907	0.898	0.892	1
Luc7l3	0.280894871684684	0.00706831888186987	0.913	0.895	1
Ooep	0.280910208867598	0.0160506818487562	0.66	0.641	1
Cherp	0.281199528748206	0.0161834081805279	0.518	0.507	1
Nfat5	0.281292349742754	-0.044227555809448	0.244	0.277	1
Fam32a	0.281763420664276	-0.0457737001595827	0.776	0.798	1
Rplp2	0.282009856381086	-0.0406522554942512	1	1	1
Umps	0.282097361598902	-0.0485469415476156	0.771	0.784	1
Dusp9	0.282111084460751	-0.0546230286900331	0.676	0.713	1
Ptpn1	0.282350851479889	-0.0402691989071521	0.473	0.492	1
Dhx38	0.282482879925898	-0.0395817299116617	0.334	0.36	1
Fblim1	0.282676767315856	0.0108919603577007	0.806	0.824	1
Prkrir	0.282940196677793	-0.0415603427020786	0.266	0.318	1
Zkscan17	0.283038401190484	0.0347740123127034	0.219	0.19	1
Ankrd13a	0.283091171963439	-0.0488841225739752	0.208	0.251	1
Ankrd11	0.283096617118407	-0.0511514694590727	0.897	0.892	1
Acer2	0.283232754859801	0.0170981136137567	0.435	0.417	1
Fam207a	0.28349696752694	0.0168703257378242	0.514	0.506	1
Nup62cl	0.283791616011671	0.0150048564153591	0.462	0.456	1
Bap1	0.284057855347418	-0.0415323002391896	0.279	0.301	1
Lmnb1	0.284212780432726	0.00437202468075193	0.942	0.94	1
Snrpc	0.284357853816384	-0.0465074033063415	0.958	0.942	1
Fam25c	0.28524222369111	0.0172343166270807	0.563	0.555	1
Cby1	0.285254303464017	0.0179421142265249	0.405	0.376	1
Fbrsl1	0.285301843656945	-0.0399757150766504	0.328	0.367	1
Hjurp	0.285468298007695	-0.0395817299116616	0.385	0.428	1
Mcl1	0.285683666141361	-0.0456142740930834	0.862	0.835	1
Cwc22	0.285753163015554	-0.0442449735915789	0.325	0.335	1
Fgd1	0.285917139163893	-0.0388156746331043	0.363	0.39	1
Rad54l	0.286087997488234	-0.0383745132932501	0.331	0.36	1
Spr	0.286533035284957	0.00932073702615166	0.79	0.764	1
Asb6	0.286744734548482	0.0291057203461402	0.245	0.233	1
Irf2bp1	0.286985134587271	0.0246215556100955	0.271	0.259	1
Anp32b	0.286985772117499	-0.00946728178257672	1	1	1
Nol4l	0.287207961412981	-0.0554345964686508	0.2	0.237	1
Jam2	0.287624561926022	0.0127274318030498	0.7	0.687	1
Ppp2ca	0.288079943292229	0.00378703376702472	0.903	0.894	1
Zmat3	0.28846533756578	-0.0389524847999362	0.478	0.53	1
Cisd3	0.288700112740557	-0.042684887275958	0.562	0.584	1
Hint2	0.288750068080988	-0.0420021767401133	0.527	0.545	1
Dhx30	0.289136019862316	-0.0393602541438965	0.483	0.528	1
Mrps15	0.289137612354071	0.00708546180758463	0.839	0.824	1
Uba3	0.289777135902533	0.0165415199525064	0.418	0.415	1
Rps6kb1	0.289796400849572	-0.0418789469149008	0.511	0.521	1
Nudt9	0.289920610433937	0.0145494790729948	0.521	0.499	1
Slc25a19	0.290277834455426	0.0277808984619912	0.239	0.23	1
Paip2b	0.29035975885462	-0.0389604189255363	0.437	0.484	1
Cald1	0.290845190362333	-0.0867990146044385	0.48	0.489	1
2310022A10Rik	0.290846043584176	-0.0382823592514376	0.34	0.369	1
Asxl2	0.290849837460457	-0.0379574508625246	0.376	0.405	1
Setdb1	0.290884924496064	-0.0400965683005571	0.489	0.521	1
Cox17	0.290887096018103	-0.0489002393181446	0.975	0.974	1
Enc1	0.290918432491396	-0.0386717289388631	0.311	0.346	1
Tnrc6a	0.291280272823177	0.011783700872032	0.652	0.647	1
Timm22	0.291918858391096	-0.0471609077038664	0.65	0.69	1
Nae1	0.291981135315609	-0.0378376794451276	0.388	0.426	1
Pdcd6	0.292388170955727	-0.0459616877529553	0.75	0.786	1
Elp3	0.293220504470517	0.0150708807453486	0.537	0.513	1
Actr10	0.293307126815073	-0.0383436040196927	0.372	0.395	1
Gm8797	0.293682012342802	-0.0427904506910475	0.637	0.685	1
Ctu2	0.293808107056819	0.0232592989331604	0.29	0.254	1
Nrde2	0.293818834611317	0.0234947239104495	0.293	0.274	1
Uqcrfs1	0.294031969880492	0.00292109421339171	0.936	0.938	1
Sp3	0.294082727188165	-0.0382380484862828	0.313	0.342	1
Zfp644	0.294146380778229	0.0141958348344243	0.533	0.502	1
Apobec3	0.294262587589359	0.0163979929332988	0.466	0.465	1
Ndufa5	0.294496001392811	-0.00187752700142507	0.974	0.965	1
Usp36	0.294915080059407	0.0172443261862096	0.443	0.429	1
Rab2a	0.294955534118919	0.0106052407063261	0.746	0.759	1
Ski	0.295507566902445	0.0211336648363473	0.324	0.3	1
4933404O12Rik	0.296001201318741	0.0289302567379389	0.245	0.221	1
Pcgf2	0.296744946595733	0.0177393156048604	0.367	0.343	1
Wdr92	0.296807812475834	-0.0411333206030807	0.25	0.294	1
Smdt1	0.296812933039929	-0.0465757181832989	0.981	0.982	1
Rnf41	0.296909306176159	-0.0481991760953995	0.2	0.25	1
2610524H06Rik	0.297722410449325	-0.0376895817596238	0.386	0.426	1
Syce2	0.298248713502096	-0.0424891360398537	0.575	0.6	1
Eif3l	0.298773776356038	-0.0477603589414035	0.906	0.907	1
Xab2	0.29922563988942	0.0209509759159222	0.312	0.291	1
Gm561	0.299225832671891	0.0161535249462751	0.377	0.355	1
Crlf3	0.299763582125534	0.0163289504632436	0.47	0.46	1
2310061I04Rik	0.300062893328115	0.0152931060549479	0.473	0.437	1
Cbx3	0.300252553855005	0.00763034724727252	0.935	0.942	1
Cep170	0.300290800608868	0.0548466711619759	0.171	0.127	1
Aprt	0.300371030270392	-0.00228485206212858	0.993	0.991	1
Actn1	0.30043681830387	0.0158763419928827	0.66	0.649	1
Tm2d3	0.300789721592214	0.016206450603275	0.444	0.446	1
Cmip	0.300971606185472	-0.0377503074314202	0.344	0.368	1
Pias2	0.30098702030804	0.0102584606049024	0.734	0.694	1
Polr2j	0.300998869914036	7.63854409719933e-05	0.962	0.954	1
Pxmp2	0.301542470366755	-0.0395367668937364	0.324	0.338	1
Trmt1l	0.301612668690745	-0.0439552444862638	0.224	0.263	1
Rpl41	0.301661972806185	-0.0445337240005621	1	1	1
Fam120a	0.301668520023564	-0.0384299112400415	0.338	0.368	1
Hmga2	0.301982739929218	0.0625596418865054	0.134	0.136	1
Ppil4	0.302074335903236	0.0118876053178187	0.647	0.608	1
Sar1b	0.302288864063931	-0.0396581386987096	0.453	0.5	1
Inip	0.302699021226731	-0.038370681275129	0.29	0.334	1
Gfm2	0.302999240201312	-0.0435353653240252	0.245	0.277	1
Mrps5	0.303135358926587	-0.0451534052176534	0.954	0.956	1
Rpl26	0.303237154751616	-0.037150889411409	1	1	1
Ndfip2	0.303470111398599	0.019229253737061	0.325	0.313	1
Arid2	0.303486445525511	-0.0444889245714815	0.224	0.27	1
Sycp3	0.303946633279859	0.0172266189540444	0.411	0.382	1
Usp16	0.303989111334871	0.0154088639800912	0.464	0.456	1
Fh1	0.304292015831967	-0.0395431504089467	0.431	0.467	1
Cdk9	0.304743383429601	0.0134537763505637	0.507	0.451	1
Srm	0.304774613345795	-0.000835212610149405	0.97	0.976	1
Rad50	0.304791476903494	0.0109330220877003	0.672	0.648	1
Amd1	0.304993495950709	0.0119066643722996	0.672	0.646	1
Zfp936	0.305016869211067	-0.0384108223246068	0.316	0.347	1
Opa1	0.3050989368629	-0.0398709004761135	0.269	0.301	1
Srpk2	0.305438413598363	-0.036919594126937	0.406	0.437	1
Nipsnap3b	0.305572208119884	0.0151998821607489	0.478	0.465	1
Wrap73	0.305975619015215	-0.0479534179519783	0.205	0.242	1
Nelfcd	0.30599688748826	-0.0382019752890564	0.305	0.341	1
Terf1	0.306251806083587	0.00845883322386409	0.756	0.762	1
Wdfy1	0.306449405123039	0.0175203067753694	0.351	0.352	1
Ssbp3	0.306879648868571	-0.0393294064316234	0.361	0.389	1
Rpl31	0.307217086214684	-0.0387794202691873	1	1	1
Eif3m	0.307357739082176	-0.0466317769702946	0.926	0.937	1
Rabif	0.307821757101025	0.0129045299351276	0.538	0.56	1
Rnf34	0.307843127814773	0.0174262514345846	0.38	0.366	1
Usp4	0.308078606757546	-0.0370902788256047	0.309	0.353	1
Rps16	0.308400090089926	-0.0379163150301594	1	1	1
Golgb1	0.308531407372002	0.0143086222943209	0.511	0.507	1
Dlat	0.308777979098687	-0.0397633268758595	0.501	0.537	1
Setd6	0.309209895260516	0.0203500672309776	0.313	0.28	1
Smad2	0.30933054577412	-0.0428137144270383	0.234	0.273	1
Cdca5	0.309507586599135	0.016050681848756	0.447	0.434	1
Pum3	0.309909325929147	-0.0453731828759812	0.794	0.797	1
Trim32	0.309930978669033	0.0431278769094227	0.192	0.152	1
Mrpl18	0.31031362641846	-0.00542763528256396	0.994	0.995	1
Tubgcp4	0.310320430392954	0.0313108053880856	0.222	0.201	1
Bcat2	0.310692629629571	0.0168061152897483	0.396	0.386	1
Tcf25	0.310888263140839	-0.0456552125354763	0.837	0.845	1
Uba52	0.310954544382732	0.0139017046895198	0.501	0.48	1
Aptx	0.310977300479257	0.0365223606915194	0.206	0.175	1
Nenf	0.311037963643981	-0.0382894618016081	0.366	0.386	1
Ppp6c	0.311291614126966	-0.0371176629565025	0.313	0.345	1
Drosha	0.31146285566167	-0.0409153910085065	0.53	0.54	1
Kat6b	0.311777713819468	-0.0408983857964086	0.678	0.705	1
Eif2ak1	0.312097008582807	-0.0454838534864427	0.209	0.253	1
Dazl	0.312198920347662	-0.0508707014426369	0.21	0.218	1
Rmdn3	0.312288231392562	0.016354690383947	0.382	0.369	1
Krt42	0.312449017074435	0.0190522868999777	0.386	0.359	1
Ufsp2	0.312677339732945	0.0184633547908413	0.36	0.339	1
Med31	0.313127300439312	-0.0360679367151359	0.417	0.452	1
0610037L13Rik	0.31316572013664	0.0153457917060232	0.425	0.404	1
Ddx56	0.313176137953352	0.0132214130915874	0.552	0.548	1
Mis18bp1	0.31349899637161	0.0143189218571044	0.614	0.603	1
Itgb1	0.313848851685998	0.00960563740500642	0.527	0.523	1
Psip1	0.314545311603734	-0.0447327463224558	0.94	0.942	1
1110002L01Rik	0.314866702473109	0.0356416913259258	0.209	0.176	1
Necap1	0.314910251029801	0.0198853297791677	0.335	0.297	1
Cnih1	0.314928056575389	0.0106535884367841	0.611	0.624	1
Ufm1	0.315000390530256	-0.0444907708690548	0.729	0.762	1
Trp53rka	0.315224815606274	-0.0489483769746937	0.183	0.231	1
Gm26917	0.315287691587058	-0.00830730602566954	0.999	0.994	1
Bnip2	0.315534244099613	-0.0378997888143459	0.361	0.402	1
Mapk14	0.315556397491634	-0.0372299041004823	0.405	0.436	1
Derl2	0.315898204331902	-0.0368976530551695	0.306	0.347	1
Gm16286	0.316005970635017	0.000338355506652954	0.93	0.913	1
Slc16a1	0.316248607211309	-0.0361251070437509	0.357	0.39	1
Nmd3	0.316310679300161	0.00853136398040599	0.716	0.692	1
Dcps	0.316714457125959	0.0128974282256277	0.55	0.509	1
Dnm2	0.316728952671038	0.0241943054855749	0.264	0.249	1
N6amt1	0.316808812058731	0.0246162213142182	0.257	0.235	1
Gsta4	0.317075491077679	0.00806807051203395	0.945	0.954	1
Rnf138	0.317102052061325	0.0124565001712778	0.737	0.72	1
Bptf	0.317201168429425	0.00641861988308801	0.781	0.756	1
Akap11	0.317521643368056	-0.0389155390709394	0.277	0.31	1
Kdm3a	0.317606297870792	-0.0391711212719129	0.483	0.494	1
Mri1	0.317609866493166	-0.038117220378618	0.277	0.328	1
Ap3m1	0.317641491337929	0.0211353048056798	0.292	0.267	1
Gid8	0.317674120057008	0.0114172313618581	0.63	0.617	1
Ide	0.317750426558217	-0.0369913796017436	0.386	0.426	1
Trim8	0.317841164592455	0.0216885888186377	0.293	0.279	1
Tnfaip1	0.317851324647234	-0.0381551961462078	0.327	0.358	1
Cdc42se2	0.317889659025194	-0.0387909034568437	0.434	0.457	1
Sh3bgrl3	0.317983809727073	-0.043726616537858	0.848	0.882	1
Gm43409	0.318094042296693	0.0574445572027711	0.11	0.129	1
Trim6	0.318137009020608	-0.040325249497099	0.554	0.588	1
Prdx3	0.318322033879366	0.0161695879131056	0.405	0.394	1
Sec31a	0.318390503177773	0.0123780090190494	0.559	0.539	1
Rmi1	0.318477330470816	-0.0461904057487491	0.21	0.255	1
Apc	0.31862277387838	0.0189919830893616	0.325	0.292	1
Dazap2	0.318979336490858	0.0207686187269704	0.303	0.299	1
Rdx	0.319141916218037	-0.0470939525650556	0.917	0.937	1
Kdm2b	0.319456010348732	0.0157290167092873	0.395	0.379	1
Emb	0.319557984771896	0.0134185545412157	0.55	0.556	1
Slc6a6	0.319661223736164	-0.039759176456356	0.325	0.342	1
Coq2	0.319837974416923	-0.037308523291851	0.367	0.401	1
Mbtps1	0.320126608537581	-0.0373073083202419	0.454	0.48	1
Sarnp	0.32020575732915	0.00558893995109822	0.827	0.809	1
Banf1	0.320318894322393	-0.00368467981255605	0.972	0.971	1
Akap7	0.320370569256015	-0.0508443376085428	0.179	0.225	1
Sec22b	0.3203791904683	-0.0386624939158385	0.504	0.54	1
Vps29	0.320507669129453	0.00584347469985391	0.855	0.864	1
Atp1b1	0.320550816695881	-0.0383993352210766	0.403	0.416	1
Laptm4a	0.320770755436682	0.00790144667766213	0.763	0.758	1
Thap1	0.320972486252024	0.0302827728461186	0.235	0.214	1
Tdgf1	0.321006148637324	-0.00553697145636134	0.984	0.988	1
Tmem126a	0.321361611687405	0.00285186850293506	0.868	0.874	1
Hebp1	0.321385521559987	0.0191619176182063	0.331	0.33	1
Emd	0.321495860496135	0.0102165929601158	0.63	0.602	1
C2cd5	0.3215650966091	-0.0589872895419759	0.147	0.202	1
Wbp5	0.321799460560278	-0.0526761998945793	0.951	0.935	1
Utp3	0.321871554633598	-0.0450550273514225	0.874	0.884	1
Ociad1	0.321994909274614	0.0113847136803658	0.588	0.587	1
Ube3a	0.322320077317519	0.00770691399437196	0.827	0.834	1
Tfap4	0.322588799273505	0.0274645697719987	0.248	0.216	1
Nupl2	0.322621697960445	0.0458734989157026	0.184	0.141	1
Polr2i	0.3228904120622	-0.00443335763327091	0.967	0.959	1
Srp19	0.322990990752388	-0.00264836490995024	0.954	0.932	1
Msh6	0.322993755587255	-0.0437583754095614	0.888	0.875	1
Atp6v0a1	0.323527143670776	0.0490320313855101	0.176	0.132	1
Mtrr	0.323580573879505	0.0249375957099816	0.271	0.234	1
Tbp	0.323600789014724	0.0230145677460924	0.264	0.248	1
Tmem199	0.323902684503073	0.0166284052430378	0.415	0.405	1
Ghitm	0.323984601792872	-0.0440337743309971	0.843	0.867	1
Ndufs3	0.324389300431932	0.00550851491737459	0.81	0.826	1
Ehd1	0.324620871568379	-0.0414756120185052	0.63	0.65	1
Pdcd2l	0.324716225048414	0.0132275226419347	0.47	0.456	1
Gclm	0.3247913688883	-0.0439268017566254	0.791	0.822	1
Casc4	0.325193925049081	-0.0401135805225306	0.254	0.293	1
Rpl13a	0.325268076185164	-0.0380629648817106	1	1	1
Rnps1	0.325386863739498	0.00110612744569161	0.929	0.947	1
Psmb5	0.325757128515169	-0.00414655873248693	0.98	0.98	1
Armc10	0.326010716590846	-0.037415308581821	0.44	0.48	1
Spns1	0.326187398139809	-0.0397772651901078	0.597	0.634	1
Dnmt1	0.326665501637129	-0.0407904967986696	0.626	0.624	1
Haus6	0.326675539947748	-0.0368781436846231	0.296	0.332	1
Rab14	0.326729961297171	0.0072191528197918	0.787	0.767	1
Ncln	0.32702486010591	-0.0370366880182018	0.338	0.36	1
Nudt2	0.327141449898684	0.0172925526577293	0.338	0.311	1
Angptl4	0.327779686698867	-0.0356888711629167	0.283	0.331	1
Bop1	0.327859330816368	-0.0386681990516018	0.518	0.563	1
Zfp511	0.327899925508348	-0.0361840432453298	0.351	0.37	1
Prkag1	0.328175507645864	-0.0411001099452531	0.254	0.279	1
Ddx58	0.328447665583887	0.0237697671646158	0.282	0.261	1
Atp6v1d	0.328654602946587	0.00909733256744849	0.679	0.651	1
Prkaca	0.32870462307875	0.0169913931915169	0.351	0.341	1
Setd5	0.32885573199779	-0.0400701304097706	0.656	0.654	1
Narfl	0.329339934355094	0.0321874564578382	0.215	0.189	1
Gmpr	0.329477785478563	-0.0593266665642863	0.141	0.2	1
Otud4	0.329529407283343	-0.0363603467047246	0.435	0.456	1
Pfdn4	0.329772513418441	0.00438226742716186	0.871	0.889	1
Lypla1	0.329780646858559	0.0125459765312765	0.556	0.556	1
Ppm1g	0.329939158007908	-0.0454891049942816	0.9	0.911	1
Platr26	0.329985895073415	-0.0532733603296056	0.171	0.212	1
Arpc2	0.330360944429229	-0.051369685663704	0.945	0.938	1
Mrps28	0.330384899998906	0.0103969320286182	0.615	0.598	1
Bub1	0.330422984848005	0.0155052113669524	0.388	0.378	1
Taf1d	0.33058464494794	-0.0454248006932283	0.923	0.95	1
Impad1	0.330604882015282	-0.0381422460198105	0.289	0.328	1
Cdc27	0.330883954828923	0.0191642687034083	0.311	0.288	1
Ranbp3	0.331181942660471	-0.0374846374781328	0.489	0.512	1
Ncapd2	0.331374590363783	-0.0367252034075031	0.361	0.39	1
Pycard	0.331381058775105	-0.0412393530100319	0.594	0.641	1
Ptprs	0.331727432073614	-0.0474510672356114	0.183	0.233	1
Snx27	0.332090091354416	-0.0354468847352446	0.348	0.376	1
Hacd2	0.332281666699104	-0.0384513124484971	0.483	0.512	1
Hsp90ab1	0.332467701160246	-0.0410729367983489	1	1	1
Psmc5	0.33252512274758	0.00803403600182873	0.811	0.833	1
Kif23	0.332716070143366	-0.0378997888143459	0.36	0.375	1
Pqbp1	0.33272593511067	-0.0355309658888345	0.406	0.428	1
Clptm1l	0.332784938891518	-0.0365010897000228	0.414	0.422	1
Phlda1	0.332830413020538	-0.0734682630770288	0.192	0.23	1
Homer2	0.333011426960726	-0.0564935226635733	0.142	0.209	1
Zfp512	0.333144339674105	-0.0479159584550552	0.208	0.229	1
Bfar	0.33315091268039	0.024542798257877	0.255	0.234	1
Pstk	0.333213426591371	0.0118102816020441	0.554	0.533	1
Slc20a1	0.333462682818136	0.0144394836753228	0.479	0.454	1
Ddx47	0.333578194846652	-0.0384959927705137	0.499	0.557	1
Dnm1l	0.333886867975124	-0.0402422755463537	0.567	0.586	1
Atp6v0b	0.334379985994132	-0.046926438039391	0.775	0.749	1
Map2k2	0.334424160762879	0.00458086209472031	0.797	0.779	1
Sh3bp5l	0.334532770318165	0.0389247863506937	0.194	0.155	1
Ube2a	0.334685255630075	0.00394696135099104	0.894	0.894	1
Tomm20	0.334788882447692	-0.0395752279822141	1	1	1
Chordc1	0.33492404476782	0.0102837557358443	0.53	0.509	1
Chek1	0.334932731687827	0.0221316236399697	0.273	0.255	1
Ier3ip1	0.335120837356168	-0.0433530566906133	0.906	0.905	1
Lamb1	0.335134017202257	0.0318155046411347	0.219	0.206	1
Gon4l	0.335152086592726	-0.040641613423705	0.642	0.692	1
Rbmxl2	0.33531087484343	0.0065698765039488	0.816	0.804	1
Prc1	0.335380402597357	0.00883043387526916	0.659	0.605	1
Tbrg4	0.335429392976728	0.0121486737703143	0.536	0.511	1
Pdcd7	0.33567019178076	0.0151553033193457	0.43	0.415	1
Urm1	0.336133972229447	0.0127773311133808	0.589	0.578	1
Luzp1	0.336201846749255	0.00743626548120091	0.747	0.759	1
Dnajc2	0.336254306922216	-0.0448323043370444	0.975	0.974	1
Tmed2	0.336419824015198	0.00575140429828935	0.833	0.842	1
Ptpn12	0.336774581611561	0.021181073890668	0.298	0.283	1
Nfe2l2	0.336776695729333	-0.0359650894414731	0.446	0.449	1
Psenen	0.336972665003184	0.00824271713781133	0.726	0.682	1
Nup62	0.337219706317387	-0.0438414192429124	0.714	0.732	1
Mrfap1	0.337364346093912	-0.00875539386875213	0.997	0.998	1
Dnmt3l	0.337414241638334	-0.0458893619184646	0.623	0.667	1
Ctbp2	0.337498433984006	-0.0436012249462012	0.862	0.854	1
Mycn	0.337948829057572	0.0101411515001043	0.643	0.648	1
Baz2a	0.338186821771584	-0.0408167831197954	0.685	0.717	1
Tuba1b	0.338414530743279	-0.0121902300399279	1	1	1
Mvb12a	0.33859048863255	0.0176186117704767	0.337	0.314	1
Srsf1	0.338736151877459	0.00135483839423656	0.911	0.905	1
Ppfia1	0.339013878988906	0.0191123893747152	0.296	0.282	1
Rpp40	0.33947129949029	-0.0400257906072528	0.239	0.275	1
Btbd10	0.339471750196602	0.0209953758086866	0.273	0.263	1
Vwa9	0.339729284212037	0.0304106419083733	0.218	0.189	1
Gm6792	0.339754364846865	0.0235265798757471	0.298	0.264	1
1110008P14Rik	0.339876621017819	0.00961282461464819	0.646	0.631	1
Npc2	0.339954473376113	0.0064826425750556	0.762	0.745	1
Ogfr	0.340007805000051	0.0245057187854396	0.245	0.221	1
Tsix	0.340280559250366	0.0205499609723391	0.309	0.306	1
Polr3c	0.340364076915101	0.0175081335318543	0.34	0.315	1
Crip2	0.340410484663317	-0.0414074594186122	0.469	0.537	1
Psmc3	0.340555044670547	0.00113224285631852	0.922	0.915	1
Anapc5	0.340583811225699	0.000813935160212331	0.93	0.908	1
Zfp622	0.340632193603877	0.00859355124950201	0.687	0.668	1
Lmnb2	0.340794091252442	0.0176694489214955	0.318	0.306	1
Mob1a	0.340906810466942	-0.036778775633293	0.286	0.324	1
Hsd17b4	0.340949287260709	0.0298579852090771	0.221	0.194	1
Sp1	0.341204293613556	-0.0358430827712046	0.369	0.382	1
Spint2	0.341209163359088	-0.0433015110141939	0.821	0.807	1
Ahcyl1	0.341641937666874	0.0195144415944775	0.302	0.277	1
Spats2	0.341708615389427	0.0234666654506467	0.263	0.235	1
Suv420h1	0.341824112630522	0.0242161803830372	0.254	0.226	1
Vma21	0.342093272331225	-0.037488546426987	0.507	0.554	1
Sf3b1	0.342248232004945	-0.0436293843076401	0.952	0.965	1
Tmem138	0.342902330541632	0.0165552254353852	0.34	0.326	1
Ube2g2	0.342944859725875	0.02653001097467	0.232	0.206	1
G2e3	0.343352770585594	0.0216554493511859	0.277	0.25	1
Bid	0.343354392935186	0.0243669946886117	0.255	0.244	1
Tmed10	0.343438504042862	0.00268333761558726	0.874	0.86	1
Napa	0.343479523616849	0.00919663561343442	0.673	0.672	1
Sar1a	0.343487315121626	0.0120729449532301	0.514	0.517	1
Adipor2	0.343595015629564	0.020522612834269	0.274	0.264	1
Ddx42	0.343876627310266	-0.0408156983263754	0.714	0.738	1
Cebpg	0.343991078969789	0.0226544957991145	0.276	0.242	1
Pnn	0.344021566525903	0.00894155970829291	0.79	0.773	1
Lsm6	0.344218954588993	-0.00231666104536998	0.971	0.971	1
Tm2d2	0.344682121051246	0.0140960492630595	0.403	0.391	1
Txndc9	0.34476684449017	-0.0412285686381553	0.692	0.694	1
Setd8	0.345110175568018	-0.040722513027341	0.541	0.546	1
Med30	0.345371794241458	0.010394908591142	0.597	0.574	1
Hnrnpul1	0.346123213508735	-0.0350848363277128	0.428	0.48	1
Clcn3	0.347007026288158	-0.0356693790523479	0.341	0.372	1
Ago2	0.347082277205131	0.00810066663861997	0.679	0.663	1
Lrrc28	0.347087836832845	-0.0395335800693432	0.247	0.283	1
Cdk5rap2	0.347157688027235	-0.039876121749321	0.248	0.265	1
Mtg2	0.347452599618613	-0.038370681275129	0.29	0.306	1
Car2	0.347696430954643	0.0121478756830633	0.766	0.735	1
Lin37	0.34819386307352	0.029061779158141	0.219	0.206	1
Smim11	0.348372548293444	-0.042380755335504	0.572	0.593	1
Zzz3	0.348914029480505	-0.0352550837372913	0.353	0.378	1
Cwc27	0.349433222736925	0.0148862292744742	0.392	0.373	1
Ndufa1	0.349592982057396	-0.043985945496605	0.823	0.832	1
Fbxw8	0.349622119596754	-0.0481146962261162	0.177	0.232	1
Wdr45b	0.349724185122866	0.0103845647943684	0.597	0.568	1
Sumo3	0.349867279957457	-0.00279909198150263	0.964	0.965	1
Fiz1	0.350088542392374	0.0107614790726834	0.554	0.581	1
Dnmt3b	0.350417166276739	0.0159973106574451	0.585	0.611	1
Nufip1	0.350471865953963	0.00927856294393825	0.662	0.65	1
2810428I15Rik	0.350790396081997	0.00540180613620767	0.801	0.794	1
Upp1	0.351042034082275	-0.000224221862570984	0.961	0.946	1
Acyp1	0.351181991443252	0.0217582506876938	0.257	0.262	1
Ttc5	0.351279295646342	0.0206120328129652	0.274	0.254	1
Ttc14	0.351282905893099	-0.0375453856526689	0.56	0.577	1
Dhx16	0.351360792936281	-0.0471636047877959	0.884	0.896	1
Bcl2l11	0.35152515369088	-0.0474696108132635	0.196	0.226	1
2700060E02Rik	0.35154240430991	-0.0420760622706684	1	0.994	1
Zdhhc5	0.351854796464699	-0.0551809919534962	0.155	0.197	1
Slc30a5	0.351966635593696	0.0276462175497285	0.222	0.206	1
Ormdl3	0.352013934996093	0.030152727667458	0.215	0.185	1
Crk	0.352030886441704	-0.0342653962844289	0.348	0.367	1
Thumpd1	0.352033046840696	0.0082239355024939	0.642	0.629	1
2310036O22Rik	0.35258339411321	-0.0459712451384846	0.933	0.944	1
Rad23b	0.353052465554407	-0.000277474252284415	0.942	0.94	1
Map2k3	0.353130789998088	-0.035296706066517	0.401	0.399	1
Ybx1	0.353388001491352	-0.0372099366877747	1	1	1
Cnot8	0.354219320181828	0.0140455890370444	0.414	0.394	1
Galk1	0.354234717707554	0.00518248384121711	0.643	0.606	1
Tiprl	0.354246159418704	-0.0353702301380624	0.457	0.487	1
Tm7sf3	0.354569907447311	-0.0365950107221451	0.418	0.466	1
Ndufs5	0.354630392343414	-0.00627167668480189	0.984	0.98	1
Chaf1b	0.354950980770763	0.0150609836259051	0.396	0.391	1
Gm26829	0.355248247739096	0.02633142517483	0.228	0.209	1
Scoc	0.35565466285494	-0.0345826490799753	0.406	0.441	1
Tex10	0.355843702747546	-0.0410509294623288	0.737	0.742	1
Ntmt1	0.355898215762232	0.0132906084891176	0.435	0.407	1
Cryzl1	0.35623122673906	-0.0376568918722375	0.282	0.309	1
Esf1	0.356502143000161	-0.0438950112469982	0.903	0.904	1
Mtx1	0.357092378696725	0.00883043387526894	0.612	0.601	1
Gltp	0.357118364679596	-0.0347666085643563	0.405	0.425	1
Coq7	0.357920567945276	-0.0411785146575155	0.71	0.71	1
Zbtb7a	0.358501192150636	-0.0350357457310069	0.299	0.332	1
Tpst2	0.358525266704057	-0.035440251284477	0.389	0.432	1
Pddc1	0.359098007849843	0.0353458770951042	0.192	0.162	1
Pdlim1	0.359184197616012	-0.0393716679426086	0.536	0.557	1
Mtss1	0.359206242542522	0.0128065822549084	0.419	0.418	1
Bcl2l1	0.359241928432301	-0.0396306356458689	0.247	0.274	1
Ppm1a	0.359390570890721	-0.0350510578014427	0.412	0.424	1
D16Ertd472e	0.35944335196886	-0.0410316214238123	0.218	0.258	1
Morc1	0.359479456478024	0.0144517092867564	0.64	0.649	1
Rnmt	0.359684389044143	-0.0391858806685025	0.669	0.718	1
Pdss1	0.360299119636608	-0.0412872733398947	0.219	0.262	1
Rnpc3	0.36035270867887	0.0161361967016694	0.343	0.33	1
Uggt1	0.360767837043289	-0.0368046694556757	0.277	0.316	1
Gpr180	0.360835779493766	-0.0558352028965747	0.145	0.197	1
Vti1b	0.361121250976786	-0.0373557397115022	0.566	0.593	1
Psmd7	0.361266538577315	-0.00188840434944804	0.962	0.971	1
Gm2000	0.361823166771444	0.0104882353840801	0.522	0.519	1
Nup153	0.36186849301217	0.0123775173226944	0.485	0.477	1
Supt4a	0.361871111111494	-0.0423398259730334	0.903	0.918	1
Memo1	0.362016125499908	-0.034692561985227	0.382	0.414	1
Fam133b	0.362368449159626	0.00961351927159004	0.642	0.639	1
Creld1	0.362587578158809	0.0488869180759465	0.165	0.121	1
Calr	0.362990471705245	-0.00511264762878749	0.987	0.989	1
Eapp	0.363007937103478	0.00839783405750039	0.614	0.607	1
Chchd4	0.363212943249692	-0.0467928364906289	0.945	0.949	1
Fam92a	0.363264581748492	-0.0356505603417471	0.424	0.443	1
Mfap1a	0.36345918595104	0.0220171235566744	0.248	0.236	1
Ascc3	0.363827941993777	0.0353448232815903	0.193	0.16	1
Hck	0.363828393525768	0.0184939601651473	0.289	0.279	1
Cbll1	0.363861873961009	-0.0350482531181827	0.29	0.325	1
Kat2a	0.36405471607218	-0.0341668039318292	0.444	0.465	1
Bet1l	0.364087494442488	0.0119395790191374	0.415	0.4	1
Zfp277	0.364160358446498	-0.0364233791979959	0.282	0.304	1
Gm13225	0.364322477020392	0.00402863589098057	0.755	0.725	1
A330069E16Rik	0.364793395110847	-0.0693089042605733	0.126	0.164	1
1110004F10Rik	0.365015704554503	-0.0435386781684197	0.914	0.92	1
Klf6	0.365222262707911	-0.0686854838150657	0.151	0.181	1
4930447C04Rik	0.365945574588704	-0.033832296359866	0.364	0.394	1
Idh3b	0.366020128531703	-0.0407871371695193	0.684	0.693	1
Ndufb11	0.366503904258682	-0.0416043219177462	0.907	0.919	1
Psmg3	0.366611992002913	0.01066361495693	0.491	0.484	1
Maf1	0.366616055157797	-0.0377380266777613	0.525	0.551	1
Med1	0.366651813396922	0.0132338148429403	0.376	0.372	1
Gm14698	0.366792917020744	-0.0345374199205318	0.373	0.379	1
Gtf2h4	0.366842642888097	-0.0338355589547055	0.38	0.42	1
Clpx	0.366900117553632	0.0174884966183836	0.276	0.279	1
Dyrk1a	0.367044023617947	-0.041448390393645	0.222	0.252	1
Ecd	0.367094265567329	0.013295706826486	0.408	0.381	1
Gltscr2	0.367199324651943	-0.04192999405884	0.91	0.936	1
Pip5k1a	0.367507752942708	-0.0332563889386219	0.399	0.43	1
Snrpa1	0.367650348331145	-0.0427574659094925	0.977	0.982	1
Fscn1	0.367688287671487	0.00421487797244069	0.93	0.938	1
Znrd1	0.367723043258371	-0.0419356534303454	0.882	0.88	1
Fryl	0.367904180874623	0.0284505198214773	0.208	0.2	1
Mpp5	0.368567726167393	-0.0480307843981893	0.165	0.224	1
Rars2	0.368830833429267	0.0178858253520061	0.29	0.283	1
Mrps21	0.368953246460813	9.67539065146461e-05	0.898	0.868	1
Pdhx	0.369141197097009	0.0136356110633111	0.37	0.354	1
Dmtf1	0.369674782772304	0.019146471956815	0.29	0.293	1
Tmed9	0.369736046782714	0.00200966187190965	0.89	0.901	1
Traf4	0.370012031292289	-0.0402900136410882	0.578	0.588	1
Ssna1	0.370028140017355	0.00963936540953225	0.639	0.632	1
Coro1c	0.370226560192635	-0.0407654866002529	0.663	0.681	1
Ndufv3	0.370311087897028	-0.00220622716754182	0.954	0.955	1
Ccnf	0.370421187274805	-0.0366257518720589	0.553	0.604	1
Ywhab	0.370511157535656	-0.0409046701442976	0.737	0.743	1
Xpo7	0.370547683471273	0.0144807412048279	0.37	0.364	1
Ing3	0.370919509252804	0.0202736610976119	0.267	0.241	1
Nop9	0.371142560784096	0.00992207937499734	0.598	0.603	1
Rpp30	0.371147037922174	-0.0366789702537004	0.549	0.565	1
Cyct	0.371523799597062	0.020522612834269	0.269	0.25	1
Sucla2	0.372053482072124	0.0097283418102484	0.537	0.528	1
Smndc1	0.372105798569205	0.00586406852631161	0.671	0.637	1
Auh	0.372603747137843	0.0141564898751397	0.356	0.357	1
Polg	0.37296315080912	0.0129694535571465	0.372	0.335	1
Toporsos	0.372968709091513	0.0194631127452547	0.284	0.261	1
Zfp638	0.373039353342336	0.0104958312093252	0.605	0.578	1
Ninj1	0.373044199923764	-0.0405830316875207	0.213	0.251	1
Aph1a	0.373078086288645	-0.0373834436889642	0.244	0.287	1
Arrdc4	0.373575509796767	0.0078599220329143	0.672	0.657	1
Naa35	0.373575868729049	0.00879444128973783	0.599	0.577	1
Gm10250	0.373660576835386	0.0332748263156596	0.197	0.165	1
Zfp560	0.373738234529564	0.0204938435747286	0.286	0.269	1
Ckap2l	0.373822964186073	0.0146351113963946	0.35	0.347	1
Ccm2	0.373929591821407	0.0172925526577293	0.315	0.299	1
Rtn3	0.374138398050261	-0.0365666170150001	0.536	0.544	1
Cltc	0.374162556999952	-0.0417900488068902	0.668	0.696	1
Sdc1	0.374505960077169	-0.0431257383463909	0.193	0.238	1
Ppp6r1	0.375029671323492	-0.061006203511978	0.123	0.18	1
Mtx2	0.375341873919439	0.00549431735325878	0.759	0.755	1
Mcm7	0.375546638528869	-0.0424535960632151	0.836	0.859	1
Tmsb15b1	0.375711785501795	0.036239956375179	0.193	0.152	1
Arpc4	0.375881076717694	-0.0387311527878321	0.687	0.679	1
Mdk	0.375952936039388	-0.0453651041542682	0.911	0.912	1
Ccnl2	0.375954944344643	-0.0347301737144183	0.431	0.457	1
Dcp2	0.376193535028851	0.0045983747291648	0.74	0.714	1
Nup107	0.376592508390933	0.0133586067999895	0.398	0.394	1
Ptp4a3	0.376719402424917	-0.0367649399924053	0.388	0.417	1
Ccnd3	0.37672222660369	-0.0480910574350646	0.923	0.925	1
Pak2	0.37684669336206	-0.0387727942401574	0.618	0.652	1
Ncbp2	0.376870680849559	-0.038431740303122	0.691	0.714	1
Fbxl19	0.376963520556151	-0.0349820584784711	0.279	0.306	1
Rchy1	0.377041313758131	0.00950582771512998	0.499	0.512	1
Ankfy1	0.377351669002713	-0.0348426047476956	0.298	0.312	1
Apex1	0.37761210160577	-0.000248808499734743	0.94	0.932	1
Lrrc47	0.377901424094202	-0.0344258712907911	0.447	0.485	1
Atp5g2	0.378293455751873	-0.0123570204871948	0.997	0.999	1
Bola3	0.379358880690079	0.00260763843699996	0.821	0.822	1
BC055324	0.379598459562845	0.0252789042903791	0.221	0.207	1
Ewsr1	0.379767690158513	-0.0430937763598442	0.819	0.825	1
Yrdc	0.379982755213789	0.00426889047094581	0.736	0.729	1
Tubg1	0.380167846445413	0.0101865301376565	0.48	0.494	1
Ndufa11	0.380548788002649	-0.00824854162350475	0.99	0.991	1
Foxn2	0.380557487577328	-0.0400340025895388	0.218	0.249	1
Zfp148	0.38093460993651	-0.0348651849922406	0.295	0.313	1
Map2k1	0.380939695328159	0.00996883274319643	0.486	0.48	1
Meaf6	0.381273262215662	0.0124398396333087	0.433	0.435	1
Nrf1	0.381328929394504	-0.0350738334724718	0.454	0.459	1
Ccne1	0.381371957953427	0.00696476169231963	0.907	0.909	1
Vps35	0.38158054921485	0.00624271647114416	0.647	0.651	1
Gm10116	0.38159819031971	-0.0448684047530614	1	1	1
Aven	0.381827169823624	0.0129758039126077	0.39	0.364	1
Rps29	0.381979412238313	-0.040140334003997	1	1	1
Gpc4	0.381989798836369	-0.0375185568066662	0.244	0.278	1
Snrpa	0.382167837164752	0.0048194445726556	0.756	0.787	1
Rrn3	0.382291725763908	0.0141756314310481	0.552	0.566	1
Etv4	0.382653469957701	-0.0411314136054478	0.688	0.716	1
Atp5h	0.382668541647132	-0.0420181999417095	0.978	0.982	1
Exoc4	0.382944594110901	-0.0352521206426353	0.303	0.325	1
Smim12	0.382970977419417	-0.0359320285806195	0.536	0.598	1
Psme4	0.382976215744368	-0.0368194788952129	0.579	0.617	1
Spc24	0.383004049973723	0.00061636940274723	0.829	0.837	1
Ubap2	0.383015370999192	-0.0400192484166657	0.734	0.754	1
Etnk1	0.383097276649738	-0.0382135534771395	0.52	0.561	1
Ndufa9	0.383174335047658	0.00826171030976663	0.642	0.621	1
Bax	0.383429565425547	-0.0101892173263294	1	1	1
Cryz	0.383482736403008	-0.0399343303434725	0.215	0.254	1
Ube2e1	0.383586386975693	0.0083751186171187	0.639	0.63	1
Hdgfrp2	0.383719286328641	-0.03751222569469	0.624	0.64	1
Ezr	0.383816550210541	-0.0412890242654775	0.781	0.785	1
Mettl16	0.383968435414283	0.00409663741567268	0.79	0.787	1
Nmt2	0.384046410692337	-0.040835124686155	0.695	0.726	1
Mrpl27	0.384183884786731	0.00926435641414325	0.517	0.528	1
Rnf10	0.384320451489417	-0.0417144581196269	0.855	0.861	1
Abhd17c	0.384432741489724	-0.0359234569246369	0.241	0.289	1
Acads	0.384502774934213	0.0158695746245526	0.322	0.305	1
Tlk1	0.384586340308842	0.0129694535571465	0.361	0.342	1
Triml1	0.384697611216746	-0.0336665878280467	0.312	0.329	1
Slc39a7	0.384892296211947	-0.0337194364715766	0.431	0.459	1
Arl5a	0.384961494773118	0.0138859384088639	0.383	0.371	1
Bcl7b	0.385024774377553	-0.0356546049047421	0.311	0.326	1
Mospd3	0.385392540613151	0.014230758982434	0.357	0.33	1
Rps25	0.38545393578799	-0.0209251826950867	1	1	1
Uba5	0.385458612797608	-0.0338945107910721	0.447	0.47	1
Nck1	0.385506288703135	0.0153819908138965	0.316	0.313	1
Dlg1	0.385524904296194	-0.0348315653314599	0.28	0.317	1
Uri1	0.385544692362153	-0.038949745747684	0.657	0.696	1
Pcnp	0.38563598352835	-0.0406660120980447	0.843	0.857	1
Pla2g16	0.385665419008936	-0.0349456529941831	0.283	0.331	1
Nob1	0.385757501698777	0.00664454742801712	0.675	0.653	1
Triap1	0.386182151193684	0.0112289706560407	0.462	0.459	1
Pcnxl4	0.386305714698084	-0.0385280683405593	0.221	0.262	1
Ryk	0.386329135415543	0.0152252891489423	0.353	0.343	1
Prmt3	0.386424165164072	-0.0343022848109946	0.469	0.519	1
Ddx49	0.386676303760908	-0.032636639223157	0.331	0.368	1
Sumo1	0.386864314652148	-0.0396795547075306	0.993	0.999	1
Mrps14	0.387218971701943	-0.0414320322149644	0.978	0.978	1
Cd81	0.387266261883862	0.00339962875051181	0.896	0.887	1
Tmem9	0.387542212383712	-0.0336597745161979	0.318	0.356	1
Hk2	0.387671534301775	-0.000790782078288199	0.945	0.93	1
Pofut2	0.387728770763599	0.0135614542460878	0.382	0.352	1
Bora	0.387884911546644	0.0242779326756107	0.229	0.205	1
Snx17	0.387976910036435	-0.0344326510667194	0.438	0.456	1
Eno1	0.388106572800374	0.000779063170693872	0.871	0.862	1
Wdr73	0.388462886880261	-0.0354789596748233	0.25	0.29	1
Vrk1	0.388502210663982	-0.035490570428187	0.508	0.555	1
Ctage5	0.388656244082841	0.0112743348776314	0.475	0.443	1
Dus1l	0.389031693490563	0.0077394750871248	0.621	0.608	1
Zfp688	0.389681375831434	0.0283752736536039	0.209	0.185	1
Aen	0.390003271521139	0.00132731196240887	0.82	0.812	1
Aasdhppt	0.390026847280588	-0.0392162996134237	0.685	0.721	1
Bysl	0.390052603660799	0.00889191142676049	0.567	0.566	1
Eif2s2	0.39009246723554	-0.0438124049460602	0.999	0.998	1
Ccdc137	0.390176060247882	0.0171568766518227	0.299	0.274	1
Exoc3	0.39020664296759	0.0119923283255592	0.415	0.41	1
Nol7	0.390440704328951	-0.0426250952749527	0.874	0.868	1
Fam58b	0.390916273308864	0.0133626527048256	0.369	0.361	1
Espl1	0.390918821818908	0.0242779326756107	0.228	0.213	1
Cdkn2a	0.391069570787256	-0.0368216337820114	0.318	0.333	1
Gcn1l1	0.391169447705047	0.0125764183949297	0.456	0.444	1
Atox1	0.391389978004727	-0.0473149411322127	0.997	0.994	1
Rcn2	0.391634885928562	0.0197190772345858	0.261	0.248	1
Ppp2r5d	0.39184032698044	-0.0352662780971251	0.298	0.321	1
Gm10036	0.391944874832618	-0.0093219375621385	0.991	0.989	1
Midn	0.392209311789755	-0.0315588113966661	0.399	0.446	1
Gna11	0.392239904759572	-0.0339682736702719	0.473	0.487	1
Tle3	0.392417367456088	-0.0385885825462876	0.228	0.264	1
Mut	0.392555026553423	0.0162134089305489	0.3	0.288	1
Dedd	0.392595800253207	-0.0402441334415254	0.209	0.245	1
Arl4a	0.392649332256541	0.0104854933580061	0.537	0.538	1
Cep192	0.392667054532663	-0.0380744191705693	0.216	0.259	1
Mta3	0.392766595576448	0.00685114669285303	0.612	0.595	1
Lig1	0.393029978294454	-0.0002179727413536	0.9	0.909	1
Asun	0.393612849753089	-0.0321728610930331	0.39	0.412	1
Tpi1	0.393948122615622	-0.0441893178901016	0.736	0.779	1
Camkk2	0.393991632953268	0.0300559058190738	0.202	0.172	1
Rars	0.394320427681058	0.00431109239533323	0.718	0.727	1
Hspbap1	0.394485589584734	0.0110148227939587	0.467	0.447	1
Smim13	0.394645060491318	-0.0382422778944574	0.241	0.262	1
Polr2e	0.394667465092878	-0.00844660480962789	0.993	0.991	1
Lman1	0.394718129455675	0.00762070568829676	0.621	0.618	1
Atm	0.394892228836495	0.014604291477554	0.34	0.328	1
Ctcf	0.39502612652064	-0.0415078689925876	0.872	0.851	1
Rps4x	0.395053627263324	-0.0132230810785683	1	1	1
Dcaf17	0.395118479563287	-0.0336642835398815	0.303	0.342	1
Tigd2	0.395128210470649	0.0153698374629136	0.303	0.27	1
Polr1c	0.395145210302225	-7.0158241694207e-05	0.833	0.848	1
Phf23	0.395367177792602	-0.0373834436889641	0.662	0.685	1
Zfp532	0.395388106786455	0.0180519982989392	0.296	0.279	1
Hmmr	0.395910704869437	-0.0380460244652334	0.71	0.705	1
Csnk2a1	0.395914630070248	0.00461194816087529	0.743	0.742	1
Sec13	0.396395822690204	-0.0383387216720646	0.707	0.727	1
Kif20b	0.396561441317608	0.00684827267127774	0.643	0.643	1
Gnas	0.396661939931568	-0.0443598801662767	0.766	0.772	1
Spdl1	0.396695480070327	0.0204122678085871	0.248	0.234	1
Scd2	0.396915732748957	-0.0328355833463035	0.305	0.322	1
Ftsj2	0.397462368477033	0.0212893976865819	0.248	0.217	1
Prpf40a	0.397571318153463	-0.0425223970005075	0.917	0.925	1
Rnft1	0.397724072550832	0.0167375366867732	0.28	0.268	1
Comtd1	0.39774258186171	0.0200685178629558	0.253	0.234	1
Nupr1	0.397808524868569	-0.0472214246875794	0.522	0.524	1
Gtf2f1	0.39785248069249	-0.0352695752007844	0.597	0.62	1
Usp15	0.397925158565166	0.00973134089402838	0.496	0.491	1
Rbm17	0.397938360978391	-0.0421780875186202	0.971	0.964	1
Mark2	0.398211536768916	-0.0331519571301844	0.348	0.395	1
Stat3	0.398420611969632	-0.0333511801610256	0.367	0.38	1
Ibtk	0.398820805490145	0.0149155608088088	0.312	0.297	1
Txnl1	0.399031062820594	-0.00271781429624651	0.946	0.935	1
Riok3	0.39970438642791	-0.0376468101599596	0.643	0.641	1
Atg16l1	0.399905485913448	0.0189860161945465	0.264	0.261	1
Dmtn	0.400056232139291	-0.0404438207888579	0.203	0.248	1
Faf2	0.400451066679525	-0.0334559964705394	0.308	0.345	1
Hdgf	0.400787028231184	-0.0413340288170212	0.996	0.995	1
Tbx3	0.401103709401785	-0.0460510234371025	0.771	0.77	1
Cnpy2	0.401203068765085	-0.00115805714689454	0.894	0.891	1
Acap2	0.401563091383437	-0.0394288052267707	0.21	0.246	1
Ehd4	0.401621415268602	-0.0334559964705394	0.316	0.336	1
Ubr4	0.40165846673321	-0.0340749728662335	0.521	0.564	1
Ddc	0.401988373912216	0.012526161929896	0.37	0.358	1
Selm	0.402209979774067	-0.0459829270669263	0.165	0.22	1
Ift74	0.402233865580441	-0.0328202536818696	0.3	0.34	1
Bloc1s6	0.403075296495449	0.0138599205048278	0.325	0.306	1
Timm10b	0.403075880017426	-0.0373979636939011	0.647	0.679	1
Cyr61	0.403163028916966	-0.0755839437842984	0.128	0.152	1
Tsc1	0.403166456575688	-0.0446776797883017	0.181	0.222	1
Slc9b1	0.403314966178542	-0.0363068079866582	0.528	0.566	1
Scfd1	0.403687576845571	-0.034234767583213	0.269	0.295	1
M6pr	0.40393983738908	0.00179310715469283	0.804	0.799	1
Tbl3	0.404010970687497	0.0137007150156928	0.364	0.351	1
Dhrs4	0.404276127717673	0.0181165987705451	0.266	0.239	1
Zfp830	0.404457186756891	0.0132367264410001	0.337	0.341	1
Srp54b	0.405071055015644	-0.0380400976788259	0.628	0.621	1
Mthfd1l	0.405328705373009	0.0115613765197971	0.373	0.381	1
Smad5	0.405482791389471	0.0308854397912765	0.193	0.167	1
Mtap	0.405589829257416	0.00982462578385535	0.499	0.504	1
Tsacc	0.405751380146698	-0.0330340051306138	0.313	0.336	1
Ndufb2	0.405754956652357	-0.0405769199092072	0.914	0.93	1
Faim	0.405798759261869	-0.0349261214262858	0.462	0.491	1
Rfwd2	0.405939145682227	-0.0343429704236006	0.273	0.297	1
Nr1h2	0.406039987321777	0.0132367264410001	0.332	0.324	1
Dnttip1	0.406118368816355	-0.0352637644195772	0.253	0.285	1
Slc6a8	0.406151213075175	-0.0377236295286472	0.242	0.272	1
Ankrd54	0.406216501222691	0.0276946296333939	0.2	0.178	1
Mt1	0.406300775189012	0.0156548939336023	0.962	0.961	1
Rab11b	0.406313461791713	-0.0338561031709957	0.498	0.525	1
Slc39a14	0.406402464147332	-0.0359034758371699	0.258	0.29	1
Cnpy3	0.406734152445986	-0.0385700960368174	0.218	0.258	1
mt-Nd3	0.406761393058667	-0.0408028115658787	1	0.996	1
Etv5	0.406865335529751	0.00780689233248177	0.624	0.612	1
Ass1	0.406914040428133	-0.034888459479912	0.386	0.387	1
Atg3	0.407280034761801	0.00966620492266518	0.406	0.389	1
Degs1	0.407396197093119	-0.0338280139934729	0.538	0.561	1
Carnmt1	0.407457514369542	0.00101772675987766	0.832	0.86	1
Arl6	0.407745956764567	0.0109262630520526	0.419	0.405	1
Tssc1	0.407984139460133	-0.0315108770141007	0.332	0.378	1
Dpp9	0.408001519646513	-0.0338904090767606	0.287	0.311	1
Msh3	0.408152284691498	-0.0332451299991997	0.29	0.326	1
Rpl27-ps3	0.4084512216326	-0.0356562138362427	0.271	0.303	1
Ube2j1	0.40858648387107	0.0175342006985355	0.269	0.252	1
Fra10ac1	0.408787546215417	-0.0342147380730674	0.276	0.31	1
Xpc	0.408841266544534	-0.0423575454526093	0.176	0.227	1
Gm26916	0.408947061016985	-0.0394952882813188	0.25	0.265	1
Atp5j2	0.409305256490481	-0.0400531834115072	1	0.999	1
Wwp1	0.409414942115763	0.0133042084265581	0.347	0.319	1
Slc30a1	0.409466259827923	0.0259411872986447	0.21	0.202	1
Wdr83	0.40952727405389	-0.0320858910845858	0.305	0.345	1
Trmt11	0.409650111621875	-0.0316167513224115	0.325	0.363	1
Agtrap	0.409761071202246	-0.0394670049645962	0.692	0.676	1
Nudt19	0.409980604385051	0.007486166970325	0.601	0.569	1
Trp53	0.41061913761913	-0.0409082742546003	0.981	0.987	1
Sub1	0.410742983153652	-0.0379200666085699	1	1	1
Fbxo9	0.411273541393575	0.0143054414071269	0.305	0.282	1
Ndufa13	0.411619000536187	-0.0398327123772306	0.964	0.964	1
Magoh	0.411688957100179	-0.0402526335714926	0.897	0.896	1
Trnau1ap	0.411707581090967	-0.0404228907631654	0.736	0.771	1
Rpl14	0.411716753296239	-0.0223220381955089	1	1	1
Anln	0.412014455761421	-0.0316337863604186	0.399	0.413	1
Zfp422	0.41203742764356	-0.0352789462510332	0.244	0.271	1
Trim26	0.412271368489209	-0.037238232042735	0.229	0.265	1
Nf2	0.412428155653033	0.0136356110633111	0.347	0.335	1
Emc6	0.412849032029735	-0.00380688082103453	0.935	0.933	1
Gosr2	0.413400724311951	-0.0313884709931769	0.414	0.436	1
Trub1	0.41344361939041	0.019186153366856	0.253	0.233	1
Slc35b2	0.413631013146044	-0.0348042626276218	0.253	0.274	1
Lamtor5	0.413632681885205	-5.64740431174826e-06	0.875	0.901	1
Larp4b	0.413643854307359	-0.0355607890451023	0.569	0.589	1
Zcchc7	0.413817544884755	0.0108600672085028	0.43	0.414	1
2810474O19Rik	0.413828484052782	-0.0448949654808941	0.797	0.812	1
Ptp4a2	0.413838714831947	-0.0436688446938742	0.819	0.815	1
Atg4d	0.414013950812334	0.0226150199259172	0.226	0.193	1
Pnpla6	0.414188388598045	-0.0331304052401598	0.264	0.303	1
Nepro	0.414648770499632	0.0187648209779884	0.253	0.233	1
Impdh2	0.414729663690356	-0.041551804192077	0.967	0.98	1
Hdac1	0.414843705495916	0.00734494111342177	0.582	0.568	1
Gatsl3	0.414847507674235	-0.0344678748611008	0.26	0.283	1
Ybx3	0.414866924150965	-0.0448615275231448	0.9	0.877	1
Sh3glb1	0.415378187050748	-0.0382259646211058	0.612	0.654	1
Rbm8a	0.4156241765489	-0.00454769207090711	0.988	0.992	1
[truncated: 5,665 more rows]
