# Supplementary material for: Detection of gene cis-regulatory element perturbations in single-cell transcriptomes
Source: PLoS Comput Biol. 2021 Mar 12;17(3):e1008789. doi: 10.1371/journal.pcbi.1008789 (PMC8011753; doi:10.1371/journal.pcbi.1008789)
Supplement: S2 File — (ZIP) [file pcbi.1008789.s015.zip › S2_File/wt_txm.ZfpSC2_vs_Control.MAST.csv]

	p_val	avg_logFC	pct.1	pct.2	p_val_adj
Zfp24	3.15217893389527e-05	0.0249647840064269	0.282	0.297	0.573917218494312
Psme3	5.57374469396062e-05	0.082363962887068	0.708	0.673	1
Phc2	8.24447063353626e-05	-0.0468152229901083	0.087	0.155	1
Tspyl2	0.000141938664454853	0.0353446226280162	0.118	0.093	1
Homer2	0.0002209141184157	-0.0367233642132544	0.142	0.209	1
Gigyf1	0.000249082399003177	-0.0522105666994764	0.202	0.285	1
Cmss1	0.000340345223973124	-0.0326733476326248	0.129	0.189	1
Wbp2	0.00034921572142965	-0.0128836467564941	0.27	0.326	1
Tubgcp4	0.000423327921712441	0.036842218870842	0.222	0.201	1
Phc1	0.000444721144130702	0.0664603843818932	0.769	0.78	1
Mcat	0.000497126147831968	0.0596314470813168	0.293	0.25	1
Zfp64	0.000508283980144008	0.00262724866385122	0.521	0.58	1
Nipsnap1	0.000586569142427658	0.0728758166822086	0.536	0.504	1
Rangap1	0.000866007320562191	0.0112314670616195	0.702	0.752	1
Soat1	0.000915084121474723	-0.00974776933996165	0.093	0.125	1
Pcyox1	0.00095482499809988	-0.0451361849125436	0.091	0.138	1
Rpl7l1	0.00113978828253603	0.0909390396531791	0.94	0.919	1
Sh3glb2	0.00114904594860693	0.00703357605345709	0.287	0.317	1
Ran	0.00117501638220434	0.047599844750863	1	1	1
Dhx8	0.00126284754435628	0.0586100445658964	0.57	0.562	1
1500009L16Rik	0.00141020096553666	-0.0906436851801317	0.666	0.733	1
Isyna1	0.00153220600795151	-0.032518481014234	0.454	0.53	1
Spag5	0.00156997342452425	-0.0233920512028623	0.129	0.178	1
Ccdc167	0.00163776156818544	0.0434219324706413	0.119	0.074	1
Mesdc2	0.00165318354648447	0.079841156627841	0.705	0.645	1
Fryl	0.00166657205936819	0.0308245464785275	0.208	0.2	1
Tex30	0.00170469541699082	0.0733051811158544	0.599	0.556	1
Ccdc47	0.00178745779288153	-0.0616680897734289	0.248	0.329	1
Mrpl55	0.00179957540995288	0.00277668685716081	0.761	0.813	1
Plekhg5	0.00179995969837965	-0.0272609243885159	0.061	0.104	1
Enox1	0.0018370000303734	0.0453404941413692	0.258	0.234	1
Ccdc117	0.00184150684220362	-0.00586162171764845	0.203	0.243	1
Rnf115	0.00195974876894986	-0.00831790123587245	0.34	0.39	1
Clpx	0.00196003392429049	0.0280076296472464	0.276	0.279	1
Trim37	0.00196031893513051	-0.0611555726133867	0.244	0.324	1
Lage3	0.00196149236249837	-0.0601827512181231	0.758	0.828	1
Gm14820	0.00202738102903905	0.0174837338861367	0.238	0.254	1
Aco1	0.00209367479893427	0.00858951952463119	0.151	0.165	1
Dnajc17	0.00226515644419391	-0.0243909047020565	0.16	0.21	1
Ctnnd1	0.00238483551697064	-0.0426468839812941	0.361	0.439	1
Atp6v0a1	0.002449342910424	0.0450737487855876	0.176	0.132	1
Mgmt	0.00255032070056944	-0.0642780741902387	0.205	0.258	1
Cdc26	0.00262447806412802	0.061380586957714	0.88	0.891	1
Ifitm3	0.00265917468926442	0.116868969705519	0.731	0.706	1
Zfp42	0.002806436106232	-0.0879593660410967	0.988	0.994	1
Tcl1	0.00289381053995945	0.0754366303827634	0.522	0.441	1
Stam	0.00303944796827697	0.0220783237738938	0.183	0.182	1
Csnk1e	0.00305840152141307	-0.00954845805713672	0.399	0.457	1
Cbfb	0.00310955123172086	-0.0582595911053642	0.235	0.311	1
Gmpr	0.00325117287079434	-0.0369697469621881	0.141	0.2	1
Ethe1	0.00326472175745805	-0.0110570190499798	0.173	0.212	1
Eif2s1	0.0032915904906765	0.0589414755499365	0.98	0.958	1
Tmem123	0.00333842310055139	0.0514140305597207	0.192	0.14	1
Ccdc34	0.00334412465410429	-0.00635884968126954	0.679	0.735	1
Nfe2l1	0.00342262646799243	-0.0710427353164887	0.463	0.509	1
Tnpo1	0.00344534644446789	0.0360354614334895	0.451	0.463	1
Crabp1	0.00354378870292864	-0.0555464540332009	0.267	0.343	1
Acyp1	0.0036538853795121	0.023333885728008	0.257	0.262	1
Usp24	0.00375249539961139	0.00607715284357821	0.18	0.201	1
Plekha5	0.00381039831385698	-0.0443777015206136	0.206	0.275	1
Gmeb1	0.00381889146749511	0.0413287404635984	0.344	0.328	1
4921524J17Rik	0.0038982113985366	-0.0470044927537268	0.409	0.488	1
Epb41l4aos	0.00395616603780876	0.0618643677994394	0.775	0.779	1
Zfc3h1	0.00400110909200641	0.0454051900271285	0.202	0.168	1
Crip2	0.00419178594730267	-0.0263237706778935	0.469	0.537	1
Ube2g1	0.00424520925956931	0.0532456015697584	0.531	0.512	1
Piezo1	0.00427856968792515	-0.0523435089712214	0.186	0.254	1
Fam76a	0.00446371121166414	0.0323730169826715	0.305	0.292	1
Ccng1	0.0044641041911165	-0.0972501849470611	0.807	0.843	1
Abi2	0.0045045522576772	-0.011559544337874	0.186	0.225	1
Fam175a	0.00476159869826248	0.0504105065195179	0.208	0.147	1
Tmem234	0.00480927706937426	0.0719847065298767	0.872	0.832	1
Akirin2	0.00482460230857785	0.0241543836023506	0.533	0.56	1
Rpl10	0.00482731596756813	0.0487259519240686	1	0.999	1
Sec61a1	0.00483747161064484	-0.0752612113601685	0.586	0.661	1
Wdr1	0.00484366063692351	-0.0755177054099304	0.538	0.612	1
Iars2	0.00493163506497852	0.00111306318939491	0.25	0.278	1
Trmt6	0.0049693014295351	0.0749826631842722	0.734	0.668	1
Gls	0.00499116212706541	-0.0453796024177162	0.177	0.243	1
Cpsf4l	0.00501307862425486	0.0112019346403031	0.296	0.328	1
Socs7	0.00502933526267042	-0.0147265185897493	0.109	0.144	1
Pcgf3	0.00516351198194801	-0.00861558412524266	0.229	0.268	1
Tmem150a	0.0053563267443187	-0.00907860797093443	0.139	0.174	1
Adck1	0.00553477490029555	0.0165683611165627	0.126	0.122	1
Ripk1	0.00556094331896201	0.0340373920830159	0.119	0.082	1
Mpp5	0.00567427653081509	-0.0358835388953971	0.165	0.224	1
Jak1	0.00567808663310006	-0.00536424884895251	0.283	0.322	1
Oxsr1	0.0056837935458566	-0.0520522772829349	0.373	0.452	1
0610011F06Rik	0.0056883563480166	-0.0184621139143597	0.106	0.145	1
Prkci	0.00574664048395233	-0.0349912284087037	0.395	0.464	1
Med8	0.00583360813975894	-0.0338897224877841	0.507	0.578	1
Fus	0.00584948219484815	-0.0726372397319626	0.922	0.951	1
Lsm4	0.00597729561209275	0.0623059876255254	0.99	0.982	1
Dhrs13	0.00604224546702023	0.0281092773168298	0.126	0.104	1
Rnf8	0.00604568844665829	0.0420372751974908	0.284	0.264	1
Akr1b10	0.006098770618946	-0.035393864423215	0.077	0.125	1
Kars	0.00610624618458576	0.0137358880245606	0.753	0.799	1
Ccdc112	0.00611501110874079	-0.0167450637265625	0.145	0.187	1
Fndc3a	0.00612735737360769	0.00273770014394975	0.287	0.319	1
Mtbp	0.00615096158887423	-0.02752378338148	0.1	0.145	1
Gm13152	0.00618648001338718	-0.0322336287176032	0.316	0.382	1
Kxd1	0.00651089439905249	-0.000827746874545121	0.492	0.537	1
H2afj	0.0065113275945179	-0.0621220589955749	0.975	0.978	1
mt-Co3	0.00660783646828964	-0.0424317872685478	1	1	1
Sumo2	0.0066368305433652	0.0469316969231368	1	0.999	1
Akt1	0.00666175928680344	0.00159490685029563	0.096	0.111	1
Hadha	0.00668029360613269	-0.0313643107514357	0.386	0.455	1
Zfp428	0.00678050499587203	0.0804199141886657	0.919	0.914	1
Rsrc2	0.00698409274203217	0.0154030990326255	0.881	0.917	1
Mlana	0.00725354557729664	-0.0315354476125921	0.118	0.168	1
Lmf2	0.00726695542343778	-0.037780057437679	0.08	0.126	1
Platr10	0.00732787033548924	0.0589508476257254	0.842	0.85	1
Pkm	0.00732889993913459	-0.0427662604421761	0.994	1	1
Ppp6r1	0.00739479040460827	-0.0440379602886797	0.123	0.18	1
Psmg2	0.00747218431466	0.0664225922596173	0.607	0.534	1
Cdk2	0.00749837958828629	0.0230825478185185	0.235	0.235	1
Parp2	0.00751315167277349	0.0102837145548231	0.554	0.593	1
Eci1	0.00759335146271777	-0.0356442692165731	0.38	0.447	1
Trim32	0.00761458993924257	0.0416773468195599	0.192	0.152	1
Ndnl2	0.00786818244000526	0.0113639224798646	0.547	0.585	1
Ppfia1	0.00787113620254085	0.0380026040557629	0.296	0.282	1
Rfxap	0.00788343299725818	0.00871930766603771	0.283	0.304	1
Parvb	0.00788839263647213	-0.00120330822464471	0.305	0.35	1
Poll	0.00793863463548166	-0.000827954595895533	0.1	0.116	1
Ift27	0.00802252089715543	-0.0167441846421339	0.229	0.275	1
Arl1	0.00811098723757344	0.0390540838088955	0.749	0.772	1
Smyd5	0.00813251553665531	0.0300403846947376	0.496	0.507	1
Rsl24d1	0.00817550013641673	0.0459193622697054	0.968	0.936	1
Isca2	0.00820231726269344	0.0382213392201524	0.296	0.272	1
Cep170	0.00824956894247543	0.0458858565368237	0.171	0.127	1
Skp2	0.00827153594321704	-0.00158848245570931	0.43	0.475	1
Commd10	0.00830800759495545	0.0726694939090518	0.505	0.444	1
Klf2	0.00831222755102806	0.0809885807872721	0.922	0.921	1
Nln	0.00832403935472741	-0.0315304795904952	0.147	0.2	1
Traf3ip1	0.00834776115525467	0.020253884892701	0.194	0.2	1
Hmces	0.00848069258198972	0.0426464785249787	0.698	0.718	1
Mtrf1	0.00862228402248296	0.032151418769774	0.189	0.169	1
Lyplal1	0.00865773471480243	0.0189685934116667	0.364	0.377	1
Zfp609	0.0086670337724344	-0.0127223328895021	0.122	0.154	1
Hmgb3	0.00883999146402408	0.0671907947213468	0.565	0.528	1
2700097O09Rik	0.00885013886281257	-0.0479639507873995	0.331	0.404	1
Psmd3	0.00887381896328402	0.0618716999714696	0.842	0.825	1
Cisd2	0.00895890544758314	-0.0715310539750944	0.681	0.745	1
Borcs8	0.0089648099129098	-0.00348345444294385	0.273	0.308	1
Ipo7	0.0090240451651333	0.025115968182459	0.7	0.734	1
Foxp1	0.00930640224764165	0.0488138736426635	0.492	0.486	1
Mageb16	0.00934771371518123	0.0236725078317581	0.245	0.245	1
Bmyc	0.00935953536284851	0.0373715437020966	0.581	0.595	1
Thap7	0.00946427611370531	-0.0162018702858122	0.234	0.278	1
Eif1ax	0.00967563225239261	0.0691211701129106	0.967	0.954	1
2410131K14Rik	0.00969990274764411	0.0229413719502703	0.203	0.197	1
Ttc19	0.00988155590787514	-0.0519841526326492	0.271	0.341	1
Rngtt	0.00993897098153387	-0.0129878134584535	0.277	0.322	1
Melk	0.00994310118398419	0.0201629148267869	0.331	0.347	1
Zfp91	0.00997011137130356	-0.00172802745338463	0.546	0.593	1
Esyt1	0.0101522134251961	-0.00322232588051104	0.109	0.128	1
Rpl36-ps3	0.0102210852315951	-0.0174864686322064	0.612	0.672	1
Atf6b	0.0104753764541302	0.0251296134406263	0.222	0.216	1
Hdac5	0.0105160645516862	-0.0246356166218149	0.148	0.195	1
Nr3c1	0.0105445657517535	-0.0116433925732411	0.126	0.159	1
Mia3	0.0105860642239147	-0.0236130810123949	0.203	0.253	1
Sec61a2	0.0106297830397304	-0.0503667326615155	0.189	0.246	1
Rhox9	0.0106568367689362	0.0904164984093771	0.099	0.132	1
Mier2	0.010747046360621	0.0319899086525651	0.168	0.14	1
Vps37b	0.0107765837390657	0.01932705894873	0.118	0.109	1
Uchl5	0.0107960745344017	-0.0323414666128838	0.797	0.774	1
Trabd	0.0108058697836959	-0.0516889334668607	0.171	0.225	1
Hsd17b14	0.0108093901791412	0.0794046589528983	0.936	0.928	1
Mynn	0.010866116920007	0.040297896183913	0.221	0.188	1
Cab39l	0.0109704194689432	0.0156124749112447	0.224	0.234	1
Zcchc17	0.0109937951146285	-0.0736588760743976	0.723	0.78	1
Ranbp2	0.0111594588080636	-0.0029563979881719	0.26	0.293	1
Myo18a	0.0112930132289169	-0.0331087095132957	0.142	0.194	1
Zmym2	0.0113798726409334	-0.0162617487450651	0.176	0.215	1
Ywhaz	0.0116117769985833	-0.00268962820249197	0.956	0.925	1
Rab2b	0.0118196039146083	-0.0322073518260767	0.084	0.109	1
Immp1l	0.0119162959866582	-0.0668449901170179	0.642	0.691	1
Timeless	0.0119831271162704	0.0203846623649541	0.501	0.52	1
Smim12	0.0120989035786927	-0.0234250947449435	0.536	0.598	1
Kctd13	0.0121037631731294	0.00355280700921204	0.154	0.172	1
Hsdl1	0.0122074180796317	-0.0202039440472113	0.077	0.112	1
E430025E21Rik	0.012256983914216	0.0515166458458152	0.38	0.311	1
Cux1	0.0123485874133027	0.0197380271729314	0.189	0.19	1
Sbk1	0.0125602958203108	0.0185537097354187	0.151	0.148	1
Bphl	0.0125963506589577	0.00613587404044441	0.161	0.179	1
Armc6	0.0127108206577432	-0.0123436251762275	0.218	0.258	1
Pid1	0.012726377767143	-0.0503086922089758	0.173	0.232	1
Sik1	0.0127562090220567	-0.0461091826330796	0.173	0.232	1
Kpna2	0.0127885591218883	0.017971339388186	0.203	0.205	1
Nek2	0.0128677040414592	-0.0498102954685236	0.25	0.316	1
Numbl	0.0129817064143446	-0.0369860356861846	0.103	0.152	1
Tmem64	0.0132245723663642	0.0201558144786099	0.318	0.324	1
Vangl1	0.0132936692745593	-0.0104804848726272	0.433	0.485	1
Ate1	0.013307422291505	0.0359748321755168	0.34	0.329	1
5031425E22Rik	0.0135737223955934	-0.00738179935411028	0.107	0.132	1
B9d2	0.0135785067947118	0.0242743167947053	0.157	0.141	1
Abcc1	0.0135787682232216	-0.0167718064770214	0.094	0.131	1
Samd4b	0.0137350426285578	-0.0313861160174549	0.341	0.402	1
Cmpk1	0.0141220197191077	0.0550637118765334	0.592	0.563	1
Cnnm3	0.0142659159687228	-0.0228320915961053	0.081	0.12	1
Sgms1	0.014280363288369	0.0362283796097988	0.168	0.118	1
Romo1	0.0142838772393533	0.00541905447829638	0.742	0.785	1
Ankrd40	0.0143483134528441	-0.0172734720057836	0.208	0.251	1
Dap	0.0143843195117668	-0.0189933393675196	0.083	0.118	1
Vhl	0.0144003365340488	-0.00420445821758246	0.102	0.122	1
Zfp655	0.0144484412769453	-0.0310405201748602	0.239	0.295	1
Dbi	0.0145035826093859	-0.0713065867815026	0.933	0.943	1
Gm26829	0.0145487993054075	0.0357674735907144	0.228	0.209	1
Ak6	0.0145673445086101	0.0457218433912059	0.851	0.856	1
Nol8	0.0146451393516541	0.00103702805650685	0.573	0.622	1
Dazap1	0.0146730182031997	0.0478222596324228	0.865	0.868	1
Mrpl34	0.0147080242300832	0.0471726742897782	0.961	0.939	1
Mthfd1l	0.0147192703648593	0.0223443313484541	0.373	0.381	1
Cchcr1	0.0147858188578593	0.00125598401072571	0.119	0.13	1
Mrpl54	0.0148004554534046	-0.0281368822224755	0.896	0.873	1
C2cd5	0.014803374502033	-0.0409745562882121	0.147	0.202	1
Bag6	0.0149734166177225	0.00280639642872799	0.466	0.5	1
Ddx51	0.015154011631752	-0.000200844895999086	0.152	0.17	1
Nipal3	0.0152356054132994	0.00886872673156383	0.164	0.172	1
Kctd10	0.0152721299585676	0.019818017264693	0.222	0.221	1
Selm	0.0153140979198926	-0.0355338513003896	0.165	0.22	1
Cutc	0.0153352716619234	-0.0155433889039869	0.096	0.128	1
Usp47	0.0155245813077494	-0.00194486884523509	0.222	0.249	1
Faap24	0.0156855521365095	0.00664662766285945	0.215	0.234	1
Hist1h1a	0.0157440609881362	0.0348251937212258	0.2	0.176	1
Rps2	0.0158934308061998	-0.031298394633418	1	1	1
Zbtb17	0.0159140155165393	0.0151783619243055	0.131	0.13	1
Sfrp2	0.0160785708295788	-0.0306561587468995	0.151	0.201	1
Upf2	0.0161044401797225	0.0397266474913318	0.583	0.588	1
Zscan26	0.0161213325950158	0.0126851884846017	0.113	0.112	1
Tm9sf3	0.0161243295849554	-0.0104001904936865	0.401	0.446	1
Twf2	0.0161559473472606	-0.0377409899008675	0.502	0.57	1
Pla2g16	0.0162469941637599	-0.0171449706812273	0.283	0.331	1
Minpp1	0.0163016609982094	-0.052501218629683	0.315	0.383	1
Zcchc6	0.0163945580420811	-0.00157430725346563	0.184	0.211	1
Fam122a	0.0166085664675148	-0.033594188232487	0.122	0.172	1
Caap1	0.0166881617840786	0.00169474636852923	0.322	0.352	1
Cenpm	0.0167021628240857	-0.00867565835632933	0.785	0.837	1
Cdca7	0.016775085381932	0.0574896326220972	0.772	0.759	1
Mrpl11	0.0169245790083834	0.0669019302617992	0.91	0.888	1
Smagp	0.0171494409385594	0.0362953403294101	0.253	0.239	1
Ola1	0.0171639437484584	-0.0671631487085592	0.752	0.788	1
Sulf1	0.0173134939816538	0.0335701423484788	0.16	0.133	1
Dlgap4	0.0173685746385881	-0.013119381502977	0.215	0.255	1
Rnf114	0.0174028471529625	-0.0297005326799924	0.263	0.32	1
Maea	0.0174567687920532	0.0074779694243628	0.507	0.544	1
BC002059	0.0176251927140859	0.0317389379419551	0.145	0.125	1
Epcam	0.0178426625358227	0.0228306484951483	0.527	0.549	1
Hat1	0.0178459210684546	0.0396775001186376	0.956	0.924	1
Mfsd5	0.0178962990388421	-0.0110277919295635	0.374	0.42	1
Ddx47	0.0179497425505825	-0.0162135434448091	0.499	0.557	1
Cdc25c	0.0180285614098061	0.0098607005292244	0.151	0.157	1
Kat5	0.0180961493848905	0.0414273219167114	0.269	0.227	1
Sft2d3	0.0181583804637213	-0.0341416282875552	0.102	0.148	1
Nxn	0.0182109195137692	0.00223921282888828	0.482	0.52	1
Slc35a1	0.0182449288949507	0.0101091753636834	0.271	0.289	1
Xrcc1	0.0183776285471426	-0.0242325372167019	0.354	0.411	1
Gemin6	0.0183999586681844	0.0511200892832336	0.756	0.744	1
Ctdp1	0.0184042835996945	-0.00276481634699655	0.245	0.276	1
Tmem109	0.0184701382025171	0.0341860903675827	0.165	0.134	1
Trp53inp1	0.0185236224066973	-0.037899214896604	0.253	0.312	1
Mad2l2	0.0185283608526507	-0.055922768184451	0.356	0.424	1
Imp4	0.0185482668383243	0.0476567130228617	0.734	0.739	1
Mzt2	0.0187004617776341	-0.0410258443105028	0.348	0.414	1
Pfdn2	0.0187403193253938	-0.000749213667781801	0.984	0.997	1
Mri1	0.0188243586561461	-0.0234359308936822	0.277	0.328	1
Sike1	0.0188481225738367	-0.00430131014714968	0.302	0.34	1
1110008L16Rik	0.0189301373386045	0.0444892391564599	0.441	0.428	1
Trit1	0.0190233811398609	-0.0369181491619784	0.109	0.157	1
Slc30a9	0.0190324340066736	-0.0492176856120067	0.209	0.268	1
Fbxw8	0.019086198545177	-0.0342822033772497	0.177	0.232	1
Rabep2	0.0191032096102063	0.00892518605477297	0.109	0.113	1
Mthfd2	0.0191338974607061	0.0381827818815474	0.774	0.784	1
Nr0b1	0.0191726490044041	0.0672906173218454	0.573	0.527	1
Mpc2	0.0193389508920876	-0.0525227991898224	0.54	0.609	1
Acvr2b	0.0193582100302736	0.00854591284040462	0.205	0.218	1
Rnf17	0.0194259393842183	0.016726263408094	0.234	0.241	1
Psmb7	0.0195902875993663	0.0324446684837081	0.956	0.971	1
Asb6	0.0197542946776953	0.0371601425342406	0.245	0.233	1
Ccdc58	0.0198190152618462	0.0510162436135233	0.887	0.881	1
Nudcd1	0.0198223954620262	-0.0240833976233161	0.263	0.313	1
Zc3h10	0.0199189247829619	-0.0193612010219283	0.123	0.162	1
Nop58	0.0199951408842808	-0.0464797132439445	0.999	0.997	1
Thumpd3	0.0200661467631145	0.059137392059547	0.515	0.453	1
Ccnc	0.0201329865575441	-0.00263107843818305	0.353	0.388	1
Chd9	0.0201933422542188	-0.00606024873456962	0.25	0.285	1
1700021F05Rik	0.0201944884327709	0.0133236101537557	0.469	0.497	1
2700060E02Rik	0.0202496016119113	-0.0177739264461283	1	0.994	1
Gale	0.020310231651554	0.01249631473639	0.231	0.245	1
Secisbp2l	0.0205522465401257	-0.00455112326575377	0.122	0.145	1
Snrpa	0.020582564183704	0.017251509768847	0.756	0.787	1
Eif4enif1	0.0205918367981937	-0.0193007502997788	0.25	0.297	1
Alg13	0.0206050188898593	-0.00541389335289211	0.538	0.587	1
Hspb1	0.0206738948019348	0.0570573693193919	0.997	0.998	1
Dctpp1	0.0209385502556809	0.0240010400330151	1	0.993	1
Hmgxb3	0.0209408703887375	-0.0284652971724904	0.164	0.212	1
Emc10	0.020973551925155	0.0578627755408733	0.627	0.597	1
Ngfr	0.0211157511655655	-0.0298796760632031	0.078	0.119	1
Tfdp2	0.021140268627472	0.0382989924705712	0.498	0.496	1
Phf3	0.0212352810045765	-0.0590917375540376	0.665	0.723	1
Creld1	0.0212502775168365	0.0398500365254024	0.165	0.121	1
Zfp459	0.0213442184573382	0.01529740175247	0.158	0.161	1
Gpr180	0.0213506599517799	-0.0413555869359871	0.145	0.197	1
Mecr	0.0213542869927387	-0.0177980033263703	0.266	0.312	1
Mid1	0.0214014516262889	-0.0861961542159713	0.675	0.72	1
Sae1	0.0214682069451125	0.00790168644251499	0.866	0.901	1
Aff4	0.0216546980415884	0.0258589699385871	0.502	0.515	1
Gabarapl2	0.0217862700548599	0.00522476335359512	0.994	0.979	1
Becn1	0.0217888870967609	0.0432005711620054	0.428	0.405	1
Hspa4	0.0220092990483456	0.0350365190002668	0.993	0.978	1
Hdhd2	0.0221388098973802	0.00103378726245651	0.337	0.369	1
Pabpc4	0.0222388644339552	0.0191938796996491	0.688	0.721	1
Dnajc25	0.0223279779008138	0.0426301705939293	0.257	0.213	1
Nefh	0.0223395017689796	0.00688810751850999	0.478	0.514	1
Trpv2	0.0224127784977257	-0.0330422899266643	0.073	0.112	1
Rab40c	0.0224266497127931	-0.0367073185436806	0.134	0.184	1
Sept7	0.0227858502218717	0.0550877822889215	0.849	0.83	1
Aco2	0.0228329373489965	-0.00478497843438086	0.71	0.756	1
Ankrd54	0.0229108916001124	0.03206609170481	0.2	0.178	1
Dcaf4	0.022929759512121	-0.0501365985894028	0.271	0.332	1
Map4k3	0.0231121705869227	0.00874059170560709	0.131	0.137	1
Tmed4	0.0231506207277734	0.00398594807971589	0.242	0.264	1
Rad51ap1	0.0231548572636199	0.0305118401087854	0.421	0.418	1
Trim59	0.0231588187059231	0.00549097600924908	0.463	0.497	1
Scap	0.0232188286609242	-0.0322300751519915	0.119	0.166	1
Gtf2h2	0.023259069406781	-0.013169334521292	0.319	0.363	1
Rbm7	0.0232980813138566	0.0540695454200236	0.585	0.529	1
Jup	0.0233475389615576	-0.0634678733563622	0.52	0.583	1
Rbm39	0.023464669994724	0.0286813814703184	0.999	0.989	1
Atg14	0.0234808741585107	0.0161967292087845	0.302	0.315	1
Cyhr1	0.0235249226870372	0.00377440357969852	0.203	0.222	1
Atp6v0a2	0.0238163866822237	0.0061225536360059	0.151	0.163	1
Mcl1	0.0240690955782252	-0.0271913037234462	0.862	0.835	1
Alg3	0.0241203676638151	0.0028507359633354	0.308	0.335	1
Ccdc77	0.0241826553688979	-0.0169206859624832	0.248	0.291	1
Rps6ka3	0.0242835228191948	-0.0331187911818442	0.113	0.16	1
Rap2c	0.0243366706461351	-0.00182709029529471	0.122	0.14	1
Lpp	0.024380053623324	0.00924142515666623	0.097	0.109	1
Gnl1	0.0243963479741015	-0.0414121057255736	0.459	0.525	1
Mrpl23	0.0245602513877325	0.0314763876989197	0.807	0.824	1
Xpc	0.0247464277491827	-0.0323566221687907	0.176	0.227	1
Naa10	0.0247529005267071	0.0633626191217346	0.762	0.738	1
Gatad2a	0.0249176153551522	-0.0582989659339379	0.573	0.634	1
Hn1	0.0249754280229357	0.0544265137255111	0.959	0.933	1
Anapc10	0.0249982499317626	-0.00640448548406702	0.639	0.599	1
Sox15	0.0250224362722777	-0.037617816536735	0.087	0.129	1
Gnai1	0.0251253717383072	-0.0055899555380434	0.165	0.193	1
Hsd17b10	0.0252503690941645	0.0394727775330894	0.583	0.576	1
4931406P16Rik	0.0254208101676985	-0.0312468326239976	0.306	0.364	1
Fiz1	0.0255014314204327	0.0180361344017885	0.554	0.581	1
Utp14b	0.0256755473459385	-0.00196591868202758	0.123	0.145	1
Sqstm1	0.0259374255631712	-0.0653126076453629	0.266	0.325	1
Ndufaf1	0.0259472683713442	-0.0249936919936981	0.229	0.278	1
Plcg2	0.0261342942405867	-0.00356188471012689	0.103	0.122	1
Slc7a7	0.0261687864959811	0.0110815050981611	0.305	0.328	1
Ing1	0.0261761417909759	0.0479687963363278	0.553	0.533	1
Eif4g1	0.0262578357533255	-0.0598702532279571	0.896	0.928	1
Mllt6	0.0263683948954148	-0.04899457043285	0.369	0.395	1
Pcyt1a	0.0264983551929704	-0.0271872002137995	0.125	0.169	1
Mrpl22	0.0266696810542778	0.0610208361627768	0.721	0.697	1
Zfp141	0.0266699100476773	0.0423517594255866	0.237	0.195	1
Arhgdib	0.0268397962775119	0.0201909915989993	0.147	0.141	1
Nicn1	0.0269789998639149	-0.0389405765729556	0.126	0.168	1
Sox4	0.0269837771744918	-0.0124836165544742	0.18	0.218	1
Mavs	0.0270250388623931	-0.0289148106430032	0.083	0.123	1
Tubb3	0.027043048163714	-0.0297681996776275	0.428	0.486	1
Spryd7	0.0272473510015498	0.00937686862296601	0.135	0.142	1
Cnih1	0.0272663766013936	0.0273560373895815	0.611	0.624	1
Dctn5	0.0272964644860295	0.0459894393971255	0.321	0.261	1
Tinf2	0.0275002548826807	-0.0105377976955733	0.205	0.239	1
Fktn	0.0275283495924409	0.017418345324484	0.125	0.119	1
Fam114a2	0.0276724598655582	0.050932255339889	0.598	0.569	1
Hexim1	0.0277084267075343	-0.0493747097109835	0.303	0.367	1
Hmga2	0.0278274297546467	0.0451533223031848	0.134	0.136	1
Parn	0.0279828314981365	0.0239856614644636	0.193	0.184	1
Pgp	0.0280983041974676	-0.0123598474401981	0.726	0.689	1
B4galt5	0.0281519659801365	-0.00350097885600661	0.161	0.184	1
Mcfd2	0.0281543843194547	0.0116778289112617	0.229	0.241	1
Sept1	0.028317759673475	0.0401776114626304	0.505	0.517	1
Fam118b	0.0284827054858201	0.0137826732779647	0.322	0.335	1
Snhg11	0.0284846239159116	-0.0542396909064541	0.203	0.259	1
Uggt1	0.0285629797278015	-0.012238343105674	0.277	0.316	1
Slc25a19	0.0286782386330003	0.0253891113576724	0.239	0.23	1
Smtnl1	0.0287797166016365	-0.0146523546740942	0.091	0.121	1
Commd2	0.0291780910928396	0.0588123152121062	0.637	0.597	1
Ppp1r7	0.0292270700155091	0.0508618731877329	0.569	0.541	1
Sass6	0.0292688842597226	0.00402898181072282	0.107	0.117	1
Dbp	0.0294810350735851	-0.0127760935112748	0.083	0.11	1
Atp5l	0.0294838671381237	-0.0471652065998693	1	1	1
Perp	0.0295468853370291	-0.0714374810511511	0.343	0.407	1
Smarce1	0.0296515519351818	0.053051140810547	0.675	0.65	1
Nt5c	0.0296813707737665	0.0361550447798456	0.282	0.266	1
Lrrc58	0.0297226835359131	-0.0530202371644001	0.421	0.465	1
Pyurf	0.0298669823182152	0.0574834563595559	0.525	0.478	1
Fjx1	0.0300359043808236	-0.0134317538193762	0.126	0.159	1
Zfp398	0.0300448948356996	-0.0281136669324397	0.065	0.102	1
N6amt2	0.0304009974415257	0.041761162935087	0.572	0.506	1
Sapcd2	0.0306342988948273	0.0120804364844931	0.161	0.165	1
Sgta	0.0308496245573379	0.0498267459324944	0.588	0.57	1
Rnf168	0.0308761925911675	0.0476873709613699	0.379	0.316	1
Rps28	0.0309868968152125	-0.0340222608894347	1	1	1
Rchy1	0.0309938464245201	0.0257380984704437	0.499	0.512	1
Abhd11	0.0311225411530839	-0.0265731178576664	0.396	0.452	1
Spice1	0.0312373990678604	-0.0144501978851011	0.078	0.107	1
Dnajc18	0.0314621165665687	-0.0275290043204066	0.096	0.137	1
Ptprk	0.0315934805226467	0.042951446731419	0.242	0.191	1
AY036118	0.0316090210102205	-0.0533147395325861	0.745	0.798	1
Senp8	0.0316110653834662	0.024530847260299	0.11	0.089	1
Ppp1r2	0.0316258503306481	-0.0544808832327269	0.788	0.836	1
Clasrp	0.0318828564383004	0.0149849518696328	0.164	0.161	1
Gpn3	0.0319138478430439	-0.0624472193954316	0.462	0.505	1
Sertad2	0.0320529868059696	0.0142572869073652	0.473	0.504	1
Dennd2c	0.0322263887126889	-0.0356657904019214	0.142	0.19	1
Borcs5	0.0324965121372004	-0.0237349231583734	0.135	0.175	1
Usp11	0.0325234043488775	-0.00848738208058845	0.096	0.122	1
Gm43409	0.0325775602467434	0.0796192762779877	0.11	0.129	1
Ino80d	0.0326475382902525	0.0478687329620605	0.421	0.395	1
Zrsr2	0.0326913858487514	-0.0124893504695766	0.833	0.876	1
Pnpo	0.0328691678620543	-0.0330594870430912	0.167	0.216	1
Ephx2	0.0329146026707622	0.0327508940865613	0.107	0.075	1
Cd276	0.0329493937820808	-0.0367372007261435	0.123	0.169	1
Brd1	0.0329936107125343	-0.0334440316320051	0.107	0.151	1
Zak	0.0330369791085506	-0.0330087213357569	0.086	0.121	1
Tctex1d2	0.033143389916505	0.0222307043152442	0.277	0.276	1
Bckdhb	0.0332422497816665	0.0449678235269344	0.398	0.358	1
Cstf1	0.0333123731472268	0.0522037731798265	0.396	0.346	1
Agtpbp1	0.0334126153925116	-0.00753250188139815	0.193	0.223	1
1190007I07Rik	0.0335095666686507	0.040348505949631	0.367	0.339	1
mt-Co1	0.0335620748931503	-0.0439912653968952	1	1	1
Map1b	0.0335894513839692	-0.0521704188336873	0.599	0.662	1
Ift88	0.0336030307563929	-0.0176562196190348	0.083	0.113	1
Tmem192	0.0337213651860912	-0.0193507623283604	0.527	0.509	1
Smco4	0.0337254082097334	0.0466001358827734	0.311	0.254	1
Rabif	0.0338443025120239	0.0179835627587678	0.538	0.56	1
Paip1	0.0340430970281727	-0.0454824074288835	0.215	0.262	1
Gm9844	0.0342707672337942	-0.0180558891347107	0.138	0.175	1
Ccdc92	0.0344633636929034	0.0397871559786836	0.219	0.189	1
1500011K16Rik	0.0345254155582429	0.0503767905192583	0.598	0.575	1
Tle4	0.0345282768046842	0.0617688902905326	0.716	0.69	1
Akr1e1	0.0345946927031927	0.03259991828892	0.151	0.118	1
2810006K23Rik	0.0347053710444625	0.0316517218927431	0.29	0.268	1
Rps20	0.0347073098296983	-0.0304058377221521	1	1	1
Tgfbr1	0.0347315167067302	0.00219925184428763	0.128	0.144	1
Sat1	0.0347821820306865	0.0145681511583772	0.451	0.396	1
Gnpnat1	0.0348270981193694	0.0536954691854791	0.743	0.73	1
Ndufs1	0.0348632452375465	-0.038420622925988	0.456	0.519	1
Platr3	0.0350197355925449	-0.00433969941809365	0.692	0.741	1
Unc45a	0.0350577997923724	0.0175974674806417	0.237	0.234	1
Traf7	0.0351650590547988	0.0128489193527712	0.466	0.488	1
Gins4	0.0354451613778992	0.0496834761065266	0.765	0.762	1
Fam135a	0.0354913795632968	-0.0227775147722172	0.068	0.102	1
Rpl11	0.035499436561542	0.0340627232887591	1	1	1
Rfc1	0.035720516790813	0.0203188016059812	0.914	0.936	1
Mysm1	0.0358619231953184	-0.0383374404980042	0.231	0.287	1
Pyroxd1	0.0359277142943867	-0.0348052183016556	0.155	0.205	1
Imp3	0.0359633507392501	0.0595920976648671	0.756	0.712	1
Tiparp	0.0360908530172139	0.00960266446651276	0.389	0.419	1
Prkrir	0.0363527704835322	-0.0273155444110271	0.266	0.318	1
Topbp1	0.0364273407642734	0.0391023916031388	0.496	0.481	1
Nudt5	0.036431289912158	-0.0616228580325877	0.808	0.843	1
Mrps17	0.0364807162125067	0.0581641869049512	0.874	0.856	1
Rnf41	0.0368986115824716	-0.0299356699502111	0.2	0.25	1
Gga1	0.0369096886237734	0.00699711785128859	0.228	0.239	1
Rap1gds1	0.0371257157143197	-0.0317725886647492	0.142	0.188	1
Senp6	0.0372990275224485	-0.0503129784083995	0.605	0.628	1
Atg12	0.0373154519085116	-0.0369362209370279	0.298	0.356	1
Rpl36al	0.0375647177560037	0.0311128316901801	1	1	1
Ppil2	0.0375978668976878	-0.0292426635815273	0.321	0.377	1
Pcm1	0.0377085626669294	-0.00912733054017367	0.695	0.744	1
Ccnk	0.0377794155676403	0.0251121252872796	0.39	0.389	1
Peak1	0.0378038783374705	0.011786752427381	0.167	0.17	1
Pddc1	0.0378606868016924	0.0364533072298613	0.192	0.162	1
Nup35	0.0382513940880469	0.0460002439331621	0.348	0.306	1
Pole3	0.0382694952493186	0.0210548234127301	0.729	0.752	1
Mrpl3	0.0383068447523813	-0.0135564149013865	0.524	0.574	1
Prcc	0.038599556431057	0.0113238204554056	0.276	0.294	1
Cd24a	0.0386141834681269	-0.00249887174304883	0.18	0.213	1
Wdfy1	0.0387172735802186	0.0236021275850377	0.351	0.352	1
Gtf2ird1	0.0387442504008316	-0.00967109191630822	0.248	0.283	1
Ankrd10	0.0387794496043056	0.0438130976957222	0.557	0.544	1
Gpsm3	0.0389440050047913	-0.0233880609577437	0.192	0.199	1
Hps4	0.0389952664316664	0.0316474683958616	0.194	0.171	1
Carnmt1	0.0391627633463383	0.0196838376618822	0.832	0.86	1
Zfp830	0.0392295124300893	0.0172768604878136	0.337	0.341	1
Twf1	0.0392703719763332	-0.016417604816887	0.507	0.558	1
Top2a	0.0393394925694181	-0.0227871360411878	0.946	0.929	1
Spopl	0.0394546850647935	0.00285574893188476	0.165	0.183	1
Pecam1	0.0398246690559361	0.0339499469945425	0.319	0.303	1
Cep104	0.0399932806295632	-0.0204543904964891	0.161	0.17	1
Serf1	0.0401372350945728	-0.0107610969650116	0.282	0.319	1
Ptprs	0.040165189265995	-0.0347508030217234	0.183	0.233	1
Ist1	0.0401906562852873	-0.0115112304679257	0.167	0.201	1
Dusp14	0.0402341631442643	0.0274938721704746	0.122	0.099	1
Tvp23b	0.0403191953653447	-0.0417812755169427	0.295	0.354	1
Dusp12	0.0403632713000522	0.0563447739197542	0.557	0.503	1
Wdr6	0.0403994758474297	-0.0288846687784257	0.312	0.367	1
Gadd45b	0.0405197706175968	-0.0198733493194542	0.158	0.197	1
Fam172a	0.0405236923474971	0.0193813269820713	0.126	0.118	1
Cenpo	0.0406036243391451	-0.00815162631695716	0.087	0.108	1
Fbxo5	0.0407174841789467	-0.0450156322228051	0.563	0.625	1
Cbs	0.0408661227964759	-0.0198165879458199	0.078	0.111	1
Arl3	0.0409839232261465	-0.0257075427936407	0.311	0.36	1
Mlh3	0.0410039025277029	0.0317677361404752	0.147	0.105	1
Cast	0.0410921733033702	0.031461489314646	0.145	0.104	1
Cisd1	0.0411007491822152	0.0326117194693285	0.968	0.98	1
Prkra	0.041105257205222	-0.00971650868936683	0.116	0.143	1
Gnpda2	0.0412678590040498	-0.00282101379218538	0.154	0.176	1
Csnk1a1	0.0413118829009995	0.0239140524493553	0.987	0.968	1
Alg9	0.0414083297889414	-0.0079717501544381	0.118	0.141	1
Ppp1r14d	0.0414258475236746	-0.00899045938767457	0.128	0.154	1
Hipk1	0.0414685793263356	0.00729606495982818	0.168	0.176	1
Snx16	0.0415494131800259	-0.0222962527579162	0.238	0.282	1
Med9	0.0419118389470491	0.0529638419921251	0.752	0.709	1
Lrpap1	0.0419142151421775	-0.0803603366392085	0.589	0.631	1
Gm13151	0.0421617332645846	0.00925722542924889	0.411	0.439	1
Gm3550	0.0422510038344386	0.0109544637033541	0.676	0.629	1
Anp32a	0.0423360351570204	0.0575135620053266	0.875	0.86	1
Rbm34	0.0424238971451308	-0.0367567907932879	0.597	0.597	1
Aspm	0.0425287187409895	0.0303156364816271	0.296	0.285	1
Nupl2	0.0427137737416097	0.0395002266271683	0.184	0.141	1
Lin9	0.0428535384165146	-0.0117737822459316	0.135	0.166	1
Plpp3	0.042921128360764	-0.0360887805892726	0.132	0.178	1
Atpaf1	0.0433067018015937	0.0404444665049102	0.395	0.369	1
Tbc1d7	0.043446611185506	0.00295183440968871	0.248	0.268	1
Myo9a	0.0435220646749944	-0.0278451492659007	0.116	0.158	1
Rilpl2	0.0435587174109699	0.0263033448947036	0.103	0.072	1
Gm15545	0.0435939526195718	0.0260092260016805	0.139	0.12	1
Rtkn	0.0437498720506597	-0.0337251028568424	0.081	0.119	1
Ahctf1	0.0437601530143704	0.0540464370324766	0.608	0.559	1
Cbx1	0.0438548631052737	0.0513910891780081	0.993	0.986	1
Pi4k2b	0.0439277061502255	0.00369268853046725	0.184	0.201	1
Capn10	0.044026402678917	-0.0369958130208915	0.19	0.242	1
Alkbh8	0.0440398467392004	0.0108745504317256	0.147	0.154	1
Clns1a	0.0441828694495129	0.0521162987359358	0.971	0.974	1
Echs1	0.0442681526235708	-0.0345349827973087	0.482	0.541	1
Timm10	0.0444510909157683	0.0597331275039907	0.835	0.824	1
Polr3d	0.044764226347609	0.0107612304782047	0.505	0.532	1
Tcf7l2	0.0447805193852824	-0.0148063413718304	0.138	0.171	1
Hs1bp3	0.0449925976438148	0.0236126841290051	0.106	0.082	1
Shq1	0.0451762050227051	-0.0282192706683453	0.189	0.234	1
Gtpbp6	0.0452037073041631	0.0432720283663478	0.292	0.249	1
Ulk1	0.0452127708472375	-0.0196756224107609	0.354	0.402	1
Tnrc6b	0.0452258689448795	0.00232964010385411	0.318	0.343	1
Chmp4b	0.0453244685778072	-0.0521856567659554	0.437	0.487	1
Tsc1	0.0453471468229772	-0.021415578334583	0.181	0.222	1
Uap1	0.0455120172173297	0.0114744534014828	0.229	0.234	1
Med6	0.0456714838145176	0.0524017135105161	0.44	0.393	1
Sart1	0.0458525072552038	-0.0620402899117718	0.457	0.508	1
Txn2	0.0462117564772171	-0.00338314047974464	0.907	0.877	1
Crlf2	0.0463291956069365	0.0304930350191392	0.194	0.169	1
Hspa5	0.0463907918185415	0.0427464063325735	0.945	0.956	1
Srsf9	0.0465370856276158	-0.0442480164699603	0.689	0.745	1
Rbmx2	0.0465647994932957	0.052675506028506	0.499	0.444	1
Rad23a	0.0468357272552404	-0.0454115368574034	0.572	0.632	1
Gga2	0.0468715396161011	-0.0103164555311134	0.591	0.639	1
Akap7	0.0473884322651698	-0.0291004241084489	0.179	0.225	1
Set	0.0474165718440386	0.0366695750514339	1	1	1
Nop16	0.0474283503426373	-0.0386782270842556	0.656	0.713	1
Nfkb1	0.047509184481978	-0.0434923926354095	0.184	0.228	1
Gpr89	0.0476046981415244	0.00868994505280465	0.219	0.232	1
Cradd	0.0476333506809707	0.00306392580125234	0.161	0.175	1
Gfpt1	0.0478636987745251	-0.0140137189192714	0.132	0.163	1
Unc119	0.0481188390021114	0.0109710339379177	0.18	0.184	1
Atad1	0.0482910605594244	0.0422419409553237	0.299	0.257	1
Phb	0.0482930369324603	0.0151783168199507	0.797	0.824	1
Lrp10	0.0483383604822641	0.0183062295963878	0.194	0.188	1
Nrtn	0.04848367623568	-0.0432282223296039	0.308	0.366	1
Lrrfip2	0.048750144745497	-0.0484510539848196	0.386	0.444	1
Gnb1	0.0487623110940885	-0.0494940004422992	0.864	0.899	1
Kcnk5	0.0487700563109158	-0.0226806092220128	0.154	0.193	1
Erp44	0.0487703139330792	-0.0360539262096173	0.306	0.362	1
Ngdn	0.0488115141093081	0.0241922876368953	0.702	0.729	1
Wdr11	0.0489017556763459	-0.0154122975368086	0.125	0.158	1
Cdc16	0.0490019812189629	-0.05112901990578	0.412	0.461	1
Lin7c	0.049169513167245	0.0490869171491609	0.425	0.372	1
Hpgds	0.0491756356002017	-0.0220030430070196	0.068	0.101	1
Fam229b	0.0493282018652962	-0.0328439030924848	0.112	0.151	1
1810044D09Rik	0.0493466053722925	-0.0110830403877316	0.09	0.117	1
Abhd13	0.049420595210805	0.0145784667267184	0.167	0.164	1
Eif3j1	0.0495477027720025	-0.0304973355842332	0.562	0.62	1
Akap1	0.0498062213659054	0.028790694618311	0.435	0.431	1
Ube2e3	0.0501117150556958	0.00244505704202891	0.647	0.687	1
Nkiras1	0.0501253936200431	-0.0307040127814944	0.104	0.141	1
Mknk1	0.0501784257173094	-0.0308934946598163	0.097	0.134	1
Nacc1	0.0503913735757947	-0.0394715455746739	0.453	0.513	1
Nutf2	0.0504625779103844	0.0434937403990865	0.298	0.262	1
Mpst	0.0504777489578217	0.00202461497342454	0.123	0.137	1
Osbpl1a	0.0506022477734397	-0.0435263666314581	0.213	0.261	1
Gtf3c3	0.0506478650541894	-0.0518032007503864	0.337	0.392	1
Tssc1	0.0507945034774317	-0.0200353961326712	0.332	0.378	1
Enoph1	0.0507996703157168	-0.00893728762650875	0.392	0.434	1
Hnrnph1	0.0508697658207688	-0.0182782610464037	0.774	0.819	1
1810014B01Rik	0.0508727945206116	-0.0346863914604636	0.118	0.16	1
Rnft1	0.0511163451254028	0.0250119697673598	0.28	0.268	1
Gngt2	0.0514977331111963	0.0127510528167171	0.19	0.199	1
Tubg1	0.0519390921694213	0.0236331295661097	0.48	0.494	1
Trim25	0.0519818863603202	-0.0250327448477957	0.373	0.426	1
Hnrnpa1	0.0520276749426984	-0.022046330469784	0.997	1	1
Zfp296	0.0521765633471136	0.0462260634824453	0.47	0.462	1
Creb1	0.0522288622873061	-0.01148852546836	0.218	0.251	1
Zdhhc5	0.0524250518250641	-0.0378653887472725	0.155	0.197	1
Pelp1	0.0524757603882537	-0.0015113973466262	0.714	0.753	1
Zfp961	0.0526157118402449	-0.0492011696570746	0.386	0.445	1
B230354K17Rik	0.0529586564777145	0.00541882612380526	0.241	0.265	1
Lamtor5	0.0530008482303977	0.0141744531223826	0.875	0.901	1
Cox10	0.0531501017372721	0.00383874286142805	0.37	0.337	1
Keap1	0.0534553607587165	0.0425346363065819	0.338	0.312	1
Abhd10	0.0535197069289585	0.019572528499788	0.255	0.253	1
Psmd9	0.0535630690076342	-0.0129061380305898	0.393	0.436	1
Atf7ip	0.0537218137634265	-0.0042365644856483	0.274	0.303	1
Twistnb	0.0537433495360777	-0.0310285977951845	0.749	0.798	1
Zfp7	0.0538158674642166	0.0260592538939791	0.134	0.109	1
Fdft1	0.053840303102952	-0.0550550632314095	0.419	0.478	1
Nprl2	0.0542819810502567	-0.0111744218261537	0.081	0.105	1
Tmem2	0.054603919846974	-0.0101350709937877	0.161	0.191	1
Ap1ar	0.0547432980462204	-0.0464871251086906	0.311	0.366	1
Eif2ak2	0.0548003242489637	0.019676825434598	0.17	0.166	1
Qtrt1	0.0549413873370089	0.0469855797726986	0.427	0.375	1
Pnma5	0.0554224082728541	0.0381775980337028	0.239	0.21	1
Atic	0.0554710074039697	0.0516335988056121	0.714	0.664	1
Rere	0.0555091951649393	-0.0162936077515813	0.266	0.306	1
Gramd1a	0.0555866145392384	-0.0194940589659333	0.089	0.121	1
Hnrnpul1	0.0556142767831999	-0.0244308606573593	0.428	0.48	1
Cdk9	0.0556823233166551	0.0270375603287105	0.507	0.451	1
Lyrm4	0.0557379477255284	0.00331566081973667	0.165	0.178	1
Arl13b	0.0557977953951312	-0.0346548223345096	0.157	0.203	1
Hltf	0.0558087295172883	-0.0397203438942632	0.199	0.249	1
Snrpd1	0.0559000038808962	-0.000559793245852758	1	0.994	1
St13	0.0559609224095826	-0.0290176828461464	0.985	0.995	1
Rnf219	0.056225302470453	0.0254213996322769	0.16	0.145	1
Adrb3	0.0563299241952648	0.0148641228003751	0.174	0.174	1
Ddt	0.0566219192127067	-0.010705589063109	0.795	0.836	1
Faf1	0.0566790651381845	-0.0279629371172067	0.71	0.762	1
Zfp414	0.0567109908086622	0.0171890025476198	0.18	0.174	1
Rreb1	0.0568219988150672	-0.0228291088863843	0.097	0.133	1
Trp53rka	0.0569757499663985	-0.034565417261252	0.183	0.231	1
Ddx11	0.0574743429647758	-0.0269045470938331	0.1	0.138	1
Mier3	0.0574872869861794	-0.012394067232709	0.132	0.161	1
Sin3b	0.0576414653173149	0.0393413055750659	0.579	0.604	1
Chpt1	0.0576890858633933	-0.0504465417285384	0.224	0.275	1
Ssbp1	0.0578934234352094	0.0407109633762943	0.952	0.956	1
Mis18a	0.0579996993584346	0.00727944799201863	0.44	0.463	1
Lsm2	0.0582357884408659	-0.00282200677505462	0.97	0.986	1
Rbbp5	0.0582658105928678	-0.0091462991323164	0.302	0.336	1
Nkap	0.0583544432730397	0.00437378222725193	0.358	0.382	1
Trmt5	0.058518204887281	-0.0102385479503836	0.152	0.182	1
Lypla2	0.0588053713499382	-0.0449218598111133	0.271	0.322	1
Ndufaf3	0.0588186797496775	-0.00752591436724709	0.305	0.339	1
Arl2bp	0.0591493491437691	0.0360807135231089	0.37	0.355	1
Arf3	0.0593923379295055	-0.0492935088504546	0.456	0.514	1
Ccdc86	0.0595281032514891	0.00585177785059099	0.628	0.661	1
Asxl1	0.0597101561058904	-0.00810763186656016	0.405	0.44	1
2610305D13Rik	0.0597480541267947	-0.0105436554428279	0.755	0.797	1
Stmn2	0.059753217599485	0.0453151228664317	0.97	0.981	1
Thumpd2	0.0598843187944948	0.0228985284923071	0.112	0.091	1
Ppcdc	0.0599622011425082	-0.000628778752868361	0.134	0.147	1
Gadd45gip1	0.060023731556882	0.0445805000120328	0.848	0.808	1
Fam222b	0.060195133816155	-0.0331212898811242	0.158	0.204	1
Tubgcp5	0.0602751615452346	0.0205446626113848	0.203	0.191	1
Gps2	0.0602778508634643	0.00333093376031265	0.234	0.25	1
Myof	0.0605525896973233	-0.0199022198331526	0.113	0.148	1
Dlgap3	0.0606085479584308	-0.0319688451477848	0.164	0.21	1
Rab12	0.0606944787335048	-0.0293312440322447	0.115	0.154	1
Acer3	0.0608378923441705	-0.027173834341595	0.071	0.103	1
Smim7	0.0608603527460043	0.0370331329258576	0.447	0.435	1
Hmgcr	0.0610927641234919	0.0437331159550835	0.321	0.285	1
Pet100	0.061170425563357	0.0497558570207438	0.726	0.7	1
Polr2h	0.0612707931264186	0.040689936239611	0.896	0.857	1
Armcx5	0.0614920444460987	-0.0210596665932957	0.112	0.147	1
Cdc7	0.0616446414630766	0.0276382494484885	0.186	0.163	1
Jmjd4	0.0617950065655631	-0.0138124718643102	0.091	0.118	1
Actr2	0.0618723370204887	0.0464290258571683	0.585	0.572	1
Rapgef2	0.0619640940998893	0.0179955776845902	0.106	0.076	1
Utp14a	0.0620367712770757	-0.0538445156849868	0.573	0.622	1
Tceal8	0.0620487096156675	0.0376740322237521	0.765	0.772	1
Rptor	0.0621738946930951	-0.0237892783215901	0.155	0.195	1
Dmtn	0.0623130105925442	-0.02585048864311	0.203	0.248	1
Cyp20a1	0.0623352951610286	-0.0119745876216913	0.18	0.173	1
Timm13	0.0623397957881355	0.0402157343384417	0.988	0.993	1
Camta1	0.0624160627436478	0.0515617213765956	0.597	0.564	1
Elmsan1	0.0629779643005196	0.026607747518364	0.107	0.075	1
Shmt1	0.0629801061174452	0.0394492138019171	0.702	0.69	1
Pigm	0.0629923691597093	-0.0311749670260465	0.145	0.189	1
Psmd14	0.0630563795306426	0.00597171968891963	0.8	0.831	1
Vegfb	0.0631348535043507	-0.0199750291471029	0.161	0.199	1
Top3b	0.0633155929331683	0.0232121595109098	0.428	0.432	1
Ykt6	0.0635104376562197	0.0387878622392459	0.512	0.492	1
Zfp800	0.0635176231259199	-0.012404582587184	0.142	0.171	1
Pds5a	0.0637915456582116	-0.0441082818900128	0.488	0.545	1
Med1	0.0638280393822831	0.0279288960059577	0.376	0.372	1
Smg6	0.063993179132953	0.00329447822744039	0.309	0.331	1
Pvrl3	0.0640656199374946	-0.00805068325974895	0.168	0.196	1
Smurf2	0.0640998457353922	-0.0226192002273459	0.083	0.117	1
Inpp5d	0.0642209163521017	0.0215659359140612	0.164	0.154	1
Elavl2	0.0642801919554274	-0.0245032307526923	0.244	0.288	1
Mitd1	0.0643193093754057	-0.0359797564745137	0.491	0.548	1
Pard6g	0.0646126785018697	0.0127950534256114	0.183	0.185	1
Nos1	0.0646619809262639	-0.00371364183103977	0.131	0.149	1
Cdk6	0.0646759480032134	0.00272870539380093	0.337	0.362	1
Zmynd19	0.0646872619545989	0.0447897079072492	0.507	0.454	1
Ywhah	0.0646946530846625	0.047851060901138	0.859	0.861	1
Rnpep	0.0647583021095312	0.0100861176458353	0.196	0.206	1
Irf2bpl	0.0648841519854499	0.0201799632237064	0.637	0.659	1
Ndc1	0.0648891110946641	0.0505533066795601	0.459	0.409	1
Eps15	0.0652920688309506	-0.0198507277684381	0.148	0.155	1
Zdbf2	0.0652988211875163	-0.00957952898488129	0.376	0.413	1
Prmt3	0.0653432683076337	-0.0206675882130291	0.469	0.519	1
Ube2q2	0.0654187281761746	-0.0171315502916491	0.292	0.335	1
Timmdc1	0.0654389149640907	0.0317382087896961	0.344	0.329	1
Pcbp1	0.0654822737075494	0.0420669349704492	0.996	0.992	1
Rassf1	0.0655519568762316	-0.0219963254159747	0.131	0.168	1
Chsy1	0.0656134283638632	0.00247706225254568	0.157	0.169	1
Usf2	0.0656394423109944	0.0145925333360283	0.319	0.327	1
Zmat3	0.0659331687709216	-0.0289226520487524	0.478	0.53	1
Sall3	0.0659453077125254	0.0342136422078586	0.193	0.166	1
Dnmt3a	0.0661028311191782	-0.0612000777043323	0.457	0.494	1
3110040N11Rik	0.0663632270310938	-0.0492824767900903	0.438	0.494	1
Prc1	0.0664631024907611	0.0305217772245073	0.659	0.605	1
Dhrs7b	0.066659875392316	0.0020039020529502	0.466	0.497	1
Lpcat3	0.0668254911164531	0.030966656909808	0.245	0.224	1
Fdps	0.0668566662221301	0.0081541665353389	0.308	0.326	1
Lhpp	0.0672219616877766	0.0174402850714602	0.107	0.097	1
Zmat5	0.067414938623168	0.0224446912750405	0.482	0.491	1
Wdr41	0.0674910898483121	-0.0206133948161588	0.097	0.13	1
Drg2	0.0676215554627686	0.0465467566171162	0.459	0.412	1
Atn1.1	0.0676664049815797	-0.0298618519466727	0.083	0.117	1
Emc4	0.0678483560624072	-0.0507082643181467	0.634	0.68	1
Stk38	0.0678503416981786	0.0308167824914046	0.476	0.473	1
Ankzf1	0.067895075726505	-0.0279854987132004	0.09	0.126	1
Gdf3	0.0678972442225366	0.0476614661696134	0.785	0.784	1
Vwa3b	0.067979296663974	0.00260453079289494	0.208	0.227	1
Nomo1	0.0680042398135792	-0.0311629111702293	0.313	0.364	1
Dennd5a	0.068113723377602	-0.00149221813645484	0.103	0.117	1
Cmas	0.0681692189847694	-0.0407762269837886	0.424	0.481	1
Hps1	0.0681943244948108	0.00231170000289621	0.093	0.103	1
Vps13c	0.0683910161165999	-0.0299021015366863	0.102	0.139	1
Psma5	0.0684263129677067	0.053883758341128	0.939	0.931	1
Gm1673	0.0684572018642566	-0.00918314758280575	0.163	0.188	1
Cmtm7	0.0685927464988624	-0.0129672175498811	0.546	0.584	1
Iars	0.0687122669268634	-0.0564865084404421	0.552	0.604	1
Hebp1	0.0689425867980742	0.0235940517432485	0.331	0.33	1
Pgrmc1	0.0690601735240039	0.0172918925062888	0.591	0.614	1
Pten	0.0691182583048433	0.043274639791718	0.424	0.393	1
Zc3h13	0.0691315601197905	-0.0578541839134004	0.73	0.751	1
Alad	0.0691487453623634	-0.00117401374151027	0.379	0.409	1
Lrif1	0.0691560627649843	-0.0408075459124227	0.257	0.309	1
Fgfbp1	0.0692061163502016	0.0488100759364287	0.29	0.264	1
Clk4	0.0692531134138245	0.024276924946144	0.266	0.258	1
Platr26	0.0693754863813823	-0.0395894326051737	0.171	0.212	1
Ak1	0.0694776624771889	-0.0477900476489834	0.287	0.332	1
Dmwd	0.0695593801649718	0.00271861125899628	0.177	0.19	1
Pabpn1	0.0695957053341117	0.00852466159939275	0.419	0.443	1
Tmem238	0.0696184792843721	0.0496408232832245	0.485	0.44	1
Tacc1	0.0700107804543504	-0.030411451110397	0.173	0.217	1
9430015G10Rik	0.0701044411548292	0.0217299529456827	0.126	0.092	1
Mfap1a	0.0701119478986807	0.0247339819359829	0.248	0.236	1
Patz1	0.0701248652935629	0.0189776340582498	0.411	0.363	1
Tm7sf3	0.0703366949380704	-0.0171281645924396	0.418	0.466	1
Prcp	0.0705161093138333	-0.0148608575365173	0.164	0.196	1
Atp2c1	0.0708495502229775	-0.0220060658596287	0.212	0.252	1
Morc2a	0.0710069773546901	0.0195504074606872	0.284	0.287	1
Ccnf	0.071029139622253	-0.0241678342641107	0.553	0.604	1
Plk1	0.0710710271920159	0.0536909907522373	0.637	0.601	1
Zdhhc18	0.0711950112991873	-0.0248187001814685	0.119	0.157	1
Bin1	0.0711999596023154	0.0197268197409593	0.113	0.104	1
Hiatl1	0.0712582813958118	-0.0228131574715981	0.119	0.155	1
Aldh9a1	0.0713044386174041	-0.0040904678380542	0.226	0.253	1
Zyx	0.0713282783671356	-0.0262347040746467	0.16	0.202	1
Ormdl3	0.0714853077034056	0.0361911914170541	0.215	0.185	1
Angptl4	0.0715466750409391	-0.0268895675169318	0.283	0.331	1
Narfl	0.0715522609511566	0.034165196152893	0.215	0.189	1
Tox4	0.0718076401615042	-0.0441546551310432	0.34	0.395	1
B930036N10Rik	0.0718139101759407	0.0194078469178266	0.139	0.106	1
Adar	0.0720907130168864	-0.0309387205818001	0.135	0.17	1
Tmsb15b1	0.0721455382453216	0.0347127859878885	0.193	0.152	1
F11r	0.0721783237760547	0.0268135176856797	0.129	0.093	1
Mrps25	0.0722064097393265	0.0352306129280706	0.801	0.809	1
Ppme1	0.0724465187487921	0.0361560325544658	0.234	0.189	1
Fkbp4	0.0725923701691879	0.0471033905332237	0.994	0.993	1
Mms22l	0.0727535580817729	-0.00596215730240113	0.338	0.373	1
Slc30a5	0.0727612827683542	0.0275329589606375	0.222	0.206	1
Fbxw11	0.0728073496945666	-0.0203582259383806	0.186	0.225	1
Ly6e	0.0731872029297534	0.0484265611631528	0.488	0.454	1
Wdr4	0.0731928497162866	-0.0227853862662059	0.255	0.298	1
Mmgt1	0.0732599202684975	0.0254960375376419	0.126	0.098	1
Brms1l	0.0732933790741957	-0.0220817237669829	0.104	0.14	1
Plekhf2	0.0733164697876877	0.061504031425448	0.718	0.676	1
Dnajc8	0.0733301775216278	0.0325797775122589	0.978	0.988	1
Setx	0.0733740418208523	-0.00821187474081925	0.441	0.481	1
Pycrl	0.0734163347929922	0.0290380891953557	0.418	0.413	1
Timp1	0.0735533666226459	-0.00763806657802679	0.43	0.468	1
Tor1a	0.0736101349180934	-0.0407649075715769	0.313	0.368	1
D10Wsu102e	0.0736332775693687	-0.0391948861800673	0.382	0.437	1
Wsb2	0.0736728912643874	0.0132789558975756	0.456	0.475	1
Surf2	0.073839653965337	0.0427411312469019	0.563	0.54	1
Dnajb6	0.0738509126526614	0.0397962329228538	0.977	0.984	1
Ugdh	0.0738569866961056	-0.0160585438307948	0.097	0.125	1
Cyct	0.0739545820436403	0.029806661484261	0.269	0.25	1
Aurkaip1	0.0740650648894845	-0.0444850891290618	0.956	0.968	1
Fkbpl	0.0741150038428546	0.0233348535128853	0.145	0.127	1
Gpx4	0.0745852610706317	-0.0681555256523532	1	1	1
Mapkapk2	0.0746019291902024	-0.0264162201650908	0.16	0.201	1
Vma21	0.0747954365489067	-0.0170451305735455	0.507	0.554	1
Mark2	0.0748642435434044	-0.0209610962534447	0.348	0.395	1
Ints3	0.0748934371359624	0.0121096513742744	0.279	0.288	1
Ythdc2	0.0749711779817533	-0.01113545851169	0.103	0.13	1
mt-Nd3	0.0751115860403593	-0.0140675350690893	1	0.996	1
Fam193b	0.0751401671350485	-0.021836216010837	0.132	0.168	1
Gm16287	0.075283931448271	-0.00218925718979807	0.104	0.123	1
Ubox5	0.0754007200458689	0.0247517040099156	0.119	0.096	1
Dclre1b	0.0754155925032385	-0.030326231561819	0.093	0.127	1
Cggbp1	0.0754369546677364	0.0442829548763477	0.875	0.837	1
Ckb	0.0755119610414745	-0.0383616000625109	0.769	0.815	1
Zfp385a	0.0755382811214811	0.00598981648192433	0.134	0.139	1
Hyal2	0.075713485716842	0.043591666451033	0.332	0.289	1
Adsl	0.0758180151243937	-0.0344255237633532	0.496	0.55	1
Mdm4	0.0760186425981642	-0.0464017244762652	0.552	0.607	1
Gm10269	0.076415191588807	0.0159103310671031	0.115	0.107	1
Rnf146	0.0768502988253894	-0.0120158032604084	0.25	0.283	1
Impa1	0.0768813075780813	-0.0428689557904638	0.443	0.499	1
Sqle	0.0770075946820484	0.0223914962706563	0.435	0.444	1
Spast	0.0771427296205132	-0.0220038671735951	0.264	0.307	1
Myl7	0.0771556455484416	-0.0198941768186669	0.131	0.165	1
Hyou1	0.0772628013865291	-0.026128854713754	0.205	0.248	1
Sepsecs	0.0772686247898887	-0.0238800551301565	0.074	0.106	1
Zfp207	0.077388215556953	0.0459333916726397	0.891	0.857	1
Dynlt3	0.0774463944497465	0.00855034380169525	0.103	0.104	1
Cdkn1a	0.0774635312359548	-0.0835956663697147	0.392	0.422	1
Prrc1	0.0778586703216694	-0.0684325078941023	0.669	0.706	1
Fmr1	0.0779161121024412	-0.00326452849563447	0.366	0.397	1
Nup188	0.0779602141635969	0.0422988300253284	0.405	0.352	1
Ktn1	0.0780603824538575	-0.00350369655642724	0.864	0.832	1
Ptbp2	0.0780611888552774	-0.0211214470997872	0.11	0.144	1
3010026O09Rik	0.0781544318821241	0.00704309695384185	0.122	0.126	1
Sohlh2	0.0783184563237772	-0.00781079816815558	0.147	0.171	1
Mmab	0.0784248401908802	-0.0265321522420765	0.083	0.117	1
Tenm4	0.0784980925252421	0.0138542635971197	0.126	0.126	1
Slc11a2	0.0785716630608283	0.0101573383954007	0.11	0.107	1
Ppp2r3d	0.0786287207265216	-0.0273962838781025	0.075	0.106	1
Luzp1	0.0786801260673518	0.0285722192562988	0.747	0.759	1
Prkar2a	0.0787925938832173	0.0107606814544842	0.444	0.464	1
Zfp518a	0.0788524820236127	0.0438529495103858	0.398	0.354	1
Zfp260	0.0790641693641985	-0.0134034539340156	0.19	0.186	1
Xpa	0.0790878414823599	0.0128691307500291	0.222	0.228	1
Pfas	0.0791087467733337	-0.0309535568058242	0.374	0.428	1
Bcl2l12	0.0791179253301635	0.0176960387888483	0.202	0.195	1
Rrm2	0.0792099973025082	-0.0183984399062855	0.785	0.829	1
Tmem141	0.0792291976207722	0.0157997090184992	0.177	0.172	1
Pebp1	0.0792448416951383	0.0318218136031039	1	0.999	1
Zfp950	0.0792989700133595	0.0179442760478409	0.118	0.108	1
Anapc13	0.079318362112674	0.00458122121386606	0.955	0.93	1
Stau1	0.0793503611900453	0.031732838072933	0.345	0.328	1
Nop10	0.0795111534179557	0.0358522308623241	1	0.999	1
Rnf214	0.0798170767163518	0.0139271377013232	0.141	0.14	1
Ubac1	0.0799644795169657	-0.00560500723800195	0.562	0.603	1
Tmem222	0.0804667429510761	0.0496189039808372	0.466	0.431	1
Mtdh	0.0805047485753018	0.0400799463231081	0.922	0.928	1
Arl6ip6	0.0805097538096426	0.000878623564703473	0.435	0.467	1
Pop4	0.0805321118902365	0.032475676177819	0.614	0.605	1
Senp1	0.0807271685439522	0.037976137592848	0.43	0.375	1
Ivns1abp	0.0809162512242366	-0.0317331786319807	0.55	0.551	1
Ldhb	0.0809210562131614	-0.0353637651232531	0.608	0.662	1
Glul	0.0809317315794978	0.0259700837559884	0.807	0.818	1
Ywhaq	0.080962014926071	0.0387705864465051	1	0.999	1
Rps18-ps3	0.0811372180863876	0.0059099594148469	0.282	0.299	1
Aptx	0.0813157600369937	0.0302071806871498	0.206	0.175	1
Snrnp27	0.0813895355428821	0.0323560707405457	0.904	0.869	1
Golt1b	0.0814509310418777	-0.0432602314780577	0.383	0.438	1
Cep135	0.0815145563371968	0.00801464708386214	0.144	0.148	1
Irf2bp1	0.0815677109587883	0.030402634719859	0.271	0.259	1
Zfp397	0.0815751632309218	0.0238941229798943	0.116	0.095	1
Rnmt	0.081591669432156	-0.0307524115602894	0.669	0.718	1
Eif1ad	0.0816104562267572	-0.0375093735892049	0.836	0.873	1
Usp9x	0.0816160024770779	-0.0425590279520576	0.784	0.787	1
2610001J05Rik	0.0816367644975745	0.0236309667215083	0.479	0.488	1
Sft2d1	0.081691550025845	0.014869141234689	0.247	0.247	1
Eif3c	0.0817787043467997	-0.00681331981709898	0.985	0.996	1
Gxylt1	0.0818458130552806	-0.0302591031796285	0.135	0.175	1
Myc	0.0818534660040343	0.0244460329645975	0.173	0.16	1
Grb10	0.0818691111188309	0.0074461682665326	0.401	0.425	1
Map7d2	0.0819330529717262	0.0162559686519909	0.206	0.21	1
Rab34	0.081957480451428	0.0121678826557049	0.266	0.271	1
Hace1	0.0819735213267403	0.0221189044210617	0.119	0.101	1
Tpi1	0.0820633205132703	-0.0153762561311303	0.736	0.779	1
Cd320	0.0820675921030142	0.0269769803108071	0.517	0.519	1
Zfp462	0.0820886137930324	0.0400958800829332	0.469	0.457	1
Atp6v0b	0.0822175303363495	-0.010711435230638	0.775	0.749	1
Casp2	0.0822526087639168	-0.0209252269486857	0.081	0.112	1
Lsm3	0.0823671226742228	0.0119049641703184	0.987	0.996	1
Kntc1	0.0824748873991792	-0.022324269078736	0.113	0.147	1
Zfp652	0.082556131663266	0.0169263152038262	0.147	0.138	1
Kmt2e	0.0826572883524849	0.0256717781846137	0.184	0.165	1
Timm50	0.0826593879856777	-0.00559231718533248	0.522	0.564	1
Pdss1	0.0827341125478909	-0.0245967723612159	0.219	0.262	1
Bnip2	0.0828474073964417	-0.0159271797029762	0.361	0.402	1
Slx1b	0.0829071948372037	-0.00204837277097576	0.126	0.143	1
Med7	0.0829434920075412	-0.0524107420529616	0.505	0.541	1
Syvn1	0.0832287201088997	0.00143645729367435	0.094	0.103	1
Ddx52	0.0834604800253835	0.0159538424378608	0.504	0.516	1
Xrn2	0.0835784451877295	0.0259185782590192	0.721	0.737	1
Zfp580	0.0836005869510685	-0.0253854355155987	0.148	0.187	1
Bcas2	0.0836046065876614	-0.0100649132515755	0.952	0.973	1
Rnps1	0.083735999579818	0.0169372917881476	0.929	0.947	1
Wdr12	0.0837746492859069	0.0258969492549438	0.826	0.841	1
Ascc3	0.0838317273848662	0.0343615391533356	0.193	0.16	1
Fam160b1	0.0839563875611506	0.00337220666288246	0.192	0.204	1
Tacc3	0.0839791201224133	-0.0375533223703318	0.505	0.56	1
Zbtb21	0.084068143455216	0.00207273253579608	0.134	0.144	1
Prr13	0.0840736705175028	0.045231251489507	0.453	0.428	1
Pef1	0.0841837176714448	-0.0359659338213348	0.225	0.273	1
Nck1	0.0842262656827257	0.0212806159219554	0.316	0.313	1
Tmtc3	0.0842944177491497	0.0131074180997427	0.132	0.131	1
Med26	0.0842956444421744	-0.0131293726661343	0.158	0.188	1
Uimc1	0.0843423385381295	0.0339402082348527	0.311	0.289	1
Sumo1	0.0844536777002282	-0.0171599027608531	0.993	0.999	1
Maged1	0.0844612724601144	0.0485790583075368	0.441	0.4	1
D3Ertd254e	0.0846740299792245	0.024591171140379	0.136	0.101	1
Fbxo30	0.0847008167594473	0.00858811899471182	0.241	0.253	1
Uhrf2	0.0847945161899091	0.0171687652533026	0.271	0.272	1
Steap2	0.0847990577276108	-0.0111709542919964	0.149	0.176	1
Cnnm2	0.084816400733161	0.0213213151897845	0.21	0.196	1
Rap2a	0.084930013863627	-0.00818338985598227	0.135	0.16	1
Platr17	0.0850071503706769	0.0504406856062908	0.723	0.711	1
Park7	0.0850642744110789	0.0106141313551542	1	0.995	1
Srrm2	0.0853424826044362	-0.0386732694592091	0.987	0.993	1
2510002D24Rik	0.0854760374706522	0.0331174023453692	0.27	0.243	1
Atp5k	0.0855021456957353	-0.0208803754863673	1	0.997	1
Cdca7l	0.0856391869615591	-0.0194834830544441	0.194	0.232	1
Zcchc8	0.085646595907264	0.0343293219425684	0.363	0.348	1
Gon4l	0.0856931354666475	-0.0248794235486872	0.642	0.692	1
Ifnar2	0.0857943452412743	0.0259724171131108	0.126	0.1	1
Cks1b	0.0859104158104768	-0.0460938313695121	0.996	0.995	1
Dph5	0.0859490440626192	0.0196579730518373	0.3	0.301	1
Cog4	0.0862376506884861	2.19179648063006e-05	0.241	0.261	1
Blzf1	0.0862592549702024	0.00129751071551074	0.199	0.216	1
Ccdc50	0.0865677999466207	-0.0409541882052046	0.299	0.351	1
Arid2	0.0866296451486932	-0.0310343712622648	0.224	0.27	1
Rtca	0.0868824262865773	-0.023208681203538	0.448	0.495	1
Rep15	0.0869716547484883	-0.0291571869566099	0.131	0.168	1
Fbxw17	0.0871066248356866	0.0257504102331629	0.102	0.071	1
Polr2f	0.087310393805728	-0.0354263232963639	0.985	0.991	1
Bcs1l	0.0873135423649168	0.0254333379378591	0.173	0.153	1
Trim71	0.0873457934985324	-0.0476847820244606	0.727	0.743	1
Nnt	0.0875053217044102	0.0252635876293463	0.132	0.111	1
Abhd17c	0.0875182167562832	-0.0308057711887546	0.241	0.289	1
Dnd1	0.087524629517961	-0.0179945987096496	0.09	0.101	1
Cdc42bpa	0.0875707127853351	0.0166722661485802	0.106	0.092	1
Shcbp1	0.0876377716967062	0.0292865573952681	0.343	0.329	1
Sdc1	0.0876776309150199	-0.0350431212532346	0.193	0.238	1
Dcaf13	0.0876941335551764	0.03882946058686	0.476	0.421	1
Ift52	0.0880908003048965	0.0170440610502292	0.148	0.14	1
Mrps12	0.0881073727519949	0.0466806844963489	0.861	0.841	1
Znhit1	0.0882235259752644	0.0429637849588385	0.765	0.72	1
Cog8	0.088223528425579	-0.01198726201543	0.419	0.459	1
Eif4g3	0.0882564274167752	-0.0179884854637216	0.18	0.216	1
Fbxo38	0.088349694517612	-0.0252853891788138	0.171	0.212	1
R3hdm2	0.0883498548272997	0.0268203176962467	0.224	0.204	1
Srprb	0.0886642610930697	0.0207350931739138	0.303	0.299	1
Donson	0.0886650262153752	-0.0162177444451867	0.212	0.247	1
Ccdc12	0.0886879932981394	-0.0351427293360671	0.756	0.801	1
Wrap53	0.0887856625470174	0.0402338887995285	0.274	0.231	1
Spink1	0.0889393933863167	0.0622263874207382	0.583	0.579	1
Esd	0.089012020720376	0.0140825058775185	0.61	0.652	1
Dtnbp1	0.0890268133569111	-0.0357892513430811	0.152	0.186	1
Nptn	0.0890957073983442	-0.0314097280024369	0.322	0.372	1
Rpusd1	0.089190431802157	0.0205245182390817	0.161	0.145	1
Slc25a15	0.0892079035757443	-0.00360211199731189	0.215	0.237	1
Tmem185b	0.0892111436097935	0.00724990661364718	0.147	0.153	1
Kmt2c	0.0892236562878706	0.0171178152111046	0.251	0.254	1
Eif4a2	0.0894210892208816	-0.0488550048559101	0.75	0.782	1
Gm26917	0.089615289793481	0.0268769683864956	0.999	0.994	1
Scamp2	0.0897014631356965	-0.0340765229606425	0.157	0.197	1
Aamdc	0.0897592329844698	-0.0205424505719446	0.17	0.207	1
Sh3bp4	0.0897809644691403	-0.0152564117834456	0.115	0.143	1
Strip1	0.0897976530733338	0.0213138933358219	0.177	0.163	1
Swap70	0.0898591571942253	-0.0197135411902021	0.119	0.153	1
Arhgdia	0.0898623760350807	-0.0343992247319143	0.926	0.91	1
Hmg20b	0.089951046798298	0.0353547191754821	0.579	0.581	1
Mov10	0.0902197164156496	0.0390952436608149	0.273	0.233	1
Tns3	0.090319472374309	-0.0412428296146881	0.634	0.686	1
Hcfc1	0.090352974469654	-0.0057289906916459	0.597	0.637	1
Chchd6	0.0903769051753748	-0.0154064220174611	0.469	0.513	1
Taf1d	0.0904214582278475	-0.0223704707514387	0.923	0.95	1
Prmt5	0.0904344001674297	0.052026544207724	0.685	0.64	1
Oma1	0.0905179042425478	-0.0245890977401367	0.078	0.11	1
Tuba3a	0.0906606115664402	0.0161934818151649	0.2	0.201	1
Iqgap2	0.0907175657312986	-0.0208418510674641	0.078	0.109	1
Slc25a5	0.0908202404014106	0.0401316900118633	0.999	1	1
5430403G16Rik	0.0908210307353158	0.0250419476803081	0.119	0.093	1
Kif20a	0.0909916898757562	0.00410748404376327	0.457	0.485	1
Zbtb12	0.0910512161731141	-0.0237850944094053	0.103	0.138	1
Fhl1	0.0910731871063717	-0.00274254324209125	0.099	0.117	1
Rhno1	0.0911319783428364	0.0106686010123371	0.435	0.453	1
Zfp142	0.0911655766252551	-0.0340502156129207	0.135	0.172	1
Prkacb	0.0912283875661644	0.00127585984917639	0.135	0.147	1
Cluap1	0.0912586972718607	0.0230115282453295	0.134	0.111	1
Ppp3r1	0.0912921241208887	0.0429343373099771	0.409	0.372	1
Ctcf	0.091544503379887	-0.0213662338413111	0.872	0.851	1
Ska1	0.0917444412023707	-0.0323913176956071	0.348	0.399	1
Exoc2	0.0917823193582795	-0.0226335925787724	0.071	0.102	1
Farsb	0.0918654116303496	0.0434816741533712	0.73	0.684	1
Rnf38	0.0919060881619459	-0.00362938796547305	0.093	0.107	1
Hgh1	0.0919468694834015	0.0146823221275343	0.154	0.147	1
Tufm	0.0921782506789242	0.037745333623564	0.493	0.439	1
Papd5	0.0923067851585407	0.0143072086878974	0.192	0.19	1
Nup62cl	0.0926859296648283	0.0340399964485098	0.462	0.456	1
A330069E16Rik	0.0927804608579845	-0.0492174472794158	0.126	0.164	1
Abhd4	0.09302182355478	-0.026619411391318	0.104	0.131	1
Pfdn6	0.0930925621882233	-0.0152145827020342	0.985	0.975	1
Isca1	0.0932179121198323	0.0147956303681519	0.11	0.104	1
Pcyt2	0.093612014539723	-0.0218346509700354	0.165	0.203	1
Map7	0.0936847664442812	0.0121388460548735	0.298	0.307	1
Nedd8	0.093694600523207	-0.0118361907800997	0.999	0.993	1
Gm43733	0.0937958964610938	-0.0200216150724849	0.196	0.232	1
Scyl2	0.0938489269710116	0.0099942631713936	0.126	0.127	1
Cdc42ep4	0.0939109520896697	0.0258861592807692	0.215	0.203	1
Ppm1j	0.0940528488706045	0.0253175347402537	0.142	0.123	1
Fam185a	0.0943288463683411	-0.0219933947726607	0.087	0.119	1
Aard	0.094402138535241	-0.000898073902096286	0.527	0.561	1
Fam213a	0.0946042138221087	-0.0426455737933442	0.222	0.268	1
Eif3f	0.094638998093625	0.0297529839974238	0.991	0.98	1
Fblim1	0.0946845139381784	0.0215809453249665	0.806	0.824	1
Fxr2	0.0948464091488542	-0.00171508197398429	0.479	0.513	1
Sar1b	0.0949396634668388	-0.0225623655718219	0.453	0.5	1
Ube2n	0.0949834677915772	0.0349229240946431	0.954	0.933	1
Rnf40	0.0950098054701749	0.00415228961442457	0.168	0.18	1
Nthl1	0.0950320090036207	0.0280199990412199	0.293	0.276	1
Apex2	0.095104667041374	0.0245030860734835	0.141	0.106	1
Rmi1	0.0951391351059273	-0.0362413893294181	0.21	0.255	1
Eif2ak1	0.0951588123913249	-0.0374430336239895	0.209	0.253	1
Yipf5	0.0952744710022904	-0.0092145633847277	0.515	0.553	1
Gdi2	0.0952795847854012	0.0435198716106755	0.945	0.951	1
Cds2	0.095297223597164	0.0330185198682088	0.338	0.317	1
Alkbh6	0.0953761616531038	-0.00196567797590241	0.197	0.221	1
March5	0.0954387268240801	-0.0143298450366893	0.845	0.88	1
Ankrd13a	0.0959650617370459	-0.0285101368745133	0.208	0.251	1
Msl1	0.0962505119311804	0.0189707808901552	0.224	0.187	1
Eif4g2	0.0965230249534597	-0.0316179774152274	1	0.997	1
Mettl1	0.0968768759965847	-0.0426479473812714	0.444	0.497	1
D630023F18Rik	0.0969886986787272	-0.0471998584926194	0.242	0.274	1
Fbxo25	0.097047431620825	0.0123968931745269	0.113	0.109	1
Rapgef6	0.0973048961151871	0.0126810084758116	0.225	0.226	1
Exosc1	0.0973927003785217	0.0385694484177341	0.713	0.711	1
Llgl1	0.0974778464732433	-0.00590551919164392	0.113	0.132	1
Phf13	0.097551452279126	0.0215747928642464	0.187	0.175	1
Taz	0.0976423580771515	0.00508880565590709	0.115	0.122	1
Axin1	0.0977271760622366	0.00750187859777429	0.165	0.171	1
Seh1l	0.0977438073631704	0.0523020606819884	0.746	0.714	1
Knop1	0.0979484791851682	0.0266699149963894	0.985	0.971	1
Mad1l1	0.0979799151930617	-0.0288244113314128	0.18	0.206	1
Ppia	0.09806454048701	0.0250606750890126	1	1	1
Esco2	0.0980678850775605	0.00132073635599905	0.608	0.644	1
Ppfibp2	0.0981542880678219	-0.00154999471474619	0.126	0.142	1
Snrpc	0.0983803829815136	-0.0231308066185087	0.958	0.942	1
Mrps23	0.0985349496299542	-0.0443814898304382	0.61	0.661	1
Camsap3	0.0985350729636918	0.000909728926668268	0.123	0.134	1
Lin37	0.0986701762515924	0.0234512677271428	0.219	0.206	1
Pfdn4	0.0986752322950537	0.0223546282564868	0.871	0.889	1
Gm561	0.098831611080729	0.0354535287116792	0.377	0.355	1
Bod1	0.0989054786523052	0.00797708815626608	0.575	0.596	1
Psap	0.0989482880368205	-0.00812063491830162	0.313	0.345	1
Gnl3	0.0990761167208799	0.0271346703494624	0.984	0.989	1
Llph	0.0991604422222064	0.0299678049732575	0.987	0.973	1
Wasf1	0.0991828498843208	0.03528553000707	0.257	0.221	1
Cap1	0.0992804711534102	0.0145737584958244	0.517	0.532	1
Sepw1	0.0993148279848629	0.00279373771734726	0.935	0.912	1
Ganab	0.0993150682197255	0.00372112967103233	0.466	0.494	1
Ruvbl1	0.0993287830400214	-2.15832566612395e-05	0.896	0.87	1
Git1	0.0994622655760763	-0.00354369837884036	0.205	0.227	1
Khsrp	0.0994859263774317	-0.0178590624470546	0.226	0.263	1
Supt20	0.0997874582646656	-0.0497732760134771	0.443	0.488	1
Gnaq	0.0998231896758172	0.0012924406947329	0.138	0.149	1
Ppig	0.0999233191515038	0.0407853753240248	0.97	0.962	1
Slf1	0.100120400778464	0.0274348943294491	0.141	0.106	1
Cpne5	0.100154267803278	0.0264713602106693	0.16	0.142	1
Rad54l2	0.100166876501859	-0.00141077941094514	0.25	0.27	1
Marf1	0.100620735119263	-0.000269089976231429	0.112	0.126	1
Lsm7	0.100700832890683	0.028373058245642	0.43	0.425	1
Cdk11b	0.100703110815446	-0.0233319349643589	0.784	0.826	1
Abhd14a	0.100799742184763	-0.0444980641277568	0.43	0.463	1
Vrk1	0.100826098878764	-0.0195501739284883	0.508	0.555	1
Ppp1cc	0.100879702098387	-0.0375100533440282	0.911	0.939	1
Esco1	0.100935011853592	-0.0281791558641618	0.116	0.152	1
Secisbp2	0.101140663729819	0.0140402501926253	0.377	0.388	1
Rint1	0.101173678230055	-0.0224741485561801	0.12	0.154	1
Impad1	0.101193023079888	-0.0195416855154261	0.289	0.328	1
Cr1l	0.101358634502753	0.00948295397574139	0.255	0.264	1
Rnaseh1	0.101506299562214	-0.0366161581392692	0.295	0.345	1
Mdm2	0.101557047522529	-0.0493071877556988	0.554	0.607	1
Tm2d1	0.101600812007888	0.00198993895365007	0.341	0.362	1
Coq3	0.101992410236181	-0.00886630597151894	0.344	0.377	1
Nudc	0.102081917458082	0.0442600517760146	0.97	0.965	1
Paip2b	0.102098566917709	-0.0228668601299639	0.437	0.484	1
Aida	0.102127908179401	-0.0308607018392645	0.287	0.334	1
Ctsd	0.102193075811776	-0.0515300973248939	0.599	0.625	1
Sf3b6	0.102482838708501	0.031338754959841	0.962	0.943	1
Fibp	0.102612275588554	0.0107612625453082	0.247	0.252	1
Rspry1	0.102827654410521	-0.0168792079537085	0.222	0.256	1
Ing5	0.103060570794506	0.0274593341622806	0.441	0.433	1
Mpp6	0.103168243888761	0.0245654315497276	0.778	0.733	1
Uba3	0.103177305934093	0.0246859354879377	0.418	0.415	1
Ntn1	0.103292896768903	0.0100471231852576	0.109	0.108	1
Ildr1	0.10332426964746	0.0151095550471921	0.242	0.25	1
Xpo4	0.103775698066073	-0.0413037591110074	0.253	0.295	1
Ccndbp1	0.103817313219153	-0.0168946381123802	0.16	0.192	1
Wasf2	0.104087329768114	0.0415614910660156	0.718	0.71	1
Use1	0.104193028501536	0.0473440902861514	0.827	0.8	1
Cdc37	0.104341272531241	-0.0422626949561686	0.888	0.907	1
Rnaseh2a	0.104404636949426	-0.0032273524231925	0.583	0.62	1
Psma7	0.10443026225409	0.036098750435305	1	1	1
Dennd6a	0.104449494237274	-0.0240682932830051	0.177	0.215	1
Tut1	0.10457052430728	0.0344306411643175	0.212	0.171	1
Fubp1	0.104591310836937	-0.0166245524472837	0.977	0.966	1
Lrrc34	0.104616058310634	-0.0303477001349485	0.171	0.212	1
Tnpo2	0.104652056463157	-0.0349691657341417	0.306	0.356	1
Pus10	0.104999030075631	0.00250470837743227	0.18	0.192	1
Sh3bgrl	0.105156906418187	-0.0259306119402186	0.086	0.113	1
Prex2	0.105181890800619	0.0163071072184119	0.132	0.131	1
Rpl13a-ps1	0.105465674336323	0.0359618582112471	0.797	0.792	1
Sh3bp5l	0.105550263591674	0.0320798941472032	0.194	0.155	1
Slc35d1	0.105558855569729	0.0281586370598062	0.157	0.126	1
Gtf2b	0.105738198775473	-0.000896791097551586	0.316	0.341	1
Arih1	0.105759347682714	-0.0327875167372452	0.408	0.424	1
Ywhag	0.105964653220585	-0.0396937818538526	0.884	0.879	1
BC005537	0.105978547778963	-0.043414723233801	0.419	0.445	1
Ehmt2	0.106195316674822	0.0437844437452927	0.504	0.458	1
Etv6	0.10662122503904	0.0174738130541237	0.113	0.101	1
Gstm4	0.106671351099567	0.00673789367353474	0.116	0.12	1
Mesdc1	0.1066725666172	0.0107412849573402	0.255	0.263	1
Zfp423	0.106710929658906	0.000544397939491251	0.144	0.159	1
Msh6	0.106852298434797	-0.0278991123497663	0.888	0.875	1
Zw10	0.106877098532981	-0.0372945094226966	0.219	0.261	1
Aldh4a1	0.107064975456733	-0.00510091427782175	0.158	0.18	1
Ndufa4	0.107065952445354	-0.0317217624084853	1	0.999	1
Psmb1	0.107298430038952	0.0122800302450337	0.98	0.991	1
Zmym5	0.107354885412212	0.0326211931530296	0.228	0.205	1
Cnot6	0.107389284894222	-0.0252827236534348	0.438	0.484	1
Psmc5	0.107408204388051	0.0156023340383828	0.811	0.833	1
Stat6	0.107462003779053	0.0110536175399736	0.194	0.197	1
Naf1	0.107481282966121	0.0420451823525752	0.585	0.543	1
Ctsb	0.107550596740844	0.0353464645275443	0.419	0.41	1
Eif3i	0.107555012339213	0.0326027577714074	0.942	0.946	1
Lgals3	0.107845253454242	0.0708495504315919	0.316	0.286	1
Dnmt3b	0.107915562977393	0.0221233120682828	0.585	0.611	1
Haus7	0.107925926899488	0.0376136656238957	0.293	0.253	1
Prpf38b	0.108034285688781	-0.0514464470554956	0.697	0.727	1
AW549877	0.10826124607372	0.0276073472283563	0.138	0.104	1
Ado	0.108319159805252	0.0129030782678426	0.194	0.194	1
Smim10l1	0.108372616025454	-0.00363365179951411	0.216	0.239	1
Saraf	0.108565235019058	-0.00463042907898295	0.224	0.247	1
Prpf38a	0.108808570628329	-0.0141297542934614	0.73	0.771	1
Tmem55a	0.108971285586597	-0.00417934117913546	0.18	0.201	1
Gpaa1	0.108995511627615	-0.00264600947507396	0.244	0.266	1
Gmfb	0.109163872982857	0.0313804289518533	0.496	0.481	1
Map3k1	0.10927770375343	-0.0264721078791761	0.103	0.129	1
Desi1	0.10928269920456	-0.0500107890542538	0.473	0.517	1
Mpv17l2	0.109568039412309	-0.00887693032343992	0.273	0.303	1
Senp2	0.109848546841219	0.0106883103953672	0.376	0.389	1
Odc1	0.109935949364086	-0.0396095473740945	0.994	0.996	1
Gjb3	0.109977306793365	0.0408037480450467	0.605	0.607	1
Tekt1	0.110099630572345	0.00415315255025804	0.119	0.126	1
Aph1a	0.110295693074399	-0.0252136255714334	0.244	0.287	1
Farsa	0.110640768047599	-0.0179803111715726	0.618	0.662	1
Dtd2	0.110718651040122	0.0427457771409561	0.435	0.393	1
Reps1	0.110719587753122	0.0164051784199652	0.189	0.18	1
Tpst2	0.110829732920837	-0.0176221021026174	0.389	0.432	1
Nr1h2	0.110876299134584	0.0258117784268419	0.332	0.324	1
Amotl1	0.110919349199431	-0.022423408498334	0.179	0.217	1
Sys1	0.110958493143525	-0.0472414250981553	0.708	0.742	1
Pptc7	0.111006231873364	-0.0261505217724813	0.16	0.199	1
Exosc2	0.111115770230988	-0.0379698286992995	0.405	0.456	1
Suv420h2	0.111272304589732	0.0192132146729931	0.277	0.271	1
Nabp2	0.111325758643091	-0.0460739644957044	0.444	0.487	1
Zc3hav1l	0.111681598136967	-0.00187131119142782	0.091	0.104	1
Ccdc6	0.111912798868611	-0.0338226682677831	0.209	0.253	1
Noc2l	0.112011645433467	0.0476166963203767	0.642	0.598	1
Commd1	0.112130736343453	0.0352094367637269	0.716	0.712	1
Ctnna1	0.112169203583123	-0.052733019747757	0.821	0.854	1
Arid1b	0.112392889206053	0.00620226824573419	0.126	0.133	1
Scarb2	0.112644917916964	0.00053337533973849	0.18	0.195	1
1500015A07Rik	0.112734241114753	-0.0288832194167318	0.208	0.25	1
Edrf1	0.112886144988689	-0.0192465844441291	0.113	0.144	1
Sf3b4	0.113033455494545	-0.00901036221813978	0.842	0.874	1
Mdh2	0.113210784784829	0.004748671505024	0.967	0.982	1
Naa38	0.11345477672943	-0.03557590625143	0.871	0.902	1
Gap43	0.113718237223968	0.0311750468070695	0.135	0.117	1
Adipor2	0.113740297266076	0.0259889273510946	0.274	0.264	1
Lrrcc1	0.113767453117221	-0.0195729951832787	0.145	0.178	1
Lsm14b	0.113913353183856	0.011791993612073	0.206	0.207	1
Usmg5	0.114200779838204	-0.041322803670631	0.996	0.998	1
Wrap73	0.114327906260586	-0.0360902730802903	0.205	0.242	1
Msmo1	0.114408109726527	0.0403537566287153	0.361	0.32	1
Dym	0.114745877544691	-0.0310620023116056	0.151	0.189	1
Shprh	0.1147695103014	0.0220201704630616	0.177	0.163	1
Eps15l1	0.114843631689925	0.0115817983161575	0.12	0.117	1
Prdx1	0.115157975206079	0.0340541519751536	1	1	1
Ceacam20	0.115183489489028	-0.0131446605550408	0.238	0.271	1
Atp5e	0.115321813648679	0.0194591994060618	0.993	0.998	1
Hmgcl	0.115338264206207	-0.00934969563497845	0.109	0.13	1
0610012G03Rik	0.115492603304064	0.00987013090279132	0.849	0.876	1
Zkscan17	0.11558808275711	0.0309527808133769	0.219	0.19	1
Map7d1	0.115795119579519	0.00376408325248521	0.135	0.145	1
Scamp5	0.115801254661201	-0.000598989269809683	0.135	0.148	1
Arrb2	0.115984313179286	-0.0230442237140889	0.145	0.181	1
Ak2	0.115985285403859	-0.0346375200955937	0.967	0.96	1
mt-Nd4	0.116112296411121	-0.0273253431123299	1	0.999	1
Pdia4	0.116304202528365	0.00709912948636471	0.525	0.549	1
Apopt1	0.116390277650134	-0.0209825775797214	0.357	0.401	1
Tial1	0.116417891295721	0.0346381833073567	0.566	0.554	1
Arl14epl	0.116480130055123	0.0490953564616643	0.454	0.429	1
Carm1	0.116854549123229	-0.041033762842352	0.351	0.4	1
Srsf4	0.116867116954691	0.0460515695180024	0.567	0.541	1
Ebp	0.116872151425057	0.0137197573308805	0.401	0.41	1
Mapt	0.117016257682288	0.038053702309513	0.35	0.329	1
Erh	0.117034734569383	0.0248489887039298	1	0.999	1
Psma4	0.117132831013372	0.0387690778922802	0.991	0.987	1
Ccdc71	0.117172503589264	0.0197580636044665	0.308	0.303	1
Atrn	0.11737516078167	0.0146625225208165	0.116	0.12	1
Gm8797	0.117404593263382	-0.0285784283201919	0.637	0.685	1
Dok1	0.117474190344088	-0.00555854411775947	0.093	0.109	1
Coil	0.117521567166002	0.0241838364876003	0.478	0.477	1
Ubp1	0.117556689895307	0.00561737249247762	0.433	0.454	1
Zc3h7a	0.117616579833395	-0.0284959314581086	0.132	0.169	1
Ubn1	0.117672553784136	0.0166624888014668	0.277	0.239	1
Mtmr14	0.117710764679569	0.0369137023862736	0.361	0.319	1
Pikfyve	0.117767172957639	-0.00135128635242245	0.151	0.137	1
Ndufb5	0.117841640868566	-0.0318980709495118	0.971	0.971	1
Zfyve9	0.117983115048801	0.0129725201071841	0.118	0.111	1
Ring1	0.118062508545929	0.00834921132417324	0.149	0.157	1
Kbtbd8	0.118225958067067	0.00125134615440481	0.212	0.227	1
Wnk1	0.118318388901019	-0.0500141332322362	0.642	0.669	1
Mrps11	0.118385564894492	-0.0436978264219765	0.711	0.751	1
Gpatch3	0.11850389541819	0.0309892515961169	0.209	0.17	1
Paox	0.118504701878021	-0.0300878174161309	0.147	0.185	1
Ptrh2	0.11855053604255	0.0217551294642238	0.45	0.46	1
Nup210	0.118634017633439	0.00341250273576575	0.096	0.101	1
Snx10	0.118743807452035	0.0407001025173973	0.364	0.322	1
Snx2	0.11875831064874	0.0420509864818041	0.504	0.476	1
Nek9	0.118774393331348	0.00686447406707576	0.132	0.138	1
Cpne3	0.118788762703013	0.0351885935040561	0.271	0.234	1
Tmem106b	0.118882938889981	-0.00355086266048585	0.107	0.123	1
Nipbl	0.118963706569448	-0.0481935981621208	0.533	0.577	1
Fam111a	0.118991659005211	0.0119592704122385	0.469	0.429	1
Espl1	0.119002853643685	0.0238764149119162	0.228	0.213	1
Cnn2	0.119060392961413	-0.0412167826032634	0.446	0.495	1
Scd1	0.11909404392441	0.00532341409668208	0.123	0.129	1
Tmem214	0.119147550099749	0.0127150069272027	0.273	0.277	1
Tti2	0.119324660243568	-0.0255754661941781	0.136	0.173	1
Ddx25	0.119336805888929	-0.0162610858746611	0.118	0.147	1
Polr2l	0.119353445795988	-0.00021788962595537	0.604	0.637	1
Wdr73	0.119383523774527	-0.0230480900865098	0.25	0.29	1
C330006A16Rik	0.119538664417876	-0.00271699590692201	0.164	0.183	1
Bet1	0.119737851613507	-0.0230793573203888	0.486	0.533	1
Amdhd2	0.11975691643657	-0.0199242947456321	0.087	0.117	1
Tspan5	0.119803437008939	-0.0290308346146254	0.161	0.19	1
Ckap2l	0.120008536450505	0.0234347492808891	0.35	0.347	1
Pdxdc1	0.120062597211799	0.000364910077341962	0.25	0.269	1
Htatsf1	0.120118645385581	0.00337241460027926	0.488	0.513	1
Jam3	0.12031319039562	-0.0172765610189798	0.091	0.12	1
Josd1	0.120365049325379	0.0275547863416176	0.157	0.122	1
Gm13154	0.1204394479129	0.0140245682281226	0.505	0.521	1
Sh3bgrl3	0.120461030128147	-0.0324343302124588	0.848	0.882	1
Srp19	0.120475531967954	0.0317899534834656	0.954	0.932	1
Gm20342	0.120582006668593	-0.00863796176397498	0.135	0.159	1
Rpl22l1	0.120733328986805	0.0317309170728404	1	0.999	1
Fam103a1	0.121255412795543	0.0105901554120793	0.57	0.588	1
Wdr61	0.121455613598399	-0.026182460052292	0.83	0.867	1
Rbpj	0.121532737183994	-0.0517182804422009	0.827	0.839	1
Samm50	0.12169497904858	0.0412980352516806	0.861	0.859	1
Stk25	0.121744417164751	-0.0232753989800247	0.102	0.134	1
Zfp664	0.121825984232255	-0.0297003703331456	0.405	0.454	1
Purb	0.121869010324678	0.0379276017594581	0.48	0.459	1
Cox5b	0.122060816052623	0.00166712601558427	0.999	0.992	1
Rps27	0.122229693484472	-0.0205442732965553	1	1	1
Fam204a	0.122296797427254	-0.0117483705663015	0.482	0.518	1
Hdac2	0.122299268993513	0.0484983170981674	0.761	0.727	1
Ppa1	0.122351035692261	0.0422797270077471	0.933	0.922	1
Brca2	0.122577055434105	0.0117352358686794	0.598	0.556	1
Ttc4	0.122813178271336	-0.00689705741577884	0.427	0.462	1
Gltscr2	0.122823112603037	-0.0280894608555646	0.91	0.936	1
Mrpl43	0.122858832045298	-0.0195941334244715	0.759	0.797	1
Tfeb	0.122998028863915	0.0153672459061177	0.231	0.229	1
Btbd10	0.123040271861429	0.0253135669730038	0.273	0.263	1
Zdhhc21	0.123253670374937	-0.0032839202611234	0.154	0.173	1
Eno3	0.12347448816913	0.0271621391274701	0.17	0.133	1
G6pc3	0.123543343564167	-0.0222340539272257	0.078	0.103	1
Smg8	0.123688871612359	-0.0267324199316774	0.19	0.23	1
Preb	0.123911869250534	0.00278100643690798	0.428	0.452	1
Ccnh	0.124010363385313	-0.0434061704414448	0.518	0.566	1
Dpcd	0.124307333992328	0.0129508422837701	0.358	0.368	1
Snapin	0.124324261532034	0.0370306565130527	0.324	0.299	1
Igf2bp3	0.12453148898749	0.037899418423599	0.464	0.45	1
Fbxo22	0.124546359320335	0.0417539691427858	0.727	0.69	1
Iscu	0.12456271208116	-0.0170234957166077	0.746	0.787	1
Tex14	0.124617975266661	-0.0062124854745642	0.132	0.15	1
Idi1	0.124715258252896	0.0385003549548845	0.412	0.377	1
Syce1	0.125029096188558	0.0140385121340684	0.403	0.414	1
Sri	0.125052168773089	0.0300864580195231	0.437	0.436	1
Glrx5	0.125122798595885	0.0428813047488694	0.836	0.819	1
Snrpd2	0.125799214665634	0.0305601567557479	0.999	0.999	1
Golga3	0.126102727107512	-0.0539147398377499	0.354	0.375	1
Rhbdd3	0.126249087941045	-0.0262923439600885	0.12	0.146	1
Pes1	0.126294060596732	0.0194888923469192	0.747	0.766	1
Rnf2	0.12639359491102	-0.03972197040173	0.486	0.537	1
Slc25a20	0.126428446718818	0.0402604955943965	0.363	0.322	1
Ttl	0.126653210173162	0.0222484261313079	0.131	0.109	1
Camk1d	0.126845157870714	0.0189635201855633	0.109	0.092	1
Ppp2r1a	0.126853403959776	0.0451315426561474	0.685	0.649	1
Ramp3	0.126853977378058	-0.0263738940766982	0.136	0.172	1
Etaa1	0.126980472286945	0.00986930416385445	0.473	0.493	1
Rab6a	0.127081119527416	0.000274307603483459	0.605	0.639	1
Trib3	0.127174931908229	-0.035876439994984	0.219	0.263	1
Stk40	0.127204198928422	-0.021066365518297	0.216	0.254	1
Txlng	0.127245370749094	0.0121555385380477	0.331	0.336	1
Klc1	0.12725399571593	0.023990536521579	0.184	0.148	1
Ddx3x	0.127291583654116	-0.023219347324815	0.888	0.918	1
Fat1	0.127361733951627	-0.0319031543836938	0.437	0.451	1
Dpy19l1	0.127535601219172	-0.00979837673897266	0.176	0.171	1
Dnm2	0.127535938962834	0.0275543872675359	0.264	0.249	1
Itpk1	0.127585258184818	0.00115300675835761	0.611	0.643	1
Tmem11	0.127594726269971	0.00790009227428357	0.745	0.77	1
Poldip3	0.127616819800177	0.00940209675781956	0.572	0.598	1
Epb41	0.127844567645666	-0.019870059945632	0.118	0.149	1
9430038I01Rik	0.127896331232007	0.0161984909107262	0.364	0.366	1
Slc4a5	0.127942518342591	-0.0129175752575638	0.141	0.169	1
Cnot10	0.128137734592471	-0.0425442042331796	0.392	0.426	1
Troap	0.128237649996951	0.00129124520399558	0.1	0.109	1
Cep192	0.128265121180104	-0.0322166492642176	0.216	0.259	1
Wdr31	0.128372693784859	0.0020159994262742	0.12	0.131	1
Dolpp1	0.128407569682551	0.0163544006234419	0.151	0.144	1
Fthl17c	0.128693051123612	0.0368748484427711	0.203	0.173	1
Spdl1	0.128694376340854	0.0226581182912957	0.248	0.234	1
Churc1	0.128845298624019	-0.0307092122832498	0.347	0.395	1
Ppid	0.128912395131252	0.0292155946642449	0.949	0.928	1
Rc3h1	0.128919215821626	-0.032167281773536	0.176	0.215	1
Stk3	0.129096927028674	-0.0111913536897581	0.08	0.102	1
Smo	0.129271799113118	0.0134712951118966	0.119	0.111	1
Armc8	0.129449783318635	-0.036604064793931	0.257	0.293	1
Eaf1	0.129532994115392	-0.0214612333458475	0.187	0.225	1
Mutyh	0.129661850429095	0.0241175561272392	0.115	0.086	1
Zfp771	0.12966736674173	0.0344408767434949	0.3	0.255	1
Dock7	0.129704836591024	-0.0136970966435622	0.09	0.114	1
Fkbp11	0.12981806085188	0.0527024522841711	0.618	0.592	1
Iws1	0.130099522192755	-0.00414645894387944	0.565	0.601	1
Zfp101	0.130174561239143	-0.0247643050880288	0.103	0.136	1
Cdk5rap2	0.13028523825511	-0.0303388447898499	0.248	0.265	1
Nudt4	0.130389217093817	-0.0288581149049605	0.906	0.895	1
Magi1	0.130770177260756	-0.0178938025949362	0.107	0.137	1
Atat1	0.130774370674907	0.0191971152013644	0.116	0.105	1
Kbtbd11	0.130781823658241	0.0138275835032405	0.104	0.098	1
Eif4a1	0.130782590213462	0.0360496782023851	1	1	1
Marc2	0.130785183730191	-0.00739386330336533	0.396	0.426	1
Sh2b1	0.131134944024364	0.0200918534502004	0.25	0.243	1
Pvt1	0.131307439515978	-0.0203657880807083	0.205	0.242	1
Zbtb22	0.131371731511145	-0.0174560685096377	0.093	0.122	1
Pi4k2a	0.13142287842027	-0.00431162458530188	0.163	0.182	1
Derl1	0.131432938756274	0.0378511542575476	0.434	0.401	1
Naprt	0.131454053605457	-0.00780900272544345	0.128	0.149	1
mt-Nd1	0.131904204370183	-0.0264715570977136	1	0.999	1
Immt	0.131976360383856	-0.020634326814315	0.914	0.94	1
Mfn2	0.131988232600883	-0.0240787386677704	0.089	0.119	1
Nup54	0.132002503947107	0.0383604929089229	0.453	0.423	1
Ercc6l	0.132264841361123	-0.0188866449824155	0.16	0.192	1
Emc1	0.13229176213401	-0.0242452188290053	0.134	0.168	1
Ttll12	0.132499634926866	-0.000173392180017856	0.225	0.241	1
Mrpl40	0.132525459313106	0.033085314278011	0.851	0.85	1
Ide	0.132549058994071	-0.0163942645570471	0.386	0.426	1
Pip4k2b	0.132695815968538	-0.0172449704528098	0.136	0.167	1
Tmem106c	0.132741167828153	0.00179631389597727	0.139	0.148	1
0610009O20Rik	0.132853830309488	0.0179663543925017	0.225	0.215	1
Lrp6	0.132868481083245	0.00580353486948815	0.158	0.165	1
Hist1h2bc	0.132912621786025	0.0331025225611441	0.353	0.331	1
Usp54	0.13300959678303	0.0232638373745285	0.107	0.082	1
Eri3	0.133359632702918	0.000527358810895551	0.39	0.417	1
Rps19bp1	0.133516976430925	-0.0426463876965009	0.888	0.914	1
Vamp8	0.133664048134943	-0.00137926232728947	0.241	0.266	1
Mrps27	0.133721222096811	-0.0143243008541893	0.237	0.269	1
Txndc15	0.13374044382093	-0.0228141931136517	0.312	0.317	1
Pycard	0.13403406750897	-0.0257856248345979	0.594	0.641	1
Stx3	0.134062960047521	0.0275375428841366	0.261	0.244	1
Wipi2	0.134212844977886	0.0285457275601184	0.66	0.661	1
Tmem39b	0.134552413006486	0.0324631180403948	0.258	0.225	1
Ankrd49	0.134601583310885	-0.0250841722016663	0.176	0.213	1
Wdr92	0.134984238409588	-0.0347518786945301	0.25	0.294	1
Pfn1	0.134998071984222	0.0341787133132563	1	0.999	1
Endog	0.135150819580891	-0.0456124751576478	0.434	0.479	1
Strbp	0.135395893825151	-0.00430049581431435	0.585	0.62	1
Pinx1	0.135898248756321	0.037444431228769	0.466	0.452	1
Gtf2i	0.135993304914178	0.0034003741191263	0.631	0.659	1
Usp28	0.136125624687536	-0.0116694811566912	0.194	0.221	1
Hsf2bp	0.136267423537654	-0.012586185190813	0.496	0.538	1
Mbtps2	0.13642579621169	-0.0147622484379074	0.122	0.149	1
Vwa9	0.136458910532718	0.0304241538367186	0.218	0.189	1
Hjurp	0.136704366830499	-0.020798186530234	0.385	0.428	1
Cenpw	0.136735428848716	0.044050907927299	0.92	0.922	1
D030056L22Rik	0.137016648378597	0.0277051105952806	0.579	0.583	1
2210016F16Rik	0.137100974134658	-0.00409661748385637	0.344	0.37	1
Ppcs	0.137492689297924	0.0106393432161511	0.579	0.603	1
Ears2	0.137679733974186	0.0251163212272768	0.171	0.152	1
Tuba4a	0.137717809728197	0.0139175226458755	0.687	0.707	1
Tdp2	0.137773532701919	-0.0139892168196412	0.433	0.471	1
Zswim7	0.137843761496998	-0.0124066104992405	0.451	0.488	1
Gzf1	0.138196971383058	0.0125107974116867	0.116	0.111	1
Ptpn14	0.138240702810506	-0.0340350961883746	0.152	0.189	1
Yae1d1	0.138542089859172	0.0416192450078821	0.611	0.572	1
Mms19	0.138550611455288	-0.0300538801751544	0.222	0.265	1
Tyw3	0.138682605440082	0.00580817580194884	0.151	0.157	1
Pot1a	0.138872562724857	0.0124419564894503	0.189	0.19	1
Tacc2	0.138898283253049	-0.0236953119174828	0.248	0.288	1
Dmtf1	0.139044975324307	0.0188089319249677	0.29	0.293	1
Pdha1	0.139062615849649	0.0448877400252303	0.837	0.806	1
Mrpl36	0.139571616781601	-0.00275797082232732	0.884	0.911	1
BC051226	0.14000658999589	-0.0312901235942019	0.174	0.213	1
Xaf1	0.140087098880044	0.0240950156637743	0.531	0.566	1
Traip	0.140219156118324	0.0152583630601719	0.311	0.313	1
Trmt44	0.140220228843971	-0.0186486994756252	0.074	0.101	1
Terf2	0.140325053564022	0.00573486576955531	0.206	0.217	1
Tbc1d20	0.140339571918019	-0.00273723977792117	0.229	0.249	1
Ankle2	0.140355934952285	0.0029584302963083	0.218	0.231	1
Lefty2	0.14036072037934	0.0434029466334707	0.128	0.104	1
Letm1	0.140476623031267	0.0307418588918775	0.453	0.438	1
Plpp1	0.140632299002155	0.0316683905688677	0.302	0.274	1
Sox11	0.14081507486345	-0.0333524483859673	0.099	0.128	1
Usp31	0.140836519752579	0.0174428235124029	0.102	0.086	1
Gpc3	0.14090924536005	0.0106031782773513	0.131	0.134	1
Klf4	0.141002661121965	0.00799581004924033	0.74	0.77	1
Ddx31	0.141038293016058	-0.0152374980560195	0.093	0.12	1
Prpf8	0.141190571613303	0.0384686568781302	0.647	0.627	1
Nop2	0.141335148146552	0.0123878438579853	0.546	0.562	1
Fam63a	0.141424473849939	-0.016460628833594	0.263	0.298	1
Plekha8	0.141640191640764	0.0330105736222474	0.303	0.272	1
Plac8	0.141710428694008	0.00763829525019205	0.099	0.109	1
Psenen	0.141795148017866	0.022733750241566	0.726	0.682	1
Dcaf11	0.141803792666196	0.0180295779320742	0.226	0.221	1
Slc26a2	0.141878207116984	0.000569829766900398	0.126	0.139	1
Larp1b	0.142055688948211	0.0256327138271611	0.157	0.13	1
Oip5	0.142156419407455	-0.0138228957459771	0.179	0.207	1
Sra1	0.142158669524109	-0.0356696199883901	0.704	0.706	1
Nfyc	0.142166305258539	0.0210934140761581	0.52	0.526	1
Gpd1l	0.142310984708328	0.0211472753973442	0.113	0.09	1
Nsmce4a	0.142448063984597	0.0302821207297935	0.774	0.78	1
Ccnb1	0.142601354937987	0.0320946806841591	0.874	0.84	1
Thnsl1	0.142602663499309	0.0205144948831262	0.104	0.088	1
Gpa33	0.142609980897021	-0.00243133420855429	0.392	0.418	1
Tab2	0.142783207498215	-0.0346480712936238	0.26	0.288	1
Aqr	0.143236648580553	-0.0467053861864717	0.646	0.668	1
Zranb3	0.143316168451386	-0.0114371986750034	0.1	0.123	1
Atpif1	0.143338494512543	-0.00935424783378958	1	0.996	1
Mgat1	0.143496297746631	0.0157372044562051	0.112	0.1	1
Guf1	0.143521879812096	0.00258179557232058	0.17	0.18	1
Abhd5	0.143656804862456	-0.0303756395940595	0.139	0.173	1
Nup43	0.143733902902194	0.0457058762251709	0.669	0.638	1
Tarbp2	0.143811180994023	0.0137701316539529	0.727	0.749	1
Pde7a	0.143893710327865	0.0226718115027034	0.154	0.136	1
Ino80e	0.1442500037048	0.0434416627845678	0.788	0.766	1
Rhod	0.144297567857605	-0.0207873087013223	0.084	0.113	1
Rnf149	0.144302410269661	0.00342784073065633	0.448	0.47	1
Patl1	0.144377871075829	0.00579375659288872	0.174	0.181	1
Slc25a12	0.144430394131311	-0.0169787781021521	0.141	0.17	1
Ipo13	0.144562736792941	-0.0345370764988804	0.2	0.236	1
Npm3	0.144710858291971	0.0367577844315117	0.987	0.992	1
Rpl27-ps3	0.144856003090639	-0.012606989190172	0.271	0.303	1
Rnpepl1	0.144911370369379	0.0173617065011125	0.123	0.111	1
Cnn3	0.145043026102927	-0.0218927777314208	0.945	0.929	1
Slc25a1	0.14515018473945	0.0245688807814701	0.374	0.374	1
Phospho2	0.145158444915962	-0.00293484276789779	0.139	0.154	1
Apoe	0.145304033404309	0.02903143923898	0.795	0.805	1
Pdgfa	0.145304991653069	-0.0312967781255654	0.782	0.811	1
Lmnb2	0.145385285660356	0.0246143465496696	0.318	0.306	1
Ccar2	0.145471824765119	0.0156522985213753	0.103	0.095	1
E2f1	0.145613948741568	-0.0119987981849543	0.138	0.165	1
Rab3ip	0.145616146879322	0.0205769462743431	0.554	0.559	1
Oaz2	0.145634691139827	-0.0451326215202388	0.723	0.745	1
Bmp4	0.145651083489659	0.0174526889003769	0.19	0.189	1
Slc25a36	0.145758630367944	-0.0261962641034372	0.447	0.492	1
Tnfrsf21	0.145768720203571	0.0252306692411789	0.145	0.112	1
Hmgn2	0.145883528022234	-0.0404960780932218	0.936	0.941	1
Elovl5	0.145986577952047	-0.0293691603134695	0.324	0.37	1
Cct7	0.146042089499266	0.0164120902932088	0.994	0.984	1
Cbfa2t2	0.146079747197071	-0.00690539368592451	0.106	0.125	1
Ctnnbl1	0.146315437537408	-0.0149404520944201	0.479	0.52	1
Inip	0.146377141139125	-0.0288974499433781	0.29	0.334	1
Ell	0.146526734720841	0.00117232982881381	0.151	0.161	1
Saal1	0.146606888708193	0.0219231629026306	0.229	0.217	1
Drg1	0.14719680945763	-0.0196392975275527	0.701	0.742	1
Zfp330	0.147312646879321	-0.042280509265313	0.573	0.599	1
Smarca4	0.147404084634122	0.0393668556257541	0.769	0.758	1
Hypk	0.147648907062892	0.0347645613746879	0.737	0.699	1
Cks2	0.147742492933123	0.0350374380623655	0.993	0.985	1
Pcmtd1	0.147786479684643	0.0447044163076701	0.434	0.396	1
Dlk1	0.147955914353809	-0.00540836865772944	0.112	0.13	1
Aga	0.147969487902833	-0.0238554131751209	0.112	0.13	1
Fam53b	0.148017196561817	-0.00432777632470348	0.115	0.131	1
Cnp	0.148030392202142	0.0281831541329238	0.163	0.131	1
Rbm47	0.148182727824674	0.0186179707510713	0.11	0.083	1
Gm11744	0.148183254237674	-0.0176034066869278	0.109	0.139	1
Macrod2	0.148235692301009	0.0394290406631886	0.451	0.432	1
1810037I17Rik	0.148277176970934	0.0362776425839877	0.952	0.953	1
Prss50	0.148429706999669	-0.00756972560205174	0.157	0.181	1
Midn	0.148621185434805	-0.0301966429449005	0.399	0.446	1
Tpgs2	0.148727690194413	0.0125427643177008	0.418	0.434	1
Gse1	0.148790678156433	-0.00798600061699883	0.17	0.195	1
Camsap2	0.148804738193933	-0.0189857850849303	0.103	0.132	1
Itgb1bp1	0.148886823334521	0.0410328948192721	0.38	0.34	1
Yif1a	0.148975098141939	-0.0168815385181456	0.311	0.348	1
Pmm2	0.149078095870944	-0.0237032516580114	0.116	0.149	1
Ndufs3	0.14913278879435	0.0185745062332265	0.81	0.826	1
Myh10	0.149271942560742	-0.0318800571650742	0.364	0.412	1
Copg1	0.14930767251959	-0.0133317975284623	0.386	0.423	1
Zic5	0.149491384490219	0.0106058201412789	0.237	0.245	1
Unc50	0.149504793124151	0.0331040845612263	0.469	0.458	1
H1fx	0.149522295914602	-0.0364387151275115	0.298	0.341	1
Tcf15	0.14965315892115	-0.0481901333814563	0.761	0.799	1
Commd3	0.149836625666324	-0.0398567152217322	0.251	0.294	1
Psmd5	0.149843597784262	0.0271089589953963	0.478	0.476	1
Ncoa1	0.150046494835709	0.0110866905902156	0.103	0.101	1
Brd3	0.150101660206031	-0.00768994628936004	0.797	0.832	1
Armc10	0.150126238941963	-0.0171762590601491	0.44	0.48	1
Usp4	0.150273069157577	-0.0272737181823353	0.309	0.353	1
Ybx3	0.150519467597195	-0.013746977139528	0.9	0.877	1
Pcnxl4	0.150546527022794	-0.0299117337594587	0.221	0.262	1
Cept1	0.150605079324928	-0.0201422628754658	0.145	0.178	1
Urah	0.150767410468402	-0.0228797673900623	0.401	0.445	1
Ptpn12	0.150849796121538	0.0235875634246392	0.298	0.283	1
Accsl	0.151069172532989	0.014304535864983	0.212	0.211	1
Ccdc163	0.151289752138921	-0.00099245243793343	0.106	0.13	1
Erp29	0.151391496444743	-0.0111828864085377	0.862	0.893	1
Cpt1c	0.151419259240198	-0.0212130527604295	0.107	0.139	1
Pnisr	0.151561344040504	0.0111954346153352	0.765	0.789	1
Poc5	0.151565000601075	-0.00906747918668044	0.193	0.217	1
Scaf11	0.151704646192832	0.0379570849642969	0.893	0.871	1
Pde4dip	0.151707615339784	-0.0182832407030589	0.09	0.118	1
Cops3	0.15207588648384	-0.0132796313919139	0.659	0.697	1
Mki67	0.152157686689509	-0.0237591586763445	0.476	0.523	1
Lmo4	0.152214782571978	-0.0151267538925276	0.443	0.48	1
Tom1	0.152215314057381	0.026372632248075	0.173	0.144	1
Mrps21	0.15235863908561	0.0199298532145962	0.898	0.868	1
Rcc1	0.152411384985092	-0.0393774041734668	0.611	0.658	1
Gcnt2	0.152557829599393	-0.00851117974032127	0.112	0.132	1
Asnsd1	0.152585272718203	0.0318293172032161	0.553	0.545	1
Fam208a	0.152599132566173	0.0323053954313466	0.403	0.381	1
Slc31a1	0.152603718624583	0.0201286844709593	0.338	0.296	1
Larp7	0.152690084065568	-0.0405381895713353	0.653	0.696	1
Sec23b	0.152708759005906	-0.0404372043014148	0.411	0.458	1
Grk6	0.152708777687661	0.0337136860487335	0.327	0.284	1
Cd2bp2	0.152842438622873	-0.0385159182289134	0.459	0.504	1
Platr5	0.152929821182189	0.0283256225980707	0.226	0.221	1
Ctdnep1	0.152982361945076	-0.0103948031231936	0.242	0.271	1
Zfp180	0.153061122218062	-0.0102990450079227	0.1	0.121	1
Coprs	0.153122949895537	0.0505477153632899	0.771	0.732	1
Gga3	0.153212174426036	-0.00737278337775205	0.139	0.161	1
Sfn	0.153241421830703	-0.0535341897589261	0.437	0.483	1
Bmpr2	0.153314116145638	-0.00858142157615592	0.112	0.132	1
Xpnpep1	0.153465542122196	-0.0110845748232028	0.682	0.718	1
5430416N02Rik	0.153504875051301	-0.0200738674734769	0.157	0.167	1
Polg	0.153737763701498	0.0384400207604382	0.372	0.335	1
9130401M01Rik	0.153849700116634	-0.0447076850614557	0.827	0.854	1
Mtor	0.153991987137437	0.0344227585477195	0.344	0.318	1
Zfp68	0.154017987125841	0.0229418964411388	0.118	0.093	1
Nme4	0.154252406101331	-0.0389961756911512	0.628	0.642	1
Morc1	0.154356070109094	0.0277671173056668	0.64	0.649	1
Insig2	0.154358581087959	-0.0246512802181679	0.208	0.247	1
Golga5	0.154631645843198	0.0171038592012221	0.189	0.178	1
Rrs1	0.154770535374766	0.039188835003705	0.791	0.764	1
Uqcrh	0.154812814713424	0.00538859646776069	1	0.996	1
Pxk	0.154887122228559	0.0237645295378947	0.123	0.093	1
Gtf2h4	0.1549813383073	-0.0182929900336318	0.38	0.42	1
Impdh2	0.154992009140388	-0.0220191316880718	0.967	0.98	1
Cox14	0.155098231539841	0.015722061474992	0.79	0.81	1
Tex9	0.155113239619829	0.00554445599084807	0.226	0.236	1
Phgdh	0.15526805021796	0.00289046727169295	0.801	0.831	1
1110002L01Rik	0.155367019599531	0.0300852097143876	0.209	0.176	1
B230118H07Rik	0.155407144485905	-0.0295601165684473	0.353	0.366	1
Mrpl27	0.155414401894744	0.0217778973008484	0.517	0.528	1
Akr1b8	0.155476599912048	0.0233103335476091	0.107	0.087	1
2310009B15Rik	0.155740878003498	-0.00150078662065084	0.435	0.464	1
Gle1	0.155823053037075	0.00666091233489607	0.492	0.516	1
Ylpm1	0.155923506262073	-0.0411443284285752	0.393	0.426	1
Sephs1	0.156233969507152	-0.00343396915453442	0.403	0.429	1
Rnf216	0.15624523525117	0.0121649743314793	0.229	0.232	1
B9d1	0.156317433341234	0.0123713707711774	0.499	0.509	1
Frg1	0.156403788587651	-0.0021281449249918	0.717	0.749	1
Tbk1	0.156828207258947	0.0112676394418004	0.144	0.142	1
Eprs	0.156945290792629	-0.013140953597081	0.967	0.953	1
Gtf2h5	0.156964350394344	-0.0246662952036478	0.9	0.926	1
Glod4	0.15704950248578	0.000304800272109718	0.425	0.451	1
Morc3	0.15718546139406	0.0464449232971833	0.575	0.529	1
Sirt7	0.157265837537979	0.00413476626742415	0.125	0.131	1
Kri1	0.157634135714961	0.0236264763506742	0.276	0.235	1
Polr1c	0.15766199503366	0.0243307466719608	0.833	0.848	1
Spint1	0.1576945084025	0.00550865368235331	0.358	0.377	1
Gabarap	0.157747564503529	0.00725896444510465	0.614	0.632	1
Fam195b	0.157906916377902	0.0150609629396373	0.361	0.37	1
Ckap2	0.1580187346047	-0.00308348526361923	0.444	0.477	1
Ap1g1	0.158086854691103	0.0115143186487796	0.335	0.342	1
Zfp280b	0.158130254922484	-0.0152390722879021	0.174	0.206	1
Palm3	0.158221479843357	-0.017820937350552	0.206	0.239	1
Cers2	0.158234305144397	0.0053015766959725	0.28	0.296	1
Igsf3	0.158318385863147	-0.0221554064155448	0.138	0.171	1
Zfp688	0.158354471840153	0.028570514809219	0.209	0.185	1
Cops4	0.158580360666665	0.0473656142773023	0.801	0.779	1
Auh	0.158693158624288	0.0197790882449568	0.356	0.357	1
Nsf	0.158890670974105	0.00272484997802019	0.463	0.489	1
Sptlc2	0.158955119330099	0.0350857335688005	0.345	0.315	1
Tmpo	0.159004285159271	0.0177873129129382	0.794	0.813	1
Rlf	0.159018678453818	0.00341496234247296	0.157	0.167	1
Cep120	0.159038640920509	0.00466264375312532	0.149	0.157	1
Atmin	0.159345397146886	0.034600651625225	0.373	0.345	1
Rhebl1	0.159517562503486	-0.0368410602312856	0.422	0.47	1
Banp	0.15961647204113	0.0211965459452122	0.271	0.268	1
Hsd17b4	0.159634344217778	0.0276153405686624	0.221	0.194	1
Nfs1	0.159805111868232	-0.0297533730050797	0.192	0.22	1
Eif1a	0.159844393596288	0.0400203265357291	0.94	0.944	1
Hsph1	0.159908708132037	0.0449818626009837	0.729	0.69	1
Dhcr7	0.159974152566059	0.00866108201985241	0.134	0.133	1
Tbc1d1	0.160334871556693	0.0126793362752195	0.228	0.23	1
Sec11c	0.16035778751352	-0.0257239638275606	0.348	0.393	1
Slc20a2	0.160407725415303	0.0296580491644079	0.28	0.238	1
Tex261	0.160489215900729	-0.0388408018340961	0.527	0.565	1
Mtch2	0.160494966386292	0.0303528147254981	0.962	0.966	1
Cnpy3	0.160565533495123	-0.0293504431123171	0.218	0.258	1
Ndfip2	0.160685433935013	0.0243908988507449	0.325	0.313	1
Igf1r	0.160853994777948	0.0105099474514509	0.154	0.155	1
Psmc6	0.160870058472876	0.0247636372973923	0.862	0.872	1
Xpnpep3	0.160924340936189	0.0105733444583977	0.102	0.097	1
Metrn	0.161116429884475	-0.000757151727734495	0.216	0.234	1
Abcb7	0.161184943173939	0.0139428393591736	0.151	0.144	1
Polr3a	0.161209077265692	-0.0139848571981974	0.16	0.187	1
Traf2	0.161240929893742	-0.0114060861764347	0.089	0.11	1
L3mbtl2	0.161319890456398	0.0320586803858341	0.522	0.517	1
Slc39a4	0.161324363943357	-0.028464042366882	0.1	0.127	1
Cpsf3l	0.161341016411408	-0.0145473672257687	0.612	0.653	1
Sart3	0.161863884873017	-0.0363326285162324	0.433	0.48	1
D16Ertd472e	0.16187388452353	-0.0333381462666274	0.218	0.258	1
Map1s	0.161957487716528	0.0164220497263011	0.29	0.288	1
Ubxn6	0.161982825626489	0.00381709071434533	0.408	0.425	1
Nt5c2	0.162060516855927	-0.025288357607774	0.218	0.257	1
Flad1	0.162228386174098	0.0148448176582321	0.203	0.2	1
Fam25c	0.162370201950816	0.0471847122163886	0.563	0.555	1
Tmem33	0.162405428232595	0.0171332696182959	0.496	0.505	1
Tia1	0.162775935140821	0.0155345152756519	0.405	0.41	1
Gpr137b	0.162884901628842	-0.0126345069102994	0.081	0.103	1
Cnot11	0.162885638475615	-0.0418896077210916	0.457	0.501	1
Tmc6	0.162970127501467	-0.00461801703537081	0.151	0.169	1
Rfc3	0.163124139117813	-0.00298756090228558	0.572	0.601	1
2510039O18Rik	0.163247094355978	0.026761417991457	0.21	0.183	1
Cecr5	0.163363328643036	-0.0212996595383944	0.091	0.121	1
Cdv3	0.163789206916945	0.00312548492681475	0.988	0.977	1
P4hb	0.164003168012298	-0.0208163248870346	0.682	0.723	1
Gm17586	0.16420274333078	-0.0212879389121913	0.08	0.103	1
Rilpl1	0.164221794606316	0.0227273787648304	0.138	0.12	1
Dcaf15	0.164289414769242	-0.0124357128012928	0.176	0.202	1
Suclg2	0.164450414792729	-0.0389635629582868	0.579	0.601	1
Elovl6	0.164547083717656	-0.0288750906606772	0.582	0.628	1
Pex5	0.164550260738563	0.0231743754609858	0.135	0.11	1
Zdhhc6	0.164600839312333	-0.000457638870577814	0.376	0.399	1
Mllt4	0.164839679289828	0.0211717248757095	0.376	0.376	1
Rmdn3	0.165002548199538	0.0278253437180311	0.382	0.369	1
Phlda3	0.165233312977813	-0.054256071987997	0.633	0.658	1
Arf5	0.16544499503746	0.0149713020217542	0.446	0.457	1
Yeats4	0.165555990714112	-0.011415790142642	0.765	0.801	1
E2f6	0.166164596803543	0.0197249739633792	0.151	0.141	1
St3gal4	0.166203424589027	-0.0120540037959924	0.078	0.101	1
Ubxn7	0.166343340152577	-0.000447285314863849	0.232	0.251	1
Gfpt2	0.166362584618169	0.035234705521535	0.298	0.258	1
Lactb2	0.166372428927792	-0.00178791361800046	0.525	0.556	1
Flywch2	0.166522844084175	-0.0256157220630141	0.125	0.158	1
Plaa	0.166531576442703	0.0337456121537087	0.678	0.634	1
Fbl	0.166540069613564	0.0101959199234514	0.962	0.942	1
Rab5b	0.166553323195651	0.0157394380297963	0.118	0.108	1
Cfap20	0.166788570242588	-0.010865966412765	0.56	0.597	1
Rabl3	0.166909870146274	-0.00150818948505721	0.106	0.118	1
Dapk1	0.167032865812846	-0.00483740346518739	0.135	0.151	1
4833439L19Rik	0.167183144682539	0.040811798394057	0.543	0.508	1
Zdhhc13	0.167261823953589	-0.0219330144629288	0.131	0.163	1
Pex10	0.167401923504626	-0.00148338331741234	0.139	0.153	1
Slc35g1	0.16743665777511	0.0120224190748066	0.128	0.105	1
Kpna1	0.167450498420418	0.0439262131116537	0.556	0.532	1
Nup85	0.167575754612885	0.00215600747427142	0.457	0.482	1
Ndufv1	0.167588502384189	-0.00941397667159305	0.718	0.753	1
Gm16104	0.167613249823799	-0.00980808852231385	0.107	0.107	1
Abcc4	0.167678761338071	-0.0163106415872864	0.126	0.152	1
Aldh2	0.167694579292053	-0.0399175596717287	0.52	0.566	1
Sec16a	0.167726325740712	-0.011447160412011	0.18	0.205	1
Pttg1ip	0.167947345550307	0.0293791719486782	0.283	0.251	1
Sar1a	0.168051186352726	0.0184317037587568	0.514	0.517	1
Grtp1	0.168237475295767	0.0317520397485893	0.239	0.202	1
Pmm1	0.168266239331343	-0.0504831307965059	0.882	0.886	1
Ggnbp1	0.168457968651494	0.00687215071528374	0.161	0.166	1
Msl2	0.168512744233304	0.000757954340383837	0.226	0.245	1
St14	0.168622485895354	0.0198854382192832	0.145	0.128	1
Ddx6	0.168648034749248	-0.0244189618507169	0.544	0.59	1
Epha2	0.168661208943796	-0.0336312914692616	0.29	0.334	1
Cir1	0.168712271186295	-0.0127688362276763	0.414	0.451	1
Gys1	0.168734323307377	-0.0158325734813129	0.148	0.178	1
Bcat2	0.168811239769441	0.0253470495031221	0.396	0.386	1
Haus3	0.168899426456818	0.0245500325512401	0.284	0.273	1
Dcp1a	0.168912517735759	-0.0243285633491296	0.1	0.127	1
Dgat2	0.168974552641365	-0.0076482480681784	0.107	0.126	1
Efcab14	0.169087982728069	-0.00929462169320963	0.245	0.272	1
Phf21a	0.169169196473287	0.0154135423262996	0.174	0.166	1
Sh3glb1	0.169229956109738	-0.0183822618923701	0.612	0.654	1
Rabl2	0.169352872890235	-0.0148192754499017	0.091	0.116	1
Tmem230	0.169601046257794	0.0392355768808653	0.52	0.476	1
Phlda1	0.169730267344431	-0.0367673389324507	0.192	0.23	1
Fis1	0.169798284740606	-0.00940527918549283	0.713	0.75	1
Mat2b	0.169845995615869	0.000412089289706152	0.55	0.575	1
Gnb4	0.169905069645728	-0.011699841679277	0.118	0.141	1
Psma6	0.170005497025698	0.0343111975221244	0.98	0.966	1
Gm13157	0.170021299703509	0.032678797753913	0.283	0.248	1
Ireb2	0.170125458763793	0.034772779328042	0.399	0.367	1
Hexb	0.170376646444512	0.0256790754164225	0.199	0.163	1
Luc7l2	0.170778602515949	-0.0240120781516872	0.788	0.825	1
Tmem69	0.170789700891781	0.010788371846715	0.103	0.1	1
Smad2	0.171040712730619	-0.0249894624968436	0.234	0.273	1
Cep57l1	0.171161500035846	0.0287592908663758	0.303	0.284	1
Dfna5	0.171453066312506	-0.0122936714647329	0.19	0.218	1
Dnmt3l	0.171594171449039	-0.0299119584620152	0.623	0.667	1
Ints9	0.171720222379633	2.68570316288852e-05	0.157	0.169	1
Ssr1	0.171796965590753	0.0417427461421188	0.695	0.681	1
Eral1	0.171988908582645	-0.00706323016788446	0.116	0.133	1
Helq	0.172157090632423	0.0156665427090834	0.129	0.119	1
Tomm6	0.172197563413773	0.0239319851450694	0.173	0.149	1
Pdlim7	0.172468304117006	0.038833569763437	0.482	0.441	1
Vat1	0.172505134923661	-0.00198615534853022	0.234	0.253	1
AU020206	0.172605630963024	0.0281537954546542	0.283	0.267	1
Tecr	0.172619288234735	0.0435135358978346	0.698	0.67	1
Ptprg	0.172807546095606	-0.0217950585665298	0.116	0.131	1
Polr1b	0.173264666315176	0.0141304700429226	0.271	0.271	1
Efcc1	0.173388846526634	0.005617311681792	0.184	0.194	1
Nme6	0.173761602710894	-0.0376094854911163	0.441	0.487	1
Cic	0.173796317891072	-0.0341270225618002	0.255	0.297	1
Prdm5	0.173966171112843	-0.0249155335381272	0.173	0.208	1
Wdr48	0.174201129583362	0.0302026907850762	0.239	0.21	1
Anxa6	0.174283972783883	-0.00661003909999394	0.279	0.307	1
Taf13	0.174475388257873	0.0205091335104276	0.601	0.616	1
Fgfr1	0.174506515652087	-0.0289342385094558	0.292	0.334	1
Rasgrp2	0.174601548631013	0.0294956363560022	0.745	0.703	1
Sco1	0.174634273086193	0.0170403119907897	0.238	0.238	1
Btf3	0.174637742845321	0.0280266254956922	1	1	1
Tmem41a	0.174682680046907	-0.0204541221763407	0.18	0.214	1
Nol10	0.174717261374489	0.0329590353906256	0.395	0.376	1
Cald1	0.174720378715692	-0.0474335706561274	0.48	0.489	1
Ankrd17	0.17474015701775	-0.0539092237060217	0.672	0.692	1
Clstn3	0.174782628681553	-0.0229978114313151	0.196	0.232	1
Gan	0.174805869541528	0.0167506918904343	0.118	0.104	1
Dapp1	0.175110378741945	0.0191756516842328	0.148	0.131	1
Depdc7	0.175164536900322	3.45404444466457e-05	0.157	0.168	1
Glb1	0.175426382658694	0.000602320856230742	0.186	0.203	1
Cryz	0.175476088893483	-0.0336846416123888	0.215	0.254	1
Pycr1	0.175503782319933	-0.00229580314365868	0.135	0.15	1
Gm6563	0.175592570041044	0.0189170530007768	0.109	0.09	1
Ntan1	0.17559294882123	-0.0232796333194999	0.292	0.331	1
Cdkn2d	0.175691878622973	0.0069064558179795	0.27	0.277	1
Mid1ip1	0.176427649210225	0.0201220411715465	0.203	0.17	1
Brd4	0.17655394328719	-0.0465351886945865	0.702	0.739	1
Ift74	0.176820639893383	-0.0220016624626834	0.3	0.34	1
Mccc1	0.176848474223291	0.0187694701183868	0.151	0.122	1
Tbp	0.176924136833712	0.0247595691202855	0.264	0.248	1
Pdpn	0.176965930480886	0.00383784530855909	0.1	0.107	1
Blvra	0.176972350022832	-0.00259231595307385	0.155	0.17	1
Ndufa10	0.17698884481737	-0.0371311164630546	0.84	0.869	1
Gm28625	0.177021813151718	-0.00930188961409215	0.081	0.101	1
Get4	0.177225887988582	0.0403917823231842	0.845	0.815	1
Nans	0.177455738262601	0.0191335924206687	0.681	0.693	1
Rras2	0.177624616788113	0.0413977021162472	0.38	0.337	1
Cyb561d2	0.177707926754191	0.00517503534266459	0.18	0.188	1
Taf5l	0.177719991232808	0.0359512866602419	0.466	0.437	1
Trappc2	0.177914918558191	-0.0021815591512305	0.16	0.178	1
Mfap1b	0.178010997909794	0.00771984844690565	0.187	0.194	1
Zfp668	0.178304523046906	-0.00742033026682044	0.128	0.147	1
Fkbp2	0.17865117345548	0.00389236979820723	0.541	0.507	1
Smyd3	0.178760408426811	-0.0185030759990638	0.128	0.158	1
Prrc2c	0.17881278579273	-0.035331214211102	0.975	0.983	1
Nup88	0.178830531515879	0.0318286255438183	0.441	0.418	1
Rbm5	0.178852857073116	-0.00596945175230768	0.427	0.459	1
Brap	0.178865251367509	-0.0164677306898817	0.215	0.248	1
Cdyl	0.179070557087319	-0.00396726951394147	0.229	0.25	1
Rpl7	0.179087022194561	0.0215444368619395	1	1	1
Dedd	0.179131498797666	-0.0322617199134065	0.209	0.245	1
Trp53rkb	0.179230956873404	-0.00781658320986456	0.17	0.19	1
Dap3	0.179261063775821	0.0443931616625449	0.788	0.77	1
Bop1	0.179370215906541	-0.0239747892538866	0.518	0.563	1
Qrich1	0.179392116882249	-0.00195127084274094	0.491	0.521	1
Rest	0.179512399000103	0.0410092643250852	0.965	0.953	1
mt-Co2	0.179570022839253	-0.0279572437051394	1	1	1
Sod2	0.179709993797246	0.041589522901474	0.97	0.973	1
Etnk1	0.179714117623622	-0.0195837342690128	0.52	0.561	1
Mrps2	0.179720905645276	0.0217597467954653	0.411	0.404	1
Dst	0.179865167285766	-0.0442143333216518	0.512	0.521	1
Kdm6a	0.179998813902735	0.00402825892206229	0.181	0.191	1
Mrpl9	0.180175650872684	0.0392211025415463	0.347	0.306	1
Bcam	0.180200595772654	-0.018624030438058	0.354	0.393	1
Usp39	0.180230498937	0.00743395059753105	0.566	0.59	1
Tbc1d25	0.180236172450042	0.0207358949004276	0.107	0.081	1
Hes6	0.180267519935136	-0.00603324933975546	0.157	0.176	1
Mtmr2	0.1803322499813	-0.007427665259648	0.298	0.324	1
Noa1	0.180460808482701	0.0574534346393518	0.292	0.274	1
Ttn	0.180468567512378	0.0333562932097355	0.222	0.188	1
BC003331	0.180781168134716	-0.0193049402769178	0.132	0.162	1
Gbf1	0.180902139563601	-0.000300269319048779	0.251	0.267	1
Arpc3	0.180944060746173	0.0404226660400003	0.743	0.715	1
Cstb	0.181015257131183	-0.0510817259236191	0.623	0.666	1
Bambi	0.181103553927386	0.0295074163454514	0.194	0.176	1
Spint2	0.181111411887135	-0.0235802497358119	0.821	0.807	1
Gm2694	0.181169184922925	0.0222308938688262	0.208	0.2	1
Nae1	0.181296604334886	-0.0157862745897144	0.388	0.426	1
Sdf4	0.181307749115649	0.0311878069468102	0.615	0.604	1
Pwp1	0.181361828762354	0.0344575367924912	0.572	0.558	1
Dusp27	0.181399134441519	0.0395960434217511	0.466	0.433	1
Mtss1	0.181595561264002	0.0240407877252601	0.419	0.418	1
Dyrk3	0.181812386175794	0.0164235248231262	0.457	0.467	1
Scarb1	0.181987871215956	0.00070038536845933	0.125	0.134	1
Id1	0.182020445280567	-0.0234965882836402	0.489	0.534	1
Mettl10	0.182197896863385	0.0222969605016353	0.181	0.163	1
Tdrd12	0.182361967428541	0.00392599712111957	0.196	0.209	1
Cfap36	0.182467799892658	-0.0359509231330634	0.363	0.408	1
Them6	0.182526519302212	0.00400487011976143	0.145	0.153	1
Cep164	0.182563329728824	-0.00115332308577054	0.447	0.475	1
Tmco1	0.182850652413909	-0.0138522512674208	0.835	0.867	1
Sdhaf4	0.183250697091288	-0.00480002949297409	0.553	0.584	1
Pnpla6	0.183268544559089	-0.0240960054915983	0.264	0.303	1
Zmym4	0.183347135149626	0.0163589370016445	0.392	0.392	1
Hddc2	0.183420188865487	0.0352824856490844	0.602	0.587	1
Pop7	0.183425916069363	1.78866696901037e-05	0.536	0.505	1
Zfp740	0.183477018949399	-0.0327913288848911	0.25	0.29	1
Bag3	0.183492348888198	0.0177247249554559	0.132	0.12	1
Gadd45a	0.183575642950496	-0.00960536603330886	0.578	0.614	1
Wbp5	0.183847686018255	-0.0273155267679455	0.951	0.935	1
Clk2	0.183975652129668	-0.0107132422330572	0.147	0.171	1
Smurf1	0.184015571670793	-0.00284738171686244	0.099	0.111	1
Dbr1	0.184311335702827	-0.0295983811872539	0.3	0.342	1
Mllt11	0.18433731677776	0.0255112417694463	0.19	0.168	1
Acsl1	0.184344352150979	-0.0161516731864172	0.08	0.104	1
Rpl27a	0.184608814362725	0.0138006870824121	1	1	1
Ssh2	0.185022217863897	-0.0205916123830428	0.077	0.103	1
Nsun2	0.185084231588398	0.00766509946105276	0.919	0.939	1
Pnpt1	0.18525189515909	0.0214557980723493	0.258	0.251	1
Krit1	0.185271482456769	-0.0281233362898293	0.401	0.444	1
Adpgk	0.185368539917715	-0.00564669505645948	0.266	0.289	1
Atp6v0d1	0.185479123211419	-0.0391681939032882	0.467	0.513	1
Cdc42	0.185711562397883	-0.000554619840641868	0.916	0.937	1
2610524H06Rik	0.185827453551683	-0.0209050515168747	0.386	0.426	1
Rdm1	0.185843388086416	0.00451121931671422	0.382	0.394	1
Srxn1	0.1859781238707	-0.0276420299576206	0.149	0.171	1
Casc4	0.186142551090976	-0.0246090874499551	0.254	0.293	1
Ergic1	0.186442844093296	-0.0125599540714122	0.324	0.354	1
Ift81	0.18654595884562	-0.0102447512486867	0.102	0.123	1
Aftph	0.186585240478402	0.00406451893935759	0.147	0.158	1
Brwd1	0.186592165670337	-0.0427708586170605	0.479	0.52	1
Plbd2	0.187065902085037	-0.0196697562157774	0.147	0.178	1
Ddit4l	0.187107137403011	-0.0183819637535916	0.165	0.195	1
Ei24	0.187236061872162	-0.0149277013870017	0.508	0.546	1
Ccdc32	0.187325300111532	0.000859885509493313	0.129	0.139	1
Dbnl	0.187351698032074	-0.0224360095703077	0.398	0.439	1
Pard3	0.187370572605913	0.0322519516791636	0.316	0.28	1
Lpcat1	0.187411955854855	0.00979168816878601	0.228	0.232	1
Sptan1	0.187486396281039	0.00676022099523316	0.419	0.439	1
Paxip1	0.187496972984299	0.0219323506922033	0.289	0.276	1
Trmt2a	0.187673886396863	-0.00136590644252796	0.194	0.211	1
Usp53	0.187722822134178	-0.0183594360248124	0.094	0.122	1
Xrcc5	0.187923695892735	-0.029663608908835	0.665	0.707	1
Gm21092	0.188029173293114	-0.0421307620265089	0.399	0.439	1
Vdac3	0.188282274023749	-0.0223205011015347	0.704	0.687	1
Slc30a1	0.188568170038176	0.0201237317899962	0.21	0.202	1
Elf2	0.188605875674475	0.034380554600607	0.356	0.333	1
Marcks	0.188800658005531	0.0130627062641949	0.287	0.295	1
Rnf220	0.188944141109663	-0.0153231953302402	0.602	0.638	1
R3hcc1	0.189152603635281	-0.022742674485635	0.218	0.254	1
Usp34	0.189156983986872	0.0205420355843268	0.74	0.749	1
Tmem259	0.189229633812497	-0.0135102149705887	0.193	0.224	1
Exo5	0.189306374566426	0.0235549725674748	0.141	0.114	1
Fbxo21	0.189514315034302	0.0161073034512207	0.215	0.207	1
Pdzd8	0.189515219401197	-0.0108506683985223	0.187	0.212	1
Piga	0.189703518139604	0.0242203201489708	0.167	0.144	1
Dcaf17	0.189762046683478	-0.0204832731305409	0.303	0.342	1
Rpl22	0.189845455416704	-0.0305466557362526	0.999	0.999	1
Mum1	0.189987406394883	0.00542177587677667	0.405	0.419	1
Trmt1l	0.19001090411723	-0.0270911258495254	0.224	0.263	1
Wdr75	0.190012440721702	0.0317429944048919	0.646	0.642	1
Pim1	0.190020412109163	-0.0460267809806458	0.678	0.714	1
Ets2	0.190025145693259	0.000970351206108333	0.163	0.171	1
Rae1	0.190052294994998	0.0395042918213416	0.798	0.789	1
Fastkd2	0.190108369740841	0.0320807503989556	0.324	0.298	1
Evl	0.190178207596087	-0.010086147995202	0.155	0.179	1
Rmi2	0.190306633558274	0.0243339453131074	0.155	0.127	1
Ppp2r5c	0.190394327264195	-0.00244470987558615	0.116	0.13	1
Dnaja1	0.190415288234661	0.0315144878382672	0.991	0.981	1
Idnk	0.190587837986501	-0.00646479937417374	0.171	0.191	1
Gm9843	0.190603604623747	0.0298408168088879	0.634	0.622	1
Timm22	0.19076543637016	-0.0162624865728408	0.65	0.69	1
Triobp	0.19081143644426	-0.00722153109414486	0.194	0.216	1
Ilf3	0.190817967309386	0.0198474210311478	0.598	0.557	1
Ccnl1	0.190827425074765	-0.0452864929359864	0.585	0.623	1
Mfap3	0.190828847312293	-0.0213420363464757	0.17	0.203	1
Mcm3ap	0.190867113770864	-0.0402284734149484	0.29	0.317	1
Hspa13	0.191017063019963	-0.0148600877852545	0.115	0.141	1
Evi5	0.191197328148297	0.0431890834859794	0.431	0.395	1
2310033P09Rik	0.19148711567146	0.0046237287317587	0.44	0.41	1
Cacng7	0.191503640882821	-0.0294714337109566	0.197	0.221	1
Fam122b	0.191531209134109	0.0188610123227745	0.136	0.125	1
Gm7325	0.191585639821289	0.0302362048558275	0.75	0.751	1
Ninj1	0.191792440444401	-0.0306972929440451	0.213	0.251	1
Rpp25l	0.191882768400033	0.0301189910832483	0.698	0.702	1
Asb8	0.191971967077434	-0.00699552636418814	0.103	0.122	1
Ubr4	0.192015635580097	-0.024859141705235	0.521	0.564	1
Smc1a	0.192028748537507	0.00982907806261657	0.697	0.713	1
Tnrc18	0.192111379844579	0.00903075960174919	0.138	0.138	1
4933404O12Rik	0.192349846436119	0.0271080252290818	0.245	0.221	1
Rsbn1l	0.192372960393501	-0.033642469282958	0.434	0.479	1
Pbdc1	0.192411346033845	-0.00197140606017576	0.835	0.858	1
Clint1	0.192430050946362	0.0114588937783016	0.453	0.465	1
Rpp40	0.192435076887973	-0.0212175868028326	0.239	0.275	1
Tram1	0.192455060797252	0.033641337949995	0.605	0.593	1
Syf2	0.192671609675121	0.0367732326433351	0.659	0.641	1
B3gnt7	0.192832604504745	0.0326892715254471	0.27	0.234	1
Cers6	0.192901291748238	0.0192219698748699	0.12	0.105	1
Lrr1	0.192989888671701	0.0158556917970896	0.231	0.227	1
9430016H08Rik	0.193071519561788	0.0343086312392537	0.443	0.412	1
Ptgr1	0.19347060896747	-0.0270249366101134	0.102	0.123	1
Xndc1	0.193551348413664	0.00460159728738975	0.136	0.142	1
Arhgef1	0.193557146796625	-0.011350341201813	0.226	0.253	1
Fbxl15	0.193597924534599	-0.0249894817285624	0.1	0.124	1
Cystm1	0.193606851355943	0.0142374852795837	0.597	0.612	1
Rsf1	0.193696565889511	0.00334112546498128	0.549	0.517	1
BC055324	0.193802453526627	0.0211433574661414	0.221	0.207	1
Mink1	0.194046640326817	-0.0127997255831547	0.125	0.149	1
Aurkc	0.194049488301692	0.017193606128502	0.144	0.116	1
Srebf2	0.19408351233166	0.0333005359645115	0.343	0.301	1
BC004004	0.194103067608825	-0.0362941878660751	0.309	0.341	1
Rnf11	0.194108911065489	0.0152176165627708	0.165	0.158	1
Ube2s	0.194185691002949	-0.0132328948005238	0.994	0.999	1
Mycbp2	0.194320191410487	0.0144188733345802	0.424	0.432	1
Pola2	0.194441222283188	0.00504142657282058	0.357	0.373	1
Nemf	0.194524464668357	0.00414547129678422	0.541	0.562	1
Syngr1	0.19452891498133	-0.0292743848819906	0.55	0.595	1
mt-Nd2	0.194660213492042	-0.0280516187162618	1	0.999	1
Mbd6	0.194725989853276	-0.00442421011708008	0.116	0.131	1
Hsd17b11	0.194729597239248	0.0240628545790532	0.232	0.212	1
Tbcd	0.194796291986509	-0.0225307031542999	0.176	0.191	1
Mapk1ip1l	0.195112689110552	-0.0390944478232135	0.579	0.622	1
Mfap5	0.195161121058547	0.0250440354949382	0.216	0.201	1
Inpp5a	0.195308555715678	-0.0254636089140112	0.119	0.149	1
Zcchc11	0.195351618727109	-0.0321679147683072	0.351	0.395	1
Dscc1	0.195358589980381	0.0213409197978698	0.104	0.082	1
Arap2	0.195382935359014	-0.00726117051972149	0.104	0.099	1
Mrpl20	0.195612201999071	-0.0265986970229402	0.978	0.972	1
Ticrr	0.195668723555034	-0.0376443954216877	0.472	0.517	1
Fam126b	0.195900651865718	0.0165668136733747	0.173	0.164	1
Palld	0.196022161608322	0.0315654564600021	0.411	0.398	1
Dennd2a	0.196106162365053	0.0207611155945268	0.164	0.147	1
Ing4	0.196257095767866	0.00122922938773604	0.157	0.168	1
Dhrs1	0.196336118583223	-0.0141725750292999	0.189	0.19	1
Cad	0.196380832564427	-0.00838272180949073	0.417	0.446	1
Ndufs6	0.196498150479968	0.0300812563895474	0.993	0.994	1
Myrf	0.196572735282079	0.0179902576359559	0.115	0.1	1
Nme2	0.196849581496438	0.0086646702806774	0.132	0.132	1
Srsf6	0.196892217585844	-0.0172572129768986	0.943	0.928	1
Pard6a	0.197136141871427	0.0247427803688994	0.179	0.157	1
Dhx30	0.197158490245897	-0.0327339369976046	0.483	0.528	1
Bcdin3d	0.19724406554646	-0.00916332225515287	0.189	0.213	1
Hs6st1	0.197277004449292	-0.00441318914732663	0.141	0.133	1
Gsk3b	0.197508879666548	-0.0325619942831588	0.409	0.454	1
Akt2	0.197577918553309	-0.00865853096553879	0.27	0.296	1
Rpp25	0.197762582841713	0.00905520294801709	0.663	0.684	1
Ak4	0.197870113284304	-0.0425371577676756	0.39	0.432	1
Mettl13	0.197931330238324	-0.00943307698529672	0.302	0.331	1
Mrpl48	0.198113829156676	-0.0424948253488551	0.557	0.598	1
Arhgdig	0.19818431190044	0.000662715415828852	0.197	0.212	1
Nol4l	0.1982372083591	-0.0381857866494894	0.2	0.237	1
Scrn3	0.198354904509933	-0.02426515219215	0.096	0.122	1
Mmp14	0.198359217999721	-0.00796769474747729	0.089	0.109	1
Ect2	0.198560334051673	0.0319063051885102	0.537	0.517	1
Psmc2	0.198623042722806	-0.0196579139104637	0.765	0.8	1
Kat7	0.198753661086294	0.0167783611561726	0.642	0.659	1
G2e3	0.198828108268892	0.0317964254065419	0.277	0.25	1
Rnf165	0.198833087213292	-0.0241751664804758	0.194	0.229	1
Lrrc41	0.198906728428894	0.00141635084016692	0.151	0.161	1
Ddx55	0.199149754157404	0.00651150257362787	0.325	0.338	1
Galk2	0.19923296351836	-0.0152475311611427	0.18	0.209	1
Avpi1	0.199269175366261	-0.0688196720493006	0.865	0.868	1
Dnajb4	0.199368161715722	-0.0173513241809321	0.086	0.111	1
Rev3l	0.199384468252494	0.00531544149528473	0.119	0.122	1
2410004B18Rik	0.199400655497462	-0.0213803826476007	0.515	0.556	1
Tex19.1	0.199420915944117	0.0439021980674772	0.721	0.707	1
Ebag9	0.199479051124748	-0.016034146737306	0.141	0.169	1
Prorsd1	0.199539003352298	0.0421760583107942	0.595	0.591	1
Tmem177	0.199706542923922	0.0231956797663263	0.119	0.092	1
Chn1	0.199768174170631	-0.0107828612861752	0.126	0.149	1
Cenpi	0.199852259373426	0.018169997100416	0.116	0.099	1
Cops8	0.20003421065928	0.035591891391877	0.727	0.717	1
Pcnt	0.200098471069092	-0.0266855038189765	0.592	0.634	1
Mirg	0.200212391971973	-0.0268938537252627	0.107	0.132	1
Pprc1	0.200394242739938	0.0350588189579695	0.521	0.496	1
Bri3bp	0.200682219302505	-0.0247021241999997	0.608	0.651	1
Chd6	0.200791295580164	-0.0194791978325246	0.157	0.188	1
Tmem55b	0.20088173973779	-0.0301351213251202	0.348	0.391	1
Wrn	0.200884461914174	0.0184967163160889	0.103	0.078	1
Mob1a	0.20109445540013	-0.0223413840109526	0.286	0.324	1
[truncated: 5,665 more rows]
