# Supplementary material for: Detection of gene cis-regulatory element perturbations in single-cell transcriptomes
Source: PLoS Comput Biol. 2021 Mar 12;17(3):e1008789. doi: 10.1371/journal.pcbi.1008789 (PMC8011753; doi:10.1371/journal.pcbi.1008789)
Supplement: S2 File — (ZIP) [file pcbi.1008789.s015.zip › S2_File/wt_txm.ZfpSC2_vs_Control.wilcox.csv]

	p_val	avg_logFC	pct.1	pct.2	p_val_adj
Zfp42	2.07573743358606e-05	-0.0879593660410967	0.988	0.994	0.377929514533015
Phc2	5.94177827713435e-05	-0.0468152229901083	0.087	0.155	1
1500009L16Rik	0.000135498221146522	-0.0906436851801317	0.666	0.733	1
Psme3	0.000172136089638918	0.082363962887068	0.708	0.673	1
Ran	0.000172874858814376	0.047599844750863	1	1	1
Mesdc2	0.000259965719425632	0.079841156627841	0.705	0.645	1
Rpl7l1	0.000361200281265456	0.0909390396531791	0.94	0.919	1
mt-Co3	0.000361750820845112	-0.0424317872685478	1	1	1
Gigyf1	0.000429220742538164	-0.0522105666994764	0.202	0.285	1
Tcl1	0.000495470235013332	0.0754366303827634	0.522	0.441	1
Ccdc47	0.000527341846778046	-0.0616680897734289	0.248	0.329	1
Trim37	0.00086450239714316	-0.0611555726133867	0.244	0.324	1
Fam175a	0.00101647014965419	0.0504105065195179	0.208	0.147	1
Rpl10	0.00115184061632469	0.0487259519240686	1	0.999	1
Ccdc167	0.00121023455534744	0.0434219324706413	0.119	0.074	1
Cbfb	0.00124133907077901	-0.0582595911053642	0.235	0.311	1
Tmem234	0.00128827085614043	0.0719847065298767	0.872	0.832	1
Homer2	0.0012988213788938	-0.0367233642132544	0.142	0.209	1
Wdr1	0.00132833473959363	-0.0755177054099304	0.538	0.612	1
E430025E21Rik	0.00162667100904235	0.0515166458458152	0.38	0.311	1
Crabp1	0.00179021405241161	-0.0555464540332009	0.267	0.343	1
Piezo1	0.00180222264537956	-0.0523435089712214	0.186	0.254	1
Lsm4	0.00183670514770782	0.0623059876255254	0.99	0.982	1
Akr1b10	0.00187255444060269	-0.035393864423215	0.077	0.125	1
mt-Co1	0.0019319456604209	-0.0439912653968952	1	1	1
Tex30	0.00194495038286757	0.0733051811158544	0.599	0.556	1
Gls	0.00199817050596596	-0.0453796024177162	0.177	0.243	1
H2afj	0.00204455519117123	-0.0621220589955749	0.975	0.978	1
Trmt6	0.00205712798595014	0.0749826631842722	0.734	0.668	1
Plekha5	0.00214450373296424	-0.0443777015206136	0.206	0.275	1
Sumo2	0.00218145619971619	0.0469316969231368	1	0.999	1
Oxsr1	0.00225573134219486	-0.0520522772829349	0.373	0.452	1
Ppp6r1	0.00229769690621556	-0.0440379602886797	0.123	0.18	1
Sec61a1	0.0024155110061429	-0.0752612113601685	0.586	0.661	1
Lmf2	0.00243417762791563	-0.037780057437679	0.08	0.126	1
Eif1ax	0.00252105130401172	0.0691211701129106	0.967	0.954	1
Tmem123	0.00259690295518991	0.0514140305597207	0.192	0.14	1
Rps20	0.00267407531603074	-0.0304058377221521	1	1	1
Rbm7	0.00270314310055579	0.0540695454200236	0.585	0.529	1
Sgms1	0.00276017451000483	0.0362283796097988	0.168	0.118	1
Pcyox1	0.00281270355770989	-0.0451361849125436	0.091	0.138	1
Fus	0.00286773839424729	-0.0726372397319626	0.922	0.951	1
Ccng1	0.00288815095329413	-0.0972501849470611	0.807	0.843	1
Plekhg5	0.00292764238522989	-0.0272609243885159	0.061	0.104	1
Cmss1	0.00296838077795273	-0.0326733476326248	0.129	0.189	1
Psmg2	0.00301923594951827	0.0664225922596173	0.607	0.534	1
Lage3	0.00306543813331716	-0.0601827512181231	0.758	0.828	1
Ifitm3	0.00308983203299646	0.116868969705519	0.731	0.706	1
Mrpl34	0.00322502189488999	0.0471726742897782	0.961	0.939	1
Immp1l	0.00336493314933057	-0.0668449901170179	0.642	0.691	1
Nek2	0.00354991883317694	-0.0498102954685236	0.25	0.316	1
Gmpr	0.0037473446285818	-0.0369697469621881	0.141	0.2	1
Eif2s1	0.00379177791029472	0.0589414755499365	0.98	0.958	1
Numbl	0.00387556665375949	-0.0369860356861846	0.103	0.152	1
Ola1	0.00389036278558086	-0.0671631487085592	0.752	0.788	1
Phf3	0.00406469288834395	-0.0590917375540376	0.665	0.723	1
2700097O09Rik	0.00409488214738188	-0.0479639507873995	0.331	0.404	1
Hsd17b14	0.00410315019720334	0.0794046589528983	0.936	0.928	1
Nop58	0.00411403770944689	-0.0464797132439445	0.999	0.997	1
C2cd5	0.00435705141288428	-0.0409745562882121	0.147	0.202	1
Ttc19	0.00449046582956468	-0.0519841526326492	0.271	0.341	1
Psmd3	0.00450761436199657	0.0618716999714696	0.842	0.825	1
Gatad2a	0.004614951114905	-0.0582989659339379	0.573	0.634	1
Dbi	0.00462159449755198	-0.0713065867815026	0.933	0.943	1
Pid1	0.00473015092794262	-0.0503086922089758	0.173	0.232	1
Sik1	0.00474336705709882	-0.0461091826330796	0.173	0.232	1
Trit1	0.00475034308835419	-0.0369181491619784	0.109	0.157	1
Fam122a	0.00479509407087417	-0.033594188232487	0.122	0.172	1
Commd10	0.00500706106685475	0.0726694939090518	0.505	0.444	1
Sept7	0.00501903568685062	0.0550877822889215	0.849	0.83	1
Sec61a2	0.00501903883813519	-0.0503667326615155	0.189	0.246	1
Dcaf4	0.00534342423201888	-0.0501365985894028	0.271	0.332	1
Zcchc17	0.00534358968691602	-0.0736588760743976	0.723	0.78	1
Slc30a9	0.0053765604004009	-0.0492176856120067	0.209	0.268	1
Zfp428	0.00565783806387367	0.0804199141886657	0.919	0.914	1
Thumpd3	0.0057200528543021	0.059137392059547	0.515	0.453	1
Atp5l	0.00581041942701389	-0.0471652065998693	1	1	1
Mgmt	0.00587707985228865	-0.0642780741902387	0.205	0.258	1
Mlana	0.00599382789187502	-0.0315354476125921	0.118	0.168	1
Cisd2	0.00631983339227267	-0.0715310539750944	0.681	0.745	1
Trpv2	0.0063968036349652	-0.0330422899266643	0.073	0.112	1
Nfe2l1	0.00640556505053079	-0.0710427353164887	0.463	0.509	1
Mrpl11	0.00641369577610907	0.0669019302617992	0.91	0.888	1
Sft2d3	0.00642076698096129	-0.0341416282875552	0.102	0.148	1
Gpr180	0.00651257338639189	-0.0413555869359871	0.145	0.197	1
Trabd	0.00660683596665621	-0.0516889334668607	0.171	0.225	1
Mpp5	0.00664206267022254	-0.0358835388953971	0.165	0.224	1
Mad2l2	0.00704400760216585	-0.055922768184451	0.356	0.424	1
Atp6v0a1	0.00708434150792819	0.0450737487855876	0.176	0.132	1
Jup	0.00728858233514666	-0.0634678733563622	0.52	0.583	1
Klf2	0.00740436818141641	0.0809885807872721	0.922	0.921	1
Sox15	0.00783755229359085	-0.037617816536735	0.087	0.129	1
Smco4	0.00791160622038592	0.0466001358827734	0.311	0.254	1
Cep170	0.00799510063141607	0.0458858565368237	0.171	0.127	1
Creld1	0.00812160713229754	0.0398500365254024	0.165	0.121	1
Minpp1	0.0081539898973367	-0.052501218629683	0.315	0.383	1
Dctn5	0.0081758848683312	0.0459894393971255	0.321	0.261	1
Rps6ka3	0.00819381488930775	-0.0331187911818442	0.113	0.16	1
Myo18a	0.00833386501206191	-0.0331087095132957	0.142	0.194	1
Rnf168	0.00836965797067254	0.0476873709613699	0.379	0.316	1
Rab40c	0.00839290431674349	-0.0367073185436806	0.134	0.184	1
Ripk1	0.00847026088879457	0.0340373920830159	0.119	0.082	1
4921524J17Rik	0.00857175053996754	-0.0470044927537268	0.409	0.488	1
Nr0b1	0.00861021321221202	0.0672906173218454	0.573	0.527	1
Ctnnd1	0.00869183428233331	-0.0426468839812941	0.361	0.439	1
Ptprk	0.00884596512265225	0.042951446731419	0.242	0.191	1
Sqstm1	0.00887039239606977	-0.0653126076453629	0.266	0.325	1
Zmynd19	0.00910714078522009	0.0447897079072492	0.507	0.454	1
Gpx4	0.00917961367138098	-0.0681555256523532	1	1	1
Selm	0.00921167750357064	-0.0355338513003896	0.165	0.22	1
Nln	0.00921228479700236	-0.0315304795904952	0.147	0.2	1
Fbxw8	0.00949462514196399	-0.0342822033772497	0.177	0.232	1
Usmg5	0.00954953063446191	-0.041322803670631	0.996	0.998	1
Ccdc58	0.00956019469183953	0.0510162436135233	0.887	0.881	1
Ngfr	0.00992248931088338	-0.0298796760632031	0.078	0.119	1
Zfp398	0.00996284722530592	-0.0281136669324397	0.065	0.102	1
Scap	0.0100506340577606	-0.0322300751519915	0.119	0.166	1
Pyroxd1	0.0100584333832852	-0.0348052183016556	0.155	0.205	1
Cd276	0.0100759309003891	-0.0367372007261435	0.123	0.169	1
Map1b	0.0102342952539026	-0.0521704188336873	0.599	0.662	1
Cast	0.0105655669330865	0.031461489314646	0.145	0.104	1
Mlh3	0.0107647663863353	0.0317677361404752	0.147	0.105	1
Cks1b	0.0107777676760587	-0.0460938313695121	0.996	0.995	1
Mtbp	0.0109715800011228	-0.02752378338148	0.1	0.145	1
Snhg11	0.0111589797663656	-0.0542396909064541	0.203	0.259	1
Mavs	0.011255574467218	-0.0289148106430032	0.083	0.123	1
Clns1a	0.0113393659106782	0.0521162987359358	0.971	0.974	1
Rps2	0.0114309972487587	-0.031298394633418	1	1	1
Brd1	0.0114718311950519	-0.0334440316320051	0.107	0.151	1
Nudt5	0.0115097156766313	-0.0616228580325877	0.808	0.843	1
Lin7c	0.0115199516818378	0.0490869171491609	0.425	0.372	1
Ywhaq	0.0119089315911246	0.0387705864465051	1	0.999	1
Mysm1	0.0119794437262102	-0.0383374404980042	0.231	0.287	1
Dusp12	0.0120656157077699	0.0563447739197542	0.557	0.503	1
Imp3	0.0121672930588927	0.0595920976648671	0.756	0.712	1
Arl13b	0.0130015035600885	-0.0346548223345096	0.157	0.203	1
Mcat	0.0131849687137543	0.0596314470813168	0.293	0.25	1
Med9	0.0132397911536912	0.0529638419921251	0.752	0.709	1
Qtrt1	0.0132483108373297	0.0469855797726986	0.427	0.375	1
Nop10	0.0134269251849581	0.0358522308623241	1	0.999	1
Nipsnap1	0.0136953184187734	0.0728758166822086	0.536	0.504	1
Dnajc18	0.0137335404064583	-0.0275290043204066	0.096	0.137	1
Plpp3	0.0137944083344777	-0.0360887805892726	0.132	0.178	1
Capn10	0.0138616836621282	-0.0369958130208915	0.19	0.242	1
Nicn1	0.0139903197802267	-0.0389405765729556	0.126	0.168	1
Sfrp2	0.0140280681619397	-0.0306561587468995	0.151	0.201	1
Ahctf1	0.0141853815153234	0.0540464370324766	0.608	0.559	1
Cbx1	0.0142303742164539	0.0513910891780081	0.993	0.986	1
Mzt2	0.0143172006647929	-0.0410258443105028	0.348	0.414	1
Senp1	0.0143438386102524	0.037976137592848	0.43	0.375	1
Commd2	0.014376874517149	0.0588123152121062	0.637	0.597	1
Pdgfa	0.0144217120792559	-0.0312967781255654	0.782	0.811	1
Tvp23b	0.0145917727296684	-0.0417812755169427	0.295	0.354	1
Cnnm3	0.014808270931349	-0.0228320915961053	0.081	0.12	1
Hexim1	0.0154484514317763	-0.0493747097109835	0.303	0.367	1
N6amt2	0.015469345199705	0.041761162935087	0.572	0.506	1
Dennd2c	0.0155229860603502	-0.0356657904019214	0.142	0.19	1
Anp32a	0.0156691846142496	0.0575135620053266	0.875	0.86	1
Mid1	0.0159477463894287	-0.0861961542159713	0.675	0.72	1
Pds5a	0.0160280398480471	-0.0441082818900128	0.488	0.545	1
Eif4a2	0.0161001195099871	-0.0488550048559101	0.75	0.782	1
Nupl2	0.016223844983595	0.0395002266271683	0.184	0.141	1
Zfp961	0.0165208651798056	-0.0492011696570746	0.386	0.445	1
Hmgb3	0.0166307130002365	0.0671907947213468	0.565	0.528	1
Paip1	0.0167822194030738	-0.0454824074288835	0.215	0.262	1
Gtf3c3	0.0168126912035782	-0.0518032007503864	0.337	0.392	1
Ap1ar	0.0169463272488699	-0.0464871251086906	0.311	0.366	1
Pigm	0.0170311660242294	-0.0311749670260465	0.145	0.189	1
Rtkn	0.0170451888872703	-0.0337251028568424	0.081	0.119	1
Lrrfip2	0.0170574441315277	-0.0484510539848196	0.386	0.444	1
Pcyt1a	0.0170684651331054	-0.0271872002137995	0.125	0.169	1
Xpc	0.0171015891785639	-0.0323566221687907	0.176	0.227	1
Osbpl1a	0.0171410088042864	-0.0435263666314581	0.213	0.261	1
Fam229b	0.0174546723865402	-0.0328439030924848	0.112	0.151	1
Cstf1	0.0174918299082833	0.0522037731798265	0.396	0.346	1
Spag5	0.0175941572266228	-0.0233920512028623	0.129	0.178	1
Mrps17	0.0179095948971567	0.0581641869049512	0.874	0.856	1
Gemin6	0.0179681535948899	0.0511200892832336	0.756	0.744	1
Dnajc25	0.0180307438987564	0.0426301705939293	0.257	0.213	1
Gadd45gip1	0.0182288257491882	0.0445805000120328	0.848	0.808	1
Cdca7	0.0183204679098212	0.0574896326220972	0.772	0.759	1
Arf3	0.0184109605010857	-0.0492935088504546	0.456	0.514	1
Pnpo	0.0184112638350916	-0.0330594870430912	0.167	0.216	1
Mknk1	0.0185219100912787	-0.0308934946598163	0.097	0.134	1
Zak	0.0186356432682466	-0.0330087213357569	0.086	0.121	1
Emc4	0.0186800259097403	-0.0507082643181467	0.634	0.68	1
Cdc16	0.0186941146151997	-0.05112901990578	0.412	0.461	1
Ephx2	0.0187200252647998	0.0327508940865613	0.107	0.075	1
Utp14a	0.0187363695622245	-0.0538445156849868	0.573	0.622	1
Dlgap3	0.0187981239344232	-0.0319688451477848	0.164	0.21	1
Fkbp4	0.0188102701253396	0.0471033905332237	0.994	0.993	1
Elmsan1	0.0188770153335167	0.026607747518364	0.107	0.075	1
Hltf	0.0189352905217934	-0.0397203438942632	0.199	0.249	1
Hadha	0.0189573556796411	-0.0313643107514357	0.386	0.455	1
Trp53inp1	0.0190742267473617	-0.037899214896604	0.253	0.312	1
1810014B01Rik	0.019117628828794	-0.0346863914604636	0.118	0.16	1
F11r	0.0192109671212441	0.0268135176856797	0.129	0.093	1
Dazap1	0.0192173867123657	0.0478222596324228	0.865	0.868	1
Med6	0.0193203139740028	0.0524017135105161	0.44	0.393	1
Ppig	0.0196864223809335	0.0407853753240248	0.97	0.962	1
Chmp4b	0.0197020434911684	-0.0521856567659554	0.437	0.487	1
Eif4g1	0.0198477236476171	-0.0598702532279571	0.896	0.928	1
Hdac5	0.0198824340998827	-0.0246356166218149	0.148	0.195	1
Atic	0.0199914835649299	0.0516335988056121	0.714	0.664	1
Naa10	0.020087925681601	0.0633626191217346	0.762	0.738	1
Lrrc58	0.0200957075617286	-0.0530202371644001	0.421	0.465	1
Gm13152	0.0202210385505602	-0.0322336287176032	0.316	0.382	1
Ptprs	0.0202681996287419	-0.0347508030217234	0.183	0.233	1
Rap1gds1	0.0203449424734828	-0.0317725886647492	0.142	0.188	1
Fam135a	0.0205530025450489	-0.0227775147722172	0.068	0.102	1
Drg2	0.0207584585607233	0.0465467566171162	0.459	0.412	1
Zfp518a	0.0207897870257306	0.0438529495103858	0.398	0.354	1
Fam222b	0.0209278648792302	-0.0331212898811242	0.158	0.204	1
Mpc2	0.0210190146432502	-0.0525227991898224	0.54	0.609	1
Fdft1	0.0211529337716235	-0.0550550632314095	0.419	0.478	1
Hsdl1	0.0213506525992149	-0.0202039440472113	0.077	0.112	1
Hmgxb3	0.0213733317736168	-0.0284652971724904	0.164	0.212	1
Ankzf1	0.0214058230832849	-0.0279854987132004	0.09	0.126	1
Pyurf	0.0215200509791646	0.0574834563595559	0.525	0.478	1
Tmsb15b1	0.0215527204630621	0.0347127859878885	0.193	0.152	1
Trim32	0.0216168425466556	0.0416773468195599	0.192	0.152	1
Ppme1	0.0216363303972674	0.0361560325544658	0.234	0.189	1
Hypk	0.0217038626856993	0.0347645613746879	0.737	0.699	1
Srrm2	0.0217503819068738	-0.0386732694592091	0.987	0.993	1
Rnf114	0.0219485548140433	-0.0297005326799924	0.263	0.32	1
Rbmx2	0.0220750306068163	0.052675506028506	0.499	0.444	1
Myo9a	0.0221221446516314	-0.0278451492659007	0.116	0.158	1
Sart1	0.0222261541337652	-0.0620402899117718	0.457	0.508	1
Dnajc17	0.0223043335945369	-0.0243909047020565	0.16	0.21	1
Vps13c	0.0223532774333093	-0.0299021015366863	0.102	0.139	1
Ppp1r2	0.0227420076433311	-0.0544808832327269	0.788	0.836	1
Rpl11	0.0228072476237279	0.0340627232887591	1	1	1
Gnl1	0.0228689679942617	-0.0414121057255736	0.459	0.525	1
Lypla2	0.0229138447683722	-0.0449218598111133	0.271	0.322	1
3110040N11Rik	0.0230350977696199	-0.0492824767900903	0.438	0.494	1
Cmpk1	0.0232453696414424	0.0550637118765334	0.592	0.563	1
Rmi1	0.023673949616829	-0.0362413893294181	0.21	0.255	1
Hspb1	0.0237119287708528	0.0570573693193919	0.997	0.998	1
Impa1	0.0237309877203351	-0.0428689557904638	0.443	0.499	1
Rps28	0.0237413084637637	-0.0340222608894347	1	1	1
Hpgds	0.0238605559925788	-0.0220030430070196	0.068	0.101	1
Lrif1	0.0240974015355482	-0.0408075459124227	0.257	0.309	1
Emc10	0.0241435746700279	0.0578627755408733	0.627	0.597	1
Atg12	0.0241728025135858	-0.0369362209370279	0.298	0.356	1
Bckdhb	0.024267770049009	0.0449678235269344	0.398	0.358	1
Sys1	0.0242703221154083	-0.0472414250981553	0.708	0.742	1
Acer3	0.0244309230521646	-0.027173834341595	0.071	0.103	1
Nkiras1	0.0244812014464258	-0.0307040127814944	0.104	0.141	1
Nup188	0.0246241458197564	0.0422988300253284	0.405	0.352	1
Gpn3	0.0246882868417205	-0.0624472193954316	0.462	0.505	1
Prrc1	0.0248667775816663	-0.0684325078941023	0.669	0.706	1
Rilpl2	0.0249207727390348	0.0263033448947036	0.103	0.072	1
D3Ertd254e	0.0250652860398976	0.024591171140379	0.136	0.101	1
Zdhhc5	0.0259544084223974	-0.0378653887472725	0.155	0.197	1
Ndc1	0.0263859708313846	0.0505533066795601	0.459	0.409	1
Abcc1	0.0264787801310135	-0.0167718064770214	0.094	0.131	1
Psma5	0.0264856982242705	0.053883758341128	0.939	0.931	1
Trp53rka	0.0266891658846215	-0.034565417261252	0.183	0.231	1
Chpt1	0.0267216398790025	-0.0504465417285384	0.224	0.275	1
Nfkb1	0.026779643851287	-0.0434923926354095	0.184	0.228	1
Fam114a2	0.0268311481436844	0.050932255339889	0.598	0.569	1
Smarce1	0.0268864267987355	0.053051140810547	0.675	0.65	1
Pef1	0.0269069180003796	-0.0359659338213348	0.225	0.273	1
Nrtn	0.0270167251993095	-0.0432282223296039	0.308	0.366	1
Perp	0.0273006205431279	-0.0714374810511511	0.343	0.407	1
Plk1	0.0273482776034092	0.0536909907522373	0.637	0.601	1
Erp44	0.0273737597318077	-0.0360539262096173	0.306	0.362	1
Ddx11	0.0276902963718433	-0.0269045470938331	0.1	0.138	1
Rreb1	0.0278848693434378	-0.0228291088863843	0.097	0.133	1
Sepsecs	0.0280861424034724	-0.0238800551301565	0.074	0.106	1
Zfp141	0.0281001076109284	0.0423517594255866	0.237	0.195	1
Rab12	0.0284550669565059	-0.0293312440322447	0.115	0.154	1
Fbxw17	0.0285184394911944	0.0257504102331629	0.102	0.071	1
Mmab	0.0287857419135565	-0.0265321522420765	0.083	0.117	1
Atn1.1	0.028793076604114	-0.0298618519466727	0.083	0.117	1
Tor1a	0.028825123000924	-0.0407649075715769	0.313	0.368	1
Sdc1	0.0291456114894559	-0.0350431212532346	0.193	0.238	1
Use1	0.0294015570649126	0.0473440902861514	0.827	0.8	1
Cbs	0.0294167065117113	-0.0198165879458199	0.078	0.111	1
Myh10	0.0295590106082376	-0.0318800571650742	0.364	0.412	1
Rnf41	0.0296056624036063	-0.0299356699502111	0.2	0.25	1
Srsf9	0.0296802853135077	-0.0442480164699603	0.689	0.745	1
Pcbp1	0.0299160799402785	0.0420669349704492	0.996	0.992	1
Fam213a	0.0302810272202125	-0.0426455737933442	0.222	0.268	1
9430015G10Rik	0.030282652030129	0.0217299529456827	0.126	0.092	1
Hn1	0.0303671696991046	0.0544265137255111	0.959	0.933	1
Platr26	0.030367491564309	-0.0395894326051737	0.171	0.212	1
Zfp655	0.0304459483163	-0.0310405201748602	0.239	0.295	1
Kat5	0.030505422646937	0.0414273219167114	0.269	0.227	1
Smurf2	0.0305694834278611	-0.0226192002273459	0.083	0.117	1
Msmo1	0.0306219717929555	0.0403537566287153	0.361	0.32	1
Dap	0.0306408056394248	-0.0189933393675196	0.083	0.118	1
Farsb	0.0307205462074164	0.0434816741533712	0.73	0.684	1
Ppp1r7	0.0308098241708958	0.0508618731877329	0.569	0.541	1
Iars	0.0309322071292946	-0.0564865084404421	0.552	0.604	1
Gtpbp6	0.0309963031351207	0.0432720283663478	0.292	0.249	1
Slf1	0.0311262261348224	0.0274348943294491	0.141	0.106	1
0610011F06Rik	0.031128110588499	-0.0184621139143597	0.106	0.145	1
Ppil2	0.0311818740213061	-0.0292426635815273	0.321	0.377	1
Tacc1	0.0312901081724075	-0.030411451110397	0.173	0.217	1
Exoc2	0.0313217617820498	-0.0226335925787724	0.071	0.102	1
Dclre1b	0.0313274230267372	-0.030326231561819	0.093	0.127	1
Abhd17c	0.0314473676535873	-0.0308057711887546	0.241	0.289	1
Mrps11	0.0316121008085466	-0.0436978264219765	0.711	0.751	1
Wrap53	0.0317754463658344	0.0402338887995285	0.274	0.231	1
Tmem238	0.0318505490474646	0.0496408232832245	0.485	0.44	1
AY036118	0.0318967061468192	-0.0533147395325861	0.745	0.798	1
Ppia	0.0319975418714108	0.0250606750890126	1	1	1
Tox4	0.0319987748365471	-0.0441546551310432	0.34	0.395	1
Naf1	0.0323734638500593	0.0420451823525752	0.585	0.543	1
Nup35	0.0324579728607506	0.0460002439331621	0.348	0.306	1
mt-Co2	0.0325036913152957	-0.0279572437051394	1	1	1
Gxylt1	0.032537885386324	-0.0302591031796285	0.135	0.175	1
Ppp2r3d	0.0327468901683575	-0.0273962838781025	0.075	0.106	1
Scamp2	0.0328478547199889	-0.0340765229606425	0.157	0.197	1
Oma1	0.0329497266112856	-0.0245890977401367	0.078	0.11	1
Eno3	0.0330141638958662	0.0271621391274701	0.17	0.133	1
Timm13	0.0330991585403612	0.0402157343384417	0.988	0.993	1
Carm1	0.0331310127328351	-0.041033762842352	0.351	0.4	1
Golt1b	0.0331320086806856	-0.0432602314780577	0.383	0.438	1
Zyx	0.0332161784264114	-0.0262347040746467	0.16	0.202	1
Fbxo22	0.033408522474785	0.0417539691427858	0.727	0.69	1
Atad1	0.0334428642069643	0.0422419409553237	0.299	0.257	1
Cdc26	0.0335242223250236	0.061380586957714	0.88	0.891	1
Gnb1	0.0335530179069256	-0.0494940004422992	0.864	0.899	1
Ehmt2	0.0336494965866064	0.0437844437452927	0.504	0.458	1
Aurkaip1	0.0338723589991771	-0.0444850891290618	0.956	0.968	1
Prkci	0.0339499850218586	-0.0349912284087037	0.395	0.464	1
Mrps12	0.034070067114835	0.0466806844963489	0.861	0.841	1
Eif2ak1	0.0341019187638845	-0.0374430336239895	0.209	0.253	1
Mdm4	0.0342317861890517	-0.0464017244762652	0.552	0.607	1
Tle4	0.0342424789298877	0.0617688902905326	0.716	0.69	1
Akap7	0.0342546631018618	-0.0291004241084489	0.179	0.225	1
Prdx1	0.0345297395508238	0.0340541519751536	1	1	1
4931406P16Rik	0.0345511701226499	-0.0312468326239976	0.306	0.364	1
Eif1ad	0.0348011177945758	-0.0375093735892049	0.836	0.873	1
Dcaf13	0.0348116129639373	0.03882946058686	0.476	0.421	1
AW549877	0.0351146067864757	0.0276073472283563	0.138	0.104	1
Tex261	0.0352961690537363	-0.0388408018340961	0.527	0.565	1
Ndufs1	0.0354781870978718	-0.038420622925988	0.456	0.519	1
Mettl1	0.0356510464293878	-0.0426479473812714	0.444	0.497	1
Cdc37	0.0357443809172356	-0.0422626949561686	0.888	0.907	1
Esco1	0.0358717798735238	-0.0281791558641618	0.116	0.152	1
Fbxo5	0.0360273398093584	-0.0450156322228051	0.563	0.625	1
Isyna1	0.0362973656706174	-0.032518481014234	0.454	0.53	1
Prkrir	0.0363394193881034	-0.0273155444110271	0.266	0.318	1
Znhit1	0.0366374581070731	0.0429637849588385	0.765	0.72	1
Rad23a	0.0366388955363363	-0.0454115368574034	0.572	0.632	1
Paox	0.037008017011314	-0.0300878174161309	0.147	0.185	1
Yae1d1	0.0371051670981529	0.0416192450078821	0.611	0.572	1
Hyal2	0.0372833667715448	0.043591666451033	0.332	0.289	1
Rapgef2	0.037355091148457	0.0179955776845902	0.106	0.076	1
Mrpl22	0.0374017303351536	0.0610208361627768	0.721	0.697	1
Gpatch3	0.0374815001005776	0.0309892515961169	0.209	0.17	1
Iqgap2	0.0375840454767615	-0.0208418510674641	0.078	0.109	1
H1fx	0.0376161315724759	-0.0364387151275115	0.298	0.341	1
Akr1e1	0.0376651070218714	0.03259991828892	0.151	0.118	1
Mia3	0.0379319687170227	-0.0236130810123949	0.203	0.253	1
Sh3bp5l	0.0379857631858015	0.0320798941472032	0.194	0.155	1
Ndufaf1	0.0380664730219288	-0.0249936919936981	0.229	0.278	1
Cnn2	0.0381972810289123	-0.0412167826032634	0.446	0.495	1
Tut1	0.0384046932158166	0.0344306411643175	0.212	0.171	1
Borcs5	0.0384928438017259	-0.0237349231583734	0.135	0.175	1
Brms1l	0.0387696045478591	-0.0220817237669829	0.104	0.14	1
Twf2	0.0388889054056406	-0.0377409899008675	0.502	0.57	1
Zfp142	0.0389932106962012	-0.0340502156129207	0.135	0.172	1
Ak1	0.0390110977604615	-0.0477900476489834	0.287	0.332	1
Pet100	0.0390668389344797	0.0497558570207438	0.726	0.7	1
Apex2	0.0392630467411139	0.0245030860734835	0.141	0.106	1
Cd2bp2	0.0392720463136107	-0.0385159182289134	0.459	0.504	1
Zfc3h1	0.0392761634558626	0.0454051900271285	0.202	0.168	1
Slc25a13	0.0394695009492247	-0.0364336020177275	0.57	0.603	1
Zc3h10	0.0394987126413505	-0.0193612010219283	0.123	0.162	1
Zbtb12	0.0395797328892328	-0.0237850944094053	0.103	0.138	1
Psma7	0.0395858015214603	0.036098750435305	1	1	1
Ccnh	0.0395953518668878	-0.0434061704414448	0.518	0.566	1
Wdr6	0.0396296389995195	-0.0288846687784257	0.312	0.367	1
Nudc	0.0396735489028969	0.0442600517760146	0.97	0.965	1
Zdhhc18	0.0398526714593653	-0.0248187001814685	0.119	0.157	1
Rrs1	0.0398549937214969	0.039188835003705	0.791	0.764	1
Ube2g1	0.039881044433795	0.0532456015697584	0.531	0.512	1
Mitd1	0.0400666947847946	-0.0359797564745137	0.491	0.548	1
mt-Nd4	0.0401668886930956	-0.0273253431123299	1	0.999	1
Zc3h7a	0.0402900542124422	-0.0284959314581086	0.132	0.169	1
Platr10	0.0404272579279104	0.0589508476257254	0.842	0.85	1
Mtmr14	0.0404375385861157	0.0369137023862736	0.361	0.319	1
Ccdc112	0.0404550454118307	-0.0167450637265625	0.145	0.187	1
Josd1	0.0404821976804398	0.0275547863416176	0.157	0.122	1
Senp6	0.0409243082757393	-0.0503129784083995	0.605	0.628	1
Rnaseh1	0.0411457358349989	-0.0366161581392692	0.295	0.345	1
Utf1	0.0412980379606065	0.0438476545088062	0.988	0.986	1
Mfn2	0.041472823102976	-0.0240787386677704	0.089	0.119	1
Dym	0.0418192873925892	-0.0310620023116056	0.151	0.189	1
Maged1	0.0418791975147315	0.0485790583075368	0.441	0.4	1
A330069E16Rik	0.0419560957476037	-0.0492174472794158	0.126	0.164	1
Lrpap1	0.0419825251064252	-0.0803603366392085	0.589	0.631	1
Tufm	0.0419992656255697	0.037745333623564	0.493	0.439	1
Adar	0.0421027290559346	-0.0309387205818001	0.135	0.17	1
Zw10	0.0421845279658034	-0.0372945094226966	0.219	0.261	1
Cmas	0.042421185555876	-0.0407762269837886	0.424	0.481	1
Casp2	0.0427607341847367	-0.0209252269486857	0.081	0.112	1
Phc1	0.0427634123920661	0.0664603843818932	0.769	0.78	1
Nabp2	0.0429328286679231	-0.0460739644957044	0.444	0.487	1
Rpl36al	0.0430948045946214	0.0311128316901801	1	1	1
Slc25a5	0.0432474538424557	0.0401316900118633	0.999	1	1
Hexb	0.0433729792197413	0.0256790754164225	0.199	0.163	1
Hiatl1	0.0435385675339059	-0.0228131574715981	0.119	0.155	1
Trib3	0.0438599895610393	-0.035876439994984	0.219	0.263	1
Rc3h1	0.0440511553134141	-0.032167281773536	0.176	0.215	1
Gramd1a	0.0441552739097552	-0.0194940589659333	0.089	0.121	1
Fam185a	0.0441752247994553	-0.0219933947726607	0.087	0.119	1
Arid2	0.0442245158521455	-0.0310343712622648	0.224	0.27	1
Tnpo2	0.0442800728517214	-0.0349691657341417	0.306	0.356	1
Ppp2r1a	0.0444702166811011	0.0451315426561474	0.685	0.649	1
Shmt1	0.0446193760302301	0.0394492138019171	0.702	0.69	1
Ing1	0.0446378734705889	0.0479687963363278	0.553	0.533	1
Rassf1	0.0448680630907401	-0.0219963254159747	0.131	0.168	1
Ccdc50	0.0450830598553505	-0.0409541882052046	0.299	0.351	1
Dmtn	0.0451645738899262	-0.02585048864311	0.203	0.248	1
Zfp771	0.0452123828166478	0.0344408767434949	0.3	0.255	1
Rep15	0.0453748933797157	-0.0291571869566099	0.131	0.168	1
Stk25	0.0455771436587071	-0.0232753989800247	0.102	0.134	1
Mms19	0.0456661964585298	-0.0300538801751544	0.222	0.265	1
Cep192	0.0456722769365057	-0.0322166492642176	0.216	0.259	1
Ak6	0.0457684272138957	0.0457218433912059	0.851	0.856	1
Nop16	0.0458781625671386	-0.0386782270842556	0.656	0.713	1
Ccdc6	0.0460421073606603	-0.0338226682677831	0.209	0.253	1
Ino80e	0.0460772867567324	0.0434416627845678	0.788	0.766	1
Med8	0.0461023959100545	-0.0338897224877841	0.507	0.578	1
Slc25a20	0.0461970350913481	0.0402604955943965	0.363	0.322	1
Lrrc34	0.0462158881959848	-0.0303477001349485	0.171	0.212	1
Rps26	0.0462704137510841	0.0202804576833255	1	1	1
Ak2	0.0464152850667835	-0.0346375200955937	0.967	0.96	1
Scaf11	0.0468071050293524	0.0379570849642969	0.893	0.871	1
Gm8730	0.0468339524911067	-0.0238354220201322	1	1	1
Wdr41	0.0468364249527988	-0.0206133948161588	0.097	0.13	1
Shq1	0.0468388425989163	-0.0282192706683453	0.189	0.234	1
Zfp580	0.0468414445537068	-0.0253854355155987	0.148	0.187	1
Armcx5	0.0468500768751341	-0.0210596665932957	0.112	0.147	1
B930036N10Rik	0.0469447172602215	0.0194078469178266	0.139	0.106	1
Plekhf2	0.0471605991657533	0.061504031425448	0.718	0.676	1
Rps27	0.0471736667813208	-0.0205442732965553	1	1	1
Ift20	0.0472281073797619	-0.0362314180367379	0.634	0.664	1
Mov10	0.0472756926914978	0.0390952436608149	0.273	0.233	1
Fbxo38	0.0472865057463782	-0.0252853891788138	0.171	0.212	1
Eci1	0.0478504434018167	-0.0356442692165731	0.38	0.447	1
Haus7	0.0478636977825444	0.0376136656238957	0.293	0.253	1
Grk6	0.0478847666070567	0.0337136860487335	0.327	0.284	1
Nacc1	0.0481134766699581	-0.0394715455746739	0.453	0.513	1
Rptor	0.0482046083969365	-0.0237892783215901	0.155	0.195	1
Mapkapk2	0.0486007113655937	-0.0264162201650908	0.16	0.201	1
Hmgcr	0.0486611200197172	0.0437331159550835	0.321	0.285	1
Fermt2	0.0487173981919838	-0.0312919801940649	0.72	0.743	1
Myof	0.0487471841476092	-0.0199022198331526	0.113	0.148	1
Pdlim7	0.0491029880562721	0.038833569763437	0.482	0.441	1
Pfas	0.0492178922405336	-0.0309535568058242	0.374	0.428	1
Plaa	0.0492429190651617	0.0337456121537087	0.678	0.634	1
Pptc7	0.0493058845868539	-0.0261505217724813	0.16	0.199	1
Ppa1	0.0493393734631444	0.0422797270077471	0.933	0.922	1
Ptpn14	0.0493683057076447	-0.0340350961883746	0.152	0.189	1
Rnf2	0.0496838153772404	-0.03972197040173	0.486	0.537	1
Mutyh	0.0497217222890983	0.0241175561272392	0.115	0.086	1
Supt20	0.049731132582673	-0.0497732760134771	0.443	0.488	1
Timm10	0.0497792924875332	0.0597331275039907	0.835	0.824	1
Tmem109	0.0498092365516809	0.0341860903675827	0.165	0.134	1
BC051226	0.049819378807902	-0.0312901235942019	0.174	0.213	1
Prmt5	0.049881745975442	0.052026544207724	0.685	0.64	1
Endog	0.0499067015808536	-0.0456124751576478	0.434	0.479	1
Epb41l4aos	0.0500664611179551	0.0618643677994394	0.775	0.779	1
Nipbl	0.0504746139778447	-0.0481935981621208	0.533	0.577	1
Dtymk	0.0504992844576692	0.0309025680696313	0.997	0.994	1
Tti2	0.0505679933102791	-0.0255754661941781	0.136	0.173	1
1500011K16Rik	0.0506170795841285	0.0503767905192583	0.598	0.575	1
Mrpl9	0.0506176449900625	0.0392211025415463	0.347	0.306	1
Tnfrsf21	0.0509532193078539	0.0252306692411789	0.145	0.112	1
Ndufb5	0.051002385803742	-0.0318980709495118	0.971	0.971	1
Pmm2	0.0511464165232941	-0.0237032516580114	0.116	0.149	1
Wasf1	0.0512672533149628	0.03528553000707	0.257	0.221	1
Swap70	0.0518338602814144	-0.0197135411902021	0.119	0.153	1
Abce1	0.0518726042788674	0.0314597614656364	0.827	0.81	1
Gnpnat1	0.0519908382391707	0.0536954691854791	0.743	0.73	1
Ssbp1	0.0521784373193755	0.0407109633762943	0.952	0.956	1
Samd4b	0.0523816100543273	-0.0313861160174549	0.341	0.402	1
Odc1	0.0525294880419173	-0.0396095473740945	0.994	0.996	1
Mmgt1	0.0525682089883118	0.0254960375376419	0.126	0.098	1
Prpf38b	0.0527359491041657	-0.0514464470554956	0.697	0.727	1
Dtd2	0.052976024614457	0.0427457771409561	0.435	0.393	1
Klc1	0.0530862835322715	0.023990536521579	0.184	0.148	1
Camta1	0.0531719648746309	0.0515617213765956	0.597	0.564	1
Mrps23	0.0534868707923929	-0.0443814898304382	0.61	0.661	1
Pebp1	0.0535339844332284	0.0318218136031039	1	0.999	1
Xpo4	0.0538735496191105	-0.0413037591110074	0.253	0.295	1
Ift88	0.0539160374653247	-0.0176562196190348	0.083	0.113	1
Trim71	0.0539933870339807	-0.0476847820244606	0.727	0.743	1
Socs7	0.0540041647007992	-0.0147265185897493	0.109	0.144	1
Trim25	0.0542390728344588	-0.0250327448477957	0.373	0.426	1
Ly6e	0.0543393853587852	0.0484265611631528	0.488	0.454	1
Abhd5	0.0545626183543167	-0.0303756395940595	0.139	0.173	1
Zc3h13	0.0546530484194897	-0.0578541839134004	0.73	0.751	1
Ankrd13a	0.0548080724663748	-0.0285101368745133	0.208	0.251	1
Rhot1	0.0548403358255906	0.0308468638851183	0.389	0.348	1
Rhod	0.0549239775101917	-0.0207873087013223	0.084	0.113	1
Btf3	0.0551343155848274	0.0280266254956922	1	1	1
Noc2l	0.0552443537272529	0.0476166963203767	0.642	0.598	1
Zfp101	0.0552539575639992	-0.0247643050880288	0.103	0.136	1
Rhox9	0.055274863958382	0.0904164984093771	0.099	0.132	1
Glrx5	0.0553272137627012	0.0428813047488694	0.836	0.819	1
Jkamp	0.0556603490295756	0.0315938626116899	0.43	0.394	1
Oaz2	0.0557338670758538	-0.0451326215202388	0.723	0.745	1
Fam193b	0.0557863069392508	-0.021836216010837	0.132	0.168	1
Ppp3r1	0.0559675193457254	0.0429343373099771	0.409	0.372	1
Ptbp2	0.0560450367889887	-0.0211214470997872	0.11	0.144	1
Cpne3	0.0563902987222753	0.0351885935040561	0.271	0.234	1
Sh3bgrl	0.0566403401622499	-0.0259306119402186	0.086	0.113	1
Sfn	0.0568436326944724	-0.0535341897589261	0.437	0.483	1
Commd3	0.0568723275133862	-0.0398567152217322	0.251	0.294	1
Desi1	0.0569771617301109	-0.0500107890542538	0.473	0.517	1
Amdhd2	0.0575820750230262	-0.0199242947456321	0.087	0.117	1
Sox11	0.0577655897340658	-0.0333524483859673	0.099	0.128	1
Kcnk5	0.0578509051730461	-0.0226806092220128	0.154	0.193	1
Cecr5	0.0579512642427868	-0.0212996595383944	0.091	0.121	1
Rhebl1	0.0580166191980876	-0.0368410602312856	0.422	0.47	1
Tmx1	0.0582547288310852	0.0319140890636721	0.341	0.301	1
Ramp3	0.0585496758389576	-0.0263738940766982	0.136	0.172	1
Set	0.0587011579188863	0.0366695750514339	1	1	1
Pxk	0.0587534047297079	0.0237645295378947	0.123	0.093	1
Mier2	0.0588187250243142	0.0319899086525651	0.168	0.14	1
Polr2f	0.0590970238046888	-0.0354263232963639	0.985	0.991	1
Flywch2	0.0591014723598734	-0.0256157220630141	0.125	0.158	1
Phlda1	0.0591193412659017	-0.0367673389324507	0.192	0.23	1
Sat1	0.0592000999942964	0.0145681511583772	0.451	0.396	1
Eif4a1	0.0595097682942316	0.0360496782023851	1	1	1
Pim1	0.0595720384175074	-0.0460267809806458	0.678	0.714	1
Nutf2	0.0597264902324437	0.0434937403990865	0.298	0.262	1
Npm3	0.0597955301822605	0.0367577844315117	0.987	0.992	1
9130401M01Rik	0.0598863686349226	-0.0447076850614557	0.827	0.854	1
D10Wsu102e	0.0599362906007352	-0.0391948861800673	0.382	0.437	1
Elovl5	0.060023100590369	-0.0293691603134695	0.324	0.37	1
Nfx1	0.0601242990193627	-0.0329582456583718	0.62	0.653	1
Larp7	0.0602851367884515	-0.0405381895713353	0.653	0.696	1
Spice1	0.0604393561556555	-0.0144501978851011	0.078	0.107	1
Amotl1	0.0605166928057621	-0.022423408498334	0.179	0.217	1
Dtnbp1	0.0605183047781594	-0.0357892513430811	0.152	0.186	1
Psma4	0.0607615951627706	0.0387690778922802	0.991	0.987	1
Seh1l	0.0607845186105022	0.0523020606819884	0.746	0.714	1
Gm9844	0.0610431142665367	-0.0180558891347107	0.138	0.175	1
Kntc1	0.0612111342407601	-0.022324269078736	0.113	0.147	1
Rpl37a	0.0612204254774397	-0.0120488596494392	1	1	1
Idi1	0.0612548499394127	0.0385003549548845	0.412	0.377	1
Gadd45b	0.0614063805213392	-0.0198733493194542	0.158	0.197	1
Sec23b	0.0614237089100269	-0.0404372043014148	0.411	0.458	1
Mki67	0.061467052025478	-0.0237591586763445	0.476	0.523	1
Arpc3	0.0617558627925312	0.0404226660400003	0.743	0.715	1
Eif3j1	0.0617895276785406	-0.0304973355842332	0.562	0.62	1
Hyou1	0.0617961813530672	-0.026128854713754	0.205	0.248	1
Snx10	0.0618244031183201	0.0407001025173973	0.364	0.322	1
Ndufs2	0.0619036547341571	-0.0326124508589294	0.817	0.836	1
Ascc3	0.0619156499978131	0.0343615391533356	0.193	0.16	1
Ppid	0.0625727867493591	0.0292155946642449	0.949	0.928	1
Tbc1d25	0.0630278566301426	0.0207358949004276	0.107	0.081	1
Rpl21	0.0632186940481636	0.017350317480513	1	1	1
Wdr92	0.0633560049100094	-0.0347518786945301	0.25	0.294	1
Epha2	0.0634517076244114	-0.0336312914692616	0.29	0.334	1
Slc35d1	0.063560472741763	0.0281586370598062	0.157	0.126	1
Churc1	0.0636233800952961	-0.0307092122832498	0.347	0.395	1
Cutc	0.0637616749987765	-0.0155433889039869	0.096	0.128	1
Srsf2	0.0637755990815077	0.0319233748790058	0.994	0.989	1
Cpt1c	0.0638803853929114	-0.0212130527604295	0.107	0.139	1
Ska1	0.0639077048541563	-0.0323913176956071	0.348	0.399	1
Hat1	0.064046496336122	0.0396775001186376	0.956	0.924	1
1500015A07Rik	0.0641159542863498	-0.0288832194167318	0.208	0.25	1
Mynn	0.0643883508248658	0.040297896183913	0.221	0.188	1
Ipo13	0.064473843584727	-0.0345370764988804	0.2	0.236	1
Cdk9	0.0645008934735125	0.0270375603287105	0.507	0.451	1
Tmem165	0.0645069620212911	0.0294397601405637	0.512	0.474	1
Med7	0.0645774819431302	-0.0524107420529616	0.505	0.541	1
Cfap36	0.0646964983531419	-0.0359509231330634	0.363	0.408	1
Grtp1	0.0647415586933195	0.0317520397485893	0.239	0.202	1
Cnp	0.0649452827926428	0.0281831541329238	0.163	0.131	1
Trmt44	0.065131114381907	-0.0186486994756252	0.074	0.101	1
Tmem258	0.0653306444251924	0.0239805939688853	0.98	0.976	1
Pkm	0.0656255580149967	-0.0427662604421761	0.994	1	1
Tmem230	0.0657344482036865	0.0392355768808653	0.52	0.476	1
Ldhb	0.0660728305717734	-0.0353637651232531	0.608	0.662	1
Erh	0.0661454641352608	0.0248489887039298	1	0.999	1
Ctnna1	0.0664744169570252	-0.052733019747757	0.821	0.854	1
Wnk1	0.0668446278020909	-0.0500141332322362	0.642	0.669	1
Ndufa10	0.0672431511303614	-0.0371311164630546	0.84	0.869	1
Ninj1	0.0673442954947669	-0.0306972929440451	0.213	0.251	1
Adrm1	0.0674667958331284	0.0263061378277374	0.708	0.68	1
Kri1	0.0675692219945811	0.0236264763506742	0.276	0.235	1
Polg	0.0676006095090258	0.0384400207604382	0.372	0.335	1
Rint1	0.0676064833567681	-0.0224741485561801	0.12	0.154	1
Rbm47	0.0676738487225123	0.0186179707510713	0.11	0.083	1
Rbpj	0.0679095342316904	-0.0517182804422009	0.827	0.839	1
Wrap73	0.0681550823822087	-0.0360902730802903	0.205	0.242	1
Nt5c2	0.0681892869819685	-0.025288357607774	0.218	0.257	1
Rab2b	0.0682549984971285	-0.0322073518260767	0.084	0.109	1
Itgb1bp1	0.068448456699158	0.0410328948192721	0.38	0.34	1
Angptl4	0.0684738996641074	-0.0268895675169318	0.283	0.331	1
Nup43	0.0687965731758652	0.0457058762251709	0.669	0.638	1
Rest	0.0688340783244401	0.0410092643250852	0.965	0.953	1
Cnpy3	0.069090256100772	-0.0293504431123171	0.218	0.258	1
Zbtb22	0.0690924494874642	-0.0174560685096377	0.093	0.122	1
Cnot11	0.0691053010549197	-0.0418896077210916	0.457	0.501	1
Ssh2	0.0695402714107234	-0.0205916123830428	0.077	0.103	1
D16Ertd472e	0.0696619966306306	-0.0333381462666274	0.218	0.258	1
Myl7	0.0697148966270907	-0.0198941768186669	0.131	0.165	1
Insig2	0.069840030447263	-0.0246512802181679	0.208	0.247	1
Mdm2	0.0699559947481978	-0.0493071877556988	0.554	0.607	1
Zfp207	0.0699741621429478	0.0459333916726397	0.891	0.857	1
Ak4	0.0699800855004625	-0.0425371577676756	0.39	0.432	1
Ttn	0.0700411353340566	0.0333562932097355	0.222	0.188	1
Zfp740	0.0700527485680728	-0.0327913288848911	0.25	0.29	1
Ccdc12	0.0703133145471429	-0.0351427293360671	0.756	0.801	1
Soat1	0.0703153118633239	-0.00974776933996165	0.093	0.125	1
Hdac2	0.0705020874313712	0.0484983170981674	0.761	0.727	1
Slc31a1	0.0706117231009009	0.0201286844709593	0.338	0.296	1
Nme6	0.0708847514550359	-0.0376094854911163	0.441	0.487	1
1190007I07Rik	0.0713334110066924	0.040348505949631	0.367	0.339	1
Aph1a	0.071378478231144	-0.0252136255714334	0.244	0.287	1
Nomo1	0.0714333381576445	-0.0311629111702293	0.313	0.364	1
1500011B03Rik	0.0718602945097076	0.029360967031371	0.351	0.311	1
Usp54	0.071987416140949	0.0232638373745285	0.107	0.082	1
Tcf15	0.0721048291250155	-0.0481901333814563	0.761	0.799	1
Trmt1l	0.0721123048822109	-0.0270911258495254	0.224	0.263	1
Tspyl2	0.0721670945726075	0.0353446226280162	0.118	0.093	1
Tacc3	0.0723217716785664	-0.0375533223703318	0.505	0.56	1
Cks2	0.0724429043404978	0.0350374380623655	0.993	0.985	1
Pttg1	0.0725531875557459	0.0208165073789869	0.669	0.636	1
Mrpl19	0.0726392829202346	0.0338929287417175	0.53	0.491	1
Pold3	0.0726551732376941	0.0257434015953926	0.459	0.419	1
Ube2n	0.0728264598615148	0.0349229240946431	0.954	0.933	1
Rpl22l1	0.0729563263930377	0.0317309170728404	1	0.999	1
Slc20a2	0.0730116025762948	0.0296580491644079	0.28	0.238	1
Ifnar2	0.0730555686106659	0.0259724171131108	0.126	0.1	1
Xrcc1	0.0731715057500422	-0.0242325372167019	0.354	0.411	1
Katnbl1	0.0732575746835163	0.0287023603066235	0.419	0.378	1
Ddx6	0.0733540564563398	-0.0244189618507169	0.544	0.59	1
Brwd1	0.0734426125109187	-0.0427708586170605	0.479	0.52	1
Fbxw11	0.0735323787480432	-0.0203582259383806	0.186	0.225	1
Wrn	0.0736540190751063	0.0184967163160889	0.103	0.078	1
Igsf3	0.0737871737618138	-0.0221554064155448	0.138	0.171	1
Pdss1	0.0739720304180737	-0.0245967723612159	0.219	0.262	1
Gfpt2	0.0741981488073236	0.035234705521535	0.298	0.258	1
Jam3	0.0742518127419933	-0.0172765610189798	0.091	0.12	1
Snrpd3	0.0744022213396956	0.0272700603266769	0.991	0.995	1
Ifitm2	0.0744701627922566	0.032668842588041	0.983	0.983	1
Surf2	0.0745766084638387	0.0427411312469019	0.563	0.54	1
Rabl6	0.0745886650529288	-0.0374618880337405	0.499	0.541	1
Eaf1	0.0746422327493741	-0.0214612333458475	0.187	0.225	1
Smg8	0.0747081560868013	-0.0267324199316774	0.19	0.23	1
Kank3	0.074768012656532	-0.0313110097449818	0.212	0.249	1
Ankrd49	0.0748917936034784	-0.0250841722016663	0.176	0.213	1
Armc8	0.0749896405534617	-0.036604064793931	0.257	0.293	1
Aptx	0.0750333811418453	0.0302071806871498	0.206	0.175	1
Hmgn2	0.0750750779862521	-0.0404960780932218	0.936	0.941	1
Mri1	0.0751100827303262	-0.0234359308936822	0.277	0.328	1
Cryz	0.0753435986990876	-0.0336846416123888	0.215	0.254	1
Emc1	0.0756213726893957	-0.0242452188290053	0.134	0.168	1
Srebf2	0.0756817212851424	0.0333005359645115	0.343	0.301	1
Pdha1	0.0757331509909957	0.0448877400252303	0.837	0.806	1
Dbf4	0.0757768591546906	0.0304140276814332	0.792	0.779	1
Cic	0.0757876905326457	-0.0341270225618002	0.255	0.297	1
Cyc1	0.0758799422350092	0.0328972265220941	0.988	0.986	1
Nudcd1	0.0758911454283974	-0.0240833976233161	0.263	0.313	1
Smtnl1	0.0758935393995125	-0.0146523546740942	0.091	0.121	1
Get4	0.0759294918415453	0.0403917823231842	0.845	0.815	1
Ctsd	0.0760194767398406	-0.0515300973248939	0.599	0.625	1
Pddc1	0.0761127987549459	0.0364533072298613	0.192	0.162	1
Ankrd40	0.0762031275503595	-0.0172734720057836	0.208	0.251	1
Mtdh	0.0762287693662252	0.0400799463231081	0.922	0.928	1
Abhd4	0.0762332866804423	-0.026619411391318	0.104	0.131	1
Aamdc	0.0766687436334327	-0.0205424505719446	0.17	0.207	1
Arrb2	0.0767247626572453	-0.0230442237140889	0.145	0.181	1
Abhd14a	0.0767635178358009	-0.0444980641277568	0.43	0.463	1
Tmem39b	0.0770016249338013	0.0324631180403948	0.258	0.225	1
Hs1bp3	0.0770516189426092	0.0236126841290051	0.106	0.082	1
Ift27	0.07717903545124	-0.0167441846421339	0.229	0.275	1
Pcyt2	0.0772326708577611	-0.0218346509700354	0.165	0.203	1
Zdhhc13	0.077308480770564	-0.0219330144629288	0.131	0.163	1
Rras2	0.0778487218910864	0.0413977021162472	0.38	0.337	1
Nptn	0.0779140398424047	-0.0314097280024369	0.322	0.372	1
5430403G16Rik	0.0779835559923602	0.0250419476803081	0.119	0.093	1
Lsg1	0.0780294500819904	0.0336028629184667	0.662	0.63	1
Pten	0.0781962192616045	0.043274639791718	0.424	0.393	1
Gm17491	0.0782148266923277	0.0181082139860919	0.119	0.092	1
Midn	0.0782659251255315	-0.0301966429449005	0.399	0.446	1
Epb41	0.0782767415160642	-0.019870059945632	0.118	0.149	1
Usp1	0.0784580258333949	0.0274310358773586	0.845	0.82	1
Sart3	0.0784779125504237	-0.0363326285162324	0.433	0.48	1
Fastkd1	0.0784905328736024	-0.021532093166929	0.086	0.112	1
Dusp27	0.0785267644852138	0.0395960434217511	0.466	0.433	1
Sp3os	0.0785388252406426	0.0354442171612075	0.495	0.461	1
Inpp5a	0.0787746470096754	-0.0254636089140112	0.119	0.149	1
Gm13157	0.0792065120555791	0.032678797753913	0.283	0.248	1
Vegfb	0.0792717293472759	-0.0199750291471029	0.161	0.199	1
Usp53	0.0794198945313306	-0.0183594360248124	0.094	0.122	1
1110002L01Rik	0.079474053579319	0.0300852097143876	0.209	0.176	1
G6pc3	0.0795618634824408	-0.0222340539272257	0.078	0.103	1
Ndufa3	0.0797259677843768	0.0329730355138036	0.916	0.909	1
Aldh2	0.0797690342392769	-0.0399175596717287	0.52	0.566	1
Tmem177	0.0798324585428736	0.0231956797663263	0.119	0.092	1
Dennd6a	0.0801968026006067	-0.0240682932830051	0.177	0.215	1
Derl1	0.0802279869993311	0.0378511542575476	0.434	0.401	1
Hsph1	0.0806034976654494	0.0449818626009837	0.729	0.69	1
Pde4dip	0.0807358851018605	-0.0182832407030589	0.09	0.118	1
Echs1	0.0809911235344413	-0.0345349827973087	0.482	0.541	1
Hnrnpul1	0.0811994137998123	-0.0244308606573593	0.428	0.48	1
Ndufa4	0.0813580760306153	-0.0317217624084853	1	0.999	1
Cldnd1	0.0814778918520154	0.0278454634709356	0.351	0.312	1
Spns1	0.0815129216326704	-0.0269625837562137	0.597	0.634	1
Prmt7	0.0820781235725907	0.0330346667766616	0.547	0.508	1
Eif4enif1	0.0820794812257554	-0.0193007502997788	0.25	0.297	1
Snrpd2	0.0821914280216236	0.0305601567557479	0.999	0.999	1
Wdr11	0.0823353308791726	-0.0154122975368086	0.125	0.158	1
Pard3	0.0823759829545744	0.0322519516791636	0.316	0.28	1
Gm11744	0.0823976673862435	-0.0176034066869278	0.109	0.139	1
Pcnxl4	0.0826863089248906	-0.0299117337594587	0.221	0.262	1
Dbp	0.0827564100851368	-0.0127760935112748	0.083	0.11	1
Cggbp1	0.0828060525973113	0.0442829548763477	0.875	0.837	1
Pttg1ip	0.0829487599452406	0.0293791719486782	0.283	0.251	1
Gm26917	0.0830598030541655	0.0268769683864956	0.999	0.994	1
Plekha8	0.0831470050910969	0.0330105736222474	0.303	0.272	1
Tsc1	0.0833168098901224	-0.021415578334583	0.181	0.222	1
Dnmt3a	0.0833766551515418	-0.0612000777043323	0.457	0.494	1
Dedd	0.0834976699783969	-0.0322617199134065	0.209	0.245	1
Eef1b2	0.0836994592037973	-0.0249306418479782	1	1	1
Gm5611	0.0837825911127056	-0.0189306200911408	0.077	0.102	1
Ssr4	0.0838792713855073	-0.0287664341384714	0.787	0.816	1
Gm10250	0.0839523451213817	0.0273093588731528	0.197	0.165	1
Exosc2	0.0842841823928663	-0.0379698286992995	0.405	0.456	1
B3gnt7	0.0843761949132423	0.0326892715254471	0.27	0.234	1
Rps19bp1	0.0846486593931515	-0.0426463876965009	0.888	0.914	1
Tecr	0.0846753054103222	0.0435135358978346	0.698	0.67	1
Edrf1	0.0846992668563715	-0.0192465844441291	0.113	0.144	1
Slc25a44	0.0848400416958306	-0.0242065644429319	0.135	0.166	1
Scrn3	0.0848410732054237	-0.02426515219215	0.096	0.122	1
Wbp2	0.0849403494662873	-0.0128836467564941	0.27	0.326	1
Klf13	0.085066650522046	0.031440964974303	0.438	0.402	1
AU022252	0.0850721629499476	0.031203077015131	0.405	0.367	1
Nol4l	0.0851674625693571	-0.0381857866494894	0.2	0.237	1
Hspa5	0.0852213009592531	0.0427464063325735	0.945	0.956	1
Dcp1a	0.0855312077326005	-0.0243285633491296	0.1	0.127	1
Atp6v0d1	0.0855377497297366	-0.0391681939032882	0.467	0.513	1
Dlg1	0.0856613135693456	-0.0228457521832647	0.28	0.317	1
Stmn2	0.0856787072962513	0.0453151228664317	0.97	0.981	1
Zcchc11	0.0857382224170119	-0.0321679147683072	0.351	0.395	1
Ndufs6	0.085757716291394	0.0300812563895474	0.993	0.994	1
Ckb	0.0858952570865596	-0.0383616000625109	0.769	0.815	1
Mecr	0.0861516562166232	-0.0177980033263703	0.266	0.312	1
Snx2	0.0862943309144253	0.0420509864818041	0.504	0.476	1
Mrpl48	0.0863134814209804	-0.0424948253488551	0.557	0.598	1
Mapk1ip1l	0.0863672533747259	-0.0390944478232135	0.579	0.622	1
Zfp664	0.0866161398488655	-0.0297003703331456	0.405	0.454	1
Tom1	0.0868937462567034	0.026372632248075	0.173	0.144	1
Tigd2	0.0870094342727873	0.0311332282280027	0.303	0.27	1
Ykt6	0.0872005890945858	0.0387878622392459	0.512	0.492	1
Bri3bp	0.087220407345926	-0.0247021241999997	0.608	0.651	1
Elp5	0.0874287240734409	0.0296886425841644	0.646	0.622	1
Camsap2	0.0876724650160163	-0.0189857850849303	0.103	0.132	1
Sec11c	0.0877006045802455	-0.0257239638275606	0.348	0.393	1
Ncor1	0.0877502817812585	-0.0288541430975791	0.868	0.887	1
Hsd17b10	0.0879412292235668	0.0394727775330894	0.583	0.576	1
Zfp330	0.088123128780504	-0.042280509265313	0.573	0.599	1
Tmem18	0.0881624689921334	-0.019135724418735	0.078	0.103	1
Gon4l	0.0881928986161051	-0.0248794235486872	0.642	0.692	1
Tubb3	0.0882010040223486	-0.0297681996776275	0.428	0.486	1
Pnma5	0.0882455871394673	0.0381775980337028	0.239	0.21	1
Crip2	0.0883075879676125	-0.0263237706778935	0.469	0.537	1
Mthfd2	0.088340774325429	0.0381827818815474	0.774	0.784	1
Dusp9	0.0884091477424887	-0.0312824000976168	0.676	0.713	1
Impact	0.0885807132670425	0.0315173395407962	0.425	0.391	1
Zcwpw1	0.0887447840232163	0.0214204625811337	0.19	0.16	1
Tbc1d10a	0.0890092948473559	-0.0246051475205151	0.216	0.253	1
Ormdl3	0.0890399762775209	0.0361911914170541	0.215	0.185	1
9430016H08Rik	0.0891448467471811	0.0343086312392537	0.443	0.412	1
Phlda3	0.0891769848226867	-0.054256071987997	0.633	0.658	1
Mars	0.0893345907747123	-0.0342030823283977	0.524	0.561	1
Bloc1s4	0.0895333614102544	-0.0359427209040653	0.363	0.402	1
Eif4g3	0.0898138259785792	-0.0179884854637216	0.18	0.216	1
Bcar1	0.0898890617548968	-0.0311315295062698	0.209	0.244	1
Cebpg	0.0901611242119968	0.0274593176317382	0.276	0.242	1
Samm50	0.0904864836558662	0.0412980352516806	0.861	0.859	1
Slc39a4	0.0905184771700239	-0.028464042366882	0.1	0.127	1
Ung	0.0905779514103873	-0.0338844186742164	0.806	0.822	1
Map3k1	0.0909821137428134	-0.0264721078791761	0.103	0.129	1
Mtrr	0.0910536253330128	0.0244627735713814	0.271	0.234	1
Mrpl40	0.0910830745665832	0.033085314278011	0.851	0.85	1
Coq9	0.0910996593106444	0.0286863690297541	0.313	0.28	1
Dhx30	0.0911791047024089	-0.0327339369976046	0.483	0.528	1
Pcmtd1	0.0912171493454385	0.0447044163076701	0.434	0.396	1
Spin1	0.091306737514632	-0.0264207315043232	0.428	0.468	1
Abcb8	0.0914191381297276	0.0240531713012193	0.141	0.113	1
Dscr3	0.0915035651820614	0.0239568880226208	0.167	0.139	1
Plp2	0.09156056408938	0.0312769414547634	0.44	0.397	1
Eif3g	0.0917109254284812	0.0226170148110314	0.965	0.957	1
Rragd	0.0917698108972966	0.030311092100528	0.247	0.211	1
Rpl13a-ps1	0.0919670553365014	0.0359618582112471	0.797	0.792	1
Slc35b3	0.0920039685844682	-0.0187733947226495	0.094	0.121	1
Usp9x	0.0920064846568716	-0.0425590279520576	0.784	0.787	1
Dcps	0.0922105279591268	0.0235277497802103	0.55	0.509	1
Prpf8	0.0923294661748762	0.0384686568781302	0.647	0.627	1
Ccnl1	0.0923587053408457	-0.0452864929359864	0.585	0.623	1
Inip	0.0927066990607855	-0.0288974499433781	0.29	0.334	1
Sox4	0.0927763988322564	-0.0124836165544742	0.18	0.218	1
Gtsf1l	0.0928400765913588	0.0423585918376828	0.464	0.426	1
Dnajb4	0.0928519868234181	-0.0173513241809321	0.086	0.111	1
4833439L19Rik	0.0928950280326299	0.040811798394057	0.543	0.508	1
Ethe1	0.0929131096132342	-0.0110570190499798	0.173	0.212	1
Aida	0.0929163938240328	-0.0308607018392645	0.287	0.334	1
Rmi2	0.0929618375321745	0.0243339453131074	0.155	0.127	1
Arl3	0.0932035641838421	-0.0257075427936407	0.311	0.36	1
Vps18	0.0936834891568384	-0.0177466191533528	0.084	0.109	1
Ctbp1	0.0936851954249018	-0.0343645293719463	0.478	0.52	1
Ccnb1	0.0936975527006128	0.0320946806841591	0.874	0.84	1
Ddx31	0.0938753361846848	-0.0152374980560195	0.093	0.12	1
Tspan5	0.0940224332750442	-0.0290308346146254	0.161	0.19	1
Elavl2	0.0940580728373317	-0.0245032307526923	0.244	0.288	1
Mrpl12	0.0941300004795231	0.0295048352990213	0.975	0.971	1
Abt1	0.094268673767176	-0.0327089817382779	0.517	0.558	1
Atg4d	0.0943344693387259	0.0248777192177028	0.226	0.193	1
Dap3	0.0943422336998149	0.0443931616625449	0.788	0.77	1
Magi1	0.0943727183132241	-0.0178938025949362	0.107	0.137	1
Ppp1cb	0.0945962165092948	-0.0434438354955855	0.743	0.767	1
Fjx1	0.0949398577573103	-0.0134317538193762	0.126	0.159	1
Dnajb6	0.0949859208448736	0.0397962329228538	0.977	0.984	1
Suclg2	0.0950567831959563	-0.0389635629582868	0.579	0.601	1
Ccdc92	0.0951789072843741	0.0397871559786836	0.219	0.189	1
Acap2	0.0956620777753348	-0.0298990557320849	0.21	0.246	1
Zmym2	0.0958826858972992	-0.0162617487450651	0.176	0.215	1
Sf3b6	0.0959539722185003	0.031338754959841	0.962	0.943	1
Rps11	0.0960259078929583	0.0120239976238725	1	1	1
Clstn3	0.0963071033669258	-0.0229978114313151	0.196	0.232	1
Gm21092	0.0964049695347709	-0.0421307620265089	0.399	0.439	1
Exo5	0.0964539650357299	0.0235549725674748	0.141	0.114	1
Dusp14	0.0964728846859696	0.0274938721704746	0.122	0.099	1
Tcf7l2	0.0965174317259316	-0.0148063413718304	0.138	0.171	1
Fthl17c	0.0965256815135725	0.0368748484427711	0.203	0.173	1
Rsl24d1	0.0965748149042892	0.0459193622697054	0.968	0.936	1
Gsk3b	0.0966133406880382	-0.0325619942831588	0.409	0.454	1
Eed	0.0966210590736816	0.042789237528557	0.943	0.935	1
Prrc2c	0.0966373927387289	-0.035331214211102	0.975	0.983	1
Ireb2	0.0967388996300327	0.034772779328042	0.399	0.367	1
Srp19	0.096742077684141	0.0317899534834656	0.954	0.932	1
Msl1	0.0969553512634036	0.0189707808901552	0.224	0.187	1
Tead1	0.0969848608720567	-0.0375335583212678	0.491	0.523	1
Bop1	0.0972224511633857	-0.0239747892538866	0.518	0.563	1
Sulf1	0.0972935478838554	0.0335701423484788	0.16	0.133	1
Itch	0.0973312942958194	-0.045654387639735	0.27	0.308	1
Gm17586	0.0975373162221279	-0.0212879389121913	0.08	0.103	1
Gm13225	0.0976320169161238	0.0344717790929736	0.755	0.725	1
Wdr83	0.0976343489216649	-0.02793485683145	0.305	0.345	1
Zfp68	0.0976899221231505	0.0229418964411388	0.118	0.093	1
2510039O18Rik	0.0977740066119901	0.026761417991457	0.21	0.183	1
Mtch2	0.0979199251863788	0.0303528147254981	0.962	0.966	1
Tmem150a	0.0980589820397848	-0.00907860797093443	0.139	0.174	1
Ankrd27	0.0980693161871785	-0.0243503010703884	0.115	0.142	1
Usp4	0.0981902611764632	-0.0272737181823353	0.309	0.353	1
Tm7sf3	0.0982928595588304	-0.0171281645924396	0.418	0.466	1
Sbf2	0.0984215986893396	-0.0256157000944483	0.16	0.193	1
Gpd1l	0.0984795181210353	0.0211472753973442	0.113	0.09	1
Eef1a1	0.0993162023405255	-0.0242452281449812	1	1	1
Chd7	0.0993224126857559	0.0299654372134986	0.509	0.465	1
Aurkc	0.0994140617309675	0.017193606128502	0.144	0.116	1
Zkscan3	0.0994504853774076	-0.0244416068216641	0.122	0.15	1
Dhx8	0.0995744934677771	0.0586100445658964	0.57	0.562	1
1110059E24Rik	0.0996195768634504	0.0349485878029206	0.396	0.361	1
Cops4	0.0998068591961909	0.0473656142773023	0.801	0.779	1
R3hcc1	0.0998589962712658	-0.022742674485635	0.218	0.254	1
Ino80d	0.100030170192691	0.0478687329620605	0.421	0.395	1
Msantd3	0.100119701655148	-0.0363806572037375	0.363	0.402	1
Nup54	0.100174203343202	0.0383604929089229	0.453	0.423	1
Fkbp11	0.100229998419953	0.0527024522841711	0.618	0.592	1
Lefty2	0.100329982378342	0.0434029466334707	0.128	0.104	1
Ticrr	0.100400962911678	-0.0376443954216877	0.472	0.517	1
Prdm5	0.100471779791292	-0.0249155335381272	0.173	0.208	1
Pcgf5	0.100557466902273	-0.0238630172385987	0.165	0.199	1
Fgfr1	0.100782109726925	-0.0289342385094558	0.292	0.334	1
Smad2	0.101089339977755	-0.0249894624968436	0.234	0.273	1
Alg11	0.101267819294916	0.0150498271231177	0.145	0.118	1
Mllt6	0.101409624178625	-0.04899457043285	0.369	0.395	1
Dlgap4	0.101527915523497	-0.013119381502977	0.215	0.255	1
Faf1	0.101561106599132	-0.0279629371172067	0.71	0.762	1
Wdhd1	0.101901222461645	-0.0243363412384329	0.241	0.277	1
Mccc1	0.101908926601489	0.0187694701183868	0.151	0.122	1
Zfp609	0.101935368579264	-0.0127223328895021	0.122	0.154	1
Cnot10	0.102242181049876	-0.0425442042331796	0.392	0.426	1
Casc4	0.102348368373061	-0.0246090874499551	0.254	0.293	1
Ubox5	0.102554288977106	0.0247517040099156	0.119	0.096	1
Enox1	0.102562499275439	0.0453404941413692	0.258	0.234	1
Pgls	0.102715010568861	0.0373538476737696	0.881	0.859	1
Hspa8	0.102829342361315	0.0211810971447672	1	1	1
Gnl3	0.102840107129123	0.0271346703494624	0.984	0.989	1
Myo9b	0.103028518239417	-0.0194170602979775	0.113	0.142	1
Zfp322a	0.10316482785565	-0.0333917251478013	0.302	0.335	1
Cept1	0.103335739917715	-0.0201422628754658	0.145	0.178	1
Cdca7l	0.103423639905622	-0.0194834830544441	0.194	0.232	1
Ddx25	0.10344184139576	-0.0162610858746611	0.118	0.147	1
Smarca4	0.103519755967791	0.0393668556257541	0.769	0.758	1
Smyd3	0.103631753682713	-0.0185030759990638	0.128	0.158	1
Psmb7	0.103636835191241	0.0324446684837081	0.956	0.971	1
Platr17	0.103711189581034	0.0504406856062908	0.723	0.711	1
Cenpt	0.103899104656377	-0.0335865892105573	0.392	0.43	1
Sec24a	0.104207190265749	-0.0395653231246256	0.321	0.361	1
1810037I17Rik	0.104671693957497	0.0362776425839877	0.952	0.953	1
Sall3	0.104695804254017	0.0342136422078586	0.193	0.166	1
Cenpw	0.104707633267189	0.044050907927299	0.92	0.922	1
Pfn1	0.104712914263921	0.0341787133132563	1	0.999	1
Btrc	0.104756528713465	-0.0222859178370778	0.144	0.173	1
Larp1b	0.104879502995035	0.0256327138271611	0.157	0.13	1
Vezf1	0.104953868615654	-0.0290874239101534	0.196	0.229	1
1810044D09Rik	0.105121799811013	-0.0110830403877316	0.09	0.117	1
Atp2c1	0.105167718774733	-0.0220060658596287	0.212	0.252	1
Snx16	0.105441334603382	-0.0222962527579162	0.238	0.282	1
Rpl18a	0.105471702139026	0.0149565576945583	1	1	1
Rcc1	0.105597029920047	-0.0393774041734668	0.611	0.658	1
Nr3c1	0.105733353293445	-0.0116433925732411	0.126	0.159	1
Zkscan17	0.105796576701912	0.0309527808133769	0.219	0.19	1
Zfp7	0.106046206284295	0.0260592538939791	0.134	0.109	1
Pex5	0.106163112515611	0.0231743754609858	0.135	0.11	1
Sphk2	0.10627352611037	-0.0226533755843882	0.148	0.179	1
Mark2	0.106335123443841	-0.0209610962534447	0.348	0.395	1
Rps27a	0.10639485776309	0.0131670549372487	1	1	1
Dhrs13	0.106492419051289	0.0281092773168298	0.126	0.104	1
Gltscr2	0.106664605393957	-0.0280894608555646	0.91	0.936	1
Patz1	0.106682785208296	0.0189776340582498	0.411	0.363	1
Sptlc2	0.106693558459877	0.0350857335688005	0.345	0.315	1
Pvt1	0.106745151120109	-0.0203657880807083	0.205	0.242	1
Jmjd1c	0.106988605047412	-0.0271210799351123	0.372	0.412	1
Atpaf1	0.107058869150981	0.0404444665049102	0.395	0.369	1
Prkcd	0.107318546533734	0.0192752204153292	0.102	0.079	1
Peg10	0.107319591262147	0.0706250693146607	0.212	0.182	1
Ubn1	0.107508354629317	0.0166624888014668	0.277	0.239	1
Jmjd4	0.108135695195894	-0.0138124718643102	0.091	0.118	1
Vwa9	0.108325721295275	0.0304241538367186	0.218	0.189	1
Cenpu	0.108635315683151	-0.0348311566589086	0.327	0.358	1
Plpp1	0.108754477221595	0.0316683905688677	0.302	0.274	1
Sgta	0.108848100717149	0.0498267459324944	0.588	0.57	1
Sin3a	0.108859018183363	-0.0282217684025206	0.464	0.504	1
Brd4	0.108991501564931	-0.0465351886945865	0.702	0.739	1
Hist1h1a	0.109302187053051	0.0348251937212258	0.2	0.176	1
Abi2	0.109381774178212	-0.011559544337874	0.186	0.225	1
Eif3i	0.109441330046294	0.0326027577714074	0.942	0.946	1
Ugdh	0.109456378188442	-0.0160585438307948	0.097	0.125	1
Ccdc77	0.109469090511193	-0.0169206859624832	0.248	0.291	1
Wdr61	0.109590109141732	-0.026182460052292	0.83	0.867	1
Naa38	0.109791584413606	-0.03557590625143	0.871	0.902	1
Lrrcc1	0.109891163527349	-0.0195729951832787	0.145	0.178	1
Tmem222	0.109939969528607	0.0496189039808372	0.466	0.431	1
Crlf2	0.109951967555389	0.0304930350191392	0.194	0.169	1
Aqr	0.11002513289121	-0.0467053861864717	0.646	0.668	1
Pcna	0.110039203205741	0.0307489282136614	0.538	0.514	1
Dscc1	0.11060154991156	0.0213409197978698	0.104	0.082	1
Gm10076	0.11068432356755	0.0330236026357383	0.756	0.718	1
Fgfbp1	0.110886219910988	0.0488100759364287	0.29	0.264	1
Zfp280b	0.110966179739162	-0.0152390722879021	0.174	0.206	1
Morc3	0.110966939860792	0.0464449232971833	0.575	0.529	1
Wdr26	0.111010807603165	-0.0360765015428422	0.441	0.481	1
Ftsj2	0.111224291922436	0.0269227862510081	0.248	0.217	1
Plbd2	0.111444058403751	-0.0196697562157774	0.147	0.178	1
Urah	0.111454233322095	-0.0228797673900623	0.401	0.445	1
Ercc6l	0.111493557938629	-0.0188866449824155	0.16	0.192	1
Supt16	0.111549616183744	0.031066519489616	0.898	0.892	1
Tmem41a	0.111588765295816	-0.0204541221763407	0.18	0.214	1
Rpia	0.111607911435901	0.019905683638123	0.119	0.096	1
Rbm39	0.111688162739629	0.0286813814703184	0.999	0.989	1
Myo1e	0.111824060071523	-0.0217551113196844	0.132	0.162	1
Elovl6	0.111831899869925	-0.0288750906606772	0.582	0.628	1
Arl14epl	0.111871355345437	0.0490953564616643	0.454	0.429	1
Tra2a	0.111877059565649	-0.0408912070012203	0.765	0.79	1
Rhbdd3	0.112136890609183	-0.0262923439600885	0.12	0.146	1
Abhd11	0.112167478552689	-0.0265731178576664	0.396	0.452	1
Csnk1e	0.112248863772534	-0.00954845805713672	0.399	0.457	1
Chd6	0.112616364030293	-0.0194791978325246	0.157	0.188	1
Cdkn1a	0.11266028779104	-0.0835956663697147	0.392	0.422	1
Bdp1	0.112669495282374	0.0367204380091892	0.524	0.491	1
Lgals3	0.112689112065724	0.0708495504315919	0.316	0.286	1
Calcoco2	0.113050531570035	-0.0574021209456927	0.408	0.447	1
Recql4	0.11306377340063	-0.0233125782284279	0.091	0.116	1
D630023F18Rik	0.113140734953322	-0.0471998584926194	0.242	0.274	1
Tubb4b	0.113217570369752	0.0290289344534356	0.997	0.998	1
Eif3f	0.113240961920769	0.0297529839974238	0.991	0.98	1
Rab11fip4	0.113410398615696	0.0170134830554504	0.115	0.09	1
Gins4	0.113477193458929	0.0496834761065266	0.765	0.762	1
Dnajc9	0.1135103763735	-0.0371378265549452	0.637	0.668	1
Cisd1	0.113720157132387	0.0326117194693285	0.968	0.98	1
Pip4k2b	0.114055745051112	-0.0172449704528098	0.136	0.167	1
Ist1	0.114059241960673	-0.0115112304679257	0.167	0.201	1
Ywhah	0.114100697464673	0.047851060901138	0.859	0.861	1
Jtb	0.114215659092668	0.037736300940869	0.666	0.634	1
Klf6	0.114243543185876	-0.0319380630446409	0.151	0.181	1
Dbr1	0.11426674989243	-0.0295983811872539	0.3	0.342	1
Zcchc10	0.114358687122161	0.0380929549012671	0.83	0.806	1
Ddx39b	0.114376785068617	0.0304752422443708	0.939	0.925	1
Armc6	0.114411189922087	-0.0123436251762275	0.218	0.258	1
Zfp37	0.114641113839599	-0.0167748756559235	0.083	0.106	1
Becn1	0.114935151152357	0.0432005711620054	0.428	0.405	1
Necap1	0.115028139345452	0.0321707537646833	0.335	0.297	1
Syf2	0.115052415526034	0.0367732326433351	0.659	0.641	1
Haus6	0.115135297996611	-0.0291381775522427	0.296	0.332	1
Bvht	0.115194542104255	-0.0254491646956788	0.148	0.178	1
Rpl7	0.115322948107709	0.0215444368619395	1	1	1
Rrp1b	0.11532629431832	0.0413266668349832	0.913	0.909	1
Ythdc2	0.115331462188449	-0.01113545851169	0.103	0.13	1
Acsl1	0.115364711755955	-0.0161516731864172	0.08	0.104	1
Rnf7	0.115444859081425	-0.0304107834140168	0.996	0.996	1
Rsbn1l	0.115515935298217	-0.033642469282958	0.434	0.479	1
Vasp	0.115550231703618	0.0395150474792912	0.733	0.7	1
Tchp	0.115620854654936	-0.0192682100377087	0.094	0.119	1
Setd6	0.115693703585666	0.0258635384726449	0.313	0.28	1
Rps27l	0.115823496454008	-0.0241350497955959	1	1	1
Mapk7	0.116084976418698	-0.0251777653906934	0.203	0.237	1
Gstm1	0.116151732439327	0.0256861857445866	0.212	0.181	1
1110012L19Rik	0.11624089267795	0.0255384508518662	0.313	0.28	1
mt-Nd1	0.116473076700354	-0.0264715570977136	1	0.999	1
Zmat3	0.116674103928823	-0.0289226520487524	0.478	0.53	1
mt-Nd2	0.116694333277191	-0.0280516187162618	1	0.999	1
Evi5	0.116698941006608	0.0431890834859794	0.431	0.395	1
Btbd1	0.116945371392076	-0.0375465620339373	0.441	0.474	1
Ylpm1	0.117198686878166	-0.0411443284285752	0.393	0.426	1
Rcl1	0.117247093476215	0.032449686859049	0.74	0.709	1
Ywhag	0.117274753553772	-0.0396937818538526	0.884	0.879	1
Cacul1	0.117631376718809	-0.0311857336159428	0.382	0.415	1
Lin9	0.117757555829764	-0.0117737822459316	0.135	0.166	1
Camkk2	0.117760036603285	0.0284481319727524	0.202	0.172	1
Mpdu1	0.117883940637709	0.0284823361986107	0.689	0.654	1
Ccna2	0.118366312322678	-0.0281009495403068	0.803	0.831	1
Taf5l	0.118508375240207	0.0359512866602419	0.466	0.437	1
Tubgcp4	0.118661170983191	0.036842218870842	0.222	0.201	1
Cenpb	0.118697484462764	-0.0282007835069301	0.274	0.309	1
Mirg	0.118753772473899	-0.0268938537252627	0.107	0.132	1
Trap1a	0.118975467883261	0.0362150123806713	0.885	0.862	1
Wdr33	0.11910055397453	-0.0397348476336457	0.514	0.556	1
Ccndbp1	0.119102876924474	-0.0168946381123802	0.16	0.192	1
Wdr4	0.119466543040572	-0.0227853862662059	0.255	0.298	1
BC003331	0.119567431670435	-0.0193049402769178	0.132	0.162	1
Galk1	0.119623537648569	0.0367328091976329	0.643	0.606	1
Rad9a	0.119701009571422	0.0184741770483266	0.152	0.125	1
Man2c1	0.119745302903925	-0.0195512194977888	0.087	0.11	1
Pla2g16	0.119745351067	-0.0171449706812273	0.283	0.331	1
Usp11	0.119830274237279	-0.00848738208058845	0.096	0.122	1
Mid1ip1	0.120019803289526	0.0201220411715465	0.203	0.17	1
Erdr1	0.120049539376225	-0.0434717997908837	0.663	0.692	1
Wdr48	0.120152481863254	0.0302026907850762	0.239	0.21	1
Ctu2	0.120181192011271	0.0293128654002524	0.29	0.254	1
Bcl2l11	0.120327357984916	-0.0337637596708554	0.196	0.226	1
Chtf18	0.120441984221579	-0.0261787736166643	0.218	0.253	1
Ube2q2	0.12049555834057	-0.0171315502916491	0.292	0.335	1
Utp11l	0.120666353236362	-0.0275433230392543	0.788	0.814	1
Sod2	0.120779935845317	0.041589522901474	0.97	0.973	1
Adal	0.120792963770052	-0.0179715187729275	0.138	0.167	1
Dram2	0.12081900530654	0.0182099194382102	0.131	0.106	1
Rdh11	0.120820070819784	0.0206933321478565	0.106	0.084	1
Ccnb2	0.120851750565329	-0.0379327042995302	0.716	0.744	1
Dcakd	0.120910060099739	0.0368830441086152	0.803	0.779	1
Mfap3	0.121107254337148	-0.0213420363464757	0.17	0.203	1
Trmt11	0.121318118125276	-0.0214154518938258	0.325	0.363	1
Stk40	0.122054050233132	-0.021066365518297	0.216	0.254	1
Eif1a	0.122094683919772	0.0400203265357291	0.94	0.944	1
Smim12	0.122129584007787	-0.0234250947449435	0.536	0.598	1
Ccdc28a	0.122252637083591	-0.0185018878582115	0.084	0.107	1
Prr13	0.122689046848291	0.045231251489507	0.453	0.428	1
Thap7	0.122878612902016	-0.0162018702858122	0.234	0.278	1
Purb	0.123394005838298	0.0379276017594581	0.48	0.459	1
Cstb	0.123687219824846	-0.0510817259236191	0.623	0.666	1
Fbxl15	0.124228636798767	-0.0249894817285624	0.1	0.124	1
Zfp654	0.124271087208803	0.0156781269385628	0.112	0.089	1
Txnip	0.124273013854706	-0.0332631098286051	0.328	0.366	1
Gpc4	0.124470665017134	-0.0255468813657041	0.244	0.278	1
Txndc5	0.124528709458739	0.0354126520726999	0.511	0.476	1
Bcl7a	0.124613941549183	0.0224689382347455	0.203	0.173	1
Thumpd2	0.12487359858461	0.0228985284923071	0.112	0.091	1
Acbd5	0.124879176145461	0.0227628820067763	0.157	0.13	1
Fbrsl1	0.124914396029959	-0.0231112024706421	0.328	0.367	1
Mad1l1	0.125001800490561	-0.0288244113314128	0.18	0.206	1
Tacc2	0.125015151483215	-0.0236953119174828	0.248	0.288	1
Ctps	0.125069404251452	0.0309886829345323	0.62	0.592	1
Vamp7	0.125069800698027	-0.0222719527469004	0.138	0.168	1
Tfg	0.12517410474131	0.0392871077292385	0.541	0.509	1
Icam1	0.125416581578474	0.0319400147191511	0.316	0.285	1
Birc6	0.125514308530252	-0.0409790945489631	0.588	0.625	1
Pprc1	0.125555085995808	0.0350588189579695	0.521	0.496	1
Nmt1	0.12576636697441	-0.0270741463641302	0.943	0.939	1
Apopt1	0.12577543350177	-0.0209825775797214	0.357	0.401	1
Pnn	0.125834115659812	0.0180786547891834	0.79	0.773	1
Aars	0.125887087974633	0.0321391224987049	0.954	0.949	1
Gfpt1	0.126069638347596	-0.0140137189192714	0.132	0.163	1
Col18a1	0.126079788721328	-0.0348825048883989	0.489	0.526	1
Tor1aip2	0.126126401954789	-0.0369654966460115	0.483	0.511	1
Rabggtb	0.126187797922029	0.0279797049144344	0.708	0.695	1
Mlx	0.126830868165483	-0.0317819702512236	0.403	0.44	1
Arhgef18	0.127041458477134	-0.0208501935291468	0.122	0.147	1
Prcp	0.127056507636731	-0.0148608575365173	0.164	0.196	1
Sipa1	0.127177832858292	-0.0160367556095367	0.086	0.109	1
Dock7	0.127302514220732	-0.0136970966435622	0.09	0.114	1
Gpd2	0.127416886414977	0.035514256402971	0.433	0.399	1
Ddx42	0.127652642673942	-0.0275877930049648	0.714	0.738	1
Prc1	0.127847508766455	0.0305217772245073	0.659	0.605	1
Nfs1	0.127847943693566	-0.0297533730050797	0.192	0.22	1
Stk10	0.127914833300982	0.0190647549270996	0.213	0.185	1
Pmm1	0.128020282122494	-0.0504831307965059	0.882	0.886	1
Sh3bp4	0.128105455612671	-0.0152564117834456	0.115	0.143	1
Spata5	0.128202867891755	-0.0215901814897272	0.274	0.308	1
Ddx47	0.128222655636193	-0.0162135434448091	0.499	0.557	1
Cit	0.128487639970725	0.0283813190495688	0.306	0.272	1
Tdg	0.128559001582004	0.0389373223658678	0.63	0.601	1
Mob1b	0.128968307199104	-0.0169753873667598	0.139	0.167	1
Hddc3	0.129231936216024	0.0205853898249225	0.163	0.138	1
Prmt3	0.129243712336066	-0.0206675882130291	0.469	0.519	1
St13	0.129326477266627	-0.0290176828461464	0.985	0.995	1
Nprl2	0.12951428578086	-0.0111744218261537	0.081	0.105	1
Wdr73	0.129525780980922	-0.0230480900865098	0.25	0.29	1
Plekha7	0.129541889285355	0.0282855647929777	0.303	0.273	1
Isca2	0.129650856330519	0.0382213392201524	0.296	0.272	1
Dnmt3l	0.129673191551745	-0.0299119584620152	0.623	0.667	1
Trim26	0.129742837290719	-0.023257997592951	0.229	0.265	1
Foxn2	0.129814142300477	-0.0261717135608187	0.218	0.249	1
St3gal4	0.129893452371812	-0.0120540037959924	0.078	0.101	1
Zfp687	0.129980731761944	0.0172195902524141	0.134	0.109	1
Nsrp1	0.130187785416509	0.0290502120459933	0.705	0.666	1
Ect2	0.130236665257598	0.0319063051885102	0.537	0.517	1
Gm26737	0.13053987173368	-0.0603994302914741	0.377	0.421	1
Cluap1	0.130761883894752	0.0230115282453295	0.134	0.111	1
Pop4	0.130794148176533	0.032475676177819	0.614	0.605	1
Senp8	0.130839920266906	0.024530847260299	0.11	0.089	1
2310061I04Rik	0.130899397773728	0.0265259822888945	0.473	0.437	1
Rabl2	0.131470578887921	-0.0148192754499017	0.091	0.116	1
Imp4	0.131553803136008	0.0476567130228617	0.734	0.739	1
Nelfcd	0.131579694404598	-0.0309658274751147	0.305	0.341	1
Gm43733	0.131838487748925	-0.0200216150724849	0.196	0.232	1
Zfp397	0.131870122836127	0.0238941229798943	0.116	0.095	1
Dcaf17	0.131904373924861	-0.0204832731305409	0.303	0.342	1
Stx7	0.132027404047119	0.0216785232732545	0.177	0.15	1
Pycard	0.132098489345118	-0.0257856248345979	0.594	0.641	1
Ulk1	0.132249850484318	-0.0196756224107609	0.354	0.402	1
Rasgrp2	0.132356850725229	0.0294956363560022	0.745	0.703	1
Tle3	0.133051513320892	-0.0254828496672115	0.228	0.264	1
Tyw1	0.133127598912097	-0.0277521899946558	0.244	0.275	1
Ankrd10	0.133134290889338	0.0438130976957222	0.557	0.544	1
Cfdp1	0.133346345401933	0.0209647840664051	0.991	0.991	1
Rae1	0.133486916561062	0.0395042918213416	0.798	0.789	1
Scp2	0.133499728853017	-0.0304660767182522	0.536	0.574	1
Hnrnpd	0.133513922176642	-0.0369010717793432	0.917	0.919	1
2510002D24Rik	0.133627086761069	0.0331174023453692	0.27	0.243	1
Sf3b5	0.133961688066941	0.0356936490651265	0.993	0.989	1
Tns3	0.134120333229119	-0.0412428296146881	0.634	0.686	1
Tssc1	0.134200205781046	-0.0200353961326712	0.332	0.378	1
Spg7	0.134349323859857	-0.0168119341066248	0.221	0.252	1
Gys1	0.134543406614911	-0.0158325734813129	0.148	0.178	1
Trim23	0.134790053455508	0.0188801202088159	0.102	0.08	1
Adsl	0.135063487088273	-0.0344255237633532	0.496	0.55	1
Zfp644	0.135268662581656	0.0317943198308784	0.533	0.502	1
Slc25a12	0.135273626793521	-0.0169787781021521	0.141	0.17	1
Chmp2a	0.135397261856903	-0.0453409005696077	0.739	0.762	1
Hsd17b4	0.135548427295852	0.0276153405686624	0.221	0.194	1
Topbp1	0.135720569376095	0.0391023916031388	0.496	0.481	1
Ift43	0.135742576823258	-0.0256762872875125	0.152	0.18	1
Ints4	0.135744213759084	-0.0187313217023684	0.212	0.244	1
Nfat5	0.135850959710004	-0.0263688311930431	0.244	0.277	1
Rrm2	0.135955167773224	-0.0183984399062855	0.785	0.829	1
Prkab1	0.136065469420978	-0.0182708876053695	0.157	0.187	1
Mbtps2	0.136076767202493	-0.0147622484379074	0.122	0.149	1
Dyrk1a	0.136157574274959	-0.0270561059199009	0.222	0.252	1
BC052040	0.136169375811822	-0.0207712156757174	0.122	0.149	1
Spats2	0.136281280499381	0.025325696359063	0.263	0.235	1
Tma16	0.136525113111564	-0.0227976338016351	0.687	0.718	1
Polr2h	0.136601819773293	0.040689936239611	0.896	0.857	1
BC004004	0.136799349920623	-0.0362941878660751	0.309	0.341	1
Hnrnpa1	0.136918233350882	-0.022046330469784	0.997	1	1
Nub1	0.136964246266509	-0.0299509291444202	0.353	0.386	1
Fubp3	0.13701011844266	-0.0221940637500623	0.64	0.681	1
Spast	0.137260977466376	-0.0220038671735951	0.264	0.307	1
Cog6	0.137831377731839	-0.018821151475497	0.116	0.141	1
Gdf3	0.137988210504641	0.0476614661696134	0.785	0.784	1
Ftl1	0.138219483151388	-0.0322901633899811	0.7	0.712	1
Zmpste24	0.13826247280145	-0.026055001472611	0.242	0.277	1
Setd3	0.138284428829118	0.0324647352438681	0.396	0.369	1
Vangl1	0.138286952281034	-0.0104804848726272	0.433	0.485	1
Ebag9	0.138417682596882	-0.016034146737306	0.141	0.169	1
Ahsa1	0.138585510256686	0.0416916392414253	0.949	0.949	1
Prrc2a	0.138629145900994	-0.0317684093748374	0.499	0.526	1
Chchd10	0.13872452651842	-0.0321767783028331	1	0.999	1
Rps5	0.138752672946435	0.0112552676162614	1	1	1
Tusc2	0.138789853708846	-0.0321061864132032	0.47	0.495	1
Derl2	0.138972682333114	-0.0279889889196615	0.306	0.347	1
Wasf2	0.139087981431163	0.0415614910660156	0.718	0.71	1
Arxes2	0.139282596784669	0.0299487538241127	0.37	0.332	1
Cdc7	0.139634849453857	0.0276382494484885	0.186	0.163	1
Slc24a5	0.139974956948034	-0.0386013255808783	0.287	0.321	1
Pld3	0.139982900852227	0.0211685728919159	0.234	0.205	1
Mus81	0.140037255217269	-0.0158233372239451	0.089	0.111	1
Itm2c	0.140053784838704	-0.0193945781720171	0.196	0.227	1
Chmp7	0.140054831645255	0.0249130627438995	0.345	0.318	1
Gm16286	0.140419717330549	0.0281089384027822	0.93	0.913	1
Syngr1	0.140499188339472	-0.0292743848819906	0.55	0.595	1
Paip2b	0.140545123564314	-0.0228668601299639	0.437	0.484	1
Cd24a	0.140727770299918	-0.00249887174304883	0.18	0.213	1
Bcor	0.140854206905858	0.020666133481049	0.131	0.107	1
Hist1h2bc	0.141011584653749	0.0331025225611441	0.353	0.331	1
Srsf4	0.141594235796634	0.0460515695180024	0.567	0.541	1
Harbi1	0.141743210369821	-0.019395582387961	0.102	0.125	1
Mrps7	0.141879558071512	0.0413933925868608	0.888	0.867	1
Atmin	0.142044286866178	0.034600651625225	0.373	0.345	1
Uqcrc2	0.14213562871158	0.0301017618416567	0.745	0.726	1
Mafg	0.142145780457681	-0.0314309488620043	0.46	0.5	1
Psma6	0.142430788408917	0.0343111975221244	0.98	0.966	1
Sord	0.142484852080246	-0.0363665721107156	0.135	0.162	1
Rere	0.142499513139443	-0.0162936077515813	0.266	0.306	1
Stk3	0.142559022341272	-0.0111913536897581	0.08	0.102	1
Atp5e	0.142564467965973	0.0194591994060618	0.993	0.998	1
Aaas	0.142744114314239	-0.0282517390687737	0.321	0.358	1
Id1	0.1428776810674	-0.0234965882836402	0.489	0.534	1
Tmem194	0.14288317772286	-0.0140721515402486	0.115	0.14	1
Ddx49	0.142889365117526	-0.0300613404301564	0.331	0.368	1
Gm9843	0.14290181341714	0.0298408168088879	0.634	0.622	1
Rplp1	0.142909725754642	-0.0166863632727501	1	1	1
Trip13	0.143017892912476	-0.0254974416107726	0.533	0.568	1
Slc4a5	0.143066796998582	-0.0129175752575638	0.141	0.169	1
Tmem55b	0.143226662607942	-0.0301351213251202	0.348	0.391	1
Ift74	0.143359391391399	-0.0220016624626834	0.3	0.34	1
Ankrd17	0.14357498504473	-0.0539092237060217	0.672	0.692	1
Kdelc1	0.143664304149913	-0.0151380795817175	0.081	0.103	1
Zfp212	0.144082060948491	-0.0178327937235491	0.126	0.153	1
Hspa4	0.144165800953505	0.0350365190002668	0.993	0.978	1
Krit1	0.144274938446374	-0.0281233362898293	0.401	0.444	1
Arcn1	0.144282058080153	-0.0317903786247065	0.401	0.439	1
Pkig	0.144593531916915	-0.0185282020346134	0.267	0.303	1
Fdx1	0.144649694036429	-0.0334000817597177	0.525	0.551	1
Coprs	0.144657493129507	0.0505477153632899	0.771	0.732	1
Ccdc117	0.145138056428691	-0.00586162171764845	0.203	0.243	1
Phrf1	0.145146036127368	0.0329520710585359	0.412	0.378	1
Lima1	0.145409354660012	0.0295895250281933	0.282	0.255	1
Mob1a	0.145571445870759	-0.0223413840109526	0.286	0.324	1
Suclg1	0.145760520613316	0.0320684168852308	0.866	0.85	1
Kat6b	0.1460383584147	-0.0389636003817619	0.678	0.705	1
Gmeb1	0.146126471917018	0.0413287404635984	0.344	0.328	1
Lrrc28	0.14641989686323	-0.0281431239665657	0.247	0.283	1
Ankrd54	0.146437833739219	0.03206609170481	0.2	0.178	1
Upp1	0.146449173934296	0.0267016661552324	0.961	0.946	1
Sptbn1	0.146699285328404	-0.0279159499830856	0.578	0.62	1
Alkbh7	0.146712853595763	0.0283309963044619	0.435	0.398	1
Rpp40	0.146877191838947	-0.0212175868028326	0.239	0.275	1
Dot1l	0.146906632108033	0.028352763063988	0.401	0.373	1
Gjc1	0.147115327636475	-0.0371900008725815	0.525	0.565	1
Pin1	0.14718843455761	-0.0275091708456168	0.972	0.979	1
Mier3	0.14721372273858	-0.012394067232709	0.132	0.161	1
Hspa13	0.147473609138499	-0.0148600877852545	0.115	0.141	1
Bok	0.147537839854506	-0.03326865077321	0.292	0.328	1
Igf2r	0.147603194395685	-0.018914636286571	0.122	0.147	1
Gdi2	0.147620107399772	0.0435198716106755	0.945	0.951	1
Ccdc163	0.147727592842419	-0.00099245243793343	0.106	0.13	1
Rprd2	0.147740200833191	-0.0232657868354472	0.255	0.29	1
Rnf165	0.147775535032576	-0.0241751664804758	0.194	0.229	1
Pnpla6	0.147822292707009	-0.0240960054915983	0.264	0.303	1
Zfp518b	0.147850715845582	-0.0320772840062027	0.237	0.267	1
Cln5	0.148073113270409	-0.025900229984552	0.157	0.183	1
Nr5a2	0.148103232401338	0.0258581329458837	0.296	0.263	1
Tex19.1	0.148212682746416	0.0439021980674772	0.721	0.707	1
Itsn1	0.148319490693554	0.0215258963893584	0.209	0.182	1
Tmem57	0.14860046048563	0.0283417560972219	0.321	0.293	1
Mrpl41	0.148951979753597	0.0324571240120841	0.644	0.622	1
Tulp4	0.149241281968223	-0.0218657374273863	0.118	0.142	1
Plod2	0.149432093959809	-0.0241973093024501	0.19	0.218	1
Narfl	0.149580828174789	0.034165196152893	0.215	0.189	1
Rqcd1	0.149646850371828	0.0292126698957375	0.422	0.395	1
Nfyb	0.149787646767774	-0.0377439327576686	0.628	0.657	1
Mtf2	0.149812901223875	0.0196462119789858	0.975	0.977	1
Slc35e1	0.149950488936438	-0.0242964084211194	0.17	0.197	1
Suv420h1	0.150033955318267	0.0300059605141731	0.254	0.226	1
Tspyl1	0.150061396261706	0.0239037406474545	0.248	0.22	1
Supt7l	0.150151718906217	-0.0201828631365983	0.132	0.157	1
Trip12	0.150211260553454	0.0379170358332982	0.827	0.804	1
Zfp239	0.150218070383528	0.0174731534478078	0.148	0.123	1
Cdpf1	0.150240654914516	-0.025906401707241	0.354	0.395	1
Ndufa13	0.150374230158865	-0.0256043209206014	0.964	0.964	1
2810006K23Rik	0.150378377615667	0.0316517218927431	0.29	0.268	1
Bnip3	0.150442282354264	-0.0227580520709744	0.148	0.175	1
Rpl27a	0.150668362056654	0.0138006870824121	1	1	1
Smad5	0.150746108246196	0.0258437093601467	0.193	0.167	1
Mettl14	0.150953295490793	-0.0201579777492941	0.173	0.203	1
Zc2hc1a	0.151220928107164	-0.0198456330399625	0.157	0.185	1
Zc3h7b	0.151287653760593	-0.0194324083780843	0.171	0.2	1
Ppp1r21	0.151330574534193	-0.0150250449494773	0.113	0.138	1
Pdcd6	0.151586379044991	-0.0223702298366522	0.75	0.786	1
Nudcd2	0.15160935836709	0.0255846141950833	0.971	0.968	1
Grn	0.151969617271796	0.0146851153315442	0.221	0.194	1
Proser1	0.152130490937769	-0.0347034320171319	0.29	0.32	1
Usp19	0.15229732007753	-0.0324295444831359	0.322	0.362	1
Prmt1	0.152490565007875	0.0278947719613658	0.991	0.988	1
Elp3	0.152750049871916	0.0228164240283681	0.537	0.513	1
Ttl	0.152858363386758	0.0222484261313079	0.131	0.109	1
Des	0.15295263871389	0.016982860916429	0.163	0.136	1
Nfib	0.153000337855105	0.0227020969494302	0.351	0.313	1
Eif3m	0.153443460895208	-0.0261914106790375	0.926	0.937	1
Ndufs5	0.153505842104853	0.0257777560948151	0.984	0.98	1
Sept11	0.153515516597795	-0.0368959073193686	0.705	0.723	1
Ap3m1	0.153669072350043	0.0281460353927561	0.292	0.267	1
2700062C07Rik	0.153708920262586	-0.0322912082191695	0.438	0.473	1
Gm561	0.15372142948267	0.0354535287116792	0.377	0.355	1
Slc16a1	0.154141603986642	-0.0260271344505501	0.357	0.39	1
Uhrf1	0.15415663071742	-0.0446151712769037	0.684	0.699	1
Mrfap1	0.154162062561009	0.0200671834537052	0.997	0.998	1
Tinf2	0.154544271968306	-0.0105377976955733	0.205	0.239	1
Gm13242	0.154590261360633	-0.0209898052721482	0.303	0.34	1
Usp3	0.154946705804867	-0.0227249470367099	0.181	0.21	1
Hps4	0.154973809019028	0.0316474683958616	0.194	0.171	1
Piga	0.154978016389792	0.0242203201489708	0.167	0.144	1
Akr1b8	0.155027402974618	0.0233103335476091	0.107	0.087	1
Mcee	0.155224729702716	0.0214502584496984	0.343	0.313	1
BC005537	0.155411069248799	-0.043414723233801	0.419	0.445	1
Cdc37l1	0.155550926100536	0.0217415015429679	0.61	0.574	1
Sun1	0.156036246298175	-0.0237872636373596	0.235	0.268	1
Mnat1	0.156038719883106	0.0453902037541395	0.711	0.685	1
Prkra	0.156254158553332	-0.00971650868936683	0.116	0.143	1
Bzw1	0.15646447369075	0.0326653342408283	0.929	0.92	1
Brap	0.156577299333317	-0.0164677306898817	0.215	0.248	1
Nufip2	0.15660306787712	-0.0387067119831935	0.614	0.647	1
Khsrp	0.156701787069729	-0.0178590624470546	0.226	0.263	1
Ptgr1	0.15678527125792	-0.0270249366101134	0.102	0.123	1
Mirt1	0.156966015271774	-0.0333315623041303	0.08	0.101	1
Uqcc2	0.157164935939245	0.0348219912946124	0.94	0.932	1
Glg1	0.157301922403002	0.0295584813373905	0.418	0.387	1
Actr1b	0.157338513170776	0.0362964899986926	0.483	0.45	1
Rpl8	0.157360284360411	0.0100798925180965	1	1	1
Keap1	0.15741385827541	0.0425346363065819	0.338	0.312	1
Rpusd3	0.157479309008632	-0.0177638447468474	0.184	0.213	1
Arfgef2	0.157483107610885	-0.0180260026673048	0.125	0.15	1
Brpf1	0.15763052041485	0.0165167487305291	0.225	0.195	1
Armc9	0.157763222375164	-0.014212095068	0.086	0.107	1
Ogfr	0.157780084961491	0.0245982869546509	0.245	0.221	1
Srek1ip1	0.1581754770027	-0.0311318696465807	0.438	0.472	1
Cox6c	0.158198749634123	-0.025615797743392	1	1	1
Agl	0.158251043673503	-0.0597954768504566	0.475	0.515	1
Enpp3	0.158358773637113	-0.012431038400383	0.084	0.105	1
Gmfb	0.158390372080265	0.0313804289518533	0.496	0.481	1
Fnbp1	0.15846070340218	0.018673772521291	0.165	0.14	1
Acp6	0.158869301736824	-0.0369891171817798	0.746	0.771	1
Mrpl23	0.158955006883172	0.0314763876989197	0.807	0.824	1
Tmem259	0.158996608708084	-0.0135102149705887	0.193	0.224	1
Donson	0.1590029154186	-0.0162177444451867	0.212	0.247	1
Coq2	0.159061075571823	-0.0253125206107485	0.367	0.401	1
Vbp1	0.159171789940811	0.0356214454592146	0.768	0.732	1
Cyr61	0.15926802057695	-0.0425617423963294	0.128	0.152	1
Rngtt	0.159296688472046	-0.0129878134584535	0.277	0.322	1
Kpna1	0.159494245228184	0.0439262131116537	0.556	0.532	1
2810402E24Rik	0.1595157667339	0.0154038513045414	0.118	0.096	1
Nnt	0.159779968563642	0.0252635876293463	0.132	0.111	1
Bptf	0.160125536563503	0.0313510919238627	0.781	0.756	1
Zfp688	0.160180581840957	0.028570514809219	0.209	0.185	1
Nup88	0.160322369796244	0.0318286255438183	0.441	0.418	1
G3bp1	0.16051405849342	0.0259254007483121	0.996	0.992	1
Med26	0.160727653730348	-0.0131293726661343	0.158	0.188	1
Gtf2h1	0.160809892346364	0.0347122108822852	0.697	0.675	1
Eif4g2	0.160813210093747	-0.0316179774152274	1	0.997	1
Ucp2	0.160894734622703	-0.0189088189632919	0.419	0.457	1
Fastkd2	0.161011710613014	0.0320807503989556	0.324	0.298	1
Timm8b	0.161076562451627	0.0331967226532539	0.974	0.971	1
Nudt4	0.161294319059717	-0.0288581149049605	0.906	0.895	1
Faf2	0.161356766007238	-0.0221159457219526	0.308	0.345	1
Bccip	0.161472027512998	0.0386614111898662	0.81	0.78	1
Wwp1	0.161527942318668	0.0211881887757953	0.347	0.319	1
Thumpd1	0.161565222603942	0.0258217133627481	0.642	0.629	1
Mylpf	0.161780804881339	0.0191238446299438	0.951	0.949	1
Hook1	0.161939305213801	-0.0349591399570487	0.428	0.46	1
Gfm2	0.162168552996851	-0.0281998636305218	0.245	0.277	1
Mfsd10	0.162197446068736	0.031968896480178	0.486	0.459	1
Iah1	0.162272745913527	-0.0215040085099095	0.232	0.266	1
Ppp1r8	0.162474541846382	0.0256572278708402	0.595	0.576	1
Rps14	0.162553066008891	0.00890762936213019	1	1	1
Aurka	0.162667683866174	0.0280750527852547	0.639	0.62	1
Gtf2e1	0.162708620361726	-0.0229552513507178	0.329	0.363	1
Palm3	0.162860966145523	-0.017820937350552	0.206	0.239	1
Trmt5	0.162864684989343	-0.0102385479503836	0.152	0.182	1
4933404O12Rik	0.163082555955987	0.0271080252290818	0.245	0.221	1
Ptov1	0.163174242940698	0.0187652405049139	0.62	0.582	1
Dbnl	0.163470272674724	-0.0224360095703077	0.398	0.439	1
Poglut1	0.163533692710021	-0.0281794039814979	0.351	0.384	1
Ugp2	0.16378313170452	0.0239309620371959	0.302	0.27	1
Eif1	0.163795353962112	0.0206622350662435	1	1	1
Fam63a	0.16382332000059	-0.016460628833594	0.263	0.298	1
Tmem9	0.164091236152951	-0.0260198708548589	0.318	0.356	1
Gclm	0.164233417345323	-0.024281905181423	0.791	0.822	1
Acot13	0.164706124785208	-0.0228129362739858	0.284	0.32	1
Dus1l	0.164900005127837	0.018234440151621	0.621	0.608	1
Tab2	0.164906504850872	-0.0346480712936238	0.26	0.288	1
Nme4	0.165059514925997	-0.0389961756911512	0.628	0.642	1
Actn4	0.165081586829309	-0.0259810005358503	0.959	0.964	1
Sfswap	0.165111397225658	0.0293654333218341	0.398	0.366	1
Sdhaf2	0.165157815382143	-0.0304362781932968	0.315	0.349	1
Coa4	0.165166267267341	-0.0192676892330005	0.189	0.22	1
Josd2	0.165240230336428	-0.0224633679863516	0.163	0.189	1
Scn8a	0.165284500417897	-0.0156616759435877	0.091	0.112	1
Gm8797	0.165291569174712	-0.0285784283201919	0.637	0.685	1
Ctage5	0.165328971470942	0.0139053760439963	0.475	0.443	1
Ppp1ca	0.165527194274912	0.0282604478508239	0.994	0.994	1
Rpl34	0.165543340361538	-0.0126975435970089	1	1	1
Atp5o	0.165736608942988	0.0271420417301476	0.993	0.997	1
Mtor	0.165748907334269	0.0344227585477195	0.344	0.318	1
Lrwd1	0.165981621381542	-0.0290666317033593	0.308	0.343	1
Nudcd3	0.165991700463288	-0.0257455713441721	0.721	0.75	1
Gnl2	0.166246911398237	-0.0389834379605735	0.534	0.562	1
Traf2	0.166324979881098	-0.0114060861764347	0.089	0.11	1
Rpl22	0.166479162941405	-0.0305466557362526	0.999	0.999	1
Msh3	0.166509119739478	-0.017503053084138	0.29	0.326	1
Wdr45b	0.166599101779225	0.0214648432326535	0.597	0.568	1
Chmp6	0.166628124376814	0.0351822183673609	0.374	0.343	1
Rasa1	0.166681716054453	-0.0177848906777444	0.205	0.234	1
Apc	0.166864049404323	0.0240689604425483	0.325	0.292	1
Zfp292	0.16687574385162	0.0411657932539674	0.47	0.436	1
Gtf2h5	0.167095162700889	-0.0246662952036478	0.9	0.926	1
Ap4m1	0.167127621253427	-0.0268938105021961	0.141	0.165	1
Eif2b2	0.167344144557612	0.0259971765656028	0.424	0.396	1
Myo10	0.167460600493678	-0.0421321656832183	0.679	0.712	1
Btbd9	0.167508607349144	0.0183033910867106	0.224	0.197	1
Tcea1	0.167600015752039	-0.036528753815024	0.766	0.783	1
Ddit4l	0.167631019208538	-0.0183819637535916	0.165	0.195	1
Cwc15	0.167659431069394	0.0315775163830383	0.956	0.954	1
Aar2	0.167662656520343	-0.0199804518578403	0.136	0.162	1
2610524H06Rik	0.167675479036207	-0.0209050515168747	0.386	0.426	1
Slc15a4	0.167722669210526	0.0240993619440369	0.174	0.151	1
Pcgf2	0.168162647168196	0.0339690124189893	0.367	0.343	1
Mrps31	0.168163167738118	0.0246717230116745	0.53	0.491	1
Smndc1	0.168169117319665	0.0337262615810351	0.671	0.637	1
G2e3	0.168643488719692	0.0317964254065419	0.277	0.25	1
Tfap4	0.168644458171632	0.019176389480437	0.248	0.216	1
Elf3	0.169121700694791	0.0254450760569044	0.158	0.134	1
C77080	0.169784051945597	0.0172712237888794	0.123	0.102	1
Top3a	0.169923769326667	0.0114829884701711	0.11	0.089	1
Ppil4	0.169949053008672	0.0197262244030746	0.647	0.608	1
Thop1	0.170035880211582	0.0247969755280201	0.627	0.617	1
Ccnf	0.170265424113606	-0.0241678342641107	0.553	0.604	1
Bet1	0.170338860007215	-0.0230793573203888	0.486	0.533	1
Bak1	0.170497135048431	-0.0340515470552726	0.533	0.575	1
Slc25a40	0.170610249750824	-0.0197916894241456	0.148	0.174	1
Ssr1	0.170690942506376	0.0417427461421188	0.695	0.681	1
Ssh1	0.170984874379558	0.0150560300026243	0.107	0.087	1
Kansl1	0.171028402402218	0.0335980140229153	0.393	0.358	1
Hjurp	0.171150001253032	-0.020798186530234	0.385	0.428	1
Pitpnc1	0.171172559867867	-0.0271209421355856	0.283	0.314	1
Sgf29	0.171178511509724	0.0311785347014802	0.366	0.341	1
Gpat4	0.171241696801665	0.0282002371114256	0.315	0.289	1
Xrcc5	0.171283605284644	-0.029663608908835	0.665	0.707	1
Gpr137b	0.171320319461857	-0.0126345069102994	0.081	0.103	1
DHRSX	0.17134871151767	0.0137583873469033	0.128	0.105	1
Zfp800	0.171475971760086	-0.012404582587184	0.142	0.171	1
Atp9a	0.171739877652263	-0.0146923878007421	0.093	0.114	1
N4bp1	0.171969096674914	0.0316048805084349	0.74	0.722	1
Mb21d2	0.171985468190756	0.0245384805606624	0.17	0.146	1
1600002H07Rik	0.171985575487288	-0.0136217254151312	0.112	0.136	1
Rbx1	0.172509695236972	0.020022137443414	0.999	0.997	1
Nfxl1	0.172638642968198	-0.0154786092456787	0.083	0.103	1
BC002059	0.172842603407723	0.0317389379419551	0.145	0.125	1
Bloc1s2	0.172867058791712	0.0371255145744727	0.821	0.798	1
Pogz	0.173022544394414	-0.0227177503865945	0.25	0.279	1
Mcm3ap	0.173063386285564	-0.0402284734149484	0.29	0.317	1
AI597479	0.173088185097785	0.0194127924899657	0.126	0.106	1
Gatad2b	0.173269737427916	0.0282913934308662	0.515	0.489	1
Prdx4	0.173342960036536	0.035332445183915	0.633	0.6	1
Lpar1	0.173435064679176	-0.0257788861030916	0.102	0.123	1
Tob1	0.173448448347982	-0.0179420075719786	0.177	0.207	1
Mex3c	0.173591738287541	-0.0227564979559607	0.128	0.152	1
5031425E22Rik	0.173636721758593	-0.00738179935411028	0.107	0.132	1
Zfp433	0.173637195153311	0.0170686823266812	0.109	0.089	1
Tomm6	0.173956271097191	0.0239319851450694	0.173	0.149	1
Lyrm9	0.174032410058411	0.0333324741164154	0.573	0.54	1
Zranb3	0.174144637179329	-0.0114371986750034	0.1	0.123	1
Irf3	0.17434172462668	-0.0235725928700928	0.205	0.229	1
Rab3gap1	0.174629064317264	-0.0258260440791738	0.176	0.203	1
Rnf169	0.174944542198155	-0.0191854493708733	0.134	0.157	1
Zbtb11	0.174984891541641	-0.016200886286219	0.237	0.267	1
Dnajb1	0.174991366651176	-0.0354648804827365	0.451	0.481	1
Gm6792	0.175157751540294	0.0179426240499971	0.298	0.264	1
Inpp5f	0.175182665570665	0.0193087679912911	0.192	0.166	1
Sh3bgrl3	0.175203638836848	-0.0324343302124588	0.848	0.882	1
Gnas	0.175512483357322	-0.020925671536179	0.766	0.772	1
E2f1	0.175675259695395	-0.0119987981849543	0.138	0.165	1
Yap1	0.175805956775546	-0.0315863106489441	0.385	0.412	1
Ing3	0.175807876121562	0.0249440249098019	0.267	0.241	1
Eef1e1	0.175966633518963	0.0316163021577418	0.851	0.846	1
Chchd7	0.176068863551851	-0.0397346547259791	0.612	0.646	1
Kdm5a	0.176371730833854	-0.0221754768336384	0.454	0.494	1
Hsd17b12	0.176490574852126	-0.0265898932433778	0.562	0.601	1
0610030E20Rik	0.176498914031852	0.0201086373600838	0.17	0.147	1
Ppp1r14d	0.176735024665939	-0.00899045938767457	0.128	0.154	1
Pom121	0.176837428022219	-0.0283601413808107	0.405	0.438	1
Cenpm	0.17692448570054	-0.00867565835632933	0.785	0.837	1
Slc38a4	0.177021939179069	-0.0343408550509964	0.604	0.637	1
Laptm5	0.17707551489833	-0.0252002944716558	0.415	0.455	1
Tmem2	0.177090249484653	-0.0101350709937877	0.161	0.191	1
Scoc	0.177257047467004	-0.0173093343774667	0.406	0.441	1
P3h4	0.177426449515627	0.0136636304085055	0.102	0.082	1
Hddc2	0.177709222298655	0.0352824856490844	0.602	0.587	1
Commd1	0.177770583187829	0.0352094367637269	0.716	0.712	1
Creb1	0.177799375582283	-0.01148852546836	0.218	0.251	1
Rpl5	0.178157188897496	0.0207042556803501	1	1	1
Ddx3x	0.178280576805155	-0.023219347324815	0.888	0.918	1
Atp5k	0.178327348465358	-0.0208803754863673	1	0.997	1
Akap11	0.178735296264797	-0.026039772392015	0.277	0.31	1
Dhrs4	0.178758420734425	0.0245653275936806	0.266	0.239	1
Mtpn	0.178791105055888	-0.0367056729221987	0.634	0.649	1
Glul	0.178911952094325	0.0259700837559884	0.807	0.818	1
Cry1	0.179012161391982	0.0269429047942936	0.324	0.301	1
Scpep1	0.179033020158649	0.0270299640651399	0.46	0.437	1
Ercc1	0.179200977435487	-0.0284676576298442	0.382	0.42	1
Add3	0.179234239920753	-0.0140579513945824	0.1	0.122	1
Itgb5	0.179461232936163	0.0128282858017583	0.145	0.122	1
Fnip1	0.179919804069458	0.0200765885206798	0.125	0.104	1
Sdf4	0.180013207511909	0.0311878069468102	0.615	0.604	1
Gtf2h2	0.180166429407805	-0.013169334521292	0.319	0.363	1
Gtf2f1	0.18023082275916	-0.0307711428996102	0.597	0.62	1
Nt5m	0.18034581358496	0.0189518990807233	0.109	0.089	1
Map2k4	0.180492820547311	0.0284417967262808	0.267	0.239	1
Srsf3	0.180636415066094	0.027083469368141	0.999	0.998	1
Rnf8	0.18063742045279	0.0420372751974908	0.284	0.264	1
Mmp14	0.181192947597921	-0.00796769474747729	0.089	0.109	1
Rfesd	0.181245679482967	-0.0171034810189282	0.104	0.126	1
Rpl23a	0.181462748319818	0.0125987436160906	1	1	1
Phtf2	0.18149067152097	-0.0187368053982495	0.161	0.187	1
Atxn2	0.181881927599214	-0.0246036321486253	0.299	0.337	1
Emc6	0.182072143822182	0.0258464093718764	0.935	0.933	1
Zfp936	0.182257289056544	-0.0262769562899357	0.316	0.347	1
Crnkl1	0.182280940720876	0.0287658839698412	0.543	0.523	1
Mapt	0.182354556911049	0.038053702309513	0.35	0.329	1
Epc2	0.182385593289711	0.027811126548629	0.335	0.31	1
0610010F05Rik	0.182419885198493	0.0135442758056931	0.141	0.118	1
Gid8	0.182489320791125	0.0199397563257628	0.63	0.617	1
Slc46a1	0.182489485853127	-0.0158745588679157	0.091	0.112	1
Nfrkb	0.182606035570809	-0.0237283784927065	0.203	0.23	1
Galk2	0.18270928905001	-0.0152475311611427	0.18	0.209	1
Snrnp27	0.182899898909466	0.0323560707405457	0.904	0.869	1
Ntan1	0.183116982294399	-0.0232796333194999	0.292	0.331	1
Nr2c2	0.183142428672443	-0.0241052380974193	0.167	0.193	1
Ubr4	0.183232312217927	-0.024859141705235	0.521	0.564	1
Cfl2	0.183544042115008	-0.0227079922259562	0.483	0.519	1
Vapa	0.183562558945838	0.0273866736616195	0.952	0.945	1
Zfp422	0.183701115709878	-0.0289553596720537	0.244	0.271	1
Tpmt	0.183870781955461	0.0205427660394767	0.18	0.158	1
Arpc2	0.183965530296076	-0.0213481163813447	0.945	0.938	1
Fam83h	0.18449275112401	0.0109444950621652	0.11	0.089	1
Gins3	0.184504541979993	0.0146992209387764	0.155	0.132	1
Gmfg	0.184518286249758	0.023727381606013	0.225	0.201	1
Calm2	0.184638862850796	0.0105723671499851	0.996	0.999	1
Kif15	0.184889930531049	-0.0293984553348557	0.263	0.286	1
Naa40	0.184935319264795	-0.0306971754587864	0.279	0.307	1
Rps19	0.185040946499373	-0.0187551045678944	1	1	1
Zfp62	0.185089786011965	-0.0131017134405005	0.091	0.112	1
Atp6ap1	0.185255840536956	0.0212775445599996	0.202	0.178	1
Rspry1	0.185314468213209	-0.0168792079537085	0.222	0.256	1
Pcgf3	0.185341684640231	-0.00861558412524266	0.229	0.268	1
Fam43a	0.185412451775644	-0.0147327523959937	0.183	0.21	1
Heatr1	0.185552240843412	-0.0261266365586832	0.21	0.238	1
Mcm4	0.185552632939904	-0.0128749239236332	0.636	0.646	1
Opa1	0.185736446790505	-0.0198953706601525	0.269	0.301	1
Mtrf1	0.185780985769546	0.032151418769774	0.189	0.169	1
Trappc6b	0.186112798052476	0.0333316561556699	0.679	0.666	1
Etv4	0.186226332201756	-0.0174795991379878	0.688	0.716	1
Memo1	0.18632025248747	-0.0254928999743605	0.382	0.414	1
Mmp11	0.186335447042727	-0.0184948495775156	0.123	0.146	1
Tceal7	0.186598600417432	-0.01951687423978	0.087	0.106	1
Setdb1	0.186808373349317	-0.0295724636947307	0.489	0.521	1
Smim19	0.186832489258552	0.0181559163356494	0.197	0.171	1
Gm9008	0.18688159281235	-0.0138932121688014	0.123	0.147	1
Ppil1	0.186936168480948	0.0340010357909453	0.93	0.932	1
Tppp3	0.187611244332989	-0.0229167792501947	0.107	0.128	1
Atp6v1d	0.187655368435427	0.0235646781966136	0.679	0.651	1
Nae1	0.18778007931285	-0.0157862745897144	0.388	0.426	1
R3hdm2	0.188012090745282	0.0268203176962467	0.224	0.204	1
Upf1	0.188141216002192	0.0231106748042015	0.239	0.215	1
Chchd4	0.188159400897316	-0.0128589368469245	0.945	0.949	1
Ptk7	0.188359510197924	0.0210594660346219	0.277	0.25	1
Cbll1	0.188363041816226	-0.0220264215656378	0.29	0.325	1
Gps1	0.188385863252549	-0.0142059836347258	0.739	0.775	1
Gm6563	0.188412796776833	0.0189170530007768	0.109	0.09	1
Itpa	0.188529461245899	-0.0286490207896786	0.716	0.739	1
Psmc4	0.188539108909252	0.0284421214686112	0.909	0.894	1
Canx	0.188756441822425	-0.0240938716532151	0.922	0.92	1
Aqp3	0.188786167648613	0.0179891306162036	0.231	0.204	1
Mbnl2	0.188792479510492	-0.0163734526535693	0.139	0.162	1
Fat1	0.188854944940671	-0.0319031543836938	0.437	0.451	1
Prrc2b	0.188858596212418	-0.0235012247020397	0.411	0.452	1
Twf1	0.18886556464723	-0.016417604816887	0.507	0.558	1
Tnrc6c	0.188865846918113	0.0141773542372332	0.279	0.251	1
Nphp1	0.188991077891009	-0.0148783502400147	0.091	0.112	1
Cops8	0.189004253666776	0.035591891391877	0.727	0.717	1
Slc9b1	0.189104227139338	-0.015197948147947	0.528	0.566	1
Nudt2	0.189203245388968	0.0232391543003898	0.338	0.311	1
Bcam	0.18932350543801	-0.018624030438058	0.354	0.393	1
Hdac4	0.189354675193805	-0.0178093469965259	0.177	0.206	1
Mbtd1	0.18954258667324	-0.0217626774986612	0.433	0.47	1
Gstcd	0.189701942007125	0.022849896497928	0.235	0.213	1
Parvb	0.189845819351003	-0.00120330822464471	0.305	0.35	1
Gm26829	0.190300347996523	0.0357674735907144	0.228	0.209	1
Manba	0.190303626204652	-0.019724030633994	0.353	0.384	1
Mtmr4	0.190652173428487	-0.0234504988703045	0.135	0.159	1
Ninl	0.190666350677815	-0.0216779583265874	0.163	0.185	1
Anp32b	0.190809779438499	0.0192189690550713	1	1	1
Ube2g2	0.190821105758972	0.0236343040178199	0.232	0.206	1
Fads1	0.190910189907508	-0.0138296951878517	0.116	0.14	1
Nasp	0.19091693541801	-0.0252225873518075	0.99	0.989	1
Nup160	0.190996375282659	0.0188417081210558	0.273	0.247	1
Ubxn2b	0.191228223256903	0.0227016518991478	0.196	0.171	1
Nudt9	0.191332500727067	0.0287294526664846	0.521	0.499	1
Tgds	0.191980707963301	0.015693533355649	0.123	0.102	1
Hspg2	0.192096734215266	-0.0232822327069439	0.417	0.449	1
Dynll1	0.192101539239976	0.012399114372792	1	1	1
Gin1	0.192660346732152	0.0168766898783026	0.149	0.127	1
Tceal8	0.192704720171013	0.0376740322237521	0.765	0.772	1
Rpgr	0.19274303045326	-0.0167403004833389	0.087	0.106	1
Snapc4	0.192836751062304	0.0193096035337829	0.197	0.173	1
Ndfip1	0.19318083123718	-0.0186087412374062	0.192	0.221	1
Zfand2b	0.193345082629334	-0.025209125254481	0.187	0.213	1
Alyref	0.193494375227697	0.0256051380771913	0.851	0.832	1
Vmp1	0.193615557152135	-0.0318424565917619	0.385	0.414	1
Vps72	0.193748011798697	-0.0280466920479714	0.374	0.407	1
Tmed5	0.194026266396179	0.020728448396586	0.306	0.276	1
Rpl19	0.194069339680525	-0.00733759820617008	1	1	1
Gm15545	0.194276300843246	0.0260092260016805	0.139	0.12	1
Hspd1	0.194450144265599	0.0227255837761016	1	1	1
Ndufaf5	0.194594991992427	-0.0263407878275733	0.224	0.251	1
Cenpf	0.194664642213219	0.0431843984357967	0.832	0.807	1
Apmap	0.19485824719517	-0.0131864932012801	0.087	0.107	1
Spata2	0.194923055361921	-0.0175661775124824	0.112	0.133	1
Sdf2l1	0.195155722180883	0.0271848414053605	0.534	0.516	1
Socs6	0.195466308492025	0.0152399926698039	0.18	0.154	1
Ndufv3	0.19548342918096	0.0175745481259144	0.954	0.955	1
Gm28625	0.195623604741586	-0.00930188961409215	0.081	0.101	1
Dctn1	0.195777737162838	-0.0306355660801165	0.295	0.324	1
Zzef1	0.19586729229322	-0.0162545348147951	0.097	0.118	1
Cenpo	0.196057331601313	-0.00815162631695716	0.087	0.108	1
Actr2	0.196155690747352	0.0464290258571683	0.585	0.572	1
Ppih	0.196183046495956	0.0328393999255229	0.742	0.724	1
Uchl5	0.196229563441608	-0.0323414666128838	0.797	0.774	1
Slc35g1	0.196650804604431	0.0120224190748066	0.128	0.105	1
Gart	0.196733910136143	-0.0365070995004528	0.881	0.895	1
Amer1	0.196769358245898	0.0161613678991853	0.142	0.121	1
4632415L05Rik	0.196860476940447	0.0114855806746965	0.152	0.129	1
Bola3	0.197077160174769	0.0237861064646322	0.821	0.822	1
Hibch	0.197078173216331	-0.021376034802165	0.106	0.126	1
Rnf115	0.197152230069567	-0.00831790123587245	0.34	0.39	1
Xpr1	0.197175934157619	0.0110448156501313	0.123	0.102	1
Shmt2	0.197193211611151	-0.0334907547754771	0.597	0.639	1
Fam60a	0.1974837589847	0.0375745781512256	0.92	0.903	1
Mre11a	0.197502834544275	-0.0351381607237033	0.392	0.423	1
Krba1	0.197540426889298	-0.0120106737985537	0.087	0.107	1
Ubb	0.197608184554869	0.0238481020318306	0.999	0.999	1
Ube2m	0.197778695333519	-0.0344782933048061	0.517	0.553	1
Aasdhppt	0.197808330983554	-0.0181078941065925	0.685	0.721	1
Enc1	0.197871387175284	-0.0185795954985064	0.311	0.346	1
Pard6a	0.197928518367613	0.0247427803688994	0.179	0.157	1
Ints12	0.197934695580982	-0.0206825715487554	0.183	0.21	1
Cntrl	0.198118022871165	-0.0266490877661453	0.231	0.255	1
Ccdc91	0.198172105039859	-0.0247269879830473	0.164	0.187	1
Ndufs4	0.1984297226841	-0.026004428219859	0.8	0.814	1
Fra10ac1	0.198473147283538	-0.0219177015513237	0.276	0.31	1
Abcc4	0.198574283592372	-0.0163106415872864	0.126	0.152	1
Vrk1	0.199270222000821	-0.0195501739284883	0.508	0.555	1
Hnrnpl	0.199400771192346	-0.0356726158963193	0.8	0.817	1
Scfd1	0.199459314884028	-0.0277226420583717	0.269	0.295	1
Vdac2	0.199670241361392	0.0268404116444267	0.975	0.98	1
Rnf185	0.199800885897599	-0.018035884430589	0.122	0.143	1
Ppp1cc	0.199864522443306	-0.0375100533440282	0.911	0.939	1
Letm1	0.199881285005396	0.0307418588918775	0.453	0.438	1
Gtf2h4	0.200034912319299	-0.0182929900336318	0.38	0.42	1
Kmt2e	0.200268054237583	0.0256717781846137	0.184	0.165	1
Uqcrb	0.200339512539432	0.0225321059637182	0.999	0.997	1
Tjp2	0.200343590448318	0.025783431285224	0.624	0.616	1
Fundc1	0.200348259784345	-0.016043290850522	0.161	0.188	1
Impdh2	0.200539842410057	-0.0220191316880718	0.967	0.98	1
Lsm14a	0.200737127470599	0.0330369104877622	0.633	0.595	1
Cdc42ep5	0.200838442141461	0.0133927721779349	0.193	0.166	1
Mink1	0.200972086171035	-0.0127997255831547	0.125	0.149	1
Ttc1	0.201032498680167	0.0261196958766693	0.772	0.753	1
Mllt11	0.201033883126225	0.0255112417694463	0.19	0.168	1
Kbtbd2	0.20107280886406	-0.0189939306633548	0.126	0.149	1
2410080I02Rik	0.201145386173562	-0.0141013955965733	0.09	0.11	1
Fam120a	0.201177218028723	-0.0195442911275364	0.338	0.368	1
Cdk11b	0.20129116092286	-0.0233319349643589	0.784	0.826	1
Hace1	0.201401364436984	0.0221189044210617	0.119	0.101	1
Dnttip1	0.201435543083954	-0.0206570488468754	0.253	0.285	1
Mak16	0.201595284052941	-0.0334228157516872	0.938	0.932	1
Sar1b	0.201997428513203	-0.0225623655718219	0.453	0.5	1
Zmym5	0.202063647906382	0.0326211931530296	0.228	0.205	1
Nfatc2ip	0.202072291448656	0.0189739764273282	0.801	0.767	1
Mrps25	0.202220856367929	0.0352306129280706	0.801	0.809	1
Rpl36-ps3	0.20228348453957	-0.0174864686322064	0.612	0.672	1
Pcnp	0.202598287945247	-0.0216913958819156	0.843	0.857	1
Srxn1	0.202753323868541	-0.0276420299576206	0.149	0.171	1
Psenen	0.202791011488643	0.022733750241566	0.726	0.682	1
Top2a	0.202945480834002	-0.0227871360411878	0.946	0.929	1
Gm7325	0.203033800024735	0.0302362048558275	0.75	0.751	1
Top2b	0.203069871778687	0.0198629325313696	0.218	0.193	1
Pdia5	0.20315075913595	-0.0220252466453941	0.147	0.171	1
Dhodh	0.203551281161564	0.0204653536928677	0.377	0.35	1
Kifap3	0.203576236456579	0.0224227044084012	0.517	0.482	1
Prdm14	0.203577978769512	-0.0120989750413337	0.102	0.123	1
Pam16	0.203624677765034	-0.02992322806629	0.655	0.691	1
Gnb4	0.203686587047449	-0.011699841679277	0.118	0.141	1
Alg6	0.203887974586342	0.0177515977581541	0.151	0.129	1
Msrb1	0.203928160466977	-0.0349956200781728	0.462	0.484	1
Fam76a	0.204300537221166	0.0323730169826715	0.305	0.292	1
Otub1	0.204555660161518	0.0312533163309385	0.448	0.43	1
Ppm1j	0.204680862538544	0.0253175347402537	0.142	0.123	1
Rabep1	0.204833498030505	-0.0220516479755578	0.567	0.601	1
Bckdha	0.205110952585324	-0.0201794471638967	0.35	0.384	1
Tssc4	0.205312644068176	0.0265723796697322	0.408	0.378	1
Slc5a6	0.205417567444767	0.0161496918815254	0.128	0.108	1
Fgd1	0.205598666377086	-0.0245044691126458	0.363	0.39	1
Pacrgl	0.205712821103628	-0.0203938751096461	0.213	0.243	1
Lpcat3	0.205790512631328	0.030966656909808	0.245	0.224	1
Tmed10	0.205848782388231	0.0204223276898894	0.874	0.86	1
Clstn1	0.205917238306265	-0.0199151132854702	0.186	0.209	1
Ooep	0.206078506758345	0.0344577310139659	0.66	0.641	1
Gmppb	0.206148304136668	0.0231903731729128	0.247	0.223	1
Nosip	0.206165660776955	0.0262424069618118	0.567	0.545	1
Pcyox1l	0.206213176873374	-0.0178258243586959	0.112	0.132	1
Sumo3	0.206499680119506	0.0187183702162053	0.964	0.965	1
Cul2	0.206831991679918	0.0308424609067191	0.572	0.547	1
Med31	0.206836229940012	-0.0260639601296399	0.417	0.452	1
Hpcal1	0.206941943567351	-0.0163955226798227	0.134	0.157	1
Saysd1	0.207060323265888	-0.0215935120769816	0.212	0.239	1
Taf8	0.207260562368289	0.0163497525315763	0.12	0.101	1
1110008L16Rik	0.207524803145289	0.0444892391564599	0.441	0.428	1
Cox4i1	0.207592573115954	-0.027848592803144	1	1	1
Arpc5	0.2076043269625	-0.0368057957311575	0.774	0.786	1
Myadm	0.207770272901229	-0.0262104478575851	0.257	0.279	1
Cdc27	0.207814279648603	0.0229663469378059	0.311	0.288	1
mt-Nd5	0.207863590008838	-0.0229635875103453	0.851	0.877	1
Mrpl54	0.207870244300806	-0.0281368822224755	0.896	0.873	1
Clk2	0.207877022517547	-0.0107132422330572	0.147	0.171	1
Acadm	0.207935830578999	0.025178359324763	0.672	0.661	1
Ino80b	0.208007645054549	0.0281703820031815	0.315	0.29	1
Pstk	0.208013504856586	0.0235849059904765	0.554	0.533	1
Fbxo9	0.208101778198768	0.0261729186596776	0.305	0.282	1
Zfand1	0.208241727326168	-0.018399097912737	0.289	0.319	1
Srpk2	0.208276989115275	-0.0269062377295042	0.406	0.437	1
Ap3s2	0.208473784110522	-0.0179547206534159	0.197	0.222	1
Steap2	0.20874226350903	-0.0111709542919964	0.149	0.176	1
Dfna5	0.208867583427671	-0.0122936714647329	0.19	0.218	1
Tial1	0.208902960801627	0.0346381833073567	0.566	0.554	1
Chaf1a	0.209198870274127	-0.0379973761230646	0.531	0.558	1
Metap1	0.209253361220179	0.0270471692153397	0.466	0.429	1
Rpl6l	0.209392315374508	-0.0215092573796625	0.491	0.529	1
Serf1	0.209402626523782	-0.0107610969650116	0.282	0.319	1
Bcs1l	0.209576448853707	0.0254333379378591	0.173	0.153	1
Klk8	0.209609344353332	-0.0187851179406305	0.222	0.251	1
Mrpl17	0.210030703257548	-0.0177448330168057	0.97	0.964	1
Mrps14	0.210171283008304	-0.0135818157529128	0.978	0.978	1
Ift81	0.210359138017468	-0.0102447512486867	0.102	0.123	1
Vma21	0.210359563527401	-0.0170451305735455	0.507	0.554	1
Zfp444	0.210566271389507	0.0168526784947677	0.213	0.189	1
Ubtf	0.210632889604483	0.0311543498774746	0.843	0.822	1
Isoc1	0.211095300527954	0.0282316972038644	0.38	0.354	1
Brox	0.211113618351386	0.0191214983687757	0.171	0.149	1
Oat	0.211278228618957	0.0289049660438193	0.38	0.362	1
Knop1	0.211518320543789	0.0266699149963894	0.985	0.971	1
Aktip	0.211576647884566	-0.019463696822649	0.238	0.268	1
Cep57l1	0.212061292012504	0.0287592908663758	0.303	0.284	1
Armc1	0.212214900462871	0.0155833549677757	0.771	0.745	1
Snapin	0.212271256215929	0.0370306565130527	0.324	0.299	1
Yif1a	0.21238821202045	-0.0168815385181456	0.311	0.348	1
Fam208a	0.21252962541206	0.0323053954313466	0.403	0.381	1
Eci2	0.212539480091085	0.0216876716893887	0.293	0.271	1
Gm20342	0.212711306544784	-0.00863796176397498	0.135	0.159	1
Tpst2	0.213001317948002	-0.0176221021026174	0.389	0.432	1
Adrbk1	0.213036464629382	-0.0253680969756813	0.202	0.226	1
Fam32a	0.213169436280862	-0.0238606668370119	0.776	0.798	1
Twistnb	0.213202035857713	-0.0310285977951845	0.749	0.798	1
Nudt14	0.213297378913742	-0.0189538931113809	0.215	0.242	1
Btf3l4	0.213697173033061	0.0376147314598788	0.778	0.77	1
Enoph1	0.213739248225717	-0.00893728762650875	0.392	0.434	1
Psen1	0.213949039240078	0.0134180260267069	0.192	0.167	1
Ccnl2	0.214234903043324	-0.0159175751495909	0.431	0.457	1
Pecam1	0.214666199988163	0.0339499469945425	0.319	0.303	1
Zbtb7a	0.214741293528636	-0.0250987713942987	0.299	0.332	1
2310022A10Rik	0.214781241047588	-0.0205254600974796	0.34	0.369	1
Plk2	0.214819009346966	-0.0230024328463003	0.167	0.193	1
Tpm1	0.214927366736862	0.0359878805436392	0.643	0.617	1
Zfp106	0.215035357812082	-0.0269723170070899	0.893	0.904	1
Cyth2	0.215396394150914	-0.035907768515299	0.486	0.512	1
Prkag1	0.215490867728457	-0.027486477488275	0.254	0.279	1
Emc3	0.215525031123133	-0.0168272479473629	0.311	0.346	1
Cetn2	0.215542663615467	0.0294351705459043	0.517	0.489	1
Ceacam20	0.215669608967467	-0.0131446605550408	0.238	0.271	1
Stt3b	0.215905676026317	0.026735290909471	0.525	0.496	1
Pygo2	0.216111759704323	0.0238469364461992	0.184	0.164	1
Rap2a	0.216176008438543	-0.00818338985598227	0.135	0.16	1
Gm10073	0.216371506865918	-0.0286236332223625	0.71	0.731	1
Tmem29	0.216572952929576	-0.0176592520315745	0.38	0.416	1
Macrod2	0.216746715182792	0.0394290406631886	0.451	0.432	1
Hsd17b11	0.217017790103412	0.0240628545790532	0.232	0.212	1
Rps25	0.217071734533731	0.0122378004549137	1	1	1
Natd1	0.217105764061756	-0.0145339081489432	0.119	0.141	1
Prep	0.217179147894168	0.0183599043908831	0.367	0.334	1
2510046G10Rik	0.217230458491272	-0.0106504400949198	0.11	0.131	1
Rilpl1	0.217296713398565	0.0227273787648304	0.138	0.12	1
Emp1	0.217581862122129	-0.0119927801288064	0.112	0.133	1
Trmt10a	0.217807480971122	0.0279788350235269	0.409	0.383	1
Cuedc2	0.218080492141608	0.0134292189669027	0.623	0.601	1
Bap1	0.21811585217274	-0.0287711429544351	0.279	0.301	1
Cox6b2	0.218248278978952	-0.0250286384172707	0.563	0.602	1
Vps36	0.218538326726551	-0.0284336376873418	0.704	0.71	1
Fkbpl	0.218601463611424	0.0233348535128853	0.145	0.127	1
Cyct	0.218646205843049	0.029806661484261	0.269	0.25	1
Slc20a1	0.218825567002564	0.0214770711754448	0.479	0.454	1
Pgrmc2	0.218926095622291	-0.0154462917593958	0.321	0.351	1
Wdr74	0.218932147598613	0.0373199629726852	0.896	0.894	1
Thnsl1	0.219057839903923	0.0205144948831262	0.104	0.088	1
Dnajc19	0.219276696195144	-0.0251572695205327	0.974	0.972	1
Zfp61	0.219629269562155	0.0140639099353896	0.136	0.117	1
Ctnnbl1	0.219686395107403	-0.0149404520944201	0.479	0.52	1
Camk1d	0.220100726337581	0.0189635201855633	0.109	0.092	1
Tfe3	0.220211307889563	-0.0208097533721913	0.283	0.308	1
Impad1	0.220360598763564	-0.0195416855154261	0.289	0.328	1
Polr3a	0.22041733037506	-0.0139848571981974	0.16	0.187	1
Asb1	0.220483887064982	-0.0142883251032619	0.099	0.119	1
Sulf2	0.220551736406416	-0.0334444144940862	0.332	0.359	1
Psip1	0.220723951439514	-0.0230386973892083	0.94	0.942	1
Stmn1	0.220874560080908	0.0426658376243245	0.964	0.957	1
Mcm10	0.220891336866412	0.0189884862826607	0.52	0.496	1
Sclt1	0.221195276808959	-0.0166269692782596	0.129	0.151	1
Praf2	0.221280001261457	-0.0286960841002709	0.448	0.479	1
Fsd1l	0.221288326356456	0.0133435945543542	0.123	0.104	1
Hsf2bp	0.221340693839724	-0.012586185190813	0.496	0.538	1
Ext1	0.221464592948737	-0.0235297837521792	0.244	0.269	1
Foxk2	0.221688127044183	-0.0181499458779288	0.129	0.151	1
Uggt1	0.221897983434623	-0.012238343105674	0.277	0.316	1
Stau1	0.221914149506365	0.031732838072933	0.345	0.328	1
Gipc1	0.222168787780246	-0.0229449623937689	0.598	0.625	1
Amd1	0.222516040221742	0.0190432569844554	0.672	0.646	1
Alms1	0.22252229876403	-0.0137653254651926	0.135	0.157	1
Cpsf1	0.222864598633704	-0.0123947760774607	0.219	0.248	1
Foxm1	0.222938288220361	0.0144356687114672	0.126	0.108	1
Slc7a6os	0.222979357057274	-0.0132806722928158	0.315	0.348	1
Pts	0.223024673853218	-0.0200411155031312	0.131	0.151	1
Fbxl19	0.223129059569409	-0.0302841391590966	0.279	0.306	1
Chn1	0.223236776379092	-0.0107828612861752	0.126	0.149	1
Nlk	0.223618041438095	-0.0154411358418518	0.186	0.214	1
Cenpi	0.223656297721302	0.018169997100416	0.116	0.099	1
Hpdl	0.223741019491979	0.00957443306415053	0.112	0.092	1
Pvrl3	0.223828881575424	-0.00805068325974895	0.168	0.196	1
Frrs1	0.223923883974387	0.0229581537447409	0.557	0.535	1
Sike1	0.223994042671844	-0.00430131014714968	0.302	0.34	1
Tusc3	0.224110925969935	0.0141806929019242	0.353	0.326	1
Ptcd2	0.224320561475414	0.0154765780382297	0.392	0.356	1
Tgoln1	0.224459446487819	-0.023381356857876	0.244	0.271	1
Arl2bp	0.224515956119968	0.0360807135231089	0.37	0.355	1
Sacm1l	0.224701401973267	-0.0181830075038545	0.136	0.161	1
Ctc1	0.224899241419363	-0.0194155306565993	0.245	0.272	1
Mok	0.225013593761308	0.022560962820651	0.176	0.154	1
Pitrm1	0.225043491269548	-0.0266703693818241	0.286	0.31	1
Pomc	0.225057652881104	-0.0145918522870635	0.091	0.11	1
Dgkz	0.22509309535076	-0.0239788085419807	0.181	0.208	1
Tead4	0.225136575996061	-0.0122357753096844	0.109	0.13	1
Smchd1	0.225336744813062	-0.0293127874280398	0.554	0.568	1
Qk	0.22542165468926	-0.022574438986869	0.52	0.546	1
Bfar	0.225451529889334	0.0246461644759187	0.255	0.234	1
Thap1	0.225529501901799	0.0271714293610253	0.235	0.214	1
Nmd3	0.225709374996797	0.0298611617098106	0.716	0.692	1
Rbm34	0.225718409575229	-0.0367567907932879	0.597	0.597	1
Mrps27	0.225785087867976	-0.0143243008541893	0.237	0.269	1
Cds2	0.226042171558653	0.0330185198682088	0.338	0.317	1
Tatdn2	0.226047172655415	-0.0166018849685537	0.264	0.294	1
Ints5	0.226207609046685	0.0266644936019668	0.344	0.318	1
Ide	0.226221480447587	-0.0163942645570471	0.386	0.426	1
Sap18	0.226319454845664	-0.0303349357792598	0.446	0.472	1
Tgm1	0.226429204990081	0.0197903853088856	0.194	0.173	1
Msh6	0.226604303569097	-0.0278991123497663	0.888	0.875	1
Arid1a	0.226787307686346	-0.0278600355498717	0.833	0.854	1
Rasal2	0.226965719494434	-0.0127511899720056	0.099	0.118	1
Ech1	0.227375175065292	-0.0351889494878536	0.337	0.363	1
Cacng7	0.227573405634132	-0.0294714337109566	0.197	0.221	1
Alkbh3	0.227608656351508	-0.0210540509433924	0.263	0.292	1
Fkbp6	0.22789406405255	-0.0138522425603035	0.104	0.125	1
Dnajc8	0.228015976477997	0.0325797775122589	0.978	0.988	1
Sh3glb1	0.228019964221045	-0.0183822618923701	0.612	0.654	1
Avpi1	0.22823795293714	-0.0688196720493006	0.865	0.868	1
Tuba1a	0.228326363062416	0.0209825892117799	0.79	0.775	1
Pcnt	0.228405628241472	-0.0266855038189765	0.592	0.634	1
Alg9	0.228496455923944	-0.0079717501544381	0.118	0.141	1
Smim3	0.228567537157078	-0.0124351882457669	0.1	0.119	1
Zgpat	0.228602879826473	0.0188414367778565	0.148	0.129	1
Clu	0.22881321312234	0.0162475864962845	0.118	0.1	1
Gtf2ird1	0.228850959782454	-0.00967109191630822	0.248	0.283	1
Ppip5k2	0.228903394799501	-0.0160294807295959	0.205	0.229	1
Bclaf1	0.228934362054811	-0.0404936586391582	0.859	0.867	1
Aga	0.229095030726218	-0.0238554131751209	0.112	0.13	1
Rpl24	0.229138800555804	-0.0118290744011742	1	1	1
Dcxr	0.2291989375979	-0.0176001593908136	0.118	0.139	1
Pibf1	0.229276475325797	0.0184126177617726	0.181	0.161	1
Pwp1	0.229568840750516	0.0344575367924912	0.572	0.558	1
Clpp	0.229606881457479	-0.0236152481273391	0.888	0.9	1
Foxp1	0.230057109163887	0.0488138736426635	0.492	0.486	1
Rtca	0.23007387762985	-0.023208681203538	0.448	0.495	1
Klc2	0.230196711240003	0.0174282418438778	0.11	0.093	1
Immt	0.230202793596965	-0.020634326814315	0.914	0.94	1
Xrcc6	0.230253144329042	-0.0169111388926262	0.361	0.387	1
Egln2	0.230259200737166	-0.0307704635173579	0.528	0.542	1
Ddah1	0.230561147938719	0.0398711488495916	0.559	0.532	1
Ears2	0.230649148115672	0.0251163212272768	0.171	0.152	1
Prr14l	0.230824954845947	-0.0144205030507942	0.189	0.212	1
Slc25a36	0.230920638892837	-0.0261962641034372	0.447	0.492	1
Ndufb11	0.231246336507044	-0.0295747464689484	0.907	0.919	1
Tnfaip1	0.231301821789121	-0.0203709967198851	0.327	0.358	1
Tcf25	0.231329633822378	-0.0198076063692604	0.837	0.845	1
Hmgcl	0.231390110234455	-0.00934969563497845	0.109	0.13	1
Fancd2	0.231425541119674	-0.0229803897983268	0.17	0.189	1
Wdr3	0.231501658592969	-0.0182516930996672	0.499	0.539	1
Hars2	0.231554185850533	-0.0142663862171602	0.113	0.133	1
Lrig3	0.231616129385449	0.016207245514527	0.112	0.093	1
Tmem184c	0.231637843014725	-0.0164556327989853	0.203	0.231	1
Mpp6	0.231733700682589	0.0245654315497276	0.778	0.733	1
Stmn3	0.23180939302053	0.0184972520632975	0.112	0.095	1
Exosc1	0.231849560269119	0.0385694484177341	0.713	0.711	1
Apoe	0.231851436004422	0.02903143923898	0.795	0.805	1
1810022K09Rik	0.231979803088031	-0.0322710254399088	0.948	0.949	1
Aen	0.232148944480145	0.0237837285531445	0.82	0.812	1
Mdc1	0.232171793804098	0.0128653964280922	0.199	0.175	1
Sra1	0.232212718917888	-0.0356696199883901	0.704	0.706	1
Etnk1	0.23247735387878	-0.0195837342690128	0.52	0.561	1
Gap43	0.232537187725554	0.0311750468070695	0.135	0.117	1
Cfap97	0.232589845034612	-0.0147307892754358	0.206	0.234	1
Ecd	0.232636944184826	0.018735478523575	0.408	0.381	1
Rps24	0.232734584433396	0.0140428845976941	1	1	1
Pmf1	0.232769066174231	0.0239383316622809	0.756	0.735	1
Ppp2r1b	0.232785878438807	0.0302239061545064	0.358	0.333	1
Lman2l	0.232919607735924	-0.0146774842113649	0.125	0.147	1
Fam111a	0.233416692634397	0.0119592704122385	0.469	0.429	1
Metap2	0.233458502993234	-0.0225075909194647	0.996	0.997	1
Krtcap2	0.233747434305427	-0.0265957032237103	0.942	0.944	1
2700060E02Rik	0.233976575982543	-0.0177739264461283	1	0.994	1
Oard1	0.234036736611496	-0.0403383517136213	0.704	0.715	1
Scnm1	0.234244158944394	0.022217202987568	0.3	0.276	1
Zfp638	0.234336413734808	0.0142063967285034	0.605	0.578	1
Gse1	0.234364429803029	-0.00798600061699883	0.17	0.195	1
Sdhb	0.234367804723813	-0.0248984308840263	0.903	0.922	1
Mrpl3	0.234375466558475	-0.0135564149013865	0.524	0.574	1
Rad54l	0.234417374789876	-0.0253195927429377	0.331	0.36	1
Chmp5	0.23510269848286	-0.0431073421966234	0.615	0.642	1
Cep57	0.235117369367234	-0.0329359752131415	0.581	0.61	1
Lrp2	0.235391175529666	0.0134573722967711	0.131	0.111	1
Cmc1	0.235417797800913	-0.0303714320101946	0.382	0.411	1
Raly	0.235541896863441	-0.00474485913907097	0.806	0.818	1
Ppp6c	0.235826508282168	-0.0234569493447978	0.313	0.345	1
Eif3b	0.23585508110978	-0.0285257663863807	0.914	0.917	1
Timm50	0.235931238737594	-0.00559231718533248	0.522	0.564	1
Mrpl45	0.236057309520742	0.0233207207064787	0.881	0.884	1
Nek1	0.236091074069841	0.0163923596816995	0.209	0.188	1
Rnf146	0.236267852631751	-0.0120158032604084	0.25	0.283	1
Aven	0.236289853383768	0.027672625813186	0.39	0.364	1
Zbtb25	0.236356986594448	-0.0139402055429278	0.102	0.121	1
Armc10	0.236488825101423	-0.0171762590601491	0.44	0.48	1
Bnip2	0.236585863398578	-0.0159271797029762	0.361	0.402	1
Oip5	0.236591106746484	-0.0138228957459771	0.179	0.207	1
Mical3	0.236756479564413	-0.0168680073557327	0.16	0.182	1
1110059G10Rik	0.237066206790612	-0.0122074037370075	0.167	0.192	1
Trp53i13	0.237087018199742	0.0170691902580163	0.145	0.125	1
St14	0.237110105324918	0.0198854382192832	0.145	0.128	1
Tmem209	0.237203986054838	0.00835225182789057	0.299	0.272	1
Llph	0.237309274515208	0.0299678049732575	0.987	0.973	1
Naa35	0.237362334887194	0.0178484488282491	0.599	0.577	1
Ankrd24	0.237548806815204	-0.0172009992233641	0.205	0.23	1
Phf23	0.237568280661469	-0.0240841754831631	0.662	0.685	1
Atp5c1	0.237709578834222	0.0174636407857982	0.993	0.988	1
Npc2	0.237999143774424	0.0314356133316719	0.762	0.745	1
Fcho2	0.238074684719283	-0.0159573998864646	0.097	0.116	1
Lrrc47	0.238111812470825	-0.0198115855617493	0.447	0.485	1
Kctd3	0.238355865257306	0.0192045406320737	0.248	0.224	1
Chchd6	0.238621371960579	-0.0154064220174611	0.469	0.513	1
Bax	0.23863386869187	0.0166084831696804	1	1	1
Gnai1	0.238877232515598	-0.0055899555380434	0.165	0.193	1
Slc6a8	0.238911396116396	-0.0188810698495316	0.242	0.272	1
Ifitm1	0.238947487325955	0.0577474563831468	0.791	0.769	1
Usp31	0.239150454729751	0.0174428235124029	0.102	0.086	1
Esd	0.239205202091956	0.0140825058775185	0.61	0.652	1
Nanos1	0.239259668338783	0.0163948222159322	0.131	0.112	1
Secisbp2l	0.239300575115946	-0.00455112326575377	0.122	0.145	1
Hacd2	0.239403830327464	-0.027034731976358	0.483	0.512	1
Rap2b	0.239488321281138	-0.0212612058207353	0.222	0.249	1
Rabgap1	0.239513520006182	-0.0165679484111681	0.264	0.294	1
Zfp180	0.239557793434143	-0.0102990450079227	0.1	0.121	1
Kat8	0.239679384247147	-0.0275261876402592	0.26	0.286	1
Mospd3	0.239798013548936	0.0254929608060802	0.357	0.33	1
Supt4a	0.239820293784027	-0.0248081180258752	0.903	0.918	1
Bora	0.239872075694881	0.0237706472313394	0.229	0.205	1
Ccnyl1	0.240003520015611	-0.0111269198790522	0.086	0.104	1
Tm9sf4	0.24025289265457	-0.0253902226016574	0.226	0.25	1
Mettl10	0.240406367541804	0.0222969605016353	0.181	0.163	1
Plgrkt	0.24046999076234	0.0206250816550816	0.283	0.257	1
Fubp1	0.240906883891092	-0.0166245524472837	0.977	0.966	1
Ppfia1	0.241152608788615	0.0380026040557629	0.296	0.282	1
Tspan9	0.241159684982715	0.0220471990616026	0.202	0.18	1
Nr4a1	0.241337320698652	-0.0110844743451544	0.171	0.195	1
Psmc6	0.241470586853641	0.0247636372973923	0.862	0.872	1
Hhex	0.241511221793413	-0.0212477821202026	0.109	0.127	1
Trip4	0.241553759531582	0.0173981523772007	0.208	0.186	1
Katna1	0.241858347438671	0.021498502654256	0.478	0.467	1
Cdkn3	0.242124624469638	-0.0174039272112671	0.106	0.124	1
Copa	0.24239311271513	-0.0255810517101514	0.222	0.247	1
[truncated: 5,665 more rows]
