# Supplementary material for: Detection of gene cis-regulatory element perturbations in single-cell transcriptomes
Source: PLoS Comput Biol. 2021 Mar 12;17(3):e1008789. doi: 10.1371/journal.pcbi.1008789 (PMC8011753; doi:10.1371/journal.pcbi.1008789)
Supplement: S2 File — (ZIP) [file pcbi.1008789.s015.zip › S2_File/wt_txm.ZfpSC3_vs_Control.DESeq2.csv]

	p_val	avg_logFC	pct.1	pct.2	p_val_adj
Zfp42	1.02410745226117e-37	-0.32371817766592	0.989	0.994	1.86459243833191e-33
Rps27	3.02195356201746e-08	-0.0803140065569883	1	1	0.000550207085036519
Malat1	3.08644754758187e-08	-0.156528260306563	1	1	0.000561949504988231
Ywhaq	1.7589743188001e-07	0.0703479751002392	1	0.999	0.00320256454223933
Ran	7.16691990235664e-06	0.0302496048525285	1	1	0.130488110662207
Perp	9.03750505975252e-06	-0.170856260534397	0.313	0.407	0.164545854622914
Ngfrap1	1.56461561310989e-05	-0.108134528546071	0.999	1	0.284869564678917
Imp3	2.1402500851547e-05	0.0924245712063837	0.761	0.712	0.389675333004117
Stmn1	2.95127897801133e-05	0.0830579829504918	0.964	0.957	0.537339363526523
Rps20	3.3765760179958e-05	-0.0657560085583508	1	1	0.614773195596495
Tpm1	4.818476849003e-05	-0.217047593237192	0.611	0.617	0.877300079897976
Ifitm2	5.37164219146057e-05	0.0674262941740895	0.991	0.983	0.978014893799227
Npm1	6.89109534966902e-05	0.0322886579622672	1	1	1
Hsd17b14	0.000104062838931888	0.076180096153057	0.948	0.928	1
Rps28	0.000116807607401181	-0.063770425495278	1	1	1
Ucp2	0.00012004527164887	-0.103597676860432	0.378	0.457	1
Tcl1	0.000128915649853854	0.0979787731027446	0.521	0.441	1
Senp6	0.00013734143268181	-0.107367702364142	0.554	0.628	1
Glul	0.000149215539236745	0.0845986666186527	0.83	0.818	1
Spink1	0.000152733009121083	0.123943812974216	0.597	0.579	1
Nop10	0.000175218336631201	0.0389051594927419	1	0.999	1
Dnajc8	0.000180518276098313	0.0559664449829731	0.985	0.988	1
Ccng1	0.000200799671986866	-0.118518337999031	0.824	0.843	1
Hmces	0.000204884192159908	0.0863593331955338	0.77	0.718	1
Nr0b1	0.000220195995509952	0.0927424736661608	0.57	0.527	1
mt-Co3	0.000338465047381834	-0.0642878113343395	1	1	1
Eif4a1	0.000353219950440574	0.0486431395678308	1	1	1
Ppia	0.000368917650194388	0.0197150941124109	1	1	1
Psmb7	0.000425722747039363	0.0566713237116228	0.982	0.971	1
Psma2	0.000441745944343529	0.0556237496339647	0.991	0.993	1
Rpl7	0.000468945987637043	0.0166281985576404	1	1	1
Atp2a2	0.000488464688320231	-0.102824751842445	0.67	0.703	1
Rps27l	0.000543787046790975	-0.0743875285169096	1	1	1
Prdx1	0.000598244736768809	0.0401406562409838	1	1	1
Eef1e1	0.000636035420384702	0.0646668511065323	0.868	0.846	1
Gm10116	0.000638055088574985	-0.0702077624553095	1	1	1
Utf1	0.000831740457519507	0.0576074183087316	0.985	0.986	1
Smc4	0.000870301201398862	-0.102185960622582	0.768	0.824	1
Cald1	0.000888515125914184	-0.178428844622123	0.459	0.489	1
Mdm2	0.000954017529958082	-0.115457128667454	0.539	0.607	1
Thumpd3	0.00099976707434927	0.0714839189411577	0.52	0.453	1
Lgals1	0.00104492586491634	-0.192181083340992	0.639	0.679	1
Gnas	0.0010880955539613	-0.0997177643719319	0.766	0.772	1
Eed	0.00129655872288622	0.056289697081914	0.953	0.935	1
Sh3glb1	0.00134666642922289	-0.0911054240986157	0.595	0.654	1
Adprh	0.00138449043751524	0.083834726468663	0.795	0.774	1
Cisd2	0.00144998558406514	-0.0884299975283626	0.704	0.745	1
Cdca7	0.00145540903004418	0.0631905994570811	0.788	0.759	1
Clns1a	0.00159568608311615	0.0437607933843338	0.982	0.974	1
Plaa	0.00165458890398862	0.0656502850369571	0.67	0.634	1
Klf2	0.00167300938253154	0.080627830906475	0.927	0.921	1
Dcp2	0.00174202566817293	0.0651100977697727	0.749	0.714	1
4930447C04Rik	0.00177900567053775	-0.0871107361232999	0.347	0.394	1
Sec61a1	0.00192898096081415	-0.0899326979754923	0.612	0.661	1
Rpl7l1	0.0019370220108944	0.055637901825611	0.933	0.919	1
Morc1	0.00199304091490876	0.0808663303164808	0.697	0.649	1
Gadd45gip1	0.00199520382418775	0.0619611341855215	0.861	0.808	1
Odc1	0.00204258560227362	-0.0816268559718156	0.999	0.996	1
Krcc1	0.00205104624062501	-0.0902401393969564	0.459	0.505	1
Cnbp	0.00227353412950638	0.0327035448823514	0.999	0.999	1
C1qbp	0.00231286199502952	0.0354589425285825	0.998	0.991	1
1500009L16Rik	0.00236494021201664	-0.0978723115944172	0.677	0.733	1
S100a11	0.00238921607562778	-0.108414195332437	0.471	0.502	1
mt-Co1	0.0023948629618483	-0.0695566181033991	1	1	1
Prrc2b	0.00245812547938312	-0.0841468465812965	0.386	0.452	1
Sars	0.00246687457647736	0.0602592871631062	0.869	0.822	1
Hddc2	0.00249927037814747	0.0634539382955913	0.618	0.587	1
Eif2s1	0.00251175355292295	0.0471012081034565	0.977	0.958	1
Gm8730	0.00254635218616414	-0.0618160180419789	1	1	1
Borcs7	0.0027362812092394	-0.0982430380351145	0.219	0.301	1
D030056L22Rik	0.00281314272018273	0.0631714669260381	0.623	0.583	1
Psmb5	0.00288555256088349	0.0458667995136064	0.988	0.98	1
Arl14epl	0.00291970170026459	0.0857438839976616	0.48	0.429	1
Ufc1	0.00297995708513667	0.0622087740956611	0.666	0.647	1
Rps13	0.00303113626068218	0.00727241327605288	1	1	1
Wbp5	0.00312199506139091	-0.107035035894709	0.934	0.935	1
Phlda3	0.00317062576081707	-0.105289102473274	0.61	0.658	1
Slc38a4	0.00319133751137324	-0.0864419739770614	0.584	0.637	1
Psmg2	0.00319297511028389	0.0627241396987176	0.583	0.534	1
Coa3	0.00320758182824801	-0.0842213602466049	0.827	0.858	1
Map1b	0.00324869640454388	-0.0870740651172268	0.618	0.662	1
Sumo2	0.00342624740517795	0.0231092218802269	1	0.999	1
Ly6e	0.00344430039808658	0.0636229342023295	0.502	0.454	1
Cmas	0.00345746751113172	-0.078521715790807	0.399	0.481	1
Mki67	0.00355625793515804	-0.0809285332303037	0.453	0.523	1
Tead1	0.00361499603891532	-0.0857602970254284	0.496	0.523	1
Psma5	0.00369706377443427	0.0483180944763548	0.956	0.931	1
Sgta	0.00372921050645521	0.0594483417817627	0.611	0.57	1
Itgb1bp1	0.00375658495740922	0.0660742265839995	0.403	0.34	1
Zfp207	0.00392822403431733	0.054529815109855	0.87	0.857	1
Nacc1	0.00397229611829233	-0.0780292566192963	0.466	0.513	1
Med13l	0.00410005732312422	-0.0810067238064137	0.437	0.496	1
Vdac1	0.00410918782294569	0.0393163697938435	0.978	0.967	1
Ylpm1	0.00455473529945386	-0.0786365655890912	0.342	0.426	1
Psmd7	0.00457432211649912	0.0459938159427786	0.971	0.971	1
Eif3f	0.00468529135319892	0.0369541153921387	0.982	0.98	1
Rpl21	0.00474672083282621	0.00403740784645068	1	1	1
Sult4a1	0.00489073251017387	0.0595221757126472	0.561	0.512	1
Cops4	0.0049169700427123	0.0525909556710985	0.801	0.779	1
Rbmx2	0.00500153069780015	0.0604317391849177	0.482	0.444	1
Ngdn	0.00506261787489636	0.0570209629843376	0.744	0.729	1
Set	0.00509064373127011	0.0189634404679904	1	1	1
Rpl36al	0.00520001022596059	0.0121814022574629	1	1	1
Meg3	0.00521608883290892	-0.101105629552566	0.844	0.871	1
Tmem57	0.00538130465449572	0.0669775236795944	0.356	0.293	1
Vps29	0.00544218570324337	0.0514754271628468	0.862	0.864	1
Spp1	0.0055246850236605	0.0941086713681645	0.89	0.862	1
Rbms1	0.00552894871870042	-0.0950603877210476	0.437	0.46	1
Hspa4	0.00554123873147839	0.0389470152650442	0.987	0.978	1
Ppil1	0.00559204872446712	0.0455179825916743	0.93	0.932	1
Mrpl40	0.00563581722147473	0.0500633109732986	0.864	0.85	1
Snrpd1	0.0056598358517805	0.0320493940816706	0.999	0.994	1
Morc3	0.00574778269096441	0.0571870900048004	0.577	0.529	1
Wdr26	0.00576332932790162	-0.0773709612074558	0.437	0.481	1
Ccnb2	0.00577305868143773	-0.080794717890037	0.719	0.744	1
Nup43	0.00582945039672342	0.0591832251620373	0.666	0.638	1
Rpl13	0.00583277911558591	-0.0451477111079113	1	1	1
Gm561	0.00586320730606564	0.0603081865160229	0.411	0.355	1
Rad23a	0.00592488386102658	-0.0781601769970929	0.594	0.632	1
Pop1	0.00592885839940633	-0.0768106270956431	0.523	0.575	1
Hspd1	0.0059456436611744	0.0241882544660275	1	1	1
Tmem5	0.00610979890218112	-0.0777678846581567	0.447	0.507	1
Pex19	0.00613642419367885	-0.076049976321332	0.341	0.382	1
Otub1	0.00621110914629086	0.058825430428316	0.487	0.43	1
Gtf2i	0.00623410689908386	-0.0781157673068912	0.59	0.659	1
Mettl16	0.00627426715788532	0.0521800607257389	0.829	0.787	1
Yap1	0.00656712475489514	-0.0774081559050621	0.355	0.412	1
Gnl3	0.00665970297535094	0.0362508333400418	0.991	0.989	1
Ooep	0.00672790370294486	0.0695189423567818	0.679	0.641	1
Suclg1	0.00687908098913018	0.0492843360734427	0.869	0.85	1
Wdr74	0.00701571919445061	0.0490942846773641	0.889	0.894	1
Fbxo6	0.00711262916989501	0.0591187764754149	0.434	0.394	1
Emg1	0.00719725833946802	0.0332830405915308	0.992	0.994	1
H2afz	0.00723930924297827	0.0167479756406825	1	1	1
Lrrc58	0.00771713309553703	-0.073814546915687	0.409	0.465	1
Apex1	0.00782873570583647	0.0451483352312478	0.934	0.932	1
Jade1	0.00785945273975885	-0.079075337323538	0.91	0.932	1
Atp1b1	0.00788524745987142	-0.0765639107403346	0.356	0.416	1
Itch	0.00790934306777062	-0.0997505613278728	0.254	0.308	1
Utp15	0.00792924390289369	0.0577877404812351	0.429	0.357	1
Ptp4a2	0.00803098223853035	-0.0849573080493897	0.804	0.815	1
Cdkn1a	0.00808650391084386	-0.118706836380112	0.362	0.422	1
Rtn3	0.00810986096963009	-0.0752619880155366	0.516	0.544	1
Rps19	0.00832804644137216	-0.0418605496937996	1	1	1
Ankrd10	0.008406153251423	0.0551133402272517	0.573	0.544	1
H2afx	0.0085641049878486	0.0351495733067657	0.996	0.994	1
Gcsh	0.00867412591281305	0.0414876265270048	0.952	0.928	1
Iars	0.00867695257458292	-0.0743129111850775	0.556	0.604	1
Cnn2	0.00876240441612895	-0.0957106278785964	0.463	0.495	1
Bax	0.0088615557658547	-0.0637294849429004	0.993	1	1
Gnai2	0.00887789411621481	-0.0791592274035184	0.879	0.902	1
Eef1a1	0.00888643614829847	-0.0476426753870927	1	1	1
Gfod2	0.00896415657845107	-0.231740928138569	0.196	0.237	1
Etfb	0.00904619143184751	0.0532327252817715	0.833	0.8	1
Samm50	0.00921361026516195	0.0478600942300229	0.864	0.859	1
Tuba4a	0.00926524314286147	0.0569289204574512	0.735	0.707	1
Txndc17	0.00937191207647146	0.0361747615393577	0.951	0.955	1
Cstb	0.00940263726381864	-0.100928792597889	0.641	0.666	1
Utp23	0.00946717000834297	0.0550962527092561	0.515	0.462	1
Phlda1	0.00950163361629881	-0.138309864118766	0.196	0.23	1
Hnrnpa1	0.00958391098118124	-0.0616606871958192	0.998	1	1
Tor1aip2	0.00988829266093527	-0.0747540034343943	0.454	0.511	1
Asns	0.0100306352931835	0.0517909542534651	0.913	0.901	1
Trp53inp1	0.010112159108956	-0.0875303123574648	0.247	0.312	1
Cst3	0.0102895415157488	0.0540791715142401	0.69	0.674	1
Brca2	0.0103080821648765	-0.0763550953401306	0.536	0.556	1
Adipor1	0.0103229410249112	-0.0755360708800114	0.754	0.768	1
Hsd17b10	0.0106747071073039	0.0524392826591533	0.617	0.576	1
Hmgn2	0.0108442337113148	-0.0718835745788211	0.951	0.941	1
Rps23	0.0108753194745722	-0.0416991362315997	1	1	1
Bbx	0.0108837841214391	-0.0775787712841258	0.429	0.459	1
Rbm3	0.0110613199984604	0.037341298389538	0.991	0.992	1
Exosc1	0.0111129906025284	0.0473666982474067	0.749	0.711	1
Basp1	0.0111441918447959	-0.0870378054022434	0.697	0.747	1
Sept1	0.0111718222786625	0.0646086728349882	0.571	0.517	1
Carnmt1	0.0112786518524145	0.045838999470051	0.874	0.86	1
Kif22	0.0114777767072433	0.0530033589838246	0.623	0.599	1
Usp9x	0.0115388229741677	-0.0766100512416963	0.76	0.787	1
Hist1h2bc	0.0115469343355769	0.0577695163794552	0.37	0.331	1
Zmynd19	0.0116034669659858	0.0526797931345441	0.507	0.454	1
1110001J03Rik	0.0116039741347481	0.0492205687466699	0.683	0.634	1
Sart1	0.0117233082297608	-0.0719256007977598	0.474	0.508	1
Snrpa	0.0119853289925906	0.047300752985987	0.807	0.787	1
Ppp1r2	0.0121123443531444	-0.0779881912405291	0.787	0.836	1
Ino80e	0.0122886967369139	0.0482794263877981	0.807	0.766	1
Polr2j	0.0123137856757431	0.033095935335643	0.964	0.954	1
Fgfr1	0.0128920360046504	-0.077748046195449	0.273	0.334	1
Tcf15	0.0130563849547067	-0.0928192093874747	0.769	0.799	1
Ptp4a1	0.0131394056647472	-0.0738363152416147	0.769	0.822	1
Tcerg1	0.013613950566048	0.0442560601895772	0.862	0.83	1
Ahnak	0.0136928831298469	-0.0938504862089748	0.33	0.359	1
Pycard	0.0138933575682759	-0.0728880356205949	0.573	0.641	1
Ctnnd1	0.0140320569808493	-0.0680420630355709	0.371	0.439	1
Tiparp	0.0141945610586042	-0.0693061114897933	0.365	0.419	1
Ddx39b	0.0148441830394505	0.0404700690263513	0.936	0.925	1
Rtca	0.0148635923659137	-0.0690302738631576	0.429	0.495	1
Mrpl11	0.0149958498190185	0.0377861506719595	0.915	0.888	1
Mrpl12	0.0150233156040217	0.033908723407583	0.98	0.971	1
Zbtb7a	0.0151129371781503	-0.0733932083527178	0.27	0.332	1
Ssr2	0.01514816905508	0.0315493898720638	0.991	0.991	1
Upp1	0.015230851829698	0.0509013743342237	0.945	0.946	1
Ide	0.0152929736951842	-0.0664848034971011	0.385	0.426	1
Tmsb4x	0.0157232881992395	-0.0956999471418389	0.999	0.999	1
Scoc	0.0157408424097047	-0.066951015060932	0.374	0.441	1
Cmpk1	0.0157568555299392	0.0481150859707559	0.595	0.563	1
Dst	0.015905327923408	-0.076027680088001	0.481	0.521	1
Slc3a2	0.0160133716807117	0.0416892232626378	0.868	0.841	1
Mesdc2	0.0165403969346333	0.0467165533450985	0.696	0.645	1
Snrnp40	0.0165973178343088	0.0411925602072627	0.918	0.881	1
Wipi2	0.0166742107482234	0.0461296371531502	0.674	0.661	1
Ubtf	0.0168649337339653	0.0413059177776458	0.838	0.822	1
Krt42	0.0168934599918473	0.0580164506626059	0.411	0.359	1
Brix1	0.0174937183481564	0.0489320886658382	0.809	0.793	1
Shfm1	0.0177174546803434	-0.0622470840158527	0.999	0.996	1
Tuba1b	0.0178014930722789	0.0190332051080775	1	1	1
Gm8797	0.0178803103562988	0.0452551885434859	0.717	0.685	1
Kdm2a	0.018238290288002	-0.0899399780357709	0.338	0.378	1
Psme4	0.0182637551901279	-0.0678041098292909	0.557	0.617	1
9430016H08Rik	0.0184459289300087	0.0484758448549967	0.482	0.412	1
Dpys	0.0184727036848325	0.0706921234311094	0.472	0.426	1
Mid1	0.0185660005966974	-0.0813919141441469	0.711	0.72	1
Sf3b4	0.0186127388403587	0.0393554999164176	0.884	0.874	1
Phax	0.0187330763732492	0.0451934546306298	0.746	0.726	1
Ndufa6	0.0188270935214312	0.0291634091818309	0.974	0.972	1
Gdf3	0.0189190119264633	0.0460639502579998	0.794	0.784	1
Tpm4	0.0190633253327163	-0.0836198413484062	0.349	0.374	1
Btf3	0.019211727349885	0.0129895363042509	1	1	1
Psrc1	0.0192906740547894	-0.073350788564252	0.674	0.701	1
Snx6	0.0193230950147082	-0.0665702480222953	0.454	0.509	1
Pomp	0.0193704779440199	0.0256686863208277	0.992	0.987	1
Adgrl1	0.0195394627816382	-0.0666924567413604	0.379	0.442	1
Hspg2	0.019542563050035	-0.0682353469930297	0.396	0.449	1
Srsf3	0.0196147040593292	0.0278845174976028	1	0.998	1
Wasf2	0.0197838435644306	-0.0688514786225143	0.673	0.71	1
Cfap36	0.0198205629421483	-0.0659429848648425	0.374	0.408	1
Rarg	0.0199871785292442	0.0485931608087929	0.583	0.559	1
Pmm1	0.0199978213384551	-0.0792955154119688	0.857	0.886	1
BC031181	0.0200234300669004	-0.0702788982706557	0.728	0.753	1
Rnf44	0.0201476366191168	-0.0645479740433765	0.37	0.428	1
Taf10	0.0202723446383667	-0.0693764651109425	0.782	0.828	1
Tpt1	0.0203737402637368	-0.0529761690175437	1	1	1
Actn4	0.0205344197292488	-0.0743576269544706	0.953	0.964	1
Atp5o	0.0206487454955082	0.0219254080253704	0.993	0.997	1
Brcc3	0.0207895218231116	0.0526857670702625	0.374	0.343	1
Herc1	0.0208876278601848	-0.0641182647750085	0.344	0.397	1
Ewsr1	0.0212530680317823	-0.0718887808287505	0.819	0.825	1
Trappc6a	0.0212830771692704	-0.0639212398507183	0.392	0.428	1
Bub3	0.0212932476162518	0.0379865653769029	0.899	0.887	1
Dynll2	0.0213338524140198	-0.0730204160204846	0.9	0.893	1
Gjb3	0.0213393753705307	0.0557114395484531	0.597	0.607	1
Gga2	0.0213599577027349	-0.0663152718279301	0.574	0.639	1
Eif6	0.0216269972614865	0.0373656556787085	0.897	0.887	1
Hmbs	0.0216874933032944	0.0428735726149021	0.741	0.702	1
Fkbp4	0.0218931566981023	0.0256383214577283	0.993	0.993	1
Naa40	0.0219892850817338	-0.0724726488129912	0.245	0.307	1
Ccne1	0.0222987513412749	0.0491153173925685	0.927	0.909	1
Timm8b	0.0223153949709137	0.0276415191392285	0.979	0.971	1
Atic	0.0226749552623659	0.044734910549004	0.693	0.664	1
Mapre1	0.0227223894904743	0.0382065920287009	0.854	0.786	1
Tsix	0.0227667128548517	-0.0738400503180743	0.232	0.306	1
Tomm70a	0.0228430583281807	0.0362499862732857	0.895	0.881	1
Chmp4b	0.0230960256466368	-0.0631393535418274	0.451	0.487	1
Rpl10	0.0231221441419719	0.0131014142812318	0.999	0.999	1
Nipsnap3b	0.0234089915115098	0.0466904586299794	0.506	0.465	1
Cmip	0.0236652132125757	-0.0656197905431165	0.331	0.368	1
Pigf	0.0237978589424784	-0.0676454013351966	0.348	0.401	1
Rpl11	0.0239383988463058	0.00463081346241667	1	1	1
Hspb1	0.0241738936151153	0.0273526004002238	1	0.998	1
Atp6v1a	0.0242442382508836	-0.0690007303110358	0.485	0.542	1
Itga6	0.0243054898113363	-0.067009036971854	0.395	0.418	1
Wdr18	0.0243421301058926	0.0382597538266456	0.888	0.852	1
Polr1c	0.0244520560657422	0.0383423157675447	0.855	0.848	1
Rpl37a	0.0245340910932068	-0.041292330429509	1	1	1
Glod4	0.0245463586151564	0.046092455075116	0.494	0.451	1
Gm26916	0.0246911250497503	0.100300459443651	0.304	0.265	1
Rpl17	0.024882027139901	0.0021171341454389	1	1	1
Sepw1	0.0250281713229506	-0.0710595933848897	0.915	0.912	1
Uqcr10	0.0255003487340718	0.0128393349265923	1	0.999	1
Rad50	0.0257986320808126	-0.0679240110744092	0.615	0.648	1
Thoc7	0.0258463674825768	-0.0678354679253774	0.779	0.822	1
Cacybp	0.0258796463046464	0.0232446897840957	0.996	0.998	1
Klf9	0.0262565949297442	-0.0705873750890449	0.79	0.808	1
Apoe	0.0263361468682806	0.0534803135267297	0.824	0.805	1
Ppp2r1b	0.02645176400695	0.0493459637215334	0.378	0.333	1
Snrpb2	0.0265608350201963	0.0307108904500728	0.95	0.949	1
Phlda2	0.0266347840641374	0.0624382636869136	0.819	0.811	1
Ebp	0.026704061865311	0.0478416448248458	0.451	0.41	1
Ddx42	0.0268161207190158	-0.0681614520410407	0.7	0.738	1
Luzp1	0.0272334528151419	-0.0686219710298329	0.731	0.759	1
Tuba1a	0.0273437749919372	-0.0887959933810096	0.772	0.775	1
Elovl5	0.0274035056459789	-0.0627244109938899	0.314	0.37	1
Pak2	0.027445488371278	-0.0661465012470236	0.595	0.652	1
Snrpd3	0.0274942113760721	0.0249291523658715	0.996	0.995	1
Ttc1	0.0282533159943609	0.0390743888151246	0.788	0.753	1
Zfp292	0.0282841481370369	0.0443520263228013	0.495	0.436	1
Wdr75	0.0283339344976123	0.0417551352081795	0.7	0.642	1
Nudcd2	0.0283918785727272	0.0292083537994248	0.973	0.968	1
Eif4a3	0.0287581754511277	0.03733648916429	0.863	0.84	1
mt-Nd4	0.029426157646605	-0.051018648877331	1	0.999	1
Zfp281	0.0294874605584516	-0.0622110945697147	0.504	0.574	1
Smek2	0.0300215559076194	0.0458955003693721	0.457	0.397	1
Pex13	0.0300744931753046	0.0434478611180998	0.557	0.495	1
Cox4i1	0.0301215130628785	-0.0513992342833092	1	1	1
Usp36	0.0302258225275153	0.0454832451400722	0.472	0.429	1
Kif23	0.0304158622438171	-0.0643392836730238	0.334	0.375	1
Hsf2bp	0.030437701339374	0.0468403119813788	0.594	0.538	1
Atp5c1	0.0306185917975877	0.0225289845474996	0.988	0.988	1
Psmc4	0.0307670378672006	0.0405926215313108	0.904	0.894	1
Xpo1	0.0308167981378424	0.0356868322958634	0.847	0.818	1
Dusp12	0.0309308375306623	0.0448548793572578	0.543	0.503	1
Ddx5	0.0309404036882017	0.0218162812441238	1	0.999	1
Uqcrc1	0.0309980007247737	0.0291597372385983	0.959	0.965	1
Mafg	0.0310392784898493	-0.0618234745221679	0.448	0.5	1
Nme4	0.0310529563900938	-0.0655361482367893	0.618	0.642	1
Glrx5	0.0311595089322439	0.035560417415387	0.848	0.819	1
Naa10	0.0313816583539777	0.039458504411789	0.762	0.738	1
Mkks	0.0314367923381618	-0.06392865563811	0.597	0.655	1
Psmc3ip	0.0314489508018057	-0.0618304143159865	0.337	0.394	1
Vasp	0.031579683247381	0.042064145059949	0.744	0.7	1
Phgdh	0.0316159664840656	0.0398578343737439	0.831	0.831	1
Tma7	0.0316519793739344	-0.0558373093519129	0.999	0.999	1
Pinx1	0.0318863119876616	0.0445643930279156	0.48	0.452	1
Epb41l4aos	0.0319876893207495	0.0431844347255772	0.795	0.779	1
Exoc3	0.0320458902286322	0.04541054262222	0.439	0.41	1
Zcchc17	0.0322263855244401	-0.0690900065425297	0.742	0.78	1
Pfkl	0.0323399847921858	-0.0617115247444436	0.365	0.408	1
Srrt	0.032444215750707	0.0411178865931499	0.836	0.818	1
Myef2	0.0324671708152387	-0.0667619474381991	0.377	0.41	1
Hspa8	0.0325789011251907	0.027230962464607	1	1	1
Mrpl51	0.0328737855991572	0.0261036582539618	0.964	0.964	1
Mtch1	0.0329046480342548	-0.0632164159238638	0.529	0.578	1
Wapl	0.0330616111774683	-0.065618912147734	0.799	0.825	1
Mcm10	0.0332260905647214	0.0438136467249195	0.539	0.496	1
Mrps17	0.0337885099791165	0.0327330396835999	0.867	0.856	1
Elp3	0.0339641142687197	0.0449869137451551	0.552	0.513	1
Sarnp	0.0339784668257406	0.0367086423896219	0.849	0.809	1
Lsm6	0.034317446545893	-0.06129518574597	0.963	0.971	1
Mrpl50	0.0344756984081751	0.0393985746534282	0.692	0.684	1
Npc2	0.0347921026979001	0.0410085114241291	0.769	0.745	1
Nup153	0.0349835284503479	0.0424781023702511	0.515	0.477	1
Sumo3	0.0350780191130753	0.0283382477225216	0.967	0.965	1
Smyd5	0.0350806141184929	0.0412640260430504	0.528	0.507	1
Hdgf	0.0351607237008191	-0.0597667154960893	0.992	0.995	1
Ifitm3	0.0360145465673801	0.0599213618207788	0.74	0.706	1
Rplp1	0.0360811527345375	-0.0448698320594003	1	1	1
Tmem248	0.0362440606568002	0.0394628275362156	0.674	0.618	1
Fdx1l	0.0362795972010479	0.0372423866576768	0.819	0.799	1
Yme1l1	0.0366028255499102	-0.0632764273260481	0.63	0.659	1
Ppid	0.0367414621629245	0.0323682101867639	0.953	0.928	1
Ak1	0.036747989406012	-0.0655101001259271	0.272	0.332	1
Rpl30	0.0367834394072193	0.00187879101240762	1	1	1
Pla2g1b	0.036934136930226	0.0349550785245858	0.916	0.903	1
Sept11	0.0369781776289847	-0.0661548793766554	0.699	0.723	1
Mrpl55	0.0369895480436354	-0.0643682686140888	0.767	0.813	1
Pfn1	0.03717301839334	0.0122688882535469	1	0.999	1
Nisch	0.0372034549954806	-0.0677589875581835	0.78	0.807	1
Esf1	0.0374324669248975	-0.0634509021488725	0.906	0.904	1
Man1a2	0.0375110297975691	-0.0595395698251322	0.396	0.451	1
Hnrnpc	0.037773198482342	0.0178704980105473	0.996	0.999	1
Mdh1	0.0379036761136707	0.0363491241401983	0.861	0.819	1
Dynlrb1	0.038230355841601	0.0383173425853357	0.692	0.68	1
Rexo2	0.0382664016249351	-0.0629100902973299	0.916	0.926	1
Slc2a1	0.0384188331927478	-0.0751847220587525	0.722	0.741	1
Cct3	0.0386467982043742	0.0265164031806393	0.988	0.986	1
Arpc3	0.0390644508146998	0.0368458971841472	0.738	0.715	1
Rcc2	0.0392352330490112	-0.0659066502659729	0.917	0.937	1
Ndufa13	0.0392402632521867	-0.0581705245930224	0.957	0.964	1
Dnajb6	0.0396461247157529	0.024260327205277	0.979	0.984	1
Tubb2b	0.0397037103762164	0.039073568850293	0.871	0.836	1
Aprt	0.0405790489509451	0.0247258816338018	0.986	0.991	1
Dcaf13	0.0409093018129331	0.0419649305896674	0.493	0.421	1
Rbm38	0.0409846230552042	-0.0614721280230353	0.514	0.564	1
Setd6	0.0412176174257587	0.0487938406467784	0.333	0.28	1
Dusp27	0.0413675295567621	0.0463620701889214	0.458	0.433	1
Mylpf	0.0417460749144131	0.03005544847912	0.971	0.949	1
Rsl1d1	0.041980349309087	0.0253843052635649	0.979	0.977	1
Nomo1	0.0420254840525697	-0.0598570255167337	0.309	0.364	1
Rpl22l1	0.0420615036973473	0.0146325619089005	1	0.999	1
Eif3j1	0.042082844262071	-0.0625483601004524	0.561	0.62	1
Uimc1	0.042089008785726	0.0485019999581717	0.317	0.289	1
Wnk1	0.0420890411199929	-0.067552727223643	0.65	0.669	1
Dda1	0.0423369108954492	-0.0624335777167362	0.72	0.756	1
Lig1	0.0423970845483077	0.0314836829863094	0.917	0.909	1
Tiprl	0.0426314943777088	-0.057973889805948	0.45	0.487	1
Nap1l4	0.0427900360409879	0.0388977513471105	0.678	0.654	1
Smarce1	0.0431280514190848	0.038807530444536	0.635	0.65	1
Myo1f	0.0437495128382274	0.0633275340352117	0.364	0.329	1
Sys1	0.0438499548015749	-0.0634751414434047	0.715	0.742	1
Pigyl	0.0439705281195988	0.0431609274859542	0.443	0.404	1
Sec24a	0.0439819829825694	-0.0638596268548965	0.338	0.361	1
Ppa1	0.0440214906236255	0.0317266342183802	0.932	0.922	1
Nelfe	0.0440859947595719	-0.0590938711698449	0.505	0.543	1
Clptm1	0.0442547368764531	-0.0571807789503772	0.358	0.4	1
Ybx1	0.0443280741555986	-0.042028676668258	1	1	1
Qtrt1	0.044444095464236	0.0418456001312088	0.42	0.375	1
Derl1	0.0445229972539223	0.042299367182454	0.427	0.401	1
Ap2m1	0.044560298933665	-0.062839980760375	0.852	0.877	1
Csde1	0.044859170942945	-0.0611311993484609	0.903	0.91	1
Cdkn2a	0.0449702229894994	-0.0662971193314634	0.286	0.333	1
A830080D01Rik	0.0449765019636258	0.0431230300462851	0.392	0.346	1
Clint1	0.0453979427509192	-0.0583047368742186	0.415	0.465	1
Gspt1	0.0455844581460097	0.0273720669829911	0.961	0.955	1
Pcbp1	0.0457004788940327	0.0222762724705847	0.994	0.992	1
Chek1	0.0457845680162284	0.0506225486463293	0.31	0.255	1
Tmem39a	0.0458190614472089	0.0441437331207832	0.383	0.348	1
Slc9b1	0.0460602768482274	-0.0593851270605222	0.514	0.566	1
Prr12	0.0462460686444696	-0.0792224849260041	0.177	0.252	1
Fbxw7	0.0462461503251396	-0.0589212456748581	0.33	0.392	1
Mdm4	0.0462804911501975	-0.059577762840447	0.542	0.607	1
Med21	0.0463346069285257	0.0372124201953058	0.677	0.628	1
S100a6	0.0466205936795153	-0.147916910351779	0.633	0.636	1
Rpl5	0.0466415408556494	0.00753381226576044	1	1	1
Acadm	0.0466942121345991	0.0365213890052367	0.699	0.661	1
Mlec	0.0469011597866882	-0.0631651667246215	0.717	0.767	1
Colgalt1	0.0473620459958367	-0.0561411087446923	0.39	0.426	1
Syce2	0.0475461570025496	-0.0604150199095734	0.57	0.6	1
Ccnb1	0.0477029772707915	0.0309525893876015	0.874	0.84	1
Chmp2a	0.0477309264844675	-0.0614315662697884	0.722	0.762	1
Spint2	0.0478983084181144	-0.0634153395268051	0.802	0.807	1
Dnmt3a	0.0480512299711895	-0.0570912691671337	0.467	0.494	1
Mrpl19	0.0480693766012082	0.0405546287845185	0.52	0.491	1
Mgme1	0.0483650363736872	0.0499851139212878	0.308	0.28	1
Nsmce4a	0.0483723716212722	0.0336145638916697	0.781	0.78	1
Timm10b	0.0484114889361112	-0.0589430967070079	0.632	0.679	1
Ccar1	0.0485363629436308	-0.0597093466233505	0.639	0.69	1
Atxn7l3b	0.0487902596875003	-0.0608008477620494	0.785	0.827	1
Sec61a2	0.0488416770271124	-0.0829409212716423	0.158	0.246	1
Carhsp1	0.0489513503541096	-0.0662289705034831	0.59	0.649	1
Klf4	0.0490657088184232	-0.0729987732906057	0.734	0.77	1
Bri3	0.0492776452517748	-0.0669782762091023	0.73	0.701	1
Ncapd2	0.0493462406844551	-0.0577270027313943	0.328	0.39	1
Trnau1ap	0.0496656280369558	-0.0625796435739256	0.71	0.771	1
Eif3b	0.0497163389684579	-0.0589273002080388	0.93	0.917	1
Crabp1	0.0497527515282293	-0.0612385316145904	0.29	0.343	1
Epcam	0.0500808510547416	0.0455947310918431	0.55	0.549	1
mt-Co2	0.0504750851524631	-0.0475304591844079	1	1	1
Znhit1	0.0506092446153019	0.0348573788802878	0.746	0.72	1
Carm1	0.0507304154249318	-0.0551612092615541	0.374	0.4	1
Psma7	0.0511441373452175	0.012493738866397	0.999	1	1
Ccnf	0.0512830400485705	-0.0571147920063417	0.548	0.604	1
Oaz1	0.0514235149364686	0.00426246809119091	1	1	1
Actb	0.0514887058903331	-0.0563644904341527	1	1	1
Mt2	0.0516438371345857	0.0254225952571887	0.999	0.994	1
Noc4l	0.0516667179480051	0.0376493337250631	0.588	0.563	1
Mbtd1	0.0517933361192654	-0.0549674002690705	0.412	0.47	1
Naa50	0.051997955113701	0.0205424613454712	0.979	0.964	1
Gmeb1	0.0520151020444705	0.0421487743677634	0.369	0.328	1
Psmb6	0.0525579518540426	0.0149233662095223	0.996	0.998	1
Tram1	0.0527101697866878	0.0365868146690962	0.607	0.593	1
Zfp511	0.0529063058616115	-0.0563008504262083	0.334	0.37	1
Adrm1	0.0530314471253121	0.0358113813027463	0.719	0.68	1
AK010878	0.0530589801602373	-0.0662634211213965	0.42	0.447	1
Bcl3	0.0531746201018609	0.046623766218583	0.319	0.265	1
Dcps	0.0532161412263475	0.0394277271651053	0.55	0.509	1
Gmcl1	0.0535435497344652	-0.0644417672310567	0.287	0.316	1
Lin7c	0.0537406608561972	0.0409470429420739	0.415	0.372	1
Nol6	0.0539427032978347	-0.0558830911576527	0.369	0.416	1
Ubl7	0.054223976753222	0.0402700981934052	0.385	0.345	1
Gtf2h1	0.0551273909683877	0.0351274790592033	0.705	0.675	1
Yrdc	0.0552971270773679	0.0333148076770355	0.753	0.729	1
Usp19	0.0553175593404756	-0.0612905813355367	0.333	0.362	1
Fkbp1a	0.0553422185757257	0.0140541214208696	0.999	0.997	1
Cobl	0.0555726814438724	-0.0618659768259924	0.636	0.664	1
Sulf2	0.0556193303164268	-0.0576539111623017	0.333	0.359	1
Eif5a	0.0557966812426607	0.00149143450664013	1	1	1
Chd1	0.0558531747083131	-0.0580581216212879	0.858	0.89	1
Psma4	0.0560410708784581	0.0172688770041574	0.987	0.987	1
Nfe2l1	0.0560831586840207	-0.0571968067142358	0.492	0.509	1
Dcakd	0.0561502875943426	0.0309050815972185	0.814	0.779	1
Tex19.1	0.0562067037577528	0.038445182223468	0.72	0.707	1
Tmem230	0.0564119008027	0.0366233050265232	0.525	0.476	1
Chchd10	0.0564897217903908	-0.0439610756765023	1	0.999	1
Tmem261	0.0565900071580441	0.0316727998666672	0.787	0.757	1
Peg10	0.0566940904994456	-0.110245311524957	0.172	0.182	1
Psmb2	0.0567614900455193	0.0216549658413963	0.988	0.982	1
Hmgn1	0.0571598102081148	-0.0438844696772356	1	1	1
Mthfd1l	0.0572363221979563	0.0398933354477828	0.399	0.381	1
Rcor2	0.0573062682394053	0.0383743449006508	0.639	0.606	1
Lman1	0.0573232318970833	0.0357358879536743	0.652	0.618	1
Srrm2	0.0575778373150514	-0.0546075215616986	0.993	0.993	1
Suv420h1	0.0576502911940409	0.0530877397143928	0.273	0.226	1
Tmx1	0.0583686807305326	0.0434360404843956	0.355	0.301	1
Psmd5	0.0585303909024733	0.0368014030077664	0.5	0.476	1
Ulk1	0.0585784443882659	-0.0546472377927877	0.357	0.402	1
Nsun2	0.0586566356764715	0.0253208254422239	0.926	0.939	1
Cdca2	0.0588614413117856	-0.0576753646687603	0.413	0.435	1
Uri1	0.0588714753653649	-0.058629251916958	0.658	0.696	1
Poglut1	0.0588877439441314	-0.0538438675299909	0.351	0.384	1
Sbds	0.0591189406159677	0.0350110702171562	0.648	0.625	1
Ubr5	0.059177917431936	-0.0583481819755373	0.738	0.765	1
Rpp25l	0.0593942999604406	0.0348083746776352	0.731	0.702	1
Spred1	0.0593998685815644	-0.0558189669342119	0.315	0.379	1
Nudt1	0.059848499615545	0.0348676907631863	0.687	0.642	1
Smarcc1	0.0599673056687603	0.0289315588644616	0.862	0.847	1
Rfc1	0.0599996702604291	0.0266630236560448	0.906	0.936	1
Nars	0.0602658295493503	0.0267394892502517	0.952	0.963	1
Glo1	0.0603002926067486	0.0214409263889945	0.979	0.985	1
Crebbp	0.0604159790179754	-0.0534045591642032	0.422	0.459	1
Fkbp2	0.0606210594851498	-0.0549176131091685	0.505	0.507	1
Sp3	0.0608029618403332	-0.0563317866746463	0.275	0.342	1
Tspan13	0.0608122094868029	-0.0548307838333468	0.453	0.47	1
Gtf3c2	0.0612314682889351	-0.0566285744407301	0.518	0.563	1
Slc25a5	0.0614060797698842	0.0184518775653899	0.999	1	1
Zc3hc1	0.0614249398532639	0.0354880381776214	0.601	0.546	1
Psmd3	0.0614369073325888	0.0300035629426014	0.854	0.825	1
Dync1h1	0.0615732183928774	-0.0541728760275431	0.34	0.382	1
Med6	0.0621385209439044	0.0380666309047329	0.437	0.393	1
Sycp3	0.0622801903623017	0.0395455997193863	0.424	0.382	1
Psmc3	0.0629460520361769	0.0260058348766212	0.917	0.915	1
Wasl	0.0630658914869808	-0.0557314322341812	0.505	0.541	1
Emc6	0.0631561578181146	0.0234987023593389	0.95	0.933	1
Clspn	0.0632571331405322	0.0393026172879501	0.443	0.419	1
Msi2	0.0633456743887605	-0.0550955592132161	0.402	0.442	1
Mex3a	0.0633758039950117	-0.0580894792608347	0.293	0.333	1
Atpif1	0.0634499769620741	-0.0492301739491237	0.999	0.996	1
Ctsd	0.063460027927652	-0.0618312249308259	0.585	0.625	1
Polr2c	0.0637349406321596	0.0248346581620107	0.929	0.925	1
Polr2h	0.0637432921432108	0.0281708769666964	0.869	0.857	1
Zfp428	0.0637521156110549	0.0256520835528062	0.899	0.914	1
Snx2	0.0638103961093519	0.0362976029778697	0.518	0.476	1
Ostc	0.0640556995144388	0.0231116675646335	0.933	0.934	1
Rabggtb	0.064076872567241	0.0340952365306407	0.717	0.695	1
Dazap1	0.064377442128521	0.0284823371587768	0.888	0.868	1
Bcas2	0.0644037184475967	0.0244867068013694	0.964	0.973	1
Rps14	0.0644806505366784	-0.00632302119696693	1	1	1
Akr1a1	0.0644842006144624	-0.0604770701771324	0.918	0.93	1
Farsb	0.064522431442259	0.0334901729653473	0.719	0.684	1
Cep164	0.0648454607362317	-0.0539592697197455	0.425	0.475	1
Mtch2	0.0649094870226713	0.0212935198242881	0.957	0.966	1
Mre11a	0.065263358463	-0.0522013556931863	0.388	0.423	1
Aspscr1	0.0653659887200211	0.0356360549192477	0.541	0.521	1
Tfdp2	0.0654192393165701	0.0351365558909533	0.543	0.496	1
Dap3	0.0655781496207163	0.0317043078381868	0.802	0.77	1
Sept2	0.0657742235129101	-0.0585398680399619	0.679	0.713	1
Zpr1	0.0659792435245934	0.0340787779805698	0.63	0.598	1
Rpn2	0.0661075024518361	0.0371518580875769	0.52	0.498	1
Chmp2b	0.0661390724703938	-0.060523588753279	0.245	0.303	1
Lyplal1	0.0662143679556325	0.0388726252598347	0.388	0.377	1
Cmc1	0.0662582997551104	-0.0526853283030753	0.369	0.411	1
Zwint	0.0663754805205416	0.0311951230142047	0.789	0.769	1
Cnn3	0.0663931868706913	-0.0590767660215952	0.95	0.929	1
Polb	0.0665589429411639	0.0420482362434994	0.334	0.298	1
Sart3	0.0665811585769553	-0.0523363585124957	0.434	0.48	1
Uqcrfs1	0.0670630756003461	0.0250151729502515	0.941	0.938	1
Ik	0.0671249381710291	0.0322973177224597	0.726	0.709	1
Cyfip1	0.0673960026868125	-0.0536403603459422	0.337	0.389	1
Tada3	0.0676154041852286	0.0381439632482507	0.454	0.438	1
Triml2	0.0679892906596554	-0.0524475033899577	0.367	0.405	1
Bbs2	0.0680581774488842	0.0510179078246742	0.288	0.256	1
Eefsec	0.0681622353607845	0.0480602382930272	0.286	0.25	1
Cds2	0.0681921573249893	0.0409447506653274	0.345	0.317	1
Dnmt3l	0.0683104132672923	0.0416744298708454	0.691	0.667	1
Tfg	0.0684578824463562	0.0343422646991041	0.557	0.509	1
Atp2b1	0.0685266768774171	-0.0555434636677555	0.474	0.511	1
Eml4	0.0686196240222069	-0.057075201857375	0.703	0.733	1
Traf7	0.0686641662912302	0.0353985115572841	0.519	0.488	1
Pfdn2	0.069014419813019	0.0167168245576628	0.987	0.997	1
Urah	0.06904430421573	0.0349533918349454	0.493	0.445	1
Serbp1	0.0690741285357315	0.00285037986452208	1	1	1
Acyp1	0.0698042711053592	0.0484653195363426	0.281	0.262	1
Eif2b2	0.0701478891086325	0.0364667512481604	0.447	0.396	1
L3mbtl2	0.0703899933372027	0.0341546391464345	0.548	0.517	1
Klf13	0.0704454466759848	0.0358873394473949	0.429	0.402	1
Platr5	0.0705865323364709	0.0604317391849177	0.267	0.221	1
Laptm4a	0.0707120592861363	0.0298117727470392	0.774	0.758	1
Nfatc2ip	0.0707341493255766	0.0324995257038412	0.799	0.767	1
Rpl36a	0.0707582599468305	-0.0396480867027069	1	1	1
Tceal8	0.0709194416865363	0.033510374785532	0.776	0.772	1
Ncapg	0.0709976177312195	0.0367212594125094	0.439	0.409	1
Mrpl15	0.0710379422289445	0.0209865339440398	0.979	0.962	1
Ndufs4	0.0710912705039388	-0.0563999092922449	0.81	0.814	1
Clcn3	0.0716049093529379	-0.0531806150597156	0.347	0.372	1
Ino80	0.071689013966387	0.0376409688491769	0.413	0.361	1
Pom121	0.0717002570453491	-0.0530418211676122	0.39	0.438	1
Mrpl22	0.0718784785410359	0.0315986543932143	0.708	0.697	1
Tk1	0.072415656334765	0.0350388687437331	0.529	0.494	1
Pttg1ip	0.0729046393765544	0.0483645581580937	0.281	0.251	1
Rhox6	0.0729689276870226	-0.094437219805069	0.184	0.193	1
Sec22b	0.0732673466337131	-0.053296680122604	0.492	0.54	1
Fam133b	0.0734804722284671	0.0327532970004213	0.67	0.639	1
Psmd12	0.0735772204452927	0.0276419163619268	0.875	0.857	1
Ccdc124	0.0738039081027005	0.0276647784691284	0.847	0.833	1
Pycr2	0.0740765696340193	0.0417015239356342	0.664	0.652	1
Cdc25a	0.0741761685394147	0.0343797091937502	0.486	0.452	1
U2af2	0.0744789956806613	0.0283789124368314	0.824	0.812	1
Zfp560	0.074637897516803	0.0460633146999909	0.313	0.269	1
Vmp1	0.0746475591098735	-0.0523176900549667	0.376	0.414	1
G3bp1	0.0746697933981272	0.0158350710511261	0.993	0.992	1
Akap1	0.0747044544083268	0.0346284276922998	0.464	0.431	1
Hspa5	0.0747687472534307	0.0262712278550019	0.946	0.956	1
Apobec3	0.0752422402662922	0.0355028130455712	0.482	0.465	1
Lrrc47	0.0752885465085608	-0.0506469343554926	0.432	0.485	1
Tsc22d1	0.0754141922093309	-0.0676162192871566	0.776	0.804	1
Fam53a	0.0756337538674289	0.0370704683650782	0.403	0.379	1
Ubfd1	0.0757349312704277	-0.0554822419790645	0.655	0.671	1
Eef1d	0.0757580670648909	0.0195689642372461	0.989	0.987	1
Cct8	0.0759474411491165	0.0215270669227046	0.986	0.984	1
Slc25a38	0.0761543986840133	-0.0557759054072804	0.272	0.326	1
Trim71	0.0764801801012844	-0.0577146190605027	0.724	0.743	1
Foxp1	0.0766590347420741	0.0357724927379236	0.509	0.486	1
Eif4g2	0.0769933806047406	-0.0508069234589992	0.999	0.997	1
Chmp5	0.0769950022747608	0.0324064756149113	0.667	0.642	1
Rbm17	0.0774843205481139	0.0179928986471234	0.975	0.964	1
Rab14	0.0775332548525823	0.0286578511462767	0.792	0.767	1
Ncoa3	0.0775681915116226	0.0352957659133756	0.479	0.476	1
Pycrl	0.0779288325764746	0.0361589523148791	0.433	0.413	1
Rpl38	0.078041738987055	-0.00370435293955218	1	1	1
Sqstm1	0.078170142297301	-0.055980494337687	0.302	0.325	1
Col18a1	0.0783026968705077	-0.0551217816686239	0.474	0.526	1
Bccip	0.0783152077293842	0.028920199770742	0.792	0.78	1
Commd1	0.0784254301156176	0.0296023125626574	0.738	0.712	1
Nabp2	0.0784292231816832	-0.0528788352655321	0.466	0.487	1
Kdm3a	0.0784469490375036	0.0342501208809676	0.54	0.494	1
Taf3	0.0785004179312612	0.0350311490376822	0.472	0.439	1
E430025E21Rik	0.078561759340036	0.0399641235015292	0.355	0.311	1
Sox2	0.078738044857006	-0.0577036129559716	0.926	0.942	1
Gigyf1	0.078821769006936	-0.0592809523636284	0.231	0.285	1
Ssbp1	0.0788798330459714	0.0207724852114612	0.959	0.956	1
Psmc5	0.0789595498792922	0.0291484897144176	0.836	0.833	1
Atp5a1	0.0791539434449461	0.0134223730094187	0.999	0.993	1
Rpl19	0.0792156132781499	-0.0079895728565953	1	1	1
Elovl6	0.0792708109549603	-0.0552268615866391	0.596	0.628	1
Txnl1	0.0793638552644774	0.02315085584473	0.947	0.935	1
Commd9	0.0797828734200475	0.0439883050435694	0.303	0.262	1
Sec61g	0.0801942717660531	-0.04714002758665	1	1	1
Asxl1	0.0803634824863639	-0.0497423538406691	0.384	0.44	1
Bod1	0.0807310488796024	0.0323208880293382	0.607	0.596	1
Cdc20	0.0811637798813441	0.0285119159964653	0.941	0.933	1
Spen	0.0818662594682994	-0.0505866948917478	0.396	0.445	1
Ankrd11	0.0819675407600363	-0.0603863352921592	0.888	0.892	1
Serf1	0.0827041906449264	0.0375934446882241	0.34	0.319	1
Polr1d	0.0827920335024842	-0.0504538026181702	0.989	0.995	1
Eif4e2	0.0828001408303561	0.0191022895543691	0.981	0.987	1
Pebp1	0.0828663655878287	0.0110771871134889	0.999	0.999	1
Igfbp2	0.0829170040879686	-0.0616733666363178	0.766	0.81	1
Ccdc58	0.08383262489042	0.0247446788599381	0.881	0.881	1
Mrps18c	0.0842499167278774	0.0243394751004558	0.854	0.852	1
Desi1	0.0844102238387438	-0.0516066327159039	0.495	0.517	1
Txn1	0.0856185157393078	-0.0543681569551731	1	0.998	1
Ptprf	0.0857977693768121	-0.0532989792665178	0.506	0.569	1
Cdc40	0.086225839020367	0.0371467969925687	0.362	0.322	1
Chtop	0.0867532694861665	-0.0545710902749974	0.874	0.868	1
Ywhab	0.086848178533393	-0.0545440510189774	0.735	0.743	1
Toe1	0.0868576244381892	0.0390892453639176	0.335	0.296	1
Kcnq1ot1	0.0869392446324436	-0.0609161501116716	0.649	0.687	1
Crip1	0.0871352426138729	-0.0614904325480974	0.479	0.518	1
Mis18bp1	0.0871724417847661	-0.060724392145221	0.554	0.603	1
Cited2	0.0872063614372366	-0.0667034020417459	0.39	0.412	1
Ptpn1	0.0872461880555984	0.03118398157513	0.534	0.492	1
mt-Nd2	0.0873210980046974	-0.0490840372328578	1	0.999	1
Psat1	0.0873741615526231	0.0233937450672974	0.927	0.935	1
Fkbp11	0.0875986135671283	0.033887961164576	0.615	0.592	1
Tubb5	0.0876097302389371	0.0114826978824643	1	0.999	1
Spr	0.0876544949985833	0.0279414829208944	0.779	0.764	1
Parp2	0.0876900812680373	0.0307020973548651	0.595	0.593	1
Rpl3	0.0885488266508991	0.00133508167780017	1	1	1
Ppan	0.0885943099758285	0.024714781165829	0.859	0.859	1
Sfmbt2	0.0886537445778887	-0.0727952570081394	0.206	0.236	1
Ddx58	0.0887367697764542	0.0453009919112575	0.289	0.261	1
Tsn	0.089080208827428	0.0185925118058101	0.954	0.953	1
Brd2	0.0894150298951204	-0.0577414399579055	0.857	0.88	1
Etnk1	0.0895518950350513	-0.0545940569755794	0.536	0.561	1
Fabp5	0.0895881205919142	-0.0635502843057771	0.68	0.689	1
Pabpc1	0.089627190107877	-0.0475602524205598	1	0.999	1
Hmgxb4	0.0896658974589199	0.0325797118935874	0.482	0.452	1
Smim15	0.0898058786021233	-0.0512805435412129	0.553	0.586	1
Ddx3x	0.0899324601823437	-0.0539854179099759	0.878	0.918	1
Srek1ip1	0.0904284760073363	-0.0505801407810096	0.439	0.472	1
Rpl27	0.0904517741106132	0.00411244711347347	1	0.999	1
Ctcf	0.0906329750900363	-0.0533492966649962	0.851	0.851	1
Cfdp1	0.0919061046037004	0.0132764531605065	0.988	0.991	1
Slc7a1	0.0919804130891907	-0.0521815105701955	0.304	0.327	1
Gdi2	0.0921208398318334	0.0191576740329331	0.958	0.951	1
Rpl37	0.0932050077984081	-0.0386283545615704	1	1	1
Nsd1	0.0933172763598951	-0.0540828711325064	0.787	0.793	1
Aplp2	0.0933585370968318	-0.0537187775485639	0.672	0.678	1
Tgif1	0.0933616460214385	0.0282422647698779	0.794	0.799	1
Rnaseh2c	0.0938164654811103	-0.0500519939898542	0.398	0.441	1
Ap2s1	0.0938212402472153	0.0244904752065715	0.848	0.85	1
Fam49b	0.0939454216370064	-0.053177932592037	0.663	0.685	1
Rap1b	0.0942635248296575	-0.0554619613578611	0.679	0.712	1
Pdgfa	0.0945283541699086	-0.0605495783537278	0.789	0.811	1
Rnf168	0.0945974759018465	0.0394836254827918	0.357	0.316	1
Pola2	0.0950095007595494	-0.0503072671470955	0.317	0.373	1
Snx27	0.0950641271617825	-0.0506474470938357	0.344	0.376	1
Timm10	0.0950917772887722	0.0242398950655207	0.855	0.824	1
Zfp518b	0.095119568862011	-0.0625249554330352	0.214	0.267	1
Platr17	0.0952111954445137	0.0316046254082016	0.732	0.711	1
Kars	0.0954581025295273	0.0266582504000255	0.78	0.799	1
Pim3	0.0958688564809636	-0.0563205053561012	0.645	0.669	1
Nedd8	0.0960365224166914	-0.0464593459630365	0.996	0.993	1
Sag	0.0960685958355729	-0.0571474776471652	0.33	0.361	1
Ctnnal1	0.0961019573393787	0.0352267986404855	0.57	0.542	1
Dnajc24	0.0962442120011736	0.031672799866667	0.47	0.46	1
Trnt1	0.0962511278006824	0.0316505154958098	0.583	0.574	1
Arpc4	0.0965736209970029	0.0285128830064363	0.705	0.679	1
Strap	0.0966381835535018	0.0237079705041872	0.907	0.898	1
Ccnd2	0.0968203730842117	-0.0816598556715424	0.474	0.474	1
Hdac1	0.0968699362816874	0.0313864152501726	0.602	0.568	1
Macf1	0.096916572487813	-0.0531454434908452	0.567	0.577	1
Noc2l	0.0969635319523248	0.0299385202548231	0.645	0.598	1
Cct5	0.0970098966112166	0.0185584102414906	0.986	0.98	1
Cfl1	0.0970335065232659	0.00334907144408136	1	1	1
Ddx55	0.0970770865957881	0.0360150724005414	0.358	0.338	1
Hmgb3	0.0979694324168638	0.0312603436842884	0.555	0.528	1
Slc2a3	0.0979838974324816	-0.0617495109681112	0.923	0.93	1
Shoc2	0.0982946751423878	-0.0514749251362206	0.358	0.388	1
Psip1	0.0982953981649154	0.0208498036215989	0.934	0.942	1
Prkcz	0.0983455150528968	0.033151298185907	0.477	0.459	1
Zcrb1	0.0985015896270345	-0.0565494729810583	0.742	0.745	1
Cox19	0.0985538942248698	0.0309751717737929	0.516	0.487	1
Ube2g1	0.0986893975912511	0.0318925559383129	0.508	0.512	1
Mrpl13	0.0987070963744439	-0.0548578512176017	0.809	0.836	1
Cntrl	0.0987850343014486	-0.0633166615256719	0.197	0.255	1
Maf1	0.0988039377924652	-0.0517572539905216	0.523	0.551	1
Nipbl	0.0988931394134351	-0.0510909383302935	0.543	0.577	1
Rpl35a	0.0994447886941881	-0.0364399522971639	1	1	1
Aqr	0.0997375200422357	-0.0517903851217013	0.646	0.668	1
mt-Nd5	0.0999908657102417	0.0220284847257997	0.871	0.877	1
Ywhaz	0.100473530910773	-0.0545474863995263	0.933	0.925	1
Cdc42	0.100639545384406	0.020345387362364	0.938	0.937	1
Rdm1	0.100695779899367	0.0327029097897376	0.406	0.394	1
Uchl1	0.101287882090287	-0.0523948986339812	0.516	0.521	1
Exosc3	0.10161704272914	0.0290553956880317	0.672	0.629	1
Ssbp3	0.101695125659241	-0.0515917815707875	0.35	0.389	1
Deb1	0.10178344201168	0.0308951123871241	0.539	0.507	1
Snrpc	0.101869798783391	0.0205039206872204	0.951	0.942	1
Coa5	0.101887240452485	-0.049855240423061	0.447	0.485	1
Ppm1g	0.102259030543154	-0.0534246076132445	0.911	0.911	1
Hadha	0.102599844910143	-0.0468387160823788	0.413	0.455	1
Psmb10	0.102997572145152	-0.0535473566026416	0.71	0.751	1
Spcs2	0.103022609783171	0.0238860058042016	0.876	0.874	1
Fgf17	0.10358956224872	0.0375306946424599	0.389	0.356	1
Zfyve21	0.103596810359821	0.0326849457020619	0.385	0.383	1
Slc38a2	0.103619181156243	-0.051708809072384	0.526	0.546	1
Rab24	0.103925517280862	-0.0472120418071313	0.365	0.399	1
Fasn	0.104166398787205	-0.0484486510645186	0.458	0.507	1
Cct7	0.104318261607098	0.0128965342100711	0.994	0.984	1
Haus8	0.104501176811638	0.0426032594797095	0.3	0.247	1
Ndufa1	0.104796532799349	-0.0560453485661982	0.816	0.832	1
Krtcap2	0.104869950570615	-0.0540184840797837	0.94	0.944	1
Ywhag	0.105031811877623	-0.053430605007631	0.849	0.879	1
Timm9	0.105035748211891	-0.0506154678759441	0.564	0.6	1
Pak1ip1	0.105287118073907	0.0241825225661265	0.864	0.868	1
Ak2	0.105303967951662	0.0168502699774431	0.977	0.96	1
Dnpep	0.105319758232144	0.0320696027742034	0.427	0.36	1
BC005537	0.105355101707722	-0.0478595084082683	0.434	0.445	1
Dkc1	0.105419993354516	0.0215100855222907	0.883	0.883	1
3110082I17Rik	0.10549951406343	0.0329526344798008	0.424	0.403	1
Srsf9	0.105851004680109	-0.0520333263557772	0.734	0.745	1
Add1	0.105917182493286	-0.0515138582968371	0.287	0.318	1
Ate1	0.106455795902342	0.0348712721108116	0.354	0.329	1
Smc6	0.10650224409086	-0.0515300860479149	0.82	0.848	1
Pkig	0.10657170094797	-0.0537052162038208	0.255	0.303	1
Tet1	0.106627709656121	0.0298599006806833	0.735	0.691	1
Bcl10	0.106630786650181	-0.049012123753105	0.337	0.376	1
Mybbp1a	0.106800992075872	0.0188317197681951	0.937	0.918	1
Dctn1	0.106808430245643	-0.050867439532102	0.283	0.324	1
Arl6ip6	0.106998265746601	0.0305518663174573	0.486	0.467	1
Irak1bp1	0.107559183628219	-0.0484791287883283	0.351	0.39	1
Rab2a	0.107770324328427	-0.0547487975954416	0.761	0.759	1
Rhot1	0.107802888399302	0.0342444719932335	0.372	0.348	1
Yipf5	0.107858374731939	0.0291178145317333	0.587	0.553	1
Pias2	0.107879743283842	0.0275400032677663	0.719	0.694	1
Platr10	0.108215551738728	0.0263226206335496	0.867	0.85	1
Abracl	0.108266107039401	0.0264481660312806	0.683	0.652	1
Llph	0.108585479486191	0.0155343458316921	0.977	0.973	1
Rsrc2	0.109122261536344	0.0196932029646049	0.91	0.917	1
Sf3b1	0.10938802954974	0.0185939592737021	0.956	0.965	1
Impa1	0.109615155232758	-0.0475614111989392	0.47	0.499	1
Fzr1	0.109793981509822	0.0321787098254869	0.53	0.519	1
Rab9	0.109860532251471	0.030568210571624	0.466	0.453	1
Nipsnap1	0.109885843055863	0.0296622068001791	0.514	0.504	1
Calm1	0.110032571064351	0.0091666087989104	0.995	0.998	1
Sec31a	0.110193848667474	-0.0479352196887444	0.504	0.539	1
Tceb2	0.110546765522702	-0.0449331200705174	0.999	0.996	1
Tecr	0.110558307025805	0.0290631654362065	0.689	0.67	1
Eif4h	0.110772717491344	-0.0519498327151344	0.855	0.872	1
Galk1	0.110788096768627	0.0268813391305364	0.665	0.606	1
Rmdn3	0.111205508552863	0.0327610327413235	0.383	0.369	1
Pef1	0.111429723358959	-0.0583478087612046	0.204	0.273	1
Srpk2	0.111601259257844	-0.0465015754870024	0.398	0.437	1
Larp4b	0.11164944012373	-0.0485404071572536	0.56	0.589	1
Ganab	0.111777958626883	-0.047588090600575	0.437	0.494	1
Cdc16	0.111819982153293	-0.0464666568474288	0.432	0.461	1
Phb2	0.112172570621343	0.00961347514352706	1	0.997	1
Zfp639	0.112309903851353	-0.0485937643289421	0.381	0.418	1
Mllt10	0.1123696980639	-0.0500141159193586	0.521	0.558	1
Sar1b	0.112469335605223	-0.0464341298228899	0.464	0.5	1
Rpsa	0.112524190126779	-0.0364736982137241	1	1	1
Psma6	0.112589258673514	0.018888505831878	0.97	0.966	1
Gtf2f1	0.112602472998037	0.0280750042855435	0.659	0.62	1
Rrp1	0.112807982704163	0.021279587273993	0.872	0.842	1
Gorasp2	0.112823580888409	0.0273491365529749	0.658	0.631	1
Pgls	0.112876199917005	0.0214164331961133	0.881	0.859	1
Smu1	0.113097667575108	0.0274188667501957	0.722	0.714	1
Ptma	0.113298509555168	0.00166832077610835	1	1	1
Tigar	0.113691228624458	-0.048727114454711	0.54	0.582	1
Nek2	0.113790653362276	-0.0503520690108604	0.259	0.316	1
Gins4	0.113840681211863	0.0236238618830512	0.778	0.762	1
Rhox5	0.113934061919017	0.0476661725477121	0.878	0.892	1
Bet1	0.114058034753417	-0.0477849725318892	0.485	0.533	1
Tex30	0.114087624422815	0.0283073246144265	0.571	0.556	1
Tcp1	0.114427337861152	0.0132363363938044	0.989	0.984	1
Cuta	0.114838198056459	0.0269118718095388	0.648	0.63	1
Fam96a	0.115158178451695	-0.0557666429382387	0.754	0.769	1
Ntan1	0.115219342649334	-0.0503009345662839	0.268	0.331	1
Sin3b	0.115517128941984	0.0293356860845571	0.614	0.604	1
Acer2	0.115920355604591	0.0315940566090178	0.445	0.417	1
Rpl27a	0.116673553095399	-0.010748437801924	1	1	1
Irf2bp1	0.116717939933036	0.0388960478414235	0.295	0.259	1
Actr2	0.116841401529206	0.0271565124478073	0.59	0.572	1
Tomm5	0.116918312499672	0.00991638850120369	0.999	0.999	1
Celf1	0.117122049097996	-0.0510176407293103	0.77	0.801	1
Def8	0.117189493532965	0.0410000266576973	0.285	0.226	1
Traf4	0.117504507883704	-0.0537033639283466	0.569	0.588	1
Hnrnpk	0.117602182243759	0.00977009982042398	0.996	0.997	1
Eef1b2	0.117672076384292	-0.0432216147498576	1	1	1
Socs2	0.117788098181634	0.0302647738872885	0.679	0.67	1
Mapkap1	0.117912143734926	-0.0462996177294037	0.383	0.417	1
Cit	0.118181014016864	0.0393031887323588	0.301	0.272	1
Smim14	0.118216513431946	-0.047204033420749	0.361	0.402	1
Iah1	0.118451843217787	-0.0573290567045375	0.21	0.266	1
Memo1	0.118584953607108	-0.0461873048234305	0.396	0.414	1
Usp10	0.118705127133035	0.0303466196735042	0.632	0.641	1
Wac	0.118808532130734	-0.0474171244390602	0.474	0.505	1
Ppp1r8	0.118896843738442	0.0274381828014676	0.616	0.576	1
Klf3	0.119237517098751	-0.0535212977918831	0.718	0.73	1
Zfp553	0.119259064412179	0.0296974155440229	0.491	0.456	1
Plk1	0.119412735164944	0.0320591004336399	0.614	0.601	1
Yars	0.119768994627997	0.027849385242339	0.656	0.643	1
Rbbp4	0.119970518909706	-0.0504878515464833	0.831	0.854	1
Prkrip1	0.120137935336262	0.02779842619302	0.615	0.612	1
Ctnnb1	0.120316979637688	-0.0513159340459441	0.889	0.905	1
Fkbp5	0.120703506508335	-0.0472292542517292	0.467	0.489	1
2200002D01Rik	0.120765020462994	-0.067588705564686	0.206	0.241	1
Coq7	0.120903117232456	0.0251374061206103	0.754	0.71	1
Rbbp7	0.121359637176955	0.0189232781013287	0.922	0.923	1
Cnot11	0.12142863034044	-0.0477214694398277	0.473	0.501	1
Gfer	0.121433839933664	-0.0510555919549683	0.778	0.78	1
Glg1	0.121628731208088	-0.0472448503137237	0.35	0.387	1
Timm13	0.121646958986942	0.00846236589864535	0.992	0.993	1
Pmepa1	0.121671249131834	-0.0530204105336257	0.289	0.305	1
Enah	0.12175793841672	-0.0592071584331457	0.909	0.902	1
Smim7	0.122196612652707	0.0289241891191821	0.456	0.435	1
Med20	0.12225991012692	0.0492981559920919	0.239	0.195	1
Amotl2	0.122288111309946	-0.0665702480222953	0.201	0.25	1
Rad51ap1	0.122520323917565	0.029102947722416	0.436	0.418	1
Mrps30	0.122670911906082	0.0243784031814992	0.753	0.728	1
Psmg1	0.123102862160745	0.0278909541371619	0.645	0.646	1
Ppp2r1a	0.123267303203268	0.0255090868779737	0.683	0.649	1
Nup93	0.123623295224976	0.0286952295142278	0.512	0.483	1
Prorsd1	0.12375351205586	0.0346010596457557	0.614	0.591	1
Bms1	0.123779807704115	-0.0508545644929401	0.722	0.731	1
Fat1	0.123945115896008	-0.0469928538525833	0.439	0.451	1
Cox6b2	0.124265324458669	-0.0585986001061994	0.561	0.602	1
Taf12	0.124528489482183	-0.0504478152850639	0.622	0.636	1
1110008F13Rik	0.124549342600053	-0.0506521453893356	0.831	0.842	1
Tnrc6a	0.124621824118095	-0.0501937704265131	0.633	0.647	1
Morf4l2	0.125327322122613	0.0172226071539781	0.967	0.966	1
Cdca5	0.125628944354173	0.029527643520279	0.464	0.434	1
Prcc	0.125726625252801	0.0345258688490735	0.323	0.294	1
Eef2	0.125893088202675	-0.0428141344765773	0.999	0.999	1
Plekhj1	0.126074154931393	-0.0505626771417613	0.759	0.796	1
Hnrnpl	0.126240332127969	-0.0495483634345981	0.815	0.817	1
Ak4	0.12710111244123	-0.0498237943766125	0.398	0.432	1
Ddx56	0.127171866488502	0.0273372146696653	0.583	0.548	1
9430038I01Rik	0.1273116116007	0.0308294210669131	0.384	0.366	1
Pwp1	0.127737563615963	0.0273648916060147	0.582	0.558	1
Rps7	0.127771859445238	-0.00455378151339936	1	1	1
Ahsa1	0.128030101620051	0.0188252593921046	0.948	0.949	1
Fbrsl1	0.128774801726207	-0.0471521621651936	0.328	0.367	1
Snx12	0.128947291823049	0.032828025872202	0.35	0.305	1
Triap1	0.129142449885294	0.0279449297526528	0.495	0.459	1
Tcea1	0.129315155686746	-0.0499531466114378	0.775	0.783	1
Psmc2	0.12931785915651	0.0234590754624611	0.828	0.8	1
Hmgb1	0.129784966795085	0.0101037735482539	0.998	0.997	1
Wbp11	0.129918047326814	0.0191543915728365	0.863	0.878	1
Slbp	0.130020781419863	0.0280067822345031	0.822	0.817	1
Rbm25	0.130167534054817	0.0128251981159557	0.981	0.985	1
Nudcd1	0.130498252434624	-0.0480783156348205	0.263	0.313	1
Ptcd3	0.130824755716328	0.0276157510505348	0.637	0.625	1
Asf1b	0.130905069887069	0.029596782797313	0.4	0.384	1
Srsf2	0.131188225201549	0.0129674333733103	0.998	0.989	1
Trim28	0.13166865668979	0.0115033300476965	0.994	0.991	1
Mrpl34	0.131672452775238	0.0183564084611167	0.951	0.939	1
Zfp710	0.131848976650226	-0.0529403978108987	0.251	0.288	1
Ppp1r12a	0.133052320190917	-0.0457868536769203	0.541	0.587	1
Impdh2	0.133214660659689	0.0153833941614812	0.977	0.98	1
Rbm26	0.133321127908449	-0.0478307619548601	0.575	0.632	1
Gnpnat1	0.133335136543835	0.0251023603910835	0.719	0.73	1
Pithd1	0.133366991515658	-0.0452814616314261	0.342	0.363	1
Rpl10l	0.133440494817786	0.0302118792269924	0.638	0.596	1
Rbm39	0.133622044404641	0.0099967568057715	0.989	0.989	1
Ebna1bp2	0.133709904328211	0.0171770673343945	0.963	0.961	1
Snrpd2	0.133933810547921	0.00278753471117499	1	0.999	1
Ppp1r7	0.133968287333562	0.027377039986332	0.555	0.541	1
Raver1	0.134096295048756	-0.0451514085262248	0.323	0.35	1
Zfhx2	0.134144509646946	-0.0493119097930145	0.542	0.558	1
Polr2g	0.134559556465718	0.0183734087952572	0.891	0.89	1
Pgam5	0.134681518123514	-0.0448022978865941	0.352	0.369	1
Pcna	0.134942508508982	0.028591133329259	0.529	0.514	1
Trmt6	0.135074072987751	0.0245346431316601	0.687	0.668	1
Anp32b	0.135209365068428	0.00411735389344914	1	1	1
Fam114a2	0.135476701232091	0.0260472499935215	0.59	0.569	1
Hspbp1	0.135482861969154	0.0306159525105392	0.388	0.384	1
Cluh	0.135577971379485	0.029042396874823	0.44	0.383	1
Myh10	0.135884002631226	-0.0470756855937539	0.376	0.412	1
Pdzd11	0.135919999465248	-0.0444372748634119	0.41	0.441	1
Uba2	0.135945097459265	0.0195401548731726	0.938	0.932	1
Arl6	0.136019343053266	0.0281347207243484	0.443	0.405	1
Swt1	0.136036050609192	-0.0440839369535003	0.41	0.429	1
Aimp2	0.136090170756262	0.0244541474244162	0.712	0.704	1
Hexim1	0.136185675936332	-0.0456359786351715	0.316	0.367	1
Purb	0.136504349309748	-0.0465682530733563	0.423	0.459	1
Tagln2	0.136656959795089	-0.0677927907013205	0.802	0.765	1
Aco2	0.137062458657982	-0.0487819777147399	0.751	0.756	1
Ddt	0.137092531830201	-0.049101616488421	0.795	0.836	1
Prrc2c	0.137237554778731	-0.0455168388244627	0.984	0.983	1
Rqcd1	0.137605006742201	0.0288788451590771	0.425	0.395	1
Rcl1	0.13781846551997	0.0229747292631794	0.726	0.709	1
Csnk1e	0.137829123378078	-0.0436822729400428	0.39	0.457	1
Akap12	0.137994603930668	-0.0516424322511457	0.868	0.879	1
Pxmp2	0.138005443288781	-0.0475572884311602	0.31	0.338	1
Dhx36	0.138838056534511	-0.0469784712405859	0.635	0.654	1
Mak16	0.139110097725638	-0.0476455674122351	0.95	0.932	1
Zfp593	0.13916038527191	-0.0482449156187185	0.644	0.665	1
Topbp1	0.139453443956031	-0.044570317220432	0.448	0.481	1
Gm10020	0.139611857272626	0.0424075557515044	0.261	0.215	1
Ankrd17	0.140018108763754	-0.0561776215143853	0.689	0.692	1
Glmp	0.140109170361192	0.0331262884946504	0.334	0.309	1
Slc7a6os	0.140294187923999	-0.0450299838976117	0.311	0.348	1
Rnf126	0.140494325493337	-0.0483205019127362	0.609	0.657	1
Ncl	0.140955077373902	0.00778468562432932	1	1	1
Gnb1	0.141084386559401	-0.0483292346073065	0.89	0.899	1
Patz1	0.141264433628777	0.0298759550910068	0.423	0.363	1
Fbxo5	0.141439016649598	-0.0455168388244628	0.581	0.625	1
Rbmxl2	0.141803686934329	0.0218829145941404	0.833	0.804	1
Polr3h	0.141899519726996	-0.0445471887921234	0.513	0.562	1
Gnb2l1	0.141929041891299	-0.037096517626765	1	1	1
Ywhah	0.141937089759785	0.020285982324501	0.867	0.861	1
Hells	0.142397765973019	0.0153876454193216	0.989	0.994	1
Gm21092	0.142568160814729	-0.0438958302023646	0.425	0.439	1
Sept7	0.14305736647196	0.0210260581255979	0.851	0.83	1
Chd2	0.143360155095356	-0.044826469449442	0.352	0.382	1
Cisd1	0.143377033926253	0.00992200971644719	0.982	0.98	1
Ppih	0.143476298893809	0.0229134114249827	0.737	0.724	1
Cdv3	0.143740580482877	-0.0530851539891226	0.978	0.977	1
Fblim1	0.143804154991877	0.0265328135631047	0.807	0.824	1
Hint1	0.144042087327206	-0.0421530035750388	1	1	1
Pabpc4	0.144066036841436	-0.0479124081689261	0.698	0.721	1
Smad7	0.14480946195819	0.0251904420057453	0.674	0.649	1
Emsy	0.145247340171598	-0.04670570683804	0.392	0.432	1
Dctd	0.145583732074822	0.02775354219226	0.448	0.417	1
Anp32a	0.145962930977767	0.0241517924733836	0.862	0.86	1
Emc8	0.146252476541503	0.0128669359107871	0.981	0.97	1
Cox6c	0.146604440258792	-0.0409311492577671	1	1	1
Bzw1	0.146621049195784	0.018605637126371	0.934	0.92	1
Mcl1	0.146822061020172	-0.0501572183809651	0.834	0.835	1
Luc7l2	0.14685771780459	0.0207724852114612	0.827	0.825	1
Tkt	0.147119847407221	0.0196469108332982	0.87	0.853	1
Kdm6b	0.147212251052518	-0.0539320357497474	0.207	0.269	1
Tpm3	0.147630981079455	0.0174915743472484	0.906	0.884	1
Ctbp1	0.147635774223838	-0.0460124035305758	0.468	0.52	1
Alkbh7	0.147667387321362	0.0280773027107773	0.42	0.398	1
Rbm8a	0.147745139143498	0.0143040379313792	0.989	0.992	1
Faap24	0.147815929921515	0.0399373097165606	0.259	0.234	1
Scand1	0.147916674476349	-0.0457472270296058	0.35	0.381	1
Polr3k	0.148064178182206	0.0251693339454842	0.68	0.692	1
Gm8186	0.148311797297488	-0.0477605014215051	0.681	0.726	1
Rhno1	0.148384664806944	-0.043469313996843	0.412	0.453	1
Supt20	0.148413688167153	-0.0450119158144929	0.485	0.488	1
Btaf1	0.14848836997771	-0.0449024749788809	0.303	0.337	1
Rngtt	0.148500296521373	-0.0463990620841538	0.27	0.322	1
Phc1	0.148527215430952	0.0214819454996202	0.774	0.78	1
Chpt1	0.148595589948613	-0.0581542685274775	0.237	0.275	1
Pip5k1a	0.14879521345428	-0.042976383490062	0.388	0.43	1
Nthl1	0.148797588703076	0.0328774665099444	0.315	0.276	1
Dot1l	0.149056097247057	-0.0436446173555163	0.352	0.373	1
Cnot3	0.149260191181365	-0.0885324315830691	0.889	0.892	1
Dus1l	0.149451411165751	0.024184013727454	0.633	0.608	1
Fam120a	0.149694057796101	-0.0451622917546259	0.303	0.368	1
Lgals3	0.149834693970172	0.0364815784169156	0.324	0.286	1
Tsr3	0.150224462457287	-0.043826792790964	0.371	0.41	1
Sec23b	0.150265911719493	-0.0423709882070915	0.415	0.458	1
Trappc2l	0.150309605074588	0.0262191423238632	0.507	0.466	1
Ing1	0.150421540838259	0.027168553314509	0.527	0.533	1
Fus	0.151094393275762	-0.0464411833090455	0.941	0.951	1
Ift74	0.151208746881934	-0.0453929307640849	0.286	0.34	1
Mcm3ap	0.151258440481391	-0.0494031687098345	0.285	0.317	1
Gnl3l	0.151260725433252	-0.0431611251320038	0.379	0.412	1
Snhg11	0.151368958878017	-0.0607024812428371	0.207	0.259	1
Pitpnb	0.151425826882157	-0.044288627606719	0.528	0.565	1
Eif3i	0.151501964073313	0.016106629235487	0.926	0.946	1
Dync1li1	0.151686875918925	-0.0428290665628266	0.463	0.515	1
Impa2	0.151755474572146	0.0243648751344758	0.789	0.762	1
Eif2a	0.152015280796906	0.0211608900377426	0.769	0.743	1
Ldb1	0.152163876857036	-0.0445362062379107	0.3	0.341	1
Pcolce	0.152187670565831	0.0236085619847949	0.642	0.62	1
Usp14	0.152256720035604	0.0243103680646217	0.721	0.724	1
Rars	0.15265476820288	0.0218256375850464	0.724	0.727	1
Sf1	0.15272442235365	0.0215098069973308	0.756	0.775	1
Med10	0.153011791741801	-0.0475765717874732	0.692	0.721	1
Cks2	0.153454071651957	0.0100616416120896	0.985	0.985	1
Hnrnpf	0.153569106350173	0.0115014272507659	0.998	0.999	1
Ascc3	0.153662355261907	0.0574811375661056	0.205	0.16	1
Naa38	0.154195377327555	-0.0510769512679676	0.897	0.902	1
Plrg1	0.154619860006083	0.0308724796958979	0.356	0.328	1
Zfos1	0.154805901368159	-0.0508282309418766	0.739	0.766	1
Pcmt1	0.155477767669074	0.0221880379770357	0.685	0.676	1
Ddx39	0.155538638715318	0.0184400447512214	0.937	0.91	1
Mrto4	0.155625857260649	0.0211058016405254	0.84	0.833	1
Zfp91	0.155709850533229	-0.0453359906460155	0.555	0.593	1
2700094K13Rik	0.155802130534966	-0.0421753700842542	1	0.999	1
Taf5l	0.155911421660451	0.02664349630949	0.441	0.437	1
Arrdc4	0.15593637957367	0.0243941435053922	0.68	0.657	1
Nup35	0.156175563696279	0.0311499883590565	0.33	0.306	1
Pigx	0.156299459222062	-0.0422170008219076	0.461	0.514	1
Hccs	0.156324493607084	0.0390480255316766	0.272	0.224	1
Snx10	0.156366559450994	0.0307735192305232	0.358	0.322	1
Parvb	0.156575074206717	0.0317865914006998	0.357	0.35	1
Mrfap1	0.156628564631155	0.00558296477309694	0.996	0.998	1
Med7	0.157591232079012	-0.044106997902938	0.527	0.541	1
Atf4	0.157760588054399	0.0286973863177244	0.802	0.776	1
Ap2b1	0.157783366889024	-0.0441346685975111	0.479	0.515	1
Ctnna1	0.158664196372609	-0.0476418907071217	0.865	0.854	1
Vapb	0.158728918729456	0.0235900512476415	0.567	0.559	1
Birc6	0.15877114590966	-0.0455168388244628	0.598	0.625	1
Psmd1	0.158832236974518	0.0199558253049053	0.821	0.813	1
Elavl2	0.158843990843909	-0.0502975185155596	0.238	0.288	1
Btg2	0.159131626290786	-0.0558796258600095	0.252	0.289	1
Ech1	0.159185375083484	-0.043403417819435	0.327	0.363	1
Phip	0.159230569642964	-0.0448503942813024	0.508	0.536	1
Fth1	0.159390060257438	-0.0485517425196167	1	1	1
Hspbap1	0.159439029813304	0.0264520950805096	0.463	0.447	1
Pus7	0.159451616018753	0.0287085800379501	0.402	0.386	1
Mesdc1	0.159600292869602	0.0337236225164356	0.287	0.263	1
Morf4l1	0.159701034223264	0.00523362981981901	0.998	0.999	1
Med28	0.160038668649189	0.0167714496492064	0.884	0.851	1
Hirip3	0.160368723343026	0.0259130007820337	0.562	0.533	1
Rpl28	0.160592368965426	-0.00775059302700454	1	1	1
Dpy30	0.160607601071878	0.00696124853716995	0.995	0.995	1
Cops7a	0.160669979805525	0.0188352832321373	0.792	0.767	1
Cbr1	0.160858680116536	0.0277889789288297	0.422	0.397	1
Rpl36	0.160879791587979	-0.034865437267793	1	1	1
Nip7	0.160880776225805	0.0298943389787554	0.985	0.978	1
Pdha1	0.160890493821731	0.020290551189734	0.827	0.806	1
Rpl14	0.161193252071804	-0.0113453449019536	1	1	1
1700029P11Rik	0.16124661028716	0.0541804075041022	0.214	0.168	1
Dppa2	0.161968198746198	0.0232180877845756	0.844	0.848	1
Lrif1	0.162359275516991	-0.0470274131298298	0.278	0.309	1
RP23-4H17.3	0.162433772835915	0.0538028322080249	0.219	0.192	1
Flnb	0.162526409904165	-0.0525294902838131	0.314	0.339	1
Gls	0.162668545230628	-0.0573058718649484	0.19	0.243	1
Slc25a3	0.16270759446436	-0.0472470692933218	0.989	0.998	1
Tmem120a	0.162739593240349	-0.0446838525205711	0.319	0.358	1
Uqcr11	0.162848939490465	-0.0408210300019887	0.999	0.999	1
Rps2	0.162987651568593	-0.0336947655073998	1	1	1
Fam207a	0.163356048631635	0.0267898719596189	0.512	0.506	1
Caprin1	0.163422102704598	0.012522397987784	0.961	0.946	1
Mt1	0.163496510932214	0.024679662351792	0.97	0.961	1
Hnrnph1	0.163636444723243	-0.0470704543996786	0.773	0.819	1
Rps21	0.164115439880846	-0.0376835954473793	1	1	1
Manba	0.164269304664956	0.0298093626177476	0.406	0.384	1
Setdb1	0.164378054569891	-0.0449287764729085	0.468	0.521	1
Vcp	0.164687382592656	0.0145153197307497	0.943	0.921	1
Tmed10	0.164690771322598	0.0179289324955985	0.868	0.86	1
Armc8	0.165123148404781	0.0305257441087003	0.327	0.293	1
Erdr1	0.16568591826572	-0.049849601235217	0.68	0.692	1
Poldip3	0.165710622653083	0.0226079770524249	0.618	0.598	1
Mcat	0.166059863266122	0.0337145097781942	0.301	0.25	1
Gsta3	0.166339471795338	0.0510703638661691	0.226	0.174	1
Xab2	0.166428726223981	0.0306722995330835	0.319	0.291	1
Rsu1	0.167066780611248	-0.0416849847049853	0.391	0.403	1
Ciao1	0.167294939641838	-0.0437912128569932	0.301	0.322	1
Zc3h15	0.167307693875027	-0.0459076575947506	0.982	0.975	1
Msn	0.167679518284875	-0.0473525437915444	0.352	0.369	1
Tacc3	0.167881196119203	-0.0426670221337024	0.526	0.56	1
Trmt1	0.168058199192947	0.0233107980289335	0.515	0.494	1
Prdx4	0.168315612513277	0.0254090192702293	0.616	0.6	1
Ppp2r4	0.168466369611684	0.0242164991902123	0.537	0.511	1
Snrpa1	0.168532619883281	0.0122398460634763	0.986	0.982	1
Mphosph10	0.168646208506363	0.0211554177132032	0.77	0.772	1
Vdac2	0.16866889182738	0.00889933732948789	0.98	0.98	1
Fxr2	0.168827169254151	0.0242581027181976	0.509	0.513	1
Stub1	0.169072723674002	-0.0466245039798057	0.824	0.855	1
Polr1a	0.169143447128439	-0.0426575812689191	0.471	0.508	1
Smc1a	0.169235909311012	0.0215007576903719	0.701	0.713	1
Araf	0.169246010054102	-0.0422892943335966	0.333	0.359	1
Tubg1	0.169797333834463	0.0248759587773958	0.511	0.494	1
Rhoc	0.169873029859371	-0.0575299203029116	0.418	0.438	1
9130401M01Rik	0.169931726581995	-0.0454627452967402	0.862	0.854	1
Snrnp200	0.169953832035324	0.0246723538219226	0.603	0.606	1
Oxnad1	0.170277341363154	0.0241306168203784	0.507	0.497	1
Mtmr2	0.170300412416711	-0.044254052951391	0.274	0.324	1
Psmc6	0.170651092838649	0.0202558159499546	0.872	0.872	1
Ncbp2	0.171041098310902	0.0219081724700387	0.742	0.714	1
Fnbp1l	0.171120679341569	-0.043626032305098	0.322	0.371	1
Srp9	0.171237079755163	-0.0462627007598408	0.977	0.978	1
Aasdhppt	0.171961108572271	0.0207633047090122	0.711	0.721	1
Gsk3b	0.172787635363479	-0.0415967193793594	0.429	0.454	1
Scaf4	0.172936234746199	-0.0460250980476024	0.259	0.305	1
Ivns1abp	0.173170400703572	-0.0448833259746403	0.555	0.551	1
Ska1	0.173279000150362	0.0259067212880356	0.425	0.399	1
Znhit3	0.173541329708185	0.0198534369010536	0.759	0.743	1
Nup88	0.173673354772248	0.024897002789117	0.432	0.418	1
Surf2	0.173721660453142	-0.0440610225824819	0.489	0.54	1
Wdtc1	0.173798743789856	0.0245949138980968	0.486	0.47	1
Sdhc	0.174024189990571	0.0214923996311135	0.706	0.689	1
Marcks	0.174036377767895	-0.0553545964743395	0.278	0.295	1
Trim8	0.174565892906512	-0.0481346413665419	0.234	0.279	1
Paics	0.174803222313864	-0.0461009509906032	0.886	0.904	1
Kpna3	0.175058313330553	0.0235125416710906	0.604	0.596	1
Slc7a3	0.175202829363884	0.0270063469436875	0.521	0.494	1
Apoc1	0.175247023346633	0.0215715902563822	0.547	0.536	1
Id3	0.175288722699759	0.025358418967965	0.711	0.704	1
Kif20a	0.175347501791897	0.0246051050155187	0.511	0.485	1
Fam136a	0.175477150224873	-0.047206759470648	0.92	0.925	1
Mrps14	0.175632557870261	0.00884685443138178	0.975	0.978	1
Cecr2	0.175995185536157	0.0303577672122948	0.406	0.368	1
Hn1	0.176146165305911	0.0131260999812901	0.953	0.933	1
Znrf2	0.176484528312473	-0.0492481864373209	0.228	0.268	1
Wdr55	0.176521501626379	0.0265364788155947	0.399	0.374	1
Aurka	0.176823748437455	0.026186355223617	0.635	0.62	1
Dctpp1	0.177127691024865	0.00440594490591684	0.999	0.993	1
Dnaaf2	0.177142013496795	-0.0408186379651548	0.467	0.504	1
Mbd3	0.177151126870201	0.0132986796223817	0.944	0.943	1
Slc39a14	0.17744638093722	0.0303996856889031	0.314	0.29	1
Eif2b4	0.177846778715158	0.0227393756261813	0.614	0.616	1
Gng5	0.178092766303007	-0.0445484837238257	1	0.999	1
Cmc2	0.178501344076146	0.0210875616200964	0.665	0.654	1
Rbms2	0.178541560726635	-0.0428498473054651	0.302	0.351	1
Mycbp	0.179473112399249	-0.043655428692284	0.624	0.618	1
Kansl2	0.179667362569243	0.0204142132404738	0.696	0.686	1
Folr1	0.179766178322312	0.0180796865241659	0.779	0.77	1
Mrpl33	0.181107144426776	-0.0477395558987146	0.868	0.879	1
Akap9	0.181210801710603	0.0254229436469398	0.441	0.456	1
Erh	0.181250617396007	-0.000764428391891947	1	0.999	1
Acot9	0.181424518501495	0.0260609422151987	0.416	0.396	1
Coro1b	0.181536053504153	-0.0427021762552338	0.308	0.335	1
Lyar	0.181734787544219	0.0057615077682609	0.998	0.997	1
Fam216a	0.182235346669338	-0.0426511915421393	0.391	0.417	1
Syngr2	0.182571325493875	0.028849297781448	0.333	0.28	1
Dnm1l	0.183132727293905	-0.0434060200987715	0.57	0.586	1
Stx16	0.183167209147072	-0.0407752462518804	0.432	0.46	1
Mrpl49	0.183404220436748	0.0202885969353122	0.68	0.668	1
Vrk3	0.183877298109572	-0.0442473198016032	0.259	0.315	1
Pttg1	0.184056860610908	0.0302623498064699	0.645	0.636	1
Smyd2	0.184369159140621	0.0251978487702788	0.485	0.456	1
Smim20	0.184374467720229	-0.0399439674927976	0.404	0.438	1
Ppfia1	0.184651036498336	-0.0482528186433377	0.241	0.282	1
Phf3	0.184695462461457	-0.0468265967065264	0.685	0.723	1
Gipc1	0.184891547231711	0.0213461064046637	0.638	0.625	1
Map1s	0.185158368931412	-0.0456470556356372	0.253	0.288	1
Uqcc2	0.185504905313173	0.0122552983007227	0.938	0.932	1
Noa1	0.185558779248987	0.0407308878798696	0.276	0.274	1
Dctn2	0.185742772054631	-0.0419595768984486	0.55	0.58	1
Hmgcs1	0.185953712942818	0.0269691578265124	0.473	0.465	1
Ankhd1	0.185994888519179	0.0279699767157099	0.355	0.326	1
Vimp	0.18635530465575	-0.0463454537040791	0.511	0.564	1
Hmgn5	0.186530336346319	-0.0433608911693946	0.308	0.329	1
Fam98b	0.186821984855288	0.0246481849297027	0.423	0.381	1
Cdk5rap3	0.187143458739497	0.0230069895019196	0.55	0.553	1
Coq2	0.187497916094575	-0.0409196451025974	0.367	0.401	1
Ppig	0.18782860921972	0.00906185870528509	0.96	0.962	1
Kif5b	0.18788580568047	-0.0459787539326806	0.9	0.904	1
Mrpl52	0.18827522693685	-0.044577544438134	0.974	0.968	1
Thap1	0.18842455407324	0.0369248066870663	0.263	0.214	1
Cadm1	0.188533414595898	-0.0432822010230465	0.292	0.314	1
Uba52	0.188555118490795	0.0225243806470217	0.508	0.48	1
Rbx1	0.188690360243424	0.00326105999641824	0.996	0.997	1
Eif3e	0.18873628058183	0.00950591891718378	0.973	0.977	1
Bex1	0.188942603579355	-0.0547016516558148	1	0.999	1
Pgam1	0.189037374068505	0.00274640155432859	0.998	0.999	1
Pold2	0.189134862106114	0.020907795410298	0.679	0.663	1
Gm26825	0.189178142071706	-0.0466627080915856	0.665	0.679	1
Cdca3	0.189752545577707	0.0156759648254394	0.827	0.817	1
Clp1	0.18985078706416	0.0281530994684959	0.343	0.314	1
Mrps21	0.189857217336847	-0.0451584801035518	0.871	0.868	1
Sod2	0.19016056270397	0.0116263791791447	0.966	0.973	1
Lap3	0.190185740606677	0.016295431587628	0.924	0.904	1
Khdrbs1	0.190616895025203	0.0207219686799155	0.76	0.739	1
Nudt16l1	0.190702009718878	0.0239015989288441	0.467	0.439	1
Mat2a	0.190911696906788	0.0118458149356475	0.975	0.977	1
Rbfox2	0.191169810781053	-0.0419028124839064	0.321	0.354	1
Rala	0.191454319479729	-0.0485584269892543	0.849	0.848	1
Rwdd4a	0.191611011467871	0.0233107980289335	0.506	0.485	1
Zcchc10	0.191841658899918	0.0171996350431638	0.821	0.806	1
Tdg	0.192057356031171	0.0209946418111032	0.619	0.601	1
Timp1	0.192128542946034	-0.0401174291687701	0.416	0.468	1
Dnmt3b	0.192910699765058	0.0272714366679151	0.626	0.611	1
Mrps6	0.193315070188513	0.0234760326624885	0.471	0.431	1
Sf3b5	0.19368566777203	0.00417798974958949	0.988	0.989	1
Mrpl46	0.193803192895935	0.0200001191502829	0.69	0.68	1
Fam96b	0.193833596403161	-0.0464751522662744	0.725	0.753	1
Etv4	0.194211627745196	0.0202623689854619	0.748	0.716	1
Nudt2	0.19468272874778	0.0265688879484913	0.34	0.311	1
Akirin2	0.195239163524251	0.0213657707345531	0.576	0.56	1
Mdp1	0.195402363211621	0.0241360293864628	0.43	0.412	1
Zfp148	0.195508825636674	-0.0429985801277395	0.275	0.313	1
Bud31	0.195608781825297	0.0160530519913682	0.858	0.866	1
Lck	0.195925756828977	-0.0456435895692932	0.256	0.301	1
Pam16	0.196078295086969	-0.0442095988366964	0.666	0.691	1
H1f0	0.196204194081506	0.0307501841859522	0.5	0.476	1
Ahctf1	0.196218693057741	0.0219326858242467	0.555	0.559	1
Pds5b	0.196326682089424	0.0297632373899962	0.31	0.28	1
Hadhb	0.196863459408825	0.0247272058003714	0.448	0.41	1
Incenp	0.196936785315597	0.0222706782058248	0.664	0.653	1
Opa1	0.197211194573415	-0.0425656594194294	0.274	0.301	1
Cdk8	0.197250448225624	-0.0394192589563443	0.34	0.381	1
Acbd6	0.197588025456739	0.018962773886241	0.708	0.688	1
4833420G17Rik	0.197843554666947	0.0300485698244046	0.306	0.271	1
Oat	0.198139478676294	0.0256576142979626	0.379	0.362	1
Mettl13	0.198142006674743	-0.0415268085932618	0.286	0.331	1
Dhx9	0.198153493222071	-0.0435637132035808	0.73	0.726	1
Wdr33	0.198244645786457	-0.0410633326244312	0.523	0.556	1
Bre	0.19856643255545	0.0222057925019693	0.472	0.447	1
Nampt	0.198865342838356	0.0216224640131658	0.569	0.575	1
Prpsap1	0.199029522351038	-0.0429625590193663	0.605	0.634	1
Rnf220	0.199094102621198	-0.043089754735586	0.6	0.638	1
Nedd4	0.199158266974599	-0.0455821876237019	0.963	0.971	1
Nsrp1	0.199393087838368	0.0201592800364946	0.685	0.666	1
C1d	0.19943305573284	0.0203135633027359	0.713	0.704	1
Ubr7	0.199524384702426	0.0216732783123204	0.569	0.565	1
Arl3	0.199533893848712	-0.0401045939695195	0.319	0.36	1
1810037I17Rik	0.199795963513243	0.0113159841142954	0.954	0.953	1
Rab11a	0.199971776405681	-0.0416640118661787	0.507	0.532	1
Srbd1	0.200443443699764	0.0299046761425822	0.303	0.277	1
Sdhaf4	0.200583218180398	-0.0410050683608008	0.533	0.584	1
Ift57	0.200591710250765	0.039640969515844	0.241	0.205	1
Pid1	0.200598998603376	-0.0557565350931471	0.187	0.232	1
Trub2	0.200630569449823	-0.0422061865455177	0.293	0.326	1
Tubb6	0.200707118136705	-0.059011216566689	0.724	0.73	1
Cep295	0.20072937886317	-0.0400588159036558	0.466	0.476	1
Lin28a	0.200844331199119	-0.0401548956830774	0.493	0.535	1
Sf3b2	0.200846350653345	0.0100329149677607	0.972	0.977	1
Nfe2l2	0.200884750522414	-0.0413248393928781	0.438	0.449	1
Nptn	0.200993248963082	-0.0397293071675436	0.329	0.372	1
Exosc7	0.201054311583261	0.0191226465213824	0.78	0.767	1
Zyx	0.201302250147305	-0.0701110577757343	0.156	0.202	1
Ubxn1	0.201335169702781	-0.0436854654873604	0.959	0.964	1
Dedd	0.201340586562183	-0.0509649590832476	0.204	0.245	1
Gmnn	0.201889193832474	0.0108926086304628	0.954	0.945	1
Stt3b	0.201925050761131	-0.0398350053570319	0.465	0.496	1
Pecam1	0.202073881383702	0.0277657102530916	0.333	0.303	1
Preb	0.202216788825679	0.0235623288309922	0.454	0.452	1
Tmem11	0.202228558100614	0.0167324787189739	0.781	0.77	1
Keap1	0.202347402123402	0.0268272422331442	0.344	0.312	1
Ubxn4	0.202640677523247	-0.0454559689945753	0.783	0.805	1
Cox5a	0.202720974343442	-0.00219321073387357	1	1	1
Ssb	0.203241635149999	0.0130380316580403	0.957	0.951	1
Wdr45b	0.203412210643265	0.0213741833554362	0.584	0.568	1
Psap	0.203441742772012	-0.0408978929681684	0.315	0.345	1
Adipor2	0.2035037726001	-0.0486030539543814	0.207	0.264	1
Rhebl1	0.203820776562836	-0.0398631889046606	0.419	0.47	1
Qk	0.204110622181821	-0.0427227604490151	0.501	0.546	1
Stip1	0.204297567565218	0.0154952147119782	0.878	0.862	1
Mtfr1l	0.204374554224599	-0.0412210359617536	0.594	0.616	1
Aamp	0.204471136499069	0.0171326261053286	0.82	0.8	1
Srp54b	0.204819653096225	-0.0434199624008782	0.625	0.621	1
Pfdn5	0.205067714759698	0.00843202244188723	0.968	0.953	1
Gltscr1l	0.205387620365226	0.0247432128690933	0.358	0.325	1
Taok1	0.205639961705018	-0.0389549088722674	0.365	0.384	1
Hsp90b1	0.205691408317104	0.0106560977137693	0.972	0.955	1
Nme6	0.206407222972622	-0.0400823214759187	0.459	0.487	1
Bysl	0.206491061943061	0.0212110260316364	0.582	0.566	1
Gpatch11	0.206504911559473	-0.0401368661976565	0.391	0.396	1
Xaf1	0.206546584945466	0.0433134867822915	0.568	0.566	1
Srpk1	0.206685786531573	-0.0437965562739477	0.872	0.879	1
Ago2	0.206769885905295	-0.0438403924972106	0.63	0.663	1
Mtx1	0.206832354930945	0.0201784204409319	0.621	0.601	1
Zbtb11	0.207358761359785	-0.0477860782685062	0.212	0.267	1
Hsph1	0.20742793947021	0.0180486109271235	0.706	0.69	1
Rpl39l	0.207520480445692	0.0317977920548183	0.653	0.602	1
Rpf1	0.208083309562492	0.0197846603117965	0.678	0.708	1
Hnrnph3	0.208258594946549	-0.039964353709677	0.287	0.331	1
Tufm	0.208316789796235	0.0237915986757792	0.47	0.439	1
Slc31a1	0.208683371730662	0.0276926030075905	0.33	0.296	1
Wdr6	0.209492816550999	-0.0393278164507561	0.317	0.367	1
Bckdhb	0.20962105166536	0.0246525697503306	0.388	0.358	1
Rsbn1l	0.209792171753639	-0.0384628676663041	0.45	0.479	1
Spred2	0.210132923138923	-0.0459124867030167	0.242	0.266	1
Cherp	0.210470596056228	-0.0388763690024996	0.461	0.507	1
Rnf149	0.210979344400075	-0.0390900814855696	0.411	0.47	1
Txlna	0.21106336205036	-0.0408602529945118	0.508	0.525	1
Mrps28	0.211284279497956	0.0198726822893778	0.612	0.598	1
Ddx47	0.211866009890805	0.0202520953804345	0.559	0.557	1
Coil	0.212008663543231	0.0218549410571047	0.492	0.477	1
Eif4enif1	0.212125013346005	-0.0429160571244055	0.245	0.297	1
Otud4	0.212133348350034	-0.0380031784164359	0.431	0.456	1
Nop14	0.212197098429248	0.0154856781206276	0.85	0.849	1
Smg1	0.212871374913474	-0.0419581162074688	0.266	0.306	1
Mrpl45	0.213284009360308	0.012844466236821	0.889	0.884	1
Pqbp1	0.213623528548219	-0.0381440406402084	0.413	0.428	1
Urm1	0.213729271098289	0.0203495140248735	0.603	0.578	1
Csrp1	0.214186417994225	-0.0580430986436431	0.316	0.309	1
Ndufa9	0.214188766392444	0.0219021451784626	0.632	0.621	1
Commd3	0.214221958896963	-0.0441289135496147	0.269	0.294	1
Vangl1	0.214455995513149	0.0211182199483593	0.487	0.485	1
Palld	0.214627420671351	-0.0397861641154779	0.383	0.398	1
Uba5	0.2146812172272	0.0205849401435084	0.482	0.47	1
Cdk9	0.215192789587107	0.0201965404862328	0.484	0.451	1
Gm10036	0.215952345964452	0.00298591315164187	0.992	0.989	1
Ap3s1	0.21610024471941	-0.0392510275212571	0.461	0.486	1
Ak6	0.216160959335473	0.0134571636350884	0.855	0.856	1
Flna	0.216285085209005	-0.0403251948532807	0.425	0.474	1
Sin3a	0.216696928772562	-0.0385163536838121	0.479	0.504	1
Gpx4	0.216857790918976	-0.0448890166224003	1	1	1
Chchd1	0.217118128290837	0.00725263819645017	0.948	0.943	1
Haus3	0.217280844847482	0.028657163901438	0.293	0.273	1
Nvl	0.217318927301134	0.01855967448262	0.65	0.626	1
Taf6	0.217575761914014	-0.0381942597483713	0.341	0.374	1
Eif5b	0.217849448047371	0.00368324541629628	1	0.998	1
Pitpnc1	0.217952553179358	-0.0435478497561361	0.282	0.314	1
Ift52	0.218117390954917	0.0542624372206686	0.198	0.14	1
1110012L19Rik	0.218139297145645	0.0274084010802096	0.301	0.28	1
Desi2	0.218146322814625	-0.0393881168830894	0.495	0.529	1
Acly	0.2183867918671	-0.0423371859070831	0.679	0.7	1
Polr2i	0.218410765020905	0.00573731446118964	0.972	0.959	1
Tsc22d4	0.218625718549554	-0.0399929801828688	0.307	0.328	1
Pdap1	0.218927578211463	-0.00396107377609267	1	0.999	1
Mrpl54	0.219128973665296	-0.0441736552779952	0.89	0.873	1
Dnph1	0.219458850265006	0.0177954405898642	0.699	0.69	1
Pfdn6	0.21952146003978	0.00724885984748647	0.985	0.975	1
Nudcd3	0.219590748389208	-0.0425799791511533	0.711	0.75	1
Mrps25	0.219739726380978	0.0154952147119782	0.786	0.809	1
Usf2	0.219818876295088	-0.0410657929002035	0.295	0.327	1
Usmg5	0.219984117295092	-0.0407143301519381	0.998	0.998	1
Abi1	0.220121570249005	-0.0473912536188131	0.215	0.269	1
Cks1b	0.220150406284726	-0.0449872058477263	0.995	0.995	1
Yae1d1	0.220491265825169	0.0197509882892776	0.582	0.572	1
Phf6	0.220563892917717	-0.0417741745860249	0.251	0.287	1
Prdx5	0.221076390934423	-0.0419440823192269	0.753	0.735	1
Ppp4c	0.221253324594177	0.0122785684282183	0.885	0.884	1
Tdp2	0.221258010437423	0.0220826573024654	0.495	0.471	1
Timm17b	0.22133165693642	0.0173569163831054	0.683	0.658	1
Pdlim7	0.221332737446467	-0.0490844487447382	0.425	0.441	1
Rab35	0.22134786721845	0.0218068467923365	0.443	0.42	1
Bcat1	0.221780345283586	0.0154364650557171	0.909	0.897	1
Slc38a1	0.221792584308164	0.0177158074562062	0.573	0.535	1
Chmp3	0.221943420864501	-0.0401520190903439	0.571	0.596	1
A330069E16Rik	0.222147891773248	-0.0791639375725627	0.133	0.164	1
Shmt1	0.222326361621544	0.0194586497659865	0.705	0.69	1
H13	0.22238675915189	0.0228563505872206	0.39	0.362	1
Bag6	0.222588025753617	-0.038198350250736	0.447	0.5	1
Psma3	0.223086108101038	0.00685691635079899	0.988	0.991	1
Khsrp	0.223258816522258	-0.0468510618375995	0.218	0.263	1
Tpr	0.22341531511046	0.00735835491269676	0.992	0.991	1
Ndufb8	0.223567467013764	-0.0429716605607122	0.985	0.986	1
Hsp90aa1	0.223726624507204	0.000703246597912877	1	1	1
Zw10	0.223882374507664	-0.0463236157944029	0.214	0.261	1
Apitd1	0.224068552791362	-0.0412842917364997	0.611	0.658	1
Pecr	0.224145571849759	0.0283923854403012	0.292	0.274	1
Taldo1	0.224584190282683	-0.0431826202579848	0.85	0.871	1
Hist1h2ap	0.225263647547195	0.0384295823295469	0.234	0.2	1
Litaf	0.225414743417238	0.0307168241217951	0.272	0.225	1
Nudt8	0.225465006422044	-0.0489156593079953	0.201	0.245	1
Mrps7	0.225659720595332	0.0116788984648084	0.903	0.867	1
Pnp	0.225696142511944	0.0206759424091347	0.679	0.671	1
Hnrnpul1	0.225913838473959	-0.037465947881005	0.433	0.48	1
Dis3	0.226867530705144	-0.037621140416778	0.475	0.498	1
Lsm14a	0.226905964075054	0.0182714009224039	0.63	0.595	1
Supt6	0.226930804575362	-0.0403102194039108	0.52	0.535	1
Ubap2	0.227007440014322	-0.0416817430405203	0.691	0.754	1
Fbxo31	0.227223118589742	0.0246149849496196	0.365	0.347	1
Slc7a7	0.227539928529247	0.0263113332106115	0.316	0.328	1
Gldc	0.227567904855465	0.0219934527022659	0.43	0.405	1
Tfrc	0.227575201450973	-0.0361100026554061	0.452	0.483	1
Commd10	0.228055260968262	0.0208114809414337	0.473	0.444	1
Lsm8	0.228500275021928	-0.0435252030336821	0.821	0.835	1
Cbx1	0.228770987657897	0.00830399151175287	0.985	0.986	1
Zic3	0.228806464989046	-0.0375977477255154	0.479	0.509	1
Cdc23	0.22910669725862	-0.0369613407684166	0.413	0.437	1
Gm9843	0.229226978263003	0.0183671014210591	0.646	0.622	1
Ttc3	0.229234875101414	0.0176109132100903	0.604	0.596	1
Hgs	0.229272549725088	0.0282627368861252	0.295	0.277	1
Dnajc2	0.229298201314581	-0.0424639391363566	0.977	0.974	1
Nras	0.229367583608919	-0.0415984288322063	0.656	0.703	1
Vps4b	0.229447311644002	-0.0390643240482613	0.56	0.583	1
Ep400	0.229699544616689	-0.0378021374179564	0.431	0.464	1
Utp14a	0.229779676272237	-0.0391204128322019	0.593	0.622	1
Espl1	0.229906782183392	0.0356985838183152	0.248	0.213	1
U2surp	0.230268701568796	-0.0417441392305749	0.944	0.939	1
Arih1	0.230590174231525	-0.037310654582037	0.407	0.424	1
Slc39a7	0.230646346021368	-0.03749497645869	0.419	0.459	1
Rnf114	0.23065406707888	-0.0399387310545182	0.267	0.32	1
Trim25	0.230769835008679	-0.0383538791111948	0.379	0.426	1
Grsf1	0.230909754744306	0.0198217114477466	0.552	0.523	1
Ict1	0.231215906937111	0.0143439344934675	0.815	0.796	1
Tubb4b	0.231381013599159	0.00731840453877775	0.995	0.998	1
Nup50	0.231738911397239	-0.041770112822854	0.699	0.72	1
Thoc3	0.232070357929965	-0.0435524012748639	0.741	0.755	1
Dhrs7b	0.232413240844255	0.0221245980935127	0.485	0.497	1
Cltc	0.232506984616944	-0.0419786110205739	0.667	0.696	1
Suco	0.232725529919121	-0.0575837735154047	0.17	0.213	1
Gnai3	0.232977516249562	0.0205607049327081	0.463	0.445	1
Supt16	0.233076499313403	0.0116109975885736	0.895	0.892	1
Commd2	0.233163429803619	0.0181924261083602	0.642	0.597	1
Hspe1	0.233224086276147	-0.00813652103334439	1	1	1
Psmd2	0.233245102428964	-0.0408859145532717	0.793	0.842	1
Ap2a2	0.233720661387919	-0.0428596184832717	0.694	0.694	1
Tpgs2	0.233902591420331	0.0205964205275503	0.45	0.434	1
Parp1	0.234087822902644	0.0130812663360551	0.989	0.984	1
Ube2m	0.234884255486458	-0.0410249727653748	0.521	0.553	1
Gm2000	0.234895675108556	-0.0373372420973666	0.479	0.519	1
Mum1	0.235184559197185	-0.0366538201291617	0.384	0.419	1
Aven	0.235607778321223	0.0222013352304879	0.396	0.364	1
P4hb	0.235899881954316	-0.0443144480441017	0.713	0.723	1
Znrd1	0.236165185994959	-0.0419686387683655	0.878	0.88	1
Dbi	0.236402438874572	-0.0448633152198941	0.959	0.943	1
Kmt2a	0.236521544940996	-0.037711125515502	0.349	0.369	1
Brwd1	0.236530919735633	-0.038672449064979	0.502	0.52	1
Ost4	0.236612421515251	-0.0443065133496126	0.917	0.918	1
Casc4	0.236731247308245	-0.0412721864935172	0.254	0.293	1
Aunip	0.236740345890318	0.0224496427900201	0.461	0.441	1
Ddah1	0.236810696251872	-0.042098663756292	0.504	0.532	1
Kdelr2	0.236923129457866	0.0172194086355318	0.697	0.701	1
Emc7	0.237205024933339	0.018948236607813	0.537	0.508	1
Mrpl1	0.237657682905509	0.0177550190379854	0.68	0.653	1
Mageb16	0.237921551010483	0.0302959310417529	0.265	0.245	1
Hist1h1b	0.23807761873687	0.0226116536649412	0.66	0.623	1
Fance	0.238402494749568	0.036570657002586	0.233	0.199	1
Zfp518a	0.238689511590705	0.0221373970832461	0.388	0.354	1
2810403A07Rik	0.238694663392237	-0.039088380309121	0.276	0.31	1
Ski	0.238757878561984	-0.0400022368402239	0.26	0.3	1
Ap1ar	0.239140375883163	-0.0371059617811192	0.336	0.366	1
Sf3a1	0.23952468369597	0.0173005625671944	0.697	0.675	1
Eif3k	0.239609218259669	0.0057841289529228	0.993	0.992	1
Tnfrsf12a	0.240332109507427	-0.0762884974912166	0.165	0.176	1
Atp13a3	0.240364228322763	-0.038514783313558	0.296	0.328	1
Ifrd1	0.24037119966871	-0.0430554674190857	0.515	0.537	1
Banf1	0.240506747986135	-0.0408723322294615	0.975	0.971	1
H3f3a	0.24064965096463	0.000372804673015814	1	0.999	1
Hdhd2	0.240725279506867	-0.0369250128881471	0.338	0.369	1
Iqgap1	0.24080425113211	-0.0386096332109252	0.427	0.435	1
Dtwd1	0.241101647308751	0.0275196089834991	0.286	0.265	1
Mreg	0.242429760625599	-0.0386215111959441	0.3	0.34	1
Ilk	0.242525054253035	-0.0439795595055764	0.259	0.294	1
Slc25a1	0.243323823385822	-0.0370091247846722	0.345	0.374	1
Sec61b	0.243356998483972	-0.0409454787469512	0.994	0.999	1
Pradc1	0.243564526496322	0.0225760775994979	0.343	0.324	1
Ddx27	0.243621724771105	0.0131598744484525	0.848	0.869	1
Arpc5	0.243772552245274	-0.0445022540830227	0.755	0.786	1
Oxr1	0.243824147185743	0.0321130077873595	0.251	0.213	1
Dmap1	0.244058152937005	-0.040569556243282	0.255	0.28	1
Sae1	0.244201777504754	0.010863112257371	0.904	0.901	1
Samd4b	0.244418171867811	-0.0365481688417024	0.349	0.402	1
Mycn	0.244429551707016	0.0213201077920429	0.635	0.648	1
Brk1	0.244440003208606	0.0109503466752519	0.895	0.908	1
Ube2a	0.244656239837689	-0.0424706024983996	0.868	0.894	1
Ptges3	0.24483046012175	0.00334875434745685	0.994	0.989	1
Gemin5	0.24501861704847	-0.0359754820363546	0.448	0.453	1
Gm7325	0.245051862907151	0.0199342149008174	0.755	0.751	1
Prpf6	0.245148519700259	-0.0392943901427628	0.526	0.551	1
2700029M09Rik	0.245367227256811	0.0161060297441793	0.748	0.714	1
Rpl34	0.246111694308384	-0.0324946625077649	1	1	1
Bbip1	0.246187820308956	-0.038690873754063	0.32	0.347	1
Rsl24d1	0.247380989802362	0.0112853862316664	0.932	0.936	1
Tnpo1	0.247416593082319	0.0223734967183885	0.459	0.463	1
Fbxw2	0.247548200222738	0.0173980110413909	0.646	0.644	1
Oxsr1	0.247558144865854	-0.0363656741386116	0.425	0.452	1
Ppif	0.247978050744519	0.0178417411732597	0.595	0.596	1
Tmem242	0.248038413377996	-0.0364500266728781	0.45	0.481	1
Rpl4	0.248196938880468	-0.0106227147632385	1	1	1
Vta1	0.248507951570463	0.0213648980104539	0.4	0.362	1
1110059E24Rik	0.248984795347178	0.0220059731262075	0.384	0.361	1
Ap1s1	0.249096062356067	0.0172227238658655	0.6	0.59	1
Myh9	0.249156624046226	-0.0439921801112395	0.333	0.337	1
Rrp9	0.249710629876792	0.0123761190191312	0.864	0.878	1
2210016F16Rik	0.249825386811863	-0.0368139731227163	0.342	0.37	1
Slc25a36	0.25017631019332	0.0213409721041994	0.474	0.492	1
Rcn1	0.25020430300304	0.0210988581019099	0.45	0.45	1
Agps	0.250325238256173	-0.0379308486951158	0.304	0.332	1
Mcm7	0.250510643401145	-0.0414204272713707	0.835	0.859	1
Aurkaip1	0.25074882805078	-0.0397944115721682	0.966	0.968	1
Ppp1r11	0.250776789133721	-0.0444658665784878	0.772	0.813	1
Irf2bpl	0.250875542103993	-0.0411152471476581	0.629	0.659	1
Pdcd4	0.250921496301975	-0.0431197142247413	0.222	0.262	1
Pym1	0.251089520040155	0.0190940176598069	0.549	0.549	1
Atp6v0b	0.25123705213885	-0.0451850207904264	0.737	0.749	1
Rab18	0.251419716887552	0.0174722194172864	0.576	0.53	1
Sfswap	0.251618521557171	0.0208451612146037	0.391	0.366	1
2310036O22Rik	0.251714534056193	-0.0435966626755686	0.943	0.944	1
Clic1	0.2517264163539	-0.0568286844809439	0.357	0.369	1
Ndufb10	0.252401520938272	0.00875048249650567	0.931	0.936	1
B230118H07Rik	0.252532809340542	-0.0369825925854476	0.358	0.366	1
Ensa	0.252542893710739	-0.0358128978612329	0.392	0.417	1
Sppl3	0.252555647685591	-0.0428177818552978	0.251	0.284	1
Cox14	0.252588120512161	0.012435693106974	0.816	0.81	1
R3hcc1	0.253073987665817	-0.0456530136731788	0.201	0.254	1
Otud6b	0.25354311660593	0.0177709004114557	0.562	0.546	1
Zfand6	0.253787198248599	0.0154718897367601	0.68	0.664	1
Dnlz	0.254056690132064	0.0201061634952018	0.406	0.383	1
Sac3d1	0.254061208674015	-0.0372793259749696	0.527	0.547	1
Romo1	0.254732437656263	-0.0400554006730933	0.746	0.785	1
Cyr61	0.25499323078053	-0.0919454843647239	0.119	0.152	1
Prosc	0.255818176217872	-0.037018912154072	0.281	0.325	1
Rasa1	0.255935985027523	-0.0491164550606538	0.19	0.234	1
D630023F18Rik	0.256069062956039	-0.0445049490340994	0.242	0.274	1
Wasf1	0.256148477182659	0.0313720027520515	0.247	0.221	1
Ccdc137	0.256383157168618	-0.0418605276213524	0.239	0.274	1
Ptp4a3	0.256983546483949	-0.0405859680771524	0.398	0.417	1
Hif1a	0.257060999252936	-0.0365481688417024	0.445	0.466	1
Actr3	0.25733352047847	0.0136578051433642	0.795	0.784	1
Ptrhd1	0.257345662876648	0.0184266213017973	0.553	0.523	1
Hltf	0.257894476643626	-0.0453816762913113	0.205	0.249	1
Ipo5	0.258078684200948	0.0112556981054304	0.843	0.812	1
Triml1	0.258244300508394	-0.0376985727603066	0.292	0.329	1
Faim	0.258255148177201	0.0177203463465535	0.521	0.491	1
Cwc27	0.25832227841229	0.0216224640131657	0.393	0.373	1
Snhg20	0.258360359540623	0.0203932075584359	0.419	0.414	1
Commd5	0.258433986520089	0.0229895182246988	0.42	0.396	1
Fbxo15	0.258440475761382	0.024910572353489	0.692	0.673	1
Uqcrq	0.258454465583161	-0.00638190669787964	1	1	1
Tars	0.258644747347104	0.0146990421010103	0.781	0.786	1
Cox8a	0.259017347603501	-0.0370628532817947	1	1	1
Kpna1	0.259033360030397	0.0178794777343312	0.56	0.532	1
Mov10	0.259395092484501	0.0299608089303197	0.265	0.233	1
Ptpn14	0.259994143027167	-0.0622666981296916	0.146	0.189	1
Cspp1	0.260238632499363	-0.0349419492153168	0.385	0.399	1
Gpx1	0.261004555814615	-0.0427452775150758	0.998	0.997	1
Itgb1	0.261204980588625	-0.0413063062881193	0.513	0.523	1
Suv39h2	0.261206743625155	-0.0360450011618964	0.307	0.345	1
Mcm3	0.261619401818425	0.0129115319108517	0.874	0.874	1
Smn1	0.261802201443988	0.0153151674755704	0.772	0.765	1
Lsm3	0.262065369189734	0.00250142256638708	0.989	0.996	1
Tex264	0.262092341646493	0.0207724852114611	0.37	0.359	1
Zfp57	0.262268608169685	-0.0390580827743426	0.607	0.63	1
Ola1	0.262417254386072	-0.0404426176110034	0.783	0.788	1
Etf1	0.262433441204281	0.00577375387899304	0.987	0.989	1
Sap30	0.262438437934893	0.013881969538746	0.862	0.811	1
Sertad2	0.262601068069967	-0.03796963318908	0.46	0.504	1
Rab6a	0.262814191256488	-0.0378881214173765	0.611	0.639	1
Endog	0.262870758339408	0.0189050710366657	0.5	0.479	1
Nrf1	0.262956030511527	-0.0364689075568355	0.416	0.459	1
Fgfr1op2	0.262986841711424	0.0169978845603549	0.573	0.579	1
Rara	0.263119197032798	-0.0391073821943802	0.26	0.303	1
Prr3	0.263393383640293	-0.0408475696407793	0.245	0.282	1
Fn1	0.263433725614057	-0.0403859912421192	0.666	0.7	1
Cenpw	0.263574841173479	0.00908258043602195	0.929	0.922	1
Ccnl2	0.263811584514447	-0.0349618072001752	0.425	0.457	1
Mpp6	0.263867115539002	-0.0403284055576522	0.74	0.733	1
Hnrnph2	0.263994941838333	0.0192887406669454	0.463	0.441	1
Ranbp1	0.264046447108452	-0.00341193632226799	1	1	1
Wdr3	0.264579092036438	-0.0359083794019955	0.519	0.539	1
Dnmt1	0.26468409455756	-0.0379160928330237	0.605	0.624	1
Mrps12	0.265056625545958	0.0127390971118833	0.844	0.841	1
Hjurp	0.265169979074391	-0.0349816706883532	0.4	0.428	1
H2afv	0.26568167244183	-0.0408611353087869	0.991	0.987	1
Hrsp12	0.265708242256188	-0.0351743591750518	0.427	0.442	1
Ttc4	0.266456752831352	0.0177238235975083	0.473	0.462	1
Pphln1	0.266597506318851	-0.037373981429187	0.275	0.308	1
Tpst2	0.267144943502488	-0.0361539902321984	0.402	0.432	1
Puf60	0.267512364192527	0.0155552635411761	0.664	0.659	1
Pcgf3	0.268174005189684	-0.0415184328577675	0.224	0.268	1
Ranbp3	0.268903615987186	0.0180267856818616	0.546	0.512	1
Btg1	0.26892937310041	-0.0467370952296924	0.201	0.235	1
Mapk1	0.26927379240279	0.0151464564909617	0.669	0.663	1
Tomm40	0.269450237151147	0.0061148670162936	0.96	0.96	1
Ndufa7	0.269711215741596	-0.0380806351121392	0.998	0.998	1
Smtnl2	0.269937052385362	0.0241227332015138	0.301	0.27	1
Crip2	0.27017192757279	-0.0471701872308503	0.464	0.537	1
Ormdl2	0.270277027145674	0.0125018796163566	0.749	0.737	1
Kdm5b	0.270282340275715	0.0146909156719262	0.913	0.932	1
Cebpzos	0.270709741734702	-0.041924294381195	0.768	0.779	1
Ubald2	0.270864744956195	0.0105159850442722	0.91	0.899	1
Slc16a1	0.271054986875311	0.0203625419616557	0.404	0.39	1
Fam98c	0.27136407137904	0.0257942925845212	0.297	0.29	1
Ccdc47	0.271429939849627	-0.0364309589068541	0.282	0.329	1
Parl	0.27146818394379	0.0135806032227521	0.816	0.815	1
Zfp622	0.271514655410673	0.0143179559230316	0.708	0.668	1
Pcsk1n	0.271541171809028	0.0210865104496441	0.443	0.419	1
Fbxo9	0.271547352941076	0.0246741678825249	0.302	0.282	1
Setd5	0.271841201231722	-0.0383809019590141	0.641	0.654	1
Gar1	0.271945963233047	0.00619303544830374	0.924	0.92	1
Gle1	0.272395228215501	0.0168262917496725	0.53	0.516	1
Mrps31	0.272459655672237	0.0179568741199588	0.507	0.491	1
Rbm7	0.272589518560637	0.0172121949381631	0.541	0.529	1
1500011B03Rik	0.272677789246732	-0.0357459982194732	0.283	0.311	1
Derl2	0.272742769167283	-0.0345230705922533	0.315	0.347	1
Arpc2	0.272778735132948	-0.0448760185526136	0.931	0.938	1
Sf3b3	0.273028465196122	-0.0369974483974128	0.598	0.623	1
Chuk	0.273472377809786	-0.0376847386998614	0.276	0.286	1
Ttc14	0.273544097584363	-0.0362545414182461	0.533	0.577	1
Cryab	0.273556803357897	-0.0941616647188042	0.111	0.129	1
Wbp4	0.273583800466544	-0.039912071322033	0.69	0.687	1
Reep5	0.273869109125285	-0.0442473198016032	0.263	0.28	1
Csnk1a1	0.273878789028868	-0.0392008505902193	0.975	0.968	1
Rps15	0.274189484565678	-0.0305567455669493	1	1	1
Dnajc11	0.274197517459495	0.0165952017390855	0.611	0.591	1
Eif3a	0.274235231034306	0.00233321725199653	0.992	0.983	1
Fam92a	0.274301869491078	-0.035704473405866	0.432	0.443	1
E2f5	0.274384229436081	-0.0349765567890307	0.402	0.423	1
Eif5	0.275483450491253	-0.0415327698095884	0.996	0.995	1
Zbtb8os	0.275818278894092	0.0167751447788407	0.605	0.611	1
Dmtn	0.275861190496254	-0.0434913165601425	0.205	0.248	1
Mrpl41	0.275874992143428	0.0157584540194018	0.632	0.622	1
Ube2e1	0.275996331080796	-0.0379696331890799	0.602	0.63	1
Zfp105	0.276058693314886	0.0250104650913888	0.294	0.269	1
Arid4b	0.276189764573656	-0.0347081698885343	0.451	0.474	1
Pelp1	0.276507687910849	0.0165109835332814	0.737	0.753	1
Rpl32	0.276593941169593	-0.0137718433805585	1	1	1
Prmt1	0.276754612249285	0.00636725046491748	0.987	0.988	1
Arpc5l	0.276780024988059	0.0119142176952369	0.855	0.875	1
Sf3b6	0.27731068274166	0.0065304380106006	0.947	0.943	1
Ydjc	0.277340467926334	-0.0349623382378678	0.327	0.357	1
Vps41	0.277837780179552	0.0235785915057147	0.317	0.298	1
Apoa1bp	0.278063924866536	-0.0359194357181927	0.44	0.46	1
Ddc	0.278420391410035	0.0192425059863033	0.377	0.358	1
Stk40	0.27845750170483	-0.0445756622843992	0.201	0.254	1
Tmeff1	0.278616452715904	-0.0383892249002307	0.422	0.466	1
Cwc22	0.279302170458412	0.0228984626550964	0.342	0.335	1
Pml	0.279465644632765	-0.0366380750695673	0.511	0.513	1
Tyw3	0.279703488467346	0.0422500263269326	0.206	0.157	1
Surf1	0.279873865816723	0.0217587502143988	0.335	0.315	1
Tpp2	0.280315243299095	0.0179123287059017	0.467	0.443	1
Isg20l2	0.280461268952046	-0.0355000605809914	0.307	0.322	1
Mthfd2	0.280539657666629	0.0142865172518238	0.781	0.784	1
Scpep1	0.280607345938887	0.0190839313716114	0.433	0.437	1
Huwe1	0.280656698609315	-0.0375967817412038	0.673	0.688	1
Mri1	0.280671986437912	-0.0359810074690929	0.27	0.328	1
Cnot10	0.280803480631484	-0.0340092319729831	0.403	0.426	1
Slc25a13	0.281407599541491	-0.0357149647973879	0.553	0.603	1
Ube2n	0.281457790234247	0.00753231160196211	0.94	0.933	1
Vbp1	0.281655952811801	0.0143562746625694	0.752	0.732	1
Tra2a	0.281973637654053	-0.0397248867896013	0.776	0.79	1
Mrpl28	0.282326754024189	0.00971412050336795	0.875	0.887	1
Arhgdia	0.282515571271926	-0.0417253650882006	0.926	0.91	1
Arid1a	0.282710380085094	-0.041500446566918	0.842	0.854	1
Fam195b	0.282784926409524	-0.0346855579878901	0.342	0.37	1
Mdh2	0.28297519779792	0.00291624624815578	0.97	0.982	1
Eras	0.283107777523407	0.0207943469577784	0.584	0.564	1
Pogz	0.283258088551563	-0.0388040791654025	0.238	0.279	1
Rps29	0.283349331153342	-0.0351131895117529	1	1	1
Pcbd2	0.283433501405332	-0.0385701736935664	0.278	0.296	1
Sdad1	0.283802846334731	0.01420004277265	0.68	0.674	1
Hnrnpll	0.283856340128178	0.0186122098444103	0.487	0.484	1
Crk	0.284005052392793	-0.0347950866303222	0.341	0.367	1
Rest	0.284076526019765	0.0131771456518626	0.946	0.953	1
Larp1	0.284083735168099	-0.0382756775679033	0.631	0.649	1
Eif4g1	0.284155623277371	-0.0393331922890507	0.902	0.928	1
Gnpda1	0.284323787367499	-0.0348097031210126	0.293	0.331	1
Rnmt	0.284716134336436	-0.0377791297832554	0.685	0.718	1
Rdx	0.285002090685104	-0.0390832265206327	0.924	0.937	1
Zcchc3	0.285120350716216	0.0207724852114611	0.37	0.346	1
Agrn	0.285416938613786	-0.0351618089885671	0.283	0.317	1
Nhp2l1	0.285779004635346	-0.00155063243402287	0.998	1	1
Npm3	0.28586215184044	0.00128661509364192	0.989	0.992	1
Srp68	0.286352442731884	0.0179014762352916	0.508	0.467	1
Gna11	0.28645600952279	-0.0343720989650343	0.463	0.487	1
B3gnt7	0.287046315826761	0.0277731373736275	0.262	0.234	1
D10Wsu102e	0.287048356713405	-0.0343655261549657	0.398	0.437	1
Top2a	0.287054978099683	-0.0432210539920799	0.937	0.929	1
Pigp	0.287298701115992	-0.0405964611648311	0.239	0.283	1
Lsm7	0.287362481141279	0.0169558707476899	0.453	0.425	1
Kif5c	0.287500156585568	-0.0581134246045005	0.156	0.193	1
Rplp2	0.287525756380103	-0.032841492828724	1	1	1
Fam60a	0.288395097127958	0.0125953086436505	0.9	0.903	1
Tmem29	0.288578491618049	0.0191690771103389	0.422	0.416	1
Idh1	0.288599495177177	-0.0338083495595627	0.333	0.356	1
Lamtor4	0.288617358056808	0.0139138593859885	0.706	0.702	1
Surf4	0.288775949856705	0.0150722823440813	0.522	0.497	1
Hcfc1	0.288915601473647	0.0138790624901706	0.646	0.637	1
Zfp644	0.288989526507122	0.0164715864659939	0.537	0.502	1
BC051226	0.289215291173494	-0.0545284458526813	0.152	0.213	1
Nagpa	0.28926625985949	0.0404046198011413	0.2	0.171	1
Clic4	0.289549122666454	-0.053778850557312	0.388	0.405	1
Nup160	0.289667541871442	0.0264189901998887	0.272	0.247	1
Ppp1ca	0.289780029417573	8.98962670574655e-05	0.993	0.994	1
Zfand1	0.289781904315644	0.0210038435170996	0.334	0.319	1
Txndc5	0.289833754422354	0.01727313816875	0.5	0.476	1
Atpaf2	0.289882033036165	-0.0336220511723136	0.313	0.341	1
Prpf38b	0.290097966732024	-0.0376082799171594	0.72	0.727	1
Agpat2	0.290586804384733	-0.037018912154072	0.473	0.486	1
Fam208b	0.290787850497475	-0.0445703172204321	0.2	0.243	1
Cd320	0.291025243812143	0.0167324787189739	0.502	0.519	1
Trappc13	0.291319565502155	0.0169165729757532	0.63	0.625	1
Mrrf	0.291495225053118	-0.0329556129514895	0.352	0.386	1
Phf5a	0.291868311564435	0.00514968059121679	0.974	0.976	1
Ctc1	0.291869683419545	-0.0391826925476709	0.235	0.272	1
Anapc11	0.292168466672258	-0.0387031594455325	0.917	0.921	1
Srfbp1	0.292224616173311	0.0210779499784759	0.351	0.328	1
Fdft1	0.292785926039338	-0.0326686963466141	0.441	0.478	1
Rps12	0.292846145255354	-0.0351240364233556	1	1	1
Srf	0.292964135595478	-0.0482869236982784	0.189	0.218	1
Trp53	0.292990882219528	0.00651311786393483	0.985	0.987	1
Cdk11b	0.293088900174133	0.0103858185841565	0.827	0.826	1
Nat9	0.29321166510068	0.0404674946606494	0.205	0.161	1
Pmpca	0.293548239015059	0.0169177382372115	0.422	0.401	1
Mea1	0.293824568644321	0.0168031775772167	0.508	0.508	1
Serpinb6a	0.29386594522747	0.0161309620194905	0.438	0.404	1
Gmppb	0.294092928218077	0.0276248829952645	0.259	0.223	1
Hiat1	0.294224705874238	0.0166073216382178	0.48	0.467	1
Ctage5	0.294423442898534	0.016701165058735	0.458	0.443	1
Sdhaf2	0.294562018875026	-0.035415742837959	0.309	0.349	1
Ubxn2a	0.294820170574331	-0.0404161566248655	0.737	0.753	1
Plod3	0.294901798119942	0.0391995658450267	0.206	0.166	1
Gm2694	0.294934785884283	0.0328266330961138	0.228	0.2	1
Zfp655	0.295509232906735	-0.0376056070560734	0.27	0.295	1
Hacd1	0.295543543876248	-0.0386321300469658	0.294	0.315	1
Ap4s1	0.295806056085399	-0.0353857478047814	0.344	0.363	1
Mettl6	0.295928354252271	-0.0347277928336446	0.382	0.397	1
Tmem97	0.295976211104018	0.0142594692924319	0.724	0.707	1
Grasp	0.29600292164522	0.0365305471014516	0.211	0.179	1
Uhrf2	0.296084699474345	-0.0392176053964756	0.239	0.272	1
Golga7	0.296130080233491	-0.0372624695926771	0.706	0.718	1
Tprkb	0.296412186002987	-0.0332296783279894	0.357	0.39	1
Eif4ebp1	0.296729251974786	-0.00222304983955368	1	1	1
Tatdn2	0.296730789549609	-0.0369110442705511	0.252	0.294	1
Pvt1	0.296817048769822	-0.0444236438536078	0.19	0.242	1
Deptor	0.297584145850163	-0.0655960817304422	0.126	0.179	1
Rpl12	0.297605020748421	-0.0356429345043772	1	1	1
Ddx6	0.297652153387867	-0.0350977185212903	0.549	0.59	1
Exosc2	0.297998942070164	0.0179933232460951	0.477	0.456	1
Abhd11	0.298262235558076	-0.0333694172153771	0.434	0.452	1
Pcgf5	0.298385292625098	-0.0563597247491706	0.157	0.199	1
Ikbkap	0.298891902328953	-0.0332345267462333	0.399	0.428	1
Rsf1	0.298983131069309	-0.0336136644620919	0.514	0.517	1
Atg4b	0.299399196430079	0.0228551074640229	0.282	0.269	1
Tnip1	0.299572400182182	0.0351899235915846	0.222	0.188	1
Dicer1	0.299653097678471	-0.0343291571624373	0.482	0.521	1
Orc2	0.299867134534714	-0.0395821033046484	0.788	0.769	1
Setd1b	0.300068509262698	0.0197988508682651	0.384	0.396	1
Akt1s1	0.300563071542365	0.0185360418099763	0.386	0.376	1
Ier3ip1	0.300709378596539	0.00644465672805361	0.912	0.905	1
Trim27	0.30075219969307	0.0124017620210061	0.781	0.778	1
Pdcd11	0.301387104361162	-0.0390984644436865	0.916	0.926	1
Accsl	0.30154478404847	0.0314702477087941	0.23	0.211	1
Cox17	0.301697723208011	-0.0377621987376224	0.965	0.974	1
Bdp1	0.301729518419361	0.0164550620470335	0.5	0.491	1
Rps27a	0.302594570453394	-0.0123922150856943	1	1	1
Zmynd8	0.302602011548842	-0.0348080750703508	0.43	0.457	1
Srsf10	0.302676587864555	-0.0395747436802836	0.87	0.882	1
Nol12	0.302902520523336	0.0134766326695894	0.659	0.617	1
Arf3	0.303183844209439	-0.0328316792971471	0.477	0.514	1
Scnm1	0.303282060142288	0.022772550396403	0.288	0.276	1
Ttn	0.303365161846518	0.0332917418371853	0.225	0.188	1
Psmd8	0.30358190056795	-0.0395037679824282	0.886	0.887	1
Tmem147	0.303661297972882	-0.039770447146652	0.766	0.759	1
Cenpf	0.303671680677021	-0.0415100218841384	0.835	0.807	1
Slc30a9	0.304052616984769	-0.03796963318908	0.227	0.268	1
1700123O20Rik	0.304303135005035	-0.0354055292201422	0.553	0.559	1
Anxa3	0.304348827230169	-0.0925699035124893	0.115	0.142	1
Adh5	0.304957321817798	0.0134682012001677	0.881	0.898	1
Hnrnpab	0.304981673924536	-0.0360857478762511	0.994	0.993	1
Tmed9	0.305121315869809	0.00813886631965288	0.889	0.901	1
Ing3	0.305269857108959	0.0260688919703004	0.269	0.241	1
Trip12	0.305367446604444	-0.0377764375392451	0.793	0.804	1
Herc2	0.30552874171304	-0.0384750240354167	0.225	0.271	1
Hdac6	0.305542205498481	-0.0436138886783766	0.2	0.238	1
Eif1a	0.305588264912466	0.00573600167040644	0.948	0.944	1
C2cd5	0.305695480388759	-0.0537848830737824	0.156	0.202	1
Calml4	0.306021779944945	0.023354923300587	0.363	0.329	1
Stam2	0.306028315883422	0.0219128662222633	0.299	0.271	1
Wdr1	0.306263052775106	-0.0376236078193064	0.595	0.612	1
Cuedc2	0.306440802890827	-0.0359708539993984	0.583	0.601	1
Ppp1cc	0.306451181987971	0.00733377430237736	0.93	0.939	1
Tmem138	0.306671545241078	-0.03475407024427	0.295	0.326	1
Pcmtd1	0.306698056012317	0.0173374085509863	0.41	0.396	1
l7Rn6	0.306747921271767	-0.0394397371215014	0.841	0.863	1
Cwf19l2	0.306883419275478	0.0176936608695888	0.441	0.433	1
4921524J17Rik	0.307070035324777	-0.0320202189361508	0.438	0.488	1
Mtf2	0.307144690755184	0.00653181090856525	0.984	0.977	1
Mfn1	0.307722491080517	0.0265852533552947	0.259	0.229	1
Bag1	0.308109798260825	-0.0385485044064022	0.892	0.897	1
Suds3	0.30820588129195	-0.035301085962864	0.514	0.541	1
Lrrfip2	0.308221198329969	-0.0317599498827678	0.399	0.444	1
Pmpcb	0.308710952618947	0.0164276471360617	0.45	0.443	1
Jund	0.30885156092105	-0.0359785555061126	0.341	0.357	1
Cdpf1	0.308895129572434	-0.031817994466301	0.362	0.395	1
Exosc4	0.309153707188871	0.014003445204406	0.8	0.785	1
Katna1	0.309196597990397	0.0174213816683159	0.486	0.467	1
Rpl36-ps3	0.309226420309188	-0.036011063824762	0.641	0.672	1
Tmem9	0.309944641299728	-0.033470655826793	0.335	0.356	1
Xlr3a	0.310478299317338	-0.0466130296714194	0.18	0.226	1
Ppp4r1	0.310586316633663	-0.0370029046839189	0.265	0.3	1
Mphosph8	0.310683540504654	-0.0385108344825107	0.799	0.813	1
Nptx2	0.311041501199792	0.0328737951212598	0.219	0.195	1
Nudt19	0.311166444362657	-0.0350044925728819	0.563	0.569	1
Rnaseh2a	0.311182804198376	0.0143289788841351	0.626	0.62	1
Ddx49	0.311208258300764	-0.0323797778880369	0.345	0.368	1
Fscn1	0.311324317864902	0.0128744585256482	0.941	0.938	1
Prrc1	0.311473600457484	-0.0447895660651341	0.694	0.706	1
Net1	0.311511176623709	0.0237652955864227	0.269	0.243	1
Txnrd1	0.311700020709228	-0.0386343511771323	0.861	0.863	1
Nsfl1c	0.311714147660545	-0.0368737426684428	0.666	0.717	1
Arl2bp	0.311718111812032	0.0182789659628394	0.368	0.355	1
Zc3h18	0.312086902013965	-0.03494564330754	0.591	0.613	1
Maz	0.312306014161124	-0.0338871243960561	0.514	0.515	1
Utp20	0.312338171564839	-0.0336475543538368	0.518	0.526	1
Mcts2	0.312435202156602	0.0156217142099208	0.61	0.569	1
Btbd1	0.312719813984741	-0.0342288790506114	0.473	0.474	1
Prc1	0.312846469334765	-0.0444281070892663	0.602	0.605	1
Pdcd2	0.31331575048579	-0.0360965413621722	0.618	0.63	1
Umps	0.313357099837686	-0.0374242722779398	0.772	0.784	1
Ppp2r5a	0.313396990756985	-0.0350088612260476	0.484	0.484	1
Skil	0.313709808903877	-0.0384578349888498	0.242	0.279	1
Mbtps1	0.313765302699728	-0.0328255210739177	0.448	0.48	1
Eif2b3	0.314316175421397	0.0162230543574732	0.539	0.534	1
Amd1	0.314700285281746	-0.0361456235112114	0.63	0.646	1
Plk2	0.31477844986339	-0.0593878296091064	0.148	0.193	1
Cox10	0.315868266728081	0.0189080394923712	0.371	0.337	1
Cep55	0.315868994958749	0.0148253508812476	0.487	0.462	1
Mcm6	0.31625454920248	0.0105084572478837	0.842	0.819	1
Pnkd	0.316331414802635	0.00906085700188841	0.807	0.817	1
Clta	0.316420349022887	-0.000616052132218936	0.999	0.995	1
Fam98a	0.316680032599582	-0.0336648482374485	0.3	0.324	1
Rps6kb1	0.316936550507117	-0.0352742137674077	0.509	0.521	1
Chaf1b	0.317021927342193	0.0185875603180116	0.411	0.391	1
Tarbp2	0.317105022099204	0.0106407222054161	0.753	0.749	1
Dlg1	0.317126564859629	-0.0342394454631561	0.286	0.317	1
Map7	0.317150268690817	0.0201517210229776	0.317	0.307	1
Cpsf3	0.317184806214406	-0.0325344152120723	0.307	0.333	1
Lrpprc	0.317395075717284	-0.0333744519987374	0.302	0.328	1
Mief1	0.317402322688759	0.0318103656405195	0.222	0.196	1
Gclm	0.317471718551779	-0.038662640399741	0.796	0.822	1
Paxip1	0.317530557243222	-0.0368927163803656	0.247	0.276	1
Nrde2	0.317536706292162	0.0214792898415417	0.307	0.274	1
Mapk14	0.317549117568842	-0.0331459984827643	0.4	0.436	1
Rmi1	0.317592000657288	-0.0393679088771684	0.234	0.255	1
Cse1l	0.317704623740577	0.0105962096732763	0.744	0.734	1
Erf	0.318032589411841	-0.0382461946105247	0.669	0.688	1
Msrb1	0.318308753345679	-0.0332021581153744	0.465	0.484	1
Rab3gap2	0.318320906993553	-0.0563137478551061	0.139	0.193	1
Lman2	0.318741092709347	0.00695086747474671	0.847	0.842	1
Bloc1s2	0.319116449301235	0.00858863140831434	0.808	0.798	1
Bloc1s4	0.319153367000449	-0.0317422053116926	0.383	0.402	1
Fis1	0.319187996001174	-0.0364811685133758	0.731	0.75	1
Porcn	0.319301635556292	0.0198906311684069	0.344	0.326	1
Dynll1	0.319514777764677	-0.0348831585395009	1	1	1
Lsm4	0.320263084206508	-0.000434374526572912	0.989	0.982	1
Abhd17c	0.320556380424372	-0.0357910278674104	0.241	0.289	1
Nup54	0.320599497150642	-0.0312300780197993	0.386	0.423	1
Jmjd6	0.320817431034993	0.0147345745386823	0.494	0.497	1
Scamp3	0.320969799970583	-0.0345453387782962	0.623	0.644	1
H2afj	0.321050113934302	-0.0393003734816832	0.979	0.978	1
Asnsd1	0.321073166416523	0.0142979570602795	0.536	0.545	1
Ftsj1	0.32111609049866	-0.0325344152120723	0.311	0.327	1
Ctu2	0.321134428761347	0.0223518054502077	0.288	0.254	1
Taf11	0.321173796100139	-0.0341230793293849	0.548	0.579	1
Rfwd2	0.321246624577957	-0.034526312860012	0.272	0.297	1
Ss18	0.321294472597096	-0.0334616918903605	0.554	0.554	1
Tmem131	0.321435584121224	-0.0325632898240716	0.418	0.438	1
Vapa	0.321442545132309	0.00352354428784851	0.961	0.945	1
Zfp326	0.32150983837664	-0.0314393531256671	0.357	0.402	1
Fbxo22	0.32217431242406	0.0117680477139056	0.712	0.69	1
Tfap2c	0.322220206550665	0.0221373970832461	0.352	0.338	1
Atpaf1	0.322562897018902	0.0172149970881593	0.374	0.369	1
Pold3	0.32267016617712	0.0166229053656899	0.444	0.419	1
Fbxw8	0.322926035246876	-0.0452388680096083	0.185	0.232	1
Alas1	0.323255860787865	-0.0455168388244628	0.189	0.226	1
Pop4	0.323476149220396	0.0147971790790786	0.577	0.605	1
Sec24c	0.324030134669686	-0.0345249719721163	0.276	0.311	1
Mien1	0.32418385691962	-0.0366410409104946	0.631	0.646	1
Cep85	0.324491334947967	-0.039721283819601	0.214	0.247	1
Emc2	0.324506811446345	0.0146974929111333	0.52	0.503	1
Usp7	0.324860278933717	-0.0369717002528871	0.76	0.782	1
Trps1	0.32510701517932	-0.032576327548728	0.303	0.338	1
Ddb1	0.32545662029243	-0.0381048551222833	0.849	0.86	1
Casc5	0.325669396242822	0.0189991676504334	0.361	0.354	1
Map1lc3a	0.325800806664715	-0.0336903035697057	0.389	0.398	1
Pyroxd1	0.326058288723679	-0.0521194177121328	0.149	0.205	1
Sccpdh	0.326132734291108	-0.0392396896656309	0.214	0.252	1
Dctn5	0.326364093168179	0.02445255189318	0.283	0.261	1
Cbx6	0.32641820603117	-0.0382623059203422	0.237	0.261	1
Birc5	0.326541698086837	0.003063263375916	0.981	0.982	1
Tma16	0.326709718977572	0.0116497257386586	0.733	0.718	1
Skap2	0.327103688417851	0.0177597715274215	0.403	0.416	1
Bst2	0.327179862679155	0.0167324787189739	0.375	0.353	1
Rplp0	0.327289838354719	-0.0327186893144806	1	1	1
Cdc42se2	0.327302856441896	-0.0339802661960464	0.457	0.457	1
Ccdc117	0.327636547958142	-0.0426637698420564	0.196	0.243	1
Angel2	0.327667471660428	0.01654869572941	0.429	0.386	1
Sdhd	0.32803114034443	0.0109169211679055	0.739	0.742	1
Trim59	0.328153086511628	-0.0326304548305766	0.471	0.497	1
Eif1ax	0.32819502791613	0.00446945393712883	0.97	0.954	1
Rlim	0.328326886747383	-0.0320007779265685	0.34	0.366	1
Tmem55b	0.328351588587841	-0.0325497628750071	0.349	0.391	1
Agpat5	0.328991522161141	0.0134948794165072	0.569	0.542	1
Smdt1	0.329152125258587	-0.0374933565204909	0.975	0.982	1
Cnep1r1	0.329211467919419	0.0204960206386351	0.311	0.283	1
Eif2s3x	0.329244674227786	0.011662344784672	0.733	0.729	1
Rbm27	0.329353555507448	0.00830646215775332	0.884	0.873	1
Arl8b	0.330129416908698	-0.0316598041630368	0.4	0.428	1
Ttc5	0.330323098104982	0.0228791634947649	0.281	0.254	1
Tbc1d10b	0.330576364532824	-0.0330625080249794	0.351	0.366	1
Tm2d2	0.330629751289163	0.015294506921186	0.43	0.391	1
Taf7	0.330851991598216	0.00531430258222798	0.906	0.895	1
Brd8	0.331092429808172	-0.0362644866449102	0.711	0.728	1
Rbm34	0.331110253797602	-0.0346299885399584	0.576	0.597	1
Gtpbp6	0.331322589662309	0.0249673216305341	0.26	0.249	1
Pex7	0.331375127772941	-0.03452700683819	0.258	0.286	1
Gm15013	0.331508651468681	0.0153350597981562	0.516	0.487	1
Iws1	0.331723230673089	-0.0344670026378779	0.569	0.601	1
Grpel1	0.332267731145498	-0.0367240342464996	0.951	0.964	1
Surf6	0.332401338529018	-0.0310608993293958	0.382	0.43	1
Tmem64	0.332401989796344	-0.032558770642405	0.297	0.324	1
Snrnp48	0.332577546248506	0.016388884691697	0.554	0.539	1
Eci1	0.332590217131992	-0.0310629144488371	0.42	0.447	1
Bcar1	0.332834576962718	-0.0406897980761469	0.212	0.244	1
Asxl2	0.332853485844137	-0.0314703912952669	0.377	0.405	1
Atm	0.332918962300598	0.0197738448156625	0.326	0.328	1
Isy1	0.333264427589431	0.0136765401058554	0.54	0.536	1
Paip2	0.333496877605498	0.00260653897399732	0.948	0.961	1
Baz1b	0.333582668542477	0.0126550572699451	0.635	0.624	1
Uqcrc2	0.333734676775614	0.0120380385658561	0.722	0.726	1
Ppp5c	0.33385386190717	0.011929334807506	0.615	0.609	1
Brd3	0.334154414297464	-0.0382304039544299	0.81	0.832	1
Pgrmc1	0.334451718710632	0.0123900995934032	0.614	0.614	1
Macrod2	0.334497486555916	0.0154308659818784	0.443	0.432	1
Psmd9	0.334582052577629	0.015511048144271	0.439	0.436	1
Rwdd1	0.334966661098723	0.0013360228722008	0.972	0.966	1
Bub1	0.335305993637569	0.0161707864855034	0.407	0.378	1
Atp6v0e	0.33532611068801	-0.0380423113050044	0.891	0.921	1
Mtfr1	0.335554984118591	0.0128511086182034	0.631	0.617	1
Mysm1	0.335569774248413	-0.0356023817672844	0.249	0.287	1
Fxyd6	0.33571378954599	-0.0377317786360172	0.465	0.516	1
Fkbp9	0.335733541154527	-0.0338820362567632	0.496	0.514	1
Gtf3c6	0.335809762070137	0.0117921207440351	0.687	0.657	1
Spast	0.335989319791578	0.0190940176598069	0.326	0.307	1
Pgm3	0.336149413332532	0.0274019477811218	0.233	0.224	1
Nmd3	0.33652280738329	0.0114420204037321	0.703	0.692	1
Ubl4a	0.337420607366049	-0.0316420246468168	0.542	0.579	1
Gltp	0.337504375832973	0.0153019012105763	0.463	0.425	1
Marcksl1	0.337927926027672	-0.0401230456637176	0.999	0.996	1
D15Ertd621e	0.338355836511323	-0.0366947784937673	0.247	0.275	1
Pet100	0.338534435451779	-0.036791111015515	0.667	0.7	1
Msh6	0.338538177504972	-0.0362722477153357	0.881	0.875	1
Tfip11	0.338591478485783	0.0262033240621316	0.253	0.215	1
Sfn	0.338712812342802	-0.06661108685186	0.433	0.483	1
Rpap3	0.338935468750314	-0.0322128731981	0.436	0.458	1
Armt1	0.338988367779155	-0.0388188901403352	0.207	0.253	1
4833439L19Rik	0.339013361172973	-0.0324264695363997	0.474	0.508	1
Snrpg	0.339228186401537	-0.0348154097038185	1	1	1
Tm2d1	0.33927062500323	-0.0314495816130275	0.329	0.362	1
Tbcb	0.339277211344373	0.00590282988399382	0.883	0.869	1
Wash1	0.339388930244766	-0.0350658050509799	0.265	0.28	1
Dnajb1	0.339490842467847	0.0153019012105764	0.511	0.481	1
Dstn	0.339650002957999	-0.00704693178773397	1	0.998	1
Synj2bp	0.33967902963743	0.0143890495000689	0.45	0.419	1
Zfr	0.33975623546406	-0.0338288405230486	0.608	0.613	1
Tcof1	0.339826609622385	-0.0366620308745305	0.944	0.958	1
Gm10093	0.339993994218404	0.0148045229441588	0.477	0.47	1
Alg3	0.340127810757639	0.0176980553826001	0.336	0.335	1
Nutf2	0.340133748644202	0.0214779240114687	0.294	0.262	1
Fam162a	0.340169183615638	-0.0388400963816358	0.811	0.818	1
Klf6	0.340184272916783	-0.0668148365033971	0.149	0.181	1
Ctdsp2	0.340315407644426	-0.0325344152120723	0.314	0.329	1
Homer2	0.340544265622985	-0.0487873714233107	0.158	0.209	1
Supt5	0.340667609228937	-0.0354711628140645	0.679	0.694	1
Stra13	0.340809412018638	-0.036793393100515	0.763	0.784	1
Gpn3	0.341062341379772	-0.0335161094058669	0.486	0.505	1
Srsf5	0.341249804356861	-0.0380390093815111	0.947	0.955	1
Trappc4	0.341273943082287	0.00958184205247536	0.699	0.668	1
Agfg1	0.341959783875249	0.0120959139601482	0.591	0.561	1
Lsm1	0.342029668414791	0.00773891863129883	0.848	0.837	1
Ndufab1	0.342196863341921	-0.0364413369415955	0.981	0.98	1
Gsk3a	0.342324798222208	-0.0361050046421163	0.237	0.259	1
Ttc39b	0.34235847012984	-0.0324679427059234	0.282	0.304	1
Eif2ak1	0.34244271390636	0.0230971730254508	0.269	0.253	1
Tm9sf3	0.342482851103371	0.0157049296871143	0.427	0.446	1
Gm43733	0.342608560804142	0.0245362842973474	0.263	0.232	1
Lmo4	0.342658909092803	0.0144614199367333	0.467	0.48	1
Nudc	0.34281579520024	0.00214322210278484	0.97	0.965	1
Zfand5	0.343039016410352	0.0118781725384877	0.576	0.568	1
Calm2	0.343340773435157	-0.00109941986142825	0.994	0.999	1
Crlf3	0.343515489304317	0.0147410958794441	0.458	0.46	1
Tmco1	0.343698942321208	-0.0380224245313119	0.847	0.867	1
Hbegf	0.34380411517953	-0.0497296601669423	0.177	0.207	1
Helz	0.343890862571864	-0.0319079943538619	0.333	0.369	1
Pnn	0.344048036063337	0.0112373337544295	0.759	0.773	1
Aktip	0.344402052119089	-0.0367212455274687	0.24	0.268	1
Ccni	0.344522862914268	-0.0322405797853429	0.382	0.415	1
BC028528	0.344683347884078	0.0686285063890964	0.118	0.098	1
Kit	0.344723502866489	-0.034581053732892	0.276	0.31	1
Scarb2	0.344728246827985	0.0284484290835655	0.228	0.195	1
Sdf2	0.3447343829618	-0.0320297333872808	0.329	0.352	1
Paxbp1	0.345313762803503	-0.0331670733600478	0.272	0.288	1
Sec14l1	0.345425486457315	-0.0330973739355001	0.301	0.327	1
Pnpla6	0.345848543632655	-0.032210603604414	0.268	0.303	1
Ung	0.346005368453151	0.00879384409712358	0.82	0.822	1
Sdf4	0.346075778679967	0.011691895810565	0.619	0.604	1
Got2	0.346143119189795	0.00991879441886068	0.751	0.757	1
Asl	0.346159983301017	-0.0477640307813676	0.169	0.213	1
N4bp1	0.347526228984952	0.00996875750058601	0.734	0.722	1
Shisa5	0.347624275175156	-0.047054762930455	0.17	0.216	1
Ubl5	0.347968139579981	-0.0387302883399732	0.936	0.945	1
H2afy	0.347979431411751	-0.0337773474381291	0.667	0.679	1
Epn1	0.348766788470895	-0.0314364103003489	0.468	0.5	1
Ndufb7	0.348773917656568	-0.0012363867937184	0.98	0.98	1
Thap11	0.349096108137131	-0.0310349958371718	0.472	0.502	1
Arf6	0.349170972566412	-0.0366845219419016	0.706	0.718	1
Acot7	0.349448838753154	0.0158917893041805	0.375	0.369	1
Vps26b	0.349604783909393	0.0204637153319472	0.294	0.277	1
Snx16	0.349607356727246	-0.0378480895851626	0.248	0.282	1
Kif4	0.349665513300608	-0.0393679088771684	0.214	0.252	1
Scp2	0.349799968214667	0.0115383449465396	0.587	0.574	1
Bnip2	0.349899604203391	-0.031231697898519	0.371	0.402	1
Ttc13	0.35011047930957	0.0206102449982462	0.279	0.267	1
[truncated: 5,666 more rows]
