# Supplementary material for: Detection of gene cis-regulatory element perturbations in single-cell transcriptomes
Source: PLoS Comput Biol. 2021 Mar 12;17(3):e1008789. doi: 10.1371/journal.pcbi.1008789 (PMC8011753; doi:10.1371/journal.pcbi.1008789)
Supplement: S2 File — (ZIP) [file pcbi.1008789.s015.zip › S2_File/wt_txm.ZfpSC3_vs_Control.MAST.csv]

	p_val	avg_logFC	pct.1	pct.2	p_val_adj
Zfp42	1.48467285483707e-35	-0.312752888486429	0.989	0.994	2.70314386680186e-31
Ywhaq	1.15703547193784e-07	0.0824857099791498	1	0.999	0.00210661448375723
Malat1	1.62300235883703e-06	-0.127958684004358	1	1	0.0295500039473459
Rps27	2.4521636868734e-06	-0.0545838759446293	1	1	0.0446465442469041
Ran	1.66773258836053e-05	0.0463854034870614	1	1	0.303644072362802
Sec61a2	1.91497977689281e-05	-0.0679842140809099	0.158	0.246	0.348660367978874
Spink1	4.87687339209506e-05	0.116338450244687	0.597	0.579	0.887932338498748
Mbd6	5.60442023496831e-05	-0.0361777632812458	0.074	0.131	1
Nr0b1	6.13516170976969e-05	0.0931430333292825	0.57	0.527	1
Perp	9.90785278650234e-05	-0.124028075915733	0.313	0.407	1
Lage3	0.000146074514627519	-0.0167994064735347	0.756	0.828	1
Prr12	0.000163700426557118	-0.0659190917919553	0.177	0.252	1
Nr3c1	0.000180091696225535	-0.0187946945469166	0.115	0.159	1
Borcs7	0.000208560413397447	-0.0691275828422757	0.219	0.301	1
Hsd17b14	0.000277176202994911	0.0886464736664467	0.948	0.928	1
Dnajc8	0.000324838141512924	0.0660939055250662	0.985	0.988	1
Npm1	0.000369616037635042	0.0471698888245706	1	1	1
Imp3	0.000473054581420073	0.0819904448487137	0.761	0.712	1
Zc3h12a	0.000506562478629546	0.00805915368118534	0.1	0.109	1
Stmn1	0.000511208285409713	0.088510540614356	0.964	0.957	1
Pafah2	0.000542027824458111	-0.032766956460274	0.077	0.128	1
Acyp1	0.000556315244044432	0.0440248425800611	0.281	0.262	1
Mapre1	0.000570932326900792	0.0623206971994484	0.854	0.786	1
Ucp2	0.000624745014334014	-0.0782027336553543	0.378	0.457	1
Rfc1	0.000637187803175296	0.0311198059671807	0.906	0.936	1
Rps20	0.000666232048294759	-0.0415098271569914	1	1	1
Ptgfrn	0.000739162316261785	-0.0319512623001286	0.135	0.191	1
Glul	0.000750505522787313	0.0781650670139677	0.83	0.818	1
F2r	0.000780390425660964	-0.017112021853803	0.144	0.191	1
Senp6	0.000796790343604707	-0.0807576572789247	0.554	0.628	1
Nop10	0.000799141555343431	0.0548900058472852	1	0.999	1
Gnas	0.000825597221773771	-0.0687510338843201	0.766	0.772	1
Hmces	0.000839197320532647	0.0914699538914311	0.77	0.718	1
Smarce1	0.000841218387326615	0.0398167545351974	0.635	0.65	1
Gjb3	0.000919749197700973	0.0600426912534597	0.597	0.607	1
Tmem57	0.000950930111939421	0.0665938614518538	0.356	0.293	1
Ylpm1	0.000974118974380936	-0.0593851869491052	0.342	0.426	1
Tcl1	0.00102773128568414	0.0884539423904742	0.521	0.441	1
Ngfrap1	0.00123611063387985	-0.0698177454324704	0.999	1	1
Ccng1	0.00135318650511041	-0.0908344186675881	0.824	0.843	1
Tsix	0.00137900560263974	-0.0650492776863026	0.232	0.306	1
Cisd2	0.00138468526133601	-0.0804995427664241	0.704	0.745	1
Prdx1	0.00144545799678842	0.0515589738418454	1	1	1
C1qbp	0.00145266458313943	0.0586983711052791	0.998	0.991	1
Eif4a1	0.00148683149677883	0.0597525202746758	1	1	1
Gramd1a	0.00151543764673249	-0.0316242438060668	0.073	0.121	1
Pef1	0.00152181740915686	-0.0445225372063953	0.204	0.273	1
Pttg1ip	0.00164377786802408	0.0459559318064345	0.281	0.251	1
Fam81a	0.00165482647703255	-0.03739640697551	0.109	0.141	1
Bax	0.0017043938125716	-0.0457723740001281	0.993	1	1
Sumo2	0.00171675547613725	0.040567783565594	1	0.999	1
Hmgn2	0.00177542494448698	-0.0556259439999158	0.951	0.941	1
Cdca7	0.0018151388879169	0.0739308009265838	0.788	0.759	1
Bri3	0.00182625698015509	-0.0335450417773411	0.73	0.701	1
Dcp2	0.001832256490428	0.0757473569522804	0.749	0.714	1
Clns1a	0.00190548614544106	0.0646523632872857	0.982	0.974	1
Slc25a44	0.00196618182577294	-0.0455551536327304	0.109	0.166	1
Ip6k2	0.00212604073831232	-0.0395950029448485	0.098	0.152	1
Smc4	0.00213856171719345	-0.0789468324328059	0.768	0.824	1
Cmas	0.00220418568107177	-0.0602621908891441	0.399	0.481	1
Suv420h1	0.00226385740237085	0.0509098582452536	0.273	0.226	1
Zkscan1	0.00226884863941701	-0.00924634778257206	0.08	0.106	1
Lyplal1	0.00230725458382891	0.0387227771724953	0.388	0.377	1
Smyd5	0.00231889029184446	0.05107825236221	0.528	0.507	1
Ift52	0.00234783977492623	0.046136351285641	0.198	0.14	1
4930447C04Rik	0.0023640377987962	-0.066195245894046	0.347	0.394	1
Esco2	0.00241056132062463	0.00931124264102423	0.597	0.644	1
Bbs2	0.00243229086871292	0.0549862593680182	0.288	0.256	1
Rps28	0.00244314859003497	-0.0403010265232089	1	1	1
Morc1	0.00256190166810021	0.0858867520891666	0.697	0.649	1
Ppia	0.002588830843558	0.0377782441271077	1	1	1
Vps29	0.00258919596132634	0.063573818208854	0.862	0.864	1
Dhrs13	0.00265389931816421	0.0334134436715998	0.131	0.104	1
Txndc17	0.00267912858700907	0.0570441185279882	0.951	0.955	1
Psmb7	0.00270951865478196	0.0683792408614226	0.982	0.971	1
Ifitm2	0.00281883729936311	0.075073007652358	0.991	0.983	1
Adar	0.00286017020610775	-0.0435450586528346	0.117	0.17	1
BC051226	0.0031250382212484	-0.0431537920312672	0.152	0.213	1
Prmt10	0.00313039605393496	0.036777194235751	0.118	0.074	1
Ascc3	0.00318652346347523	0.0510606365173743	0.205	0.16	1
Ppp1r15a	0.00318906020731952	-0.0136474079725397	0.191	0.232	1
Cnbp	0.00320817169846756	0.0516911694270084	0.999	0.999	1
Sgta	0.00346604782150681	0.0714425282421499	0.611	0.57	1
Gng12	0.00346866978202769	-0.0427143710938813	0.104	0.141	1
Wdr74	0.00369624752900329	0.0495959792563938	0.889	0.894	1
Cers6	0.00374238893138226	0.0255048683711327	0.122	0.105	1
Faap24	0.0037716309046763	0.0428916781638471	0.259	0.234	1
Psma2	0.00379661835310731	0.0630391793347842	0.991	0.993	1
Atp2a2	0.00379895806271394	-0.0808326958835793	0.67	0.703	1
Eef1e1	0.00380374582471068	0.072543424152722	0.868	0.846	1
Dcxr	0.00384323575555334	-0.0462461895584859	0.096	0.139	1
Thumpd3	0.00389108464207153	0.0671692312041556	0.52	0.453	1
mt-Co3	0.00390319040380839	-0.0444426035109844	1	1	1
Hsd17b10	0.00401757811963228	0.0595242053712896	0.617	0.576	1
Ccnc	0.00408130287090154	0.0103001874301326	0.364	0.388	1
Zfp830	0.00413279899022631	0.0205461374995988	0.334	0.341	1
Pfdn2	0.00419513421448536	0.0357560287928242	0.987	0.997	1
1500009L16Rik	0.00422726774161256	-0.0831263145901587	0.677	0.733	1
Fam120a	0.00428311059362085	-0.0314397278729885	0.303	0.368	1
Gadd45gip1	0.00430075986528725	0.0636354424546854	0.861	0.808	1
Pex19	0.00448365756362376	-0.0593288973478134	0.341	0.382	1
Ipo7	0.00456031227749973	0.0220344703443195	0.697	0.734	1
Crip2	0.00466607906060118	-0.0282051118553959	0.464	0.537	1
Myc	0.00474748773390572	0.0084336087590971	0.142	0.16	1
Gm561	0.00476862856405365	0.0641422891147849	0.411	0.355	1
Ngdn	0.00489611020515498	0.0639673893006951	0.744	0.729	1
Itgb1bp1	0.00499017976448109	0.0614506636995585	0.403	0.34	1
Mdm2	0.00499789033531713	-0.085217053184824	0.539	0.607	1
Pfdn4	0.00500807102353645	0.00196609047128526	0.847	0.889	1
Inip	0.0050785112917847	0.00116379688182477	0.299	0.334	1
Slc7a7	0.00517395141411269	0.0235439426210946	0.316	0.328	1
Dennd2a	0.00521732366737984	0.0355141715291099	0.177	0.147	1
Mylpf	0.0052545834809199	0.05945054055546	0.971	0.949	1
Rab3gap2	0.00533146611691338	-0.0466723896961325	0.139	0.193	1
Mri1	0.00538685326272945	-0.0253724507530063	0.27	0.328	1
Rpl7	0.00542128046307391	0.0340446119679902	1	1	1
Mlf1	0.00545459998831967	-0.0181343366970136	0.084	0.119	1
Eif2s1	0.00558454079646755	0.0615565754044214	0.977	0.958	1
B9d2	0.00558873058123978	0.00961489706204853	0.13	0.141	1
Deptor	0.00561987091353769	-0.0468897977205905	0.126	0.179	1
Rap2c	0.0056222494640464	-0.0291350246285847	0.095	0.14	1
Donson	0.00568113276524878	-0.0261729980269907	0.194	0.247	1
Cluap1	0.00570613932538501	0.0299246077816395	0.137	0.111	1
Utp15	0.00572728743827632	0.0607705403717017	0.429	0.357	1
AI467606	0.00577339216245339	0.0388962344346796	0.133	0.092	1
Sp3	0.00577481476798589	-0.0398859156382408	0.275	0.342	1
Zfp428	0.0058395515730134	0.0502920920245558	0.899	0.914	1
Sars	0.00584270964411277	0.063110557656327	0.869	0.822	1
Bcl2l12	0.00589290466325012	-0.0357420709703576	0.141	0.195	1
Slc12a7	0.00594118113275098	-0.0264446368885724	0.102	0.146	1
Aftph	0.00610876701126624	0.0366158275779381	0.192	0.158	1
2810006K23Rik	0.0061484818027519	0.0143490540183502	0.258	0.268	1
Ankrd10	0.00622429587273214	0.05895998644026	0.573	0.544	1
Peak1	0.00630816744821822	0.0185047455276153	0.17	0.17	1
Apopt1	0.00634831362911396	0.00502916388396618	0.37	0.401	1
Gabarapl2	0.00646082216840257	0.0149947337681531	0.995	0.979	1
Tead1	0.00650661952047785	-0.0594096067894239	0.496	0.523	1
Cst3	0.00653807473091646	0.0638272260218519	0.69	0.674	1
D030056L22Rik	0.00676131489437714	0.0661509542597428	0.623	0.583	1
Dcaf13	0.00685576423229067	0.0432575740065031	0.493	0.421	1
Psmb5	0.0070450311102874	0.0554498205642164	0.988	0.98	1
Pyroxd1	0.00712403370344362	-0.0432926970694957	0.149	0.205	1
Kdm6b	0.00726805276725183	-0.0427235467249449	0.207	0.269	1
Trp53inp1	0.00727919989021465	-0.0596438591763687	0.247	0.312	1
Ankrd27	0.00730383334534866	-0.024967921603074	0.101	0.142	1
Sult4a1	0.00742280658356822	0.0690206024156969	0.561	0.512	1
Gtf2i	0.00755425691575681	-0.0658467258494011	0.59	0.659	1
Naa40	0.00783436492248334	-0.0545357222375961	0.245	0.307	1
Stk40	0.00784520105499711	-0.0276982444212473	0.201	0.254	1
Zbtb7a	0.00786288507318878	-0.0563170856642337	0.27	0.332	1
Myo1e	0.00799540568052932	-0.0357622183889362	0.112	0.162	1
Tuba3a	0.00802786900830397	0.0271694350763879	0.208	0.201	1
Serf1	0.00822431676169501	0.0423470773575123	0.34	0.319	1
Rnf17	0.00824301035709239	0.0219420182524349	0.24	0.241	1
Odc1	0.00840228551939767	-0.0549241089719981	0.999	0.996	1
Plaa	0.00859037230070776	0.0677077475756994	0.67	0.634	1
Mrpl50	0.0086063949905943	0.0568724063919296	0.692	0.684	1
Tmem177	0.00868840903552448	0.0204625310748407	0.103	0.092	1
Hspb1	0.00877055627371052	0.04582144702192	1	0.998	1
Rps13	0.00894850490806979	0.0285287584178939	1	1	1
Mlh3	0.00897067053039403	0.0414325235184	0.15	0.105	1
Hddc2	0.00899322881623726	0.0598108908265327	0.618	0.587	1
Utf1	0.0091115055683172	0.0646614066254714	0.985	0.986	1
Ubap2	0.00912399628490298	-0.0345892552048898	0.691	0.754	1
Gm10116	0.00917326255280489	-0.043207185519567	1	1	1
Kars	0.00927428135214819	0.0298730581435541	0.78	0.799	1
Cnn3	0.00928654932681308	-0.0359461446327949	0.95	0.929	1
Fam222b	0.00930767263105885	-0.0358892762211573	0.151	0.204	1
9430016H08Rik	0.00934729478377054	0.0552531255848911	0.482	0.412	1
Arl14epl	0.00935741994969905	0.068851877989048	0.48	0.429	1
Tceal7	0.00961145197234398	-0.0329496996646696	0.067	0.106	1
Map1b	0.00976878471886993	-0.0773039392137467	0.618	0.662	1
Set	0.00983098938522723	0.0374357709799216	1	1	1
Wipi2	0.00997435469312829	0.0501697322457237	0.674	0.661	1
Mki67	0.00998571524002355	-0.0564834704666623	0.453	0.523	1
Psma5	0.0100749608434364	0.0613962754519797	0.956	0.931	1
Impdh1	0.0101300134640699	0.0126798352089282	0.352	0.369	1
0610009O20Rik	0.0101688567838936	0.0304835913553221	0.235	0.215	1
Rnf114	0.010222247836871	-0.0261612783015752	0.267	0.32	1
Cops4	0.0103505014187067	0.0626277846405998	0.801	0.779	1
Fkbp2	0.0104753988901685	-0.0442074346809982	0.505	0.507	1
Ppil1	0.0104882234348571	0.0594580890468768	0.93	0.932	1
Phc2	0.0105373504898418	-0.0358730393196644	0.108	0.155	1
Csnk1e	0.0105602909761442	-0.0388691100866527	0.39	0.457	1
Ufc1	0.0107008851081186	0.0572683130129269	0.666	0.647	1
Ntan1	0.0107705869244805	-0.0383881187449587	0.268	0.331	1
Etv3	0.0107742648656053	-0.0121261398564634	0.074	0.104	1
Zfp281	0.0108454904019983	-0.0576811204596971	0.504	0.574	1
Rnf149	0.010918708802298	-0.0246085141678718	0.411	0.47	1
Dnpep	0.0109620086360352	0.0361030827488124	0.427	0.36	1
Ctnnd1	0.0110339584757193	-0.0544086149020748	0.371	0.439	1
Rpl36al	0.0110467587137032	0.0346995799588665	1	1	1
Plod2	0.0111101877756553	-0.0164044553647686	0.172	0.218	1
Hsd17b4	0.0111652505190263	0.0170938258501831	0.193	0.194	1
Samd4b	0.011239256338704	-0.0199249470840977	0.349	0.402	1
Hipk1	0.0114525166639069	-0.0110464152339256	0.145	0.176	1
Sap30	0.0115179604822894	0.0271740696521187	0.862	0.811	1
Fbxo6	0.0115198621263234	0.0535089768617572	0.434	0.394	1
Trnau1ap	0.0115796869062975	-0.0401863421225985	0.71	0.771	1
Cpt1c	0.0116469694761634	-0.0145981074108814	0.105	0.139	1
Ebag9	0.0117186345854953	-0.0237049064191942	0.128	0.169	1
Parp2	0.0117551324824449	0.037294343015114	0.595	0.593	1
Cntrl	0.0120880237137365	-0.0455057173648847	0.197	0.255	1
Tinf2	0.0121503498441893	-0.0115444657292276	0.204	0.239	1
Fam76a	0.0122371805741928	-0.00168993784128776	0.26	0.292	1
Knop1	0.0122663010742647	-0.010822643258948	0.988	0.971	1
Rpl7l1	0.0122828229320575	0.0684167676278342	0.933	0.919	1
Pycard	0.0123259519169013	-0.0555396168439678	0.573	0.641	1
Polb	0.012343752029971	0.0480786202689539	0.334	0.298	1
Gpsm3	0.0124925950795845	-0.0386665881457507	0.17	0.199	1
St3gal4	0.0124955184115426	-0.00333383824617056	0.082	0.101	1
Eed	0.012532954262804	0.0603492543759607	0.953	0.935	1
Brca2	0.0126527830216641	-0.0621380208979839	0.536	0.556	1
Homer2	0.0127720019400689	-0.0323165794085822	0.158	0.209	1
Dhcr7	0.0128022503070099	0.016731061674704	0.135	0.133	1
Rps27l	0.0128744049545781	-0.0422068750839744	1	1	1
Hnrnpa1	0.012880678723371	-0.0453257694234313	0.998	1	1
Nae1	0.0128913815425084	0.00414596724753868	0.396	0.426	1
Scoc	0.0130396009766278	-0.0450111617671746	0.374	0.441	1
Mesdc2	0.0130611178681635	0.0607314612095182	0.696	0.645	1
Dnajb6	0.0130754057722389	0.0470200691291756	0.979	0.984	1
Adipor2	0.0134670776215662	-0.0380987411241127	0.207	0.264	1
Psmg2	0.013503759216875	0.0616545915667696	0.583	0.534	1
Iars	0.0135110705954405	-0.0650125864232169	0.556	0.604	1
Rpl21	0.0136751450370296	0.0246590919913698	1	1	1
Bmpr2	0.0137647301234615	-0.0135180587981814	0.103	0.132	1
Patz1	0.0138283606186101	0.0271887311594767	0.423	0.363	1
Snrpd1	0.013858165851684	0.0416264325215723	0.999	0.994	1
Brcc3	0.013962692744273	0.047514510348006	0.374	0.343	1
Caap1	0.0139760492592375	-0.0196400670270735	0.301	0.352	1
Gmeb1	0.014094535419752	0.0474638045865385	0.369	0.328	1
Zfp207	0.0141532600082302	0.0596680628304442	0.87	0.857	1
Arl5a	0.0141533460768359	-0.000202033320584993	0.336	0.371	1
Ppfibp2	0.0141875829781668	-0.0157902551681436	0.109	0.142	1
Zmynd19	0.0146401370371328	0.0568846324900463	0.507	0.454	1
Pop1	0.0146427824072606	-0.0601636750693361	0.523	0.575	1
Nr1d2	0.014657473945388	0.0275770925666183	0.116	0.077	1
Prrc2b	0.0147154204274118	-0.0531874846458608	0.386	0.452	1
Dlk1	0.0148870771116606	-0.0160895671833485	0.097	0.13	1
Pde4dip	0.0149078226510597	-0.0305378550297392	0.077	0.118	1
Mcfd2	0.0149761769895441	0.0099317839591658	0.228	0.241	1
Tm9sf3	0.0151097363127362	0.0173043295517475	0.427	0.446	1
Abi1	0.0152956930374378	-0.0322485816224583	0.215	0.269	1
Rtca	0.015446577023667	-0.0405160844724481	0.429	0.495	1
Ccdc117	0.0154985551282998	-0.0240517026825544	0.196	0.243	1
Ide	0.0154987614038913	-0.0498452177679575	0.385	0.426	1
Ppp1r2	0.0155850802544932	-0.0556472934331367	0.787	0.836	1
Mipep	0.0156155028346194	-0.0339775148876574	0.15	0.201	1
Uqcrc1	0.0156467051779489	0.0384480263951812	0.959	0.965	1
Elovl5	0.0156560291804188	-0.0514679652627613	0.314	0.37	1
Rap2a	0.0156695718948127	-0.0278959907580572	0.115	0.16	1
Zfp668	0.0156839872437706	-0.0241028823065642	0.107	0.147	1
Rps6ka3	0.0157654308662894	-0.0346722969224113	0.114	0.16	1
Ptp4a1	0.0158767407233294	-0.0584945392517029	0.769	0.822	1
Zbtb11	0.0161693565169423	-0.0340857986580171	0.212	0.267	1
Iah1	0.0162698821016575	-0.0445827884655944	0.21	0.266	1
Ptprf	0.0162705515301679	-0.0327357972837792	0.506	0.569	1
Cdk6	0.016423902559592	-0.0152975814213447	0.316	0.362	1
Spred1	0.0165013407063179	-0.0473870691308931	0.315	0.379	1
Nars	0.0165013992720641	0.0373652728636638	0.952	0.963	1
Rab40c	0.0165078653755775	-0.0325205085215611	0.136	0.184	1
Vrk3	0.0165593126228994	-0.0326663340224292	0.259	0.315	1
Igfbp7	0.0166252882067572	0.0388286327859031	0.133	0.092	1
Def8	0.0166734395681347	0.0423073240182958	0.285	0.226	1
Aco1	0.0166788860824977	0.00324785815921658	0.151	0.165	1
Pvt1	0.0166791709616361	-0.0308164501290933	0.19	0.242	1
Morc3	0.01673740412036	0.0605915139728854	0.577	0.529	1
Rev3l	0.0168887633314924	0.0132472255799797	0.124	0.122	1
Smg8	0.0169094225538041	-0.0241257773462955	0.183	0.23	1
Atp1b1	0.0169614812105702	-0.0581552536141153	0.356	0.416	1
Gid8	0.0171287907612968	-0.00838623482503464	0.571	0.617	1
Otub1	0.0171525559154637	0.0576881696043863	0.487	0.43	1
Ccnb2	0.0173554214934259	-0.0588585694035504	0.719	0.744	1
Hspa4	0.0174115007051671	0.0462626592996001	0.987	0.978	1
Vimp	0.0175457113088658	-0.0187098432834715	0.511	0.564	1
Fbxw8	0.0176374359912608	-0.0259824215872288	0.185	0.232	1
Itch	0.0176610756408414	-0.0766504280776738	0.254	0.308	1
Ccdc167	0.0178791782335564	0.0303369806298868	0.111	0.074	1
9430038I01Rik	0.0180789346998447	0.0365197494982318	0.384	0.366	1
Tenm4	0.0181082034428137	0.0368342219503304	0.157	0.126	1
Adipor1	0.0181560797022021	-0.0513068803928602	0.754	0.768	1
Adgrl1	0.0182011953486325	-0.0566178285934102	0.379	0.442	1
Gga2	0.0182137990935458	-0.0491073101969141	0.574	0.639	1
Utp14b	0.0182325608393853	0.0166965354797031	0.15	0.145	1
Uimc1	0.0182506819502725	0.0407747057310415	0.317	0.289	1
Adprh	0.0182814150616065	0.0796902619357536	0.795	0.774	1
Cmpk1	0.0183015863691338	0.0546697614608499	0.595	0.563	1
Ddx3x	0.0183340833524008	-0.0364793167507935	0.878	0.918	1
1700029P11Rik	0.0183531900002757	0.0503288259224227	0.214	0.168	1
Mt2	0.0183576406135813	0.0629574046416259	0.999	0.994	1
Fgfr1	0.0184144459694989	-0.0486095469368419	0.273	0.334	1
Zfyve21	0.018497487781195	0.0370459145756638	0.385	0.383	1
Enox1	0.0187257688864743	0.0279717852194631	0.247	0.234	1
Zscan26	0.0187521813094812	0.0201084899953754	0.124	0.112	1
Pard6g	0.0187700628026917	-0.0061573034513781	0.159	0.185	1
Zswim7	0.018867693140186	-0.00777540026858037	0.445	0.488	1
Spp1	0.0189147339639474	0.100325266712094	0.89	0.862	1
Mettl16	0.0190156236738415	0.063732852977046	0.829	0.787	1
Eif3i	0.0190355540503828	0.0189903643913709	0.926	0.946	1
Atg13	0.0190643785996359	-0.0229885472503249	0.167	0.21	1
Slc35b3	0.0191010199634854	-0.0208612275798808	0.085	0.121	1
Suclg1	0.0192649012620297	0.0528805596623423	0.869	0.85	1
Scn8a	0.0193252789646876	-0.031320483190885	0.076	0.112	1
Myl7	0.0195097835153783	-0.0378650342539489	0.119	0.165	1
C2cd5	0.0195269449915602	-0.0405968307292357	0.156	0.202	1
Ift57	0.0196382009376349	0.0383656018196319	0.241	0.205	1
Nsun2	0.0198347980171559	0.0356594926259286	0.926	0.939	1
Ap1b1	0.0199230688510582	-0.0175163460801865	0.259	0.304	1
Fkbp6	0.019930332680721	0.016317536856881	0.119	0.125	1
Mesdc1	0.0199359584651589	0.0384590597198319	0.287	0.263	1
Mdm4	0.0199683000805228	-0.0467108803147523	0.542	0.607	1
Mrpl40	0.0200565098834091	0.0582004957752134	0.864	0.85	1
Ak1	0.0203970842822849	-0.0448742606218187	0.272	0.332	1
Sh3glb1	0.0204173948500609	-0.0612165846567618	0.595	0.654	1
Herc1	0.0204318158761695	-0.0534958417792709	0.344	0.397	1
Hspd1	0.020625591051118	0.036418143800288	1	1	1
Sephs2	0.0206714806290289	-0.0191608538725787	0.776	0.824	1
5430403G16Rik	0.0206874220538945	0.0321457231964176	0.131	0.093	1
Kdelr1	0.0207132511802579	-0.0113035706596623	0.378	0.422	1
Fxr2	0.0207771536967527	0.0294590572225454	0.509	0.513	1
Exosc1	0.0208755267236841	0.0577052745476445	0.749	0.711	1
Rtn3	0.0209824396772248	-0.0544685212725814	0.516	0.544	1
Ccnb1	0.0210155409161038	0.0595663422263371	0.874	0.84	1
Taf10	0.0210308016519666	-0.0549928592624633	0.782	0.828	1
Tmem5	0.0211185970239495	-0.0572880413641214	0.447	0.507	1
Akt1	0.0213593877572113	-0.00850353511769672	0.088	0.111	1
Ncapd2	0.0214412182296636	-0.0431933994816385	0.328	0.39	1
Gigyf1	0.0214659453891569	-0.0469088478031426	0.231	0.285	1
Vdac1	0.0214704398004337	0.0506388745112221	0.978	0.967	1
Mthfd1l	0.0216730565054164	0.0399648348209241	0.399	0.381	1
Gpx3	0.0216943448385721	-0.0436587473324594	0.142	0.185	1
Apmap	0.0217472483826499	-0.00779306875601052	0.084	0.107	1
Nup62cl	0.0217762268444448	0.0101788660625239	0.424	0.456	1
Clpx	0.0219188803145198	0.0248856113436244	0.289	0.279	1
Pcm1	0.0220137884220238	-0.0176095963161429	0.691	0.744	1
Fbxw7	0.0220897514607112	-0.0430306074455118	0.33	0.392	1
Chmp2b	0.0221880554467951	-0.0438975948518959	0.245	0.303	1
Gsta3	0.022226530468632	0.0418929226403142	0.226	0.174	1
Alg3	0.0222371092206979	0.0227310705823193	0.336	0.335	1
Trappc6a	0.022440531280548	-0.050484897352739	0.392	0.428	1
Psmd2	0.0224585528149727	-0.0360209972323965	0.793	0.842	1
Pdzd8	0.0225160114538413	-0.0188503720823804	0.172	0.212	1
Tyw3	0.0226048090546962	0.0370385187760268	0.206	0.157	1
Snrnp40	0.0227903251896623	0.0420510059799746	0.918	0.881	1
Prr13	0.0230990744643619	0.0127347426937292	0.402	0.428	1
Phlda3	0.023200620990219	-0.0703524814100259	0.61	0.658	1
Hist1h4d	0.0234035659114914	0.0165701708196612	0.139	0.136	1
Fbxl15	0.0234600380510583	-0.0124848243141426	0.125	0.124	1
Arhgap21	0.0236976958893875	-0.0339602739766654	0.109	0.152	1
Abhd4	0.0237542969576492	-0.0298668477548027	0.102	0.131	1
Akap9	0.023825967661682	0.0227260696489713	0.441	0.456	1
Cfap97	0.0238847471651797	0.000596888447758875	0.212	0.234	1
Phgdh	0.0239572538945288	0.0506468402040131	0.831	0.831	1
Gls	0.0240677148082382	-0.0391273983648798	0.19	0.243	1
Gfod2	0.0240817559461885	-0.172872881491798	0.196	0.237	1
Mttp	0.0241678421905465	-0.0206146677512581	0.093	0.127	1
1110001J03Rik	0.0242744410985274	0.0627637934165894	0.683	0.634	1
Gcsh	0.0244006424011186	0.0504650966078655	0.952	0.928	1
Mgat2	0.0244014499201789	-0.0182485088876308	0.457	0.511	1
Tceb3	0.0244690609051522	0.0175442388879792	0.263	0.274	1
Chek1	0.0245197133869753	0.0457119451746139	0.31	0.255	1
Rad23a	0.0246227220684753	-0.0569433345611736	0.594	0.632	1
Dirc2	0.0246527699109253	-0.0115375045130291	0.143	0.173	1
Rcbtb2	0.0247268732588466	-0.0331527094106864	0.123	0.168	1
Pex13	0.0247310796432012	0.0466684723491317	0.557	0.495	1
Tmem141	0.0248136957596253	-0.00726544027255221	0.148	0.172	1
Rpf1	0.0249101438003979	0.0169238652430622	0.678	0.708	1
Klf13	0.0249116997711568	0.0451857556980008	0.429	0.402	1
Sec61a1	0.0251380767324781	-0.0641542729333172	0.612	0.661	1
Sigirr	0.025177421399642	0.00185635404328113	0.117	0.128	1
Sft2d1	0.0252212914247597	-0.0111664548054585	0.215	0.247	1
Pwp2	0.0253164284253187	0.0013981549349168	0.263	0.289	1
Gnl3	0.0253280401155355	0.050701527716611	0.991	0.989	1
Tnfrsf21	0.0253539415747247	0.0281934860534166	0.155	0.112	1
Morn2	0.025452719927418	0.00188462142757495	0.215	0.236	1
2700060E02Rik	0.0254560954994727	-0.00418593603585693	1	0.994	1
Slc38a4	0.025484244667647	-0.0653352912735443	0.584	0.637	1
Tubgcp5	0.0254853809459675	0.00916822873879553	0.185	0.191	1
Wdr76	0.0255696587293942	0.00938869140409418	0.262	0.278	1
Ncoa3	0.0256370539672767	0.0401152600124872	0.479	0.476	1
Slc35e1	0.025917754379845	-0.0378184830370381	0.153	0.197	1
Eif3f	0.0259550929489459	0.0511714486775379	0.982	0.98	1
Adrb3	0.0261811758917527	-0.0137688005036314	0.143	0.174	1
4931406P16Rik	0.0262680127096549	-0.0134733023991174	0.322	0.364	1
Fkbp3	0.026316428709328	-0.00754059652697792	1	0.994	1
Pmm2	0.026321911716938	-0.0334649060711101	0.108	0.149	1
Platr5	0.0263399142135969	0.0550717989546848	0.267	0.221	1
Abhd13	0.0263504751678813	-0.0199032862560096	0.126	0.164	1
Rap1gds1	0.0264031190580866	-0.0376373886249201	0.142	0.188	1
Parn	0.0265659315481897	0.00803760261137731	0.174	0.184	1
Nek2	0.0266883510282479	-0.0418377240111406	0.259	0.316	1
Zfp518b	0.0268521316896408	-0.0447270041240485	0.214	0.267	1
Nacc1	0.0269146031176061	-0.0572087601666745	0.466	0.513	1
Eif4enif1	0.0269977489144685	-0.0322346969928711	0.245	0.297	1
Ggact	0.027237956063548	0.0307308780115538	0.102	0.068	1
Psme4	0.0272918274778611	-0.0509161287994954	0.557	0.617	1
R3hcc1	0.027322239846607	-0.0387895644648579	0.201	0.254	1
Peg10	0.0274510695554289	-0.0508591336770225	0.172	0.182	1
Wdr75	0.0278759762010712	0.0435695410838618	0.7	0.642	1
Decr1	0.0279167642747937	-0.00555585545313991	0.114	0.137	1
Rasgrp2	0.0280727903741576	-0.0165891090470401	0.745	0.703	1
Snap29	0.0281413847709363	-8.46236040586423e-05	0.117	0.131	1
Galk1	0.0282217081466653	0.0475570651853084	0.665	0.606	1
Ckap2	0.0282571784554113	-0.0186428394355357	0.425	0.477	1
Coa3	0.0282788933763699	-0.0639404799947749	0.827	0.858	1
Emg1	0.0283285525231516	0.0432023918920899	0.992	0.994	1
Mrpl11	0.0285484485881616	0.055123703366265	0.915	0.888	1
Ubqln2	0.0286236017073442	0.0182739160499479	0.256	0.261	1
Wdr11	0.0286255721324892	-0.00717066764955999	0.133	0.158	1
Carhsp1	0.0287468152471209	-0.033074308539876	0.59	0.649	1
Ttc13	0.0287612404266954	0.0286617418781515	0.279	0.267	1
Rngtt	0.0289850067419012	-0.0284753797052579	0.27	0.322	1
Ppil3	0.0290382261331852	-0.0123220654224088	0.451	0.495	1
Rnf44	0.0290762319123986	-0.0505600926962868	0.37	0.428	1
Ift81	0.0290999223577362	0.00229351621884775	0.11	0.123	1
Ooep	0.0291231640055792	0.0700728271962154	0.679	0.641	1
Nat9	0.0292355312005156	0.0384905927617171	0.205	0.161	1
Krcc1	0.029364266451572	-0.0622906378633243	0.459	0.505	1
Ndufa13	0.0293809051429809	-0.0482201938210902	0.957	0.964	1
Myo18a	0.0296889839656415	-0.0377919584100528	0.148	0.194	1
Ganab	0.0299023886610338	-0.02729277292562	0.437	0.494	1
Ino80e	0.0299252360832097	0.0585925573095168	0.807	0.766	1
Crlf2	0.030067268530116	0.0284871849055826	0.19	0.169	1
Wdr18	0.0300723613676374	0.0519127668044523	0.888	0.852	1
Sept1	0.0302298558832511	0.058292252578456	0.571	0.517	1
Cdkn1a	0.0302330568210532	-0.0639018699608839	0.362	0.422	1
Pop4	0.030250072631372	0.0158912564065538	0.577	0.605	1
Ctcf	0.0303931525426734	-0.0485009928577455	0.851	0.851	1
Yap1	0.0303986053746825	-0.0502075631710628	0.355	0.412	1
Nsfl1c	0.0307184530720978	-0.0243334580354051	0.666	0.717	1
Snhg11	0.0307880191782714	-0.0489421795961002	0.207	0.259	1
Ift88	0.0309553319596192	-0.00130346193138355	0.097	0.113	1
Mus81	0.0309937683057793	-0.0280499610688033	0.076	0.111	1
Jade1	0.0310880464395836	-0.0540899249129669	0.91	0.932	1
Tuba4a	0.0311847504995649	0.0592718932863663	0.735	0.707	1
Zbtb22	0.031188043677173	-0.0184311320397867	0.089	0.122	1
Ift27	0.0315364942251328	0.016457219386461	0.273	0.275	1
Lrrc58	0.0317192308617009	-0.047407763494543	0.409	0.465	1
Ptprs	0.0317233665021473	-0.0351837590200088	0.184	0.233	1
Samm50	0.0318233634029445	0.0486419971050768	0.864	0.859	1
Tiparp	0.031886026448364	-0.051963587982472	0.365	0.419	1
Surf6	0.0318981080391851	-0.0214625450623398	0.382	0.43	1
Ppid	0.0319212654822577	0.0411340388363894	0.953	0.928	1
Ly6e	0.0319655829377682	0.051340949522298	0.502	0.454	1
Rdm1	0.0319897481992487	0.036291694033753	0.406	0.394	1
Mirg	0.0319971687898317	-0.0354064896292422	0.102	0.132	1
Aak1	0.0320049263613159	-0.032431753003561	0.115	0.154	1
Gpsm2	0.0321189624311907	0.00522792581769466	0.115	0.123	1
Polr2j	0.0323328462639601	0.0523848524007029	0.964	0.954	1
Hp1bp3	0.0323998233758919	0.0157063473130956	0.302	0.259	1
Rchy1	0.0324398685587783	0.0124339493051291	0.486	0.512	1
Prdx5	0.0324456306346392	-0.0316177466053604	0.753	0.735	1
Jmjd6	0.0325258996386699	0.029315560966284	0.494	0.497	1
Zfp292	0.0325610112197198	0.0507137195160197	0.495	0.436	1
Abhd6	0.0328041349881074	0.0179161255445981	0.104	0.103	1
4930591A17Rik	0.0330454533088334	0.0284395562772639	0.105	0.072	1
Sulf2	0.033106765203946	-0.0443980530285065	0.333	0.359	1
Nsmce4a	0.0331184567268643	0.0394025869277049	0.781	0.78	1
H2afz	0.0332350931099115	0.0340532147089303	1	1	1
Slc25a19	0.0333394248898313	0.0110490077301326	0.222	0.23	1
Gak	0.0333469776002055	-0.0132819351002979	0.167	0.2	1
mt-Co1	0.0334618320751477	-0.0392632309645835	1	1	1
Disc1	0.0335536708123188	-0.0246357554561594	0.103	0.141	1
Ift74	0.0337253081762397	-0.0358442826816606	0.286	0.34	1
Tom1l1	0.0338053724196762	0.0156532615020572	0.191	0.19	1
Ankle2	0.0338352766277326	0.00707408305514484	0.219	0.231	1
Srxn1	0.0339049556997822	0.00388680500804206	0.196	0.171	1
Klf2	0.0339603796120618	0.0747998261716711	0.927	0.921	1
Atf6b	0.033961354626171	0.00240462970281297	0.201	0.216	1
Ambra1	0.0339735541892651	0.0262581421240598	0.125	0.101	1
Rbm26	0.0340253287161495	-0.0302391360601051	0.575	0.632	1
Secisbp2l	0.034062486898871	-0.00627343968730873	0.123	0.145	1
Nav1	0.0341616502369602	-0.0109690364626167	0.239	0.227	1
Dhx8	0.0342223306653479	-0.001116808190882	0.526	0.562	1
Kifc3	0.0342507202327734	-0.0222836794969559	0.085	0.12	1
Setd6	0.0343982907317875	0.045045210904024	0.333	0.28	1
Plk2	0.0344103938883877	-0.0404888003834051	0.148	0.193	1
Zfp217	0.0344420928573486	-0.0265679315607665	0.163	0.206	1
Spag5	0.0346239190627874	-0.0268144404467383	0.136	0.178	1
Mavs	0.0346280716483486	-0.00620600163057415	0.103	0.123	1
Ptpn14	0.0349143934013907	-0.0432667938057369	0.146	0.189	1
Zyx	0.0350304249656074	-0.0444716388736245	0.156	0.202	1
Kif22	0.0350459234228464	0.0508330761387981	0.623	0.599	1
Sf1	0.0350816667308048	0.0247849231478476	0.756	0.775	1
Aamdc	0.0351379694750149	-0.0316637109056494	0.16	0.207	1
Elavl2	0.0351561875430073	-0.0305169690169566	0.238	0.288	1
Fxyd6	0.0355745408280332	-0.0189445210737251	0.465	0.516	1
Eif3b	0.0356904001070003	-0.0372469162522153	0.93	0.917	1
Ccdc77	0.0357623619045002	-0.0116343026510069	0.255	0.291	1
Ppp6r1	0.0357651386217161	-0.0376552853180384	0.139	0.18	1
Ptp4a2	0.0357694845701756	-0.0630805283538136	0.804	0.815	1
Fancm	0.0360490514622316	0.00608101980762771	0.273	0.291	1
Mkks	0.0360496457819581	-0.0389007636342619	0.597	0.655	1
Ube2g1	0.0360824965253287	0.0270674716466757	0.508	0.512	1
Pcyox1	0.0361342144223173	-0.0311606795616975	0.105	0.138	1
Tmf1	0.0362141892234354	-0.00171050144923077	0.269	0.297	1
Uqcr10	0.0362234511174496	0.0353576235424056	1	0.999	1
Epcam	0.0363909611583082	0.0439841560159465	0.55	0.549	1
Mrps17	0.0364113626481231	0.0494240234651442	0.867	0.856	1
Cdk5	0.0365698117585049	-0.00997165089246564	0.129	0.155	1
Dynll2	0.0366504626171529	-0.0469055696816971	0.9	0.893	1
Slc25a36	0.0366777092480881	0.0154455649711197	0.474	0.492	1
Med13l	0.0367112031809173	-0.0521718269065578	0.437	0.496	1
Hexim1	0.0367262339227296	-0.0266442550841591	0.316	0.367	1
Mak16	0.0368913972137309	-0.0282264007729849	0.95	0.932	1
Pfn1	0.0369651453266329	0.038581325866696	1	0.999	1
Samhd1	0.0370128017278869	-0.0330603298384866	0.135	0.179	1
Grb10	0.0370367386352591	-0.00629808023146061	0.388	0.425	1
Wdr26	0.0371350651205662	-0.0501788272779667	0.437	0.481	1
Ubtf	0.0371527297584499	0.0515580946933994	0.838	0.822	1
Tmem248	0.0372244109501175	0.047120320876365	0.674	0.618	1
Rbm33	0.0372730671267666	-0.0192257846807767	0.204	0.243	1
3010026O09Rik	0.0374746386338321	0.0108473145506842	0.126	0.126	1
Smek2	0.0377463722408959	0.0396300522786371	0.457	0.397	1
Hes6	0.0381278855208058	-0.0274206834040662	0.136	0.176	1
Rhox5	0.0381845570463927	0.0565285107732583	0.878	0.892	1
Zbtb38	0.0382366156683397	-0.0251869386743752	0.109	0.147	1
Bag6	0.0382722763318732	-0.0230375771337312	0.447	0.5	1
S100a11	0.0383428810379085	-0.068439531294583	0.471	0.502	1
Ndufaf1	0.0383589017547692	-0.0135522057384477	0.241	0.278	1
Fancd2	0.0384083024746288	-0.0348720685109563	0.156	0.189	1
Slc39a4	0.0384379106974218	-0.0352082818881858	0.093	0.127	1
Wdr6	0.0384852464035666	-0.0271562591889373	0.317	0.367	1
Bcl3	0.0385432014275432	0.0424537202588212	0.319	0.265	1
Dlgap4	0.0386445803164714	-0.0125621677504516	0.221	0.255	1
Rarg	0.0386587064437026	0.0534873882986565	0.583	0.559	1
Med20	0.0386747411340412	0.0414877763262624	0.239	0.195	1
Tagln2	0.0387770145887179	-0.0253327743447562	0.802	0.765	1
Sf3b4	0.0388089200042116	0.0497244643465018	0.884	0.874	1
Carm1	0.0389247129310958	-0.0424839915293178	0.374	0.4	1
Stam	0.0389530143514829	0.0103973038695497	0.177	0.182	1
Phpt1	0.039035508046059	0.00447718015768778	0.412	0.438	1
Tmem59	0.0390779667576224	0.0165567600419472	0.779	0.731	1
Ndufa11	0.03919961301886	0.0117410450983306	0.999	0.991	1
Psma4	0.0392558342293418	0.032520312284005	0.987	0.987	1
Pola2	0.0392580157034224	-0.0348239041052315	0.317	0.373	1
Snapc1	0.0392868132262642	-0.00504709766589449	0.107	0.125	1
Cds2	0.0392886228081768	0.0391572124349985	0.345	0.317	1
Gfpt1	0.0393849335078033	-0.0132452130754202	0.135	0.163	1
Eif3j1	0.03943081277127	-0.0431175980228266	0.561	0.62	1
Haus8	0.0397700265870423	0.0370664935360087	0.3	0.247	1
Basp1	0.039841153689006	-0.0603620594801235	0.697	0.747	1
Usb1	0.0398795239667635	0.0367587378570048	0.186	0.147	1
Zfp560	0.0398895607821544	0.0488592683593425	0.313	0.269	1
Psrc1	0.0399004871037716	-0.0605093702593571	0.674	0.701	1
Pak2	0.0400022405905798	-0.0358959263279192	0.595	0.652	1
Cenpf	0.0401080784071489	-0.0238961301711103	0.835	0.807	1
Sbf2	0.0401190393489235	-0.0359168071789475	0.149	0.193	1
Crabp1	0.0401967114784191	-0.0499808359689992	0.29	0.343	1
Nomo1	0.04024166010375	-0.0444052303085517	0.309	0.364	1
Gm26737	0.0402628545292106	-0.022299976847066	0.369	0.421	1
Slc25a38	0.0402956433960341	-0.039001708785778	0.272	0.326	1
Kctd13	0.0404277842155892	-0.024408193236975	0.132	0.172	1
Gnai1	0.0408585485227615	-0.0240510513853489	0.153	0.193	1
Cfap36	0.0413178570986693	-0.045019528363403	0.374	0.408	1
Zfyve9	0.0413665751570183	-0.0184748242940574	0.081	0.111	1
Camsap3	0.0413828264607793	-0.00755323354022364	0.112	0.134	1
Cnih1	0.0415431489312676	-0.0114142907769627	0.58	0.624	1
Bsdc1	0.0415850803750585	0.0300607599182293	0.157	0.129	1
Tcerg1	0.0416167126755346	0.0518565950403607	0.862	0.83	1
Klhdc2	0.0416948751200028	-0.021885716845876	0.444	0.493	1
Mtfp1	0.0421170953494843	0.00607627296329924	0.178	0.186	1
Pid1	0.0421549542767519	-0.0439724091521135	0.187	0.232	1
Sorl1	0.0422248145735671	-0.0046643861469966	0.164	0.188	1
Mdh2	0.0422488357370835	0.0239460201597257	0.97	0.982	1
Srsf2	0.0424075576326981	0.0274202752876203	0.998	0.989	1
Sepw1	0.0424370063243569	-0.0426425493295961	0.915	0.912	1
Psmc3ip	0.0424391042027304	-0.0445833087177044	0.337	0.394	1
Rhod	0.0424501801081462	-0.0132774143249813	0.088	0.113	1
Rbmx2	0.0425790534373109	0.0490094954951948	0.482	0.444	1
Tmem8	0.0426075407491729	-0.0111725845863585	0.088	0.112	1
Eif4a3	0.0426278210859414	0.0563888930150375	0.863	0.84	1
Shisa5	0.0432818450990997	-0.0361335049054074	0.17	0.216	1
0610007P14Rik	0.0433673971653541	-0.00374221315062895	0.621	0.66	1
Nedd1	0.0434537887639298	-0.0271951324610421	0.117	0.157	1
Asns	0.0436839536070108	0.059839790986786	0.913	0.901	1
Tubgcp4	0.043867396756271	0.00177585170449227	0.187	0.201	1
Fance	0.0439581029735027	0.0368820193861089	0.233	0.199	1
Ifitm3	0.0439956804821532	0.078043838337555	0.74	0.706	1
Tor1aip2	0.0440148340152786	-0.0470194528332001	0.454	0.511	1
Orai1	0.0440524553059357	-0.0219175835859147	0.089	0.122	1
Amotl2	0.0443298543962544	-0.0464002172591895	0.201	0.25	1
Ldlrap1	0.044388397876935	0.0333892841734936	0.164	0.124	1
Rhebl1	0.0446162428652923	-0.0227544517921162	0.419	0.47	1
Atp6v1a	0.0447239560728919	-0.0517624445951396	0.485	0.542	1
Ccnf	0.0447696923357612	-0.0487377640054526	0.548	0.604	1
Mtmr2	0.0448932602548508	-0.0284199444188303	0.274	0.324	1
Mdh1	0.0450057588808656	0.0463501448299405	0.861	0.819	1
Ythdf3	0.0450656210451419	0.0213858099638209	0.313	0.309	1
Tns3	0.045192747023706	-0.00208438868441052	0.648	0.686	1
Mrpl55	0.045197984141099	-0.0377231696019978	0.767	0.813	1
Tob2	0.0452529328902906	-0.0290403581649434	0.1	0.131	1
Prkci	0.0452552075304369	-0.00364635976755667	0.427	0.464	1
H2afx	0.0452944660884611	0.0556442355927713	0.996	0.994	1
Rbm3	0.0454674286396601	0.0450783953088698	0.991	0.992	1
Cluh	0.0454896625120063	0.0364327563916715	0.44	0.383	1
Cd320	0.0457850938499873	0.0192865515215601	0.502	0.519	1
Vps37b	0.0457961411014609	0.0187743729798151	0.121	0.109	1
Ostc	0.0458380508606719	0.043788012894475	0.933	0.934	1
Nptx2	0.0459857715625341	0.0317372452117606	0.219	0.195	1
Lypla2	0.0461783831098577	-0.0182864694471163	0.28	0.322	1
Gnai2	0.0462030498539976	-0.0551364414064226	0.879	0.902	1
Dnajc25	0.0463364041277033	0.029611990936877	0.232	0.213	1
Thoc7	0.0463569709193653	-0.0482266056735672	0.779	0.822	1
Arpc3	0.0466318184820734	0.0474473891481423	0.738	0.715	1
Mrpl54	0.0466648860288954	-0.0234049475719804	0.89	0.873	1
Sft2d3	0.0467034187676677	-0.0197500181031205	0.115	0.148	1
Gss	0.0467056780514811	-0.00918847443330646	0.108	0.131	1
Rara	0.0469832835038688	-0.0215259288486895	0.26	0.303	1
Paip2	0.0471392668165079	0.0208544453628019	0.948	0.961	1
Gnpat	0.0473865014322602	0.0090062728375232	0.429	0.447	1
Kmt2e	0.0473953026237799	0.0136859162560087	0.166	0.165	1
Slc25a3	0.0474014569141984	-0.0197036354066626	0.989	0.998	1
Cenpm	0.0474097943127089	-0.0161444409749684	0.794	0.837	1
Meg3	0.0474378542782321	-0.0955509240407488	0.844	0.871	1
Ccdc18	0.0474503447435745	-0.0352257478942738	0.143	0.186	1
Atp5o	0.0475782082691463	0.035629287437924	0.993	0.997	1
Pelo	0.0476769328686702	0.0121093389732121	0.437	0.394	1
5031425E22Rik	0.0478591361896557	-0.0131583992001405	0.104	0.132	1
Gzf1	0.047894668507383	0.0150999205105492	0.116	0.111	1
Comtd1	0.0482025570259429	0.0224619085636227	0.241	0.234	1
Rpl11	0.0482348029137487	0.0280961700338236	1	1	1
Nudcd1	0.0482840870622099	-0.0307075788953227	0.263	0.313	1
Mbtd1	0.0482929721940619	-0.0463913675539203	0.412	0.47	1
Zc3h7b	0.0483574821652945	0.000212893909709022	0.18	0.2	1
Slc35g1	0.0484082382333351	0.0270820252408117	0.143	0.105	1
Naa15	0.0485063693302783	-0.0151195292826356	0.82	0.859	1
Commd9	0.0485844751241349	0.0424633226860609	0.303	0.262	1
Dazap2	0.0485876862811454	-0.00791590080635504	0.266	0.299	1
Snrpd3	0.0485995858458613	0.0368915441014468	0.996	0.995	1
Usp9x	0.048606184782261	-0.0535387245963902	0.76	0.787	1
AI597479	0.0487067031797836	0.0280549994452352	0.144	0.106	1
Crmp1	0.0489124423157426	-0.0104401552812987	0.17	0.165	1
Hnrnph1	0.0490236999894289	-0.0292829292189827	0.773	0.819	1
Usp3	0.0491733459552822	-0.0099871744203528	0.18	0.21	1
Ctbp1	0.0493766665669056	-0.0215991051052535	0.468	0.52	1
Thap1	0.0493906593319139	0.0344079054271357	0.263	0.214	1
Ccdc32	0.0493927891996347	-0.0100837677255994	0.115	0.139	1
Zfp35	0.05004790453065	0.0151029260727516	0.21	0.176	1
Mrpl15	0.0501266774078071	0.0367288826898877	0.979	0.962	1
Nsun4	0.050227550833081	0.0301932892985571	0.163	0.131	1
Fryl	0.0502594324798494	0.00493843099777358	0.189	0.2	1
Nfic	0.0502604115552133	-0.00691207206356384	0.104	0.124	1
Glrx5	0.0503832308857617	0.0584393274710596	0.848	0.819	1
Tmem39a	0.0504197042653223	0.0438377775212453	0.383	0.348	1
Clptm1	0.0504647793335365	-0.0500786187582005	0.358	0.4	1
Rasa1	0.0505333126765608	-0.0367082294926565	0.19	0.234	1
Suco	0.0507575130482739	-0.0381485768086048	0.17	0.213	1
Psmf1	0.0508265914900929	-0.0060694079721649	0.215	0.244	1
Dnajb12	0.0509071199194542	0.00321031315687391	0.111	0.119	1
Ccdc47	0.0509154424948693	-0.0236199847895303	0.282	0.329	1
Xab2	0.0509760180352547	0.0361030936704577	0.319	0.291	1
Taf5l	0.0509873662529874	0.0279852140741204	0.441	0.437	1
Asnsd1	0.0510188658169919	0.0239176836253342	0.536	0.545	1
Asxl1	0.0510493342742742	-0.0390240140638544	0.384	0.44	1
Mlec	0.0512564269021013	-0.0363164438056408	0.717	0.767	1
Tomm70a	0.0519464763734855	0.0485159131511586	0.895	0.881	1
Mrpl51	0.0520135287406876	0.0461830754003865	0.964	0.964	1
Hist1h2bc	0.0521401603242464	0.070769743268729	0.37	0.331	1
Lamp2	0.0521599557975942	-0.0283433085565285	0.104	0.142	1
Usp46	0.0522475032708988	0.00281740362282082	0.136	0.147	1
Mrps18c	0.0523740404138677	0.0416435780489506	0.854	0.852	1
Papd7	0.0526175648200323	-0.0238409847688838	0.096	0.131	1
Asl	0.0526555360938548	-0.0373762507774314	0.169	0.213	1
Syngr2	0.0527652825646387	0.0407829412139831	0.333	0.28	1
BC002059	0.0528865507496572	0.0295733293331412	0.165	0.125	1
Nup88	0.0529167887832986	0.0336874312990565	0.432	0.418	1
Pcgf3	0.0530085616839275	-0.0259241275703229	0.224	0.268	1
Tubb2b	0.0530490365532561	0.0471557255731792	0.871	0.836	1
Camsap2	0.0530561194705712	0.0127370202035655	0.135	0.132	1
Krt42	0.0531105474794902	0.0572942449469864	0.411	0.359	1
Apex1	0.0531229830921438	0.0509357297551976	0.934	0.932	1
Mcat	0.0531740620459503	0.0340740562455603	0.301	0.25	1
Tmx1	0.0532070810203803	0.0395735399409748	0.355	0.301	1
Zfp37	0.053212722895353	-0.0250562380623831	0.074	0.106	1
Ammecr1	0.0533270605540963	-0.0321210661572504	0.198	0.244	1
Whsc1	0.0533951485013225	-0.00785557036724072	0.185	0.21	1
Cox6b1	0.0534608389189334	-0.00076953103741606	0.999	0.992	1
Tdrkh	0.0534705264955165	-0.0282897214948685	0.093	0.128	1
Mpg	0.0534789946002768	0.028916354266037	0.351	0.348	1
Ddx47	0.0535809267146748	0.0323091969566609	0.559	0.557	1
Nipsnap3b	0.0535878859393116	0.0455524874579603	0.506	0.465	1
Atxn2l	0.0538869399681335	0.0181247028771829	0.415	0.424	1
Snrpa	0.0539213871811334	0.049245026036985	0.807	0.787	1
Atxn7l3b	0.0539857932313259	-0.045754013138147	0.785	0.827	1
Taf2	0.0540617798713951	-0.000555204244313517	0.225	0.245	1
Armt1	0.0542528860905116	-0.0319235739759572	0.207	0.253	1
Sarnp	0.0544142251968437	0.0423217233434441	0.849	0.809	1
Sra1	0.0544766661699837	-0.0200233678591053	0.725	0.706	1
Gstm4	0.0545526037384208	-0.0235178150401588	0.085	0.12	1
Phlda1	0.0545720602194331	-0.0759500411903147	0.196	0.23	1
Trmt5	0.0546303074829046	-0.0211112093153579	0.145	0.182	1
Il6st	0.0546870033115426	-0.031861126082423	0.133	0.174	1
Xlr3a	0.0548290290573922	-0.0347764603541879	0.18	0.226	1
Mrps7	0.0550994448016123	0.031183128833403	0.903	0.867	1
Vasp	0.0551230888174251	0.0514423111075631	0.744	0.7	1
Nipsnap1	0.0551779528398124	0.0365228438942896	0.514	0.504	1
Abhd10	0.055261462087408	0.0151374448711257	0.251	0.253	1
Zfp780b	0.0552929502573706	0.0202988160296843	0.108	0.09	1
Hsf2bp	0.0556286969679594	0.0461353973022884	0.594	0.538	1
Pak4	0.055675555519125	-0.016311090919495	0.402	0.445	1
Zfp410	0.0557905739261038	0.0239257898518828	0.162	0.124	1
Gm10020	0.0558964782042455	0.0387444716442025	0.261	0.215	1
Fam64a	0.0559967672008938	-0.0320304304889257	0.181	0.227	1
Erp44	0.0562697364951555	-0.0204584147993802	0.319	0.362	1
Apobec2	0.0563511815788722	0.0140120478400359	0.142	0.111	1
Tmem261	0.0564362651006934	0.0502084617776531	0.787	0.757	1
Cr1l	0.056521536995252	0.0140754840550603	0.259	0.264	1
Trip10	0.0565768185798264	-0.0276329174068315	0.184	0.227	1
Rad54l2	0.056598554093631	-0.0209731947412481	0.23	0.27	1
Chp1	0.0567168860017718	-0.00817120216528705	0.255	0.285	1
Oxr1	0.0568125351811493	0.0363692290679166	0.251	0.213	1
Snx4	0.0568486967035701	-0.00188906126035732	0.316	0.346	1
Xpo1	0.0568987971150977	0.0531147123721707	0.847	0.818	1
Nup43	0.0569823829250937	0.0551765254069071	0.666	0.638	1
Wnk3	0.0570140404194071	-0.0110182002208948	0.112	0.138	1
Eng	0.0572440971161978	-0.0199422178576673	0.102	0.109	1
Vps54	0.0573568542607527	0.00889549043031687	0.212	0.222	1
Atg4b	0.0575080214828817	0.0278308578418702	0.282	0.269	1
Cyr61	0.0576085853860177	-0.0438835313447455	0.119	0.152	1
Ccdc58	0.0578019143984096	0.0383703349957716	0.881	0.881	1
Calm2	0.0578321979637174	0.0190825978646856	0.994	0.999	1
Cep57l1	0.057865057778869	0.0154512127422729	0.281	0.284	1
Tuba1b	0.0578822122176185	0.0343679109811674	1	1	1
Nme4	0.0579734527288011	-0.0468909145232593	0.618	0.642	1
Dcun1d4	0.057995542158508	0.00899762233804614	0.141	0.143	1
Urah	0.0582579958927631	0.0540315259968415	0.493	0.445	1
Pigk	0.058475947478214	0.0173159373459241	0.143	0.133	1
Hspg2	0.058484357367425	-0.0448587371788592	0.396	0.449	1
Mterf4	0.0585248972790664	0.0179191134595148	0.215	0.216	1
Fam32a	0.0586441923549823	-0.00567387355382454	0.76	0.798	1
Dyrk3	0.0587124943580513	0.0132465441601133	0.451	0.467	1
Chd1	0.0587320345971089	-0.0445368829645172	0.858	0.89	1
Mrpl22	0.0588273116259793	0.040784229776916	0.708	0.697	1
Slc7a1	0.0588335611649527	-0.0367971496616728	0.304	0.327	1
Slx1b	0.0588488557394656	-0.0226495596705995	0.108	0.143	1
Zfp239	0.0591382274706348	0.0233194154685201	0.159	0.123	1
Stx7	0.0592438697314594	0.0314265878144259	0.176	0.15	1
Psmd11	0.0594662814098299	0.0145387136276525	0.946	0.918	1
Snrpb2	0.0594742129751648	0.0448851076883587	0.95	0.949	1
Zmym2	0.0596671418699459	-0.00418961363364359	0.191	0.215	1
Lgals1	0.0597713087052871	-0.0932798540180589	0.639	0.679	1
Dctpp1	0.0597731824333981	0.0261049808724811	0.999	0.993	1
Kif13a	0.0598442386390994	-0.0307241049056043	0.122	0.161	1
Atpaf1	0.0598699181400305	0.0262220410630539	0.374	0.369	1
Dedd	0.0598818305973064	-0.0381507248931437	0.204	0.245	1
Man1a2	0.0599586717950012	-0.0438795051484073	0.396	0.451	1
Tcea3	0.060007511173968	0.0174834428012787	0.895	0.858	1
Ebp	0.0602723157057632	0.0454260043697913	0.451	0.41	1
Wasf2	0.0604038410299121	-0.0570044145700127	0.673	0.71	1
Zfp369	0.0604258283808012	0.0050066117359846	0.149	0.157	1
Mrps25	0.0604262476212219	0.0207347782360311	0.786	0.809	1
Neat1	0.0604687504301061	-0.0141610387486849	0.111	0.141	1
Acsl1	0.0604787249148026	-0.0171937107194552	0.076	0.104	1
Axin1	0.0605200198132145	0.0133166713495751	0.171	0.171	1
Fdx1l	0.0607228651600797	0.0459444875111117	0.819	0.799	1
Zc3hc1	0.0611420104474946	0.0407578709797598	0.601	0.546	1
Pigf	0.0615646565488455	-0.0390276416034289	0.348	0.401	1
Gsk3a	0.0615810399071793	-0.0336798230413539	0.237	0.259	1
Hnrnpc	0.0617150161617698	0.0272040376282905	0.996	0.999	1
B930036N10Rik	0.0617251191529407	0.0282153520677782	0.142	0.106	1
Dnajc24	0.0617845643595428	0.0388026880301966	0.47	0.46	1
Snx6	0.0618235480112859	-0.0447567431862109	0.454	0.509	1
4932438A13Rik	0.0618365120628238	-0.0106490771378299	0.146	0.174	1
Wbp11	0.0618879728536815	0.0284393595672517	0.863	0.878	1
Hccs	0.0619922301416108	0.0350121375258314	0.272	0.224	1
Hltf	0.0620798684347287	-0.0391631809154832	0.205	0.249	1
Eno3	0.0624970038455556	0.0298644645325775	0.173	0.133	1
Lias	0.0626135684862983	0.00694295188275851	0.425	0.445	1
Kif5c	0.062626170654155	-0.0370913523649279	0.156	0.193	1
Abcf1	0.0627160314956414	0.00666013483193195	0.896	0.921	1
Phf21a	0.0628306865730028	0.0248816877327478	0.184	0.166	1
Tstd2	0.0629143118009113	-0.0286424660267074	0.122	0.149	1
St7l	0.0629874363053886	-0.00977929360921496	0.094	0.117	1
Nup210	0.063127158768074	0.00707693072376657	0.096	0.101	1
Eef1a1	0.0631434152607896	-0.0307626022041911	1	1	1
Ppm1j	0.0635744786184459	0.0308034713310193	0.157	0.123	1
Usp10	0.0635889111787675	0.0271376036156311	0.632	0.641	1
Senp2	0.0638262524537752	0.00491992201535746	0.367	0.389	1
Pycr1	0.0638423452617174	0.0291471764949811	0.176	0.15	1
Rad50	0.0638817701590061	-0.0451292050488773	0.615	0.648	1
Eif4e	0.063934395544756	0.00136613759453597	0.875	0.903	1
Lig1	0.0640626446357699	0.0442445606841757	0.917	0.909	1
Ankrd26	0.0640751246100875	0.00295196498713446	0.288	0.308	1
Phlda2	0.064094864116243	0.0618987883889075	0.819	0.811	1
Nr2c2	0.0644265800098051	-0.0363298090270001	0.152	0.193	1
Akip1	0.0644513670468717	0.00496888420576627	0.273	0.289	1
Abhd17c	0.0644644700230208	-0.0311504133962714	0.241	0.289	1
Gtf2h4	0.064487740941568	0.00973540955825819	0.403	0.42	1
3830406C13Rik	0.0649918051911319	0.0258307598407778	0.119	0.089	1
Setdb1	0.0650237870322595	-0.0297140839277117	0.468	0.521	1
Tmem50a	0.0650372780678974	0.00243034269574355	0.518	0.548	1
Chtop	0.0651797488372876	-0.0297602549535265	0.874	0.868	1
Rpl13	0.0653678417896559	-0.0237750661242688	1	1	1
Bbx	0.065437840786283	-0.0571872724203922	0.429	0.459	1
Med21	0.065442313280524	0.0463960537626111	0.677	0.628	1
Magi1	0.0655161741139995	-0.00489557821392925	0.118	0.137	1
Pomp	0.0656729247041011	0.0381788916769321	0.992	0.987	1
Dock6	0.065727815395288	-0.0115891326177891	0.169	0.199	1
Triml2	0.0657309180497319	-0.0429452262359246	0.367	0.405	1
Eif6	0.0658956617586835	0.0485225077032898	0.897	0.887	1
Fbxo18	0.065938580852	-0.0313769675978812	0.135	0.174	1
Litaf	0.0659742995112131	0.036279406746119	0.272	0.225	1
Tex9	0.0659755947699637	0.00284072909599195	0.221	0.236	1
Pik3cb	0.0660037646851603	-0.0124406328665645	0.109	0.136	1
Rad51ap1	0.0660317887047299	0.0359584458630416	0.436	0.418	1
Ecsit	0.0660371252065599	-0.0297122037872243	0.374	0.423	1
Naa10	0.0662617521742483	0.0449117682415288	0.762	0.738	1
Adam15	0.0662899312083875	0.0167248226485512	0.145	0.143	1
Tmem214	0.0663352127202926	-0.0210848697062631	0.237	0.277	1
Gm8730	0.066520159322992	-0.0362967690035854	1	1	1
Zw10	0.0665561451750909	-0.037138014097956	0.214	0.261	1
Pcgf5	0.0666362739144117	-0.0352366244612208	0.157	0.199	1
Cdc40	0.0667772951007221	0.0405259336406819	0.362	0.322	1
Bard1	0.0668960564129557	-0.0326621433076223	0.176	0.208	1
Zfp511	0.0669120090181403	-0.0451381164477407	0.334	0.37	1
Leng1	0.0669213501338145	0.0238881225287959	0.163	0.147	1
Gpr19	0.0669423782020448	0.00691503297602977	0.11	0.114	1
Tgm1	0.0670975090205718	0.0331363374758347	0.217	0.173	1
Itga6	0.0671765501478706	-0.0445639451938605	0.395	0.418	1
Gm28625	0.0671856032525714	0.00580011238275609	0.091	0.101	1
Psmd5	0.0672188122736633	0.0425846290271669	0.5	0.476	1
Abl1	0.0673508349666247	0.0145412012436932	0.17	0.167	1
Tmem41a	0.0673846990359377	-0.0119779092672968	0.184	0.214	1
Dlg5	0.067496763447914	-0.027866451723107	0.088	0.119	1
Eif5a	0.0675627975509616	0.0212516663956515	1	1	1
Zfp609	0.0676155780873995	-0.0255778285445225	0.117	0.154	1
Psmd7	0.0676203465031511	0.0541404847146809	0.971	0.971	1
Mrgbp	0.0678308307025102	-0.0195514244337421	0.174	0.21	1
Dpys	0.067896735709726	0.0634344310158854	0.472	0.426	1
Mrpl12	0.0679270866731191	0.0437947205806286	0.98	0.971	1
Trim25	0.0679589044524986	-0.0229549535236109	0.379	0.426	1
Igfbp2	0.0679933626853572	-0.0431787929673042	0.766	0.81	1
Map3k12	0.0680542522189671	-0.0136980499400314	0.085	0.111	1
Glipr2	0.0683282998644415	0.0084208847592987	0.425	0.381	1
Slc25a46	0.0685564902319082	0.0189179260466528	0.196	0.189	1
Wbp2	0.0686105062280136	0.01558375378059	0.32	0.326	1
Carnmt1	0.068660198795915	0.0514666168970568	0.874	0.86	1
Gm26916	0.0687062188451077	0.0751653646645427	0.304	0.265	1
Ergic1	0.0688900573680436	-0.00306327334506479	0.326	0.354	1
Esf1	0.0690412902116485	-0.0419256779365131	0.906	0.904	1
Uap1	0.0690676825783478	0.00276864401119506	0.214	0.234	1
Mettl2	0.0691726274058917	-0.0161588402517083	0.296	0.338	1
Scap	0.0692434016901259	-0.00849883206353373	0.142	0.166	1
Gm27045	0.0693094157812549	0.0135087310284906	0.102	0.096	1
Nsf	0.0693859463177048	-0.00896161117140859	0.453	0.489	1
Fam69a	0.0694223056240438	-0.00889241322321871	0.1	0.122	1
Uqcrq	0.0696829912096604	0.0223746244512313	1	1	1
Anapc16	0.0697458712885919	-0.00272818830876215	0.3	0.325	1
Ing1	0.0699744318215605	0.0228620689011357	0.527	0.533	1
Ddx58	0.070097800501491	0.0427092660352448	0.289	0.261	1
Dhx40	0.0701022495251489	-0.01268846841149	0.282	0.319	1
Gm5611	0.0702501161306876	-0.0188978847320005	0.074	0.102	1
Ptdss1	0.0702711111907233	-0.00795033359304836	0.259	0.288	1
Ccar1	0.0703508090194886	-0.0414818050432328	0.639	0.69	1
Pnn	0.0704806338899608	0.0208468863349203	0.759	0.773	1
Jmy	0.0705013896166747	-0.0301206921865744	0.117	0.153	1
Mtch1	0.0705435199186997	-0.0510256801111693	0.529	0.578	1
Bcas2	0.0705637427032754	0.0308005035400636	0.964	0.973	1
Etfb	0.0707474091185137	0.052351542600654	0.833	0.8	1
Rbms2	0.0708568561442796	-0.0291403597376945	0.302	0.351	1
Rab11fip2	0.0708574476689626	-0.0236063478029621	0.083	0.104	1
Cfdp1	0.0711590531115571	0.0314728865185852	0.988	0.991	1
Pex1	0.0714604667913427	0.0203153910907462	0.111	0.099	1
Dot1l	0.0715157832159134	-0.0364029346710363	0.352	0.373	1
Atg12	0.071598530714655	0.0162077943580007	0.351	0.356	1
Polr1c	0.0716184430703671	0.0502360971807376	0.855	0.848	1
Surf2	0.0717854205791125	-0.0270739238808787	0.489	0.54	1
Fbxl5	0.0720325924718457	0.00332215088548868	0.278	0.296	1
Zfp24	0.072128598390227	0.0107836014256628	0.289	0.297	1
Ubl7	0.0722100281811624	0.0434502319914286	0.385	0.345	1
Nasp	0.07226040403802	0.0143057110317046	0.998	0.989	1
Upp1	0.0723305959360254	0.0497709441983352	0.945	0.946	1
A830080D01Rik	0.0723888817584308	0.040545298392592	0.392	0.346	1
Timp1	0.0724366534621008	-0.0328506025745519	0.416	0.468	1
Fads1	0.0724866764778344	-0.0226104628658017	0.107	0.14	1
Usp36	0.0726201325404641	0.0490484359179112	0.472	0.429	1
Utp23	0.0726530855554662	0.0440554740298907	0.515	0.462	1
Rnf8	0.0726641927439313	0.0159393464599737	0.26	0.264	1
Sdhaf4	0.0726918673178227	-0.0300007941968293	0.533	0.584	1
Khdc3	0.0728608220507479	0.0327332597069284	0.164	0.144	1
Mycn	0.0730652303288817	0.0269445101990788	0.635	0.648	1
Dynlrb1	0.0732347826092955	0.0443583878128724	0.692	0.68	1
Dqx1	0.0734678569570452	-0.0135993339743672	0.404	0.357	1
Psma7	0.0738092005366502	0.0319282045109461	0.999	1	1
Aprt	0.0738198373774073	0.0396810063241024	0.986	0.991	1
Borcs8	0.0738803935782913	0.015268466431523	0.303	0.308	1
Sgf29	0.0739601300310984	0.00881384931326701	0.376	0.341	1
Qtrt1	0.0743604553526266	0.0432333003307219	0.42	0.375	1
Tenm3	0.0745077641498813	-0.0274758095907294	0.091	0.12	1
Alg9	0.0746822797898472	-0.00569975516900842	0.122	0.141	1
Tekt1	0.0746996857767931	0.0190205363723537	0.139	0.126	1
Pmpcb	0.0747061173236172	0.0277987471843565	0.45	0.443	1
Arpc5l	0.0748912348679904	0.0135891024982966	0.855	0.875	1
Rsrc1	0.0754988356511503	-0.0128861358289835	0.322	0.359	1
Fnbp1l	0.0755123107686739	-0.0300342646927422	0.322	0.371	1
Pds5a	0.075720384057363	-0.002560341000167	0.509	0.545	1
Fat1	0.07576339580366	-0.0317454635555025	0.439	0.451	1
Bod1	0.0758045216373038	0.0376198661044981	0.607	0.596	1
Lrrc47	0.0758822257172191	-0.0396734599749661	0.432	0.485	1
Ninl	0.0759810832180653	-0.0337888508418236	0.148	0.185	1
Ino80	0.0760136601178888	0.037457734239542	0.413	0.361	1
Cyfip1	0.0760251050057686	-0.0386791618539032	0.337	0.389	1
Herc2	0.07611376199652	-0.0314455823775462	0.225	0.271	1
Abracl	0.0761364083618494	0.0530183178077953	0.683	0.652	1
Trpv2	0.0761398288487346	-0.0055540202260899	0.094	0.112	1
Atpif1	0.0761618187929283	-0.0313686046872359	0.999	0.996	1
Mtch2	0.0761623990699853	0.0334598567059801	0.957	0.966	1
Trim8	0.076181711005185	-0.0393882235168931	0.234	0.279	1
Rnf126	0.0764319882178897	-0.0235157279364085	0.609	0.657	1
Hmbs	0.0764519346281294	0.0463602950307876	0.741	0.702	1
Cwc15	0.0765338205544174	0.0097163966155891	0.932	0.954	1
Nol6	0.076601237100363	-0.0435032541984591	0.369	0.416	1
Klf9	0.0766704881239253	-0.0481155524455346	0.79	0.808	1
4921524J17Rik	0.0767208312039499	-0.0316077730495795	0.438	0.488	1
Ephx2	0.0768412212125202	0.0248626659672514	0.104	0.075	1
Sh3glb2	0.0768518339009514	-0.0120445774232459	0.282	0.317	1
Ldlr	0.0768695057440019	-0.0325257014864451	0.119	0.15	1
Map2k7	0.0768743357102251	-0.00950886702186124	0.164	0.19	1
Elp3	0.0769542962168826	0.0453198267373404	0.552	0.513	1
Diexf	0.0770086373503614	-0.0304249030714367	0.192	0.218	1
Pigx	0.077077722078254	-0.0389414373494759	0.461	0.514	1
Ddx27	0.0770797604501259	0.0188616468347504	0.848	0.869	1
Mier2	0.0771003063579314	0.0287666363583009	0.167	0.14	1
Galk2	0.0771663804567816	-0.0239587930743081	0.17	0.209	1
Cgnl1	0.0774838693053344	0.00546406969848054	0.119	0.127	1
Mms22l	0.0775619338573292	-0.00196465115118433	0.349	0.373	1
Gdf3	0.0775842347346225	0.049747510667476	0.794	0.784	1
Pmm1	0.0775890217157223	-0.0542533969284331	0.857	0.886	1
Dcbld2	0.0775962475898207	-0.0177307652109731	0.082	0.11	1
Rpl39l	0.0776636845384463	0.0516261894267452	0.653	0.602	1
Rps23	0.0777057015094745	-0.0223933395894047	1	1	1
Cir1	0.0778362996184956	-0.0148743105709276	0.409	0.451	1
BC028528	0.0780200555906241	0.0468563628657839	0.118	0.098	1
Tpt1	0.078023246173623	-0.0245476469963157	1	1	1
Pfkl	0.0780294521272528	-0.0449895216146561	0.365	0.408	1
Eif4e2	0.0781451170743991	0.0263873158334236	0.981	0.987	1
Plod3	0.078145266601609	0.0337558492588197	0.206	0.166	1
Pik3r2	0.0781563333939773	-0.0288913930707553	0.142	0.181	1
Slc9b1	0.0781917136738324	-0.0392201260332041	0.514	0.566	1
Cct7	0.0782678245534059	0.0308067561641503	0.994	0.984	1
Tacc1	0.0787237729004339	-0.00356284459280551	0.196	0.217	1
Ak2	0.0787612825254395	0.0338903854288173	0.977	0.96	1
Vps4a	0.0787797162441875	-0.0199684205386577	0.246	0.251	1
Gxylt1	0.0788643260279677	-0.0223537212774454	0.141	0.175	1
Hddc3	0.0788882905890519	0.0274427821118626	0.162	0.138	1
Mief1	0.078907838203421	0.0342585660118573	0.222	0.196	1
Pgm1	0.0791937604059623	-0.0210178886295458	0.108	0.141	1
Acbd3	0.0792110879236679	-0.0120001734070486	0.241	0.272	1
Glo1	0.079254369496695	0.0353561618668135	0.979	0.985	1
Hspa5	0.0793244966110245	0.0522653451790698	0.946	0.956	1
Ddt	0.0795830581886867	-0.0338040680559857	0.795	0.836	1
Sycp3	0.0796151262061975	0.0519667009122375	0.424	0.382	1
Cobl	0.0796230121469072	-0.0465566902011514	0.636	0.664	1
Gngt2	0.0797614042268291	-0.00668265769770396	0.174	0.199	1
Prr14	0.079894692097715	0.0211752008137063	0.148	0.129	1
Gmds	0.079896965779941	-0.0144050073503713	0.123	0.15	1
Rrp9	0.0799610167335831	0.020363193685644	0.864	0.878	1
Blmh	0.0799661300693154	0.00378253251668592	0.621	0.65	1
Tmeff1	0.0799751629673762	-0.0217344227080101	0.422	0.466	1
Patl1	0.0800316850087531	-0.0073125482767217	0.157	0.181	1
Dnaaf5	0.0800927917718165	-0.0180549050308141	0.093	0.121	1
Ngrn	0.0802484368843337	0.0185042820780176	0.583	0.6	1
Tmem230	0.0804027056760849	0.0446564061248595	0.525	0.476	1
Nampt	0.080477535439916	0.0284174958085214	0.569	0.575	1
Sqstm1	0.0808746137327931	-0.0503168661734029	0.302	0.325	1
Tmem14c	0.0810164204804677	0.000368850447548419	0.778	0.809	1
Wasf1	0.0810580285358618	0.0313361223661215	0.247	0.221	1
Praf2	0.0811273755230267	0.00130594497856984	0.447	0.479	1
Mafg	0.0811692219252446	-0.0426646423852284	0.448	0.5	1
Slx4	0.0816309776690989	0.0180912267546703	0.119	0.09	1
Dbi	0.0818168015530567	-0.0229237245351894	0.959	0.943	1
Ap2s1	0.0820714612277223	0.0352796577145426	0.848	0.85	1
Chmp4b	0.082089561559574	-0.0444919399384422	0.451	0.487	1
Pkig	0.0821538708882463	-0.0361395015248971	0.255	0.303	1
Noct	0.0821686272631931	-0.0040086776461451	0.711	0.75	1
Timm8b	0.0821870671569544	0.0455579612954755	0.979	0.971	1
Pigyl	0.0821962358589104	0.04600713514413	0.443	0.404	1
BC005537	0.08234213993658	-0.0348162596017563	0.434	0.445	1
Dnmt3a	0.0823562153114217	-0.0533720567564898	0.467	0.494	1
Rufy1	0.082367798961529	-0.0151536959942396	0.081	0.108	1
Polr2b	0.0824134780939045	0.00472500497642281	0.554	0.581	1
Tcf15	0.0825579142676286	-0.0847214257673012	0.769	0.799	1
Jmjd4	0.0826880167784905	-0.00596403227972502	0.101	0.118	1
Bub3	0.0828226662330881	0.0493835938898617	0.899	0.887	1
Isca2	0.083061558958399	0.0172175239066678	0.27	0.272	1
Chuk	0.0831350870462047	-0.0242973489225543	0.276	0.286	1
Psmg1	0.0832393281914575	0.0346843220631632	0.645	0.646	1
Brpf1	0.0834520914535855	0.00894285723068228	0.225	0.195	1
Fblim1	0.0834637680177694	0.0289063966167832	0.807	0.824	1
Mcm10	0.0835840354524184	0.0443264190652461	0.539	0.496	1
Khsrp	0.0837109325528403	-0.0335241597458756	0.218	0.263	1
Col18a1	0.0838531314203282	-0.0416318368475949	0.474	0.526	1
Srsf3	0.0838578444451776	0.0364405509695325	1	0.998	1
Ska3	0.0839436672337568	-0.0164015870142219	0.251	0.287	1
Nhp2l1	0.0839783179517188	0.0187517716237524	0.998	1	1
mt-Nd4	0.0841251740816447	-0.0286738385354277	1	0.999	1
Tfeb	0.0841275941704128	0.0303424575305212	0.252	0.229	1
Rplp1	0.0841673373947592	-0.0203338535632818	1	1	1
Pnpo	0.0843706223310868	-0.00245120453027226	0.197	0.216	1
Trappc8	0.0845454419575369	-0.0299313762836437	0.132	0.167	1
Rsu1	0.0849486382659228	-0.0325463572289638	0.391	0.403	1
Setd1b	0.0850830245106634	0.0164981747596153	0.384	0.396	1
Hnrnpul1	0.0852545910692095	-0.0218051313782703	0.433	0.48	1
Dennd2c	0.0854458405515109	-0.031020931895427	0.163	0.19	1
Clpb	0.0856204518216744	0.00909269092948317	0.416	0.433	1
Nudt8	0.0856946934636805	-0.0321268565323181	0.201	0.245	1
Snupn	0.085694896893269	-0.00883917843339083	0.282	0.315	1
Dync1li1	0.0858457390055129	-0.0397826715904911	0.463	0.515	1
Zmpste24	0.0858535654249162	-0.0146968510722404	0.242	0.277	1
Eri3	0.0858651105395505	-0.0233591887552024	0.37	0.417	1
Cad	0.0859305539700505	-0.0234449412623576	0.4	0.446	1
Akap1	0.085932720226468	0.0406854294438564	0.464	0.431	1
Rhbdd3	0.0859447812844084	-0.0212801342663687	0.13	0.146	1
Vhl	0.0860924578434212	-0.00231481346186052	0.105	0.122	1
Ddx39b	0.0861195002891768	0.0474705940641469	0.936	0.925	1
Atp5a1	0.0861443908845337	0.0226851852339751	0.999	0.993	1
Acad11	0.0861552488279791	-0.0312873921457463	0.128	0.164	1
Dpysl3	0.0862512039422194	-0.00336752712260095	0.105	0.098	1
Blvra	0.0864938472226091	-0.0013616383385559	0.156	0.17	1
Sox4	0.0865180698594172	-0.030057239150552	0.178	0.218	1
Sepsecs	0.086555427398115	-0.0224762805715061	0.076	0.106	1
Polr2g	0.086613050165637	0.0359168949370183	0.891	0.89	1
Tfdp2	0.0867250665969145	0.0442938249743455	0.543	0.496	1
Map3k10	0.0867875417999973	0.0105569469014721	0.178	0.18	1
Timm50	0.0868023560464899	-0.0225271646761621	0.516	0.564	1
Mark2	0.086817393840033	0.0033566734353434	0.368	0.395	1
Ybx1	0.0868602396119972	-0.0231359870820178	1	1	1
Phf13	0.086959004606551	0.00805309635083362	0.166	0.175	1
Emb	0.0871656882138529	0.0204723792759979	0.543	0.556	1
Gja1	0.0872554941936206	0.0180304436237395	0.299	0.261	1
Vapb	0.0874346588052636	0.0346885622815066	0.567	0.559	1
Ccdc28a	0.0874933348630989	-0.0217920224062152	0.077	0.107	1
Eif2b2	0.0876675277904587	0.0331643565086135	0.447	0.396	1
Ppp1r14d	0.0877030173277051	0.00504846357109613	0.144	0.154	1
Mid1	0.0877669473176455	-0.0544363297473831	0.711	0.72	1
Ywhaz	0.0877961439895606	-0.0299098957153356	0.933	0.925	1
Esco1	0.0878157652304365	-0.0245061182409786	0.117	0.152	1
Zc3hav1l	0.0878791062274999	-0.0132808741256703	0.078	0.104	1
Dda1	0.0879082482782356	-0.0460854810843332	0.72	0.756	1
Tdrd12	0.0880926415770629	-0.0188080328956399	0.173	0.209	1
Kif23	0.0886853336104046	-0.0443592109621112	0.334	0.375	1
Atp6v0e	0.08880263703161	-0.0174198471851439	0.891	0.921	1
Pik3ca	0.0894031961004187	-0.0145765825412752	0.107	0.134	1
AU022252	0.0896367195728125	0.0209913265700129	0.356	0.367	1
Tmtc3	0.090195620875198	-0.0240673882951545	0.098	0.131	1
Angel2	0.0901956832283805	0.0181853157625779	0.429	0.386	1
Ano6	0.0903459579162847	0.00685118870969081	0.142	0.145	1
Flywch2	0.0903475794382452	-0.0265574872879021	0.122	0.158	1
Scaf4	0.0903867146692253	-0.0315595603807051	0.259	0.305	1
Cops8	0.0903967182539595	0.00667370203408324	0.69	0.717	1
Dmtn	0.0905035827997652	-0.0297150216990379	0.205	0.248	1
Tomm40l	0.0906897316267224	0.00499790003147524	0.174	0.153	1
Gtsf1l	0.090797921212836	-0.00974666530551893	0.447	0.426	1
Taf1b	0.0908719677382813	0.0241242980125049	0.153	0.132	1
Mre11a	0.0909634086303493	-0.0433228371598368	0.388	0.423	1
Tbc1d25	0.0911447509542529	0.0158921279215875	0.108	0.081	1
Noa1	0.0911543182818785	0.035396044631858	0.276	0.274	1
Fuz	0.0912245297809984	0.0230363781607465	0.107	0.086	1
Cdc20	0.0914565548334238	0.0395531546801877	0.941	0.933	1
Hiatl1	0.0915508319979037	-0.0106607879944442	0.132	0.155	1
Fam135a	0.0915587518919171	-0.0236034967688353	0.075	0.102	1
mt-Nd3	0.0916818963658541	-0.00917138222486535	1	0.996	1
Tiprl	0.091700370342111	-0.0495306448144039	0.45	0.487	1
Gm10451	0.0918487999718817	0.0220418410118926	0.11	0.088	1
Orc4	0.0918869181336369	0.01205141620362	0.31	0.317	1
Spen	0.0920299826744661	-0.0428715530912077	0.396	0.445	1
Calm1	0.092065087841355	0.0322860269696483	0.995	0.998	1
Naa50	0.0921134042213803	0.04538913114377	0.979	0.964	1
Nedd8	0.0923247430280518	-0.0286213794143964	0.996	0.993	1
Dnajc18	0.0925559078454612	-0.00883172442225291	0.115	0.137	1
Psmb10	0.0928325604400325	-0.0438924658480163	0.71	0.751	1
2010320M18Rik	0.0928423800326396	0.0108814388282099	0.282	0.29	1
Exoc3	0.0928477749258011	0.0370999113779153	0.439	0.41	1
Nthl1	0.0929865052201681	0.0367349410015268	0.315	0.276	1
Cmip	0.0930286512001722	-0.0417622201642086	0.331	0.368	1
March5	0.0930297402064185	-0.00985162456287036	0.847	0.88	1
Gemin6	0.0931362329008706	0.0134617509776139	0.726	0.744	1
Fam208b	0.0931859840780742	-0.0335598117807571	0.2	0.243	1
Clint1	0.0932704545734519	-0.0368014430326665	0.415	0.465	1
Mrs2	0.0934176248188292	-0.0209205379084866	0.091	0.122	1
Rpl22l1	0.0934400927205066	0.0316265159850002	1	0.999	1
Lrrfip2	0.0937642703004426	-0.0222222423850411	0.399	0.444	1
Shfm1	0.0939457874206439	-0.0348455410759905	0.999	0.996	1
Mical3	0.0939492464848408	-0.0297124395196744	0.148	0.182	1
Nup153	0.0939783261611692	0.0443925700894552	0.515	0.477	1
Cdkn2a	0.0940185579329803	-0.0414919254747714	0.286	0.333	1
Farsa	0.0940383238000287	-0.00866389609434715	0.624	0.662	1
Nras	0.0942816859077286	-0.0240775590934489	0.656	0.703	1
Galnt7	0.0943133166829898	-0.027430452853014	0.096	0.125	1
Flna	0.0943458264340242	-0.0338399129938147	0.425	0.474	1
Hace1	0.0945515976823112	0.0134656016403496	0.11	0.101	1
BC031181	0.0945943000538303	-0.0477232400611631	0.728	0.753	1
Timm10	0.0946548999524179	0.0454263490999082	0.855	0.824	1
Timm10b	0.0947515132015082	-0.047608424909408	0.632	0.679	1
Smurf1	0.0950061723874724	-0.00278463968595302	0.096	0.111	1
Ppil2	0.0950246275808813	-0.00843348176636383	0.344	0.377	1
Cux1	0.0952430073106151	0.016912527345335	0.197	0.19	1
Sart3	0.0953240147886316	-0.0410456573577203	0.434	0.48	1
Ddx39	0.0953635697994269	0.0303091467231003	0.937	0.91	1
Prcc	0.0953698536354981	0.0328434659258927	0.323	0.294	1
Kifap3	0.0954552388604894	-0.0186108741266389	0.44	0.482	1
Ddx5	0.095546317445204	0.0329038090313878	1	0.999	1
Gcat	0.095558079608868	0.0220212444222472	0.507	0.461	1
Ptpn1	0.0956434877533035	0.0425045286467797	0.534	0.492	1
Ppp1r11	0.0956480457453813	-0.0259149392418682	0.772	0.813	1
Aldh4a1	0.0956706354248489	-0.0156760476093186	0.149	0.18	1
Phax	0.0957070908745241	0.0461069903196855	0.746	0.726	1
Tram1	0.0957834369890805	0.0359172000410118	0.607	0.593	1
Gtpbp3	0.0959913946128481	-0.0110586254881564	0.139	0.165	1
Mis18bp1	0.096016853677886	-0.0423162971079079	0.554	0.603	1
Ptma	0.0962042288051844	0.0172142406159068	1	1	1
1110012L19Rik	0.0962267563658653	0.0305296629297184	0.301	0.28	1
Trmt10a	0.0962345189117803	-0.017303801350658	0.343	0.383	1
Ldhb	0.0966476150659581	0.0127812266688432	0.635	0.662	1
Dctn1	0.0968094417825648	-0.0384093221015394	0.283	0.324	1
Smoc1	0.096902171748556	-0.0222089714502175	0.077	0.106	1
Zfp326	0.0970691638776442	-0.0210539132437642	0.357	0.402	1
Slc25a13	0.0971159658852462	-0.0327814973393475	0.553	0.603	1
Gm8797	0.0971413092389633	0.046149879089325	0.717	0.685	1
Rnf138	0.0972792174594773	-0.00756000211601315	0.749	0.72	1
Hsp90b1	0.0972984064536605	0.0330522643248783	0.972	0.955	1
Ate1	0.0974194942040778	0.0350446333544089	0.354	0.329	1
Api5	0.0974281053066264	-0.0157998091178656	0.676	0.72	1
Ddit4l	0.097437840954629	-0.00975178816659295	0.166	0.195	1
Glod4	0.0976038678212899	0.045766913143551	0.494	0.451	1
Syvn1	0.097756300396079	-0.00690858945384189	0.085	0.103	1
Mettl13	0.0977627657145678	-0.0278758984921826	0.286	0.331	1
Zfp800	0.0977914681652002	-0.0290684810001662	0.135	0.171	1
Tk1	0.0978892335321534	0.0444639145477034	0.529	0.494	1
Rpusd1	0.0980279574441356	0.00595106994567733	0.141	0.145	1
Camk2g	0.0984022829608193	-0.0155211683348342	0.105	0.132	1
Anp32b	0.0985362910680948	0.0222124488121862	1	1	1
Ckap2l	0.0987664042437976	-0.00784703130576581	0.316	0.347	1
Fer	0.0988916003234948	0.029961727588836	0.211	0.173	1
Fez2	0.098914289712343	0.0293630610967313	0.183	0.146	1
Zcchc17	0.0992569835583133	-0.0503847187466882	0.742	0.78	1
Inpp5d	0.0992888147973761	0.0285975000737552	0.183	0.154	1
Psme3	0.0993354581039113	0.0123786094704748	0.657	0.673	1
Arid1b	0.0994337415393327	-0.0195018574499494	0.102	0.133	1
Yrdc	0.0994475550723298	0.0439214279853462	0.753	0.729	1
Kdm5b	0.0994921281702675	0.0192086579661919	0.913	0.932	1
9130401M01Rik	0.099571537578315	-0.0359127574313339	0.862	0.854	1
Cacybp	0.0998827571416597	0.0402047113750856	0.996	0.998	1
Btg1	0.0999024658813561	-0.0357014348059929	0.201	0.235	1
Zfp7	0.100042831264522	0.01435379864141	0.114	0.109	1
Lck	0.100316954543509	-0.0310902767225888	0.256	0.301	1
Coq7	0.100505636837037	0.034767015745324	0.754	0.71	1
Apitd1	0.100516880383944	-0.0201402034831045	0.611	0.658	1
Agtpbp1	0.100585944458243	0.0225793068147982	0.234	0.223	1
Eps15	0.100650536592365	-0.000603385629378422	0.171	0.155	1
Sfn	0.100658826678292	-0.0312801687104542	0.433	0.483	1
Extl3	0.100803035035422	-0.0251483890177801	0.107	0.14	1
Rbm38	0.100812992314045	-0.0398208660478849	0.514	0.564	1
Mccc1	0.100956656393417	-0.0211983462781024	0.105	0.122	1
Apbb2	0.100986332813159	-0.0271664493373366	0.109	0.139	1
Cdc14b	0.101028907386579	-0.0144400906643417	0.152	0.182	1
Fam185a	0.1011656233204	-0.0251910320538241	0.089	0.119	1
Spint2	0.101311160617775	-0.0415812830034609	0.802	0.807	1
Tbc1d20	0.101419466184484	-0.0187747542718629	0.213	0.249	1
Ppp1r12a	0.10141968403545	-0.0456234634154269	0.541	0.587	1
Coil	0.101499270200426	0.0287515256746765	0.492	0.477	1
Tfg	0.101515121068513	0.0421377168393127	0.557	0.509	1
Gpbp1	0.101551491559341	0.00562446501646141	0.717	0.748	1
Zfp148	0.101614452275279	-0.0377772186935676	0.275	0.313	1
Elovl1	0.101799785645569	0.0115962415038279	0.11	0.106	1
Mlana	0.101872981177673	-0.0205046769361737	0.136	0.168	1
Krt18	0.101954443362409	-0.144343952227249	0.103	0.11	1
Slc3a2	0.102134344437584	0.0476998720746352	0.868	0.841	1
Pigp	0.10216259964594	-0.0290122117567825	0.239	0.283	1
Rrp1	0.10218729385949	0.0372368251062941	0.872	0.842	1
Tesc	0.102423613517396	0.0106349075867887	0.102	0.1	1
Cdc25a	0.10252718579538	0.042381691616362	0.486	0.452	1
Mdn1	0.102624527915592	0.0079751442343895	0.632	0.663	1
Ndufa6	0.10271343323296	0.0389959575498275	0.974	0.972	1
Ncl	0.102764650961153	0.0230954118408353	1	1	1
Dst	0.102859468885853	-0.0542343520692025	0.481	0.521	1
Irf2bp1	0.103420466671235	0.0367819486689225	0.295	0.259	1
Mageb16	0.103478539659714	0.0285126863134287	0.265	0.245	1
0610012G03Rik	0.103500786905543	0.00958760110799672	0.855	0.876	1
Dcakd	0.103507329908034	0.0474105780614351	0.814	0.779	1
Sf3b1	0.103550605737491	0.0315045909972893	0.956	0.965	1
Noc2l	0.103592779363883	0.03868841442987	0.645	0.598	1
Slc30a5	0.103653488199569	0.0125807361907726	0.203	0.206	1
Rrm2	0.103937341741869	-0.00385362269294909	0.795	0.829	1
Trmt1l	0.10417519547507	-0.000977565069979147	0.244	0.263	1
Cep164	0.104190517675755	-0.0382844113851632	0.425	0.475	1
Tmem167b	0.104852474050598	0.00663900562217996	0.136	0.14	1
Pik3c2a	0.104868439480588	-0.0328597981090873	0.165	0.197	1
Kif11	0.104997660377283	0.00237620610532197	0.399	0.423	1
Npr1	0.105023632624958	-0.000567530710232134	0.409	0.437	1
Hn1	0.105056469195404	0.0284561065842639	0.953	0.933	1
Qk	0.105251917560781	-0.0227370044806744	0.501	0.546	1
Nrf1	0.105291145398592	-0.0246980879899834	0.416	0.459	1
Prkrip1	0.105339782927596	0.0316062441993682	0.615	0.612	1
Gnpnat1	0.105444472490596	0.0260146108815557	0.719	0.73	1
Sass6	0.105487667825266	0.0047100994124461	0.112	0.117	1
Pgm3	0.105519339163482	0.0230850573854296	0.233	0.224	1
Sh2b1	0.105602775830416	0.0103469131419035	0.235	0.243	1
1600020E01Rik	0.106104699202172	0.0238238398785914	0.162	0.127	1
Pak1	0.106156298968148	-0.0268759840526904	0.253	0.268	1
Alad	0.106409827076638	0.0140536749595729	0.397	0.409	1
Hadhb	0.106433798360712	0.0196588391170388	0.448	0.41	1
Bend3	0.106569201569359	0.0167226580213496	0.118	0.09	1
Polr2c	0.106769290166131	0.0328537660175423	0.929	0.925	1
Fem1a	0.107403749178397	-0.00417367765171271	0.115	0.129	1
Fam122a	0.107449873478702	-0.0271085483572562	0.143	0.172	1
Dtnb	0.107462776208846	-0.0215963525377374	0.156	0.191	1
0610010K14Rik	0.107556787402561	0.0155624054679799	0.221	0.218	1
Slmo2	0.107647194452139	-0.0128842261811665	0.746	0.785	1
Rmnd1	0.107761722767324	-0.0310998385424414	0.167	0.206	1
N4bp2	0.10783692315007	-0.00304264096161044	0.238	0.259	1
Zfp423	0.107948508453032	-0.0243144273199842	0.124	0.159	1
Fasn	0.108090669321297	-0.0353269106824597	0.458	0.507	1
Cald1	0.108215372797062	-0.0894251738611452	0.459	0.489	1
Psmc5	0.108224184758626	0.0307176413627436	0.836	0.833	1
Sox2	0.108381237343572	-0.0407486396271244	0.926	0.942	1
Tatdn2	0.108507462623397	-0.0266367339676009	0.252	0.294	1
Mitd1	0.108513163234986	0.0155057512165903	0.539	0.548	1
Taf4a	0.108603551545173	0.0261958578673316	0.166	0.138	1
Emc6	0.108738091765131	0.0403404352502268	0.95	0.933	1
Psat1	0.108755060438172	0.0354192919950849	0.927	0.935	1
Inpp5a	0.108868622939383	-0.027263114448565	0.116	0.149	1
Junb	0.108990314971098	0.021242064751629	0.376	0.332	1
Srrm2	0.109168764223976	-0.0335305190764241	0.993	0.993	1
3110082I17Rik	0.109188660230324	0.035220832824713	0.424	0.403	1
Sars2	0.109341688615588	-0.0253217934641146	0.19	0.229	1
Rhoa	0.10942264577927	0.0199941324337118	0.956	0.933	1
Actr2	0.109583401305152	0.0402445883481284	0.59	0.572	1
Eif3j2	0.109614202541962	0.00465007251507654	0.576	0.604	1
Ptpn6	0.109701793304672	-0.0204973749374991	0.101	0.131	1
Rpl10	0.109776671707025	0.0336934242830793	0.999	0.999	1
Sfmbt2	0.10980425320412	-0.0572980840484558	0.206	0.236	1
Ewsr1	0.109826841003834	-0.045683125881139	0.819	0.825	1
Ist1	0.110240616533892	-0.0087025319525865	0.177	0.201	1
Luc7l	0.11051215855438	0.0232252894032213	0.731	0.747	1
Eefsec	0.110870457252492	0.0387241941630734	0.286	0.25	1
Mycbp	0.110950065091416	-0.0279581848655663	0.624	0.618	1
Nrtn	0.110971948650187	-0.00257626171219022	0.341	0.366	1
Ccnk	0.111024782515031	-0.000225529686320891	0.361	0.389	1
Top2a	0.11108383847144	-0.0246202237036466	0.937	0.929	1
Rbm15b	0.11124782775005	-0.000654028151656744	0.222	0.241	1
mt-Nd5	0.111281025675391	0.0303166358704567	0.871	0.877	1
Zfp385a	0.111371921754613	-0.00763515141302074	0.118	0.139	1
Zgpat	0.111577885598187	0.0251594700297228	0.152	0.129	1
Dab2ip	0.111642095681973	-0.00181055979645686	0.222	0.241	1
Stk25	0.111649419064426	-0.0126849332666139	0.11	0.134	1
Rad51c	0.111778290829777	0.019650029197487	0.104	0.077	1
Mettl10	0.111831996615349	0.0293485072173779	0.193	0.163	1
Rfk	0.111854986035944	0.020854924948507	0.47	0.473	1
Surf4	0.111899343586657	0.0357552618211913	0.522	0.497	1
Hnrnph3	0.111934023843461	-0.0370443122342929	0.287	0.331	1
Ube2d1	0.111941850896216	-0.0168550532824698	0.352	0.39	1
Mrps33	0.112084704706983	0.00163255958917308	0.931	0.911	1
Aasdhppt	0.112111656156113	0.0315023751822392	0.711	0.721	1
Prosc	0.11212535944424	-0.0281775933474414	0.281	0.325	1
Esyt2	0.112148889200718	-0.00773043715954588	0.123	0.144	1
Hsdl1	0.112263561025118	-0.0214372500154547	0.083	0.112	1
Nudt1	0.112265042688889	0.0379641134671668	0.687	0.642	1
Rab9	0.112337223643221	0.0337667695256341	0.466	0.453	1
Ube2q1	0.112348628264002	-0.00150635744332156	0.485	0.519	1
Zfp68	0.112358247153134	0.0160069232130891	0.105	0.093	1
Rpp25	0.112526291047403	0.0113085838973407	0.662	0.684	1
Cxadr	0.11260782074347	0.0069547368692717	0.107	0.108	1
Polr3h	0.112628997449832	-0.0326620059155749	0.513	0.562	1
Gm8186	0.112669839054659	-0.0217244932485857	0.681	0.726	1
Colgalt1	0.112715486641893	-0.0402496077161898	0.39	0.426	1
Hmgxb4	0.112957236401165	0.0357991358181893	0.482	0.452	1
2410131K14Rik	0.113041319790108	0.00964822016338363	0.194	0.197	1
Clu	0.113069395404781	0.0185137855251366	0.109	0.1	1
Rnf7	0.113073857391966	-0.0161689000546694	0.987	0.996	1
Sike1	0.113160822747554	0.00421120870726605	0.324	0.34	1
Slc25a40	0.11324298337206	-0.0115924742443188	0.149	0.174	1
Ssr2	0.113317725119568	0.0441340420648282	0.991	0.991	1
Fam98c	0.113402450872903	0.0236952319844106	0.297	0.29	1
Wdr41	0.113608935529804	-0.0118784334668174	0.107	0.13	1
Znhit1	0.113733860799659	0.045085402011115	0.746	0.72	1
Tiam1	0.113945018467117	0.0184568290440946	0.109	0.096	1
Iars2	0.113949699158936	0.00957126473992093	0.27	0.278	1
Iqcg	0.113959655779364	0.0254831594381701	0.151	0.123	1
Dusp3	0.11400817054971	0.0103049681854489	0.111	0.089	1
Gm3550	0.114010023706222	0.0185443313271529	0.672	0.629	1
Wsb1	0.114022720676139	-0.0187619925844679	0.304	0.346	1
Bag3	0.114161609103133	0.0252882260136101	0.153	0.12	1
Arl16	0.114260734538611	0.0141649218918441	0.119	0.113	1
Piezo1	0.114287109037775	-0.0240952215435746	0.217	0.254	1
Adh5	0.114318348037877	0.0141180730027548	0.881	0.898	1
Gse1	0.114318871477129	0.0233157747766383	0.207	0.195	1
Ppp2r1b	0.114319784231136	0.038385690549402	0.378	0.333	1
Med28	0.114377067196571	0.0327250648998563	0.884	0.851	1
Zpr1	0.114517603465098	0.0427006779468845	0.63	0.598	1
Tex30	0.114522673389068	0.0398784316688446	0.571	0.556	1
Tmem38b	0.114660827259044	0.0142208617329541	0.241	0.239	1
Rnf169	0.114740283021251	-0.0232622065853315	0.138	0.157	1
Srek1ip1	0.11476612963137	-0.0436473553279706	0.439	0.472	1
Dync1h1	0.115017284201032	-0.0384949874112099	0.34	0.382	1
Josd2	0.115025573164939	-0.0105596797479526	0.162	0.189	1
Anapc7	0.115138684700447	0.0320062998823196	0.273	0.247	1
Pom121	0.115201934268896	-0.0358848257721708	0.39	0.438	1
Zfp229	0.115265406706138	-0.0207634414965908	0.254	0.293	1
Ampd2	0.115383908068836	0.0271559831226834	0.193	0.165	1
Actn4	0.115715855219302	-0.039829863843333	0.953	0.964	1
Tet1	0.115747383022854	0.0326386632215802	0.735	0.691	1
Ddx42	0.115869830450244	-0.0399922970350041	0.7	0.738	1
Mrps34	0.115877078220676	0.0239901101709247	0.684	0.695	1
Snx12	0.11590399380578	0.0367112496667054	0.35	0.305	1
Skap2	0.116070160091415	0.0124488943753847	0.403	0.416	1
Mterf3	0.116393686322315	0.0077057746011758	0.199	0.205	1
Tmem55b	0.116523464132606	-0.0228878383661716	0.349	0.391	1
Rcl1	0.116620936648532	0.0371497463367521	0.726	0.709	1
Tex261	0.116714627754084	0.00397162815115137	0.535	0.565	1
Tex19.1	0.116871564299867	0.0447005494948927	0.72	0.707	1
Elf3	0.117161531940104	0.033557184598584	0.166	0.134	1
Gm10282	0.117168120297117	-0.0156457772946474	0.084	0.109	1
Syce1	0.117267616714307	-0.000584355020529947	0.389	0.414	1
Ciao1	0.117502119825634	-0.0326203375064195	0.301	0.322	1
Psmd3	0.117543731554125	0.0421802816057303	0.854	0.825	1
Scpep1	0.117582707699504	0.0231606171109772	0.433	0.437	1
Dcaf17	0.117686750020989	0.0116630884679053	0.329	0.342	1
1700097N02Rik	0.117807285919192	0.0129140517087027	0.335	0.299	1
2610524H06Rik	0.118187522918626	-0.000170114687888356	0.399	0.426	1
Atic	0.118928110805032	0.0462584606164874	0.693	0.664	1
BC022687	0.118997946921262	0.0207397154532788	0.101	0.074	1
Fastkd1	0.119103040720181	-0.0217442646799359	0.091	0.112	1
Wapl	0.119265806256378	-0.0534269286264121	0.799	0.825	1
1110038F14Rik	0.119288880239852	-0.00292018610942391	0.669	0.704	1
Zfand1	0.119606474492776	0.0265363066537609	0.334	0.319	1
Tmem106b	0.11967055394843	-0.0103741525584302	0.101	0.123	1
Nln	0.119684741165834	0.0124942508566229	0.199	0.2	1
Ttc1	0.1197257463794	0.0458905222245513	0.788	0.753	1
Chmp2a	0.11975880206026	-0.048403479623371	0.722	0.762	1
Dtwd1	0.119768922768326	0.0291812207196165	0.286	0.265	1
Rpl27	0.119942964688772	0.0252491024096346	1	0.999	1
Mbnl2	0.12015201286503	-0.0279811342414217	0.128	0.162	1
Ttc3	0.120493862955223	0.0382870495225934	0.604	0.596	1
Sbds	0.120979741281007	0.039959426222589	0.648	0.625	1
Rmi1	0.121235333528671	-0.0299239729926071	0.234	0.255	1
Golt1b	0.121319967559029	-0.000163423245435557	0.412	0.438	1
Oaz1	0.121427126013901	0.0285321072194944	1	1	1
Ints12	0.121439178688568	0.0224258882302813	0.227	0.21	1
Mgat4b	0.121468159418217	-0.00662183705060965	0.149	0.168	1
Sart1	0.121544187879505	-0.0492496823561113	0.474	0.508	1
Bdh1	0.121568968313003	-0.00865392745488687	0.123	0.143	1
Tppp3	0.121571091283427	-0.0264677448364803	0.098	0.128	1
Smc6	0.121657563421926	-0.0446611255056326	0.82	0.848	1
Foxj3	0.121724006452092	-0.0192816303136427	0.159	0.191	1
Fzr1	0.121801891795145	0.0348914055322449	0.53	0.519	1
Sbno1	0.121866654340761	0.000905844929512289	0.799	0.764	1
Znrf2	0.121993390433391	-0.0351431579136337	0.228	0.268	1
Stx3	0.122066050656171	-0.0162724872827768	0.211	0.244	1
Tspan13	0.122132948869477	-0.0373856974533877	0.453	0.47	1
Ei24	0.122137284366065	-0.0248480595265732	0.502	0.546	1
Pnkd	0.122167777894505	0.0265828429444553	0.807	0.817	1
Nup54	0.12231773746151	-0.0166020395674715	0.386	0.423	1
Gpr89	0.12232695907173	0.022198857384823	0.251	0.232	1
Abi2	0.122327627170276	-0.0032454257038112	0.204	0.225	1
Epc1	0.122442198891139	-0.00946409767988776	0.192	0.218	1
Slain2	0.122497606160639	0.00717655709188447	0.506	0.471	1
Polr2l	0.122555700563968	0.000463185496166751	0.611	0.637	1
1110008L16Rik	0.122755469912421	-0.00407488184275273	0.397	0.428	1
Prrc2c	0.122768050937046	-0.0350676909077681	0.984	0.983	1
Ppfia1	0.122863972571946	-0.0249937556855177	0.241	0.282	1
Dbp	0.122867732733368	0.0156341267531401	0.118	0.11	1
2200002D01Rik	0.122916648313966	-0.0398174388029786	0.206	0.241	1
Zfp592	0.12295223978021	-0.0187656755223416	0.082	0.109	1
AU019823	0.12307114350429	-0.0148981853331021	0.34	0.337	1
Trim11	0.123285246542626	-0.0262277815148902	0.109	0.141	1
Mapk14	0.123296953034328	-0.0136148412638428	0.4	0.436	1
Peo1	0.123346443245724	0.0172993733360949	0.259	0.256	1
Smad1	0.123354297763523	-0.00165180986870467	0.183	0.201	1
Fcho2	0.123497066322417	0.0193550688256326	0.128	0.116	1
Depdc1a	0.123672699004662	-0.0213940828395305	0.133	0.165	1
Plekhg5	0.123980538985868	-0.0219514287690275	0.077	0.104	1
Sec22b	0.12402393019786	-0.02970833707094	0.492	0.54	1
Zfhx3	0.124252724692134	0.00365773536839459	0.218	0.231	1
Exoc8	0.12427031471484	-0.00874248540313617	0.129	0.151	1
Ftsj3	0.12460588512064	0.012588805939614	0.816	0.838	1
Mcl1	0.124606762651516	-0.0346804021671846	0.834	0.835	1
Tex264	0.124609915180855	0.0256328288638146	0.37	0.359	1
Rars	0.124651382913589	0.0289761586519663	0.724	0.727	1
Gtf2h1	0.124914301844469	0.0454172221395394	0.705	0.675	1
Srp68	0.125063355486653	0.0151831528887681	0.508	0.467	1
Arl6ip6	0.125453800318605	0.035468861414389	0.486	0.467	1
Prmt6	0.125463361459981	0.00420400014554148	0.235	0.252	1
Slc6a8	0.12588061659498	-0.00979859979514794	0.242	0.272	1
Vcp	0.126117450590973	0.0311160679327511	0.943	0.921	1
Mettl1	0.126161065443453	0.00785892919311093	0.475	0.497	1
Tada3	0.126174391094244	0.033395820995471	0.454	0.438	1
Ddx25	0.12621637702416	-0.00476766571079337	0.13	0.147	1
1110051M20Rik	0.126365848648014	-0.00961681310595278	0.095	0.116	1
Yme1l1	0.126581293458901	-0.0449564959348897	0.63	0.659	1
Hdgf	0.126658576218385	-0.0344295691374612	0.992	0.995	1
Pogz	0.126926190535135	-0.0281643807503123	0.238	0.279	1
Mink1	0.127005076025602	-0.0154209418668866	0.122	0.149	1
Gins4	0.127141824780268	0.0463229426912461	0.778	0.762	1
Rep15	0.12742386252321	-0.0379945632644533	0.135	0.168	1
Coa4	0.127572979629102	-0.0235899022981671	0.208	0.22	1
Coro1b	0.127612794171893	-0.0373702656991288	0.308	0.335	1
Phc1	0.127710884029264	0.0268702851869785	0.774	0.78	1
Cradd	0.127720589478376	-0.001206442661356	0.162	0.175	1
Bet1	0.127753691727632	-0.0304688384182177	0.485	0.533	1
Actr3b	0.128116876834902	-0.0232982326258038	0.214	0.252	1
Mrpl43	0.128256943623741	-0.0179627806923655	0.76	0.797	1
Dpy19l1	0.128525378204313	-0.0202067752928303	0.159	0.171	1
Mpv17l2	0.128753596362119	-0.0105273129907534	0.273	0.303	1
Zbtb17	0.128753869683136	0.00896855214645972	0.131	0.13	1
2610002M06Rik	0.128953715009945	-0.01893276595477	0.085	0.103	1
Hdac6	0.12904131965367	-0.032110800113182	0.2	0.238	1
Arl2bp	0.129144424518087	0.0269891804352299	0.368	0.355	1
Pnpt1	0.129343096446111	0.00549195913913775	0.239	0.251	1
Ivns1abp	0.129472158207735	-0.0265174891987552	0.555	0.551	1
Tspo	0.129473729943223	-0.00625445606955283	0.212	0.235	1
Rnf115	0.129493708323687	-0.00664903246269843	0.359	0.39	1
Dcps	0.129589892509048	0.0376622085906592	0.55	0.509	1
Pinx1	0.129699845729608	0.0439507170580639	0.48	0.452	1
Gng5	0.129884779042025	-0.0157504478801926	1	0.999	1
Mkrn1	0.12997080300508	0.0130454769279518	0.998	1	1
Sertad2	0.130157612589415	-0.0214699235886565	0.46	0.504	1
Arpc4	0.130224444771776	0.0421375722764806	0.705	0.679	1
Rnf31	0.130266730849004	0.0208638043747216	0.111	0.09	1
Fam208a	0.130296645246333	0.0115740712769792	0.372	0.381	1
Ywhag	0.130337037521072	-0.0352227662409168	0.849	0.879	1
Rb1cc1	0.130384596076167	-0.0180113327561173	0.215	0.25	1
Smim12	0.130445849280317	-0.0199673494487356	0.554	0.598	1
Smurf2	0.130463242466971	0.0161427430407951	0.13	0.117	1
Fam122b	0.130587105722912	-0.0124823786070507	0.102	0.125	1
Npc2	0.13070311594234	0.0451077071145631	0.769	0.745	1
Ptgr1	0.130820961495925	-0.0283143615613873	0.101	0.123	1
Ipo13	0.131223940785647	-0.0273331619196847	0.215	0.236	1
Laptm4a	0.131256723297938	0.0409464602777966	0.774	0.758	1
Apobec3	0.131506042158665	0.0347822689270597	0.482	0.465	1
Mybbp1a	0.131912524909473	0.0401313147644025	0.937	0.918	1
Dusp12	0.131948408415164	0.0420307636662145	0.543	0.503	1
Cep170	0.131957244068818	0.0218615102834295	0.159	0.127	1
Smarca4	0.132114062844779	0.00286982389846857	0.79	0.758	1
Lmo4	0.132140081428916	0.0232248028223244	0.467	0.48	1
Actn3	0.132559147508008	-0.0132717154948532	0.185	0.188	1
Zdhhc18	0.13289472727805	-0.0105844747250955	0.133	0.157	1
Gm10269	0.132962338232637	0.0222749169572834	0.132	0.107	1
Becn1	0.132987777408357	-0.00126920883870196	0.382	0.405	1
Sfrp2	0.133079141820397	-0.0121155044740451	0.173	0.201	1
Csk	0.133126735640927	0.00126595943592314	0.166	0.178	1
Hspbp1	0.133140915412831	0.0267954008197716	0.388	0.384	1
Hbegf	0.133175415585823	-0.0352262333320677	0.177	0.207	1
Emsy	0.133285512791442	-0.0169081877116873	0.392	0.432	1
Uhmk1	0.13334285407167	-0.0244429277194221	0.104	0.134	1
Ccdc124	0.133558943764978	0.0408764088651292	0.847	0.833	1
Ubap1	0.133599508291282	-0.00434087904530633	0.308	0.33	1
Foxp1	0.134279617673552	0.0434716950264164	0.509	0.486	1
Mrpl19	0.134500787670327	0.0417051308509959	0.52	0.491	1
Tcf12	0.13452455451838	-0.0214319854887102	0.155	0.188	1
Rsf1	0.134570794312228	-0.0298101500212913	0.514	0.517	1
Cherp	0.135018753364927	-0.0299274241495847	0.461	0.507	1
Sec61b	0.135038604241389	-0.0152278559634986	0.994	0.999	1
Slc30a9	0.135064220518591	-0.0319058024613739	0.227	0.268	1
Parvb	0.135150320070219	0.0308599010041328	0.357	0.35	1
2810001G20Rik	0.135217464146101	-0.0117270224567544	0.172	0.2	1
Rps19	0.135261771643474	-0.0228675690580484	1	1	1
Rab34	0.135409178548894	-0.00886571640652931	0.244	0.271	1
Nudt3	0.135483748442019	0.0057282675842697	0.295	0.306	1
Ahctf1	0.135624790013179	0.0235183211451636	0.555	0.559	1
Notch1	0.135778743256849	-0.0268790868517351	0.11	0.136	1
Trim32	0.135864014179984	0.0182175927452482	0.165	0.152	1
Gm43409	0.136012708214672	0.0428438959600693	0.122	0.129	1
Nxn	0.136112637273346	0.00316395028452299	0.493	0.52	1
Gltscr1l	0.136169751534913	0.0395382095156634	0.358	0.325	1
Cdca2	0.136186083555876	-0.0366859208026173	0.413	0.435	1
Acadm	0.136324469515994	0.041519306077284	0.699	0.661	1
Harbi1	0.136583294716713	-0.012865582834748	0.119	0.125	1
Cnot6	0.136601561113731	-0.0107654227709422	0.45	0.484	1
Sdhaf2	0.136722627431411	-0.0205532021241687	0.309	0.349	1
Smagp	0.136748958464578	0.0127164551908584	0.237	0.239	1
Wdr37	0.136967538334937	-0.0261212087430894	0.108	0.138	1
Uri1	0.137144621053347	-0.0386213240273495	0.658	0.696	1
Stmn3	0.13737074841658	0.0228193757145387	0.123	0.095	1
Nnt	0.137448549869196	-0.00273000088266825	0.097	0.111	1
Commd2	0.13774743307807	0.0272980139093172	0.642	0.597	1
Tmem120b	0.137861384170848	-0.0205364451828799	0.081	0.102	1
Sox13	0.138163411602796	-0.0143562503977775	0.108	0.133	1
Plxnb2	0.138351461276702	0.0154955191789837	0.124	0.113	1
Crip1	0.138405361385941	-0.0390826309006246	0.479	0.518	1
Ccnt1	0.13858354722476	0.0169288289306713	0.505	0.507	1
Dgkd	0.13860392915487	-0.028408953724183	0.151	0.182	1
Dcaf15	0.13873744855358	-0.0236015301715508	0.179	0.202	1
Fgfr1op2	0.139079586754067	0.0211353137346649	0.573	0.579	1
Mrpl46	0.139130817740967	0.0347126903836728	0.69	0.68	1
Trmt1	0.139203172589134	0.0338367966318543	0.515	0.494	1
Ulk1	0.139238333185543	-0.0376510936442079	0.357	0.402	1
Sox11	0.139332010661079	-0.0291524126015247	0.112	0.128	1
Atp5d	0.139365004692289	0.00518829594318082	0.992	0.981	1
Sh3bgrl	0.139799338408709	-0.0219314764841284	0.085	0.113	1
Lsm3	0.139864267358334	0.0198649016020158	0.989	0.996	1
Ctnna1	0.139999964738307	-0.0328048274586937	0.865	0.854	1
Gpa33	0.140188738600819	-0.0175269353041317	0.379	0.418	1
Hmgcr	0.140365651820941	0.0168930651881673	0.322	0.285	1
Eif4g1	0.140424273802098	-0.0264230483632766	0.902	0.928	1
Braf	0.140444921167595	-0.00920214686116616	0.17	0.193	1
Tbc1d14	0.140533121166232	-0.019275268068902	0.117	0.132	1
Kdm3a	0.14073830237329	0.0376476864244583	0.54	0.494	1
E430025E21Rik	0.141347373924878	0.0283946713805561	0.355	0.311	1
Kdm2a	0.141576454144647	-0.056687326554578	0.338	0.378	1
Gtf3c2	0.141621722759686	-0.0375394911142805	0.518	0.563	1
Gpt2	0.141671168735356	0.0292030515659882	0.254	0.23	1
Fam118a	0.141686639754063	0.0120940990243448	0.19	0.188	1
Alas1	0.141790083158222	-0.0308351603361849	0.189	0.226	1
Hyou1	0.141855892675673	-0.0118007833611777	0.218	0.248	1
Ddx31	0.141884379869429	0.0242290872538953	0.146	0.12	1
Prkcz	0.141955879720664	0.0330362244516195	0.477	0.459	1
Brix1	0.14197123958244	0.0482071276903292	0.809	0.793	1
Ankrd11	0.142084139851286	-0.0343649757008182	0.888	0.892	1
Ccne2	0.142261889430047	-0.031999848699772	0.149	0.182	1
Notum	0.142310672601315	0.0224611985183386	0.128	0.107	1
Rhox6	0.142320397609451	-0.0625307433046212	0.184	0.193	1
Pcmt1	0.142341062921653	0.0388167170716278	0.685	0.676	1
Rpl17	0.142413596497909	0.0185070017344637	1	1	1
Adck1	0.142512052658194	0.0177226411731378	0.138	0.122	1
Unk	0.142512751915118	0.00379157313267371	0.1	0.103	1
Mtus1	0.142656957598621	-0.000379461287599553	0.107	0.118	1
Phf8	0.142922490651473	0.0205939991704198	0.124	0.096	1
Spata7	0.142982550539859	0.00146341106985021	0.116	0.124	1
Fam53a	0.142986027524624	0.0351581310383469	0.403	0.379	1
Mmp14	0.143231690301367	-0.00671206524357436	0.091	0.109	1
Capza2	0.143336193920944	0.00988096527110405	0.814	0.837	1
Etv6	0.143495776132373	0.00861867008782709	0.102	0.101	1
Zfp143	0.143508746818717	0.0132617920553619	0.16	0.158	1
F11r	0.143595372538365	0.0218480260271774	0.122	0.093	1
Tmpo	0.143614337071905	0.00345632014733688	0.788	0.813	1
Dcp1a	0.144178249553679	-0.0207895832993288	0.098	0.127	1
Myo1f	0.144244789206168	0.0500343128840117	0.364	0.329	1
Alkbh4	0.144361748448163	0.0221124544109295	0.155	0.134	1
Nagpa	0.144405037597908	0.028903455464824	0.2	0.171	1
Ubr5	0.144526578595688	-0.0486147026259115	0.738	0.765	1
Cpne5	0.14463307798427	0.0283163498132468	0.171	0.142	1
Fbxo5	0.144743761268274	-0.0412208492579922	0.581	0.625	1
Rita1	0.14481869705443	0.00410801299104951	0.311	0.327	1
Kif4	0.14494216518403	-0.0242003770114448	0.214	0.252	1
Troap	0.145095863526063	-0.00804645462789043	0.091	0.109	1
Sumo3	0.145274792313666	0.0375312838137494	0.967	0.965	1
Hmbox1	0.145475675544572	-0.0183018068902568	0.089	0.116	1
Pdik1l	0.145624383595515	0.0212094591513343	0.156	0.138	1
Ski	0.145625616035145	-0.0340997368164652	0.26	0.3	1
Pdcd4	0.145733241221552	-0.0351802032362689	0.222	0.262	1
Med14	0.14584933328757	0.01767312767385	0.111	0.096	1
Psmd9	0.146124452696631	0.0223514993667616	0.439	0.436	1
Cox4i1	0.146169710380166	-0.0281115533146887	1	1	1
Znhit3	0.146253462717758	0.0364816270664277	0.759	0.743	1
Zfp710	0.146297000380732	-0.0321636419114817	0.251	0.288	1
Fam207a	0.146364171049435	0.0268864636692946	0.512	0.506	1
Ccne1	0.146395857534334	0.0543682865724153	0.927	0.909	1
Emc3	0.146403351071495	0.0188392599497409	0.348	0.346	1
Pfdn5	0.14653321511016	0.0197683955076144	0.968	0.953	1
Pds5b	0.146599999324743	0.0334338257538372	0.31	0.28	1
Rab18	0.146730795970293	0.0304760954357237	0.576	0.53	1
Tmem106c	0.146828563906248	0.0182273890473289	0.163	0.148	1
Med24	0.146852019474164	-0.0153881864095537	0.19	0.193	1
Ppt1	0.146891889666797	0.0180459644397004	0.178	0.168	1
Dph5	0.146982616429423	0.00877141521157934	0.29	0.301	1
Ears2	0.147030696113196	0.0274923554160503	0.183	0.152	1
Taz	0.147115469818444	-0.0173119389028094	0.095	0.122	1
Pla2g1b	0.147132732526101	0.0458772280880713	0.916	0.903	1
Ppan	0.147171399741641	0.0330650217869993	0.859	0.859	1
Slc20a1	0.147174442473478	0.0138768336085806	0.447	0.454	1
Hs6st1	0.147452435458186	-0.0184722914415461	0.122	0.133	1
Farsb	0.147963815146424	0.039569159241498	0.719	0.684	1
Sys1	0.147993118963738	-0.0397003154517188	0.715	0.742	1
Cdc16	0.148015298718708	-0.0360758559707878	0.432	0.461	1
Ube3b	0.148030148234447	-0.0307561945372763	0.166	0.201	1
Unc45a	0.148033957492386	0.00885683743298438	0.232	0.234	1
Tmem263	0.148033979074231	0.0190509863300994	0.208	0.199	1
Mtg1	0.148127908528588	0.00337062916577166	0.177	0.186	1
Ttn	0.148449177173086	0.0307021786094885	0.225	0.188	1
Atxn7l3	0.148594955416951	-0.0247071356149111	0.224	0.238	1
Slc6a6	0.148747635136684	0.00562472648139867	0.374	0.342	1
Gga1	0.148916941269159	0.00928785524610953	0.233	0.239	1
1500011K16Rik	0.148935943726789	0.0161558768153983	0.562	0.575	1
Emc8	0.149016949862027	0.0289636619721736	0.981	0.97	1
Xpo4	0.149243970439805	-0.0194394670697448	0.26	0.295	1
Tc2n	0.149284501612946	-0.0271916621899776	0.278	0.318	1
Fyttd1	0.14928955089099	0.011140471074912	0.568	0.585	1
Guf1	0.149294928253691	0.0108775630591669	0.179	0.18	1
Gm14820	0.149621498648871	0.0144010957277154	0.255	0.254	1
Romo1	0.149639148205837	-0.030730697947996	0.746	0.785	1
Derl1	0.149890714660904	0.0359430489092975	0.427	0.401	1
Rexo2	0.150018246902749	-0.0435085585332842	0.916	0.926	1
Nfxl1	0.150033784479047	0.00374015414075733	0.097	0.103	1
Dgkz	0.15019177155008	-0.00218462494639765	0.224	0.208	1
Hip1	0.150403814490621	0.00943825166573005	0.138	0.142	1
Lin7c	0.150496795172715	0.0345008684242453	0.415	0.372	1
Trmt2a	0.150574871639343	0.00840092682034413	0.208	0.211	1
Exoc1	0.15060874593742	-0.00120339400133576	0.164	0.179	1
Luc7l3	0.150699013093003	-0.0047432650580852	0.919	0.895	1
Mvd	0.150794702453795	-0.00255922081059567	0.281	0.263	1
Trnt1	0.150892859789822	0.0320661947330718	0.583	0.574	1
Cept1	0.150967797586127	-0.0155064908746105	0.149	0.178	1
Slc38a1	0.15100613278873	0.0438443762892817	0.573	0.535	1
Necap1	0.151015757022722	0.0265119410597244	0.338	0.297	1
AU020206	0.151016586898424	-0.0112023925425558	0.238	0.267	1
Mat2b	0.151231100072017	0.000427071744644403	0.549	0.575	1
Nek1	0.151343971607334	-0.00710349268719948	0.166	0.188	1
Cdk5rap3	0.151372508285632	0.0212559826430079	0.55	0.553	1
Dnmt3l	0.151375640275321	0.0503123193280294	0.691	0.667	1
Wdtc1	0.151415211843445	0.0303090934475337	0.486	0.47	1
Scyl2	0.151457045915093	0.00220451069935947	0.121	0.127	1
Med6	0.151638282895271	0.034870459243268	0.437	0.393	1
Brip1os	0.151658499426789	-0.00111023622928842	0.117	0.129	1
Rsrc2	0.151720782336929	0.033824986152196	0.91	0.917	1
Sft2d2	0.151728767567071	-0.023314113612555	0.112	0.143	1
Fbxo11	0.151731330121334	-0.011891123302729	0.19	0.217	1
Tmem194	0.151855065170779	-0.0149511259733142	0.114	0.14	1
Sall3	0.151879049828863	0.0256739631638794	0.184	0.166	1
Sde2	0.151971688450471	0.00100003938693438	0.738	0.711	1
Nelfa	0.152033552209619	0.00561320464127751	0.458	0.489	1
Klf4	0.152232743384606	-0.0564484690742354	0.734	0.77	1
Cenpa	0.152301384964282	-0.0202617512862586	0.875	0.903	1
Igsf3	0.152403512032251	-0.0260696396567553	0.138	0.171	1
Zfp706	0.15248255649655	0.00637613348001564	0.992	0.998	1
Pdpn	0.15255339597476	-0.0211523864071572	0.081	0.107	1
Fyn	0.152853728518878	-0.0260494969141246	0.128	0.157	1
Ralb	0.153065779829776	0.00514471716804385	0.24	0.251	1
Asun	0.153081477428514	0.00118654670353369	0.392	0.412	1
Faf2	0.153191312045296	-0.0147268899019047	0.31	0.345	1
Macf1	0.153197011141563	-0.0345658276211368	0.567	0.577	1
Usp53	0.153351274177224	-0.021743983315955	0.094	0.122	1
Phyh	0.153417541207277	0.00626036273289579	0.174	0.18	1
Zrsr2	0.153431171146448	-0.00121211725677095	0.848	0.876	1
1810055G02Rik	0.153444384061999	-0.00371243546621092	0.276	0.299	1
Nup160	0.153457741306657	0.0284860568401191	0.272	0.247	1
Pcbp2	0.153522930446889	-0.000407657134723127	0.996	1	1
Pole2	0.153694112881604	-0.0138862546331208	0.183	0.184	1
Arl3	0.153700002963707	-0.0243603008994347	0.319	0.36	1
Acy1	0.153718272410385	0.00584002174909229	0.15	0.158	1
Soat1	0.15375093726439	-0.0233001545035865	0.097	0.125	1
Smc1b	0.154305508317899	-0.0076673870254922	0.098	0.116	1
Phf6	0.154336588901739	-0.0338360555336998	0.251	0.287	1
Tssc1	0.154372399185153	0.0154414696228243	0.376	0.378	1
Pcbp1	0.154527178169601	0.0300441128275604	0.994	0.992	1
Cdc25c	0.154617245332962	0.00852587076667487	0.156	0.157	1
Aimp2	0.154806270570724	0.0336552676334645	0.712	0.704	1
Haus3	0.154839187601835	0.0262231008882047	0.293	0.273	1
Ik	0.154990021410978	0.038617726159292	0.726	0.709	1
Msrb2	0.155161620432463	-0.0327930515132149	0.197	0.225	1
Kit	0.155251501072374	-0.0183655041574625	0.276	0.31	1
Rtn1	0.155332869595538	0.0278918965485448	0.197	0.178	1
Gm2694	0.155905705046662	0.032220978527161	0.228	0.2	1
Dscr3	0.15591325214785	0.0256592651952033	0.17	0.139	1
Slc12a2	0.156010148934713	0.0130756324328913	0.189	0.161	1
Rbm17	0.156011764180298	0.0330698199820503	0.975	0.964	1
Gga3	0.156014784456484	-0.0223431836818768	0.129	0.161	1
Lgals3	0.156029120304634	0.0345616338978434	0.324	0.286	1
Chrna9	0.156032757472348	0.00325637173335834	0.112	0.098	1
Gm6563	0.156157202043684	0.0172806501220499	0.107	0.09	1
Srrt	0.156196484630745	0.0418369294476429	0.836	0.818	1
L3mbtl2	0.15649853630682	0.0405830308812517	0.548	0.517	1
E2f1	0.156538843532072	-0.00515690897353455	0.148	0.165	1
Rpl13-ps3	0.156922301722214	-0.0262669778705382	0.167	0.193	1
Vwa3b	0.156977324032008	-0.0105782088803201	0.199	0.227	1
Tsn	0.156983157148539	0.0352530178520343	0.954	0.953	1
Mir17hg	0.157176338667277	0.0236796542157689	0.135	0.111	1
Spns1	0.15718871354026	-9.3025756078835e-05	0.605	0.634	1
Faf1	0.157249942740369	-0.000318282640111467	0.731	0.762	1
Smo	0.15732295886278	0.00503724499418345	0.109	0.111	1
Rnf214	0.157445157551911	0.0213140145073793	0.172	0.14	1
Blcap	0.15748693534129	0.0178429311753001	0.121	0.093	1
Tnfrsf19	0.157597719230526	0.0160050020617306	0.136	0.124	1
Tmem115	0.157988127642078	0.0274561118223478	0.196	0.167	1
Tsc2	0.158711375427725	-0.025498356729883	0.17	0.205	1
Eif2b4	0.158759348767373	0.0241201946448988	0.614	0.616	1
Plekha5	0.158788944923869	-0.0214209405913331	0.238	0.275	1
Eml4	0.158892092038413	-0.0435744605479295	0.703	0.733	1
Eif5b	0.159124394161958	0.0183101868588729	1	0.998	1
Tst	0.159163444227643	0.00134444178932469	0.24	0.255	1
Gtpbp1	0.159164310818627	-0.0126862103026869	0.151	0.176	1
Polr2i	0.159188109401955	0.0371719702738542	0.972	0.959	1
Mtif3	0.159192339919618	-0.0237079835236983	0.125	0.149	1
Ttc4	0.159208270210528	0.0295173478336002	0.473	0.462	1
Plekhj1	0.159270846661626	-0.0304792434217193	0.759	0.796	1
Mib1	0.159446313760104	-0.0128135138388426	0.152	0.179	1
Tceb2	0.159544476706035	-0.0257828366876751	0.999	0.996	1
Tubb5	0.159595964512528	0.0259044668223121	1	0.999	1
Dld	0.159668632836672	0.0169991596724703	0.411	0.412	1
Tmem231	0.159677777992012	-0.000542615003396904	0.108	0.099	1
Fam53c	0.159679707936308	0.0256720794570595	0.17	0.143	1
Ranbp9	0.159760562800932	-0.0248879077526335	0.13	0.162	1
Cpsf4l	0.160010117978366	-0.00982828608752162	0.296	0.328	1
Smc1a	0.160010468979635	0.0201120195700848	0.701	0.713	1
Ppp1r9b	0.16025931036179	-0.0224169723961066	0.101	0.129	1
Exosc3	0.160423908185715	0.0326331117563777	0.672	0.629	1
Dppa2	0.160543700646833	0.0320079869978542	0.844	0.848	1
Tgif1	0.160564443813632	0.0280347403022808	0.794	0.799	1
Dhrs7b	0.160625727492265	0.0134967344007381	0.485	0.497	1
Gnptab	0.160819160820351	-0.0213220325104549	0.082	0.108	1
Psmc4	0.161060777087624	0.0430057110303896	0.904	0.894	1
Tfip11	0.161421571618232	0.0239026505962182	0.253	0.215	1
Gpr107	0.161538009771692	-0.0102791143838701	0.322	0.352	1
Fcor	0.161656365579969	0.017260948320003	0.146	0.133	1
Hmgb3	0.16167994905855	0.0409614804065002	0.555	0.528	1
Atp11a	0.161718043475877	-0.0172577071159884	0.133	0.162	1
Nfe2l1	0.161882095310675	-0.0366260383399336	0.492	0.509	1
Sec16a	0.161887895060524	-0.026168003343166	0.17	0.205	1
Sept11	0.162111523318341	-0.0448121268969346	0.699	0.723	1
2700097O09Rik	0.162238821285521	-0.0112956302022859	0.372	0.404	1
RP23-4H17.3	0.162270662331044	0.0509938193875148	0.219	0.192	1
Ptbp2	0.162733828880983	-0.0117202689341763	0.121	0.144	1
Prpsap2	0.162752706244425	0.0141304636536067	0.208	0.203	1
Arl6	0.162796591235491	0.0340821012404089	0.443	0.405	1
Mcm3ap	0.162824029600511	-0.0394931617946887	0.285	0.317	1
Bola1	0.163052956618208	-0.00236703200872168	0.78	0.752	1
Cnot4	0.163053091739589	-0.0146708342677825	0.475	0.512	1
Cct8	0.163064841858179	0.0344457423948321	0.986	0.984	1
Rabif	0.163154350150631	0.00511038027046551	0.539	0.56	1
Nptn	0.163292119029496	-0.034264286861144	0.329	0.372	1
Chpt1	0.163317061220255	-0.0482088521594024	0.237	0.275	1
Dsg2	0.163402973372467	0.0113658381147902	0.179	0.179	1
Nsd1	0.163505252074238	-0.0379178189560085	0.787	0.793	1
Tceal8	0.163513190946753	0.037965176985617	0.776	0.772	1
Dkc1	0.163692063025926	0.0365308901881252	0.883	0.883	1
Wbp5	0.163822778600346	-0.0604717359627209	0.934	0.935	1
Cabp1	0.164041390878829	-0.0229036352120489	0.201	0.236	1
Hspa13	0.164304663761089	-0.0156914492750334	0.115	0.141	1
Lpgat1	0.16438792655932	-0.0120926020254678	0.126	0.129	1
Aurkc	0.164600625255057	0.0179040287976421	0.144	0.116	1
Ccnh	0.164962626058488	0.0132708953742201	0.549	0.566	1
Sccpdh	0.164975207600037	-0.0308283188891951	0.214	0.252	1
Snx2	0.165020024570037	0.0370708422228278	0.518	0.476	1
Nol12	0.165047480608517	0.0314602282842799	0.659	0.617	1
Dicer1	0.165049367374169	-0.0182438264578966	0.482	0.521	1
Suv420h2	0.165076740935933	0.00847016574619036	0.262	0.271	1
Tmc6	0.165253303112272	0.0116264467442594	0.171	0.169	1
Agtrap	0.16530860171027	0.00593774943919412	0.651	0.676	1
8030462N17Rik	0.165559241318975	0.0198618812239107	0.114	0.091	1
Npc1	0.166073476231796	0.0181574403762313	0.108	0.095	1
Vipas39	0.166141903557083	0.0193338905503591	0.2	0.186	1
Dapp1	0.166189682930651	-0.0110583436642964	0.11	0.131	1
Glis2	0.166194490791666	-0.0217336448629114	0.096	0.124	1
Ruvbl2	0.166201402018948	0.00797967874611083	0.769	0.791	1
Ing2	0.166345410738604	0.00370797656621319	0.37	0.387	1
Crebbp	0.16635404937612	-0.0420248159061252	0.422	0.459	1
Ldb1	0.166624772099821	-0.0314447672664521	0.3	0.341	1
Mtpap	0.166704615808837	0.00702352273472481	0.27	0.278	1
Sephs1	0.167285947564079	0.00188969149867174	0.409	0.429	1
Snrpd2	0.167388862415875	0.0258532351136105	1	0.999	1
Raver1	0.167605053302256	-0.032321268842815	0.323	0.35	1
Akap10	0.167616893796785	-0.00523711888948172	0.102	0.117	1
Klf6	0.167648749927269	-0.0342722511654706	0.149	0.181	1
Vps18	0.167756886597603	-0.0208983360290481	0.084	0.109	1
Cinp	0.167822252776602	-0.00194943832305905	0.39	0.418	1
Rpl38	0.167940997336358	0.0217235360284076	1	1	1
Rcor2	0.168172773499496	0.0370945609463622	0.639	0.606	1
Rab14	0.168212156035098	0.0369979095373362	0.792	0.767	1
Pmepa1	0.168236749426848	-0.0327329336815835	0.289	0.305	1
Brd2	0.16826458903731	-0.0399077056687753	0.857	0.88	1
Nt5c2	0.168331461195457	-0.00971320519310467	0.231	0.257	1
Smg1	0.168450371545814	-0.031712307179266	0.266	0.306	1
Ccdc12	0.168460167529983	0.0117700689572342	0.778	0.801	1
Pelp1	0.168466935655762	0.0127575386412259	0.737	0.753	1
Rpl5	0.168537252846895	0.0222945770189384	1	1	1
Slc39a14	0.168562486001771	0.0280044069102257	0.314	0.29	1
Rnpc3	0.168865771858474	-0.00751754713660607	0.304	0.33	1
Tars2	0.168882570688633	0.013343758632012	0.385	0.392	1
Ptcra	0.169058402346649	0.0422357133872132	0.171	0.181	1
Cmtm6	0.169156637153757	-0.0101664433305438	0.198	0.193	1
Toe1	0.169200951550207	0.0340828081190752	0.335	0.296	1
Wdr35	0.169342439447274	-0.0331757715610364	0.235	0.272	1
Phb2	0.169366378725105	0.0221563948735266	1	0.997	1
Slc39a7	0.169405610490521	-0.0239063183458287	0.419	0.459	1
Mtss1	0.169407613699153	0.0144320724957372	0.411	0.418	1
Tex14	0.169578931072822	-0.0165557144741787	0.123	0.15	1
Dennd6a	0.169581307805001	-0.0213990844551782	0.181	0.215	1
Fbxo34	0.169621921364017	-0.0072066564728422	0.143	0.166	1
Dr1	0.169685429528965	0.0200557785876048	0.307	0.27	1
Srf	0.169915582018834	-0.0315205053121768	0.189	0.218	1
Scarb2	0.169980566308611	0.0301468327925919	0.228	0.195	1
Kbtbd4	0.170129748684892	-0.0167201004624933	0.13	0.158	1
Mex3a	0.170153590883537	-0.0364637580556717	0.293	0.333	1
Sec23b	0.170294764802807	-0.0357794752985416	0.415	0.458	1
Akr1b8	0.170312739190294	0.0220608363991417	0.111	0.087	1
Ogfod1	0.170490856977982	-0.0171686051227128	0.103	0.13	1
Zbtb21	0.170579658507012	0.0132298590217044	0.148	0.144	1
Lefty1	0.170601340076535	-0.0408206919423443	0.136	0.13	1
Cenpv	0.170611883400564	0.00313128787639394	0.623	0.647	1
Ttc14	0.170785798402076	-0.0274645395158991	0.533	0.577	1
Cnn2	0.170869413025552	-0.0558859890847688	0.463	0.495	1
Yipf1	0.170994796339842	-0.0217315586180481	0.1	0.121	1
Ripk1	0.171000024841026	0.0196421362766573	0.105	0.082	1
Cdyl2	0.171127685123546	0.0156996355858143	0.467	0.481	1
Hnrnpl	0.171290984386887	-0.037565761598617	0.815	0.817	1
Dcbld1	0.171387945651665	0.0219731653379193	0.176	0.161	1
Ankmy2	0.171420408150261	0.0114624892477819	0.185	0.16	1
Nudcd3	0.171591975905132	-0.0274307973020332	0.711	0.75	1
Pias1	0.171610746385516	-0.0235000532475005	0.109	0.138	1
Fahd1	0.171616858594104	0.0133068931002114	0.169	0.165	1
Psmd12	0.171636570381447	0.0411774597058239	0.875	0.857	1
Abt1	0.171638454326178	-0.0202446764910951	0.516	0.558	1
Metrn	0.171684755222198	0.0026739869688979	0.221	0.234	1
Asf1b	0.171810214969001	0.0284773655958384	0.4	0.384	1
Tspan5	0.171972537682276	-0.00694072215031835	0.169	0.19	1
Lyrm5	0.171977918152105	-0.0169820356026692	0.22	0.253	1
Gm4924	0.172000931061566	-0.0194930248046371	0.091	0.118	1
Abhd5	0.172073287635748	-0.0275168399671014	0.144	0.173	1
Heatr6	0.172268776234527	0.0162451157979823	0.263	0.23	1
Mgme1	0.172507466647465	0.033187266169447	0.308	0.28	1
Rbbp7	0.172647768956854	0.0369775997642132	0.922	0.923	1
Rsl1d1	0.172739746765539	0.0395542681479431	0.979	0.977	1
Dhfr	0.172836545700678	0.0124243286556905	0.539	0.556	1
Frmd8	0.172900478629784	-0.0186253176369418	0.153	0.184	1
Reps1	0.173069767821699	0.00479401968536938	0.173	0.18	1
Copg2	0.173088996055692	-0.0150638854244262	0.173	0.175	1
Baiap2	0.1731008279577	-0.0258752228556694	0.131	0.162	1
1810044D09Rik	0.173278703825514	0.0185783478067544	0.132	0.117	1
Cdk2	0.17335071675544	0.0228369584232808	0.251	0.235	1
Nt5c	0.173392567727706	-0.000174634399180335	0.248	0.266	1
Ndufs4	0.173480539576441	-0.0369417286916288	0.81	0.814	1
Casc4	0.173868777190397	-0.025801728441151	0.254	0.293	1
Cdc123	0.173974429364945	0.0194177537121925	0.673	0.633	1
Zbed5	0.174008757416517	-0.0166897447518852	0.096	0.122	1
Nop58	0.17405134966179	-0.00516484715687282	1	0.997	1
Sod1	0.174202099578165	0.0239702694721178	0.951	0.953	1
Nadk	0.174292260979618	-0.0154566106736412	0.704	0.684	1
Rcc2	0.174382184936893	-0.041524861388248	0.917	0.937	1
Wdr83os	0.174480366167311	-0.0281659228362524	0.194	0.23	1
Hadha	0.174501974680205	-0.0350203829704579	0.413	0.455	1
Zeb1	0.174503791963397	-0.0266486990339424	0.151	0.184	1
Luzp1	0.174839449277823	-0.0430585528047259	0.731	0.759	1
Zfp622	0.174889737210319	0.0304127721218319	0.708	0.668	1
Ube4b	0.175125800279392	0.01743398302687	0.466	0.468	1
Rpl10l	0.175231677779989	0.0358213068067007	0.638	0.596	1
Arhgdia	0.175547534812721	-0.0194231792787221	0.926	0.91	1
Deaf1	0.175774246976624	-0.010289810787253	0.088	0.108	1
Stub1	0.175995138188612	-0.028259682162167	0.824	0.855	1
Rab2b	0.17600474707646	-0.0142225789503694	0.103	0.109	1
Hexb	0.176037061746524	0.0284345023699925	0.196	0.163	1
Rnf25	0.176127790879167	-0.0192483117999843	0.098	0.125	1
Ints9	0.176132172092605	8.04846735564246e-05	0.156	0.169	1
Golga3	0.176132311094143	-0.0145946810769342	0.396	0.375	1
Usp1	0.176279443541124	-0.0190767787452172	0.837	0.82	1
Pus3	0.176369579986266	0.0211794483274684	0.204	0.191	1
Mreg	0.176436562870374	-0.0278780073710929	0.3	0.34	1
Ddost	0.176581126260693	0.00851381573661247	0.666	0.686	1
Top1	0.176633950288278	0.0037161937082687	0.8	0.769	1
Casp2	0.176687836531757	-0.00600863262317435	0.097	0.112	1
Rmdn3	0.176703784472868	0.0275490031364473	0.383	0.369	1
Kcnk5	0.176713627635806	-0.0203492850892733	0.162	0.193	1
Lztfl1	0.17672656548189	-0.0016643230099137	0.191	0.205	1
Rpl19	0.176793078340389	0.0134093398391038	1	1	1
Tmem55a	0.176810247207051	-0.0132780112674198	0.173	0.201	1
Cmc1	0.176968615737209	-0.0351588502670646	0.369	0.411	1
Nfatc2ip	0.177115147154783	0.04540461361333	0.799	0.767	1
Itga5	0.177175314199522	-0.0229089020861749	0.148	0.18	1
Pithd1	0.177221681617921	-0.0312809571047986	0.342	0.363	1
Adrm1	0.177232092650753	0.0291654746753641	0.719	0.68	1
Lrrc41	0.177297309891515	-0.0201183824835716	0.131	0.161	1
Mysm1	0.177497617621335	-0.0219750723343496	0.249	0.287	1
Efcab14	0.177589615291385	0.0131902302202801	0.269	0.272	1
Rassf1	0.177892336498258	-0.0203326564925445	0.138	0.168	1
Prrc2a	0.178200210287245	0.00849066938522131	0.557	0.526	1
Grasp	0.178215893050922	0.0325613201727311	0.211	0.179	1
Slc30a2	0.178220210031023	-0.0261225666289003	0.126	0.153	1
Sdha	0.17844974340819	-0.0281224979563112	0.638	0.68	1
Vmp1	0.178502410766681	-0.0372131326119958	0.376	0.414	1
Arfip2	0.178572132697601	-0.000830525281516087	0.255	0.274	1
Svip	0.178619228843563	-0.00916324935419521	0.133	0.154	1
Snta1	0.178731582595875	-0.0178371321129479	0.108	0.121	1
Eid2	0.178755280606608	-0.0030432319306586	0.139	0.153	1
Tsen15	0.178812575842178	-0.0228611721499437	0.533	0.53	1
Cstf2	0.178826575294297	0.00398387995270427	0.304	0.319	1
Apoc1	0.178864208246274	0.0407231683918966	0.547	0.536	1
Prkaa1	0.178964970810214	-0.000515987887218364	0.132	0.143	1
Tnip1	0.179118529612025	0.0268784093552016	0.222	0.188	1
Sh3d19	0.17918302549637	-0.0192225142233183	0.088	0.112	1
Ubr7	0.179218704718573	0.0265064554833685	0.569	0.565	1
Dync1li2	0.179280720918463	-0.00477242759919416	0.167	0.185	1
Rbbp9	0.179508835472205	0.0194761577843843	0.138	0.12	1
Ncln	0.179534304183716	0.0267971798902467	0.378	0.36	1
Pdrg1	0.179591093402301	-0.00205519436566853	0.368	0.39	1
Pdlim1	0.17964322904152	-0.00777997855484336	0.52	0.557	1
Hhex	0.179692883791731	0.0098670837494729	0.149	0.127	1
Nisch	0.179951991298692	-0.0372412576927792	0.78	0.807	1
Ppp1r21	0.180005977090902	0.00610143370363046	0.135	0.138	1
Gabarapl1	0.180041678952828	0.00398428788695659	0.18	0.191	1
Glce	0.180099436789441	-0.00324139295532133	0.126	0.141	1
Mcts2	0.180233013638439	0.014093392991971	0.61	0.569	1
Rnaseh2c	0.180243763127027	-0.0358460483888445	0.398	0.441	1
Idh2	0.180271336096512	-0.00925605705772459	0.326	0.355	1
AK010878	0.180326650860712	-0.0460019047894645	0.42	0.447	1
Morc2a	0.180383950467894	-0.0192902190739165	0.251	0.287	1
Ctnnal1	0.180522557607536	0.0413651140312257	0.57	0.542	1
Myef2	0.180591256931647	-0.0483835924986276	0.377	0.41	1
Jade3	0.181011830405605	-0.00285337541633882	0.124	0.117	1
Trp53i11	0.181223068975644	-0.00697813376798768	0.093	0.11	1
Cenpo	0.181229294804952	0.00449102065898434	0.105	0.108	1
Clta	0.181282892532633	0.0196269726577447	0.999	0.995	1
U2af2	0.181527073725652	0.0352796056540462	0.824	0.812	1
Accsl	0.181623909751863	0.027087914767206	0.23	0.211	1
Ppp2r3c	0.18180363508729	0.0188536347508504	0.382	0.38	1
Dap3	0.1819537685142	0.0401732429790762	0.802	0.77	1
Rreb1	0.181982843582046	-0.0195229031637197	0.105	0.133	1
Aurkb	0.182052663247968	0.00754814950786292	0.389	0.401	1
Caprin2	0.182182807161184	-0.0249322260675852	0.183	0.217	1
Cdk8	0.182300718276576	-0.0319923187216457	0.34	0.381	1
Epb41l4aos	0.182518476382682	0.0426772386091286	0.795	0.779	1
Rnf168	0.182813416313874	0.038107129221417	0.357	0.316	1
Dstn	0.182928903568327	0.0215466391053685	1	0.998	1
Rcn1	0.182996891752137	0.025378637023402	0.45	0.45	1
Nbr1	0.183095470984833	-0.0183452544738711	0.268	0.304	1
Mrps21	0.183126649049765	-0.0299804342290197	0.871	0.868	1
Mthfd2	0.183136804580438	0.0236315305292706	0.781	0.784	1
Snx18	0.183185228052938	0.00576829621341385	0.249	0.257	1
Wnk1	0.183309108490214	-0.0414308721367699	0.65	0.669	1
Atp5c1	0.183315682375881	0.0299059590468536	0.988	0.988	1
Caprin1	0.183367012469036	0.0290732080604013	0.961	0.946	1
Cab39l	0.183608138693527	0.000225977114394704	0.22	0.234	1
Rab24	0.183609674245297	-0.0366282755485853	0.365	0.399	1
Rab12	0.183618524857153	0.0184738616185976	0.165	0.154	1
Ccdc90b	0.183649327384563	0.00902642500716297	0.289	0.296	1
Maged2	0.183695554741911	-0.0058210712557983	0.087	0.101	1
Trmt6	0.183743201464164	0.0366953383184127	0.687	0.668	1
Mea1	0.183858658272998	0.0194501629336616	0.508	0.508	1
Panx1	0.183946599651362	-0.0177360329455503	0.131	0.159	1
Exosc5	0.183982967953552	-0.0213420349459835	0.796	0.83	1
Fam98b	0.18398838329484	0.0242702626315932	0.423	0.381	1
Mvk	0.184400879163754	-0.0146811734412558	0.164	0.17	1
Rif1	0.184486656045871	-0.00634544485177768	0.788	0.816	1
Saal1	0.184537396099043	0.0229660719891403	0.231	0.217	1
Pcyt1b	0.184849131623003	-0.0279175935642037	0.156	0.186	1
Eif4g3	0.184941883664263	-0.0209936548418234	0.184	0.216	1
U2surp	0.185126713827042	-0.0281900769390737	0.944	0.939	1
Ints8	0.18515051527679	0.00716922656077995	0.18	0.184	1
Anp32a	0.185219649550212	0.0280011684350614	0.862	0.86	1
Nck1	0.185305823009133	0.0122871492641698	0.31	0.313	1
Clasrp	0.185418102884583	-0.00843972898803616	0.139	0.161	1
Rpl30	0.185510347557959	0.0193916512693857	1	1	1
Dse	0.185692689346349	0.0219991091807225	0.296	0.283	1
Atp5h	0.185746680494251	0.00780553853053179	0.992	0.982	1
Rnf146	0.18584545785833	0.00702923082892623	0.275	0.283	1
Pmpca	0.186157168245935	0.0300269106916258	0.422	0.401	1
Helz	0.186179659794052	-0.0156982990369096	0.333	0.369	1
Zfp444	0.186438414491746	0.0275460932083811	0.224	0.189	1
Slc25a5	0.18660500591153	0.0248957675127723	0.999	1	1
Lin9	0.186779876427577	-0.0093571149202915	0.145	0.166	1
Arl5b	0.186922813789079	0.000471534139361171	0.139	0.149	1
Trmt12	0.187211714275203	-0.0220531945372791	0.09	0.111	1
Gmpr	0.187513417734572	-0.0252127036259646	0.166	0.2	1
Akap17b	0.187554892605073	0.0263669099675091	0.196	0.168	1
Fkbp4	0.187939132623438	0.0442206270368179	0.993	0.993	1
Usp19	0.18798892839663	-0.0448167522288784	0.333	0.362	1
Socs7	0.188023459848552	-0.0182329782222112	0.116	0.144	1
Chkb	0.188089271322806	-0.0245414775562999	0.139	0.17	1
Tigar	0.188100843709288	-0.0372192659740587	0.54	0.582	1
Ccnd2	0.188261998231486	-0.072582524300848	0.474	0.474	1
Sept2	0.188437177618485	-0.039089165486447	0.679	0.713	1
Add1	0.188692529446799	-0.0313824377842377	0.287	0.318	1
Swt1	0.18874450334681	-0.0301735130344926	0.41	0.429	1
Isyna1	0.188777287662842	0.0019359609537547	0.505	0.53	1
Atp11b	0.188874582388804	-0.0266887852973077	0.174	0.196	1
Coa5	0.188897554777096	-0.0184560093685237	0.447	0.485	1
Fbrsl1	0.189185809572609	-0.0338721176340399	0.328	0.367	1
Cnpy3	0.189276143422638	-0.000251481207495047	0.244	0.258	1
Kcnq1ot1	0.189277857447787	-0.0378421892369104	0.649	0.687	1
Fkbpl	0.189376704863171	-0.00697698190026277	0.11	0.127	1
Ubp1	0.189500372368537	-0.0113192907336304	0.424	0.454	1
Ifnar2	0.189511565512675	0.0212081366904504	0.125	0.1	1
Eif3a	0.189534229293571	0.0252716705217706	0.992	0.983	1
Yipf5	0.18957125409305	0.0350814674847804	0.587	0.553	1
Gstm1	0.189574164333517	-0.0190752207700809	0.174	0.181	1
Orc2	0.189622872642339	-0.0128421940808782	0.788	0.769	1
Larp4b	0.189880450201588	-0.0393294619427723	0.56	0.589	1
Itm2c	0.190248456740051	-0.00927929918889059	0.204	0.227	1
Ppp1r14a	0.190268661353172	-0.0259972741315825	0.124	0.15	1
Smim14	0.190572296995167	-0.0305119278757904	0.361	0.402	1
Cox6b2	0.190653510632535	-0.0342440305009558	0.561	0.602	1
Adal	0.190731791305409	0.0129507086945669	0.172	0.167	1
Txn1	0.190767437379138	-0.021082368033444	1	0.998	1
Anxa3	0.191090742002436	-0.0389341610813746	0.115	0.142	1
Ric8	0.191187195154912	-0.00802692848604078	0.176	0.197	1
Zc3h15	0.191211992180667	-0.0235188932206989	0.982	0.975	1
Fdps	0.191255042856269	0.00681344769383097	0.313	0.326	1
Pvr	0.19144568942957	-0.0223492182221651	0.15	0.182	1
Zfp687	0.191531906308906	3.60365416440106e-05	0.119	0.109	1
Fem1c	0.191649373371311	-0.0219584580431863	0.201	0.235	1
Pip5k1a	0.191831007261139	-0.0340085934896537	0.388	0.43	1
Ccdc6	0.192270275382894	-0.0176786666505027	0.221	0.253	1
Desi1	0.192284978626032	-0.0394417643628477	0.495	0.517	1
Ppp2r1a	0.192513464859582	0.0383902962421397	0.683	0.649	1
Arhgef12	0.192545946302801	-0.00587810594862832	0.143	0.16	1
Prmt7	0.192667863803043	0.00780604707151539	0.543	0.508	1
Rnf219	0.192723115023439	0.0237012192133843	0.17	0.145	1
Arf5	0.192805577665712	0.0149074658828326	0.447	0.457	1
Sin3b	0.192832332200872	0.0355535115338749	0.614	0.604	1
Zscan21	0.192838072986761	-0.00600984846362271	0.176	0.194	1
Ipo5	0.192851798469075	0.0324686068358279	0.843	0.812	1
Skil	0.193089964668611	-0.02699067874611	0.242	0.279	1
Tmem107	0.193112151869592	-0.0199159605451461	0.288	0.295	1
A330069E16Rik	0.193290282240242	-0.0499996130093085	0.133	0.164	1
Cdk5rap2	0.193468546074018	0.00729152404121569	0.289	0.265	1
Lrp10	0.193726952190985	0.00405348098155225	0.179	0.188	1
Tmem120a	0.194032048585025	-0.027447501681215	0.319	0.358	1
Wdfy1	0.194187256653822	0.00585405341700929	0.333	0.352	1
Irf2bp2	0.1942082982068	-0.0292226067288865	0.178	0.207	1
Sult6b1	0.194222582128561	0.0249872722552477	0.324	0.312	1
[truncated: 5,667 more rows]
