# Supplementary material for: Detection of gene cis-regulatory element perturbations in single-cell transcriptomes
Source: PLoS Comput Biol. 2021 Mar 12;17(3):e1008789. doi: 10.1371/journal.pcbi.1008789 (PMC8011753; doi:10.1371/journal.pcbi.1008789)
Supplement: S2 File — (ZIP) [file pcbi.1008789.s015.zip › S2_File/wt_txm.ZfpSC3_vs_Control.wilcox.csv]

	p_val	avg_logFC	pct.1	pct.2	p_val_adj
Zfp42	1.56050559763584e-44	-0.312752888486429	0.989	0.994	2.84121254161557e-40
Ywhaq	3.41732309963557e-08	0.0824857099791498	1	0.999	0.000622192016750648
Malat1	8.30254732833719e-08	-0.127958684004358	1	1	0.00151164479207035
Rps27	1.13950378078174e-06	-0.0545838759446293	1	1	0.0207469453366931
Sec61a2	5.64522575129046e-06	-0.0679842140809099	0.158	0.246	0.102782625253745
Rps20	1.36307413000919e-05	-0.0415098271569914	1	1	0.248174906850774
Hsd17b14	3.21743590092699e-05	0.0886464736664467	0.948	0.928	0.585798554481777
Ran	3.32029864049034e-05	0.0463854034870614	1	1	0.604526773474075
Borcs7	4.38652705269857e-05	-0.0691275828422757	0.219	0.301	0.798654980484829
mt-Co3	5.46375302942506e-05	-0.0444426035109844	1	1	0.99478551406742
Prr12	5.91793092107672e-05	-0.0659190917919553	0.177	0.252	1
Perp	7.13274728391021e-05	-0.124028075915733	0.313	0.407	1
Stmn1	9.85569166067431e-05	0.088510540614356	0.964	0.957	1
Mbd6	0.00010628169072928	-0.0361777632812458	0.074	0.131	1
Ifitm2	0.000107191553066353	0.075073007652358	0.991	0.983	1
Dnajc8	0.000121594164830917	0.0660939055250662	0.985	0.988	1
Imp3	0.000127656594799432	0.0819904448487137	0.761	0.712	1
Ucp2	0.000156102533242591	-0.0782027336553543	0.378	0.457	1
Senp6	0.000185296809866234	-0.0807576572789247	0.554	0.628	1
Nop10	0.000214758952679677	0.0548900058472852	1	0.999	1
Npm1	0.000271602279917761	0.0471698888245706	1	1	1
Hmces	0.000273138858431371	0.0914699538914311	0.77	0.718	1
Tcl1	0.000297393094469722	0.0884539423904742	0.521	0.441	1
Ngfrap1	0.00030702156354001	-0.0698177454324704	0.999	1	1
Eif4a1	0.000401664001503093	0.0597525202746758	1	1	1
Slc25a44	0.000418751665825178	-0.0455551536327304	0.109	0.166	1
Clns1a	0.000428278133746323	0.0646523632872857	0.982	0.974	1
Tsix	0.00049817914025736	-0.0650492776863026	0.232	0.306	1
Rps28	0.000498852326775062	-0.0403010265232089	1	1	1
Smc4	0.000506404235470601	-0.0789468324328059	0.768	0.824	1
Pafah2	0.000587384742236743	-0.032766956460274	0.077	0.128	1
Ift52	0.000597286472258157	0.046136351285641	0.198	0.14	1
Prdx1	0.000609456097647369	0.0515589738418454	1	1	1
Gramd1a	0.000653936868979905	-0.0316242438060668	0.073	0.121	1
Cdca7	0.00068399378051441	0.0739308009265838	0.788	0.759	1
Ylpm1	0.000699268390708401	-0.0593851869491052	0.342	0.426	1
Nr0b1	0.000713351860465451	0.0931430333292825	0.57	0.527	1
Psmb7	0.000732188067803085	0.0683792408614226	0.982	0.971	1
Ip6k2	0.00075816366231733	-0.0395950029448485	0.098	0.152	1
Tmem57	0.00080225987290539	0.0665938614518538	0.356	0.293	1
Cmas	0.000816803858358884	-0.0602621908891441	0.399	0.481	1
Morc1	0.000838132350911036	0.0858867520891666	0.697	0.649	1
Mdm2	0.000928259237616253	-0.085217053184824	0.539	0.607	1
Prmt10	0.000948102392045219	0.036777194235751	0.118	0.074	1
Mylpf	0.000994911134888227	0.05945054055546	0.971	0.949	1
Adar	0.00104272640546135	-0.0435450586528346	0.117	0.17	1
Pef1	0.0010524518074662	-0.0445225372063953	0.204	0.273	1
1500009L16Rik	0.00107446810833882	-0.0831263145901587	0.677	0.733	1
BC051226	0.00109815001387221	-0.0431537920312672	0.152	0.213	1
Hsd17b10	0.0011037403293471	0.0595242053712896	0.617	0.576	1
Dcp2	0.00113945185778754	0.0757473569522804	0.749	0.714	1
Thumpd3	0.00118914375709039	0.0671692312041556	0.52	0.453	1
Utf1	0.00123209048245361	0.0646614066254714	0.985	0.986	1
Mapre1	0.001268057428767	0.0623206971994484	0.854	0.786	1
Glul	0.00133502747067997	0.0781650670139677	0.83	0.818	1
Cisd2	0.00137954667828741	-0.0804995427664241	0.704	0.745	1
Rab3gap2	0.00146908516753708	-0.0466723896961325	0.139	0.193	1
Ppia	0.00154913009817319	0.0377782441271077	1	1	1
Ccng1	0.00161173498554949	-0.0908344186675881	0.824	0.843	1
Utp15	0.00165205443623702	0.0607705403717017	0.429	0.357	1
Mesdc2	0.00165288395865985	0.0607314612095182	0.696	0.645	1
Gm10116	0.00174817564664989	-0.043207185519567	1	1	1
C1qbp	0.00177171413975158	0.0586983711052791	0.998	0.991	1
Pyroxd1	0.00179982620480755	-0.0432926970694957	0.149	0.205	1
Psma2	0.00181548839852603	0.0630391793347842	0.991	0.993	1
Odc1	0.00186910916214291	-0.0549241089719981	0.999	0.996	1
Ctnnd1	0.00187254962906267	-0.0544086149020748	0.371	0.439	1
Itgb1bp1	0.00188807745316497	0.0614506636995585	0.403	0.34	1
Deptor	0.00196011132516233	-0.0468897977205905	0.126	0.179	1
Sumo2	0.00197681118055048	0.040567783565594	1	0.999	1
Txndc17	0.00199417261636614	0.0570441185279882	0.951	0.955	1
Hmgn2	0.00204548755063665	-0.0556259439999158	0.951	0.941	1
H2afz	0.00211151312870646	0.0340532147089303	1	1	1
Eef1e1	0.00216249907719561	0.072543424152722	0.868	0.846	1
9430016H08Rik	0.00217425189857369	0.0552531255848911	0.482	0.412	1
Mki67	0.00219669608415742	-0.0564834704666623	0.453	0.523	1
Naa40	0.00232303757508211	-0.0545357222375961	0.245	0.307	1
Ptgfrn	0.00238485930105814	-0.0319512623001286	0.135	0.191	1
Trp53inp1	0.00252443282059616	-0.0596438591763687	0.247	0.312	1
Zbtb7a	0.00262403669941008	-0.0563170856642337	0.27	0.332	1
Sars	0.00265972860204732	0.063110557656327	0.869	0.822	1
Bcl2l12	0.002700676905589	-0.0357420709703576	0.141	0.195	1
Rpl36al	0.00286046509560876	0.0346995799588665	1	1	1
Tceal7	0.00297183935547727	-0.0329496996646696	0.067	0.106	1
Myo1e	0.0030345232611975	-0.0357622183889362	0.112	0.162	1
Cntrl	0.00304757974798571	-0.0455057173648847	0.197	0.255	1
Gadd45gip1	0.0030769028212211	0.0636354424546854	0.861	0.808	1
Ccnb1	0.00308664599468522	0.0595663422263371	0.874	0.84	1
Cnbp	0.00309106659769004	0.0516911694270084	0.999	0.999	1
Zmynd19	0.00316775118124431	0.0568846324900463	0.507	0.454	1
Psma5	0.00317817063586808	0.0613962754519797	0.956	0.931	1
Sp3	0.00329192550015899	-0.0398859156382408	0.275	0.342	1
Mlh3	0.00340437214221227	0.0414325235184	0.15	0.105	1
Arl14epl	0.00358460621385162	0.068851877989048	0.48	0.429	1
Suclg1	0.00358836118727219	0.0528805596623423	0.869	0.85	1
Gm561	0.00373309446709059	0.0641422891147849	0.411	0.355	1
Phc2	0.00373411286576079	-0.0358730393196644	0.108	0.155	1
Zfp281	0.00375520178176076	-0.0576811204596971	0.504	0.574	1
Iah1	0.00380018942494843	-0.0445827884655944	0.21	0.266	1
Adgrl1	0.00382320551199153	-0.0566178285934102	0.379	0.442	1
Rpl21	0.00384987639522428	0.0246590919913698	1	1	1
Atp1b1	0.00388584198471345	-0.0581552536141153	0.356	0.416	1
Dcxr	0.00390111981006346	-0.0462461895584859	0.096	0.139	1
Prrc2b	0.00393563863496924	-0.0531874846458608	0.386	0.452	1
Kdm6b	0.00394895362089224	-0.0427235467249449	0.207	0.269	1
Ak1	0.00407125271263565	-0.0448742606218187	0.272	0.332	1
Hspd1	0.00407304896735104	0.036418143800288	1	1	1
Dnpep	0.00411408900262902	0.0361030827488124	0.427	0.36	1
Map1b	0.00413946162357503	-0.0773039392137467	0.618	0.662	1
AI467606	0.00415915298887296	0.0388962344346796	0.133	0.092	1
Wdr74	0.00417762842976851	0.0495959792563938	0.889	0.894	1
Pex13	0.00422528061627951	0.0466684723491317	0.557	0.495	1
Gtf2i	0.00427576208596887	-0.0658467258494011	0.59	0.659	1
Eed	0.00431422496952584	0.0603492543759607	0.953	0.935	1
Lrrc58	0.00438720150524654	-0.047407763494543	0.409	0.465	1
Psmb5	0.00439877491727628	0.0554498205642164	0.988	0.98	1
Rap2c	0.0044796382047817	-0.0291350246285847	0.095	0.14	1
Def8	0.00451013287989005	0.0423073240182958	0.285	0.226	1
Pde4dip	0.00457784885384686	-0.0305378550297392	0.077	0.118	1
Atp2a2	0.0046012836060853	-0.0808326958835793	0.67	0.703	1
Ccdc167	0.00475547637951347	0.0303369806298868	0.111	0.074	1
Eif3f	0.0048773874109114	0.0511714486775379	0.982	0.98	1
Myl7	0.00498065345743407	-0.0378650342539489	0.119	0.165	1
Igfbp7	0.00498722596839798	0.0388286327859031	0.133	0.092	1
Elovl5	0.00501987885248147	-0.0514679652627613	0.314	0.37	1
Tyw3	0.00503478958149684	0.0370385187760268	0.206	0.157	1
Gnas	0.0051523309737803	-0.0687510338843201	0.766	0.772	1
Otub1	0.00519422769646515	0.0576881696043863	0.487	0.43	1
Rps13	0.00528147241222399	0.0285287584178939	1	1	1
Set	0.00528515833020509	0.0374357709799216	1	1	1
Pop1	0.00531796252954772	-0.0601636750693361	0.523	0.575	1
Gsta3	0.00534561363318973	0.0418929226403142	0.226	0.174	1
Tmem5	0.00547627787856355	-0.0572880413641214	0.447	0.507	1
Iars	0.0055508785970515	-0.0650125864232169	0.556	0.604	1
Nr1d2	0.00557344089249093	0.0275770925666183	0.116	0.077	1
Mipep	0.00559992192594933	-0.0339775148876574	0.15	0.201	1
Eif2s1	0.0056632763032909	0.0615565754044214	0.977	0.958	1
Fam222b	0.00570743508575551	-0.0358892762211573	0.151	0.204	1
Sept1	0.00591135916346516	0.058292252578456	0.571	0.517	1
Phlda3	0.00593227125563841	-0.0703524814100259	0.61	0.658	1
Sult4a1	0.00611518493611771	0.0690206024156969	0.561	0.512	1
R3hcc1	0.00611935853421298	-0.0387895644648579	0.201	0.254	1
Chek1	0.00615763232827025	0.0457119451746139	0.31	0.255	1
D030056L22Rik	0.00621747994885256	0.0661509542597428	0.623	0.583	1
Psme4	0.00621778160514836	-0.0509161287994954	0.557	0.617	1
Polr2j	0.00623564241208393	0.0523848524007029	0.964	0.954	1
Chmp2b	0.00627453697206467	-0.0438975948518959	0.245	0.303	1
Rps6ka3	0.00635676859934458	-0.0346722969224113	0.114	0.16	1
Gls	0.0064010930587298	-0.0391273983648798	0.19	0.243	1
Hnrnpa1	0.00641615976761486	-0.0453257694234313	0.998	1	1
Spred1	0.00644398595025413	-0.0473870691308931	0.315	0.379	1
Rap2a	0.00651387794267611	-0.0278959907580572	0.115	0.16	1
Suv420h1	0.00659120513399371	0.0509098582452536	0.273	0.226	1
Galk1	0.00660946586523809	0.0475570651853084	0.665	0.606	1
Rpl7l1	0.00664616658244881	0.0684167676278342	0.933	0.919	1
Arhgap21	0.00672661724493429	-0.0339602739766654	0.109	0.152	1
Ascc3	0.00673347776020472	0.0510606365173743	0.205	0.16	1
Spink1	0.00678463217715707	0.116338450244687	0.597	0.579	1
Rnf44	0.00685459719769344	-0.0505600926962868	0.37	0.428	1
Sgta	0.00687217196130147	0.0714425282421499	0.611	0.57	1
Rps27l	0.00688218921221576	-0.0422068750839744	1	1	1
Gm8730	0.00693004881002746	-0.0362967690035854	1	1	1
Slc12a7	0.00704567465748039	-0.0264446368885724	0.102	0.146	1
Tor1aip2	0.00709006480541644	-0.0470194528332001	0.454	0.511	1
Ntan1	0.00709172639047712	-0.0383881187449587	0.268	0.331	1
Exosc1	0.00715672189001404	0.0577052745476445	0.749	0.711	1
Fgfr1	0.00717446038854656	-0.0486095469368419	0.273	0.334	1
mt-Co1	0.0072578083020523	-0.0392632309645835	1	1	1
Zfp207	0.0072981486832809	0.0596680628304442	0.87	0.857	1
Rcbtb2	0.00731628084574629	-0.0331527094106864	0.123	0.168	1
Wdr75	0.00735543664805759	0.0435695410838618	0.7	0.642	1
Spp1	0.00736510899897913	0.100325266712094	0.89	0.862	1
Psmg2	0.00746084828946118	0.0616545915667696	0.583	0.534	1
Rap1gds1	0.00747236427305008	-0.0376373886249201	0.142	0.188	1
Uqcrc1	0.00761007644761273	0.0384480263951812	0.959	0.965	1
Snhg11	0.00771163768280501	-0.0489421795961002	0.207	0.259	1
Scoc	0.00772983374564915	-0.0450111617671746	0.374	0.441	1
Scn8a	0.00775082614949569	-0.031320483190885	0.076	0.112	1
Cops4	0.00776038941938377	0.0626277846405998	0.801	0.779	1
Nek2	0.00781030468011317	-0.0418377240111406	0.259	0.316	1
Ppil1	0.00804990523134913	0.0594580890468768	0.93	0.932	1
Rab40c	0.00805755843011549	-0.0325205085215611	0.136	0.184	1
Yap1	0.00806855325155533	-0.0502075631710628	0.355	0.412	1
Pmm2	0.00807325319975409	-0.0334649060711101	0.108	0.149	1
Itch	0.0081815906374359	-0.0766504280776738	0.254	0.308	1
Herc1	0.00822494304831601	-0.0534958417792709	0.344	0.397	1
Morc3	0.0084080000298602	0.0605915139728854	0.577	0.529	1
Pomp	0.00842877955491838	0.0381788916769321	0.992	0.987	1
Homer2	0.00845030209107544	-0.0323165794085822	0.158	0.209	1
Taf10	0.00851075613252593	-0.0549928592624633	0.782	0.828	1
Zfp518b	0.0085109077944618	-0.0447270041240485	0.214	0.267	1
Bcl3	0.00856782621694761	0.0424537202588212	0.319	0.265	1
Emg1	0.00858719170549717	0.0432023918920899	0.992	0.994	1
Platr5	0.00872849726390262	0.0550717989546848	0.267	0.221	1
5430403G16Rik	0.00879023744700177	0.0321457231964176	0.131	0.093	1
Hspa4	0.00884714409820238	0.0462626592996001	0.987	0.978	1
Plaa	0.00886181767538903	0.0677077475756994	0.67	0.634	1
Gpx3	0.00904732193788168	-0.0436587473324594	0.142	0.185	1
Ccnb2	0.00908649476048788	-0.0588585694035504	0.719	0.744	1
Adipor2	0.00908723411240587	-0.0380987411241127	0.207	0.264	1
Ppp1r2	0.00913809876532198	-0.0556472934331367	0.787	0.836	1
Samhd1	0.0091438452016385	-0.0330603298384866	0.135	0.179	1
Ino80e	0.00920700067893576	0.0585925573095168	0.807	0.766	1
Dcaf13	0.00921399666902457	0.0432575740065031	0.493	0.421	1
C2cd5	0.00921975217904319	-0.0405968307292357	0.156	0.202	1
Mettl16	0.00923277493371606	0.063732852977046	0.829	0.787	1
Gigyf1	0.00935539266420864	-0.0469088478031426	0.231	0.285	1
Zbtb11	0.00936779576024825	-0.0340857986580171	0.212	0.267	1
Tnfrsf21	0.00951211801487566	0.0281934860534166	0.155	0.112	1
Slc35e1	0.00956067233055214	-0.0378184830370381	0.153	0.197	1
Myo18a	0.00973628785379292	-0.0377919584100528	0.148	0.194	1
Ly6e	0.00979873043887462	0.051340949522298	0.502	0.454	1
Tiparp	0.00980550701144218	-0.051963587982472	0.365	0.419	1
Zyx	0.00984980801948087	-0.0444716388736245	0.156	0.202	1
Nomo1	0.00987518086096481	-0.0444052303085517	0.309	0.364	1
1700029P11Rik	0.00991375057948537	0.0503288259224227	0.214	0.168	1
Tma7	0.00996354637678243	-0.0306228620402949	0.999	0.999	1
Mrpl12	0.0100322198968824	0.0437947205806286	0.98	0.971	1
Mrpl11	0.0101803448246927	0.055123703366265	0.915	0.888	1
Ndufa13	0.0103265763075875	-0.0482201938210902	0.957	0.964	1
Mrpl40	0.0103967722318201	0.0582004957752134	0.864	0.85	1
Ggact	0.0104222188788343	0.0307308780115538	0.102	0.068	1
Vdac1	0.010649871800393	0.0506388745112221	0.978	0.967	1
Mus81	0.0107667696860876	-0.0280499610688033	0.076	0.111	1
Thap1	0.0110548234266121	0.0344079054271357	0.263	0.214	1
Aak1	0.0111144655541237	-0.032431753003561	0.115	0.154	1
Ankrd27	0.0111944109588938	-0.024967921603074	0.101	0.142	1
Pvt1	0.0112236364314015	-0.0308164501290933	0.19	0.242	1
Fam120a	0.0112362202846015	-0.0314397278729885	0.303	0.368	1
Gga2	0.0113173555390872	-0.0491073101969141	0.574	0.639	1
4930591A17Rik	0.0115300961676171	0.0284395562772639	0.105	0.072	1
Hspg2	0.0116040053122323	-0.0448587371788592	0.396	0.449	1
Shisa5	0.0116200054462175	-0.0361335049054074	0.17	0.216	1
Asns	0.0116965839974213	0.059839790986786	0.913	0.901	1
Zfp668	0.0117798345245117	-0.0241028823065642	0.107	0.147	1
Slc38a4	0.0117969276668691	-0.0653352912735443	0.584	0.637	1
Ifitm3	0.0118111466664743	0.078043838337555	0.74	0.706	1
Zfp292	0.0118899359702416	0.0507137195160197	0.495	0.436	1
Smek2	0.0119129382761943	0.0396300522786371	0.457	0.397	1
1110001J03Rik	0.0121706121235816	0.0627637934165894	0.683	0.634	1
Sbf2	0.0121824220350544	-0.0359168071789475	0.149	0.193	1
Ooep	0.0122830052938687	0.0700728271962154	0.679	0.641	1
Crip2	0.0123481609731882	-0.0282051118553959	0.464	0.537	1
Coa3	0.0125140600441148	-0.0639404799947749	0.827	0.858	1
Rpl13	0.0125243059450674	-0.0237750661242688	1	1	1
Tmx1	0.0125911438223527	0.0395735399409748	0.355	0.301	1
Gng12	0.0127510893053917	-0.0427143710938813	0.104	0.141	1
Rpl7	0.0128471364839198	0.0340446119679902	1	1	1
Ncapd2	0.012922299708664	-0.0431933994816385	0.328	0.39	1
Cdkn1a	0.0129323594319951	-0.0639018699608839	0.362	0.422	1
Klf2	0.0129355435353452	0.0747998261716711	0.927	0.921	1
Plk2	0.01294708153492	-0.0404888003834051	0.148	0.193	1
Apex1	0.0129548315696683	0.0509357297551976	0.934	0.932	1
Mcat	0.0129591532583191	0.0340740562455603	0.301	0.25	1
Aamdc	0.0130021884734192	-0.0316637109056494	0.16	0.207	1
Rad23a	0.0131000844345166	-0.0569433345611736	0.594	0.632	1
Setd6	0.0131210771256692	0.045045210904024	0.333	0.28	1
Dnajb6	0.0132506638696773	0.0470200691291756	0.979	0.984	1
Sh3glb1	0.0133146920076217	-0.0612165846567618	0.595	0.654	1
Pycard	0.0134063706085075	-0.0555396168439678	0.573	0.641	1
AI597479	0.0134246213828738	0.0280549994452352	0.144	0.106	1
4930447C04Rik	0.0134747188617212	-0.066195245894046	0.347	0.394	1
Rplp1	0.0134996040392456	-0.0203338535632818	1	1	1
Rad50	0.0135123070814199	-0.0451292050488773	0.615	0.648	1
Ngdn	0.0135324429854802	0.0639673893006951	0.744	0.729	1
Tcerg1	0.0135853534705317	0.0518565950403607	0.862	0.83	1
Crabp1	0.0136982182308154	-0.0499808359689992	0.29	0.343	1
Tuba4a	0.0137081227624527	0.0592718932863663	0.735	0.707	1
Eif4a3	0.0138147517295558	0.0563888930150375	0.863	0.84	1
Csnk1e	0.013868903709854	-0.0388691100866527	0.39	0.457	1
Usp9x	0.0140210939097104	-0.0535387245963902	0.76	0.787	1
Tomm70a	0.0140842302066644	0.0485159131511586	0.895	0.881	1
Hddc2	0.0141181993848677	0.0598108908265327	0.618	0.587	1
Adipor1	0.0142007245017246	-0.0513068803928602	0.754	0.768	1
Psmc3ip	0.0142071623284922	-0.0445833087177044	0.337	0.394	1
Med13l	0.0142751123228328	-0.0521718269065578	0.437	0.496	1
Rpl30	0.0142955885807084	0.0193916512693857	1	1	1
Gnl3	0.0142991281210253	0.050701527716611	0.991	0.989	1
Wdr26	0.0143437006492094	-0.0501788272779667	0.437	0.481	1
Nat9	0.0144242397828056	0.0384905927617171	0.205	0.161	1
Rbm3	0.0144288526239377	0.0450783953088698	0.991	0.992	1
Ptpn14	0.0144713131739096	-0.0432667938057369	0.146	0.189	1
Cst3	0.0144753486012125	0.0638272260218519	0.69	0.674	1
Ccdc18	0.0145169079749732	-0.0352257478942738	0.143	0.186	1
Jade1	0.0145174873790158	-0.0540899249129669	0.91	0.932	1
Rtca	0.0145983534188634	-0.0405160844724481	0.429	0.495	1
Syngr2	0.0146941788963513	0.0407829412139831	0.333	0.28	1
Sf3b4	0.0147187450277433	0.0497244643465018	0.884	0.874	1
Ldlrap1	0.0147437735460197	0.0333892841734936	0.164	0.124	1
Sec61a1	0.0148549305152486	-0.0641542729333172	0.612	0.661	1
BC002059	0.0148982334411095	0.0295733293331412	0.165	0.125	1
Mrpl55	0.0151420720655526	-0.0377231696019978	0.767	0.813	1
Stk40	0.0152648982936234	-0.0276982444212473	0.201	0.254	1
mt-Nd4	0.0154448344624661	-0.0286738385354277	1	0.999	1
Ptprs	0.0155124131575953	-0.0351837590200088	0.184	0.233	1
Zfp37	0.0155183102411718	-0.0250562380623831	0.074	0.106	1
Lamp2	0.0155282491844326	-0.0283433085565285	0.104	0.142	1
Fbxo6	0.0155774023512859	0.0535089768617572	0.434	0.394	1
F2r	0.0156152052267087	-0.017112021853803	0.144	0.191	1
Nr3c1	0.0157620297688869	-0.0187946945469166	0.115	0.159	1
Gnai2	0.0158486106942173	-0.0551364414064226	0.879	0.902	1
Eno3	0.0158574505879296	0.0298644645325775	0.173	0.133	1
Vrk3	0.0159676055849181	-0.0326663340224292	0.259	0.315	1
Snrpd1	0.0160086973122501	0.0416264325215723	0.999	0.994	1
Haus8	0.0160090540438905	0.0370664935360087	0.3	0.247	1
Mcm10	0.0160350799811896	0.0443264190652461	0.539	0.496	1
A830080D01Rik	0.0161821496288187	0.040545298392592	0.392	0.346	1
Gpx4	0.0163528128665297	-0.0275904528110624	1	1	1
Vps29	0.016362919086552	0.063573818208854	0.862	0.864	1
Nol6	0.016375836639247	-0.0435032541984591	0.369	0.416	1
Il6st	0.0164281283503274	-0.031861126082423	0.133	0.174	1
Tuba1b	0.0164662430745234	0.0343679109811674	1	1	1
Arpc3	0.0165129956599116	0.0474473891481423	0.738	0.715	1
Donson	0.0165402931259565	-0.0261729980269907	0.194	0.247	1
Gmeb1	0.0166543630381382	0.0474638045865385	0.369	0.328	1
Nipsnap3b	0.016732148471489	0.0455524874579603	0.506	0.465	1
Smg8	0.0167567289939745	-0.0241257773462955	0.183	0.23	1
Ppp6r1	0.0167575837936364	-0.0376552853180384	0.139	0.18	1
Med20	0.0167927997845359	0.0414877763262624	0.239	0.195	1
Zfp560	0.0168188316618396	0.0488592683593425	0.313	0.269	1
Atp6v1a	0.0168298809268043	-0.0517624445951396	0.485	0.542	1
Adprh	0.0169797310661559	0.0796902619357536	0.795	0.774	1
Slc35g1	0.0169835468321416	0.0270820252408117	0.143	0.105	1
Slc35b3	0.0171783392486933	-0.0208612275798808	0.085	0.121	1
Fam64a	0.0172255806188805	-0.0320304304889257	0.181	0.227	1
Tmem248	0.0173778714593339	0.047120320876365	0.674	0.618	1
Fbxw7	0.0174488763549955	-0.0430306074455118	0.33	0.392	1
Rasa1	0.0175406342402597	-0.0367082294926565	0.19	0.234	1
Wdr18	0.0176188626987016	0.0519127668044523	0.888	0.852	1
Mbtd1	0.0176501800019607	-0.0463913675539203	0.412	0.47	1
Tdrkh	0.0177051628207455	-0.0282897214948685	0.093	0.128	1
Ide	0.0178270126004017	-0.0498452177679575	0.385	0.426	1
Abi1	0.0179961833650291	-0.0322485816224583	0.215	0.269	1
Tmem261	0.0180426751451551	0.0502084617776531	0.787	0.757	1
Ccnf	0.0180589895210022	-0.0487377640054526	0.548	0.604	1
Amotl2	0.0180739816235704	-0.0464002172591895	0.201	0.25	1
Fdx1l	0.0181058061737742	0.0459444875111117	0.819	0.799	1
Hccs	0.0182362460280083	0.0350121375258314	0.272	0.224	1
Plod2	0.0182380132926504	-0.0164044553647686	0.172	0.218	1
Nedd1	0.0182480654564838	-0.0271951324610421	0.117	0.157	1
Mrps17	0.0183951686452329	0.0494240234651442	0.867	0.856	1
Cdc20	0.0184725927597078	0.0395531546801877	0.941	0.933	1
Gstm4	0.018635782917642	-0.0235178150401588	0.085	0.12	1
Slc9b1	0.0187025619808315	-0.0392201260332041	0.514	0.566	1
Disc1	0.0188623283810642	-0.0246357554561594	0.103	0.141	1
Zbtb38	0.0190526398915342	-0.0251869386743752	0.109	0.147	1
Eif2b2	0.0191064806675396	0.0331643565086135	0.447	0.396	1
Xlr3a	0.0191878887431716	-0.0347764603541879	0.18	0.226	1
Suco	0.0192527430513704	-0.0381485768086048	0.17	0.213	1
Usb1	0.0193533025529674	0.0367587378570048	0.186	0.147	1
Eif6	0.0194648124755772	0.0485225077032898	0.897	0.887	1
Litaf	0.0195390924160621	0.036279406746119	0.272	0.225	1
Naa10	0.0195554933134793	0.0449117682415288	0.762	0.738	1
Mri1	0.019592564792636	-0.0253724507530063	0.27	0.328	1
Herc2	0.0196232392791948	-0.0314455823775462	0.225	0.271	1
Papd7	0.0196286628502451	-0.0238409847688838	0.096	0.131	1
Pid1	0.0197501860349569	-0.0439724091521135	0.187	0.232	1
Sart3	0.0198168277975231	-0.0410456573577203	0.434	0.48	1
Asl	0.0198824293989647	-0.0373762507774314	0.169	0.213	1
Mdm4	0.0199081038794818	-0.0467108803147523	0.542	0.607	1
Gfod2	0.019936868973006	-0.172872881491798	0.196	0.237	1
Ubtf	0.0199870672773779	0.0515580946933994	0.838	0.822	1
Cmpk1	0.0200956215389823	0.0546697614608499	0.595	0.563	1
Samm50	0.0201134302714895	0.0486419971050768	0.864	0.859	1
Hltf	0.0201699057135325	-0.0391631809154832	0.205	0.249	1
Kifc3	0.0202207218048577	-0.0222836794969559	0.085	0.12	1
Slc39a4	0.0203553651485531	-0.0352082818881858	0.093	0.127	1
Zc3hc1	0.0204476606964038	0.0407578709797598	0.601	0.546	1
Glrx5	0.020638237937436	0.0584393274710596	0.848	0.819	1
Kif13a	0.0207929586711809	-0.0307241049056043	0.122	0.161	1
Ino80	0.0208686409463145	0.037457734239542	0.413	0.361	1
Krcc1	0.0209172676545459	-0.0622906378633243	0.459	0.505	1
Lig1	0.020966744621621	0.0442445606841757	0.917	0.909	1
Tgm1	0.0210010490146508	0.0331363374758347	0.217	0.173	1
Timm8b	0.0210539605163278	0.0455579612954755	0.979	0.971	1
Tmem230	0.0212309505575732	0.0446564061248595	0.525	0.476	1
Dcps	0.0216140278684944	0.0376622085906592	0.55	0.509	1
Pcgf5	0.0217118256095093	-0.0352366244612208	0.157	0.199	1
Zfp609	0.0217146088231195	-0.0255778285445225	0.117	0.154	1
Zw10	0.0218105131191445	-0.037138014097956	0.214	0.261	1
Gm10020	0.0218264747790237	0.0387444716442025	0.261	0.215	1
Cobl	0.0219075419756958	-0.0465566902011514	0.636	0.664	1
Spag5	0.0221244601356449	-0.0268144404467383	0.136	0.178	1
Slc25a38	0.0221726796043902	-0.039001708785778	0.272	0.326	1
Psmd7	0.0222112770871751	0.0541404847146809	0.971	0.971	1
Elp3	0.0222351683117634	0.0453198267373404	0.552	0.513	1
Ebag9	0.0222425392022013	-0.0237049064191942	0.128	0.169	1
Ankrd10	0.0222694911592202	0.05895998644026	0.573	0.544	1
Basp1	0.0224386181515909	-0.0603620594801235	0.697	0.747	1
Dpys	0.0225138256436734	0.0634344310158854	0.472	0.426	1
Urah	0.0225484179045093	0.0540315259968415	0.493	0.445	1
Med21	0.0226244186716727	0.0463960537626111	0.677	0.628	1
Vasp	0.0229376271061036	0.0514423111075631	0.744	0.7	1
Psma7	0.0229899535343044	0.0319282045109461	0.999	1	1
Gcsh	0.0231025603769377	0.0504650966078655	0.952	0.928	1
Elavl2	0.0233328629405331	-0.0305169690169566	0.238	0.288	1
Fam208b	0.0233851095080947	-0.0335598117807571	0.2	0.243	1
Dda1	0.0233929779794861	-0.0460854810843332	0.72	0.756	1
Meg3	0.023407981564055	-0.0955509240407488	0.844	0.871	1
Snrpd3	0.0235117143067916	0.0368915441014468	0.996	0.995	1
Mlf1	0.0236044862231282	-0.0181343366970136	0.084	0.119	1
Snrpa	0.0236136131783983	0.049245026036985	0.807	0.787	1
Snx6	0.0236269441639316	-0.0447567431862109	0.454	0.509	1
Psma4	0.0237930967166732	0.032520312284005	0.987	0.987	1
B930036N10Rik	0.0238275576493321	0.0282153520677782	0.142	0.106	1
Qtrt1	0.0240753716854014	0.0432333003307219	0.42	0.375	1
Fbxo18	0.0240889241946691	-0.0313769675978812	0.135	0.174	1
Snrpb2	0.0241789322099128	0.0448851076883587	0.95	0.949	1
H2afx	0.0242394975515905	0.0556442355927713	0.996	0.994	1
Pola2	0.0244396720953186	-0.0348239041052315	0.317	0.373	1
Pex19	0.0246309349498955	-0.0593288973478134	0.341	0.382	1
Mttp	0.0247205139093717	-0.0206146677512581	0.093	0.127	1
Ephx2	0.02474025551111	0.0248626659672514	0.104	0.075	1
Psmd2	0.0247984157338001	-0.0360209972323965	0.793	0.842	1
Ndufa6	0.0248104436611477	0.0389959575498275	0.974	0.972	1
Flywch2	0.0249629817180949	-0.0265574872879021	0.122	0.158	1
Kctd13	0.0249720116618136	-0.024408193236975	0.132	0.172	1
Fkbp4	0.0251126826988359	0.0442206270368179	0.993	0.993	1
Fbxw8	0.0251389330993082	-0.0259824215872288	0.185	0.232	1
Xpo1	0.025152962714108	0.0531147123721707	0.847	0.818	1
Krt42	0.0251852502442338	0.0572942449469864	0.411	0.359	1
Ebp	0.0252023826580721	0.0454260043697913	0.451	0.41	1
Oaz1	0.0252421787424261	0.0285321072194944	1	1	1
Sepsecs	0.0252497758818911	-0.0224762805715061	0.076	0.106	1
Nr2c2	0.0253809909798607	-0.0363298090270001	0.152	0.193	1
Psmb10	0.025695755663763	-0.0438924658480163	0.71	0.751	1
Cluh	0.0257182320855721	0.0364327563916715	0.44	0.383	1
Abhd17c	0.0257505463125401	-0.0311504133962714	0.241	0.289	1
Eif4enif1	0.0257664310550525	-0.0322346969928711	0.245	0.297	1
Hspb1	0.025843995018234	0.04582144702192	1	0.998	1
Jmy	0.0259108607461749	-0.0301206921865744	0.117	0.153	1
Tubb2b	0.0259441008176046	0.0471557255731792	0.871	0.836	1
Dlg5	0.026072120262576	-0.027866451723107	0.088	0.119	1
Mt2	0.0261799453727473	0.0629574046416259	0.999	0.994	1
Commd9	0.0264280722267148	0.0424633226860609	0.303	0.262	1
Uri1	0.0265440904879028	-0.0386213240273495	0.658	0.696	1
Lgals1	0.0265596618290519	-0.0932798540180589	0.639	0.679	1
Nacc1	0.0265761278211826	-0.0572087601666745	0.466	0.513	1
Hes6	0.0267562541931744	-0.0274206834040662	0.136	0.176	1
Fam81a	0.0268392086209758	-0.03739640697551	0.109	0.141	1
Slc25a13	0.0268421761526198	-0.0327814973393475	0.553	0.603	1
Zfp410	0.0269054482043519	0.0239257898518828	0.162	0.124	1
Ptpn1	0.0270023278058165	0.0425045286467797	0.534	0.492	1
Hspa8	0.0270912032346392	0.0372204462396564	1	1	1
Col18a1	0.0273115583223086	-0.0416318368475949	0.474	0.526	1
Cyfip1	0.0273708083418253	-0.0386791618539032	0.337	0.389	1
Psrc1	0.0274286554677694	-0.0605093702593571	0.674	0.701	1
Zfp217	0.0275538390438409	-0.0265679315607665	0.163	0.206	1
Ift57	0.0276069435436953	0.0383656018196319	0.241	0.205	1
Sfn	0.0277245259671568	-0.0312801687104542	0.433	0.483	1
Tmtc3	0.0278111109640251	-0.0240673882951545	0.098	0.131	1
Zbtb22	0.0278451338261421	-0.0184311320397867	0.089	0.122	1
Klf9	0.0279741641716434	-0.0481155524455346	0.79	0.808	1
Ccdc28a	0.0280366158304613	-0.0217920224062152	0.077	0.107	1
Hsf2bp	0.0280570673832598	0.0461353973022884	0.594	0.538	1
Atp5o	0.0281072643146604	0.035629287437924	0.993	0.997	1
Eef1a1	0.0283671823086203	-0.0307626022041911	1	1	1
Triml2	0.0284714560225733	-0.0429452262359246	0.367	0.405	1
Pik3r2	0.0285280127126702	-0.0288913930707553	0.142	0.181	1
Ammecr1	0.0287118127431054	-0.0321210661572504	0.198	0.244	1
Cacybp	0.0287147422504523	0.0402047113750856	0.996	0.998	1
Mis18bp1	0.028820580306444	-0.0423162971079079	0.554	0.603	1
Ccdc117	0.0289456859613043	-0.0240517026825544	0.196	0.243	1
Tob2	0.0289650433486779	-0.0290403581649434	0.1	0.131	1
Trim8	0.0289674258656242	-0.0393882235168931	0.234	0.279	1
Etv3	0.0290339395219883	-0.0121261398564634	0.074	0.104	1
Slx1b	0.0292384460316496	-0.0226495596705995	0.108	0.143	1
Mafg	0.029310750861956	-0.0426646423852284	0.448	0.5	1
Man1a2	0.029326309641575	-0.0438795051484073	0.396	0.451	1
Pcyox1	0.0293425649087495	-0.0311606795616975	0.105	0.138	1
Plod3	0.0293811678295919	0.0337558492588197	0.206	0.166	1
Smyd5	0.0294411601269074	0.05107825236221	0.528	0.507	1
Chchd10	0.0295118840021019	-0.0397608967048102	1	0.999	1
Ninl	0.0296316004442595	-0.0337888508418236	0.148	0.185	1
Spen	0.0296866247506436	-0.0428715530912077	0.396	0.445	1
Esco1	0.0299077332233869	-0.0245061182409786	0.117	0.152	1
Ddx42	0.0300606485454387	-0.0399922970350041	0.7	0.738	1
Trnau1ap	0.0300729203679764	-0.0401863421225985	0.71	0.771	1
Atxn7l3b	0.0301507518063966	-0.045754013138147	0.785	0.827	1
Wasf2	0.0303961188498846	-0.0570044145700127	0.673	0.71	1
Wipi2	0.0304711611817349	0.0501697322457237	0.674	0.661	1
Lck	0.0305381606896488	-0.0310902767225888	0.256	0.301	1
Etfb	0.0306291928543076	0.052351542600654	0.833	0.8	1
3830406C13Rik	0.030639335849137	0.0258307598407778	0.119	0.089	1
Pkig	0.0309264874178238	-0.0361395015248971	0.255	0.303	1
Orai1	0.0311130238137776	-0.0219175835859147	0.089	0.122	1
Ift74	0.0312338214331254	-0.0358442826816606	0.286	0.34	1
Abracl	0.0312483942222049	0.0530183178077953	0.683	0.652	1
Srsf3	0.031294475857465	0.0364405509695325	1	0.998	1
Hmbs	0.0313131862205309	0.0463602950307876	0.741	0.702	1
Rngtt	0.0313712727286733	-0.0284753797052579	0.27	0.322	1
Sepw1	0.0314415579377576	-0.0426425493295961	0.915	0.912	1
Fez2	0.0315038365058498	0.0293630610967313	0.183	0.146	1
Acad11	0.0316092443112711	-0.0312873921457463	0.128	0.164	1
Patz1	0.0318343359254306	0.0271887311594767	0.423	0.363	1
Aftph	0.0318358274187062	0.0366158275779381	0.192	0.158	1
Dedd	0.0319012492770486	-0.0381507248931437	0.204	0.245	1
Eif3j1	0.031941088261194	-0.0431175980228266	0.561	0.62	1
Tead1	0.0320376930446412	-0.0594096067894239	0.496	0.523	1
Fer	0.0321272605791042	0.029961727588836	0.211	0.173	1
Chd1	0.0323440962886332	-0.0445368829645172	0.858	0.89	1
Bax	0.0324041086850359	-0.0457723740001281	0.993	1	1
Hnrnph3	0.0325570765789621	-0.0370443122342929	0.287	0.331	1
Kif5c	0.0326309865652806	-0.0370913523649279	0.156	0.193	1
Ppm1j	0.0327157030114706	0.0308034713310193	0.157	0.123	1
Armt1	0.032751936876169	-0.0319235739759572	0.207	0.253	1
Trappc8	0.0327830021509649	-0.0299313762836437	0.132	0.167	1
Zfyve9	0.0328586752965532	-0.0184748242940574	0.081	0.111	1
Polb	0.0328944016705325	0.0480786202689539	0.334	0.298	1
Trip10	0.0329999723986708	-0.0276329174068315	0.184	0.227	1
Nudt8	0.0330305427010645	-0.0321268565323181	0.201	0.245	1
Abhd13	0.0332477758496735	-0.0199032862560096	0.126	0.164	1
Mtch1	0.0334454590530558	-0.0510256801111693	0.529	0.578	1
Zfp239	0.033721404289975	0.0233194154685201	0.159	0.123	1
Bub3	0.0337280246640014	0.0493835938898617	0.899	0.887	1
Pom121	0.0337698657105648	-0.0358848257721708	0.39	0.438	1
Sarnp	0.0337849965945823	0.0423217233434441	0.849	0.809	1
Thoc7	0.0338603609027696	-0.0482266056735672	0.779	0.822	1
Ddx39b	0.033963960421347	0.0474705940641469	0.936	0.925	1
Dmtn	0.0339649441066258	-0.0297150216990379	0.205	0.248	1
Prrc2c	0.033967236518633	-0.0350676909077681	0.984	0.983	1
Carnmt1	0.0340524147409147	0.0514666168970568	0.874	0.86	1
Rnf114	0.0342575103585382	-0.0261612783015752	0.267	0.32	1
Polr2g	0.034293074909009	0.0359168949370183	0.891	0.89	1
Pfkl	0.0344053690961908	-0.0449895216146561	0.365	0.408	1
BC031181	0.0346242616063405	-0.0477232400611631	0.728	0.753	1
Ostc	0.0347564023270309	0.043788012894475	0.933	0.934	1
Pak2	0.0349512520043012	-0.0358959263279192	0.595	0.652	1
Mrpl51	0.0349852079944904	0.0461830754003865	0.964	0.964	1
Bbs2	0.0351088754926776	0.0549862593680182	0.288	0.256	1
Khsrp	0.0351175648626775	-0.0335241597458756	0.218	0.263	1
Ptp4a1	0.0354405791338808	-0.0584945392517029	0.769	0.822	1
Rrp1	0.0354619768580512	0.0372368251062941	0.872	0.842	1
Ccar1	0.0355076587504438	-0.0414818050432328	0.639	0.69	1
Pfn1	0.0355516661654264	0.038581325866696	1	0.999	1
Lin7c	0.0356559586843782	0.0345008684242453	0.415	0.372	1
Tfg	0.0356579253449803	0.0421377168393127	0.557	0.509	1
Cyr61	0.0358044655271278	-0.0438835313447455	0.119	0.152	1
Rbms2	0.03611020248089	-0.0291403597376945	0.302	0.351	1
Sox2	0.0361437743249974	-0.0407486396271244	0.926	0.942	1
Dync1h1	0.0361914014888654	-0.0384949874112099	0.34	0.382	1
Atg13	0.0363849524136071	-0.0229885472503249	0.167	0.21	1
Kif22	0.0365398990826031	0.0508330761387981	0.623	0.599	1
Zfp800	0.0367021051000344	-0.0290684810001662	0.135	0.171	1
Rpl22l1	0.0367114413107744	0.0316265159850002	1	0.999	1
Fancd2	0.0368091176727642	-0.0348720685109563	0.156	0.189	1
Ssr2	0.0369111623851975	0.0441340420648282	0.991	0.991	1
Dlk1	0.0369499035032359	-0.0160895671833485	0.097	0.13	1
Sec22b	0.0369783843684401	-0.02970833707094	0.492	0.54	1
Extl3	0.0369876023625164	-0.0251483890177801	0.107	0.14	1
Arid1b	0.0370884721961911	-0.0195018574499494	0.102	0.133	1
Ubap2	0.0372526537568591	-0.0345892552048898	0.691	0.754	1
Ppp1r12a	0.0373110460105206	-0.0456234634154269	0.541	0.587	1
Dctn1	0.0373511777239245	-0.0384093221015394	0.283	0.324	1
Cdkn2a	0.0373708663270709	-0.0414919254747714	0.286	0.333	1
Zfp423	0.0374158066105156	-0.0243144273199842	0.124	0.159	1
Lgals3	0.037499785957274	0.0345616338978434	0.324	0.286	1
Ufc1	0.0375229033799301	0.0572683130129269	0.666	0.647	1
Mtmr2	0.0377226949499711	-0.0284199444188303	0.274	0.324	1
BC022687	0.0377538423453654	0.0207397154532788	0.101	0.074	1
Pmm1	0.0377650362817729	-0.0542533969284331	0.857	0.886	1
Pigf	0.0377858379254216	-0.0390276416034289	0.348	0.401	1
Fam185a	0.0377957743629992	-0.0251910320538241	0.089	0.119	1
Ptp4a2	0.0381361935876009	-0.0630805283538136	0.804	0.815	1
Slc3a2	0.0381813148315163	0.0476998720746352	0.868	0.841	1
Hsdl1	0.0383512459441184	-0.0214372500154547	0.083	0.112	1
Abhd4	0.0383965069305963	-0.0298668477548027	0.102	0.131	1
Oxr1	0.0384686032429256	0.0363692290679166	0.251	0.213	1
Clptm1	0.0385881717332531	-0.0500786187582005	0.358	0.4	1
Nudcd1	0.0386535822060298	-0.0307075788953227	0.263	0.313	1
Snrnp40	0.038705494547219	0.0420510059799746	0.918	0.881	1
Tfdp2	0.038755017291443	0.0442938249743455	0.543	0.496	1
Bet1	0.0389323535317456	-0.0304688384182177	0.485	0.533	1
Tenm4	0.0389637210340969	0.0368342219503304	0.157	0.126	1
Rmnd1	0.0390216279848292	-0.0310998385424414	0.167	0.206	1
Usp36	0.0390505033192288	0.0490484359179112	0.472	0.429	1
Ganab	0.0392420074470585	-0.02729277292562	0.437	0.494	1
Mirg	0.0394186463984596	-0.0354064896292422	0.102	0.132	1
Smoc1	0.0394322540248682	-0.0222089714502175	0.077	0.106	1
Ddx5	0.0394424821443304	0.0329038090313878	1	0.999	1
Gnai1	0.0395647794798443	-0.0240510513853489	0.153	0.193	1
Nars	0.0397474825498927	0.0373652728636638	0.952	0.963	1
Sox4	0.039811798476708	-0.030057239150552	0.178	0.218	1
Asxl1	0.0398220292038259	-0.0390240140638544	0.384	0.44	1
Pigp	0.0398756548593239	-0.0290122117567825	0.239	0.283	1
Bag3	0.0398793162455188	0.0252882260136101	0.153	0.12	1
Gm26916	0.0399236553475764	0.0751653646645427	0.304	0.265	1
Hmgxb4	0.0399310874140071	0.0357991358181893	0.482	0.452	1
Fam135a	0.0399360332170948	-0.0236034967688353	0.075	0.102	1
Fads1	0.0399893731372698	-0.0226104628658017	0.107	0.14	1
Pgm1	0.0401483599814885	-0.0210178886295458	0.108	0.141	1
Utp23	0.0401927885848384	0.0440554740298907	0.515	0.462	1
Timp1	0.0402022183500715	-0.0328506025745519	0.416	0.468	1
Rbm38	0.0402667062061807	-0.0398208660478849	0.514	0.564	1
Inpp5a	0.0402813563200102	-0.027263114448565	0.116	0.149	1
Yrdc	0.040332763387461	0.0439214279853462	0.753	0.729	1
Mical3	0.0405575786618668	-0.0297124395196744	0.148	0.182	1
Mbnl2	0.0406670709719353	-0.0279811342414217	0.128	0.162	1
Ddx56	0.040747265156073	0.0287435198605183	0.583	0.548	1
Ppid	0.0408203567946336	0.0411340388363894	0.953	0.928	1
Ptprf	0.0409912042306506	-0.0327357972837792	0.506	0.569	1
Nsun4	0.0410055394475014	0.0301932892985571	0.163	0.131	1
Tmem39a	0.0410778074645178	0.0438377775212453	0.383	0.348	1
Hmgn1	0.0410791524230993	-0.0238779651920757	1	1	1
Rpl10	0.041123930683513	0.0336934242830793	0.999	0.999	1
Med6	0.0411479263896487	0.034870459243268	0.437	0.393	1
Nme4	0.0414234179230223	-0.0468909145232593	0.618	0.642	1
1600020E01Rik	0.0415257415968873	0.0238238398785914	0.162	0.127	1
Sys1	0.0416845851199531	-0.0397003154517188	0.715	0.742	1
Arl6	0.041749458611993	0.0340821012404089	0.443	0.405	1
Phgdh	0.0417978109999545	0.0506468402040131	0.831	0.831	1
Mrs2	0.0418439037544316	-0.0209205379084866	0.091	0.122	1
Rab14	0.0419132260922338	0.0369979095373362	0.792	0.767	1
Nup43	0.0419242075140723	0.0551765254069071	0.666	0.638	1
Cpt1c	0.0419504305175397	-0.0145981074108814	0.105	0.139	1
Pttg1ip	0.0419987986413937	0.0459559318064345	0.281	0.251	1
Polr2c	0.0424416962435069	0.0328537660175423	0.929	0.925	1
Mrfap1	0.0425742312307911	0.0258726376790539	0.996	0.998	1
Ubl7	0.0426204774895575	0.0434502319914286	0.385	0.345	1
Tcf15	0.042704005668472	-0.0847214257673012	0.769	0.799	1
Rad51c	0.0429391549751988	0.019650029197487	0.104	0.077	1
Hdac6	0.0431444729825032	-0.032110800113182	0.2	0.238	1
Rep15	0.0432169006593378	-0.0379945632644533	0.135	0.168	1
Rbmx2	0.043376777348075	0.0490094954951948	0.482	0.444	1
Crip1	0.0434186019158937	-0.0390826309006246	0.479	0.518	1
Ccdc58	0.0434973892252164	0.0383703349957716	0.881	0.881	1
Gtf3c2	0.0435144678402364	-0.0375394911142805	0.518	0.563	1
Scaf4	0.0435211224074723	-0.0315595603807051	0.259	0.305	1
Hist1h2bc	0.0436544154110089	0.070769743268729	0.37	0.331	1
Gm5611	0.0436712233902463	-0.0188978847320005	0.074	0.102	1
Hdgf	0.0437125113890608	-0.0344295691374612	0.992	0.995	1
Galnt7	0.0437825513839754	-0.027430452853014	0.096	0.125	1
Cfdp1	0.043811579990598	0.0314728865185852	0.988	0.991	1
Pigyl	0.0438224175119658	0.04600713514413	0.443	0.404	1
Pogz	0.0439053573778294	-0.0281643807503123	0.238	0.279	1
Esf1	0.0440299636761524	-0.0419256779365131	0.906	0.904	1
Trappc6a	0.0441001243725134	-0.050484897352739	0.392	0.428	1
Sars2	0.0442236971756043	-0.0253217934641146	0.19	0.229	1
Mrpl15	0.044231225819524	0.0367288826898877	0.979	0.962	1
Rtn3	0.044280362191919	-0.0544685212725814	0.516	0.544	1
Polr3h	0.0444668491312976	-0.0326620059155749	0.513	0.562	1
Zpr1	0.0445100347560876	0.0427006779468845	0.63	0.598	1
Srrm2	0.0445206909362357	-0.0335305190764241	0.993	0.993	1
Tppp3	0.044582310789058	-0.0264677448364803	0.098	0.128	1
Galk2	0.0446928262171963	-0.0239587930743081	0.17	0.209	1
Nthl1	0.044920420698903	0.0367349410015268	0.315	0.276	1
E430025E21Rik	0.0449580468464643	0.0283946713805561	0.355	0.311	1
Plekhg5	0.0450308096262925	-0.0219514287690275	0.077	0.104	1
Znhit3	0.0450567271812227	0.0364816270664277	0.759	0.743	1
Nup153	0.0450969269903346	0.0443925700894552	0.515	0.477	1
Cdc40	0.0453365613425323	0.0405259336406819	0.362	0.322	1
Uhmk1	0.0453433002842668	-0.0244429277194221	0.104	0.134	1
F11r	0.0457218679615942	0.0218480260271774	0.122	0.093	1
Dync1li1	0.0457374805651479	-0.0397826715904911	0.463	0.515	1
Gm8797	0.0457887830507573	0.046149879089325	0.717	0.685	1
Ttn	0.0459353208239798	0.0307021786094885	0.225	0.188	1
Rcl1	0.0459426892573156	0.0371497463367521	0.726	0.709	1
Dennd2a	0.0459618311599793	0.0355141715291099	0.177	0.147	1
Smc6	0.0460255182806674	-0.0446611255056326	0.82	0.848	1
Tenm3	0.0460551181574587	-0.0274758095907294	0.091	0.12	1
Sh3bgrl	0.0461006255006305	-0.0219314764841284	0.085	0.113	1
Ppp2r1b	0.0463125257712168	0.038385690549402	0.378	0.333	1
Dhrs13	0.0463950431394895	0.0334134436715998	0.131	0.104	1
Sycp3	0.0465991010409173	0.0519667009122375	0.424	0.382	1
Fnbp1l	0.04667434643502	-0.0300342646927422	0.322	0.371	1
Ldlr	0.046698990415219	-0.0325257014864451	0.119	0.15	1
Colgalt1	0.0470705682521681	-0.0402496077161898	0.39	0.426	1
Mettl13	0.0473111434641072	-0.0278758984921826	0.286	0.331	1
Tk1	0.0474958177711892	0.0444639145477034	0.529	0.494	1
Rufy1	0.0475797963442893	-0.0151536959942396	0.081	0.108	1
Rcor2	0.0475803617041657	0.0370945609463622	0.639	0.606	1
Cfap36	0.0476308004541104	-0.045019528363403	0.374	0.408	1
Kif23	0.0477289813187359	-0.0443592109621112	0.334	0.375	1
Stmn3	0.0477399014547428	0.0228193757145387	0.123	0.095	1
Fance	0.0477478452101845	0.0368820193861089	0.233	0.199	1
Ptpn6	0.0478728534934823	-0.0204973749374991	0.101	0.131	1
Slx4	0.0478942073876794	0.0180912267546703	0.119	0.09	1
Phlda2	0.0479372299097334	0.0618987883889075	0.819	0.811	1
Uqcr10	0.0480489988870116	0.0353576235424056	1	0.999	1
Calm1	0.048089877128358	0.0322860269696483	0.995	0.998	1
Pcgf3	0.0481355273991772	-0.0259241275703229	0.224	0.268	1
Akap1	0.0482904948823411	0.0406854294438564	0.464	0.431	1
Acsl1	0.0484032226146918	-0.0171937107194552	0.076	0.104	1
Zfp710	0.0486877073110306	-0.0321636419114817	0.251	0.288	1
Carhsp1	0.0490027736809589	-0.033074308539876	0.59	0.649	1
Actn4	0.0491397418159372	-0.039829863843333	0.953	0.964	1
Dcbld2	0.0491669806680282	-0.0177307652109731	0.082	0.11	1
Rps14	0.0491683686247476	0.0104078113408974	1	1	1
Ski	0.0492029661004959	-0.0340997368164652	0.26	0.3	1
Pdzd8	0.0492073017416086	-0.0188503720823804	0.172	0.212	1
Trim11	0.0494468986629457	-0.0262277815148902	0.109	0.141	1
Psmd3	0.0496605679968738	0.0421802816057303	0.854	0.825	1
Farsb	0.0496984499594384	0.039569159241498	0.719	0.684	1
Coq7	0.0499827270768688	0.034767015745324	0.754	0.71	1
mt-Co2	0.0501186990490328	-0.0231017698836595	1	1	1
Apbb2	0.0502073305998464	-0.0271664493373366	0.109	0.139	1
Cep164	0.0502302885192492	-0.0382844113851632	0.425	0.475	1
Elf3	0.0502706003346897	0.033557184598584	0.166	0.134	1
Btf3	0.0505276236794869	0.0281319263436584	1	1	1
Zfp428	0.0508246508702143	0.0502920920245558	0.899	0.914	1
Trmt5	0.0510225572450898	-0.0211112093153579	0.145	0.182	1
Dusp12	0.0510378399260673	0.0420307636662145	0.543	0.503	1
Sft2d2	0.0511799904990164	-0.023314113612555	0.112	0.143	1
Gm26737	0.0512459424514191	-0.022299976847066	0.369	0.421	1
Csde1	0.0512800419288549	-0.0356724565789599	0.903	0.91	1
Srrt	0.0513355767590753	0.0418369294476429	0.836	0.818	1
Gga3	0.0513819943140467	-0.0223431836818768	0.129	0.161	1
Rpl39l	0.051422045260478	0.0516261894267452	0.653	0.602	1
Clint1	0.0515460022321103	-0.0368014430326665	0.415	0.465	1
Caap1	0.0515511668767305	-0.0196400670270735	0.301	0.352	1
Sft2d3	0.0517610809114829	-0.0197500181031205	0.115	0.148	1
Glod4	0.0518693194477929	0.045766913143551	0.494	0.451	1
Zfp148	0.0518988100498159	-0.0377772186935676	0.275	0.313	1
Snx12	0.0520782107922269	0.0367112496667054	0.35	0.305	1
Mkks	0.0523075677277593	-0.0389007636342619	0.597	0.655	1
Arpc4	0.0527868627731041	0.0421375722764806	0.705	0.679	1
Ppfibp2	0.0530806683298753	-0.0157902551681436	0.109	0.142	1
Timm10	0.0530927861935336	0.0454263490999082	0.855	0.824	1
Mrps18c	0.0531101214947439	0.0416435780489506	0.854	0.852	1
Pfdn2	0.0531179965664036	0.0357560287928242	0.987	0.997	1
Setdb1	0.0532124772225534	-0.0297140839277117	0.468	0.521	1
Ankrd11	0.0532146687415407	-0.0343649757008182	0.888	0.892	1
Shfm1	0.0532292767630369	-0.0348455410759905	0.999	0.996	1
Usp53	0.0536182976835254	-0.021743983315955	0.094	0.122	1
Pla2g1b	0.0536986305485435	0.0458772280880713	0.916	0.903	1
Trh	0.0538117163547997	0.0233625665714245	0.745	0.718	1
Bard1	0.0538381298150531	-0.0326621433076223	0.176	0.208	1
Ctcf	0.0541178004893452	-0.0485009928577455	0.851	0.851	1
Wdr37	0.0541183494478183	-0.0261212087430894	0.108	0.138	1
Nisch	0.0544009256630927	-0.0372412576927792	0.78	0.807	1
Atpif1	0.0544486430312726	-0.0313686046872359	0.999	0.996	1
Hnrnpc	0.0546076668015925	0.0272040376282905	0.996	0.999	1
Nudt1	0.0547916930210609	0.0379641134671668	0.687	0.642	1
Ndufb7	0.0548459658702503	0.027172896055945	0.98	0.98	1
Wdr35	0.054912978875627	-0.0331757715610364	0.235	0.272	1
Psmc5	0.0550616774128888	0.0307176413627436	0.836	0.833	1
Znhit1	0.0554379045332588	0.045085402011115	0.746	0.72	1
Ppp1r9b	0.0555804115330289	-0.0224169723961066	0.101	0.129	1
Eri3	0.0556078710374404	-0.0233591887552024	0.37	0.417	1
Surf4	0.0556156459978122	0.0357552618211913	0.522	0.497	1
Tfip11	0.0556465552257366	0.0239026505962182	0.253	0.215	1
Emc6	0.0557293727107404	0.0403404352502268	0.95	0.933	1
Slc30a9	0.0557451392641044	-0.0319058024613739	0.227	0.268	1
Noc2l	0.0558778876028662	0.03868841442987	0.645	0.598	1
Btg1	0.0562805160154955	-0.0357014348059929	0.201	0.235	1
Igsf3	0.0563750701321794	-0.0260696396567553	0.138	0.171	1
Znrf2	0.0563813850624217	-0.0351431579136337	0.228	0.268	1
Smg1	0.056396084688911	-0.031712307179266	0.266	0.306	1
Tnip1	0.0565539008287723	0.0268784093552016	0.222	0.188	1
Sec16a	0.0569582384771202	-0.026168003343166	0.17	0.205	1
Gtf2h1	0.0570702719713846	0.0454172221395394	0.705	0.675	1
Acadm	0.0571459990830327	0.041519306077284	0.699	0.661	1
Tbc1d25	0.0571824554347132	0.0158921279215875	0.108	0.081	1
Phf6	0.0572758818662846	-0.0338360555336998	0.251	0.287	1
Alas1	0.0573972987077178	-0.0308351603361849	0.189	0.226	1
Dst	0.057440153711299	-0.0542343520692025	0.481	0.521	1
Ccdc47	0.0574500497105774	-0.0236199847895303	0.282	0.329	1
Ube3b	0.0575375557818809	-0.0307561945372763	0.166	0.201	1
Trappc4	0.0576420843456759	0.0306798746628796	0.699	0.668	1
Zfp592	0.0576978579233784	-0.0187656755223416	0.082	0.109	1
Hexb	0.0577865522003551	0.0284345023699925	0.196	0.163	1
Rps23	0.0578106805238181	-0.0223933395894047	1	1	1
Myh10	0.0578903684304087	-0.0266128522820139	0.376	0.412	1
Ccne2	0.0581707927535162	-0.031999848699772	0.149	0.182	1
Pdgfa	0.0582455107392323	-0.0354945699170667	0.789	0.811	1
Rsl1d1	0.0582699540162375	0.0395542681479431	0.979	0.977	1
Phax	0.0582816559847563	0.0461069903196855	0.746	0.726	1
Cox6b2	0.0582866687543326	-0.0342440305009558	0.561	0.602	1
Irf2bp1	0.058323405198884	0.0367819486689225	0.295	0.259	1
Gnptab	0.058344979723316	-0.0213220325104549	0.082	0.108	1
Bend3	0.0583884016026178	0.0167226580213496	0.118	0.09	1
Dtnb	0.0585906702439868	-0.0215963525377374	0.156	0.191	1
Phlda1	0.0586475551837298	-0.0759500411903147	0.196	0.23	1
Apobec2	0.0586716574047643	0.0140120478400359	0.142	0.111	1
Rarg	0.0587516245558159	0.0534873882986565	0.583	0.559	1
Tc2n	0.0587875220113449	-0.0271916621899776	0.278	0.318	1
Cluap1	0.0588019163523946	0.0299246077816395	0.137	0.111	1
Dscr3	0.0589900804475137	0.0256592651952033	0.17	0.139	1
Ranbp9	0.0591647144703547	-0.0248879077526335	0.13	0.162	1
Snx2	0.0591731889909608	0.0370708422228278	0.518	0.476	1
Nsmce4a	0.0591977406436841	0.0394025869277049	0.781	0.78	1
Ybx1	0.0592078356289405	-0.0231359870820178	1	1	1
Wapl	0.0593404410057418	-0.0534269286264121	0.799	0.825	1
Eef1d	0.0593598479223266	0.0334223793407542	0.989	0.987	1
Cep170	0.0593843588499009	0.0218615102834295	0.159	0.127	1
Mrpl50	0.0596993443296633	0.0568724063919296	0.692	0.684	1
Caprin2	0.060058834746814	-0.0249322260675852	0.183	0.217	1
Zc3hav1l	0.060236338674507	-0.0132808741256703	0.078	0.104	1
Mdh1	0.0602551040724119	0.0463501448299405	0.861	0.819	1
Zcchc17	0.0605880648518369	-0.0503847187466882	0.742	0.78	1
Cfl1	0.060732218066653	0.0235268808666103	1	1	1
Dcakd	0.0607423576401286	0.0474105780614351	0.814	0.779	1
Rps19	0.0608067969393309	-0.0228675690580484	1	1	1
Casc4	0.0608769549899023	-0.025801728441151	0.254	0.293	1
Wdr83os	0.0609246098612271	-0.0281659228362524	0.194	0.23	1
Pik3c2a	0.0609725869348782	-0.0328597981090873	0.165	0.197	1
Mrpl34	0.0611525985840096	0.028536874749316	0.951	0.939	1
Exoc3	0.0614116298682671	0.0370999113779153	0.439	0.41	1
Rnf214	0.0615226833972365	0.0213140145073793	0.172	0.14	1
Baiap2	0.0616317687083764	-0.0258752228556694	0.131	0.162	1
Dcp1a	0.0619006000109859	-0.0207895832993288	0.098	0.127	1
Ubr5	0.0619887052322194	-0.0486147026259115	0.738	0.765	1
Sept2	0.0620054573612553	-0.039089165486447	0.679	0.713	1
Fasn	0.0620327387697749	-0.0353269106824597	0.458	0.507	1
Lrrc47	0.0620582731400528	-0.0396734599749661	0.432	0.485	1
Mre11a	0.0621847680022869	-0.0433228371598368	0.388	0.423	1
Phf8	0.0621911809779921	0.0205939991704198	0.124	0.096	1
Hexim1	0.0624068635109803	-0.0266442550841591	0.316	0.367	1
Tpt1	0.0626195504523234	-0.0245476469963157	1	1	1
Yme1l1	0.0629747472843083	-0.0449564959348897	0.63	0.659	1
Zfp326	0.0629810547115765	-0.0210539132437642	0.357	0.402	1
Ldb1	0.0630163652781134	-0.0314447672664521	0.3	0.341	1
Soat1	0.0631020934000941	-0.0233001545035865	0.097	0.125	1
Glis2	0.0631866085972069	-0.0217336448629114	0.096	0.124	1
Iqcg	0.0631915494298675	0.0254831594381701	0.151	0.123	1
Luzp1	0.0633710146640735	-0.0430585528047259	0.731	0.759	1
Junb	0.0635207962396792	0.021242064751629	0.376	0.332	1
Gxylt1	0.0635933942127962	-0.0223537212774454	0.141	0.175	1
Tdrd12	0.063752171946331	-0.0188080328956399	0.173	0.209	1
Ncl	0.0639045183696208	0.0230954118408353	1	1	1
Tatdn2	0.0642293563502238	-0.0266367339676009	0.252	0.294	1
Arl3	0.0642322174825319	-0.0243603008994347	0.319	0.36	1
Chkb	0.0642683308545344	-0.0245414775562999	0.139	0.17	1
Tomm5	0.0643202796956752	0.0304971190738623	0.999	0.999	1
Pias1	0.064369884959983	-0.0235000532475005	0.109	0.138	1
Chmp4b	0.0647717378830379	-0.0444919399384422	0.451	0.487	1
Pdpn	0.0647728978254127	-0.0211523864071572	0.081	0.107	1
Pvr	0.0648213400887451	-0.0223492182221651	0.15	0.182	1
S100a11	0.0650944947595151	-0.068439531294583	0.471	0.502	1
Dnaaf5	0.0651394442815328	-0.0180549050308141	0.093	0.121	1
Mgat2	0.0651545889145395	-0.0182485088876308	0.457	0.511	1
Rpl5	0.0652441334430955	0.0222945770189384	1	1	1
Klf13	0.0652661989532054	0.0451857556980008	0.429	0.402	1
Eif5a	0.0653034735013141	0.0212516663956515	1	1	1
Gpsm3	0.0655541087214301	-0.0386665881457507	0.17	0.199	1
Kdm3a	0.0658069123238782	0.0376476864244583	0.54	0.494	1
Rpl37a	0.0658328902165694	-0.0171813049873024	1	1	1
Cmip	0.0661034324319832	-0.0417622201642086	0.331	0.368	1
Dgkd	0.0661769603348765	-0.028408953724183	0.151	0.182	1
Brd2	0.0661830077283485	-0.0399077056687753	0.857	0.88	1
Adrm1	0.0665345031441529	0.0291654746753641	0.719	0.68	1
Psmd12	0.066610386029097	0.0411774597058239	0.875	0.857	1
Fbrsl1	0.0666364713510992	-0.0338721176340399	0.328	0.367	1
Rnf149	0.0666712089779546	-0.0246085141678718	0.411	0.47	1
Sod1	0.0666922217166359	0.0239702694721178	0.951	0.953	1
2200002D01Rik	0.066832967440582	-0.0398174388029786	0.206	0.241	1
Sec23b	0.0668840822701198	-0.0357794752985416	0.415	0.458	1
Cltc	0.0669791857170157	-0.0262650727957958	0.667	0.696	1
Kcnq1ot1	0.0669927066120994	-0.0378421892369104	0.649	0.687	1
Pcbp1	0.0671111364478771	0.0300441128275604	0.994	0.992	1
Myo1f	0.0671945781993505	0.0500343128840117	0.364	0.329	1
Npc2	0.0674309914106793	0.0451077071145631	0.769	0.745	1
Timm10b	0.0676701285824045	-0.047608424909408	0.632	0.679	1
Hadha	0.0676885972191187	-0.0350203829704579	0.413	0.455	1
Cdc25a	0.0678847230097823	0.042381691616362	0.486	0.452	1
Tcf12	0.0679125483899463	-0.0214319854887102	0.155	0.188	1
Pdcd4	0.0679782709155692	-0.0351802032362689	0.222	0.262	1
Blcap	0.0679838719878057	0.0178429311753001	0.121	0.093	1
Eml4	0.0680208402093058	-0.0435744605479295	0.703	0.733	1
Taf3	0.0680370778933264	0.0319223312830515	0.472	0.439	1
Ppfia1	0.0680490620611397	-0.0249937556855177	0.241	0.282	1
Tsc2	0.0680638683591487	-0.025498356729883	0.17	0.205	1
Cep55	0.0681130314680442	0.0288282825540283	0.487	0.462	1
Chpt1	0.068125176450434	-0.0482088521594024	0.237	0.275	1
Elovl6	0.0681877046074311	-0.0391388401718208	0.596	0.628	1
Rbm26	0.0682656206219686	-0.0302391360601051	0.575	0.632	1
Zeb1	0.0684583133262907	-0.0266486990339424	0.151	0.184	1
Sept11	0.0685277379769245	-0.0448121268969346	0.699	0.723	1
Ctnnal1	0.0685383660285398	0.0413651140312257	0.57	0.542	1
Igfbp2	0.0686183453820261	-0.0431787929673042	0.766	0.81	1
Triap1	0.0688539397182209	0.0349414389713164	0.495	0.459	1
Kif4	0.0688621816381372	-0.0242003770114448	0.214	0.252	1
Rreb1	0.0689842201907034	-0.0195229031637197	0.105	0.133	1
Zfp444	0.0690202378037673	0.0275460932083811	0.224	0.189	1
Taz	0.0691407282703915	-0.0173119389028094	0.095	0.122	1
Zfp654	0.0692422996175148	0.0173770021079704	0.115	0.089	1
Cmc1	0.0693712005523427	-0.0351588502670646	0.369	0.411	1
Vps18	0.069414351002046	-0.0208983360290481	0.084	0.109	1
Sccpdh	0.0694770934492562	-0.0308283188891951	0.214	0.252	1
Yipf5	0.0695612726353015	0.0350814674847804	0.587	0.553	1
Bsdc1	0.0697579470043974	0.0300607599182293	0.157	0.129	1
Nedd8	0.0699451484840194	-0.0286213794143964	0.996	0.993	1
Cct8	0.070245331154149	0.0344457423948321	0.986	0.984	1
Polr1c	0.0702511014672608	0.0502360971807376	0.855	0.848	1
Ears2	0.0702731334120096	0.0274923554160503	0.183	0.152	1
Rpl38	0.0703930053882208	0.0217235360284076	1	1	1
Fbxo5	0.0704205382555757	-0.0412208492579922	0.581	0.625	1
Srek1ip1	0.0704208670291651	-0.0436473553279706	0.439	0.472	1
Tfrc	0.0704218263376037	-0.0372855375594718	0.452	0.483	1
Tceb2	0.0704561662804236	-0.0257828366876751	0.999	0.996	1
Plekha5	0.0707434150007978	-0.0214209405913331	0.238	0.275	1
Ap1b1	0.0708213758589464	-0.0175163460801865	0.259	0.304	1
Fam122a	0.070870702875527	-0.0271085483572562	0.143	0.172	1
Dctn2	0.0709753375862475	-0.0345218688133018	0.55	0.58	1
Kdm2a	0.0711593362536713	-0.056687326554578	0.338	0.378	1
Chtop	0.0714631545029832	-0.0297602549535265	0.874	0.868	1
Taf4a	0.0715303587208287	0.0261958578673316	0.166	0.138	1
Gdf3	0.0715861559851442	0.049747510667476	0.794	0.784	1
Tiprl	0.0715964898403416	-0.0495306448144039	0.45	0.487	1
Ccdc137	0.0718503892191112	-0.0298605988225344	0.239	0.274	1
Phf3	0.0720653134467305	-0.0253949116919528	0.685	0.723	1
Rexo2	0.0721386457426556	-0.0435085585332842	0.916	0.926	1
Mllt10	0.0721990408274366	-0.0389429730611954	0.521	0.558	1
Ulk1	0.0722325626175424	-0.0376510936442079	0.357	0.402	1
Tstd2	0.0727001989473565	-0.0286424660267074	0.122	0.149	1
Klf6	0.0727501065036544	-0.0342722511654706	0.149	0.181	1
U2af2	0.0727814383252414	0.0352796056540462	0.824	0.812	1
Ttc14	0.0728181912758865	-0.0274645395158991	0.533	0.577	1
Ppp2r1a	0.0728530520471371	0.0383902962421397	0.683	0.649	1
Atic	0.0728853233317252	0.0462584606164874	0.693	0.664	1
Toe1	0.0730885281657253	0.0340828081190752	0.335	0.296	1
Nqo1	0.0732932417906702	-0.0262612248881476	0.151	0.181	1
Itga5	0.073330982620566	-0.0229089020861749	0.148	0.18	1
Sumo3	0.0734431420446302	0.0375312838137494	0.967	0.965	1
Cecr2	0.0735932377967873	0.0335159965583728	0.406	0.368	1
Ttc1	0.0736183914198457	0.0458905222245513	0.788	0.753	1
Aurkc	0.0736646953671123	0.0179040287976421	0.144	0.116	1
Cln5	0.0737092239317141	-0.0244017261496296	0.151	0.183	1
Mybbp1a	0.0737417200084014	0.0401313147644025	0.937	0.918	1
Rpp25l	0.0740514558041283	0.0315875938777193	0.731	0.702	1
Calm2	0.0742952894118304	0.0190825978646856	0.994	0.999	1
Trappc2l	0.074317416224019	0.0289060429566217	0.507	0.466	1
Hp1bp3	0.0743272523304183	0.0157063473130956	0.302	0.259	1
Mettl10	0.074372676510997	0.0293485072173779	0.193	0.163	1
Tet1	0.074516467662807	0.0326386632215802	0.735	0.691	1
Tm2d2	0.0746300765728873	0.0249907837634735	0.43	0.391	1
Mlana	0.0747018814456192	-0.0205046769361737	0.136	0.168	1
Mrpl22	0.0747302523382172	0.040784229776916	0.708	0.697	1
Ogfod1	0.0747391884118347	-0.0171686051227128	0.103	0.13	1
Nsun2	0.0749064789022463	0.0356594926259286	0.926	0.939	1
Fyn	0.0750576280175252	-0.0260494969141246	0.128	0.157	1
Gmppb	0.075141201347288	0.0278197106823079	0.259	0.223	1
Rpl17	0.0752164963527924	0.0185070017344637	1	1	1
Dynll2	0.0754104285987802	-0.0469055696816971	0.9	0.893	1
Bcat1	0.0754374138886182	0.0332858107393315	0.909	0.897	1
Ctbp1	0.0756347059172574	-0.0215991051052535	0.468	0.52	1
Sh3d19	0.075652414064195	-0.0192225142233183	0.088	0.112	1
Bag6	0.0756552475722724	-0.0230375771337312	0.447	0.5	1
Ap2s1	0.0757891778947391	0.0352796577145426	0.848	0.85	1
Ccdc124	0.0758077836291433	0.0408764088651292	0.847	0.833	1
Prosc	0.0760076029151078	-0.0281775933474414	0.281	0.325	1
Slc7a6os	0.0760888174649283	-0.0300334102643688	0.311	0.348	1
Hmbox1	0.0761005634417879	-0.0183018068902568	0.089	0.116	1
Wasl	0.0761676311005541	-0.0345317637964662	0.505	0.541	1
Mex3a	0.076394003262192	-0.0364637580556717	0.293	0.333	1
Atp5c1	0.0765065730106682	0.0299059590468536	0.988	0.988	1
Abhd5	0.0765358667993372	-0.0275168399671014	0.144	0.173	1
Scarb2	0.0771300502250892	0.0301468327925919	0.228	0.195	1
Inpp5d	0.0773396790158403	0.0285975000737552	0.183	0.154	1
Hbegf	0.0773760033529873	-0.0352262333320677	0.177	0.207	1
Mettl2	0.0774959976313964	-0.0161588402517083	0.296	0.338	1
Ppp1r15a	0.077519318957272	-0.0136474079725397	0.191	0.232	1
Ambra1	0.0775755442596462	0.0262581421240598	0.125	0.101	1
Deb1	0.0776010791192332	0.030996164746095	0.539	0.507	1
Cdc16	0.0776421812902579	-0.0360758559707878	0.432	0.461	1
Gspt1	0.077651872444888	0.0408743317006568	0.961	0.955	1
Rpl11	0.0776857437356488	0.0280961700338236	1	1	1
Mlec	0.0778356402611018	-0.0363164438056408	0.717	0.767	1
Zkscan1	0.0778979110243975	-0.00924634778257206	0.08	0.106	1
Gmpr	0.0779404307427847	-0.0252127036259646	0.166	0.2	1
Tmem214	0.0779785285179241	-0.0210848697062631	0.237	0.277	1
Ywhag	0.0781347140634317	-0.0352227662409168	0.849	0.879	1
Mcm3ap	0.0781382543347034	-0.0394931617946887	0.285	0.317	1
Smim20	0.0783219144894081	-0.0308872909020915	0.404	0.438	1
Neat1	0.078376144877799	-0.0141610387486849	0.111	0.141	1
Actr3b	0.0784036887274737	-0.0232982326258038	0.214	0.252	1
Polr1d	0.0786102590854453	-0.0318534510798705	0.989	0.995	1
Prr3	0.0789663257820322	-0.0301575298097985	0.245	0.282	1
Cpne5	0.0790327619883566	0.0283163498132468	0.171	0.142	1
Nptn	0.0791969722446216	-0.034264286861144	0.329	0.372	1
Mier2	0.0793816180550841	0.0287666363583009	0.167	0.14	1
Ccne1	0.079428412188456	0.0543682865724153	0.927	0.909	1
Larp4b	0.0796434907856512	-0.0393294619427723	0.56	0.589	1
A330069E16Rik	0.0796856000727406	-0.0499996130093085	0.133	0.164	1
Dennd6a	0.0796888080862702	-0.0213990844551782	0.181	0.215	1
Espl1	0.0797396255813038	0.0238874830166517	0.248	0.213	1
Klc4	0.0799560618696265	-0.0191051756364401	0.081	0.105	1
Ddx31	0.0800168026339572	0.0242290872538953	0.146	0.12	1
Gm4924	0.0802404066542221	-0.0194930248046371	0.091	0.118	1
Ckap2	0.0803807401854351	-0.0186428394355357	0.425	0.477	1
Akr1b8	0.0804226623804463	0.0220608363991417	0.111	0.087	1
Anxa3	0.0804845689655945	-0.0389341610813746	0.115	0.142	1
5031425E22Rik	0.0806079891865409	-0.0131583992001405	0.104	0.132	1
Ech1	0.0807769726666461	-0.0325884764732977	0.327	0.363	1
Slc38a1	0.0807942283092801	0.0438443762892817	0.573	0.535	1
Map3k12	0.0808367005352846	-0.0136980499400314	0.085	0.111	1
Dqx1	0.0812746625511137	-0.0135993339743672	0.404	0.357	1
Trim28	0.0813825576525032	0.0283953604855767	0.994	0.991	1
Nras	0.0814063433116905	-0.0240775590934489	0.656	0.703	1
Brix1	0.0815013909315514	0.0482071276903292	0.809	0.793	1
Ifnar2	0.0816771038351975	0.0212081366904504	0.125	0.1	1
Ampd2	0.0816956312066632	0.0271559831226834	0.193	0.165	1
Ripk1	0.0817262567047811	0.0196421362766573	0.105	0.082	1
Brcc3	0.0818715494795129	0.047514510348006	0.374	0.343	1
Chmp5	0.0820816135167764	0.0351748019792431	0.667	0.642	1
Mrpl19	0.082110572624024	0.0417051308509959	0.52	0.491	1
Upp1	0.0821271502944563	0.0497709441983352	0.945	0.946	1
Wsb1	0.0821750815374468	-0.0187619925844679	0.304	0.346	1
Cklf	0.0822466290170933	-0.0221848004304324	0.122	0.15	1
Rad54l2	0.0823018344983635	-0.0209731947412481	0.23	0.27	1
Cdca5	0.0823186767028908	0.0246513401622112	0.464	0.434	1
Sept7	0.0826160043963205	0.0305537019131135	0.851	0.83	1
1600002K03Rik	0.0827277037092818	-0.0201016499777938	0.109	0.136	1
Laptm4a	0.082811040513366	0.0409464602777966	0.774	0.758	1
Dus1l	0.0828912360677029	0.0330422391952551	0.633	0.608	1
Nutf2	0.0828974161386735	0.0253204768981337	0.294	0.262	1
Bmpr2	0.0830045086089175	-0.0135180587981814	0.103	0.132	1
Zbed5	0.0831066350150809	-0.0166897447518852	0.096	0.122	1
Zfp511	0.0832862188865837	-0.0451381164477407	0.334	0.37	1
Rnf25	0.0836025105900486	-0.0192483117999843	0.098	0.125	1
Dnaaf2	0.0836296253006125	-0.0324725562348542	0.467	0.504	1
Naa50	0.08363892625532	0.04538913114377	0.979	0.964	1
Ak7	0.0837471240471011	0.0223182976362746	0.156	0.127	1
Cabp1	0.0840024432071184	-0.0229036352120489	0.201	0.236	1
Socs7	0.0840471799414842	-0.0182329782222112	0.116	0.144	1
Stub1	0.0843432351719184	-0.028259682162167	0.824	0.855	1
Vmp1	0.0844125457391006	-0.0372131326119958	0.376	0.414	1
Pip5k1a	0.0845109407222293	-0.0340085934896537	0.388	0.43	1
Ctc1	0.0846022275635971	-0.0265179402584299	0.235	0.272	1
Prcc	0.0847587704788481	0.0328434659258927	0.323	0.294	1
Pik3ca	0.0848430926582775	-0.0145765825412752	0.107	0.134	1
Dazap1	0.0848574294721096	0.0284528476231604	0.888	0.868	1
Dnmt3l	0.0848678452305156	0.0503123193280294	0.691	0.667	1
Gm8186	0.0849247490736571	-0.0217244932485857	0.681	0.726	1
Anp32a	0.0850229026349201	0.0280011684350614	0.862	0.86	1
Nudcd2	0.0851760977183953	0.0431875040897431	0.973	0.968	1
Hnrnpul1	0.0853725233419816	-0.0218051313782703	0.433	0.48	1
Gm10269	0.0854887750424534	0.0222749169572834	0.132	0.107	1
Ik	0.0855211550320252	0.038617726159292	0.726	0.709	1
Wdr6	0.0861618243399731	-0.0271562591889373	0.317	0.367	1
Samd4b	0.0861652916366364	-0.0199249470840977	0.349	0.402	1
Hnrnph1	0.0861982502913522	-0.0292829292189827	0.773	0.819	1
Btg2	0.0865043325237155	-0.0399369872798376	0.252	0.289	1
Rhox5	0.0866608201229228	0.0565285107732583	0.878	0.892	1
Mreg	0.0868168556967806	-0.0278780073710929	0.3	0.34	1
Ecsit	0.0870837523419891	-0.0297122037872243	0.374	0.423	1
Kcnk5	0.0870944003190116	-0.0203492850892733	0.162	0.193	1
Depdc1a	0.0871047554152892	-0.0213940828395305	0.133	0.165	1
Emc8	0.0872796743406336	0.0289636619721736	0.981	0.97	1
Setd4	0.0875758438512783	0.0191627745364989	0.163	0.136	1
Mysm1	0.0876384824520625	-0.0219750723343496	0.249	0.287	1
Slc30a2	0.0879345455588728	-0.0261225666289003	0.126	0.153	1
Cks2	0.0880616387352153	0.0339142348945083	0.985	0.985	1
Pnkp	0.088111729418402	-0.0222749672596346	0.152	0.182	1
Map1s	0.0881594917018993	-0.0251491123468062	0.253	0.288	1
Foxk2	0.0883809736020551	-0.0240109873954551	0.124	0.151	1
Nipal3	0.0885186035812517	-0.0190214791216937	0.143	0.172	1
Mcm7	0.088529572169029	-0.0258114090690008	0.835	0.859	1
Ube2cbp	0.0885793269101109	0.0167972658887293	0.101	0.078	1
Eefsec	0.088598050812616	0.0387241941630734	0.286	0.25	1
Lsm6	0.0888589366176395	-0.0384886393153108	0.963	0.971	1
Cul4a	0.0889180707844148	-0.0184770959515822	0.108	0.134	1
Grasp	0.0889567265712111	0.0325613201727311	0.211	0.179	1
Fam53c	0.0891003592126651	0.0256720794570595	0.17	0.143	1
Smim14	0.0891088759319251	-0.0305119278757904	0.361	0.402	1
Mrgbp	0.0891232410671527	-0.0195514244337421	0.174	0.21	1
Trmt6	0.0891351061385351	0.0366953383184127	0.687	0.668	1
Zfp433	0.0894862232209567	0.0144491531025777	0.114	0.089	1
Rassf1	0.0895286345312151	-0.0203326564925445	0.138	0.168	1
Gm10282	0.0896000737046725	-0.0156457772946474	0.084	0.109	1
Notch1	0.0899129737106634	-0.0268790868517351	0.11	0.136	1
Eef1b2	0.0900411890525674	-0.0249023595856017	1	1	1
Pabpc1	0.0902041342369636	-0.0186882280213658	1	0.999	1
Msi2	0.0904100401457338	-0.0329012566824794	0.402	0.442	1
Glo1	0.0907021147542867	0.0353561618668135	0.979	0.985	1
2700094K13Rik	0.0907375004471072	-0.0205434137050755	1	0.999	1
Scrib	0.0911279089298389	-0.0269012307346168	0.201	0.233	1
Mrps6	0.0911477493784772	0.0276060176728577	0.471	0.431	1
Rara	0.0912116707793534	-0.0215259288486895	0.26	0.303	1
2810403A07Rik	0.0912452330830729	-0.0250295733308016	0.276	0.31	1
Morc2a	0.0913209237484189	-0.0192902190739165	0.251	0.287	1
Pcyt1b	0.091618985247329	-0.0279175935642037	0.156	0.186	1
Psmc4	0.0920261945426018	0.0430057110303896	0.904	0.894	1
Rfc1	0.0920744211017685	0.0311198059671807	0.906	0.936	1
Gltscr1l	0.0921008547758587	0.0395382095156634	0.358	0.325	1
Mov10	0.0921154764305673	0.0286656153492788	0.265	0.233	1
Col4a3bp	0.0921459230528402	-0.0241921328523106	0.149	0.18	1
Gan	0.0921970904276613	0.0190621767713736	0.129	0.104	1
Vcp	0.0922564013048702	0.0311160679327511	0.943	0.921	1
Serbp1	0.0924053251904644	0.0212692969668993	1	1	1
Sart1	0.0924907682180227	-0.0492496823561113	0.474	0.508	1
Rhod	0.0927779962446569	-0.0132774143249813	0.088	0.113	1
Cald1	0.0927917916927178	-0.0894251738611452	0.459	0.489	1
L3mbtl2	0.0928230179878116	0.0405830308812517	0.548	0.517	1
Ighmbp2	0.0929514318782785	-0.0188035816307649	0.1	0.125	1
Arpc1b	0.092958993327726	0.0330313303833385	0.776	0.764	1
Surf2	0.0930592917836995	-0.0270739238808787	0.489	0.54	1
Dennd2c	0.0931515063934475	-0.031020931895427	0.163	0.19	1
Necap1	0.0933789913367021	0.0265119410597244	0.338	0.297	1
Srpk2	0.0934227270423293	-0.0354060892112073	0.398	0.437	1
Triml1	0.0934931424929198	-0.0267667454508853	0.292	0.329	1
Bcl10	0.093564288645442	-0.0323385877894589	0.337	0.376	1
Tubb5	0.0935750071838434	0.0259044668223121	1	0.999	1
Lrrc41	0.0936920584278654	-0.0201183824835716	0.131	0.161	1
Sdhaf2	0.0937374006621369	-0.0205532021241687	0.309	0.349	1
Psen1	0.0938481876543866	0.0209072292521832	0.196	0.167	1
Tmem184c	0.0940183825332681	-0.0276081559461993	0.199	0.231	1
Asb7	0.0941286539432807	-0.0186341999396215	0.085	0.109	1
Oma1	0.0943460680185451	-0.0169499827729772	0.087	0.11	1
Ddx3x	0.0944182407606778	-0.0364793167507935	0.878	0.918	1
Sbds	0.0945536340645683	0.039959426222589	0.648	0.625	1
Nbn	0.0945560061208783	0.0269998428516225	0.215	0.186	1
Zfp229	0.0946281862250512	-0.0207634414965908	0.254	0.293	1
Mphosph9	0.094772268345047	-0.0221010522630569	0.141	0.17	1
Brca2	0.0948757065422603	-0.0621380208979839	0.536	0.556	1
4833420G17Rik	0.0951078251999632	0.0270061095392304	0.306	0.271	1
Timm13	0.0953113190487181	0.032266700845806	0.992	0.993	1
Pdzd11	0.0953221361525699	-0.0338570471852922	0.41	0.441	1
Snx30	0.0956928100815884	0.0188642676089985	0.122	0.098	1
Cdk8	0.0957634473614971	-0.0319923187216457	0.34	0.381	1
Chmp2a	0.0957797676823473	-0.048403479623371	0.722	0.762	1
Timm9	0.0958912948887433	-0.0360661744304184	0.564	0.6	1
Ppp1r14a	0.0961228150189857	-0.0259972741315825	0.124	0.15	1
Spint2	0.0961510278665088	-0.0415812830034609	0.802	0.807	1
Uimc1	0.0962389338804458	0.0407747057310415	0.317	0.289	1
Idnk	0.0962487732541754	-0.024383051426039	0.162	0.191	1
2700081O15Rik	0.0962972906171157	-0.016201424133116	0.093	0.117	1
Ywhaz	0.0963424770351716	-0.0299098957153356	0.933	0.925	1
Crebbp	0.0964162105573682	-0.0420248159061252	0.422	0.459	1
Rbm33	0.0964534735253897	-0.0192257846807767	0.204	0.243	1
Lypla2	0.0965508149771088	-0.0182864694471163	0.28	0.322	1
Ncam1	0.0965610663839131	-0.016513305486433	0.105	0.131	1
Hint1	0.0966373536566349	-0.0199539457776208	1	1	1
Nvl	0.0968451199054722	0.0281724761348677	0.65	0.626	1
Grsf1	0.0968587564258126	0.0306204652622208	0.552	0.523	1
Nrbf2	0.0968660407807355	-0.0292300389248533	0.23	0.263	1
Hsf1	0.0970005458459047	0.0248407794438	0.208	0.179	1
Swap70	0.0970560956797586	-0.020340185447447	0.126	0.153	1
Tmem115	0.0971981720899431	0.0274561118223478	0.196	0.167	1
Dctd	0.0972711495459402	0.0284966569767499	0.448	0.417	1
Larp1b	0.0974480546224606	0.0224821922793077	0.157	0.13	1
Cers5	0.0975854607795951	0.0271635748681824	0.343	0.311	1
4921524J17Rik	0.0976040914743014	-0.0316077730495795	0.438	0.488	1
Pik3cb	0.0976252426146815	-0.0124406328665645	0.109	0.136	1
Psmd5	0.0977879864754325	0.0425846290271669	0.5	0.476	1
Hist1h2ap	0.0978135848065623	0.0286735453114723	0.234	0.2	1
Mcl1	0.098022338137787	-0.0346804021671846	0.834	0.835	1
Map3k1	0.098061125306729	-0.0206483557798161	0.104	0.129	1
Add1	0.0981261711726398	-0.0313824377842377	0.287	0.318	1
Rab24	0.0985672304123786	-0.0366282755485853	0.365	0.399	1
Zfp639	0.0986047898854576	-0.0290274556148218	0.381	0.418	1
Hmgb3	0.0986277315489523	0.0409614804065002	0.555	0.528	1
Gm10451	0.0986864522611936	0.0220418410118926	0.11	0.088	1
Gm2000	0.0987846072284445	-0.0285627752218581	0.479	0.519	1
Eif4g3	0.0988231133465966	-0.0209936548418234	0.184	0.216	1
Sdha	0.0988636244870807	-0.0281224979563112	0.638	0.68	1
Trabd	0.0988714087858202	-0.0303712381005671	0.194	0.225	1
Rpl36a	0.0990464201317936	-0.0196728740107392	1	1	1
Skil	0.0990791794744704	-0.02699067874611	0.242	0.279	1
Ppan	0.0991872245029066	0.0330650217869993	0.859	0.859	1
Fem1c	0.0992363730742892	-0.0219584580431863	0.201	0.235	1
Srrm4os	0.0993175083576851	-0.0210694925395877	0.108	0.133	1
Rpl10l	0.0993442297070075	0.0358213068067007	0.638	0.596	1
Nrip1	0.0994205517903739	-0.0174056025404148	0.09	0.114	1
8030462N17Rik	0.0995491607058985	0.0198618812239107	0.114	0.091	1
Alg6	0.0996648715898049	0.0164348806154274	0.157	0.129	1
Cep85	0.099762545062056	-0.0274126359716226	0.214	0.247	1
Vdac2	0.100160076589835	0.0293158139079055	0.98	0.98	1
Hn1	0.10024103259322	0.0284561065842639	0.953	0.933	1
Nicn1	0.10030259868878	-0.0209518827055813	0.139	0.168	1
Mtch2	0.100432247624586	0.0334598567059801	0.957	0.966	1
Utp14a	0.100460197510845	-0.0356532049611391	0.593	0.622	1
Rb1cc1	0.100521064193171	-0.0180113327561173	0.215	0.25	1
Gm43733	0.100707072119225	0.0224424158319496	0.263	0.232	1
Stx7	0.100760856020008	0.0314265878144259	0.176	0.15	1
Cox19	0.100945328388769	0.0353249210756102	0.516	0.487	1
Cds2	0.100981790923863	0.0391572124349985	0.345	0.317	1
Camk2g	0.101000395170449	-0.0155211683348342	0.105	0.132	1
Slc31a1	0.101021340199633	0.0226595156514741	0.33	0.296	1
Tigar	0.101072508837122	-0.0372192659740587	0.54	0.582	1
Aldh4a1	0.101354020630058	-0.0156760476093186	0.149	0.18	1
1110034G24Rik	0.101373609461546	0.0203523499113396	0.158	0.131	1
Rbbp7	0.101470712410199	0.0369775997642132	0.922	0.923	1
Ppp1r11	0.101579146110854	-0.0259149392418682	0.772	0.813	1
Cdk6	0.101595031614431	-0.0152975814213447	0.316	0.362	1
Cryz	0.101819404482993	-0.0248031216641016	0.219	0.254	1
Btaf1	0.10189553551585	-0.0270800542770314	0.303	0.337	1
Tsn	0.102043679714757	0.0352530178520343	0.954	0.953	1
Mapkapk2	0.102105361766743	-0.0202083793793853	0.17	0.201	1
Dck	0.102189871689709	-0.0201380767222193	0.226	0.259	1
Rhno1	0.102243433883883	-0.0278844130193366	0.412	0.453	1
Carm1	0.102282832643396	-0.0424839915293178	0.374	0.4	1
Tmem101	0.102486291708249	0.0227589426768655	0.285	0.255	1
Slc39a10	0.102571727612697	-0.0342087699470006	0.292	0.33	1
Fastkd2	0.102667178396798	0.0219112830509801	0.335	0.298	1
Dcaf12l1	0.102699486997633	-0.0295517863273462	0.165	0.194	1
Synrg	0.102752179884347	-0.0203701068545863	0.143	0.172	1
Tigd2	0.102792779329228	0.0236960821268767	0.302	0.27	1
Ddx58	0.10303143983093	0.0427092660352448	0.289	0.261	1
Pigx	0.103069249101548	-0.0389414373494759	0.461	0.514	1
Nelfe	0.103070119992101	-0.0400913375452751	0.505	0.543	1
Irf2bp2	0.103293742059497	-0.0292226067288865	0.178	0.207	1
Commd1	0.103463588170835	0.0392086446315418	0.738	0.712	1
Zcchc10	0.103708370666028	0.0362395128650302	0.821	0.806	1
Wasf1	0.103732805294314	0.0313361223661215	0.247	0.221	1
Clp1	0.103860245723945	0.0339819239871935	0.343	0.314	1
Ppa1	0.10440297183154	0.0297722297301022	0.932	0.922	1
Piezo1	0.104435975165543	-0.0240952215435746	0.217	0.254	1
Bcar1	0.104600921894355	-0.0274093792844714	0.212	0.244	1
Akap17b	0.104700138579429	0.0263669099675091	0.196	0.168	1
Irak1bp1	0.104777052532192	-0.0323604321280232	0.351	0.39	1
Rab11fip2	0.104778782318476	-0.0236063478029621	0.083	0.104	1
Rbm39	0.104992673571349	0.0284394925950238	0.989	0.989	1
Acsl4	0.105040326867388	-0.0210521779318007	0.131	0.16	1
Uqcrq	0.105186812271932	0.0223746244512313	1	1	1
Mcts2	0.105208691932199	0.014093392991971	0.61	0.569	1
Rpl3	0.105303311223501	0.016372138897546	1	1	1
Apitd1	0.105328448764755	-0.0201402034831045	0.611	0.658	1
Rpl27	0.105342162164903	0.0252491024096346	1	0.999	1
Trim25	0.105347875069728	-0.0229549535236109	0.379	0.426	1
Ppp3cb	0.105482965008165	-0.0251800248934457	0.213	0.246	1
Adrb3	0.105496034275827	-0.0137688005036314	0.143	0.174	1
Atad5	0.105605533187272	-0.0227953531562649	0.323	0.354	1
Tmem8	0.105697837777443	-0.0111725845863585	0.088	0.112	1
4632415L05Rik	0.105743953361517	0.0162570020218463	0.156	0.129	1
Hmgcr	0.10578418793023	0.0168930651881673	0.322	0.285	1
Nudcd3	0.105865707323205	-0.0274307973020332	0.711	0.75	1
Tex19.1	0.105870821151863	0.0447005494948927	0.72	0.707	1
Frmd8	0.10588832004613	-0.0186253176369418	0.153	0.184	1
Slc25a1	0.106263762681405	-0.0267756955723882	0.345	0.374	1
Polr2h	0.106304511437084	0.0356804156303577	0.869	0.857	1
Diexf	0.106487960635319	-0.0304249030714367	0.192	0.218	1
Srp72	0.10655688538033	-0.013096357827164	0.717	0.753	1
Ctsd	0.10664605616416	-0.036425006990923	0.585	0.625	1
Tsr3	0.106659096779704	-0.0299194486934336	0.371	0.41	1
Rnf168	0.106692491426558	0.038107129221417	0.357	0.316	1
Rabggtb	0.106747122714848	0.0354395180107463	0.717	0.695	1
Epb41l4aos	0.106844081122002	0.0426772386091286	0.795	0.779	1
Timm17b	0.106862654848146	0.0315334936928813	0.683	0.658	1
Nrde2	0.106882899493894	0.0238720291627285	0.307	0.274	1
Rhebl1	0.107184812200573	-0.0227544517921162	0.419	0.47	1
Srf	0.107427404619932	-0.0315205053121768	0.189	0.218	1
Mir17hg	0.107474475338555	0.0236796542157689	0.135	0.111	1
Eif4ebp1	0.107506648974294	0.018023601750325	1	1	1
Zfp553	0.10751095391595	0.0343020572285233	0.491	0.456	1
Zfp36l2	0.107544879881257	-0.0292944064598364	0.237	0.27	1
Vps53	0.107722436925636	-0.0224584094379557	0.167	0.197	1
Aprt	0.107733642852779	0.0396810063241024	0.986	0.991	1
2510039O18Rik	0.107813002251455	0.0201744208798405	0.21	0.183	1
Acbd6	0.107942442777825	0.0306614442403855	0.708	0.688	1
Pdap1	0.107961571496608	0.0275959264836203	1	0.999	1
Cdr2	0.108289412598959	-0.0213837936718199	0.131	0.157	1
Rbm17	0.10834347614559	0.0330698199820503	0.975	0.964	1
Lyrm5	0.108421050965171	-0.0169820356026692	0.22	0.253	1
Dlg1	0.108461469159287	-0.0276536549406615	0.286	0.317	1
Sox13	0.108622691926959	-0.0143562503977775	0.108	0.133	1
Klf4	0.108643211194374	-0.0564484690742354	0.734	0.77	1
Foxj3	0.10867261828292	-0.0192816303136427	0.159	0.191	1
Zfp518a	0.108781392523838	0.0257809659992159	0.388	0.354	1
Ilk	0.108940763397117	-0.0213830547055219	0.259	0.294	1
Flna	0.10897527781959	-0.0338399129938147	0.425	0.474	1
Tmem201	0.108997752230113	-0.0248138956797481	0.157	0.184	1
Pecam1	0.109011590760321	0.0298282514283567	0.333	0.303	1
Tmem120b	0.109060466622841	-0.0205364451828799	0.081	0.102	1
Hpcal1	0.109131652118666	-0.0165358997424212	0.13	0.157	1
Cct5	0.109164605284959	0.0292913817723439	0.986	0.98	1
Grb7	0.109218533898927	-0.0190991842432122	0.095	0.118	1
Serpinb6a	0.109248625573172	0.0324235607207612	0.438	0.404	1
Atg4d	0.109293148862562	0.0238934076028468	0.221	0.193	1
Pycr1	0.109459898205595	0.0291471764949811	0.176	0.15	1
Rqcd1	0.109613280332931	0.0330607184788589	0.425	0.395	1
Med10	0.109781404872455	-0.0221791524327727	0.692	0.721	1
Tango2	0.109935692372106	-0.0186161752801736	0.087	0.109	1
Smtnl2	0.110146488581913	0.0301661777064926	0.301	0.27	1
Snrpc	0.110201308738597	0.0244151595381774	0.951	0.942	1
Fam133b	0.110529716877853	0.0335483108789784	0.67	0.639	1
Cdpf1	0.110789810932742	-0.0270714140818896	0.362	0.395	1
Uhrf2	0.110862219761875	-0.0236799549114093	0.239	0.272	1
Mink1	0.111000324340573	-0.0154209418668866	0.122	0.149	1
Calml4	0.111376957529351	0.0238941430390742	0.363	0.329	1
Med31	0.111420213008608	-0.0219035518830845	0.415	0.452	1
Psmb2	0.111462288922273	0.031451181901291	0.988	0.982	1
Lman1	0.111553598503169	0.0369373962572794	0.652	0.618	1
Sertad2	0.111723905598521	-0.0214699235886565	0.46	0.504	1
Lyar	0.111737448685455	0.0203770904413521	0.998	0.997	1
Mfn1	0.111793323077461	0.0241950423319127	0.259	0.229	1
Atp11a	0.111881045121357	-0.0172577071159884	0.133	0.162	1
Btbd3	0.112124921198257	-0.0183531244233839	0.097	0.121	1
Cept1	0.112349942300566	-0.0155064908746105	0.149	0.178	1
Mtif3	0.112400592149235	-0.0237079835236983	0.125	0.149	1
Rpl35a	0.112625800125849	-0.0133842213603854	1	1	1
Gnpda1	0.112646837746083	-0.0312973412288997	0.293	0.331	1
Dr1	0.112725773279809	0.0200557785876048	0.307	0.27	1
Tmem194	0.112881359500046	-0.0149511259733142	0.114	0.14	1
Urm1	0.112889537218453	0.028675331618201	0.603	0.578	1
Sfmbt2	0.112987957173181	-0.0572980840484558	0.206	0.236	1
Rab18	0.112991272880943	0.0304760954357237	0.576	0.53	1
Rpl36-ps3	0.113023058703265	-0.0288151431320544	0.641	0.672	1
Emc7	0.113074806528263	0.0330638757776096	0.537	0.508	1
Tmem120a	0.113075491423272	-0.027447501681215	0.319	0.358	1
Zfp35	0.11337661610635	0.0151029260727516	0.21	0.176	1
Xab2	0.113394029932273	0.0361030936704577	0.319	0.291	1
Erp44	0.113428286936785	-0.0204584147993802	0.319	0.362	1
Fxyd6	0.113457533340838	-0.0189445210737251	0.465	0.516	1
Chchd1	0.113821022928233	0.0368755494994164	0.948	0.943	1
Snx10	0.11393056763114	0.0297551071553397	0.358	0.322	1
Ptgr1	0.114027913712208	-0.0283143615613873	0.101	0.123	1
Dynlrb1	0.11410681060269	0.0443583878128724	0.692	0.68	1
Mesdc1	0.114196174871976	0.0384590597198319	0.287	0.263	1
Sulf2	0.114230424785278	-0.0443980530285065	0.333	0.359	1
Wbp5	0.114285733881308	-0.0604717359627209	0.934	0.935	1
Thap3	0.114351811689413	-0.0211162455370333	0.13	0.155	1
Timm50	0.114441978890915	-0.0225271646761621	0.516	0.564	1
Mto1	0.114464841771523	0.0214095480250931	0.245	0.213	1
Zfp142	0.114597572050074	-0.0257115793206963	0.145	0.172	1
Faap24	0.114728685018022	0.0428916781638471	0.259	0.234	1
Hddc3	0.114910697470633	0.0274427821118626	0.162	0.138	1
Gnb2l1	0.114969893969947	-0.0158401894899902	1	1	1
Armc8	0.11505526481918	0.0329053956165328	0.327	0.293	1
Scfd1	0.115227549787974	-0.0235922260443912	0.262	0.295	1
Hirip3	0.115272913076971	0.0315932536463584	0.562	0.533	1
Adrbk1	0.115335436017361	-0.0241434502250869	0.196	0.226	1
Pds5b	0.115416204964658	0.0334338257538372	0.31	0.28	1
Tex14	0.115419118293023	-0.0165557144741787	0.123	0.15	1
Hspe1	0.115512233102667	0.0161710458853483	1	1	1
Dap3	0.115658127733432	0.0401732429790762	0.802	0.77	1
Helb	0.115722781390428	0.0210372932025876	0.215	0.188	1
Cherp	0.115996784513349	-0.0299274241495847	0.461	0.507	1
Kbtbd4	0.116102751443254	-0.0167201004624933	0.13	0.158	1
Cox4i1	0.11627698430982	-0.0281115533146887	1	1	1
Zbtb2	0.116494825334802	-0.0131365083037563	0.119	0.145	1
D630023F18Rik	0.116596344073742	-0.0312812296891793	0.242	0.274	1
Smyd2	0.116600706910885	0.0292543800414433	0.485	0.456	1
Cep104	0.116672030769808	-0.0171371876826888	0.143	0.17	1
Pphln1	0.116842008714738	-0.0245426190145608	0.275	0.308	1
Hdac1	0.117032332677166	0.0314574422216815	0.602	0.568	1
Cad	0.11710169321552	-0.0234449412623576	0.4	0.446	1
Cdc42	0.117444865765327	0.0363515693684242	0.938	0.937	1
Tbc1d20	0.117473094301359	-0.0187747542718629	0.213	0.249	1
Nagpa	0.117931982419244	0.028903455464824	0.2	0.171	1
Wac	0.118141599830436	-0.0359741939914556	0.474	0.505	1
Hsph1	0.118297728838708	0.038136133581733	0.706	0.69	1
Anp32b	0.118392581124437	0.0222124488121862	1	1	1
Tinf2	0.118509613447827	-0.0115444657292276	0.204	0.239	1
AK010878	0.118589293832509	-0.0460019047894645	0.42	0.447	1
Paip2	0.118674530387279	0.0208544453628019	0.948	0.961	1
Suv39h2	0.118675592362962	-0.0248663539753246	0.307	0.345	1
Polr2i	0.119100180302818	0.0371719702738542	0.972	0.959	1
Nfatc2ip	0.119145453073986	0.04540461361333	0.799	0.767	1
Fastkd1	0.119264667731789	-0.0217442646799359	0.091	0.112	1
Zic3	0.119370167101366	-0.0343291960054226	0.479	0.509	1
Fuz	0.119539448023435	0.0230363781607465	0.107	0.086	1
Trmt12	0.119592498360309	-0.0220531945372791	0.09	0.111	1
Bckdhb	0.119910162096327	0.0244450505256751	0.388	0.358	1
Pias2	0.120063704312419	0.0332282921463412	0.719	0.694	1
Pitpnc1	0.120222732104978	-0.0228700913384871	0.282	0.314	1
Snx16	0.120274305271878	-0.0167868114171693	0.248	0.282	1
Polr1a	0.120349579538269	-0.0339917301429968	0.471	0.508	1
Pim3	0.120391146028692	-0.0394954747937947	0.645	0.669	1
Sin3a	0.120601794425406	-0.0233089879045291	0.479	0.504	1
Dirc2	0.120638636891863	-0.0115375045130291	0.143	0.173	1
Glipr2	0.120668689618413	0.0084208847592987	0.425	0.381	1
Trim71	0.120897781551435	-0.0343652482213438	0.724	0.743	1
Mrpl13	0.121431412644995	-0.0274572857908402	0.809	0.836	1
Gtf2f1	0.121439278101887	0.0314198122635958	0.659	0.62	1
Trub2	0.121439900210027	-0.030036862778968	0.293	0.326	1
Cnep1r1	0.121535485828599	0.0281877682248232	0.311	0.283	1
Gm2694	0.121604859488639	0.032220978527161	0.228	0.2	1
Panx1	0.121711361603363	-0.0177360329455503	0.131	0.159	1
Nbr1	0.121828312064687	-0.0183452544738711	0.268	0.304	1
Tbc1d24	0.121837352988421	-0.0268462300323224	0.117	0.142	1
Apmap	0.121857439626914	-0.00779306875601052	0.084	0.107	1
Slc7a3	0.121871667838995	0.0277876384667647	0.521	0.494	1
Ewsr1	0.122002426912834	-0.045683125881139	0.819	0.825	1
Clspn	0.122057475573377	0.0282781069531075	0.443	0.419	1
Rnf31	0.122199109528173	0.0208638043747216	0.111	0.09	1
Cdc14b	0.122416457291932	-0.0144400906643417	0.152	0.182	1
Smarcc1	0.122501641643428	0.041491275629603	0.862	0.847	1
Fam98b	0.122620718987942	0.0242702626315932	0.423	0.381	1
Rbbp6	0.122934281937266	-0.0284352276080512	0.57	0.605	1
Rab11fip4	0.122954635315196	0.0146640919502195	0.112	0.09	1
Sdhaf4	0.123216630990996	-0.0300007941968293	0.533	0.584	1
Id1	0.123275407510751	-0.028187008795981	0.495	0.534	1
Rnf219	0.123352611429535	0.0237012192133843	0.17	0.145	1
Tmem39b	0.123358352392941	0.0266978846020711	0.253	0.225	1
Hipk1	0.123386153199007	-0.0110464152339256	0.145	0.176	1
Hspa13	0.123401802833216	-0.0156914492750334	0.115	0.141	1
Cops7a	0.12342021658793	0.0391569710739421	0.792	0.767	1
Ttc7b	0.123424532002029	-0.0146919930205152	0.09	0.112	1
Gm10250	0.123556984180577	0.0216261969736262	0.191	0.165	1
Desi2	0.123692185238868	-0.0291284740594263	0.495	0.529	1
Poglut1	0.123987065118089	-0.0341348550715021	0.351	0.384	1
Acyp1	0.124090032787076	0.0440248425800611	0.281	0.262	1
Fkbp1a	0.124211341528881	0.0302295476467915	0.999	0.997	1
Tacc3	0.124293987866105	-0.0300235545215456	0.526	0.56	1
Akt1	0.124330057728886	-0.00850353511769672	0.088	0.111	1
Rbm25	0.124442920027566	0.031401079714791	0.981	0.985	1
Nptx2	0.124483961238803	0.0317372452117606	0.219	0.195	1
Cenpl	0.124760098153497	-0.0270328797169949	0.156	0.183	1
Pwp1	0.125018628730196	0.032037096021245	0.582	0.558	1
Fdft1	0.125032456075777	-0.0348737689813305	0.441	0.478	1
Cd276	0.125206446636843	-0.019309093479694	0.143	0.169	1
Parp2	0.125222816126744	0.037294343015114	0.595	0.593	1
Psma8	0.125256110822534	-0.0194018717563839	0.198	0.229	1
Wnk1	0.125319598420349	-0.0414308721367699	0.65	0.669	1
Paics	0.125442335223028	-0.0316897446780235	0.886	0.904	1
Zfp644	0.125578891302544	0.0289771027852702	0.537	0.502	1
Bbx	0.125632771438611	-0.0571872724203922	0.429	0.459	1
Ssbp3	0.125703852673279	-0.0306296775780841	0.35	0.389	1
Akr1a1	0.125751753191039	-0.0322701637388587	0.918	0.93	1
Ppp1r8	0.125774432726205	0.0350582311548266	0.616	0.576	1
Nsd1	0.125858006875786	-0.0379178189560085	0.787	0.793	1
D10Wsu102e	0.125879087533545	-0.0233293178326068	0.398	0.437	1
1110008F13Rik	0.126168982534181	-0.0256421486825635	0.831	0.842	1
Clk2	0.126735232686871	-0.0156497544119199	0.145	0.171	1
Dppa2	0.126869329657911	0.0320079869978542	0.844	0.848	1
Fam178b	0.127136286317787	0.0193497147956646	0.123	0.102	1
Zc3h4	0.127336124238038	-0.0271595838207565	0.206	0.237	1
Serinc3	0.127450024385135	-0.0257608912276161	0.185	0.212	1
Lman2	0.127603013121495	0.0347652190544596	0.847	0.842	1
Psmb6	0.127665822531823	0.0311203087880387	0.996	0.998	1
Gcat	0.127748665697809	0.0220212444222472	0.507	0.461	1
Id2	0.127828606176615	-0.0328965079730037	0.197	0.227	1
Txnl1	0.127829702789136	0.0337981136927952	0.947	0.935	1
Mrps30	0.127855116022329	0.0287652491681153	0.753	0.728	1
Trmt1	0.127867211112823	0.0338367966318543	0.515	0.494	1
Zgpat	0.127957965526663	0.0251594700297228	0.152	0.129	1
Dhx40	0.127980663281738	-0.01268846841149	0.282	0.319	1
Trmt10a	0.127981221372518	-0.017303801350658	0.343	0.383	1
Tcea1	0.128072411020402	-0.0302324969984404	0.775	0.783	1
Pex7	0.128222138302729	-0.0259414678743342	0.258	0.286	1
Syf2	0.12825345379335	0.0267401524947944	0.671	0.641	1
Yipf1	0.128817015023213	-0.0217315586180481	0.1	0.121	1
Trit1	0.128837910893017	-0.0206443381644077	0.132	0.157	1
Sec31a	0.128948469550667	-0.0380798919429856	0.504	0.539	1
Rpl13-ps3	0.129059491022804	-0.0262669778705382	0.167	0.193	1
Srsf9	0.129126881690836	-0.0337439597192032	0.734	0.745	1
Pnpla6	0.129162207289337	-0.024723027124448	0.268	0.303	1
Rccd1	0.129191887554869	0.0180006320998736	0.105	0.085	1
Pla2g10	0.129233217208694	0.0203078701675386	0.183	0.157	1
Akap13	0.129243634437605	-0.024739785637792	0.163	0.189	1
Apoe	0.129458441449406	0.0585837268528689	0.824	0.805	1
Ldlrad3	0.129842846270617	-0.015381285947548	0.114	0.138	1
Gak	0.130004162782131	-0.0132819351002979	0.167	0.2	1
Rnaseh2c	0.130337369762308	-0.0358460483888445	0.398	0.441	1
Ap2b1	0.130380329801598	-0.0271558936484095	0.479	0.515	1
Ctu2	0.130502150084536	0.0230958797571682	0.288	0.254	1
Itga6	0.130670475863084	-0.0445639451938605	0.395	0.418	1
0610030E20Rik	0.130719972271844	0.0214140684829649	0.172	0.147	1
Agrn	0.130739888584977	-0.0264416595759372	0.283	0.317	1
Abt1	0.13076581930121	-0.0202446764910951	0.516	0.558	1
Fam35a	0.130779549603978	0.0192612862143512	0.144	0.12	1
RP23-4H17.3	0.130833167708821	0.0509938193875148	0.219	0.192	1
Arrdc4	0.130852403208029	0.0270147852476699	0.68	0.657	1
Ska3	0.131269560466159	-0.0164015870142219	0.251	0.287	1
Aqr	0.131335540041709	-0.0401666009301386	0.646	0.668	1
Otud7b	0.131361075205276	-0.0244962428057723	0.181	0.209	1
Prkab2	0.131957324918502	-0.0214325364477709	0.091	0.112	1
Snx27	0.132098100856909	-0.0325935225443867	0.344	0.376	1
Mettl18	0.132156803278532	-0.0195207496169394	0.143	0.168	1
Pgls	0.132257540384396	0.0347413057482477	0.881	0.859	1
Abr	0.132332506620364	-0.0140562670289224	0.105	0.129	1
Coq2	0.13244747590749	-0.0293162881808618	0.367	0.401	1
Tbcd	0.132749120344118	-0.0240256928311567	0.165	0.191	1
Ppp4r1	0.132822184335671	-0.0244460991006449	0.265	0.3	1
S100pbp	0.132823029903468	-0.021623306082707	0.155	0.183	1
Angel2	0.133016053280471	0.0181853157625779	0.429	0.386	1
Gja1	0.13302647284951	0.0180304436237395	0.299	0.261	1
Gmds	0.133171067726223	-0.0144050073503713	0.123	0.15	1
Slc35b4	0.133236302866272	0.0213717985052119	0.178	0.154	1
BC003331	0.133403844139326	-0.0193472452915043	0.137	0.162	1
Cisd1	0.133423705922123	0.0310292902329268	0.982	0.98	1
Keap1	0.133469742790115	0.0265181399913689	0.344	0.312	1
Cdk9	0.133470565781656	0.0294625222130439	0.484	0.451	1
Lrrfip2	0.133514326396282	-0.0222222423850411	0.399	0.444	1
Morf4l2	0.133534845795359	0.0260661086391731	0.967	0.966	1
Erf	0.13353635429461	-0.0242774577924481	0.669	0.688	1
Zmym1	0.1336379792346	0.0259024918752011	0.694	0.657	1
Plrg1	0.133665780800359	0.0262404406482434	0.356	0.328	1
AI413582	0.133706420462064	-0.0204226997080358	0.126	0.15	1
Tmem55b	0.133739141716807	-0.0228878383661716	0.349	0.391	1
Dgat1	0.133752966099357	0.0137654842408078	0.115	0.093	1
Trp53rka	0.133802404781624	-0.0243859930194632	0.201	0.231	1
Actr2	0.13414043528906	0.0402445883481284	0.59	0.572	1
Mrrf	0.134264554441688	-0.0230809199906088	0.352	0.386	1
Nap1l4	0.13433231056916	0.0348999551194573	0.678	0.654	1
Dusp3	0.134340053205299	0.0103049681854489	0.111	0.089	1
Gins4	0.13451036562592	0.0463229426912461	0.778	0.762	1
Ints10	0.134518605306083	0.0184033514355026	0.333	0.299	1
Mgme1	0.134550696790475	0.033187266169447	0.308	0.28	1
Fam136a	0.134603559643166	-0.0267951082458342	0.92	0.925	1
Plpp3	0.13462296230612	-0.0201840989257998	0.153	0.178	1
Lonrf1	0.134827156132023	-0.0137037132779994	0.097	0.12	1
Msantd2	0.134900548972585	-0.0203725034085755	0.176	0.203	1
Ankhd1	0.135204356033623	0.025120379594891	0.355	0.326	1
Heatr6	0.135334075938914	0.0162451157979823	0.263	0.23	1
Myadm	0.135729248730589	-0.0254616082781121	0.249	0.279	1
St7l	0.135924982638076	-0.00977929360921496	0.094	0.117	1
Lin28a	0.136314443751454	-0.0343624893681392	0.493	0.535	1
Msrb2	0.136397118279257	-0.0327930515132149	0.197	0.225	1
Hspa5	0.136528825207706	0.0522653451790698	0.946	0.956	1
Ssbp1	0.136655386874097	0.0271689310598116	0.959	0.956	1
Mthfd1l	0.136860535843211	0.0399648348209241	0.399	0.381	1
Wnk3	0.136865842279882	-0.0110182002208948	0.112	0.138	1
Gsk3b	0.136908678845057	-0.0334064506993963	0.429	0.454	1
Mrpl46	0.136950916490499	0.0347126903836728	0.69	0.68	1
Ndufaf1	0.13716445752661	-0.0135522057384477	0.241	0.278	1
Smad7	0.137216194543118	0.0362619155914037	0.674	0.649	1
Fgf17	0.137350596891923	0.0384741659129939	0.389	0.356	1
Tmem123	0.137560750216406	0.0197866917566955	0.164	0.14	1
Topbp1	0.137746378387539	-0.0254480500920277	0.448	0.481	1
Rap1b	0.138146833557647	-0.0305051342670684	0.679	0.712	1
Smim12	0.138186029419723	-0.0199673494487356	0.554	0.598	1
Etnk1	0.138214461828796	-0.0359539991702016	0.536	0.561	1
Edem1	0.138275561218265	0.0268118654434633	0.26	0.232	1
Tom1	0.138275762580033	0.0219876133499606	0.169	0.144	1
Eral1	0.138278273053234	-0.0180180672532139	0.11	0.133	1
Tbca	0.138403775067609	0.0220108615087773	0.981	0.973	1
BC028528	0.1389414072164	0.0468563628657839	0.118	0.098	1
Dock6	0.139031116586322	-0.0115891326177891	0.169	0.199	1
Dppa5a	0.139359019915604	0.00855978995714812	0.999	0.999	1
Fam122b	0.139615952429789	-0.0124823786070507	0.102	0.125	1
Rnf185	0.139690003827461	-0.0200133084800452	0.121	0.143	1
Ebna1bp2	0.139735336745889	0.022389017688303	0.963	0.961	1
Nup160	0.139984739544378	0.0284860568401191	0.272	0.247	1
Cep290	0.140253736498361	-0.0184357890183399	0.24	0.269	1
Dnmt3a	0.14026036923707	-0.0533720567564898	0.467	0.494	1
Helz	0.140276930942033	-0.0156982990369096	0.333	0.369	1
Fktn	0.140316653357735	0.0208112722119867	0.142	0.119	1
Slc39a14	0.140436727634221	0.0280044069102257	0.314	0.29	1
Pxmp2	0.140463847835361	-0.0334798227775359	0.31	0.338	1
Pi4k2b	0.140526582155131	0.0214597109931255	0.226	0.201	1
Ttll12	0.14058133167699	-0.0193594862753389	0.208	0.241	1
Aimp2	0.140670500841996	0.0336552676334645	0.712	0.704	1
Pinx1	0.141104950202877	0.0439507170580639	0.48	0.452	1
4930579G24Rik	0.14119348677654	-0.0143925751951927	0.111	0.134	1
Cnot11	0.141295826541275	-0.026546031842284	0.473	0.501	1
Ndufa2	0.141304057359864	0.0230491168352303	0.994	0.993	1
9430038I01Rik	0.141356069855947	0.0365197494982318	0.384	0.366	1
Nop16	0.141373573524344	-0.0218219199540178	0.679	0.713	1
Nudt2	0.141434043436037	0.0293576439516997	0.34	0.311	1
Fam195b	0.141488078339937	-0.0249553788438724	0.342	0.37	1
Rint1	0.141686571589812	-0.0179903723271908	0.13	0.154	1
Slc25a3	0.141781335982448	-0.0197036354066626	0.989	0.998	1
Atp2b1	0.141811692557584	-0.0341710220787775	0.474	0.511	1
Cnn2	0.142056480012149	-0.0558859890847688	0.463	0.495	1
Pebp1	0.142112520904831	0.0199347350820522	0.999	0.999	1
Rptor	0.142168932801784	-0.019920431759874	0.167	0.195	1
Caprin1	0.142252096200862	0.0290732080604013	0.961	0.946	1
Ubl4a	0.142266219566918	-0.0377020636661327	0.542	0.579	1
Sag	0.142487935099673	-0.0311263987545383	0.33	0.361	1
Tecr	0.142493288966442	0.0313710751462439	0.689	0.67	1
Slc25a5	0.142702681655144	0.0248957675127723	0.999	1	1
Larp1	0.142770959701034	-0.0249884331553165	0.631	0.649	1
1500015A07Rik	0.142827571405869	-0.021019117257164	0.218	0.25	1
Pycrl	0.14286808288502	0.0282561234517148	0.433	0.413	1
Coil	0.143030203732694	0.0287515256746765	0.492	0.477	1
Wdr41	0.143517370025351	-0.0118784334668174	0.107	0.13	1
Sf3b5	0.143541681292025	0.0327423922233039	0.988	0.989	1
Zwint	0.143973761265832	0.0346922724280286	0.789	0.769	1
Zfp593	0.143993076977597	-0.0258908963535046	0.644	0.665	1
4930522L14Rik	0.144059868220939	0.019174699465603	0.174	0.15	1
Dyrk1a	0.144210306611515	-0.0198863980526184	0.222	0.252	1
Arrb2	0.144222750442907	-0.0250398032571261	0.155	0.181	1
Atl2	0.144365926064007	-0.022453582466033	0.254	0.288	1
Hgh1	0.144375911274005	-0.0158617161694253	0.123	0.147	1
Pja2	0.144673825573731	0.0175655700222712	0.11	0.09	1
Bod1	0.144686746648607	0.0376198661044981	0.607	0.596	1
Hsp90b1	0.144735448627301	0.0330522643248783	0.972	0.955	1
Ncapg	0.144825249835121	0.0332871561185853	0.439	0.409	1
Ypel3	0.144864745037881	-0.0181006584062337	0.281	0.314	1
Lsm14a	0.144951128323688	0.0285641205582109	0.63	0.595	1
Mief1	0.145005402731099	0.0342585660118573	0.222	0.196	1
Polr3e	0.145131285838476	0.020525826158036	0.347	0.314	1
Stk25	0.145342378771991	-0.0126849332666139	0.11	0.134	1
Tbl2	0.145486113232868	0.0173890046099397	0.108	0.088	1
Rufy3	0.145672411940751	-0.0167830938532361	0.091	0.112	1
Vta1	0.145753803221296	0.027818223311918	0.4	0.362	1
Eef2kmt	0.145823990936389	-0.0189807708992613	0.18	0.21	1
Uba52	0.14588979251826	0.03434164642072	0.508	0.48	1
Eif4g2	0.145969698409329	-0.0283741454853796	0.999	0.997	1
Ddias	0.14602082484724	-0.0237507150190402	0.183	0.209	1
Cdk5	0.146023667297817	-0.00997165089246564	0.129	0.155	1
Pvrl1	0.146209863291739	-0.0234282562545192	0.122	0.147	1
Rcc2	0.146231305966086	-0.041524861388248	0.917	0.937	1
Bcas2	0.146339627350176	0.0308005035400636	0.964	0.973	1
Gsk3a	0.146412558653503	-0.0336798230413539	0.237	0.259	1
Rnf220	0.14658891764493	-0.0280108349582183	0.6	0.638	1
Stx3	0.146701020283396	-0.0162724872827768	0.211	0.244	1
Mrpl9	0.146774808364889	0.0272820107385904	0.33	0.306	1
Eif4e2	0.146860658666211	0.0263873158334236	0.981	0.987	1
Txndc12	0.146896817201617	-0.0196962497010433	0.302	0.334	1
4932438A13Rik	0.1469012435425	-0.0106490771378299	0.146	0.174	1
Fbxl3	0.147055742961141	-0.0143485840775788	0.116	0.139	1
Sf3b1	0.147264992829224	0.0315045909972893	0.956	0.965	1
Cct3	0.147289481897848	0.0287555009157605	0.988	0.986	1
Wdyhv1	0.147621178727756	-0.0179809136371306	0.116	0.139	1
Ap2m1	0.147908821398499	-0.0376530272018432	0.852	0.877	1
Scand1	0.147922776256906	-0.0242793873285991	0.35	0.381	1
Slc12a2	0.148098272375407	0.0130756324328913	0.189	0.161	1
Ak2	0.148143026124758	0.0338903854288173	0.977	0.96	1
Ipo5	0.148195466662203	0.0324686068358279	0.843	0.812	1
Plekhj1	0.14827315260594	-0.0304792434217193	0.759	0.796	1
Mid1	0.148329115433408	-0.0544363297473831	0.711	0.72	1
Smim15	0.148341005631893	-0.036381364818761	0.553	0.586	1
Gm11744	0.148431633087285	-0.0151376089958202	0.115	0.139	1
Kif20a	0.148590542476912	0.0288634957845814	0.511	0.485	1
Dnm1l	0.148672466253871	-0.0294359199589551	0.57	0.586	1
Atp2c1	0.149188293514858	-0.0209599508767293	0.224	0.252	1
Chd2	0.149288062185381	-0.0323362113342399	0.352	0.382	1
Plekha4	0.149367181141101	0.0289449323167006	0.295	0.262	1
Lrif1	0.14972986155062	-0.023985641852126	0.278	0.309	1
Zfp770	0.149843535359712	-0.0166236533601584	0.138	0.164	1
Stra8	0.149855295328331	0.027051209841693	0.354	0.326	1
Emc4	0.149911437980421	-0.0299938585919139	0.652	0.68	1
Zmpste24	0.149944788418281	-0.0146968510722404	0.242	0.277	1
Sdf4	0.149961763489616	0.0286400557905676	0.619	0.604	1
Gltscr2	0.149987100279263	-0.0205638386945983	0.941	0.936	1
Psmc2	0.150193049462269	0.0276310190210296	0.828	0.8	1
Rbfox2	0.150193320487347	-0.0261461060782014	0.321	0.354	1
Mme	0.150309790301317	-0.0231227197823123	0.221	0.25	1
Fig4	0.150767176613765	0.0211916560757674	0.224	0.197	1
Cpped1	0.150780195783277	-0.0157604087610156	0.087	0.107	1
Tram1	0.15080608522974	0.0359172000410118	0.607	0.593	1
Dstn	0.150996444862607	0.0215466391053685	1	0.998	1
Marveld1	0.151099205872385	0.0125133725790387	0.131	0.108	1
Sar1b	0.151099861922469	-0.0366070407029869	0.464	0.5	1
Wwc1	0.151230521909838	-0.0206391239355453	0.2	0.231	1
Ikbkap	0.151233273508584	-0.0174295573732816	0.399	0.428	1
Tpmt	0.151278220361639	0.0169923150147191	0.184	0.158	1
Serf1	0.151532472165289	0.0423470773575123	0.34	0.319	1
Cox6c	0.151692008571239	-0.016886355938512	1	1	1
Amotl1	0.151952859447355	-0.0222520431057907	0.189	0.217	1
Josd2	0.152290119926108	-0.0105596797479526	0.162	0.189	1
Glg1	0.152306845692764	-0.0274675292968263	0.35	0.387	1
Fam177a	0.152477130251819	-0.0182223469089223	0.165	0.191	1
Rtkn	0.15250057490861	-0.0202959225108711	0.097	0.119	1
Pck2	0.152516979978225	0.0169251832645126	0.159	0.138	1
Ddx50	0.152543280709576	0.0214245314046084	0.244	0.215	1
Klhdc3	0.152612130793524	-0.0303414727553756	0.41	0.446	1
Commd2	0.152726477058838	0.0272980139093172	0.642	0.597	1
Gfpt1	0.15275496661671	-0.0132452130754202	0.135	0.163	1
Capn10	0.152785149652911	-0.0220445129519436	0.213	0.242	1
Wdr24	0.152865674125212	0.014566758249749	0.115	0.095	1
Srpk1	0.152867175121064	-0.0318900686951957	0.872	0.879	1
Psat1	0.153244946095722	0.0354192919950849	0.927	0.935	1
Wdr33	0.153259691419755	-0.0297446307362794	0.523	0.556	1
Kdm4a	0.153313074279919	0.0173977723184369	0.221	0.194	1
Api5	0.153340564808773	-0.0157998091178656	0.676	0.72	1
Susd6	0.153368824638105	-0.0220807878707195	0.184	0.212	1
Dmap1	0.153402702314056	-0.0271304486485396	0.255	0.28	1
Usp19	0.153556991595806	-0.0448167522288784	0.333	0.362	1
Dnlz	0.153631523970292	0.0257756125943038	0.406	0.383	1
Cdca2	0.153700387676542	-0.0366859208026173	0.413	0.435	1
Mthfd2	0.154147085125186	0.0236315305292706	0.781	0.784	1
Mapkap1	0.154164719796702	-0.0286152514736769	0.383	0.417	1
Trps1	0.154202057517323	-0.0292876957870494	0.303	0.338	1
Notum	0.154363534865533	0.0224611985183386	0.128	0.107	1
Zmat3	0.15448508632995	-0.0147615134244247	0.494	0.53	1
Krt8	0.15500644355732	-0.147331131225602	0.096	0.118	1
Zfp617	0.155101017414232	-0.0188099173596956	0.133	0.157	1
Taf1b	0.155377664019043	0.0241242980125049	0.153	0.132	1
Rragd	0.155416559520635	0.0145891918578771	0.24	0.211	1
Rbm8a	0.155613744949124	0.0233734549189104	0.989	0.992	1
Ubfd1	0.15578422716666	-0.0393010954789248	0.655	0.671	1
U2surp	0.155795878644561	-0.0281900769390737	0.944	0.939	1
Tufm	0.156049366229358	0.0190399517029383	0.47	0.439	1
Rpl27a	0.156325587282892	0.012732690381243	1	1	1
Thap7	0.156331328950579	-0.0230774080817715	0.246	0.278	1
Arf3	0.156464911984156	-0.0268370464614546	0.477	0.514	1
Zfp942	0.156522072661496	-0.0131014428373438	0.114	0.137	1
Slc41a1	0.156554781011132	-0.0180998473679969	0.15	0.175	1
Sgol2a	0.156735628087767	-0.0153665299301747	0.465	0.499	1
Fam69a	0.15693515234294	-0.00889241322321871	0.1	0.122	1
Myef2	0.157118235326443	-0.0483835924986276	0.377	0.41	1
Pitpnb	0.157516523804165	-0.0289370993609511	0.528	0.565	1
Anapc7	0.157656481448685	0.0320062998823196	0.273	0.247	1
Pex16	0.157843380507057	0.0150584027146909	0.138	0.116	1
Arpc5	0.157950501179596	-0.0282518492980899	0.755	0.786	1
Ywhah	0.158242351977614	0.0307425766003617	0.867	0.861	1
0610009O20Rik	0.15829595752232	0.0304835913553221	0.235	0.215	1
Ap1ar	0.158613809120506	-0.0248204944312241	0.336	0.366	1
Eif2a	0.158736532721331	0.0338222930361565	0.769	0.743	1
4931406P16Rik	0.158859277570686	-0.0134733023991174	0.322	0.364	1
Ict1	0.158867470900711	0.0317696415128879	0.815	0.796	1
Ccnyl1	0.158906401656609	-0.0168000385642539	0.084	0.104	1
Adck5	0.15891637643586	0.0186169518736499	0.151	0.128	1
Uvrag	0.158982817740677	0.0128018940192835	0.126	0.105	1
Gpt2	0.159018842832071	0.0292030515659882	0.254	0.23	1
Bcas3	0.159626041864176	-0.0150695207794036	0.098	0.12	1
D15Ertd621e	0.159659445749674	-0.0257856758587278	0.247	0.275	1
Net1	0.159930856136699	0.0231263922848175	0.269	0.243	1
Rbx1	0.16002847306882	0.0187223953032327	0.996	0.997	1
Deaf1	0.160087561944507	-0.010289810787253	0.088	0.108	1
Arl6ip6	0.160147104744037	0.035468861414389	0.486	0.467	1
Glb1	0.160246946037682	-0.0183675852211158	0.178	0.203	1
3110082I17Rik	0.160352352629833	0.035220832824713	0.424	0.403	1
Zc2hc1a	0.160412674722498	-0.020512334388846	0.159	0.185	1
Lage3	0.160688793201741	-0.0167994064735347	0.756	0.828	1
Pmf1	0.160821197720819	0.0172478605025336	0.762	0.735	1
Tmod3	0.160895639420567	0.0191471953763031	0.245	0.216	1
Crlf2	0.160929255952052	0.0284871849055826	0.19	0.169	1
Dnttip1	0.161233898430596	-0.018309951376153	0.252	0.285	1
Top2a	0.161257872690015	-0.0246202237036466	0.937	0.929	1
Recql4	0.161424238310316	-0.0175329701497619	0.095	0.116	1
Pgam1	0.16147123642062	0.0180186663150415	0.998	0.999	1
Gm10036	0.161619937261052	0.0229875346807247	0.992	0.989	1
Lpar6	0.161635408730806	-0.0173910511653383	0.104	0.126	1
Cir1	0.161656424705272	-0.0148743105709276	0.409	0.451	1
Kctd2	0.161901418042749	0.0176130669914469	0.11	0.091	1
Tm9sf2	0.162002237236997	-0.0186351343743421	0.345	0.377	1
Slc7a1	0.162033763966194	-0.0367971496616728	0.304	0.327	1
Armcx5	0.162215498923741	-0.0158166354848295	0.123	0.147	1
Galnt1	0.16221559110487	-0.0225402656874388	0.234	0.261	1
Dlgap4	0.162229803202059	-0.0125621677504516	0.221	0.255	1
Zfp707	0.162470097561717	-0.0215897151656848	0.152	0.178	1
Eif3b	0.16258291818435	-0.0372469162522153	0.93	0.917	1
2810001G20Rik	0.162675866388212	-0.0117270224567544	0.172	0.2	1
Psap	0.162883056865593	-0.0214153435437014	0.315	0.345	1
Sik1	0.162885802032359	-0.0253226033728441	0.204	0.232	1
Sharpin	0.162904479157608	-0.0146460991389161	0.111	0.134	1
Rapsn	0.163086429022425	0.013565762666474	0.117	0.097	1
mt-Nd5	0.163228447040367	0.0303166358704567	0.871	0.877	1
Usp3	0.163791533829065	-0.0099871744203528	0.18	0.21	1
Irf2bpl	0.163824884331768	-0.0238511451892649	0.629	0.659	1
Ccdc6	0.16383855347416	-0.0176786666505027	0.221	0.253	1
Col4a1	0.16384627663948	-0.0151415473347397	0.108	0.13	1
Tex30	0.16396026360356	0.0398784316688446	0.571	0.556	1
Egr1	0.163992913120575	-0.0197567185489685	0.111	0.133	1
Tmem41a	0.164156895288311	-0.0119779092672968	0.184	0.214	1
Atpaf2	0.164257293278816	-0.0280758401748625	0.313	0.341	1
Fth1	0.164372474746403	-0.0212832423384306	1	1	1
Ptgr2	0.164478528997241	-0.0169761528599396	0.126	0.15	1
Cbx1	0.164769862207654	0.0193390242454232	0.985	0.986	1
Snupn	0.164799931041088	-0.00883917843339083	0.282	0.315	1
Ubqln4	0.164857293612059	0.0187123966496071	0.541	0.509	1
Tmem138	0.164939150199227	-0.0228765521322201	0.295	0.326	1
Bloc1s4	0.165045197925592	-0.0269194427996465	0.383	0.402	1
Lyplal1	0.16512258026846	0.0387227771724953	0.388	0.377	1
Trrap	0.165151612981071	-0.0174792821065402	0.201	0.229	1
Prmt2	0.165172601480158	-0.0124388033249217	0.102	0.123	1
Gpa33	0.165329433310407	-0.0175269353041317	0.379	0.418	1
Dip2b	0.165426658518908	-0.0179043656911181	0.166	0.192	1
Acer2	0.165572912811281	0.0314311876798833	0.445	0.417	1
Pcolce	0.165590963844166	0.0432907410368519	0.642	0.62	1
Ttc9c	0.16559275622821	-0.0198860708351996	0.35	0.378	1
Xpo4	0.165602787584527	-0.0194394670697448	0.26	0.295	1
Strada	0.165831761207729	-0.018365880615382	0.112	0.133	1
Pmpca	0.165839161884577	0.0300269106916258	0.422	0.401	1
Sfswap	0.165882795951699	0.0213767858246536	0.391	0.366	1
4933434E20Rik	0.165962194766927	0.027467758285342	0.372	0.336	1
Dars2	0.165962908476935	-0.0231946954705604	0.153	0.176	1
Cit	0.165968048313395	0.0306414819248249	0.301	0.272	1
Raver1	0.165973591039045	-0.032321268842815	0.323	0.35	1
Kdelr3	0.166025089100698	0.0160883567216208	0.135	0.113	1
Ddx6	0.166082037569929	-0.0264210707068505	0.549	0.59	1
Cdk12	0.166106079483136	-0.0207259856459846	0.796	0.821	1
Gss	0.166359035199324	-0.00918847443330646	0.108	0.131	1
Fam49b	0.166396150620938	-0.0361266701421304	0.663	0.685	1
Ptbp2	0.166434169568386	-0.0117202689341763	0.121	0.144	1
Snx15	0.166581441874323	-0.0139748311032194	0.116	0.139	1
Numbl	0.166853248179766	-0.0168454791015703	0.129	0.152	1
Cox14	0.166890418173137	0.0292727644181753	0.816	0.81	1
Slc30a6	0.167034911222098	0.011517833118501	0.102	0.083	1
Med11	0.167047786284497	0.019461362286624	0.279	0.253	1
Gmcl1	0.167143515592901	-0.0581126105160199	0.287	0.316	1
Qk	0.167330730154394	-0.0227370044806744	0.501	0.546	1
Coro1b	0.16735136816705	-0.0373702656991288	0.308	0.335	1
Ppm1d	0.167497387890582	-0.0236656555490107	0.197	0.226	1
Otud4	0.167531214339268	-0.027638266782231	0.431	0.456	1
Surf6	0.167553793796042	-0.0214625450623398	0.382	0.43	1
Tfeb	0.167736314770844	0.0303424575305212	0.252	0.229	1
Tmem55a	0.167846445376748	-0.0132780112674198	0.173	0.201	1
Wdr45b	0.167892803287825	0.0268761832135082	0.584	0.568	1
Slc4a7	0.168105851176461	0.0185521441378294	0.133	0.112	1
Stx16	0.168139854685152	-0.0285068984563808	0.432	0.46	1
Auts2	0.168170994350739	-0.0237116444767488	0.26	0.287	1
Synj2bp	0.168420259808833	0.0294990224286329	0.45	0.419	1
Armcx1	0.168479293635102	0.0207270174013604	0.166	0.144	1
Rad51ap1	0.168614556247075	0.0359584458630416	0.436	0.418	1
Kars	0.168733873800981	0.0298730581435541	0.78	0.799	1
Strap	0.168747392399153	0.0377708447768721	0.907	0.898	1
Cox5a	0.169084652956415	0.0215096386970677	1	1	1
Ngfr	0.169104633310589	-0.0164949640612492	0.098	0.119	1
Ppp2r4	0.169114910418169	0.0369365060832081	0.537	0.511	1
Platr22	0.169184129153227	-0.0157554141431973	0.094	0.113	1
Fam110a	0.169281926319519	-0.0160863054820216	0.108	0.129	1
Pxn	0.169290611103497	0.0176745457907942	0.177	0.154	1
Fjx1	0.169364837594954	-0.015322669566348	0.135	0.159	1
Spr	0.169721911657464	0.0281083321101299	0.779	0.764	1
G3bp1	0.169982774172839	0.0276038731757442	0.993	0.992	1
Ndufs4	0.170242842177313	-0.0369417286916288	0.81	0.814	1
Snx14	0.170276833164732	0.0184533877538241	0.131	0.111	1
C330007P06Rik	0.170308395143108	-0.0214112460166797	0.169	0.194	1
Kif5b	0.170418653786684	-0.0270440032352037	0.9	0.904	1
Celf1	0.170514078258415	-0.0354348174244385	0.77	0.801	1
Emsy	0.170705627090978	-0.0169081877116873	0.392	0.432	1
Me1	0.170821674565803	-0.0210160403768935	0.212	0.235	1
Brpf1	0.170830281720786	0.00894285723068228	0.225	0.195	1
Cdadc1	0.170862591157451	-0.0156243580077854	0.089	0.108	1
Dars	0.170945298022961	0.0244213071913457	0.662	0.645	1
Gtpbp3	0.171022016627161	-0.0110586254881564	0.139	0.165	1
Wdr55	0.171304300235785	0.0264007189300884	0.399	0.374	1
Lrig3	0.171797456650522	0.0161995388781203	0.112	0.093	1
Hist1h1b	0.171950055363471	0.0405753571235682	0.66	0.623	1
Pfdn5	0.172045925743971	0.0197683955076144	0.968	0.953	1
Dph3	0.172066490313363	0.0147506394565717	0.947	0.931	1
Platr17	0.172128353002341	0.035724104371415	0.732	0.711	1
Tmem106b	0.172168114552057	-0.0103741525584302	0.101	0.123	1
Ak4	0.172355706597333	-0.0285870189703666	0.398	0.432	1
Ddt	0.172470314282074	-0.0338040680559857	0.795	0.836	1
Kansl1	0.17259871611598	0.0225555634940041	0.396	0.358	1
Ddit4l	0.173152564688204	-0.00975178816659295	0.166	0.195	1
Smu1	0.173207930065708	0.0278793603410707	0.722	0.714	1
Nipbl	0.173212533927152	-0.0236975434011076	0.543	0.577	1
Hdhd2	0.173250739102656	-0.0184284023805848	0.338	0.369	1
Tceal8	0.173323015931222	0.037965176985617	0.776	0.772	1
Cnn3	0.173347425212292	-0.0359461446327949	0.95	0.929	1
Fam53a	0.173660695503452	0.0351581310383469	0.403	0.379	1
Alkbh4	0.173881211848257	0.0221124544109295	0.155	0.134	1
Mkrn2	0.173942964033465	0.0185228760661005	0.314	0.29	1
Dmrt1	0.174356356268829	-0.00897300061518473	0.097	0.117	1
Mov10l1	0.174483616077109	-0.010747163183375	0.093	0.112	1
AW549877	0.174522116524786	0.0135409995748237	0.124	0.104	1
Acer3	0.17463628161654	-0.0144588798841066	0.084	0.103	1
Hyou1	0.17465462146729	-0.0118007833611777	0.218	0.248	1
Dok1	0.174811026732204	-0.0173184549511185	0.09	0.109	1
Pcm1	0.174959821941144	-0.0176095963161429	0.691	0.744	1
Rassf7	0.175104505663759	0.0201831694970421	0.21	0.184	1
Hpgds	0.175240526590452	-0.0142641175167305	0.082	0.101	1
Uqcr11	0.175303495520722	-0.019168238279863	0.999	0.999	1
Dpy30	0.175605862555477	0.0234327907345087	0.995	0.995	1
Srsf2	0.175764375612963	0.0274202752876203	0.998	0.989	1
Spty2d1	0.175995533301561	0.024416353521375	0.301	0.27	1
Aplf	0.176150219816338	-0.0149421842451187	0.117	0.139	1
Zfp780b	0.176234304192952	0.0202988160296843	0.108	0.09	1
Foxp1	0.176374715595031	0.0434716950264164	0.509	0.486	1
Sap30	0.176410191686253	0.0271740696521187	0.862	0.811	1
Pdcd11	0.176525971168185	-0.0203440630641933	0.916	0.926	1
Mib1	0.176549440291411	-0.0128135138388426	0.152	0.179	1
Capn15	0.176549532898405	-0.0187198737480824	0.143	0.165	1
Dkc1	0.17663330290615	0.0365308901881252	0.883	0.883	1
Cpsf7	0.177076277223695	0.0205364581405383	0.255	0.227	1
Apom	0.177308086906507	0.0154111977431811	0.118	0.098	1
Prr14	0.177308715672899	0.0211752008137063	0.148	0.129	1
Banf1	0.1774095848487	-0.0222020949775272	0.975	0.971	1
Pard6b	0.177548504042541	0.0182581421132189	0.152	0.132	1
Gins3	0.178260507219259	-0.0211829550657475	0.112	0.132	1
Traf7	0.178318526129298	0.0341552298710948	0.519	0.488	1
Syce2	0.178397904772754	-0.0370125294359568	0.57	0.6	1
Nup35	0.178533999202629	0.0274596157272312	0.33	0.306	1
Ccdc32	0.178551814970416	-0.0100837677255994	0.115	0.139	1
Myo1b	0.178705548237851	0.0159846096321359	0.247	0.223	1
Prpf6	0.178707087952774	-0.0204673802431764	0.526	0.551	1
Trim6	0.178708273250676	-0.0230671208623527	0.56	0.588	1
Ing3	0.178773157696929	0.0231252678145469	0.269	0.241	1
Ccdc112	0.17881108099083	-0.0185776922827929	0.164	0.187	1
Tgfbr1	0.178874696295726	-0.0127405036432959	0.121	0.144	1
Lrp2	0.178964038701523	-0.0217442374545289	0.093	0.111	1
Dhrs1	0.179082591441897	-0.0228010122048414	0.167	0.19	1
Gnb1	0.179143421479163	-0.0319590318779825	0.89	0.899	1
Adam23	0.179186627014388	0.0214871436009786	0.367	0.337	1
Atf4	0.179206870346179	0.0374411640490422	0.802	0.776	1
Rnf126	0.179479348040051	-0.0235157279364085	0.609	0.657	1
Ctnnb1	0.179616979409796	-0.0295437432771057	0.889	0.905	1
Gnl3l	0.179771161276552	-0.0247891606614326	0.379	0.412	1
Gdi2	0.179771229576527	0.0277121656152859	0.958	0.951	1
Stt3b	0.179812678934777	-0.0280160359642743	0.465	0.496	1
Paxip1	0.179965834574213	-0.0239627049592304	0.247	0.276	1
Lamb1	0.179997986912582	0.0211315488331081	0.233	0.206	1
Ate1	0.180008692719385	0.0350446333544089	0.354	0.329	1
Ccdc160	0.18002656557353	0.0119940752014352	0.114	0.095	1
Mtbp	0.180184419452713	-0.0156951354691918	0.123	0.145	1
Eif3i	0.180295427207031	0.0189903643913709	0.926	0.946	1
Nek6	0.180323920276223	0.0216156594507099	0.237	0.212	1
Slc2a1	0.180354731885757	-0.0499123975397031	0.722	0.741	1
Faim	0.180662012648664	0.0273958479283861	0.521	0.491	1
Usmg5	0.180688510706286	-0.0184781054246521	0.998	0.998	1
Serpine2	0.180725643204598	-0.0254769625300394	0.112	0.132	1
Dusp27	0.180797608688973	0.0352152449512492	0.458	0.433	1
1110051M20Rik	0.18090072890614	-0.00961681310595278	0.095	0.116	1
Apobec3	0.1809283833172	0.0347822689270597	0.482	0.465	1
Rdx	0.181205592478192	-0.0262000523577286	0.924	0.937	1
Dcaf15	0.181227896094201	-0.0236015301715508	0.179	0.202	1
Ciao1	0.181340702008735	-0.0326203375064195	0.301	0.322	1
Pak4	0.181342513035331	-0.016311090919495	0.402	0.445	1
Gtpbp1	0.181708438756917	-0.0126862103026869	0.151	0.176	1
Mtfr1l	0.181969930794145	-0.025899904116011	0.594	0.616	1
Aven	0.182147967504577	0.0277632652324968	0.396	0.364	1
Csnk1d	0.182440277235925	0.0282365466832738	0.561	0.538	1
Srgap2	0.182488146702534	-0.0212926639095656	0.169	0.192	1
Ncoa7	0.182686924488055	-0.0134115614748265	0.149	0.173	1
Tdg	0.182844232986868	0.0276040920171462	0.619	0.601	1
Spcs1	0.183137541549873	0.0257967787814937	0.838	0.822	1
B3gnt7	0.183234797967437	0.024029090892027	0.262	0.234	1
Exosc3	0.183247964881563	0.0326331117563777	0.672	0.629	1
Cyp4x1	0.183282225220132	-0.0155969235755451	0.09	0.109	1
Srp9	0.183572969678166	-0.0228957589496994	0.977	0.978	1
Ttc5	0.183810471074988	0.0175299355130658	0.281	0.254	1
Commd5	0.183873324646733	0.0156473744254167	0.42	0.396	1
Crem	0.184643213923969	-0.0140205602235562	0.167	0.191	1
Stam2	0.184845431386908	0.0226465534359768	0.299	0.271	1
Hsdl2	0.18511436699053	0.0134916555154636	0.151	0.129	1
Tada3	0.185211831935662	0.033395820995471	0.454	0.438	1
Aplp2	0.185314623586126	-0.0260785929242079	0.672	0.678	1
Ago2	0.185595787260171	-0.0223292493953168	0.63	0.663	1
1500011B03Rik	0.18603039703332	-0.0306726367396096	0.283	0.311	1
Dtwd1	0.186142647153193	0.0291812207196165	0.286	0.265	1
Ccdc77	0.186175644374479	-0.0116343026510069	0.255	0.291	1
Decr1	0.186455613425368	-0.00555585545313991	0.114	0.137	1
Gcc2	0.186583524014588	-0.0163424970213539	0.208	0.235	1
Ahcyl2	0.186701411452601	-0.0164094782351537	0.13	0.152	1
Ipo13	0.186745669192891	-0.0273331619196847	0.215	0.236	1
Khdc3	0.186760510203595	0.0327332597069284	0.164	0.144	1
Bloc1s2	0.186796717766639	0.0289979210991366	0.808	0.798	1
Umps	0.187081450660264	-0.0227941149414552	0.772	0.784	1
Poldip3	0.187132300856372	0.0320835517906016	0.618	0.598	1
Gltp	0.187159328979509	0.0189562161072996	0.463	0.425	1
Capn7	0.187176294463775	0.0202221517297074	0.197	0.172	1
Dennd5a	0.187228488265868	-0.0136573285418893	0.097	0.117	1
Rsrc1	0.187255778519506	-0.0128861358289835	0.322	0.359	1
Prorsd1	0.187348942340231	0.0428486157964656	0.614	0.591	1
Traf3	0.187443541358772	0.0185897381039321	0.119	0.101	1
Slc35a2	0.187489849398223	0.0142334937651558	0.101	0.083	1
Cers6	0.187506455205266	0.0255048683711327	0.122	0.105	1
Dctpp1	0.187644274723605	0.0261049808724811	0.999	0.993	1
Sppl3	0.187735146759924	-0.0223234819041137	0.251	0.284	1
Casc3	0.187991204412433	0.0207996814611623	0.228	0.204	1
Rbm34	0.188300471258312	-0.0242916668509665	0.576	0.597	1
Sik3	0.188334798514966	0.0185124233267277	0.144	0.124	1
Dhx29	0.188394206343606	-0.0219255167010458	0.397	0.432	1
Fkbp11	0.188490002222306	0.0364558664590297	0.615	0.592	1
Gorasp2	0.18862908277917	0.0338974288103696	0.658	0.631	1
2610002M06Rik	0.188632844481305	-0.01893276595477	0.085	0.103	1
Bzw1	0.18868048060096	0.0250798146942575	0.934	0.92	1
Spg7	0.188840228796155	-0.0200156235767998	0.228	0.252	1
Galnt11	0.188956882128554	-0.0141962514790868	0.152	0.175	1
Adnp2	0.189058789268053	-0.0164718376514834	0.165	0.19	1
Psmg3	0.189086476009906	0.0216596654471227	0.518	0.484	1
Lefty2	0.189201915821876	0.0225177562053462	0.122	0.104	1
Psmb4	0.189288646603366	0.0210700411542832	0.97	0.958	1
Smarce1	0.189309808262072	0.0398167545351974	0.635	0.65	1
Eif5	0.189329893361402	-0.0142003928992802	0.996	0.995	1
Mrpl49	0.189465879016211	0.0293332852767036	0.68	0.668	1
Zfp414	0.189587046045659	-0.0161662480712229	0.151	0.174	1
Amt	0.189751736520651	-0.0265391336595518	0.237	0.269	1
C030039L03Rik	0.189773548002348	-0.0135383390111678	0.09	0.108	1
Commd3	0.189828534413885	-0.0278825769649749	0.269	0.294	1
Pcmt1	0.18998840955125	0.0388167170716278	0.685	0.676	1
Erlec1	0.190036614228808	-0.0172442123735574	0.184	0.207	1
Psmd1	0.190056153804736	0.0271272392481704	0.821	0.813	1
Slc25a40	0.1902869696884	-0.0115924742443188	0.149	0.174	1
Maf1	0.190370655346898	-0.0320964192526167	0.523	0.551	1
Atp11b	0.19049484983019	-0.0266887852973077	0.174	0.196	1
Sfrp2	0.190543964128722	-0.0121155044740451	0.173	0.201	1
Krtcap2	0.190601201222149	-0.0334754034341858	0.94	0.944	1
Smn1	0.19065291886863	0.0198506804539581	0.772	0.765	1
Churc1	0.190782646467554	-0.0159014485859377	0.362	0.395	1
Cstb	0.190917519332188	-0.0557024599989717	0.641	0.666	1
Zcchc3	0.19099586828758	0.0247167149662334	0.37	0.346	1
Hmgxb3	0.19099747528343	-0.0207239504493841	0.189	0.212	1
Prkcz	0.191391455446115	0.0330362244516195	0.477	0.459	1
Bdh2	0.1914156596114	-0.0163321276412877	0.186	0.213	1
Kdelr1	0.191502511996783	-0.0113035706596623	0.378	0.422	1
Gm15013	0.191568517101018	0.0121310153741602	0.516	0.487	1
Sh3glb2	0.191856721274753	-0.0120445774232459	0.282	0.317	1
Smarcd2	0.192152868932725	0.021216700585876	0.239	0.215	1
Uspl1	0.192243637384836	0.0178617560136656	0.491	0.475	1
Ube2n	0.192306950980362	0.0205436874295617	0.94	0.933	1
Fam25c	0.192366293781327	0.0239566321351381	0.588	0.555	1
Limd2	0.192595279446922	-0.0203987083982569	0.26	0.289	1
Foxn2	0.192849656040668	-0.0239441362259734	0.224	0.249	1
Wdtc1	0.192927292795765	0.0303090934475337	0.486	0.47	1
Ndufa1	0.193121184278053	-0.0223494487833219	0.816	0.832	1
1600012H06Rik	0.193365943767233	-0.0138870676205125	0.166	0.191	1
Bub1	0.193672972602949	0.0200584863487362	0.407	0.378	1
Fn1	0.193785420259423	-0.0299578131319648	0.666	0.7	1
Men1	0.193821189121633	0.0125264374607259	0.261	0.234	1
Ranbp3	0.193850588556111	0.0213987223919518	0.546	0.512	1
Faf2	0.194130994029114	-0.0147268899019047	0.31	0.345	1
Glt1d1	0.19428122596059	-0.0141857767787462	0.193	0.218	1
Pqlc1	0.194397142279007	-0.0139206051397559	0.159	0.184	1
Gtf3c6	0.194811061645262	0.0230881702258081	0.687	0.657	1
Dnajc25	0.195175785653108	0.029611990936877	0.232	0.213	1
Rrp9	0.195241160301021	0.020363193685644	0.864	0.878	1
Dnajc18	0.195278122434025	-0.00883172442225291	0.115	0.137	1
Lpp	0.19538285350788	-0.0130331924137741	0.089	0.109	1
Apba3	0.195482786370989	-0.0152574266719186	0.133	0.157	1
Tmeff1	0.19564081075211	-0.0217344227080101	0.422	0.466	1
Tbcb	0.195688775300369	0.0246110151984649	0.883	0.869	1
Kpna1	0.195825917848137	0.0341702245535207	0.56	0.532	1
Ankmy2	0.195846376508211	0.0114624892477819	0.185	0.16	1
0610011F06Rik	0.195971779037408	-0.0185857087302486	0.125	0.145	1
Taf1c	0.196170267777789	0.0121617534727895	0.15	0.127	1
Ttc39b	0.196180647057165	-0.0255618513552325	0.282	0.304	1
Btbd6	0.196221848320933	-0.0167591961086152	0.095	0.113	1
Otud5	0.19622430109742	0.00946525282528654	0.308	0.279	1
4833439L19Rik	0.196239392949349	-0.0204017432060425	0.474	0.508	1
Derl2	0.196286644173265	-0.023458857914301	0.315	0.347	1
Derl1	0.19635012448829	0.0359430489092975	0.427	0.401	1
Ywhab	0.196502866180298	-0.0334781637539903	0.735	0.743	1
Sec24c	0.196518928879268	-0.0235695304486504	0.276	0.311	1
Zfp91	0.196733278825567	-0.0269938955592677	0.555	0.593	1
Mtx1	0.196829443610368	0.0275577735961552	0.621	0.601	1
Vwa3b	0.196843142475506	-0.0105782088803201	0.199	0.227	1
mt-Nd2	0.196857385215863	-0.0235258223985788	1	0.999	1
Ska1	0.19688177900151	0.0241169329321687	0.425	0.399	1
Phf21a	0.197037845505063	0.0248816877327478	0.184	0.166	1
Rbbp5	0.197115735721415	-0.0174748784998441	0.302	0.336	1
[truncated: 5,667 more rows]
