# Supplementary material for: Detection of gene cis-regulatory element perturbations in single-cell transcriptomes
Source: PLoS Comput Biol. 2021 Mar 12;17(3):e1008789. doi: 10.1371/journal.pcbi.1008789 (PMC8011753; doi:10.1371/journal.pcbi.1008789)
Supplement: S3 File — (ZIP) [file pcbi.1008789.s016.zip]

Archive with 15 entries (11 files):
- S3_File/
- S3_File/powerpAC/
- S3_File/powerpAC.html
- S3_File/powerpAC.ipynb
- S3_File/powerpAC/DESCRIPTION
- S3_File/powerpAC/man/
- S3_File/powerpAC/man/plotCorrectedPowerAnalysis.Rd
- S3_File/powerpAC/man/plotIFCorrectedPowerAnalysis.Rd
- S3_File/powerpAC/man/plotPowerAnalysis.Rd
- S3_File/powerpAC/man/runMAST.Rd
- S3_File/powerpAC/man/runPowerAnalysis.Rd
- S3_File/powerpAC/man/runWilcox.Rd
- S3_File/powerpAC/NAMESPACE
- S3_File/powerpAC/R/
- S3_File/powerpAC/R/simulation.R
