# Supplementary material for: Detection of gene cis-regulatory element perturbations in single-cell transcriptomes
Source: PLoS Comput Biol. 2021 Mar 12;17(3):e1008789. doi: 10.1371/journal.pcbi.1008789 (PMC8011753; doi:10.1371/journal.pcbi.1008789)
Supplement: S3 File — (ZIP) [file pcbi.1008789.s016.zip › S3_File/powerpAC.ipynb]

# %% [code]
# core
library(Seurat)
library(tidyr)
library(dplyr)

# plotting
library(ggplot2)

# for installation
library(devtools)

# %% [markdown]
# Installation

# %% [markdown]
Install the package using [devtools](https://www.r-project.org/nosvn/pandoc/devtools.html) by running `devtools::install("/file/to/package")`. Then, load the package.

# %% [code]
library(powerpAC)

# %% [markdown]
Documentation for the various functions can be accessed via `?`

# %% [code]
?runPowerAnalysis

# %% [markdown]
# Inputs

# %% [markdown]
The simulation framework requires as input (a) a control cell population, (b) the fraction of monoallelic + biallelic loss, (c) the fraction of biallelic loss

Optionally, users may also pass simulation parameters like the number of buckets, the number of replicates, the range of treatment cells over which to simulate, and the differential expression method. Also, if `save.path` is provided, an output file is saved to that path. 

# %% [markdown]
## Control

# %% [markdown]
Load or create a Seurat object containing the transcriptomes of a control population. As an example, we will create one from our wildtype (unsorted) data, extracting only the control cells

# %% [code]
load("../processed/wt_txm.Robj")

# %% [code]
sce <- CreateSeuratObject(transcriptome@raw.data[,row.names(transcriptome@meta.data)])
sce

# %% [markdown]
Normalize data

# %% [code]
sce <- NormalizeData(sce)

# %% [code]
assignments <- read.csv("../data/wt.labels.csv", row.names = 1, header = F)
ident <- assignments$V2
names(ident) <- gsub("-1", "", row.names(assignments))
table(ident)

# %% [code]
ident.hq <- ident[row.names(transcriptome@meta.data)]
names(ident.hq) <- row.names(transcriptome@meta.data)
table(ident.hq)

# %% [code]
Idents(sce) <- factor(ident.hq, levels = c('Control', 'MshSC1', 'MshSC2', 'MshSC3', 'TdgfSC1', 'TdgfSC2', 'TdgfSC3', 'ZfpSC1', 'ZfpSC2', 'ZfpSC3'))
levels(Idents(sce))

# %% [code]
sce.control <- sce[,(Idents(sce) == 'Control') & (complete.cases(Idents(sce)))]
sce.control

# %% [code]
dim(sce.control)

# %% [markdown]
## Fraction of loss, and fraction of biallelic loss

# %% [code]
ko.frac <- 0.288
biallelic.ko.frac <- 0.036

# %% [markdown]
# Simulate

# %% [markdown]
Run a small simulation with only 5 replicates for each gene bucket/number of treatment cell combination

# %% [code]
res <- runPowerAnalysis(
    sce.control = sce.control,
    ko.frac = ko.frac, 
    biallelic.ko.frac = biallelic.ko.frac, 
    save.path = "sims/test.csv", 
    num.gene.buckets = 10, 
    num.replicates = 5,
    ns.treatment.cells = c(1:9)*100, 
    runDE = runWilcox 
)

# %% [code]
head(res)

# %% [markdown]
# Visualize 

# %% [markdown]
Load the results of the power analysis from file, and summarize

# %% [code]
path <- paste0("sims/MshSC2_wilcox.csv")
res <- read.csv(path, row.names = 1)
head(res)

# %% [code]
options(repr.plot.width = 8, repr.plot.height = 6)
plotPowerAnalysis(res)

# %% [markdown]
The log normalized expression of Msh2* (with transcript-targeted sequencing) is 1.82

# %% [code]
options(repr.plot.width = 8, repr.plot.height = 6)
plotCorrectedPowerAnalysis(res, sce.control, target.expr = 1.82)

# %% [code]
options(repr.plot.width = 8, repr.plot.height = 6)
plotIFCorrectedPowerAnalysis(res, sce.control, target.expr = 1.82)

# %% [markdown]
# Session information

# %% [code]
sessionInfo()
