# Supplementary material for: Detection of gene cis-regulatory element perturbations in single-cell transcriptomes
Source: PLoS Comput Biol. 2021 Mar 12;17(3):e1008789. doi: 10.1371/journal.pcbi.1008789 (PMC8011753; doi:10.1371/journal.pcbi.1008789)
Supplement: S3 File — (ZIP) [file pcbi.1008789.s016.zip › S3_File/powerpAC/DESCRIPTION]

Package: powerpAC
Title: powerPAC
Version: 0.1.0.0
Authors@R: 
    person(given = "Grace",
           family = "Yeo",
           role = c("aut", "cre"),
           email = "yhtgrace@mit.edu",
           comment = c(ORCID = "0000-0002-8920-8208"))
Description: A simulation-based power analysis framework for detecting differential expression in perturbational scRNA-seq studies that takes into account the rate of mono/biallelic loss, baseline gene expression, and the number of treatment cells
License: use_mit_license()
Encoding: UTF-8
LazyData: true
Roxygen: list(markdown = TRUE)
RoxygenNote: 7.1.1
