# Supplementary material for: Detection of gene cis-regulatory element perturbations in single-cell transcriptomes
Source: PLoS Comput Biol. 2021 Mar 12;17(3):e1008789. doi: 10.1371/journal.pcbi.1008789 (PMC8011753; doi:10.1371/journal.pcbi.1008789)
Supplement: S3 File — (ZIP) [file pcbi.1008789.s016.zip › S3_File/powerpAC/man/plotIFCorrectedPowerAnalysis.Rd]

% Generated by roxygen2: do not edit by hand
% Please edit documentation in R/simulation.R
\name{plotIFCorrectedPowerAnalysis}
\alias{plotIFCorrectedPowerAnalysis}
\title{Plot results of simulation-based power analysis with Bonferroni correction following independent filtering}
\usage{
plotIFCorrectedPowerAnalysis(res, sce.control, target.expr)
}
\arguments{
\item{res}{Dataframe containing power analysis results with raw p-values and average log fold-change per gene bucket and number of treatment cells}

\item{sce.control}{Seurat object of the transcriptome of the control population used for the simulation}

\item{target.expr}{Log normalized expression of a gene of interest}
}
\description{
Plots the Bonferroni-corrected p-values of the simulation-based power analysis as a contour map. Independent filtering
is used as in Bourgon, Gentleman and Huber 2010 to reduce the multiple testing burden.
If expression of a gene of interest is provided, computes the minimum number of treatment cells required.
Vertical line indicates log normalized expression of gene of interest, while the horizontal line indicates
the minimum number of treatment cells required. A jitter of +/- 5 cells is added if at
bounds of number of treatment cells so that horizontal line is visible.
}
