# Supplementary material for: Detection of gene cis-regulatory element perturbations in single-cell transcriptomes
Source: PLoS Comput Biol. 2021 Mar 12;17(3):e1008789. doi: 10.1371/journal.pcbi.1008789 (PMC8011753; doi:10.1371/journal.pcbi.1008789)
Supplement: S3 File — (ZIP) [file pcbi.1008789.s016.zip › S3_File/powerpAC/man/plotPowerAnalysis.Rd]

% Generated by roxygen2: do not edit by hand
% Please edit documentation in R/simulation.R
\name{plotPowerAnalysis}
\alias{plotPowerAnalysis}
\title{Plot results of simulation-based power analysis}
\usage{
plotPowerAnalysis(res)
}
\arguments{
\item{res}{Dataframe containing power analysis results with raw p-values and average log fold-change per gene bucket and number of treatment cells}
}
\description{
Plots the raw p-values of the simulation-based power analysis as a contour map
}
