# Supplementary material for: Detection of gene cis-regulatory element perturbations in single-cell transcriptomes
Source: PLoS Comput Biol. 2021 Mar 12;17(3):e1008789. doi: 10.1371/journal.pcbi.1008789 (PMC8011753; doi:10.1371/journal.pcbi.1008789)
Supplement: S3 File — (ZIP) [file pcbi.1008789.s016.zip › S3_File/powerpAC/man/runPowerAnalysis.Rd]

% Generated by roxygen2: do not edit by hand
% Please edit documentation in R/simulation.R
\name{runPowerAnalysis}
\alias{runPowerAnalysis}
\title{Simulation-based power analysis}
\usage{
runPowerAnalysis(
  sce.control,
  ko.frac,
  biallelic.ko.frac,
  save.path,
  num.gene.buckets = 10,
  num.replicates = 100,
  ns.treatment.cells = c(1:9) * 100,
  runDE = runWilcox
)
}
\arguments{
\item{sce.control}{Seurat object of the transcriptome of a control population}

\item{ko.frac}{Fraction of mono + bi/allelic loss}

\item{biallelic.ko.frac}{Fraction of biallelic loss}

\item{save.path}{Save path for simulation results (optional).}

\item{num.gene.buckets}{Number of gene buckets. Default is 10.}

\item{num.replicates}{Number of replicates Default is 100.}

\item{ns.treatment.cells}{Range of treatment cells to test over. Default is \code{c(1:9)*100}.}

\item{runDE}{Differential expression method that takes as input a Seurat object and returns a dataframe containing raw p-values and average log-fold change. Default is \code{runWilcox}.}
}
\value{
Dataframe containing power analysis results with raw p-values and average log fold-change per gene bucket and number of treatment cells
}
\description{
Runs a simulation-based power analysis that takes into account several factors
including rate of mono/biallelic loss, base gene expression, and the number of
cells per target gRNA
}
