# Supplementary material for: Detection of gene cis-regulatory element perturbations in single-cell transcriptomes
Source: PLoS Comput Biol. 2021 Mar 12;17(3):e1008789. doi: 10.1371/journal.pcbi.1008789 (PMC8011753; doi:10.1371/journal.pcbi.1008789)
Supplement: S3 File — (ZIP) [file pcbi.1008789.s016.zip › S3_File/powerpAC/man/runWilcox.Rd]

% Generated by roxygen2: do not edit by hand
% Please edit documentation in R/simulation.R
\name{runWilcox}
\alias{runWilcox}
\title{Differential expression using the Wilcoxon rank sum test}
\usage{
runWilcox(s)
}
\arguments{
\item{s}{Seurat object}
}
\value{
Dataframe containing raw p-values and average log fold change
}
\description{
Runs Seurat's \code{FindMarkers} using the Wilcoxon rank sum test
}
