# Supplementary material for: Detection of gene cis-regulatory element perturbations in single-cell transcriptomes
Source: PLoS Comput Biol. 2021 Mar 12;17(3):e1008789. doi: 10.1371/journal.pcbi.1008789 (PMC8011753; doi:10.1371/journal.pcbi.1008789)
Supplement: S3 File — (ZIP) [file pcbi.1008789.s016.zip › S3_File/powerpAC/NAMESPACE]

# Generated by roxygen2: do not edit by hand

export(plotCorrectedPowerAnalysis)
export(plotIFCorrectedPowerAnalysis)
export(plotPowerAnalysis)
export(runMAST)
export(runPowerAnalysis)
export(runWilcox)
