# Supplementary material for: Detection of gene cis-regulatory element perturbations in single-cell transcriptomes
Source: PLoS Comput Biol. 2021 Mar 12;17(3):e1008789. doi: 10.1371/journal.pcbi.1008789 (PMC8011753; doi:10.1371/journal.pcbi.1008789)
Supplement: S3 File — (ZIP) [file pcbi.1008789.s016.zip › S3_File/powerpAC/R/simulation.R]

library(Seurat)
library(dplyr)
library(tidyr)
library(pbapply)
library(ggplot2)

#' Differential expression using the Wilcoxon rank sum test
#'
#' Runs Seurat's `FindMarkers` using the Wilcoxon rank sum test
#'
#' @param s Seurat object
#' @return Dataframe containing raw p-values and average log fold change
#' @export
runWilcox <- function(s){
    markers <- FindMarkers(s, ident.1 = "Treatment", ident.2 = "Control", 
        logfc.threshold = 0, min.pct = 0, test.use = "wilcox")
}

#' Differential expression using MAST
#'
#' Run Seurat's `FindMarkers` using MAST, without empirical bayes regularization of the gene variance
#'
#' @param s Seurat object
#' @return Dataframe containing raw p-values and average log fold change
#' @export
runMAST <- function(s){
    markers <- FindMarkers(s, ident.1 = "Treatment", ident.2 = "Control", 
        logfc.threshold = 0, min.pct = 0, test.use = "MAST", ebayes = F)    
}

#' Simulation-based power analysis
#'
#' Runs a simulation-based power analysis that takes into account several factors
#' including rate of mono/biallelic loss, base gene expression, and the number of 
#' cells per target gRNA 
#'
#' @param sce.control Seurat object of the transcriptome of a control population
#' @param ko.frac Fraction of mono + bi/allelic loss
#' @param biallelic.ko.frac Fraction of biallelic loss
#' @param save.path Save path for simulation results (optional). 
#' @param num.gene.buckets Number of gene buckets. Default is 10. 
#' @param num.replicates Number of replicates Default is 100. 
#' @param ns.treatment.cells Range of treatment cells to test over. Default is `c(1:9)*100`.
#' @param runDE Differential expression method that takes as input a Seurat object and returns a dataframe containing raw p-values and average log-fold change. Default is `runWilcox`.
#' @return Dataframe containing power analysis results with raw p-values and average log fold-change per gene bucket and number of treatment cells
#' @export
runPowerAnalysis <- function(
    sce.control, 
    ko.frac, 
    biallelic.ko.frac, 
    save.path,
    num.gene.buckets = 10, 
    num.replicates = 100, 
    ns.treatment.cells = c(1:9)*100,
    runDE = runWilcox
){
    
    control.means <- apply(sce.control@assays$RNA@data, 1, mean)
    gene.buckets <- c(0:num.gene.buckets)*(max(control.means)/num.gene.buckets)

    simulateDE <- function(
        num.treatment.cells, 
        gene.bucket.ix
    ) {

        gene.bucket.lower <- gene.buckets[gene.bucket.ix]
        gene.bucket.upper <- gene.buckets[gene.bucket.ix + 1]
        gene.bucket.avg <- (gene.bucket.upper + gene.bucket.lower) / 2

        # get gene bucket list
        gene.bucket <- names(control.means[
            (control.means > gene.bucket.lower) & (control.means <= gene.bucket.upper)])
        gene.bucket <- gene.bucket[gene.bucket != 'Tdgf1'] # remove Tdgf1 for safety

        simulateGene <- function(replicate){
            set.seed(replicate)

            gene.sampled <- sample(gene.bucket, 1)

            # and simulate a treatment cell population of some size with full and partial ko
            # here we use the tdgf cells as treatment cells (since no differential expression was observed)
            # treatment.cells.sampled <- sample(tdgf.cells, num.treatment.cells)
            treatment.cells.sampled <- sample(colnames(sce.control), num.treatment.cells)

            y1 <- as.numeric(as.list(sce.control[gene.sampled, treatment.cells.sampled]@assays$RNA@data))
            num.ko.cells <- round(ko.frac * num.treatment.cells)
            ko.cells <- sample.int(length(y1), num.ko.cells)
            ko.t <- round(num.treatment.cells * biallelic.ko.frac)
            full.ko.cells <- ko.cells[1:ko.t]
            partial.ko.cells <- ko.cells[ko.t:num.ko.cells]
            y1[full.ko.cells] <- 0
            # simulate partial loss as half-knock-down
            # Feature counts for each cell are divided by the total counts for that cell and 
            # multiplied by the scale.factor. This is then natural-log transformed using log1p.
            y1[partial.ko.cells] <- log1p(expm1(y1[partial.ko.cells])/2)
            y0 <- as.numeric(as.list(sce.control[gene.sampled,]@assays$RNA@data))

            return(c(y1, y0))

        }

        sim.cts <- do.call(cbind, lapply(1:num.replicates, simulateGene))
        row.names(sim.cts) <- c(paste0("Treatment", 1:num.treatment.cells), 
                                paste0("Control", 1:dim(sce.control)[[2]]))
        colnames(sim.cts) <- c(paste0("Rep", 1:num.replicates))

        sim.sce <- CreateSeuratObject(t(sim.cts))
        sim.ids <- c(rep("Treatment", num.treatment.cells), rep("Control", dim(sce.control)[[2]]))
        Idents(sim.sce) <- sim.ids

        markers <- runDE(sim.sce) %>% select(p_val, avg_logFC)

        markers$gene_bucket_avg <- gene.bucket.avg
        markers$num_treatment_cells <- num.treatment.cells

        return(markers)
    }    

    params <- expand.grid(ns.treatment.cells, 1:(length(gene.buckets)-1))
    res <- pbapply::pbmapply(simulateDE, params[,1], params[,2], 
        SIMPLIFY = F)
    res <- do.call(rbind, res)
    
    if(!missing(save.path)){
        write.csv(res, file = save.path)
    }
    
    return(res)
}

#' Plot results of simulation-based power analysis
#'
#' Plots the raw p-values of the simulation-based power analysis as a contour map
#'
#' @param res Dataframe containing power analysis results with raw p-values and average log fold-change per gene bucket and number of treatment cells
#' @export
plotPowerAnalysis <- function(
    res
){
    res <- res %>% group_by(num_treatment_cells, gene_bucket_avg) %>% summarise(p_val = median(p_val))
    z <- res %>% spread(gene_bucket_avg, p_val)
    x <- z$num_treatment_cells
    z$num_treatment_cells <- NULL
    z <- as.matrix(z) / 2
    y <- as.numeric(colnames(z))
    colnames(z) <- NULL
    z <- log10(z)
    z[z < -9] = -9

    filled.contour(y, x, t(z), nlevels = 9, 
        color.palette = function(n) hcl.colors(n, "PuBu"), 
        plot.title = {
            title(xlab = 'Mean log normalized expression in control', 
            ylab = 'Number of treatment cells', cex.lab = 1.5, cex.axis = 1.5)
        }, 
        key.title = {
            title(main = "p-value\n0.5 * 10^")
        }
    )
}

#' Plot results of simulation-based power analysis with Bonferroni correction 
#'
#' Plots the Bonferroni-corrected p-values of the simulation-based power analysis as a contour map.
#' If expression of a gene of interest is provided, computes the minimum number of treatment cells required.
#' Vertical line indicates log normalized expression of gene of interest, while the horizontal line indicates 
#' the minimum number of treatment cells required. A jitter of +/- 5 cells is added if at 
#' bounds of number of treatment cells so that horizontal line is visible.
#' 
#' @param res Dataframe containing power analysis results with raw p-values and average log fold-change per gene bucket and number of treatment cells
#' @param sce.control Seurat object of the transcriptome of the control population used for the simulation
#' @param target.expr Log normalized expression of a gene of interest
#' @export
plotCorrectedPowerAnalysis <- function(
    res,
    sce.control, 
    target.expr
){
    res <- res %>% group_by(num_treatment_cells, gene_bucket_avg) %>% summarise(p_val = median(p_val))
    z <- res %>% spread(gene_bucket_avg, p_val)
    x <- z$num_treatment_cells
    z$num_treatment_cells <- NULL
    z <- as.matrix(z) * dim(sce.control)[[1]] / 2
    y <- as.numeric(colnames(z))
    colnames(z) <- NULL
    z[z > 1] <- 1
    z <- log10(z)
    z[z < -9] = -9

    if(!missing(target.expr)){
        control.means <- apply(sce.control@assays$RNA@data, 1, mean)
        num.gene.buckets <- length(y)
        gene.buckets <- c(0:num.gene.buckets)*(max(control.means)/num.gene.buckets)
        suggested.cells.ix <- min(which(z[,min(which(gene.buckets > target.expr))] < -2))
        ns.treatment.cells <- x

        # add jitter for plotting
        minX <- min(x) + 5
        maxX <- max(x) - 5
        num.suggested <- ns.treatment.cells[suggested.cells.ix]
        num.suggested <- min(num.suggested, maxX)
        num.suggested <- max(num.suggested, minX)
    }

    filled.contour(y, x, t(z), nlevels = 9, 
        color.palette = function(n) hcl.colors(n, "PuBu"), 
        plot.title = {
            title(xlab = 'Mean log normalized expression in control', 
            ylab = 'Number of treatment cells', cex.lab = 1.5, cex.axis = 1.5)

            abline(v = target.expr, lwd = 2)
            if(!missing(target.expr)){
                abline(h = num.suggested, lwd = 2, lty = 'longdash', col = '#238b45')
            }
        }, 
        key.title = {
            title(main = "corrected\np-value\n0.5 * 10^")
        }
    )

}

#' Plot results of simulation-based power analysis with Bonferroni correction following independent filtering  
#'
#' Plots the Bonferroni-corrected p-values of the simulation-based power analysis as a contour map. Independent filtering
#' is used as in Bourgon, Gentleman and Huber 2010 to reduce the multiple testing burden.
#' If expression of a gene of interest is provided, computes the minimum number of treatment cells required. 
#' Vertical line indicates log normalized expression of gene of interest, while the horizontal line indicates 
#' the minimum number of treatment cells required. A jitter of +/- 5 cells is added if at 
#' bounds of number of treatment cells so that horizontal line is visible.
#' 
#' @param res Dataframe containing power analysis results with raw p-values and average log fold-change per gene bucket and number of treatment cells
#' @param sce.control Seurat object of the transcriptome of the control population used for the simulation
#' @param target.expr Log normalized expression of a gene of interest
#' @export
plotIFCorrectedPowerAnalysis <- function(
    res,
    sce.control, 
    target.expr
){
    res <- res %>% group_by(num_treatment_cells, gene_bucket_avg) %>% summarise(p_val = median(p_val))
    z <- res %>% spread(gene_bucket_avg, p_val)
    x <- z$num_treatment_cells
    z$num_treatment_cells <- NULL
    y <- as.numeric(colnames(z))
    
    control.means <- apply(sce.control@assays$RNA@data, 1, mean)
    num.gene.buckets <- length(y)
    gene.buckets <- c(0:num.gene.buckets)*(max(control.means)/num.gene.buckets)
    getGeneBucketSize <- function(gene.bucket.ix) {

        gene.bucket.lower <- gene.buckets[gene.bucket.ix]
        gene.bucket.upper <- gene.buckets[gene.bucket.ix + 1]
        gene.bucket.avg <- (gene.bucket.upper + gene.bucket.lower) / 2

        gene.bucket <- names(control.means[
            (control.means > gene.bucket.lower) & (control.means <= gene.bucket.upper)])
        return(length(gene.bucket))
    }

    geneBucketSizes <- lapply(1:(length(gene.buckets)-1), getGeneBucketSize)
    accGeneBucketSizes <- rev(cumsum(rev(geneBucketSizes)))
    
    z <- as.matrix(z) * accGeneBucketSizes / 2
    colnames(z) <- NULL
    z[z > 1] <- 1
    z <- log10(z)
    z[z < -9] = -9

    if(!missing(target.expr)){
        suggested.cells.ix <- min(which(z[,min(which(gene.buckets > target.expr))] < -2))
        ns.treatment.cells <- x
        
        # add jitter for plotting
        minX <- min(x) + 5
        maxX <- max(x) - 5
        num.suggested <- ns.treatment.cells[suggested.cells.ix]
        num.suggested <- min(num.suggested, maxX)
        num.suggested <- max(num.suggested, minX)
    }

    filled.contour(y, x, t(z), nlevels = 9, 
        color.palette = function(n) hcl.colors(n, "PuBu"), 
        plot.title = {
            title(xlab = 'Mean log normalized expression in control', 
            ylab = 'Number of treatment cells', cex.lab = 1.5, cex.axis = 1.5)

            abline(v = target.expr, lwd = 2)
            if(!missing(target.expr)){
                abline(h = num.suggested, lwd = 2, lty = 'longdash', col = '#238b45')
            }
        }, 
        key.title = {
            title(main = "corrected\np-value\n0.5 * 10^")
        }
    )

}
